# Supplementary material for: Nanoscale magnonic Fabry-Pérot resonator for low-loss spin-wave manipulation
Source: Nat Commun. 2021 Apr 16;12:2293. doi: 10.1038/s41467-021-22520-6 (PMC8052321; doi:10.1038/s41467-021-22520-6)
Supplement: Supplementary file 4 — Source Data [file 41467_2021_22520_MOESM4_ESM.zip]

Archive with 215 entries (193 files):
- Source data/
- Source data/Fig1/
- Source data/Fig1/Fig1b_lower panel_YIG.txt
- Source data/Fig1/Fig1b_lower panel_YIG_CoFeB.txt
- Source data/Fig1/Fig1b_upper panel_YIG.txt
- Source data/Fig1/Fig1b_upper panel_YIG_CoFeB.txt
- Source data/Fig1/Fig1c.txt
- Source data/Fig1/Fig1d_lower panel_YIG.txt
- Source data/Fig1/Fig1d_lower panel_YIG_CoFeB.txt
- Source data/Fig1/Fig1d_upper panel_YIG.txt
- Source data/Fig1/Fig1d_upper panel_YIG_CoFeB.txt
- Source data/Fig2/
- Source data/Fig2/Fig2a_lower panel.txt
- Source data/Fig2/Fig2a_upper panel.txt
- Source data/Fig2/Fig2b_lower panel.txt
- Source data/Fig2/Fig2b_upper panel.txt
- Source data/Fig2/Fig2c_mumax3 code_1.76 GHz.mx3.txt
- Source data/Fig2/Fig2d_mumax3 code_1.92 GHz.mx3.txt
- Source data/Fig2/Fig2e_lower panel.txt
- Source data/Fig2/Fig2e_upper panel.txt
- Source data/Fig2/Fig2f_lower panel.txt
- Source data/Fig2/Fig2f_upper panel.txt
- Source data/Fig2/Fig2g.h_mumax3 code_1.76GHz.mx3.txt
- Source data/Fig3/
- Source data/Fig3/Fig3a_YIG-CoFeB_+k_Calculation.txt
- Source data/Fig3/Fig3a_YIG-CoFeB_+k_simulation_high-k.txt
- Source data/Fig3/Fig3a_YIG-CoFeB_+k_simulation_low-k.txt
- Source data/Fig3/Fig3a_YIG-CoFeB_-k_Calculation.txt
- Source data/Fig3/Fig3a_YIG-CoFeB_-k_exp.txt
- Source data/Fig3/Fig3a_YIG-CoFeB_-k_simulation.txt
- Source data/Fig3/Fig3a_YIG_+k_calculation.txt
- Source data/Fig3/Fig3a_YIG_+k_Exp.txt
- Source data/Fig3/Fig3a_YIG_-k_calculation.txt
- Source data/Fig3/Fig3a_YIG_-k_Exp.txt
- Source data/Fig3/Fig3b.txt
- Source data/Fig3/Fig3c_calculation.txt
- Source data/Fig3/Fig3c_exp.txt
- Source data/Fig3/Fig3c_simulations.txt
- Source data/Fig3/Fig3d_4mT.txt
- Source data/Fig3/Fig3d_6mT.txt
- Source data/Fig3/Fig3e.txt
- Source data/Fig3/Fig3f.txt
- Source data/Fig4/
- Source data/Fig4/Fig4a_w250,p500,N2.txt
- Source data/Fig4/Fig4a_w250,p500,N4.txt
- Source data/Fig4/Fig4a_YIG.txt
- Source data/Fig4/Fig4b_w250,p500,N4.txt
- Source data/Fig4/Fig4b_w250,p500,N8.txt
- Source data/Fig4/Fig4c_left panel,YIG-CoFeB.txt
- Source data/Fig4/Fig4c_left panel,YIG.txt
- Source data/Fig4/Fig4c_right panel,YIG-CoFeB.txt
- Source data/Fig4/Fig4d.txt
- Source data/Fig4/Fig4e, YIG-CoFeB.txt
- Source data/Fig4/Fig4e, YIG-Py.txt
- Source data/Fig4/Fig4f.txt
- Source data/Fig5/
- Source data/Fig5/Fig5a_AP.txt
- Source data/Fig5/Fig5a_P.txt
- Source data/Fig5/Fig5b_+10mT.txt
- Source data/Fig5/Fig5b_-10mT.txt
- Source data/Fig5/Fig5c.txt
- Source data/Fig5/Fig5d_lower panel.txt
- Source data/Fig5/Fig5d_upper panel.txt
- Source data/Fig5/Fig5e_lower panel.txt
- Source data/Fig5/Fig5e_upper panel.txt
- Source data/Fig5/Fig5f_lower panel.txt
- Source data/Fig5/Fig5f_upper panel.txt
- Source data/Fig5/Fig5g_lower panel.txt
- Source data/Fig5/Fig5g_upper panel.txt
- Source data/Fig5/Fig5h_lower panel.txt
- Source data/Fig5/Fig5h_middle panel.txt
- Source data/Fig5/Fig5h_upper panel.txt
- Source data/FigS1/
- Source data/FigS10/
- Source data/FigS10/FigS10_mumax3 code.mx3.txt
- Source data/FigS11/
- Source data/FigS11/FigS11a_lower panel_YIG-CoFeB.txt
- Source data/FigS11/FigS11a_lower panel_YIG.txt
- Source data/FigS11/FigS11a_middle panel_YIG-CoFeB.txt
- Source data/FigS11/FigS11a_middle panel_YIG.txt
- Source data/FigS11/FigS11a_upper panel_YIG-CoFeB.txt
- Source data/FigS11/FigS11a_upper panel_YIG.txt
- Source data/FigS11/FigS11b_lower panel_exp.txt
- Source data/FigS11/FigS11b_lower panel_fit.txt
- Source data/FigS11/FigS11b_middle panel_exp.txt
- Source data/FigS11/FigS11b_middle panel_fit.txt
- Source data/FigS11/FigS11b_upper panel_exp.txt
- Source data/FigS11/FigS11b_upper panel_fit.txt
- Source data/FigS11/FigS11c.txt
- Source data/FigS12/
- Source data/FigS12/FigS12a_s12.txt
- Source data/FigS12/FigS12a_s21.txt
- Source data/FigS12/FigS12b_s12.txt
- Source data/FigS12/FigS12b_s21.txt
- Source data/FigS12/FigS12c_s12.txt
- Source data/FigS12/FigS12c_s21.txt
- Source data/FigS12/FigS12d_s12.txt
- Source data/FigS12/FigS12d_s21.txt
- Source data/FigS13/
- Source data/FigS13/FigS13a_YIG-Co,CoFeB,Py.txt
- Source data/FigS13/FigS13a_YIG_+k.txt
- Source data/FigS13/FigS13a_YIG_-k.txt
- Source data/FigS13/FigS13b_YIG-CoFeB_100nm.txt
- Source data/FigS13/FigS13b_YIG-CoFeB_70nm.txt
- Source data/FigS13/FigS13b_YIG_+k.txt
- Source data/FigS13/FigS13b_YIG_-k.txt
- Source data/FigS14/
- Source data/FigS14/FigS14a.txt
- Source data/FigS14/FigS14b.txt
- Source data/FigS14/FigS14c.txt
- Source data/FigS14/FigS14d.txt
- Source data/FigS14/FigS14e.txt
- Source data/FigS14/FigS14f.txt
- Source data/FigS15/
- Source data/FigS15/FigS15a_AP.txt
- Source data/FigS15/FigS15a_P.txt
- Source data/FigS15/FigS15b_+10mT.txt
- Source data/FigS15/FigS15b_-10mT.txt
- Source data/FigS15/FigS15c.txt
- Source data/FigS15/FigS15d.txt
- Source data/FigS15/FigS15e.txt
- Source data/FigS15/FigS15f.txt
- Source data/FigS15/FigS15g.txt
- Source data/FigS15/FigS15h_lower panel.txt
- Source data/FigS15/FigS15h_middle panel.txt
- Source data/FigS15/FigS15h_upper panel.txt
- Source data/FigS16/
- Source data/FigS16/FigS16a.txt
- Source data/FigS16/FigS16b.txt
- Source data/FigS1/FigS1a_exp.txt
- Source data/FigS1/FigS1a_fit.txt
- Source data/FigS1/FigS1b_exp.txt
- Source data/FigS1/FigS1b_fit.txt
- Source data/FigS2/
- Source data/FigS2/FigS2a_lower panel_YIG-CoFeB.txt
- Source data/FigS2/FigS2a_lower panel_YIG.txt
- Source data/FigS2/FigS2a_upper panel_YIG-CoFeB.txt
- Source data/FigS2/FigS2a_upper panel_YIG.txt
- Source data/FigS2/FigS2b_lower panel_YIG-CoFeB.txt
- Source data/FigS2/FigS2b_lower panel_YIG.txt
- Source data/FigS2/FigS2b_upper panel_YIG-CoFeB.txt
- Source data/FigS2/FigS2b_upper panel_YIG.txt
- Source data/FigS2/FigS2c_lower panel_YIG-CoFeB.txt
- Source data/FigS2/FigS2c_lower panel_YIG.txt
- Source data/FigS2/FigS2c_upper panel_YIG-CoFeB.txt
- Source data/FigS2/FigS2c_upper panel_YIG.txt
- Source data/FigS2/FigS2d_lower panel_YIG-CoFeB.txt
- Source data/FigS2/FigS2d_lower panel_YIG.txt
- Source data/FigS2/FigS2d_upper panel_YIG-CoFeB.txt
- Source data/FigS2/FigS2d_upper panel_YIG.txt
- Source data/FigS2/FigS2e.txt
- Source data/FigS2/FigS2f.txt
- Source data/FigS2/FigS2g.txt
- Source data/FigS2/FigS2h.txt
- Source data/FigS3/
- Source data/FigS3/FigS3a.txt
- Source data/FigS3/FigS3b.txt
- Source data/FigS3/FigS3c.txt
- Source data/FigS4/
- Source data/FigS4/FigS4a_lower panel.txt
- Source data/FigS4/FigS4a_upper panel.txt
- Source data/FigS4/FigS4b_lower panel.txt
- Source data/FigS4/FigS4b_upper panel.txt
- Source data/FigS4/FigS4c_lower panel.txt
- Source data/FigS4/FigS4c_upper panel.txt
- Source data/FigS4/FigS4d_lower panel.txt
- Source data/FigS4/FigS4d_upper panel.txt
- Source data/FigS4/FigS4e_lower panel.txt
- Source data/FigS4/FigS4e_upper panel.txt
- Source data/FigS4/FigS4f_lower panel.txt
- Source data/FigS4/FigS4f_upper panel.txt
- Source data/FigS5/
- Source data/FigS5/FigS5a_S12.txt
- Source data/FigS5/FigS5a_S21.txt
- Source data/FigS5/FigS5b_Exp.txt
- Source data/FigS5/FigS5b_fit.txt
- Source data/FigS6/
- Source data/FigS6/FigS6a.txt
- Source data/FigS6/FigS6b.txt
- Source data/FigS6/FigS6c.txt
- Source data/FigS6/FigS6d.txt
- Source data/FigS6/FigS6e.txt
- Source data/FigS6/FigS6f.txt
- Source data/FigS7/
- Source data/FigS7/FigS7a.txt
- Source data/FigS7/FigS7b_110nm.txt
- Source data/FigS7/FigS7b_150nm.txt
- Source data/FigS7/FigS7b_5nm.txt
- Source data/FigS7/FigS7b_95nm.txt
- Source data/FigS7/FigS7c.txt
- Source data/FigS7/FigS7d_110nm.txt
- Source data/FigS7/FigS7d_150nm.txt
- Source data/FigS7/FigS7d_5nm.txt
- Source data/FigS7/FigS7d_95nm.txt
- Source data/FigS8/
- Source data/FigS8/FigS8a_lower panel.txt
- Source data/FigS8/FigS8a_middle panel.txt
- Source data/FigS8/FigS8a_upper panel.txt
- Source data/FigS8/FigS8b_lower panel.txt
- Source data/FigS8/FigS8b_middle panel.txt
- Source data/FigS8/FigS8b_upper panel.txt
- Source data/FigS8/FigS8c_lower panel.txt
- Source data/FigS8/FigS8c_middle panel.txt
- Source data/FigS8/FigS8c_upper panel.txt
- Source data/FigS8/FigS8d_lower panel.txt
- Source data/FigS8/FigS8d_middle panel.txt
- Source data/FigS8/FigS8d_upper panel.txt
- Source data/FigS8/FigS8e_lower panel.txt
- Source data/FigS8/FigS8e_middle panel.txt
- Source data/FigS8/FigS8e_upper panel.txt
- Source data/FigS8/FigS8f.txt
- Source data/FigS9/
- Source data/FigS9/FigS9_Calculation.txt
- Source data/FigS9/FigS9_Exp.txt
- Source data/FigS9/FigS9_Simulation.txt
