# Supplementary material for: Nanoscale magnonic Fabry-Pérot resonator for low-loss spin-wave manipulation
Source: Nat Commun. 2021 Apr 16;12:2293. doi: 10.1038/s41467-021-22520-6 (PMC8052321; doi:10.1038/s41467-021-22520-6)
Supplement: Supplementary file 4 — Source Data [file 41467_2021_22520_MOESM4_ESM.zip › Source data/Fig1/Fig1b_lower panel_YIG.txt]

0.5010254	0.0253509719018386
0.5020508	0.251913085848298
0.5030762	0.36228385178445
0.5041016	0.282906299719839
0.505127	0.140326999507124
0.5061523	0.383368113561874
0.5071777	0.466090823494513
0.5082031	0.133432220012747
0.5092285	0.302788629722485
0.5102539	0.471172624177365
0.5112793	0.315688554442254
0.5123047	0.276161546594253
0.5133301	0.398875804214119
0.5143555	0.365243595271553
0.5153809	0.110088780835379
0.5164062	0.183447168667108
0.5174316	0.0399981715537861
0.518457	0.29002159806973
0.5194824	0.1251509740687
0.5205078	0.785331092017641
0.5215332	0.262964842951251
0.5225586	0.148995885762127
0.523584	0.19583757387168
0.5246094	0.309558568546087
0.5256348	0.484956125228262
0.5266601	0.201753598746714
0.5276855	0.275369494465378
0.5287109	0.0679909459391859
0.5297363	0.122515191175814
0.5307617	0.0431237038350094
0.5317871	0.339014653940573
0.5328125	0.250136095405081
0.5338379	0.127045306042084
0.5348633	0.242501508623637
0.5358887	0.230307757356157
0.536914	0.0910488816525826
0.5379394	0.347846788240824
0.5389648	0.449934417061531
0.5399902	0.154709073963836
0.5410156	0.220283321501198
0.542041	0.229600813102959
0.5430664	0.218216061326773
0.5440918	0.102909729549286
0.5451172	0.207900577809057
0.5461426	0.133642136159079
0.5471679	0.569964557974336
0.5481933	0.329257829874219
0.5492187	0.247150816720581
0.5502441	0.333944431351221
0.5512695	0.441362096368469
0.5522949	0.536344663012629
0.5533203	0.269901636883143
0.5543457	0.320063183361168
0.5553711	0.191258961223042
0.5563965	0.243471384082661
0.5574218	0.25591668043584
0.5584472	0.206995841530138
0.5594726	0.268398667673603
0.560498	0.0290822936272038
0.5615234	0.21981650001665
0.5625488	0.245548646428269
0.5635742	0.302317327295109
0.5645996	0.164612412585845
0.565625	0.303015077049359
0.5666504	0.248222124333894
0.5676757	0.0760665879015749
0.5687011	0.17591684504811
0.5697265	0.122346711036971
0.5707519	0.424373808869636
0.5717773	0.385716618029377
0.5728027	0.212932648995669
0.5738281	0.238322241908771
0.5748535	0.295737339058936
0.5758789	0.113233239851389
0.5769043	0.0842271869575408
0.5779296	0.0724524200184162
0.578955	0.28118583535493
0.5799804	0.359115781206298
0.5810058	0.154608045494211
0.5820312	0.021471774617616
0.5830566	0.153672156839866
0.584082	0.366708914490949
0.5851074	0.273741243351418
0.5861328	0.254544184876909
0.5871582	0.357962980592421
0.5881835	0.17707035576049
0.5892089	0.0662121759230498
0.5902343	0.264276786233165
0.5912597	0.377392766469801
0.5922851	0.212624685706968
0.5933105	0.159921968642967
0.5943359	0.077081465476956
0.5953613	0.349929555301821
0.5963867	0.103513184408963
0.5974121	0.621245551724509
0.5984374	0.248331082559423
0.5994628	0.106136783111652
0.6004882	0.20028486552696
0.6015136	0.0858004618702685
0.602539	0.264606091522302
0.6035644	0.344683125882497
0.6045898	0.444385228926075
0.6056152	0.29663634468143
0.6066406	0.0354649444485185
0.607666	0.172249749379818
0.6086913	0.0678117359871793
0.6097167	0.318464549676069
0.6107421	0.341655057091989
0.6117675	0.0820491010051694
0.6127929	0.342976552605641
0.6138183	0.0790369046327967
0.6148437	0.0674614637593649
0.6158691	0.316701185055428
0.6168945	0.102261813042007
0.6179199	0.300801088187693
0.6189452	0.303973039228827
0.6199706	0.319954389797202
0.620996	0.252711802939164
0.6220214	0.038183164544418
0.6230468	0.396729402138828
0.6240722	0.159261460558901
0.6250976	0.0528093917573986
0.626123	0.230686991484132
0.6271484	0.263369909052804
0.6281738	0.292978206954186
0.6291991	0.179367821385275
0.6302245	0.300793232319512
0.6312499	0.176367571168156
0.6322753	0.123377412753267
0.6333007	0.15571393608649
0.6343261	0.16712147274375
0.6353515	0.0424641551428632
0.6363769	0.337296921389336
0.6374023	0.130752087281421
0.6384277	0.0727728648731442
0.639453	0.15500098238301
0.6404784	0.233237174953951
0.6415038	0.240275233691889
0.6425292	0.250556864071987
0.6435546	0.222922716073842
0.64458	0.284370268269743
0.6456054	0.426383415750484
0.6466308	0.283576775460703
0.6476562	0.0709604715308072
0.6486816	0.163858299578032
0.6497069	0.321566591404144
0.6507323	0.201129705331402
0.6517577	0.185737804153297
0.6527831	0.116468912030337
0.6538085	0.373871891472066
0.6548339	0.223486049443742
0.6558593	0.366564426746432
0.6568847	0.165275083675247
0.6579101	0.34650233069362
0.6589355	0.159627420244556
0.6599608	0.227103351664752
0.6609862	0.370794664933208
0.6620116	0.0452726741465018
0.663037	0.215421431789527
0.6640624	0.086223715806394
0.6650878	0.256991940430068
0.6661132	0.256338143334191
0.6671386	0.263117409666217
0.668164	0.327517058526123
0.6691894	0.132568311893039
0.6702147	0.113223678649134
0.6712401	0.339652829931413
0.6722655	0.141873660155294
0.6732909	0.15278649694973
0.6743163	0.280397276383937
0.6753417	0.113035026527754
0.6763671	0.280341776305459
0.6773925	0.130278552300936
0.6784179	0.0786476669351717
0.6794433	0.0735207080418882
0.6804686	0.166755269684194
0.681494	0.262694365594469
0.6825194	0.196915174886266
0.6835448	0.021517590477771
0.6845702	0.0120923131239488
0.6855956	0.161287710282616
0.686621	0.171682195063118
0.6876464	0.282242829465427
0.6886718	0.166511385437633
0.6896972	0.182213855261506
0.6907225	0.140166502667793
0.6917479	0.213586168739032
0.6927733	0.072683488574417
0.6937987	0.222355340415044
0.6948241	0.0763169107884917
0.6958495	0.331107297872366
0.6968749	0.113464483010243
0.6979003	0.239565481141783
0.6989257	0.380753994275411
0.6999511	0.124551720629465
0.7009764	0.174234832078434
0.7020018	0.181805816565623
0.7030272	0.397240170401988
0.7040526	0.0359909120503774
0.705078	0.0253362113130298
0.7061034	0.139045332888813
0.7071288	0.327359196752247
0.7081542	0.263410415223556
0.7091796	0.273340877762621
0.710205	0.0993669871563668
0.7112303	0.0403999975143523
0.7122557	0.247814008776986
0.7132811	0.128790056233363
0.7143065	0.211177109718578
0.7153319	0.111450148417488
0.7163573	0.0917752598158458
0.7173827	0.243647958368427
0.7184081	0.203858010771934
0.7194335	0.239512809971951
0.7204589	0.0687525720955951
0.7214842	0.224893766406119
0.7225096	0.364590725238668
0.723535	0.222701405993253
0.7245604	0.0916881702400708
0.7255858	0.207300392724423
0.7266112	0.105016225714689
0.7276366	0.189644655916902
0.728662	0.203096991480718
0.7296874	0.185124309003809
0.7307128	0.215551439867517
0.7317381	0.11877175505755
0.7327635	0.145493294271748
0.7337889	0.151633611894484
0.7348143	0.0338993250662974
0.7358397	0.10372352772443
0.7368651	0.227594437990738
0.7378905	0.28325938542968
0.7389159	0.036909488602587
0.7399413	0.0806436098616437
0.7409667	0.0609303263953592
0.741992	0.125958364253201
0.7430174	0.197713728469883
0.7440428	0.211561787881011
0.7450682	0.0357488037992549
0.7460936	0.149146271728416
0.747119	0.223153124014095
0.7481444	0.136667898567348
0.7491698	0.143549641486183
0.7501952	0.0377178669381236
0.7512206	0.195993351601732
0.7522459	0.279895566877331
0.7532713	0.100883560700969
0.7542967	0.20640680341997
0.7553221	0.0477861814622282
0.7563475	0.188291740038889
0.7573729	0.134724313041365
0.7583983	0.252099848975797
0.7594237	0.044587466465545
0.7604491	0.147092947580909
0.7614745	0.207441647894824
0.7624998	0.0556156026443459
0.7635252	0.321449206496396
0.7645506	0.0958276297144561
0.765576	0.123812960923578
0.7666014	0.145234585954571
0.7676268	0.163416210756828
0.7686522	0.113224887780117
0.7696776	0.194608700921498
0.770703	0.122735517808943
0.7717284	0.128725067621411
0.7727537	0.157691810182793
0.7737791	0.0840035538860232
0.7748045	0.0992993586000519
0.7758299	0.166103453281028
0.7768553	0.11265937866215
0.7778807	0.19149578143275
0.7789061	0.0625689372278929
0.7799315	0.24134787270141
0.7809569	0.241007366103937
0.7819823	0.141949062942678
0.7830076	0.275204084416442
0.784033	0.0501528286843982
0.7850584	0.0818920908301168
0.7860838	0.0961092659388396
0.7871092	0.156868514827986
0.7881346	0.349261722086561
0.78916	0.0992340404129238
0.7901854	0.237838445398677
0.7912108	0.0363947526034317
0.7922362	0.136445604526454
0.7932615	0.105907787168322
0.7942869	0.0718282095194479
0.7953123	0.124608209953907
0.7963377	0.215440821520087
0.7973631	0.158050489849549
0.7983885	0.0838842052140068
0.7994139	0.368470455871431
0.8004393	0.0898035260901893
0.8014647	0.208133939440856
0.8024901	0.0979538417943273
0.8035154	0.118278741920649
0.8045408	0.248825158983162
0.8055662	0.0650716963860825
0.8065916	0.315600896210847
0.807617	0.0993128552292129
0.8086424	0.0531371427302758
0.8096678	0.228176448663249
0.8106932	0.103112339245063
0.8117186	0.435515290419716
0.812744	0.238566541202035
0.8137693	0.18555788467986
0.8147947	0.247132786365408
0.8158201	0.118862681709645
0.8168455	0.128116196798775
0.8178709	0.211348622253494
0.8188963	0.347669366947743
0.8199217	0.125921474379788
0.8209471	0.235268349035606
0.8219725	0.267028754510764
0.8229979	0.0455798275716703
0.8240232	0.106473945582537
0.8250486	0.148138160059103
0.826074	0.150194631944981
0.8270994	0.151401620751035
0.8281248	0.14266358490869
0.8291502	0.189033883706342
0.8301756	0.157925190938819
0.831201	0.166899628350775
0.8322264	0.149228589607821
0.8332518	0.100009094716431
0.8342771	0.13303253374541
0.8353025	0.0795839253849023
0.8363279	0.194541973045038
0.8373533	0.13260095970197
0.8383787	0.169718152716437
0.8394041	0.159462053713982
0.8404295	0.0451434507547717
0.8414549	0.120984061331169
0.8424803	0.066769066106996
0.8435057	0.0911359449092399
0.844531	0.131707595414913
0.8455564	0.2784751109339
0.8465818	0.109401013930842
0.8476072	0.242634135899941
0.8486326	0.0446105561812314
0.849658	0.043247873094506
0.8506834	0.14810686990622
0.8517088	0.206026692154245
0.8527342	0.0892588947315504
0.8537596	0.0843020608674564
0.8547849	0.0566010069883726
0.8558103	0.197768491476151
0.8568357	0.270083763568476
0.8578611	0.238491528978595
0.8588865	0.107694302646152
0.8599119	0.279806307815389
0.8609373	0.227521025589807
0.8619627	0.101977459054528
0.8629881	0.0664957132309941
0.8640135	0.148158453145447
0.8650388	0.308441561287142
0.8660642	0.0719655084861213
0.8670896	0.0601751622151
0.868115	0.0773303580898498
0.8691404	0.0538522926277795
0.8701658	0.0848456179673536
0.8711912	0.237088279016256
0.8722166	0.0759182635927463
0.873242	0.117904792818521
0.8742674	0.0905437908949977
0.8752927	0.115731786751461
0.8763181	0.0864856502104118
0.8773435	0.245973184550794
0.8783689	0.173211874664307
0.8793943	0.027328860254266
0.8804197	0.0815935281890384
0.8814451	0.167139037635888
0.8824705	0.162402428108666
0.8834959	0.140843690076691
0.8845213	0.0816503439853453
0.8855466	0.0663044276914918
0.886572	0.146394896446753
0.8875974	0.191994254701071
0.8886228	0.155253407683091
0.8896482	0.204296769540123
0.8906736	0.210754115631547
0.891699	0.125624092356309
0.8927244	0.149786951729427
0.8937498	0.156251021146673
0.8947752	0.0185620189332537
0.8958005	0.120526879398405
0.8968259	0.179781030437759
0.8978513	0.146352760737164
0.8988767	0.16958476942079
0.8999021	0.264817455476806
0.9009275	0.144423692246368
0.9019529	0.12015523835649
0.9029783	0.0713169916581582
0.9040037	0.0621085829556994
0.9050291	0.196905032837762
0.9060544	0.156998358795809
0.9070798	0.278585783933998
0.9081052	0.179867324022564
0.9091306	0.120260816718099
0.910156	0.19291702087833
0.9111814	0.0450372066636864
0.9122068	0.096718475911243
0.9132322	0.0489639344899476
0.9142576	0.122835350384861
0.915283	0.0875759509949647
0.9163083	0.121839623269766
0.9173337	0.0586063711193416
0.9183591	0.246593533702735
0.9193845	0.230789982979457
0.9204099	0.115893822802171
0.9214353	0.151014207804702
0.9224607	0.168954545243677
0.9234861	0.188826336132013
0.9245115	0.115402787292682
0.9255369	0.0907309307979368
0.9265622	0.0945904720838563
0.9275876	0.0902453749197625
0.928613	0.0592274702395333
0.9296384	0.183726808669747
0.9306638	0.194542554080823
0.9316892	0.18926711608738
0.9327146	0.121759539134569
0.93374	0.119276213165612
0.9347654	0.120611430772854
0.9357908	0.101907777366757
0.9368161	0.104145316890778
0.9378415	0.10173360578404
0.9388669	0.14006460576838
0.9398923	0.055959626875048
0.9409177	0.261286968930324
0.9419431	0.0706148290203701
0.9429685	0.137758234441833
0.9439939	0.0624157395568658
0.9450193	0.116932490977251
0.9460447	0.0106883104388251
0.94707	0.106661943482491
0.9480954	0.102105631749165
0.9491208	0.123388618577958
0.9501462	0.175524318946757
0.9511716	0.0785762464117961
0.952197	0.128029220166068
0.9532224	0.186669853637083
0.9542478	0.242704377199114
0.9552732	0.203345180682215
0.9562986	0.105967065928167
0.9573239	0.127670901573197
0.9583493	0.135325050043332
0.9593747	0.0112453681080079
0.9604001	0.0849219909021856
0.9614255	0.06307170596484
0.9624509	0.11815635289103
0.9634763	0.132985040757109
0.9645017	0.20253476208814
0.9655271	0.171080316728024
0.9665525	0.0590724140878168
0.9675778	0.143308602748094
0.9686032	0.13666824558323
0.9696286	0.082196628030314
0.970654	0.0693060707912171
0.9716794	0.228186399745111
0.9727048	0.103689635109718
0.9737302	0.0972492099349841
0.9747556	0.0638614287343064
0.975781	0.0575792976871045
0.9768064	0.141945527598751
0.9778317	0.0625347774795593
0.9788571	0.13012701194006
0.9798825	0.0435462594524421
0.9809079	0.236527584502442
0.9819333	0.119293372602054
0.9829587	0.0376680271748153
0.9839841	0.100462694082877
0.9850095	0.128280241407229
0.9860349	0.142293702120474
0.9870603	0.0339932220669611
0.9880856	0.0836200401196089
0.989111	0.118587046831102
0.9901364	0.0912943438825895
0.9911618	0.111802633815613
0.9921872	0.134028485819959
0.9932126	0.158897937435668
0.994238	0.0950720116539526
0.9952634	0.101513720847752
0.9962888	0.220859207769045
0.9973142	0.03671597449949
0.9983395	0.0830386736424758
0.9993649	0.0320212766263683
1.00039	0.0918085297123753
1.001416	0.20285529891748
1.002441	0.0389294367932016
1.003466	0.051320400537527
1.004492	0.173124693502493
1.005517	0.145463052607633
1.006543	0.0625540259984623
1.007568	0.115582366025724
1.008593	0.0896758670186892
1.009619	0.113028593816472
1.010644	0.123367886634206
1.01167	0.0509878959092571
1.012695	0.105109585814953
1.01372	0.141345908483994
1.014746	0.111715247464607
1.015771	0.180159939738876
1.016797	0.082271784696716
1.017822	0.0894740081975553
1.018847	0.229040046657511
1.019873	0.228602456097807
1.020898	0.0324075048803942
1.021924	0.117186275596283
1.022949	0.0315400641333432
1.023974	0.080886418687449
1.025	0.0898583087682697
1.026025	0.146603173349646
1.02705	0.0779686043847099
1.028076	0.118210756308344
1.029101	0.112521268981865
1.030127	0.0329840513917855
1.031152	0.0790538034488114
1.032177	0.0918071724081839
1.033203	0.0819374911199171
1.034228	0.154139152481654
1.035254	0.124072961081198
1.036279	0.138994543710795
1.037304	0.0755172209478673
1.03833	0.1634116994904
1.039355	0.0610775431289185
1.040381	0.0838960993791344
1.041406	0.196033181197962
1.042431	0.13383474042927
1.043457	0.205436268503359
1.044482	0.185258202723974
1.045507	0.164327329818658
1.046533	0.141949183639296
1.047558	0.0719443812607524
1.048584	0.0701326261489544
1.049609	0.0731877433554062
1.050634	0.159006092440022
1.05166	0.0952059924474715
1.052685	0.0775770731962479
1.053711	0.0347691944658885
1.054736	0.189286909522686
1.055761	0.122810964935576
1.056787	0.145668116087392
1.057812	0.111399253374626
1.058838	0.136038449074347
1.059863	0.114770507359235
1.060888	0.0847017773272137
1.061914	0.0378735792724981
1.062939	0.127578434399229
1.063964	0.130463158641747
1.06499	0.0544162651168068
1.066015	0.195041890609287
1.067041	0.136507793928104
1.068066	0.0852281790373583
1.069091	0.0816547174635269
1.070117	0.186759513544478
1.071142	0.106913027143839
1.072168	0.026233356141445
1.073193	0.133234837684299
1.074218	0.115667877680378
1.075244	0.0630033894678064
1.076269	0.111080590073191
1.077295	0.0473044251063471
1.07832	0.175992295597172
1.079345	0.125585526223727
1.080371	0.207925162251404
1.081396	0.237003804516514
1.082422	0.119832748030034
1.083447	0.181282215854341
1.084472	0.114164176863312
1.085498	0.127255802715243
1.086523	0.121451111946776
1.087548	0.115106363645159
1.088574	0.144537386498092
1.089599	0.112365043595718
1.090625	0.12870354569768
1.09165	0.16129094591551
1.092675	0.128557587454051
1.093701	0.0673123118453508
1.094726	0.0936058680907431
1.095752	0.106706236117776
1.096777	0.111194281305408
1.097802	0.133239726535163
1.098828	0.0689069044078952
1.099853	0.0441094010973967
1.100879	0.0655861348409022
1.101904	0.177216373798875
1.102929	0.0934916843254249
1.103955	0.110244705534744
1.10498	0.140234180633884
1.106005	0.139882239706901
1.107031	0.210207083042205
1.108056	0.0998125020695649
1.109082	0.03590901790087
1.110107	0.0693720557637728
1.111132	0.105214671503992
1.112158	0.0940597764142782
1.113183	0.03891599322765
1.114209	0.0976728225065115
1.115234	0.155430959241756
1.116259	0.107470016663226
1.117285	0.141806529054386
1.11831	0.143466015633041
1.119336	0.083866563278991
1.120361	0.0734312423899126
1.121386	0.124873677219376
1.122412	0.0928306949873914
1.123437	0.188627802845524
1.124463	0.199363413421763
1.125488	0.158412760371663
1.126513	0.113095932049634
1.127539	0.288047448246044
1.128564	0.0210094963795119
1.129589	0.113136370300642
1.130615	0.0579581486814563
1.13164	0.126086648081428
1.132666	0.0610009910421544
1.133691	0.126724371943997
1.134716	0.0564381994777473
1.135742	0.0853273876730795
1.136767	0.0856358877322568
1.137793	0.0618019838569163
1.138818	0.0662402232103321
1.139843	0.0331674050139305
1.140869	0.124950602385149
1.141894	0.0215940951881526
1.14292	0.168350402122475
1.143945	0.0799999818730586
1.14497	0.0724787921393734
1.145996	0.0790254266754663
1.147021	0.146747527779581
1.148046	0.0695612971156303
1.149072	0.050701122173093
1.150097	0.153392794958006
1.151123	0.165780068179803
1.152148	0.150867678864571
1.153173	0.150011255393714
1.154199	0.0694121972881798
1.155224	0.152560869299439
1.15625	0.129361105829837
1.157275	0.0167977504697724
1.1583	0.23068649289478
1.159326	0.120917878529481
1.160351	0.0403748869543792
1.161377	0.126759925697691
1.162402	0.0827649313246915
1.163427	0.0503000015733342
1.164453	0.140598795788917
1.165478	0.117830298270398
1.166504	0.153322255230845
1.167529	0.176275936504117
1.168554	0.174525838093064
1.16958	0.114065460038581
1.170605	0.160451566449973
1.17163	0.216972758275895
1.172656	0.129940876528641
1.173681	0.0355856780143318
1.174707	0.0786990924574369
1.175732	0.0735036670401974
1.176757	0.216341208864002
1.177783	0.171140741965992
1.178808	0.112828439687751
1.179834	0.23341200433514
1.180859	0.0844541736628356
1.181884	0.037981391978274
1.18291	0.181816193874847
1.183935	0.0801457167561542
1.184961	0.0559791731000744
1.185986	0.17898558348474
1.187011	0.0900851100281423
1.188037	0.124674543955182
1.189062	0.119993549816357
1.190087	0.020609519801059
1.191113	0.204224275050028
1.192138	0.0861656859844196
1.193164	0.0924041588356503
1.194189	0.0584673314310009
1.195214	0.201367592898882
1.19624	0.146073166224212
1.197265	0.110864276390566
1.198291	0.122525030907736
1.199316	0.117751199282138
1.200341	0.155272854728263
1.201367	0.112977289689744
1.202392	0.0871273945144953
1.203418	0.142387874237465
1.204443	0.141841948979292
1.205468	0.164243312348803
1.206494	0.0824315026137908
1.207519	0.080524653080448
1.208544	0.113130572523302
1.20957	0.0974170387913536
1.210595	0.090815933299545
1.211621	0.165509417087533
1.212646	0.0976423528038074
1.213671	0.162345783473321
1.214697	0.203573193340626
1.215722	0.0621807530128222
1.216748	0.123599912058988
1.217773	0.0802902335152371
1.218798	0.137016092454764
1.219824	0.204000197437404
1.220849	0.244675884337121
1.221875	0.0874668650480912
1.2229	0.164841473837169
1.223925	0.108236654698822
1.224951	0.133485991161966
1.225976	0.180941953957225
1.227002	0.137192931607651
1.228027	0.171517339902016
1.229052	0.117330048147871
1.230078	0.162029809182578
1.231103	0.134970462260872
1.232128	0.103153571811645
1.233154	0.197485626655334
1.234179	0.0470952759732874
1.235205	0.0292647307891069
1.23623	0.170699483869796
1.237255	0.171626822816795
1.238281	0.123740894924815
1.239306	0.12263392690138
1.240332	0.027308794447813
1.241357	0.148591413537458
1.242382	0.123321226883493
1.243408	0.205040776344298
1.244433	0.14141890140038
1.245459	0.108661615814001
1.246484	0.104910844050904
1.247509	0.129505028871084
1.248535	0.106606719650966
1.24956	0.10479540901281
1.250585	0.0689659335789016
1.251611	0.0573544407959488
1.252636	0.16899222201083
1.253662	0.114862530188467
1.254687	0.0515387378722694
1.255712	0.147810697301489
1.256738	0.104195144431524
1.257763	0.00975081899424187
1.258789	0.062072139335615
1.259814	0.0745655748396705
1.260839	0.0750687106087223
1.261865	0.138521428172997
1.26289	0.0403480478203667
1.263916	0.0834530771796283
1.264941	0.0604090348533148
1.265966	0.146584966663237
1.266992	0.223536163599357
1.268017	0.125139383529997
1.269043	0.11400007066445
1.270068	0.144600520426567
1.271093	0.156968978183248
1.272119	0.042512954012616
1.273144	0.125283659475683
1.274169	0.207184209322425
1.275195	0.15173834073265
1.27622	0.0371474230495966
1.277246	0.105325030089525
1.278271	0.0903867918894669
1.279296	0.158244804139891
1.280322	0.0757045218223852
1.281347	0.0567504580307728
1.282373	0.0527756717628009
1.283398	0.133086407705824
1.284423	0.0888409270616026
1.285449	0.0146198859642386
1.286474	0.104340291431735
1.2875	0.133294810638349
1.288525	0.127087454914637
1.28955	0.111543883209403
1.290576	0.0956659271524444
1.291601	0.0784105187954658
1.292626	0.181465367759418
1.293652	0.0972718762763919
1.294677	0.105426309906127
1.295703	0.17517114874856
1.296728	0.197477511525186
1.297753	0.109194751100637
1.298779	0.221364551421445
1.299804	0.081194537759143
1.30083	0.139318924886878
1.301855	0.103130109916794
1.30288	0.101781867732995
1.303906	0.128468648756064
1.304931	0.185375566458069
1.305957	0.213124751037814
1.306982	0.100557746193723
1.308007	0.143994231838968
1.309033	0.0700684785308237
1.310058	0.089110368998561
1.311083	0.220191711304638
1.312109	0.217955230738095
1.313134	0.170967383880903
1.31416	0.162758343589225
1.315185	0.206731717152666
1.31621	0.122596424105212
1.317236	0.276876593190139
1.318261	0.133413029459383
1.319287	0.136812029968357
1.320312	0.0757457253606156
1.321337	0.127749781752164
1.322363	0.046524391154934
1.323388	0.139614358920242
1.324414	0.119786298773452
1.325439	0.185133390663925
1.326464	0.0794575086966676
1.32749	0.0473787925578375
1.328515	0.123783248177757
1.329541	0.0895986927271241
1.330566	0.234201736720546
1.331591	0.131161905117645
1.332617	0.209932436911468
1.333642	0.274698728369027
1.334667	0.151917897080364
1.335693	0.13141980584345
1.336718	0.0407111887742815
1.337744	0.176221640801378
1.338769	0.165934617015739
1.339794	0.183362581378144
1.34082	0.13249076258828
1.341845	0.106279678756195
1.342871	0.0449665748980117
1.343896	0.102236021023564
1.344921	0.165284586103987
1.345947	0.230745736260716
1.346972	0.208681534945596
1.347998	0.0704316055589854
1.349023	0.167969434196137
1.350048	0.140822493205362
1.351074	0.154832011170147
1.352099	0.253067418310694
1.353124	0.17896790032151
1.35415	0.0833294125913444
1.355175	0.224980477652115
1.356201	0.0865939008841581
1.357226	0.206731011388785
1.358251	0.142857433972755
1.359277	0.134878711541228
1.360302	0.120953867775039
1.361328	0.0680414582012063
1.362353	0.197819395459653
1.363378	0.185268201617204
1.364404	0.114183292742763
1.365429	0.16708229749393
1.366455	0.0824538698961546
1.36748	0.200630207533362
1.368505	0.165572332497897
1.369531	0.124804995728228
1.370556	0.114209777275547
1.371582	0.2363160759082
1.372607	0.117716549451492
1.373632	0.173530621054971
1.374658	0.0924238642510521
1.375683	0.0768436765322482
1.376708	0.128136134204469
1.377734	0.175682955610585
1.378759	0.240779441759308
1.379785	0.155857854670442
1.38081	0.11359695276527
1.381835	0.237877106858226
1.382861	0.0912598804553995
1.383886	0.0603924983867781
1.384912	0.176709885190216
1.385937	0.122000379823404
1.386962	0.16010644444918
1.387988	0.117335079949953
1.389013	0.192016260571859
1.390039	0.247201196313954
1.391064	0.15097441455572
1.392089	0.272821955345625
1.393115	0.39008054750684
1.39414	0.394892984719075
1.395165	0.563890914110345
1.396191	0.32843160360894
1.397216	0.259808513974138
1.398242	0.555115771110396
1.399267	1.18954085443305
1.400292	2.43477470548775
1.401318	3.5891057959073
1.402343	5.23748459892084
1.403369	7.64381071639441
1.404394	10.003037326085
1.405419	10.2321647048952
1.406445	11.8162390411652
1.40747	14.0606721516366
1.408496	13.94560743388
1.409521	14.5745273778863
1.410546	13.9021410927556
1.411572	15.7825341562166
1.412597	15.4840670004454
1.413622	14.381132788625
1.414648	13.3214357289327
1.415673	13.2662860415562
1.416699	12.0592140102481
1.417724	13.096353941191
1.418749	11.1448229608494
1.419775	11.4322764655014
1.4208	11.4066039008878
1.421826	11.6302614110831
1.422851	11.3067530455243
1.423876	11.5956197892729
1.424902	11.8612789764155
1.425927	11.6780960386601
1.426953	10.502783509642
1.427978	10.8033772864489
1.429003	9.48344925172361
1.430029	10.7229418718714
1.431054	9.50805496332589
1.43208	9.00710195690934
1.433105	9.75140919083458
1.43413	10.0598099926385
1.435156	9.53144346394601
1.436181	10.4948703967243
1.437206	10.3196040950295
1.438232	9.70600312929375
1.439257	9.77123138397306
1.440283	9.35495689908372
1.441308	8.96773013917084
1.442333	8.37184937643064
1.443359	8.08160062777387
1.444384	8.23627772925786
1.44541	7.94660870348415
1.446435	9.27648028258704
1.44746	8.45589296018446
1.448486	9.03815008335915
1.449511	10.6759288181226
1.450537	9.08136197353129
1.451562	9.72957727049953
1.452587	9.08819863032857
1.453613	8.73306266142182
1.454638	8.85681555984554
1.455663	9.39853647738604
1.456689	8.78518253910982
1.457714	9.21067631622369
1.45874	8.65949056631399
1.459765	9.52829896010584
1.46079	10.2911903670278
1.461816	9.75014285297544
1.462841	9.16120591078631
1.463867	9.43156336300043
1.464892	9.08443025096731
1.465917	9.69203486113133
1.466943	9.31582382519421
1.467968	9.92968523425088
1.468994	9.06053470969843
1.470019	9.62133420931889
1.471044	8.60593526599463
1.47207	8.90363703914872
1.473095	9.4716630931157
1.474121	9.66138553279151
1.475146	9.52096385434421
1.476171	8.7185040019114
1.477197	9.06523169262893
1.478222	9.12281968786433
1.479247	9.05923011537338
1.480273	8.61304168277764
1.481298	8.81074309945001
1.482324	8.86461143558103
1.483349	8.02773103730064
1.484374	8.74691548479451
1.4854	8.66344243502622
1.486425	8.43264034090471
1.487451	8.6108349665907
1.488476	8.52588419078919
1.489501	7.93197377670936
1.490527	8.01840167859431
1.491552	7.46240139881259
1.492578	7.93181138044678
1.493603	7.33204383195296
1.494628	8.11071626399697
1.495654	7.97949962827169
1.496679	8.02221898995359
1.497704	7.86840496262191
1.49873	8.41447824731546
1.499755	8.28592301724129
1.500781	7.31071319775822
1.501806	7.47657740559469
1.502831	7.10654132325437
1.503857	7.71186342345675
1.504882	7.87092780460023
1.505908	7.86015695761058
1.506933	7.6768852432394
1.507958	8.11094982787095
1.508984	8.21120891800379
1.510009	7.06831416451059
1.511035	7.69328265954534
1.51206	7.92648223780543
1.513085	7.82608448521187
1.514111	7.50170116618958
1.515136	8.19080939035026
1.516161	7.6587789721058
1.517187	7.81738692162701
1.518212	7.60891196544329
1.519238	8.13620885218687
1.520263	7.92407288858514
1.521288	7.79545651306325
1.522314	8.39091909615484
1.523339	7.5689713941825
1.524365	8.39906934329399
1.52539	8.30355547679884
1.526415	7.32730570328037
1.527441	8.3673917598466
1.528466	8.40109106010481
1.529492	8.487639558179
1.530517	9.07124790095442
1.531542	8.66181294596143
1.532568	8.58422988199297
1.533593	8.76883348318275
1.534619	7.79067111583335
1.535644	8.03166227652782
1.536669	7.82259901638995
1.537695	8.48526772720584
1.53872	8.08095591416146
1.539745	7.88192061213024
1.540771	8.05054977275
1.541796	7.99858236450892
1.542822	7.28854089394091
1.543847	7.53766004148934
1.544872	8.10661448130161
1.545898	7.75779862272488
1.546923	8.44811757739107
1.547949	7.72486502542439
1.548974	7.52034675379992
1.549999	7.52083593305
1.551025	7.79453292746557
1.55205	7.48758642731622
1.553076	7.90904927435041
1.554101	8.21617303378313
1.555126	8.38464004972766
1.556152	7.91965469385756
1.557177	7.93813552001048
1.558202	8.25660019433235
1.559228	7.61502569772453
1.560253	6.62795989085725
1.561279	7.84536332694828
1.562304	7.75642917816414
1.563329	7.38620389359954
1.564355	7.41967415109909
1.56538	7.99391201344186
1.566406	8.02453223071848
1.567431	7.53572153187689
1.568456	7.94982003177839
1.569482	7.43257983012588
1.570507	8.0715878974602
1.571533	7.92789629757655
1.572558	7.78377458609305
1.573583	7.99458953505182
1.574609	7.88489707000567
1.575634	8.01442467065385
1.57666	7.60491822401589
1.577685	7.62610764654604
1.57871	8.10206143709316
1.579736	7.46475017895984
1.580761	8.07022315591149
1.581786	7.95901771148331
1.582812	8.03184327057725
1.583837	7.393702854126
1.584863	8.16333999454519
1.585888	8.07755806026902
1.586913	7.94061945740791
1.587939	7.79033296958481
1.588964	8.32654663743554
1.58999	7.71374353630099
1.591015	8.35725185519187
1.59204	8.15785191023287
1.593066	7.92691108710701
1.594091	8.02462084436505
1.595117	7.88046318065036
1.596142	7.49306619212254
1.597167	7.3887578177576
1.598193	7.669910638687
1.599218	8.52261853827127
1.600243	8.34985953017205
1.601269	8.14672673819326
1.602294	8.07198344160904
1.60332	8.09235491361625
1.604345	8.00503161727154
1.60537	8.12852479604049
1.606396	7.48625154439109
1.607421	8.17547393309232
1.608447	8.75548781173398
1.609472	7.89756366037128
1.610497	7.87262746047824
1.611523	8.44596649820594
1.612548	7.7295604786152
1.613574	7.87993782290254
1.614599	7.85292283510772
1.615624	8.08567652306924
1.61665	7.60427705057996
1.617675	8.06328665018676
1.6187	7.61117339039717
1.619726	7.46181931067759
1.620751	7.62200633278365
1.621777	7.75485920846149
1.622802	8.07382439647296
1.623827	7.50280580592361
1.624853	7.99358666022537
1.625878	7.1683758082468
1.626904	7.94719273718745
1.627929	7.86825605344317
1.628954	7.10228442471273
1.62998	7.64526121746412
1.631005	7.75654229843917
1.632031	8.08560804943352
1.633056	7.79595872960754
1.634081	7.54311150341131
1.635107	7.03658953930475
1.636132	7.96968138611438
1.637158	7.7870989016589
1.638183	7.22784411383185
1.639208	7.0309492321629
1.640234	7.29471617976862
1.641259	7.73440179123512
1.642284	7.19720101881954
1.64331	7.59947411846146
1.644335	7.11284590133724
1.645361	6.93989410029289
1.646386	7.7813397340654
1.647411	8.0232410293908
1.648437	7.56575488548935
1.649462	7.41600583370221
1.650488	7.6940120268128
1.651513	7.30582737850772
1.652538	7.06119334347743
1.653564	7.49166681416319
1.654589	7.29264542925807
1.655615	6.9608358548902
1.65664	7.43883392926096
1.657665	7.52047598031514
1.658691	7.8215599157351
1.659716	7.62457436392682
1.660741	7.54843350022592
1.661767	7.05731991028075
1.662792	7.05635512130916
1.663818	7.18948515171184
1.664843	7.35550778300758
1.665868	7.13639002708403
1.666894	7.42564030687408
1.667919	7.28522499298388
1.668945	7.1515828193458
1.66997	6.56105884304493
1.670995	7.2604030215172
1.672021	6.89749441833817
1.673046	7.07025022233033
1.674072	6.66147211331565
1.675097	7.17460957658778
1.676122	7.16239203004031
1.677148	7.12011437969685
1.678173	6.23698491579193
1.679199	6.64582823247201
1.680224	7.03026269139675
1.681249	6.86308013384057
1.682275	6.97904592291468
1.6833	6.43737887191963
1.684325	6.72668236665691
1.685351	6.38080570208599
1.686376	6.37383075064282
1.687402	6.41134357918541
1.688427	6.27618871746789
1.689452	6.30902324807447
1.690478	6.36077141901531
1.691503	5.78478682157441
1.692529	6.16766587891951
1.693554	6.35565137049107
1.694579	5.88989644686745
1.695605	6.12421183397056
1.69663	6.0529190847981
1.697656	6.12143149940641
1.698681	5.98283889554792
1.699706	6.11394167914037
1.700732	6.4946463929914
1.701757	6.16118626498713
1.702782	5.81465022659188
1.703808	5.67296972841139
1.704833	5.41351674323171
1.705859	5.89411887835614
1.706884	5.77264028216422
1.707909	6.04280502233301
1.708935	5.92205010350064
1.70996	6.14847926462804
1.710986	6.14528627263956
1.712011	6.0771728483809
1.713036	6.30864137882928
1.714062	6.0887067987291
1.715087	6.08316981274245
1.716113	6.13418671392372
1.717138	6.0566923237671
1.718163	6.27625381951949
1.719189	6.17869744194883
1.720214	5.94127697278498
1.721239	5.57701218824291
1.722265	6.05190024458964
1.72329	5.98001558938244
1.724316	6.14891379942523
1.725341	5.95076036212995
1.726366	6.0048577203505
1.727392	5.88781282042786
1.728417	6.03844045727248
1.729443	5.82499580618055
1.730468	6.0275202486628
1.731493	5.98745469964233
1.732519	6.04803863905533
1.733544	6.23305022153648
1.73457	6.16749769049207
1.735595	6.09566213079252
1.73662	6.06789898170314
1.737646	5.88162110806594
1.738671	6.36309718400945
1.739697	5.94732132193654
1.740722	5.91498186946106
1.741747	5.8336265985044
1.742773	5.92864532367151
1.743798	5.67585377234967
1.744823	5.94887512066626
1.745849	6.43634743040065
1.746874	5.8427930582818
1.7479	5.997286994686
1.748925	6.46938371625188
1.74995	5.98841898176839
1.750976	6.71180422200209
1.752001	6.66177886744524
1.753027	6.14195316081554
1.754052	6.21647904991926
1.755077	6.19435378554543
1.756103	6.2735519976652
1.757128	6.20160282997364
1.758154	6.15354921282483
1.759179	6.40367287984091
1.760204	6.38271189109723
1.76123	6.13254611955622
1.762255	6.08889188634714
1.76328	5.95040238030642
1.764306	6.26881024797035
1.765331	5.97446799118382
1.766357	5.92721508300095
1.767382	6.34291492087747
1.768407	6.35064104184042
1.769433	5.87048184670952
1.770458	6.20172712920167
1.771484	5.93934057003343
1.772509	5.83925937930779
1.773534	5.92404010152812
1.77456	5.99682483147541
1.775585	6.03103132266821
1.776611	5.79610041237253
1.777636	5.72030277221145
1.778661	6.05845859951802
1.779687	5.70252646652306
1.780712	6.24869573067412
1.781738	5.52273315375503
1.782763	5.81764277492328
1.783788	5.63673321403954
1.784814	5.36732153459097
1.785839	5.81645799153445
1.786864	5.80303341354847
1.78789	5.87021421933152
1.788915	5.79412992442916
1.789941	5.71470347466971
1.790966	5.43058818303773
1.791991	5.73225234339121
1.793017	5.53434950403794
1.794042	5.60104429008472
1.795068	5.8805565804768
1.796093	5.57601401131247
1.797118	5.22139140573248
1.798144	5.49867106106465
1.799169	5.93180623514672
1.800195	5.44009511849949
1.80122	5.56872105543499
1.802245	5.49677862685864
1.803271	5.37683494763909
1.804296	5.24005105732015
1.805321	5.44829596911851
1.806347	5.49044878566416
1.807372	5.01452238780146
1.808398	5.24680746327902
1.809423	4.92375947338332
1.810448	5.01499955096638
1.811474	4.98934391034783
1.812499	4.75700551182874
1.813525	5.15366282082669
1.81455	5.30293511098684
1.815575	5.10473760165682
1.816601	4.89197167000515
1.817626	4.61509199429379
1.818652	4.98979816746459
1.819677	4.44564781008404
1.820702	4.88585523968537
1.821728	4.63715556769503
1.822753	4.71265200862983
1.823778	5.03479810391658
1.824804	4.99738181845694
1.825829	4.84649305340264
1.826855	4.93756545483308
1.82788	4.64989478787956
1.828905	5.24181215635757
1.829931	4.60640656283529
1.830956	4.60091963135763
1.831982	4.64924645253022
1.833007	4.47542836831348
1.834032	4.54138695913088
1.835058	4.46982687393203
1.836083	4.54304404210712
1.837109	4.27268725505967
1.838134	4.60872227123158
1.839159	4.70189083206927
1.840185	4.45223545658908
1.84121	4.29595511735691
1.842236	4.34425368010233
1.843261	4.50414247017698
1.844286	4.34310987171923
1.845312	4.30465985775055
1.846337	4.5100134163451
1.847362	4.18015092808669
1.848388	4.62546935742018
1.849413	4.18130280412529
1.850439	4.24956580422424
1.851464	4.36622847828244
1.852489	4.22455709660788
1.853515	4.09572828176284
1.85454	4.03438285815873
1.855566	4.1246460221275
1.856591	4.14440547838252
1.857616	3.7408069113603
1.858642	3.81993061561725
1.859667	4.31476765210237
1.860693	3.83270906554047
1.861718	3.88806598612421
1.862743	4.10229748801035
1.863769	4.16991715066379
1.864794	4.15360189244961
1.865819	3.92198503499696
1.866845	4.14329696525859
1.86787	3.76928514615239
1.868896	3.85004142876736
1.869921	3.81022602045133
1.870946	3.75751249154677
1.871972	3.85382828534173
1.872997	3.5908301947132
1.874023	3.63331541861609
1.875048	3.63567120369214
1.876073	3.51304733396022
1.877099	3.51485474909704
1.878124	3.77809516465917
1.87915	3.44575050367231
1.880175	3.84310848265685
1.8812	3.23873466582692
1.882226	3.66467453913837
1.883251	3.36280004593274
1.884277	3.61106657513733
1.885302	3.35751657577204
1.886327	3.32756154651496
1.887353	3.27243466435131
1.888378	3.51601061203597
1.889403	3.21703365952239
1.890429	3.24849947558592
1.891454	3.10571533382907
1.89248	3.07466349981055
1.893505	3.1398498223446
1.89453	3.19131749292389
1.895556	3.24839782108365
1.896581	3.07041566316226
1.897607	3.33313004686506
1.898632	2.98333897085832
1.899657	2.86627068140677
1.900683	2.94278189629762
1.901708	2.90918827830098
1.902734	3.04692862765077
1.903759	2.88707595046771
1.904784	3.06123642480485
1.90581	2.93830105052365
1.906835	2.81707754454037
1.90786	2.74011902597424
1.908886	3.00789915533367
1.909911	3.04568083832995
1.910937	2.79911701842599
1.911962	2.65301224701828
1.912987	3.07776414225165
1.914013	2.62588225235025
1.915038	2.64168285539103
1.916064	2.74676441348278
1.917089	2.8567541758585
1.918114	2.88840763510018
1.91914	2.82388931930797
1.920165	2.5732142981579
1.921191	2.57120259093075
1.922216	2.51096392810251
1.923241	2.59592639499074
1.924267	2.45640054564307
1.925292	2.49386438217177
1.926317	2.38719335634674
1.927343	2.39393265991803
1.928368	2.35463854925336
1.929394	2.3087557698927
1.930419	2.44291211096449
1.931444	2.38713690803189
1.93247	2.33292163293489
1.933495	2.39969253300599
1.934521	2.30242147375519
1.935546	2.24260336693094
1.936571	2.49719289997069
1.937597	2.36637245511455
1.938622	2.40778061113902
1.939648	2.35361132692146
1.940673	2.16137376220131
1.941698	2.26245660757351
1.942724	2.14978912001899
1.943749	2.24093916528629
1.944775	2.10286699696285
1.9458	2.17036608406689
1.946825	2.3336491829656
1.947851	2.25112878642605
1.948876	2.18980917699935
1.949901	2.03219187157943
1.950927	2.07316892889583
1.951952	2.29584684953265
1.952978	2.1144641698989
1.954003	2.00816616229709
1.955028	2.07562846926231
1.956054	1.90624721569816
1.957079	2.01697430734688
1.958105	1.95332312647463
1.95913	1.79174235013591
1.960155	1.80412018269128
1.961181	1.87798610229556
1.962206	1.77405569626735
1.963232	1.91232259259032
1.964257	1.96005849146703
1.965282	1.81810222071842
1.966308	1.84212936887007
1.967333	1.88417777669748
1.968358	1.98261594635138
1.969384	1.86133163493371
1.970409	1.75165072211508
1.971435	1.67970713302912
1.97246	1.72966056734142
1.973485	1.67424384308858
1.974511	1.60266055902686
1.975536	1.55842848054635
1.976562	1.58618133440072
1.977587	1.53089933514287
1.978612	1.55233881713476
1.979638	1.4844515225394
1.980663	1.67869283364487
1.981689	1.50131369725079
1.982714	1.45728629853227
1.983739	1.59761473551482
1.984765	1.5206515327063
1.98579	1.57751202726889
1.986816	1.39871381750193
1.987841	1.50225195259216
1.988866	1.45793140916795
1.989892	1.46531962330558
1.990917	1.32979086143506
1.991942	1.39432820802421
1.992968	1.2815988349478
1.993993	1.30750631933951
1.995019	1.33951806371738
1.996044	1.31050152266067
1.997069	1.32867053160231
1.998095	1.38930813424607
1.99912	1.29134635869435
2.000146	1.40613723916498
2.001171	1.38764047939989
2.002196	1.37578375418087
2.003222	1.2358390338661
2.004247	1.2041433658624
2.005273	1.25135355949634
2.006298	1.23065640492487
2.007323	1.20288767765324
2.008349	1.20232336177964
2.009374	1.18258243630414
2.010399	1.15487486280238
2.011425	1.19382942330944
2.01245	1.14293303361205
2.013476	1.15707411407554
2.014501	1.2326167392138
2.015526	1.31223891715062
2.016552	1.09660972113031
2.017577	1.22441958650893
2.018603	1.32679907508853
2.019628	1.16167001899937
2.020653	1.14668673744086
2.021679	1.18110204258357
2.022704	1.14056019656555
2.02373	1.11987511009985
2.024755	1.10017668650026
2.02578	1.03332685647333
2.026806	0.962448368614613
2.027831	0.990178284143416
2.028856	1.12927215669211
2.029882	1.00219126442723
2.030907	1.05893632089901
2.031933	1.03446904670282
2.032958	1.09726147673695
2.033983	1.03935619344227
2.035009	1.03916426346811
2.036034	1.14460688424884
2.03706	1.03809254876126
2.038085	0.972694848719006
2.03911	0.980632925227279
2.040136	0.956913651101673
2.041161	0.949227577067723
2.042187	0.944949119422951
2.043212	0.965688509028626
2.044237	0.830595990743466
2.045263	0.997441102329556
2.046288	0.921751177341261
2.047314	1.02989162864837
2.048339	0.990159702461199
2.049364	1.09983243887528
2.05039	0.923124584582255
2.051415	0.923931285009064
2.05244	0.945763224500361
2.053466	0.893462730377295
2.054491	0.935697507165751
2.055517	0.853330810976191
2.056542	0.865648897177401
2.057567	0.883594028164122
2.058593	0.883953508657882
2.059618	0.823877477837065
2.060644	0.899465347056444
2.061669	0.913512143581693
2.062694	0.909210612470631
2.06372	0.84275503057786
2.064745	0.936364104785703
2.065771	0.84817841948478
2.066796	0.769076111241063
2.067821	0.7423451739563
2.068847	0.796414071909914
2.069872	0.805671310669512
2.070897	0.714066775222712
2.071923	0.76283238143153
2.072948	0.800164254572897
2.073974	0.7985150959023
2.074999	0.804533224109067
2.076024	0.64191185451607
2.07705	0.644611054279129
2.078075	0.645556437248048
2.079101	0.694357750787164
2.080126	0.63780112533677
2.081151	0.654940767411664
2.082177	0.679342118876086
2.083202	0.719262851885484
2.084228	0.642381749108931
2.085253	0.677143456562287
2.086278	0.641358515569233
2.087304	0.623218515211126
2.088329	0.588711260128851
2.089355	0.64000537063423
2.09038	0.582915060374365
2.091405	0.534062342623677
2.092431	0.608318682372192
2.093456	0.560466109401139
2.094481	0.474777577559261
2.095507	0.601787654067396
2.096532	0.544670218851896
2.097558	0.53453661268756
2.098583	0.539995877124715
2.099608	0.567594561532966
2.100634	0.612887096173455
2.101659	0.520829802457674
2.102685	0.500804846524173
2.10371	0.494713188598938
2.104735	0.440600268801654
2.105761	0.547715717962713
2.106786	0.423336052994413
2.107812	0.463015867472433
2.108837	0.483184784970233
2.109862	0.423749321838572
2.110888	0.442151435783748
2.111913	0.489388175178763
2.112938	0.479585372681695
2.113964	0.475052434758796
2.114989	0.521975630975103
2.116015	0.444113698724426
2.11704	0.422246978971739
2.118065	0.465647986373969
2.119091	0.293066983976903
2.120116	0.377117265736336
2.121142	0.315485628077084
2.122167	0.299032069192604
2.123192	0.384998174136411
2.124218	0.464100921911108
2.125243	0.43889810494714
2.126269	0.378945820561106
2.127294	0.359957125195113
2.128319	0.450153495222074
2.129345	0.40372689491587
2.13037	0.365934688975014
2.131395	0.381910194644395
2.132421	0.367427916365918
2.133446	0.303152191538034
2.134472	0.207139670926758
2.135497	0.274675151386888
2.136522	0.238612003165348
2.137548	0.390984846123734
2.138573	0.267786357437588
2.139599	0.257800338415158
2.140624	0.323032365971353
2.141649	0.330488314642878
2.142675	0.380103042325536
2.1437	0.277662774187196
2.144726	0.350075930461279
2.145751	0.247429095443141
2.146776	0.2093007207542
2.147802	0.20562934410869
2.148827	0.114139714013355
2.149853	0.181490635044193
2.150878	0.311634422977597
2.151903	0.23230464799412
2.152929	0.198815392985201
2.153954	0.273153044743968
2.154979	0.242588821244319
2.156005	0.233658270765359
2.15703	0.271082424745049
2.158056	0.323882651225178
2.159081	0.216076728545764
2.160106	0.184175883474419
2.161132	0.113970331746416
2.162157	0.0874379751047959
2.163183	0.115597166334242
2.164208	0.169380763291024
2.165233	0.149381268684223
2.166259	0.274019971056801
2.167284	0.277066700087921
2.16831	0.171414767127064
2.169335	0.27619876311047
2.17036	0.208217552700851
2.171386	0.24051847839374
2.172411	0.180860814319655
2.173436	0.0967765191895663
2.174462	0.118281285070066
2.175487	0.0250542205421063
2.176513	0.0367595328853265
2.177538	0.13389227743551
2.178563	0.153985305683529
2.179589	0.156909454920296
2.180614	0.187872714087837
2.18164	0.150160692106024
2.182665	0.159737634516356
2.18369	0.175210259520868
2.184716	0.176208168098758
2.185741	0.13184158263024
2.186767	0.0354774681717185
2.187792	0.0497543620695513
2.188817	0.111943831088453
2.189843	0.0805788744395817
2.190868	0.097718525668125
2.191893	0.0949560866587335
2.192919	0.230795723330992
2.193944	0.153657744498252
2.19497	0.087414547680707
2.195995	0.121749982887877
2.19702	0.148031993219736
2.198046	0.0860520346342951
2.199071	0.0934024454412196
2.200097	0.0628927102488738
2.201122	0.0989434988861992
2.202147	0.0720049181953323
2.203173	0.0415540531020372
2.204198	0.0430156957375561
2.205224	0.121985157907872
2.206249	0.154350756787864
2.207274	0.12536399743124
2.2083	0.12504801686692
2.209325	0.13695707890996
2.210351	0.125532547753768
2.211376	0.0694182224232377
2.212401	0.0585332422877342
2.213427	0.108225196801847
2.214452	0.0392263062778501
2.215477	0.0489195664585419
2.216503	0.14014393899981
2.217528	0.107584303128403
2.218554	0.0507272000637528
2.219579	0.118640233037207
2.220604	0.182447063890883
2.22163	0.189668244229259
2.222655	0.0604818196539655
2.223681	0.0208486870598654
2.224706	0.116003234783822
2.225731	0.0903781691311929
2.226757	0.147350504624304
2.227782	0.140238171433779
2.228808	0.028714737841191
2.229833	0.0930052845988339
2.230858	0.04423973070968
2.231884	0.0575506210211463
2.232909	0.0743656167531373
2.233934	0.176244911160157
2.23496	0.0984901309887184
2.235985	0.113682056284529
2.237011	0.0801176539195855
2.238036	0.0714424026048751
2.239061	0.0730835813057577
2.240087	0.0698717105014824
2.241112	0.0891760598415993
2.242138	0.136357615869155
2.243163	0.014262999685767
2.244188	0.110823321978555
2.245214	0.0740470742817042
2.246239	0.0880312693852889
2.247265	0.0804503410261423
2.24829	0.0688768617259091
2.249315	0.155981043745675
2.250341	0.0960002386563742
2.251366	0.106522827152043
2.252392	0.033602131963141
2.253417	0.131823540882615
2.254442	0.0765227878159611
2.255468	0.0971784646080586
2.256493	0.0737852728563702
2.257518	0.135569754203878
2.258544	0.139385967486995
2.259569	0.0384975431961478
2.260595	0.0413947447836075
2.26162	0.106302689961051
2.262645	0.0685434511065302
2.263671	0.0813325314019876
2.264696	0.0639374266672135
2.265722	0.111037368055526
2.266747	0.181543768164088
2.267772	0.0453762337186411
2.268798	0.034941539578487
2.269823	0.0981837710762145
2.270849	0.161866120660887
2.271874	0.0522335206223676
2.272899	0.0287310843056436
2.273925	0.0758103920486074
2.27495	0.103443541174461
2.275975	0.111892714482991
2.277001	0.0805480586921528
2.278026	0.102253932193254
2.279052	0.0579245360630968
2.280077	0.0714108170414444
2.281102	0.181693612548213
2.282128	0.0543251504573492
2.283153	0.0606551391615335
2.284179	0.150057247183308
2.285204	0.0536471143115126
2.286229	0.110095698002327
2.287255	0.0692213751740082
2.28828	0.0873493333393593
2.289306	0.0404584455287706
2.290331	0.142515927529347
2.291356	0.109777025787229
2.292382	0.0228032657985868
2.293407	0.105369652718669
2.294433	0.0674414741732548
2.295458	0.0646454195028204
2.296483	0.154074365145486
2.297509	0.0741732505936291
2.298534	0.05695813005324
2.299559	0.143814421017687
2.300585	0.128647553004517
2.30161	0.143767450876918
2.302636	0.0346795524264659
2.303661	0.0639892115673611
2.304686	0.106428390467119
2.305712	0.0736201433048725
2.306737	0.117846686526864
2.307763	0.0740038597486543
2.308788	0.209436488231942
2.309813	0.104504511864364
2.310839	0.0852340799950871
2.311864	0.0707747225760794
2.31289	0.0260433651239157
2.313915	0.150056479577836
2.31494	0.0680029688368648
2.315966	0.028254789572115
2.316991	0.110566940669685
2.318016	0.0337822601644265
2.319042	0.0647477794221547
2.320067	0.0512926307437677
2.321093	0.135442558803834
2.322118	0.0832101868898664
2.323143	0.0272821796011459
2.324169	0.0620975104996972
2.325194	0.111871638645228
2.32622	0.0879338236958897
2.327245	0.0633547171317211
2.32827	0.0662689520604891
2.329296	0.104010236867374
2.330321	0.0672588902890466
2.331347	0.0801629291776918
2.332372	0.0806554461385745
2.333397	0.0351929362469346
2.334423	0.104219138517419
2.335448	0.0301993240525959
2.336473	0.0541275822210387
2.337499	0.0454535029394974
2.338524	0.0755661995943114
2.33955	0.028271141642686
2.340575	0.0892669654149361
2.3416	0.0719492668213068
2.342626	0.0392385791084896
2.343651	0.0778370841875529
2.344677	0.0854015247103499
2.345702	0.083485655309429
2.346727	0.106768165151058
2.347753	0.100590279082862
2.348778	0.156765416380872
2.349804	0.0203247482607056
2.350829	0.114564021790244
2.351854	0.0654452455236437
2.35288	0.128593224835394
2.353905	0.0826748837029832
2.354931	0.102810231305827
2.355956	0.117646178965284
2.356981	0.0818601430392502
2.358007	0.0605812695099946
2.359032	0.0768427455629607
2.360057	0.0837719088259764
2.361083	0.138085515707838
2.362108	0.0917839271039118
2.363134	0.0639141811000751
2.364159	0.0319637711650206
2.365184	0.00821081258683238
2.36621	0.0599565582299626
2.367235	0.0965077139755455
2.368261	0.0866253536145885
2.369286	0.0579223182034007
2.370311	0.124077954436501
2.371337	0.0335252356150817
2.372362	0.0621175876419851
2.373388	0.055630633760999
2.374413	0.0194751553805072
2.375438	0.0618793825713581
2.376464	0.0928074463099298
2.377489	0.127641721273311
2.378514	0.148411390439888
2.37954	0.0299198826262738
2.380565	0.113596567058957
2.381591	0.170928401512271
2.382616	0.0620786233233671
2.383641	0.0346552653328323
2.384667	0.0565684343328061
2.385692	0.0631140739767592
2.386718	0.110659593439709
2.387743	0.104980336846865
2.388768	0.0590829587088908
2.389794	0.116129916476896
2.390819	0.0647842249553832
2.391845	0.0887467187486028
2.39287	0.142249494920597
2.393895	0.0441777517927407
2.394921	0.0558264943962318
2.395946	0.0731633855981043
2.396972	0.12863203507218
2.397997	0.0801882168513554
2.399022	0.0936363960706583
2.400048	0.106194363222861
2.401073	0.0372423733668713
2.402098	0.0896328932588667
2.403124	0.0936948155639857
2.404149	0.0697187942019128
2.405175	0.067141691854508
2.4062	0.0536492742577959
2.407225	0.0410948110313516
2.408251	0.091022251802796
2.409276	0.129597464542159
2.410302	0.122457280907176
2.411327	0.0258968186866283
2.412352	0.0923480535494198
2.413378	0.062055749258383
2.414403	0.0548641258309043
2.415429	0.109718105590804
2.416454	0.0446732292050731
2.417479	0.0606067248443504
2.418505	0.12127214811199
2.41953	0.0760231991085465
2.420555	0.0849007203261468
2.421581	0.116594523027606
2.422606	0.104125431658956
2.423632	0.0938935067837175
2.424657	0.0781130139674625
2.425682	0.0656264724372718
2.426708	0.10884308611038
2.427733	0.0523783065630391
2.428759	0.153996810070663
2.429784	0.112819489483272
2.430809	0.063733548897743
2.431835	0.0939744367643244
2.43286	0.107887412313298
2.433886	0.0255271566371756
2.434911	0.117477993656334
2.435936	0.0775797192501062
2.436962	0.0337858553459077
2.437987	0.0992620540918275
2.439012	0.124897484811995
2.440038	0.0801171713671944
2.441063	0.0808594834410442
2.442089	0.114002038219752
2.443114	0.060539874093643
2.444139	0.0809961061791744
2.445165	0.0390041704591496
2.44619	0.0400904130205738
2.447216	0.0895405339633319
2.448241	0.104664804731918
2.449266	0.0768080493004802
2.450292	0.145753712958554
2.451317	0.0835012868087822
2.452343	0.0878606791766539
2.453368	0.0561541754534825
2.454393	0.0356034629950964
2.455419	0.0289609126597661
2.456444	0.12137593837208
2.45747	0.107106138639735
2.458495	0.11460158824623
2.45952	0.102106932392913
2.460546	0.117856789402435
2.461571	0.0905103680117886
2.462596	0.016126153083262
2.463622	0.0622393959727454
2.464647	0.0601378888041491
2.465673	0.0716556073994492
2.466698	0.0513594112928663
2.467723	0.101827248776031
2.468749	0.0786451427119183
2.469774	0.0684895431384303
2.4708	0.124587000227165
2.471825	0.0569447891379229
2.47285	0.0765255568246694
2.473876	0.0337989706267824
2.474901	0.0403556737143565
2.475927	0.0138930838413264
2.476952	0.0686540306291371
2.477977	0.0936795583309283
2.479003	0.0235223197329898
2.480028	0.138674989966008
2.481053	0.0555392706602718
2.482079	0.0394506336587095
2.483104	0.100084053611682
2.48413	0.0618839368648925
2.485155	0.0857416350407024
2.48618	0.0754342222094786
2.487206	0.0577915088625734
2.488231	0.0726378599175148
2.489257	0.071294435972966
2.490282	0.0306115423101961
2.491307	0.0851746515541062
2.492333	0.0462199501763492
2.493358	0.102175690929519
2.494384	0.070336234793753
2.495409	0.0862373064464794
2.496434	0.130070828394934
2.49746	0.0570195121318422
2.498485	0.0944447827500503
2.49951	0.107404282120735
2.500536	0.0836063227010613
2.501561	0.0870381323097009
2.502587	0.00977856219792511
2.503612	0.016187048056506
2.504637	0.0328211864160649
2.505663	0.0747226353795428
2.506688	0.0636697935781867
2.507714	0.0928922626782769
2.508739	0.0872617759140536
2.509764	0.0477681921230679
2.51079	0.0289349500809056
2.511815	0.0231425097777575
2.512841	0.0359554488822153
2.513866	0.128306595098812
2.514891	0.0488144777245346
2.515917	0.12717485659249
2.516942	0.120676035367142
2.517968	0.102699095919182
2.518993	0.0630527732064752
2.520018	0.0254340983198094
2.521044	0.0887327658789311
2.522069	0.0523233186923546
2.523094	0.035635533884808
2.52412	0.109534535963915
2.525145	0.0570954573278129
2.526171	0.144509147951166
2.527196	0.090171743791547
2.528221	0.0416926081382995
2.529247	0.0802353688128347
2.530272	0.0459287145617565
2.531298	0.0870484782626013
2.532323	0.077845341105377
2.533348	0.073559536011295
2.534374	0.0743431761018871
2.535399	0.108673304476185
2.536425	0.0651911663736437
2.53745	0.130298464333005
2.538475	0.0821022931154179
2.539501	0.0572196063540532
2.540526	0.0229714590607779
2.541551	0.0363411601152976
2.542577	0.0842237756224037
2.543602	0.107919092660531
2.544628	0.0296749193453297
2.545653	0.152378430179269
2.546678	0.127282997453612
2.547704	0.0601801175093901
2.548729	0.0869697180974487
2.549755	0.0438436754021489
2.55078	0.0700715152606
[truncated: 48 more rows]
