# Supplementary material for: Nanoscale magnonic Fabry-Pérot resonator for low-loss spin-wave manipulation
Source: Nat Commun. 2021 Apr 16;12:2293. doi: 10.1038/s41467-021-22520-6 (PMC8052321; doi:10.1038/s41467-021-22520-6)
Supplement: Supplementary file 4 — Source Data [file 41467_2021_22520_MOESM4_ESM.zip › Source data/Fig1/Fig1b_lower panel_YIG_CoFeB.txt]

0.5009766	0.0557073356215364
0.5019531	0.112999680180069
0.5029297	0.167483264530736
0.5039062	0.0867561724482149
0.5048828	0.0693004314720796
0.5058594	0.247713170942262
0.5068359	0.0977624137471176
0.5078125	0.0607247104177113
0.5087891	0.0949270199034448
0.5097656	0.0402408966763016
0.5107422	0.123555714630647
0.5117187	0.112192106591371
0.5126953	0.0887288343488322
0.5136719	0.0749983995194164
0.5146484	0.0519276630365049
0.515625	0.221099320052347
0.5166016	0.177243461265385
0.5175781	0.0124925012598952
0.5185547	0.0238932250122435
0.5195312	0.100113948473281
0.5205078	0.0200681095247485
0.5214844	0.121608138492934
0.5224609	0.156103641307123
0.5234375	0.134014078204136
0.5244141	0.161482864418333
0.5253906	0.119084558468124
0.5263672	0.175846503744284
0.5273437	0.190797699716794
0.5283203	0.0508551061529066
0.5292969	0.0566585628234969
0.5302734	0.217483110865764
0.53125	0.108830440634096
0.5322265	0.0810197816487215
0.5332031	0.109103361831735
0.5341797	0.274923689728074
0.5351562	0.086992191808337
0.5361328	0.0714388045480102
0.5371094	0.0664637669705141
0.5380859	0.152402683827031
0.5390625	0.116391631185726
0.540039	0.0437328122496073
0.5410156	0.0506046732510368
0.5419922	0.146572729201479
0.5429687	0.214225011100572
0.5439453	0.0531640250844949
0.5449219	0.0768422966207082
0.5458984	0.0383776474959122
0.546875	0.0269719254765752
0.5478515	0.200696528398998
0.5488281	0.0725695463114742
0.5498047	0.0356543586463212
0.5507812	0.031091232882504
0.5517578	0.203249626459909
0.5527343	0.155569003492662
0.5537109	0.0935421181911047
0.5546875	0.054202474527823
0.555664	0.0868042029211518
0.5566406	0.130700773897244
0.5576172	0.210220093799808
0.5585937	0.0181307942296689
0.5595703	0.101056390089515
0.5605468	0.112041673265765
0.5615234	0.0655821016808091
0.5625	0.070729267520472
0.5634765	0.115296289105517
0.5644531	0.160873666132337
0.5654297	0.049116806938434
0.5664062	0.0806389753709414
0.5673828	0.0144740827771693
0.5683593	0.089507197748923
0.5693359	0.0462773712305799
0.5703125	0.109866234920733
0.571289	0.0439849906363125
0.5722656	0.0491344808444167
0.5732422	0.190904422425704
0.5742187	0.168481595174814
0.5751953	0.0522470475320061
0.5761718	0.139993416267552
0.5771484	0.0505070034596401
0.578125	0.0457172138425626
0.5791015	0.131540597480097
0.5800781	0.152488017734739
0.5810546	0.118922327863992
0.5820312	0.139582915735017
0.5830078	0.0358130498409951
0.5839843	0.0711759863412724
0.5849609	0.143329199948624
0.5859375	0.0531575966702824
0.586914	0.176831994615755
0.5878906	0.101811062299212
0.5888671	0.139284691535451
0.5898437	0.142260898251842
0.5908203	0.0979099040484925
0.5917968	0.0569121550107365
0.5927734	0.21214105350957
0.59375	0.183438922392542
0.5947265	0.0985517429295966
0.5957031	0.229241113990596
0.5966796	0.0270984768857771
0.5976562	0.0941923290299428
0.5986328	0.107829769600355
0.5996093	0.12588627292326
0.6005859	0.121589197224151
0.6015624	0.115068970533602
0.602539	0.086843243475841
0.6035156	0.158542248003566
0.6044921	0.213626701151812
0.6054687	0.0402953168452911
0.6064453	0.142999024502206
0.6074218	0.0977821024115748
0.6083984	0.156049779481114
0.6093749	0.0410049780079367
0.6103515	0.0974541622624857
0.6113281	0.0335062039411987
0.6123046	0.0392143087639729
0.6132812	0.169422536561483
0.6142578	0.183963795173589
0.6152343	0.141214240837333
0.6162109	0.146550051855486
0.6171874	0.00469898301073466
0.618164	0.101119027186889
0.6191406	0.0728045669755586
0.6201171	0.0620555731620239
0.6210937	0.012174655107732
0.6220703	0.0163637787689656
0.6230468	0.0392786318355716
0.6240234	0.113048519005646
0.6249999	0.05973388341464
0.6259765	0.0313645719374584
0.6269531	0.0490185645165278
0.6279296	0.0317872539636691
0.6289062	0.0403708241883841
0.6298827	0.104561826645051
0.6308593	0.0887044036295493
0.6318359	0.093819312366703
0.6328124	0.0630886527175062
0.633789	0.0442265342258389
0.6347656	0.0471131539947189
0.6357421	0.154985126895431
0.6367187	0.0495542911823073
0.6376952	0.0526479778316176
0.6386718	0.0878654658600806
0.6396484	0.12091952399258
0.6406249	0.0910618947160167
0.6416015	0.0672319989534046
0.6425781	0.0861631477804943
0.6435546	0.0464207112235498
0.6445312	0.162709613198391
0.6455077	0.0705527574400165
0.6464843	0.0885025452213167
0.6474609	0.0990063084212845
0.6484374	0.087797564147843
0.649414	0.0308448222344108
0.6503905	0.0586324288680661
0.6513671	0.116771774540258
0.6523437	0.106628947956641
0.6533202	0.0763255400425323
0.6542968	0.117275068277907
0.6552734	0.0815871486972752
0.6562499	0.0277025208378028
0.6572265	0.0500421240701092
0.658203	0.0317379922478565
0.6591796	0.075887406427489
0.6601562	0.0300285408944119
0.6611327	0.0407341441851383
0.6621093	0.0439536590967862
0.6630859	0.0792745943296899
0.6640624	0.158510381486892
0.665039	0.044140506637729
0.6660155	0.0612665349994614
0.6669921	0.0747916169604275
0.6679687	0.0582937377276582
0.6689452	0.111300437294877
0.6699218	0.0740112581643583
0.6708984	0.0601534578242323
0.6718749	0.11231965839496
0.6728515	0.0915626933121307
0.673828	0.0703684422791645
0.6748046	0.103948354519673
0.6757812	0.105280131119562
0.6767577	0.0169459320689872
0.6777343	0.0654535941244642
0.6787108	0.103006482367517
0.6796874	0.0606935349954971
0.680664	0.117387433686243
0.6816405	0.108773483099079
0.6826171	0.0637623930809757
0.6835937	0.0951675273862886
0.6845702	0.111318597975278
0.6855468	0.035714671903708
0.6865233	0.0337993298591112
0.6874999	0.106644390942848
0.6884765	0.0571719619599511
0.689453	0.0725156741533815
0.6904296	0.0476137694798556
0.6914062	0.0511250316226697
0.6923827	0.0519998842850405
0.6933593	0.0704850266307632
0.6943358	0.0770218200037418
0.6953124	0.102465762768473
0.696289	0.0895349439938536
0.6972655	0.0585493884038644
0.6982421	0.0581467247068767
0.6992186	0.093793746272195
0.7001952	0.110365186077759
0.7011718	0.092020340042915
0.7021483	0.11069907037646
0.7031249	0.0957161493808071
0.7041015	0.0828708858239527
0.705078	0.0267423842502197
0.7060546	0.0941184130268259
0.7070311	0.0859054026154031
0.7080077	0.107578475443572
0.7089843	0.0632004866664
0.7099608	0.0733844573402441
0.7109374	0.0823041173735002
0.711914	0.0437757071632795
0.7128905	0.065577503294893
0.7138671	0.0648843350484915
0.7148436	0.0486112582898129
0.7158202	0.0360163818558476
0.7167968	0.0851054065883114
0.7177733	0.0323660817491552
0.7187499	0.0197433396578036
0.7197265	0.119541573470326
0.720703	0.0656139205136204
0.7216796	0.0663669501436367
0.7226561	0.0311331703577037
0.7236327	0.0490819039346122
0.7246093	0.0541800163543792
0.7255858	0.0363205897676905
0.7265624	0.122786103307299
0.7275389	0.0304874057147087
0.7285155	0.0249805587169403
0.7294921	0.125393065345776
0.7304686	0.00524120398841421
0.7314452	0.176020276649214
0.7324218	0.129544089803607
0.7333983	0.0416346823055983
0.7343749	0.0593011403732677
0.7353514	0.0947523688089116
0.736328	0.0658400290749062
0.7373046	0.050256544793744
0.7382811	0.0943130660429683
0.7392577	0.0955065985547643
0.7402343	0.0568971455770546
0.7412108	0.0386072182830611
0.7421874	0.0291666432291633
0.7431639	0.0544891465985824
0.7441405	0.12092783930116
0.7451171	0.044639762193428
0.7460936	0.0187606045284331
0.7470702	0.0800640127696145
0.7480467	0.021106086550734
0.7490233	0.0921438410951883
0.7499999	0.0334612965628172
0.7509764	0.0809223306358319
0.751953	0.0825998277806225
0.7529296	0.0238225203581695
0.7539061	0.0564965703483893
0.7548827	0.0769374802192254
0.7558592	0.0146513742072374
0.7568358	0.0317367983280608
0.7578124	0.021485204624491
0.7587889	0.0188780659288419
0.7597655	0.123848954535959
0.7607421	0.123256069665541
0.7617186	0.0705122827565328
0.7626952	0.0614276956601214
0.7636717	0.0304559044978556
0.7646483	0.0840421788391103
0.7656249	0.0799468046178532
0.7666014	0.0485888557320866
0.767578	0.0475075446627386
0.7685546	0.127365694337736
0.7695311	0.0436674197498046
0.7705077	0.211953552082172
0.7714842	0.0571608034696513
0.7724608	0.0283287789785582
0.7734374	0.0358459554532293
0.7744139	0.0343708814144659
0.7753905	0.0487575729343627
0.776367	0.0605422052422151
0.7773436	0.0400107456700834
0.7783202	0.0603519499824355
0.7792967	0.0199994893426732
0.7802733	0.0859682774884983
0.7812499	0.0953309635388949
0.7822264	0.0488673313182253
0.783203	0.0632743588619347
0.7841795	0.024353895295568
0.7851561	0.0236762459832909
0.7861327	0.09888625448508
0.7871092	0.101134405537349
0.7880858	0.066944375750136
0.7890624	0.0576514825252361
0.7900389	0.0120796694127846
0.7910155	0.0529653600243036
0.791992	0.0397789944504194
0.7929686	0.0435435153648968
0.7939452	0.0390262709872465
0.7949217	0.0777762534303727
0.7958983	0.0220803781817703
0.7968748	0.0335385108428818
0.7978514	0.177825779485466
0.798828	0.0411717967821299
0.7998045	0.0356942129966988
0.8007811	0.014329108505919
0.8017577	0.0233556048887655
0.8027342	0.0731878008349923
0.8037108	0.157162504537827
0.8046873	0.0183151171521697
0.8056639	0.0364222222374113
0.8066405	0.0341434754225694
0.807617	0.0705888476171464
0.8085936	0.030527337829919
0.8095702	0.114803915600889
0.8105467	0.0567421277837552
0.8115233	0.0382505400848942
0.8124998	0.103939128745139
0.8134764	0.048075129187426
0.814453	0.0446257580249683
0.8154295	0.0818126634199987
0.8164061	0.0231146094677653
0.8173827	0.0617576756396069
0.8183592	0.0389540541914767
0.8193358	0.083143079948941
0.8203123	0.0886558481637506
0.8212889	0.0351768663493386
0.8222655	0.0454647921410546
0.823242	0.0206617563292302
0.8242186	0.0687588141365003
0.8251951	0.014968841218088
0.8261717	0.0491782564114484
0.8271483	0.0226879207422893
0.8281248	0.105731203043395
0.8291014	0.0217780360452108
0.830078	0.0231284053994844
0.8310545	0.0682482021806384
0.8320311	0.0332251628302556
0.8330076	0.0550008979255375
0.8339842	0.01307207780602
0.8349608	0.058776830089024
0.8359373	0.0344263956308484
0.8369139	0.0643618955870785
0.8378905	0.105023295040762
0.838867	0.0315928098786876
0.8398436	0.0882143957669361
0.8408201	0.0660072724068553
0.8417967	0.0699066122361607
0.8427733	0.141742443128421
0.8437498	0.0525880501701908
0.8447264	0.0263960056887057
0.8457029	0.0355435663156583
0.8466795	0.0441673785810444
0.8476561	0.0338661483579724
0.8486326	0.0290414567410882
0.8496092	0.0425510202196399
0.8505858	0.0640098887763328
0.8515623	0.0266612349312555
0.8525389	0.0461054349254424
0.8535154	0.0369850679220601
0.854492	0.0799046949761708
0.8554686	0.055956974541225
0.8564451	0.0699963571135334
0.8574217	0.0183428943937925
0.8583983	0.0402463792865299
0.8593748	0.0774311871660844
0.8603514	0.0195513931920962
0.8613279	0.0342589402332953
0.8623045	0.0164813264989668
0.8632811	0.055829357795075
0.8642576	0.0642656279303992
0.8652342	0.0327361638964082
0.8662108	0.0549355455141359
0.8671873	0.00359785100413455
0.8681639	0.0613328508121463
0.8691404	0.00916809122294756
0.870117	0.0881800152786629
0.8710936	0.0248143341199607
0.8720701	0.0226997368049456
0.8730467	0.0815432903510635
0.8740232	0.0475212123718914
0.8749998	0.0391050478529575
0.8759764	0.043110209267133
0.8769529	0.0238185199304417
0.8779295	0.0537930548719963
0.8789061	0.0244985958348351
0.8798826	0.0464532878041499
0.8808592	0.124412336415404
0.8818357	0.100977670377884
0.8828123	0.0478676559417839
0.8837889	0.0556463608887589
0.8847654	0.0223853515655975
0.885742	0.0958988095341904
0.8867186	0.105525765167955
0.8876951	0.025420028843087
0.8886717	0.0268748310257107
0.8896482	0.0646556926583646
0.8906248	0.0243007897325375
0.8916014	0.0534213181739013
0.8925779	0.00541809054164845
0.8935545	0.117646349375381
0.894531	0.0429606761567285
0.8955076	0.0496320593352986
0.8964842	0.069626993368978
0.8974607	0.0282611358219658
0.8984373	0.0423859171621814
0.8994139	0.0547449443451576
0.9003904	0.0776632799072979
0.901367	0.0108445689632156
0.9023435	0.0600367207560989
0.9033201	0.0474759634879809
0.9042967	0.0637178342045273
0.9052732	0.039081247306101
0.9062498	0.035539397848046
0.9072264	0.0352938349246012
0.9082029	0.0151751180291489
0.9091795	0.0413502371591361
0.910156	0.0108823728732012
0.9111326	0.0633330481308116
0.9121092	0.0605298735242896
0.9130857	0.05683119152985
0.9140623	0.0925038837305688
0.9150389	0.0397486784400299
0.9160154	0.11952440548273
0.916992	0.0676687847898933
0.9179685	0.0209025222336336
0.9189451	0.0188266986899516
0.9199217	0.0204890818360859
0.9208982	0.0123592383663244
0.9218748	0.0594003729324674
0.9228513	0.0543888152963567
0.9238279	0.0836348750066012
0.9248045	0.0464180761261828
0.925781	0.0194700205535867
0.9267576	0.0285542701008256
0.9277342	0.0213656782680038
0.9287107	0.0945455037450883
0.9296873	0.0307950113346383
0.9306638	0.0648600790537246
0.9316404	0.0345796555020911
0.932617	0.08023584328548
0.9335935	0.0349239028691711
0.9345701	0.0809256504396968
0.9355467	0.0265764924616266
0.9365232	0.0250460158434071
0.9374998	0.043598228664143
0.9384763	0.0529134263918233
0.9394529	0.0527709553036147
0.9404295	0.0684195826061377
0.941406	0.0510339882809271
0.9423826	0.0666622390655497
0.9433591	0.0213026529050726
0.9443357	0.0736964269192164
0.9453123	0.0375910518850534
0.9462888	0.068714587281137
0.9472654	0.0141606132415159
0.948242	0.0402558892364689
0.9492185	0.0335589759992062
0.9501951	0.0540696427731874
0.9511716	0.0101380232888521
0.9521482	0.0183266650501312
0.9531248	0.0396376609475244
0.9541013	0.0931006257209402
0.9550779	0.0315892176434268
0.9560545	0.0516967150576756
0.957031	0.0690278674318141
0.9580076	0.0625757096112573
0.9589841	0.0767253549325156
0.9599607	0.0217704715748304
0.9609373	0.0445317825299606
0.9619138	0.0276027848943081
0.9628904	0.0203720876205962
0.963867	0.00665124439810063
0.9648435	0.0431094435795975
0.9658201	0.0278878291798123
0.9667966	0.0886409211802878
0.9677732	0.0746739615510233
0.9687498	0.0789538334213672
0.9697263	0.0453531913738526
0.9707029	0.0435967909463116
0.9716794	0.0469412130340333
0.972656	0.0411580624410425
0.9736326	0.0422005611143418
0.9746091	0.0382542064564683
0.9755857	0.0166189488120615
0.9765623	0.0560236765745743
0.9775388	0.0126074243781591
0.9785154	0.00576933415463214
0.9794919	0.0349168321334682
0.9804685	0.0361568897048813
0.9814451	0.0635725403389427
0.9824216	0.087689864588933
0.9833982	0.0701065500370734
0.9843748	0.0579669738293004
0.9853513	0.0887021667582506
0.9863279	0.0572026554789059
0.9873044	0.0575534478228168
0.988281	0.0748946604915844
0.9892576	0.0287871396414597
0.9902341	0.0873354892333174
0.9912107	0.0344113939184596
0.9921872	0.025182216856651
0.9931638	0.0538494332811813
0.9941404	0.078213046200329
0.9951169	0.0607040039168689
0.9960935	0.0794356608646073
0.9970701	0.0127935968880628
0.9980466	0.0217634388003603
0.9990232	0.0704347284626902
0.9999997	0.0329048082198709
1.000976	0.0424114757877971
1.001953	0.0750274022204488
1.002929	0.0238232030877564
1.003906	0.0486416805638806
1.004883	0.00847856657516523
1.005859	0.0333074662343547
1.006836	0.0748014675125482
1.007812	0.041711170059129
1.008789	0.0283790025829256
1.009765	0.0392146430214939
1.010742	0.0235030451720325
1.011718	0.0272058828232002
1.012695	0.0629823777209792
1.013672	0.0577636016223954
1.014648	0.0383970013381058
1.015625	0.0427347354610743
1.016601	0.022690522782765
1.017578	0.00865492598949465
1.018554	0.048235816843011
1.019531	0.0580229834678761
1.020508	0.0401855326043851
1.021484	0.0453850147525425
1.022461	0.0682800597180502
1.023437	0.0474033731531945
1.024414	0.0231747950400154
1.02539	0.0351733131535373
1.026367	0.00905301790730859
1.027343	0.029667655873616
1.02832	0.0518878511175757
1.029297	0.046214368198714
1.030273	0.0697262532843899
1.03125	0.0579505368221046
1.032226	0.0755235954923572
1.033203	0.0332346009049194
1.034179	0.0247938506957138
1.035156	0.0550431074037106
1.036133	0.0222168878769012
1.037109	0.0141401025857762
1.038086	0.0324816564051774
1.039062	0.0772131733927107
1.040039	0.0751037189915613
1.041015	0.010163954108255
1.041992	0.0170604631497386
1.042968	0.0125460738910097
1.043945	0.0118674591094305
1.044922	0.0629179483907891
1.045898	0.0181679525539609
1.046875	0.0581046906108104
1.047851	0.0311149199275846
1.048828	0.0820020603803715
1.049804	0.0308743634322433
1.050781	0.012809348233646
1.051758	0.0860757255636791
1.052734	0.0147725213595983
1.053711	0.0426242752209527
1.054687	0.00876515471978841
1.055664	0.0598311598780518
1.05664	0.0182346422358872
1.057617	0.0767162362176828
1.058593	0.0646364866259452
1.05957	0.0679030188990519
1.060547	0.0329261373694334
1.061523	0.0488523097810503
1.0625	0.0191089563377621
1.063476	0.0237010289450401
1.064453	0.0471896184062236
1.065429	0.0825628999873478
1.066406	0.072153815985419
1.067383	0.0237102653445992
1.068359	0.0244716135921275
1.069336	0.0461116642448047
1.070312	0.0506065154392642
1.071289	0.0292987206522828
1.072265	0.0159245997251116
1.073242	0.0256211812110293
1.074218	0.0736466426470684
1.075195	0.0342815690290165
1.076172	0.0478576006483756
1.077148	0.0755439985810422
1.078125	0.0654175802015895
1.079101	0.0607662138682253
1.080078	0.0654788904153041
1.081054	0.0267229048004778
1.082031	0.0347072601364513
1.083008	0.0393874290050265
1.083984	0.0176377598698168
1.084961	0.0244185149130163
1.085937	0.0224527608020043
1.086914	0.0347379985883772
1.08789	0.0409484709711601
1.088867	0.03310566584236
1.089843	0.0171340131097796
1.09082	0.0479066003310786
1.091797	0.0480044980943213
1.092773	0.0145749279120687
1.09375	0.0954941302577365
1.094726	0.0264214353581046
1.095703	0.0252518010237026
1.096679	0.0170165732762881
1.097656	0.0179089907150822
1.098633	0.0859316772243107
1.099609	0.019109166549979
1.100586	0.0119136924877622
1.101562	0.0362661192270499
1.102539	0.0263953573452609
1.103515	0.0893894891813691
1.104492	0.0569907737493447
1.105468	0.0181613293496049
1.106445	0.0599936387518785
1.107422	0.0317041191802702
1.108398	0.0373733002229608
1.109375	0.0216506071226144
1.110351	0.0984127031047237
1.111328	0.0395733057114237
1.112304	0.0442520817099664
1.113281	0.0643066813033327
1.114257	0.0694473529036925
1.115234	0.042031347394283
1.116211	0.0340087380129578
1.117187	0.0213389270521035
1.118164	0.0983786370718039
1.11914	0.00963549658838531
1.120117	0.0235224735089248
1.121093	0.00734950200417266
1.12207	0.0214265371191013
1.123047	0.0484689010593153
1.124023	0.0138964920802922
1.125	0.0658964009104614
1.125976	0.0344592412716603
1.126953	0.0356134274650798
1.127929	0.049523995743398
1.128906	0.0124114196346476
1.129882	0.0320333459597825
1.130859	0.0188720529878597
1.131836	0.0610688544401555
1.132812	0.0641809506787333
1.133789	0.044169138864131
1.134765	0.0668050575032347
1.135742	0.0799720854527535
1.136718	0.0361418702798029
1.137695	0.0437381906616289
1.138672	0.00140079545389691
1.139648	0.0289565792941432
1.140625	0.0529814662676987
1.141601	0.0428936712002398
1.142578	0.0301718568682158
1.143554	0.0194745978892571
1.144531	0.0581021903566131
1.145507	0.0257593227141554
1.146484	0.0267284898343416
1.147461	0.0422258740860248
1.148437	0.0158269531014838
1.149414	0.00321322612450229
1.15039	0.0276747942807892
1.151367	0.018297607676238
1.152343	0.0346745732046351
1.15332	0.0287593948742031
1.154297	0.022281510644935
1.155273	0.0318060028010594
1.15625	0.0171012339525106
1.157226	0.0567137194033939
1.158203	0.0129413014521299
1.159179	0.00488126571000473
1.160156	0.0263909335249096
1.161132	0.0549934419825564
1.162109	0.0270808527434717
1.163086	0.0168849401433197
1.164062	0.0290522846259842
1.165039	0.0633427395036653
1.166015	0.0212516106759843
1.166992	0.0412616711233751
1.167968	0.03978343253891
1.168945	0.060232942744861
1.169922	0.0191388615750598
1.170898	0.0335944192997361
1.171875	0.0238550216624613
1.172851	0.00827964365256531
1.173828	0.0282891120581039
1.174804	0.0229725544324113
1.175781	0.0208889282808525
1.176757	0.0704291085069355
1.177734	0.0255279827775012
1.178711	0.0190226826253595
1.179687	0.0127714552027502
1.180664	0.0264797242445045
1.18164	0.0331781085907252
1.182617	0.0293765902202281
1.183593	0.0555584342638419
1.18457	0.0431264468422168
1.185547	0.0256657835184341
1.186523	0.0751091925747501
1.1875	0.011392852132709
1.188476	0.0991211563688827
1.189453	0.00977539656848831
1.190429	0.0211535073530787
1.191406	0.0517334285991108
1.192382	0.039578340508326
1.193359	0.046718587057029
1.194336	0.0600615549384072
1.195312	0.0211292166561484
1.196289	0.0445533364145156
1.197265	0.0270420892185003
1.198242	0.0719079461373832
1.199218	0.0229268151848485
1.200195	0.0365950474736736
1.201172	0.0384884485169304
1.202148	0.0453405345134759
1.203125	0.0463458594483704
1.204101	0.0167315476913176
1.205078	0.0383674248913541
1.206054	0.00845959045150012
1.207031	0.0220600330189531
1.208007	0.0183759045930697
1.208984	0.0500313289614428
1.209961	0.0801951840004441
1.210937	0.01548683340097
1.211914	0.0243971206966909
1.21289	0.0293385776165989
1.213867	0.0708913680944648
1.214843	0.0581818068845322
1.21582	0.0538226013976926
1.216797	0.0527246415374083
1.217773	0.0240629905645495
1.21875	0.0203306247273325
1.219726	0.0198705572982418
1.220703	0.0501100213014725
1.221679	0.0911897140362497
1.222656	0.0244544212459551
1.223632	0.0600453493745153
1.224609	0.0439625222059074
1.225586	0.0403735047118689
1.226562	0.0280712761087771
1.227539	0.00936454569267938
1.228515	0.0153356466987991
1.229492	0.0400447005931172
1.230468	0.0153203932732798
1.231445	0.0409315539994455
1.232422	0.054984083566836
1.233398	0.0164580633990158
1.234375	0.0253057499177736
1.235351	0.0223427476882433
1.236328	0.00897543528670114
1.237304	0.043044036065296
1.238281	0.0482683966697983
1.239257	0.0424012825304106
1.240234	0.0522474739444081
1.241211	0.0382859287618135
1.242187	0.0530165824029313
1.243164	0.0520652029080661
1.24414	0.0272280275000614
1.245117	0.0371982006639478
1.246093	0.0113891832043119
1.24707	0.0420969721296687
1.248046	0.0291379155585519
1.249023	0.00862225973218697
1.25	0.0248648802444673
1.250976	0.0668398694451994
1.251953	0.061281255107741
1.252929	0.0170971878447881
1.253906	0.0262903749450422
1.254882	0.0464824801064681
1.255859	0.0799763720109646
1.256836	0.0338633862067174
1.257812	0.0208219432938274
1.258789	0.046322616829089
1.259765	0.0261184828910564
1.260742	0.0220881016761906
1.261718	0.0501593456931976
1.262695	0.0729369619279669
1.263671	0.0282616854661152
1.264648	0.0332503357657182
1.265625	0.0565853992737393
1.266601	0.0251892372723995
1.267578	0.0138294132964898
1.268554	0.0512917702678033
1.269531	0.0434647974124371
1.270507	0.0447848804736699
1.271484	0.0136237184478293
1.272461	0.0649424302016015
1.273437	0.0632147691248912
1.274414	0.0536853846390486
1.27539	0.0714314286914507
1.276367	0.0558455464502988
1.277343	0.0495688938797589
1.27832	0.0308578627310756
1.279296	0.0454664443721664
1.280273	0.0171042528428838
1.28125	0.0472091522558688
1.282226	0.0608625390130152
1.283203	0.105838756269949
1.284179	0.0360615964650374
1.285156	0.0585763079214498
1.286132	0.0440777190384269
1.287109	0.0765246628578567
1.288086	0.041653373494847
1.289062	0.058378149381361
1.290039	0.0393140278199804
1.291015	0.0635352675400246
1.291992	0.0465944172409356
1.292968	0.0737761098045512
1.293945	0.0293636396474502
1.294921	0.0253095822312124
1.295898	0.0370582473303779
1.296875	0.0656351606942696
1.297851	0.0643097784604146
1.298828	0.05297363660574
1.299804	0.0884027412310557
1.300781	0.074896773211505
1.301757	0.091038539558638
1.302734	0.0512419508013942
1.303711	0.0474199571725081
1.304687	0.0431552116061849
1.305664	0.0558824423441076
1.30664	0.0941257486299307
1.307617	0.0603562857609131
1.308593	0.053686075859475
1.30957	0.0506981790915567
1.310546	0.046828800654138
1.311523	0.0350468533988003
1.3125	0.049919133331336
1.313476	0.078937879835102
1.314453	0.0287684244299631
1.315429	0.0765762098249744
1.316406	0.0328301708526776
1.317382	0.0513422880683847
1.318359	0.0538713010027603
1.319336	0.121472018480149
1.320312	0.0554481064702168
1.321289	0.0707139212187275
1.322265	0.0530853174120274
1.323242	0.0331551915763833
1.324218	0.104403115950435
1.325195	0.0617095646862057
1.326171	0.116629367566874
1.327148	0.0504482088632659
1.328125	0.0921941210652881
1.329101	0.0764122150371529
1.330078	0.0905697422622197
1.331054	0.0825182840407197
1.332031	0.0142329878560682
1.333007	0.05866945892536
1.333984	0.0570108464810417
1.334961	0.0501279789784174
1.335937	0.0797468102742906
1.336914	0.047801780818273
1.33789	0.0460455805112837
1.338867	0.0683963759677148
1.339843	0.0836898465915364
1.34082	0.0991081769949463
1.341796	0.0685929427939975
1.342773	0.116612673275462
1.34375	0.128866853017688
1.344726	0.0862289981922149
1.345703	0.123242200634369
1.346679	0.109343135826932
1.347656	0.0919001023197064
1.348632	0.0990090220848125
1.349609	0.0309458613510191
1.350586	0.100693459093091
1.351562	0.132197744936231
1.352539	0.121054307325772
1.353515	0.0916985458031369
1.354492	0.0660086052118252
1.355468	0.0905959713321784
1.356445	0.109398663628926
1.357421	0.0926804258453499
1.358398	0.113318992412227
1.359375	0.119070368253523
1.360351	0.141514294253279
1.361328	0.188357954748713
1.362304	0.149787256336956
1.363281	0.129322236769368
1.364257	0.0868040554708051
1.365234	0.132418172111287
1.36621	0.15758262920505
1.367187	0.17196376363485
1.368164	0.117058598168522
1.36914	0.170324241547357
1.370117	0.177387935898798
1.371093	0.151612763583504
1.37207	0.153427250091241
1.373046	0.180302432070993
1.374023	0.123720795194624
1.375	0.181974189908841
1.375976	0.16863363529014
1.376953	0.211471508602684
1.377929	0.199022660710396
1.378906	0.139470019786059
1.379882	0.232528577973714
1.380859	0.248377072642237
1.381835	0.258580585795183
1.382812	0.42247326951528
1.383789	0.611330021415708
1.384765	0.974040525967991
1.385742	1.17054620133205
1.386718	1.4104507104569
1.387695	1.51972104359132
1.388671	1.44409859251274
1.389648	1.23111817208707
1.390625	1.29838029793971
1.391601	1.68326859573982
1.392578	2.34099469638293
1.393554	2.67021882564875
1.394531	3.48579371629616
1.395507	4.35263562213677
1.396484	4.8362296500858
1.39746	5.43668897681751
1.398437	6.11001260849501
1.399414	6.30649595169695
1.40039	6.97741383004828
1.401367	7.20965759912275
1.402343	7.96792823656049
1.40332	8.58527332689007
1.404296	8.97194983434577
1.405273	9.30719288641753
1.40625	9.41120999513601
1.407226	9.93741362265459
1.408203	9.97508040954002
1.409179	10.5852024143114
1.410156	10.2331993980059
1.411132	10.5105163339724
1.412109	11.0459771224924
1.413085	11.1501359533111
1.414062	11.2852853189496
1.415039	11.2121520609437
1.416015	11.5685735173588
1.416992	11.6076422578869
1.417968	11.5701437957289
1.418945	12.006404081207
1.419921	11.4642931557936
1.420898	11.3753209123118
1.421875	11.2705860239413
1.422851	11.7180243427653
1.423828	11.7625295345336
1.424804	11.7341937258612
1.425781	11.8020597728744
1.426757	11.8890326389511
1.427734	11.7721741183842
1.42871	11.9122862697377
1.429687	12.3174978350069
1.430664	11.9761221720124
1.43164	11.8505252869451
1.432617	11.382328614022
1.433593	11.6522410226629
1.43457	11.6014987491884
1.435546	10.8462896582871
1.436523	11.1149761563455
1.4375	11.053617975447
1.438476	11.3033592873215
1.439453	11.1844150897857
1.440429	11.4598665068196
1.441406	11.0158578118693
1.442382	10.4990507735969
1.443359	10.6768896748763
1.444335	10.6490983545557
1.445312	10.4671826717206
1.446289	9.91336961749668
1.447265	10.4908208510964
1.448242	10.4283016677365
1.449218	10.2536551596083
1.450195	10.2070826107432
1.451171	9.94163735712805
1.452148	9.95862703364726
1.453125	9.93837439084927
1.454101	9.98337853565115
1.455078	10.0463361154157
1.456054	10.0891283527584
1.457031	9.97440620245722
1.458007	10.1729797058632
1.458984	9.80422513974139
1.45996	9.4740091293932
1.460937	9.90284534634122
1.461914	9.9184707509172
1.46289	9.3217988605052
1.463867	9.90159414345614
1.464843	9.86106788877564
1.46582	9.96622734601143
1.466796	9.86522112440442
1.467773	9.77842159560003
1.46875	9.75607342062251
1.469726	9.85314125628599
1.470703	9.81045811720309
1.471679	9.64958455731567
1.472656	9.38651126692096
1.473632	9.47494124895896
1.474609	9.38453783067004
1.475585	9.56379118113967
1.476562	9.39957105831963
1.477539	9.48076252823248
1.478515	9.50528459491593
1.479492	9.48213167293094
1.480468	8.9634437040161
1.481445	9.10985582872891
1.482421	9.40327873707299
1.483398	9.56213003343131
1.484374	9.18227638774313
1.485351	9.04592249854336
1.486328	9.23084885846719
1.487304	9.04788480154395
1.488281	9.32412138112289
1.489257	8.88485378957634
1.490234	9.05392551735843
1.49121	8.8974083536898
1.492187	8.793029583423
1.493164	9.28238958435531
1.49414	9.04039253647921
1.495117	9.08630245768992
1.496093	8.89276170604076
1.49707	8.81107688742267
1.498046	8.8677860421903
1.499023	9.1204614501143
1.499999	9.16157809491056
1.500976	8.90009621216114
1.501953	9.09189624191776
1.502929	9.01005786793681
1.503906	8.98010301329094
1.504882	9.00602660104472
1.505859	8.8424876552831
1.506835	9.19347781082725
1.507812	8.71062026287728
1.508789	9.10086383513263
1.509765	9.28031658235499
1.510742	8.91740701996472
1.511718	8.91980314563147
1.512695	9.05965646920202
1.513671	9.09876575491012
1.514648	8.99457695211518
1.515624	9.09523506209054
1.516601	8.8460827253347
1.517578	8.92011678387251
1.518554	8.98654009958649
1.519531	9.05170785238438
1.520507	9.25978517606753
1.521484	9.1075281817932
1.52246	8.81975480370118
1.523437	8.93892459652642
1.524414	9.06709268880792
1.52539	9.32285392333512
1.526367	9.42046789425504
1.527343	9.46571554131637
1.52832	9.11366119817695
1.529296	9.38848159917934
1.530273	9.02527187937361
1.531249	9.00434591268711
1.532226	8.65334398061495
1.533203	8.86939608866585
1.534179	8.57559200459497
1.535156	8.90629372010165
1.536132	8.88441620513093
1.537109	8.84458925412102
1.538085	8.48084861703085
1.539062	8.34043384983162
1.540039	8.17408931483465
1.541015	8.34939864002179
1.541992	8.22718848199536
1.542968	8.52928661054393
1.543945	8.31921145417389
1.544921	8.50606120558964
1.545898	8.62090315219003
1.546874	8.50023920981453
1.547851	8.69874679576782
1.548828	8.6668280641331
1.549804	8.42902801498542
1.550781	8.53413046973082
1.551757	8.68026205162609
1.552734	8.41346366422801
1.55371	8.2749729992947
1.554687	8.43381329993883
1.555664	8.43243911940561
1.55664	8.0570623495997
1.557617	8.0995354322006
1.558593	8.37519909031099
1.55957	8.18512345392958
1.560546	8.15515651518573
1.561523	8.29976184541009
1.562499	8.23048695326783
1.563476	8.19774338319034
1.564453	8.14224495366168
1.565429	7.90015845836019
1.566406	8.06711906384679
1.567382	8.04887407761657
1.568359	8.00223996557495
1.569335	8.13918193387026
1.570312	7.79498371419081
1.571289	8.07160322125822
1.572265	7.88406411551002
1.573242	8.12253924248891
1.574218	7.6782220520687
1.575195	7.69162122389793
1.576171	7.62575914800887
1.577148	7.62552481224473
1.578124	7.39486949623116
1.579101	7.54421009382363
1.580078	7.6384601747921
1.581054	7.4606500041802
1.582031	7.6340008771931
1.583007	7.60440624095774
1.583984	7.55673507279573
1.58496	7.54864926464721
1.585937	7.7227378515884
1.586914	7.61285675817771
1.58789	7.5540339246261
1.588867	7.88152459928826
1.589843	7.63513736746118
1.59082	7.55816329566231
1.591796	7.6930104146179
1.592773	7.47255328561477
1.593749	7.76079906584966
1.594726	7.81906320223798
1.595703	7.59670881554072
1.596679	7.67045939542718
1.597656	7.88833995587601
1.598632	7.75055771745802
1.599609	7.94636276054599
1.600585	7.76036272228109
1.601562	7.58497475025039
1.602538	7.69559229789033
1.603515	7.72922416890792
1.604492	7.81524685676307
1.605468	7.93357343404106
1.606445	7.73384364131911
1.607421	7.58383190490988
1.608398	7.42160682441377
1.609374	7.82954649975859
1.610351	7.47215817667842
1.611328	7.44657746320449
1.612304	7.39434954771615
1.613281	7.41835596504145
1.614257	7.32406846057634
1.615234	7.3794819574277
1.61621	7.44193189312525
1.617187	7.16037029693137
1.618163	7.11782860057153
1.61914	7.33965622381348
1.620117	7.421625827373
1.621093	7.38849383846566
1.62207	7.2685596711656
1.623046	7.02945922574226
1.624023	7.07565697407117
1.624999	7.2680989870354
1.625976	6.99310812581144
1.626953	6.94346760705917
1.627929	7.20734279112194
1.628906	7.23838297142649
1.629882	6.88245627266734
1.630859	7.04737442550089
1.631835	7.09462918872502
1.632812	6.96837575767101
1.633788	6.76249719415372
1.634765	6.73667709988077
1.635742	6.86250933245624
1.636718	6.85189994002627
1.637695	6.76103031649682
1.638671	6.8339426783692
1.639648	6.96420019824422
1.640624	6.90377771248467
1.641601	6.6513535629374
1.642578	6.83371465370607
1.643554	6.68341573987209
1.644531	6.85928641085967
1.645507	6.57220486775332
1.646484	6.70197721342896
1.64746	6.97896355693917
1.648437	6.71859280240565
1.649413	6.93055276597791
1.65039	6.74419143811745
1.651367	6.86723037635065
1.652343	6.9296134104841
1.65332	6.8121528298811
1.654296	6.75043725257853
1.655273	6.79466957183026
1.656249	6.70441324870318
1.657226	6.74758265236707
1.658203	6.75286028101945
1.659179	6.70348589156396
1.660156	6.88698592625323
1.661132	6.85142093239826
1.662109	6.63573725862173
1.663085	6.43577564625648
1.664062	6.54594857035472
1.665038	6.58025965595774
1.666015	6.76336850271557
1.666992	6.74048160795029
1.667968	6.44377741956417
1.668945	6.66321482576121
1.669921	6.45601368966284
1.670898	6.57744422667802
1.671874	6.59117833277935
1.672851	6.52730254945331
1.673828	6.28740652858792
1.674804	6.52194081315708
1.675781	6.25250679792202
1.676757	6.31770722271189
1.677734	6.38753459690999
1.67871	6.40948254435658
1.679687	6.33915392849141
1.680663	6.35649956776535
1.68164	6.31035372574074
1.682617	6.33136695515281
1.683593	6.26474602162809
1.68457	6.26639227582483
1.685546	6.31431286940678
1.686523	6.23101707474831
1.687499	6.30307241165933
1.688476	6.45574132625906
1.689453	6.27736184964671
1.690429	6.26680276919604
1.691406	5.845615756241
1.692382	6.31018564865543
1.693359	6.25878157176211
1.694335	6.03598853303368
1.695312	6.11720939940664
1.696288	5.89250443007982
1.697265	6.17801502182311
1.698242	6.17483297290745
1.699218	6.0393527332499
1.700195	6.14677661992406
1.701171	6.04811404880894
1.702148	6.10249785803232
1.703124	6.04267173121708
1.704101	5.92830736006366
1.705078	5.88515650806756
1.706054	6.14482804444014
1.707031	5.94553786350352
1.708007	5.8586335752066
1.708984	5.71730851930915
1.70996	6.04754011954018
1.710937	6.03659449616032
1.711913	5.71038043508336
1.71289	5.68449610257668
1.713867	5.86194027532429
1.714843	6.00430660737017
1.71582	5.755553018769
1.716796	6.05619717085929
1.717773	5.84862364739871
1.718749	6.01725063216416
1.719726	6.09036804413083
1.720703	5.91201691405911
1.721679	5.81723426100686
1.722656	5.75707517903569
1.723632	5.98851979881815
1.724609	5.72448467144441
1.725585	5.82136532693766
1.726562	5.67119107935934
1.727538	5.69666727136227
1.728515	5.663019913796
1.729492	5.65357619012621
1.730468	5.74721992659555
1.731445	5.69050321126647
1.732421	5.77208110734188
1.733398	5.69940029627553
1.734374	5.52047801915713
1.735351	5.53966854022603
1.736327	5.6890762246334
1.737304	5.6911655525357
1.738281	5.43144480088378
1.739257	5.5483725981785
1.740234	5.58568443565818
1.74121	5.54664220274185
1.742187	5.51637916953694
1.743163	5.46131670693295
1.74414	5.40078810365487
1.745117	5.42894870373445
1.746093	5.21002808694867
1.74707	5.57630204430867
1.748046	5.44325886791011
1.749023	5.46177626933821
1.749999	5.32500327423374
1.750976	5.32227439869169
1.751952	5.29929480991094
1.752929	5.11795544540591
1.753906	5.15733193100033
1.754882	5.17880781398818
1.755859	5.39186236086382
1.756835	5.295235094086
1.757812	5.30572160050874
1.758788	5.49819582345927
1.759765	5.13538625570496
1.760742	5.26196704456242
1.761718	5.31977151978335
1.762695	5.20094280449728
1.763671	5.42139212906019
1.764648	5.23234455465482
1.765624	5.03618022736935
1.766601	5.19908630012746
1.767577	5.26034345524634
1.768554	5.10591604471207
1.769531	5.15058931046957
1.770507	5.08366157312031
1.771484	5.01786108123621
1.77246	4.9041548880643
1.773437	5.21531904059339
1.774413	5.0938336731776
1.77539	4.9658653921517
1.776367	5.04795135274232
1.777343	5.21309777176872
1.77832	5.02403025973023
1.779296	5.26637208786536
1.780273	5.26364955723394
1.781249	5.20227794465559
1.782226	4.96277360704848
1.783202	4.88591697126548
1.784179	4.87794072297286
1.785156	4.85971340194996
1.786132	4.79886027183372
1.787109	4.63478402133864
1.788085	4.63386281132383
1.789062	4.74967082407768
1.790038	4.72435164178418
1.791015	4.69090297544439
1.791992	4.83614833801487
1.792968	4.84590358321954
1.793945	4.80719175774017
1.794921	4.82888291422545
1.795898	4.55221564048827
1.796874	4.77184272134581
1.797851	4.85425271146404
1.798827	4.59348637306719
1.799804	4.59399510878397
1.800781	4.54626221795796
1.801757	4.5374458636732
1.802734	4.53564578193018
1.80371	4.399880553777
1.804687	4.32054333622229
1.805663	4.30273124186731
1.80664	4.42045750992553
1.807617	4.40724319829585
1.808593	4.35224707269073
1.80957	4.35882355299328
1.810546	4.21786791369289
1.811523	4.35993451488276
1.812499	4.28466979409172
1.813476	4.27742769756521
1.814452	4.20868063103329
1.815429	4.28138224476769
1.816406	4.28198058994351
1.817382	4.01227603974502
1.818359	4.19000184988993
1.819335	4.20955351285127
1.820312	4.24276603516633
1.821288	4.15242063646748
1.822265	4.14780055392795
1.823242	4.0509032960678
1.824218	4.08558663562089
1.825195	3.98250656642597
1.826171	4.01068977413636
1.827148	4.03627429615444
1.828124	3.89099866546487
1.829101	3.77724894463716
1.830077	3.86524706669988
1.831054	3.90256240942807
1.832031	3.96318187166688
1.833007	3.74257267044058
1.833984	3.86222491917716
1.83496	3.97099421721022
1.835937	3.80848699563291
1.836913	3.84563380825905
1.83789	3.86783041416237
1.838867	3.69662770715124
1.839843	3.66252964806375
1.84082	3.57489812925767
1.841796	3.60245767794113
1.842773	3.59753194005326
1.843749	3.53256712317769
1.844726	3.51129695108403
1.845702	3.33067437891668
1.846679	3.34353353132954
1.847656	3.31115428356289
1.848632	3.16168189507315
1.849609	3.38972403356173
1.850585	3.27387700113321
1.851562	3.52212545492551
1.852538	3.16682519426192
1.853515	3.20631079775885
1.854491	3.18697081254677
1.855468	3.23480257793038
1.856445	3.31322883626744
1.857421	3.0978282392656
1.858398	3.1198919800538
1.859374	3.01960502115244
1.860351	2.9860548130016
1.861327	3.02653382204086
1.862304	2.95864096707104
1.863281	2.96186276948224
1.864257	2.94259156962447
1.865234	2.93346729105695
1.86621	2.79700724085842
1.867187	2.80980320530144
1.868163	2.72552320244646
1.86914	2.78160526873333
1.870116	2.67286083976791
1.871093	2.54199545360748
1.87207	2.60137389604729
1.873046	2.60014862930602
1.874023	2.64129588820431
1.874999	2.51432840385306
1.875976	2.44301333902433
1.876952	2.60424413618479
1.877929	2.45959291505322
1.878906	2.39013427187386
1.879882	2.37191843434052
1.880859	2.3524843711823
1.881835	2.24286230330503
1.882812	2.27920945504401
1.883788	2.2297072349026
1.884765	2.20372013714143
1.885741	2.18189882852185
1.886718	2.29988435179859
1.887695	2.25363474315449
1.888671	2.22423905341988
1.889648	2.12696330367259
1.890624	2.24997243578894
1.891601	2.08197740218524
1.892577	2.03396331240119
1.893554	2.01580203177861
1.894531	1.96875366471241
1.895507	1.92225535684171
1.896484	1.84667835576475
1.89746	1.91743599697747
1.898437	1.88074495479128
1.899413	1.83565840648514
1.90039	1.79308328158071
1.901366	1.78845767108143
1.902343	1.81769834767952
1.90332	1.7401993927147
1.904296	1.81033824779818
1.905273	1.71910443657417
1.906249	1.7376447448489
1.907226	1.68739576671549
1.908202	1.71119244514716
1.909179	1.68306317800526
1.910156	1.63659693513219
1.911132	1.65215249220282
1.912109	1.61497368975456
1.913085	1.57795758987113
1.914062	1.54200375421163
1.915038	1.52852220753576
1.916015	1.545776524894
1.916991	1.54260110289172
1.917968	1.57075569492573
1.918945	1.52609640123093
1.919921	1.49909372278962
1.920898	1.48283091505512
1.921874	1.52662521094996
1.922851	1.5800173869877
1.923827	1.54713237934951
1.924804	1.59410439636945
1.925781	1.61248991370907
1.926757	1.4589458885732
1.927734	1.41613784697932
1.92871	1.45112119470046
1.929687	1.46021079240807
1.930663	1.38751543876252
1.93164	1.37742091759295
1.932616	1.40459880129559
1.933593	1.33987870337138
1.93457	1.36589360177251
1.935546	1.35695773839017
1.936523	1.33105091842334
1.937499	1.3106490058246
1.938476	1.37387801509092
1.939452	1.35375909158595
1.940429	1.34376190842776
1.941406	1.30645071852651
1.942382	1.34542774200238
1.943359	1.37337541004579
1.944335	1.26391121985353
1.945312	1.18015018716815
1.946288	1.22760489671937
1.947265	1.2166557266348
1.948241	1.33940054259721
1.949218	1.35246352440399
1.950195	1.2579449445404
1.951171	1.26303817126396
1.952148	1.32560508169734
1.953124	1.30933036145615
1.954101	1.30171083393548
1.955077	1.29960576844409
1.956054	1.28277415412467
1.957031	1.23774240829921
1.958007	1.21736695974126
1.958984	1.26543389145266
1.95996	1.26890045534756
1.960937	1.2672594136876
1.961913	1.2687290989904
1.96289	1.28302156332738
1.963866	1.21038438070472
1.964843	1.22875251149626
1.96582	1.26853916663242
1.966796	1.25480552647581
1.967773	1.24877834384972
1.968749	1.23335719230974
1.969726	1.20894629026504
1.970702	1.13273910459477
1.971679	1.18423898371234
1.972655	1.1941452048893
1.973632	1.16283782156155
1.974609	1.16671708699765
1.975585	1.19655119095382
1.976562	1.20284655191192
1.977538	1.18256512256965
1.978515	1.2278090866344
1.979491	1.14697317293142
1.980468	1.11244619627982
1.981445	1.14859105691497
1.982421	1.13439433778081
1.983398	1.12834407675597
1.984374	1.12204399165196
1.985351	1.13336631343217
1.986327	1.12752947694699
1.987304	1.07997051040806
1.98828	1.11758507512866
1.989257	1.11439766333329
1.990234	1.05179096756848
1.99121	1.09025384852518
1.992187	1.0862650822372
1.993163	1.03564490714022
1.99414	1.05239959477305
1.995116	1.16050648817279
1.996093	1.05996898889593
1.99707	1.06764497166586
1.998046	1.05774032738401
1.999023	1.02573240884568
1.999999	1.0608113930316
2.000976	1.07754078308352
2.001952	1.02999221759911
2.002929	0.977957116460497
2.003905	0.982138754453753
2.004882	0.978718971370132
2.005859	0.96346388501661
2.006835	0.970195998609456
2.007812	0.970071866572354
2.008788	0.945209866436915
2.009765	0.886598365429584
2.010741	0.908804657148834
2.011718	0.875066252077481
2.012695	0.94576823553876
2.013671	0.863545323420427
2.014648	0.886442339391937
2.015624	0.887617334909256
2.016601	0.91651466104603
2.017577	0.880415710037321
2.018554	0.850632321952164
2.01953	0.869897478404772
2.020507	0.873964536319209
2.021484	0.848681577430829
2.02246	0.849751454389017
2.023437	0.872342314255959
2.024413	0.835692493317757
2.02539	0.849039175169874
2.026366	0.770633408971899
2.027343	0.812333183079265
2.02832	0.768087984048214
2.029296	0.831910511063348
2.030273	0.786055984613106
2.031249	0.7907248817733
2.032226	0.834369348022715
2.033202	0.790289342315509
2.034179	0.764256725443623
2.035155	0.793450809623483
2.036132	0.78224411557051
2.037109	0.757141135831689
2.038085	0.76255496600057
2.039062	0.767031712183199
2.040038	0.724567962867045
2.041015	0.718691914582744
2.041991	0.67815615348163
2.042968	0.747197676866577
2.043945	0.686634170052795
2.044921	0.65769600795702
2.045898	0.702181698571851
2.046874	0.737085919934447
2.047851	0.710288917723295
2.048827	0.697358951364131
2.049804	0.696455893581388
2.05078	0.681571509758301
2.051757	0.672908811950297
2.052734	0.695928709488156
2.05371	0.700948637074829
2.054687	0.696003587282918
2.055663	0.66290356409901
2.05664	0.685485853000045
2.057616	0.661250705082308
2.058593	0.669053225298117
2.05957	0.707069394977869
2.060546	0.595592068365261
2.061523	0.651992601492578
2.062499	0.628740653504545
2.063476	0.631866249263378
2.064452	0.630824113907649
2.065429	0.594232009218327
2.066405	0.616479167585539
2.067382	0.603259784990182
2.068359	0.60394024912155
2.069335	0.578253339748764
2.070312	0.537685753664578
2.071288	0.564832427462455
2.072265	0.580330677394682
2.073241	0.590883918296352
2.074218	0.609110863892315
2.075195	0.567363049828397
2.076171	0.584449734123072
2.077148	0.538178285768499
2.078124	0.537602158752402
2.079101	0.524160738894139
2.080077	0.519833291456963
2.081054	0.49102318144804
2.08203	0.481696186739197
2.083007	0.50448455630916
2.083984	0.506273430827463
2.08496	0.478080877722772
2.085937	0.515768584617287
2.086913	0.473856772476347
2.08789	0.476649890080277
2.088866	0.448030071370171
2.089843	0.48393199738145
2.090819	0.453559553351409
2.091796	0.436474223166466
2.092773	0.439564762265121
2.093749	0.408636450147622
2.094726	0.430459499755993
2.095702	0.392869192267302
2.096679	0.426068656438889
2.097655	0.434543313247782
2.098632	0.42469080347408
2.099609	0.446260052586124
2.100585	0.405433142214625
2.101562	0.364716772959416
2.102538	0.398408620064601
2.103515	0.406797110429743
2.104491	0.370488354189616
2.105468	0.390117791588553
2.106444	0.378062688770222
2.107421	0.406505616192007
2.108398	0.35382666370025
2.109374	0.341748307500857
2.110351	0.330726135891372
2.111327	0.339979108626777
2.112304	0.325016138751924
2.11328	0.360216633051973
2.114257	0.320535995360634
2.115234	0.323676046599219
2.11621	0.346303324957255
2.117187	0.371790523915995
2.118163	0.330848514726028
2.11914	0.304478613061608
2.120116	0.298495818861856
2.121093	0.34410458429508
2.122069	0.27568801312044
2.123046	0.298629006022288
2.124023	0.238342246217766
2.124999	0.246432475417065
2.125976	0.279449501863552
2.126952	0.289675669145564
2.127929	0.297776527537498
2.128905	0.273526733958028
2.129882	0.232900579619057
2.130859	0.298163304861749
2.131835	0.264770844104892
2.132812	0.299035766485644
2.133788	0.256583619789144
2.134765	0.261747637051722
2.135741	0.243597086401328
2.136718	0.236349926347203
2.137694	0.217965287198168
2.138671	0.211360853669666
2.139648	0.242358837929798
2.140624	0.212094021976599
2.141601	0.232483104622271
2.142577	0.212585971173008
2.143554	0.225094753826833
2.14453	0.220359489208929
2.145507	0.167448690533489
2.146484	0.182250650879633
2.14746	0.207083516530715
2.148437	0.195594235009854
2.149413	0.174052908406897
2.15039	0.177825006157976
2.151366	0.160315571065052
2.152343	0.183076496358064
2.153319	0.144746472443203
2.154296	0.185677751060638
2.155273	0.186910998545992
2.156249	0.190556694099814
2.157226	0.215164505013774
2.158202	0.135982089205338
2.159179	0.209415374093958
2.160155	0.131367823816949
2.161132	0.14125448914794
2.162109	0.164332041300776
2.163085	0.157132680247996
2.164062	0.132113995641298
2.165038	0.133411359227767
2.166015	0.118637488734642
2.166991	0.128479106647748
2.167968	0.147257718551944
2.168944	0.135607240657129
2.169921	0.111176659812176
2.170898	0.134242803539007
2.171874	0.103524270238827
2.172851	0.107748996390876
2.173827	0.109413346343524
2.174804	0.11893731994577
2.17578	0.146396601633243
2.176757	0.0984416226791904
2.177734	0.121309811009202
2.17871	0.0840078633780773
2.179687	0.0889170760770056
2.180663	0.113869670642205
2.18164	0.110660105579483
2.182616	0.123436505607792
2.183593	0.105163520945166
2.184569	0.114533536006276
2.185546	0.0489543165149152
2.186523	0.0918302219797404
2.187499	0.112517272640711
2.188476	0.0523430220922904
2.189452	0.0803174898186447
2.190429	0.0997569564300861
2.191405	0.0525636582350634
2.192382	0.083610374329671
2.193359	0.0514330640018703
2.194335	0.0596110202925902
2.195312	0.0590054716804094
2.196288	0.0808699185461788
2.197265	0.0539140968817993
2.198241	0.101595744900574
2.199218	0.0749035612465716
2.200194	0.0711724074424359
2.201171	0.0612601666890403
2.202148	0.0448524112310252
2.203124	0.0445771763249412
2.204101	0.00703591446943075
2.205077	0.0614728954011546
2.206054	0.0653737017635945
2.20703	0.0719146686657786
2.208007	0.0332349848954532
2.208983	0.0352616840773622
2.20996	0.0594653260872124
2.210937	0.0506431082173458
2.211913	0.0675819251399788
2.21289	0.0680300200358077
2.213866	0.0345041251983234
2.214843	0.056084176170222
2.215819	0.0245140746045838
2.216796	0.045576026281125
2.217773	0.0342365665589834
2.218749	0.0289711080966693
2.219726	0.0217824374244458
2.220702	0.0437066576666862
2.221679	0.0132888852207841
2.222655	0.06763953451491
2.223632	0.0105029610334024
2.224608	0.0471173075275329
2.225585	0.0130532013844986
2.226562	0.0373573753186128
2.227538	0.00801217890813754
2.228515	0.0558540383710813
2.229491	0.0110510779766621
2.230468	0.0324345000776103
2.231444	0.0174418759860663
2.232421	0.00738218462740163
2.233398	0.0350197308631279
2.234374	0.0430572789217828
2.235351	0.0303896673411527
2.236327	0.0112631023555731
2.237304	0.0339609375798034
2.23828	0.0140166247524049
2.239257	0.0226358444537283
2.240233	0.013200129532882
2.24121	0.0193743348331607
2.242187	0.0100237189049913
2.243163	0.0108731516709271
2.24414	0.0283588513777004
2.245116	0.0157071882963733
2.246093	0.0127183697046164
2.247069	0.0114053751022328
2.248046	0.0117807394119609
2.249023	0.0291440270594684
2.249999	0.022945104060425
2.250976	0.0168411798000624
2.251952	0.0553511411149156
2.252929	0.0259898555556356
2.253905	0.0183909358711567
2.254882	0.00819641389084427
2.255858	0.0108526875387812
2.256835	0.0339262490308247
2.257812	0.0156268509382487
2.258788	0.0243975332076465
2.259765	0.0170277476072882
2.260741	0.0220934590270786
2.261718	0.033863943015996
2.262694	0.0121547282139326
2.263671	0.0423313413353085
2.264648	0.0494532926735976
2.265624	0.0617511494508888
2.266601	0.00408087171965121
2.267577	0.0248951909600763
2.268554	0.00957122299973253
2.26953	0.0184863381495656
2.270507	0.00209791030819275
2.271483	0.0239725969796265
2.27246	0.0143798498439255
2.273437	0.0211015922673626
2.274413	0.0543836428081873
2.27539	0.0265686588660493
2.276366	0.0277122328148653
2.277343	0.0183047317848309
2.278319	0.0352358250717114
2.279296	0.0180419661072352
2.280273	0.0240702598238926
2.281249	0.0319902935312072
2.282226	0.00709942841310059
2.283202	0.0202445911295832
2.284179	0.0394533746672664
2.285155	0.0166413521434847
2.286132	0.0151746947563399
2.287108	0.0165169010928191
2.288085	0.027393833145438
2.289062	0.0357534714856124
2.290038	0.0487778620864445
2.291015	0.0134790036773453
2.291991	0.0146536276087749
2.292968	0.0464260215591052
2.293944	0.0262893117576326
2.294921	0.039030548978312
2.295898	0.0124751434038217
2.296874	0.013413434887778
2.297851	0.0349721420086592
2.298827	0.053858865238321
2.299804	0.0219099524178488
2.30078	0.033934874858371
2.301757	0.00982743606627146
2.302733	0.0141641097362856
2.30371	0.0373648371217753
2.304687	0.0229374983834832
2.305663	0.056998766994736
2.30664	0.0263272316801919
2.307616	0.0243471630733708
2.308593	0.0278482863060933
2.309569	0.0124930498548447
2.310546	0.0449708821026639
2.311523	0.00460909631260023
2.312499	0.0230826605084048
2.313476	0.0043217735015778
2.314452	0.0524840948863444
2.315429	0.0129769973643426
2.316405	0.0320781319085775
2.317382	0.0197168523279443
2.318358	0.0439605462643641
2.319335	0.0100245327569265
2.320312	0.00425271873334059
2.321288	0.0139155455542061
2.322265	0.0190642753382414
2.323241	0.018597003728755
2.324218	0.0182288537711673
2.325194	0.0390821623027961
2.326171	0.0133062875156943
2.327148	0.0199551056442466
2.328124	0.0452257255080623
2.329101	0.0455142527221801
2.330077	0.0833159619835011
2.331054	0.0119874943241811
2.33203	0.0125990475658599
2.333007	0.0283270336991453
2.333983	0.0127270454525378
2.33496	0.0314938286253831
2.335937	0.0473356140320425
2.336913	0.0219182717210322
2.33789	0.0127088765646403
2.338866	0.0427934686041468
2.339843	0.0322197494624601
2.340819	0.0153347255236756
2.341796	0.030856759102059
2.342772	0.0558578769494563
2.343749	0.00347353042899038
2.344726	0.0133043665474971
2.345702	0.0131167733055038
2.346679	0.0601233103984287
2.347655	0.00374948897217268
2.348632	0.0146883984879104
2.349608	0.0282960878418652
2.350585	0.0231996066767973
2.351562	0.00541612450386741
2.352538	0.0069859945127326
2.353515	0.0311035438792238
2.354491	0.022700570383412
2.355468	0.0121546628824967
2.356444	0.0404406881018825
2.357421	0.0308157236749764
2.358397	0.0307822180631585
2.359374	0.0337241925434163
2.360351	0.0462566926854331
2.361327	0.0407956576110706
2.362304	0.0396622134852935
2.36328	0.0198675452217258
2.364257	0.068115219240321
2.365233	0.00806356016751621
2.36621	0.0221051562028405
2.367187	0.0312907868132538
2.368163	0.00439526357694255
2.36914	0.0100936387408432
2.370116	0.0247640721252605
2.371093	0.00909494988599388
2.372069	0.072001617442513
2.373046	0.0245380988173941
2.374022	0.0111690990443286
2.374999	0.0315978703888379
2.375976	0.0139160617181789
2.376952	0.0317453066743448
2.377929	0.012108219977785
2.378905	0.0326681051408327
2.379882	0.0590377455298083
2.380858	0.0190073699608685
2.381835	0.0234629010975625
2.382812	0.0285462440639903
2.383788	0.0621840120424052
2.384765	0.0275133571072696
2.385741	0.0226986786987539
2.386718	0.0172714112514891
2.387694	0.0287188758950321
2.388671	0.0289409639555423
2.389647	0.0231946471906623
2.390624	0.0315197598947977
2.391601	0.0117132391360018
2.392577	0.0488670852043004
2.393554	0.0226052165963939
2.39453	0.00823660433003067
2.395507	0.0562997900114627
2.396483	0.0220849560217493
2.39746	0.0217652119181937
2.398437	0.0503841390203624
2.399413	0.017764005965927
2.40039	0.00936331473029338
2.401366	0.0129973833733175
2.402343	0.0499646606733169
2.403319	0.0488872973279747
2.404296	0.0224891746003018
2.405272	0.0281666099138714
2.406249	0.0129012102904481
2.407226	0.0510605664729427
2.408202	0.075513823133682
2.409179	0.0306887560684528
2.410155	0.0124866838358977
2.411132	0.0387931772645268
2.412108	0.0366762745518421
2.413085	0.033922520818673
2.414062	0.0324300647807586
2.415038	0.0212402440060137
2.416015	0.052572029873122
2.416991	0.0132309273777956
2.417968	0.0197461376538228
2.418944	0.0295255498331414
2.419921	0.0300414695975545
2.420897	0.0103832961271926
2.421874	0.0185272502299289
2.422851	0.0534800605621806
2.423827	0.0307184873317974
2.424804	0.0439007549870416
2.42578	0.0476932517219795
2.426757	0.0304634800565465
2.427733	0.0147144091971688
2.42871	0.0402106831147
2.429687	0.0372269593149741
2.430663	0.0260144954522094
2.43164	0.0120592461925628
2.432616	0.0209947575848555
2.433593	0.0450494258095483
2.434569	0.0403826214163977
2.435546	0.0474815902731115
2.436522	0.0248462857386532
2.437499	0.0229393009253552
2.438476	0.0246972262780277
2.439452	0.0135978942314586
2.440429	0.0159981264706036
2.441405	0.0399987657965003
2.442382	0.0270911403443358
2.443358	0.0167912602204463
2.444335	0.0489211160101075
2.445312	0.0727279105822902
2.446288	0.036783989673468
2.447265	0.0191154862062141
2.448241	0.00689002339958472
2.449218	0.0131634828057091
2.450194	0.0136986458975331
2.451171	0.0204040130950458
2.452147	0.0102624547975529
2.453124	0.0241695092744495
[truncated: 48 more rows]
