# Supplementary material for: Nanoscale magnonic Fabry-Pérot resonator for low-loss spin-wave manipulation
Source: Nat Commun. 2021 Apr 16;12:2293. doi: 10.1038/s41467-021-22520-6 (PMC8052321; doi:10.1038/s41467-021-22520-6)
Supplement: Supplementary file 4 — Source Data [file 41467_2021_22520_MOESM4_ESM.zip › Source data/Fig1/Fig1b_upper panel_YIG.txt]

0.5110254	0.161208411327398
0.5120508	0.149213962204215
0.5130762	0.278807450091657
0.5141016	0.195487177807273
0.515127	0.319088422044536
0.5161523	0.0693628649349802
0.5171777	0.193366919711809
0.5182031	0.141904839971546
0.5192285	0.0944836386895629
0.5202539	0.316067874289708
0.5212793	0.183183023300959
0.5223047	0.364790568184563
0.5233301	0.101516380809897
0.5243555	0.358145323566335
0.5253809	0.174753455605037
0.5264062	0.178515648766989
0.5274316	0.0834089195450203
0.528457	0.699573188300646
0.5294824	0.154312561811988
0.5305078	0.155378524560786
0.5315332	0.480427418572908
0.5325586	0.17208616785044
0.533584	0.122113365379049
0.5346094	0.299743637744874
0.5356348	0.143825283656984
0.5366601	0.0389890631884266
0.5376855	0.1542132609529
0.5387109	0.204210696454043
0.5397363	0.0373900258365076
0.5407617	0.0923486804888585
0.5417871	0.113288159611226
0.5428125	0.187102568988969
0.5438379	0.0831249765569634
0.5448633	0.167998104112902
0.5458887	0.151095688787797
0.546914	0.373529653452496
0.5479394	0.269126670151583
0.5489648	0.127336143684259
0.5499902	0.145351426667211
0.5510156	0.339654106983749
0.552041	0.25661217259082
0.5530664	0.107196359401423
0.5540918	0.186426818583982
0.5551172	0.307121313212942
0.5561426	0.221652118920067
0.5571679	0.105547379678128
0.5581933	0.141974494295694
0.5592187	0.0723421332247012
0.5602441	0.125968389124973
0.5612695	0.195835601893703
0.5622949	0.248214995188344
0.5633203	0.240894481962738
0.5643457	0.175499267626552
0.5653711	0.0135988282653233
0.5663965	0.183284971102259
0.5674218	0.060306794889936
0.5684472	0.340512751881345
0.5694726	0.0652392985966296
0.570498	0.197277887487561
0.5715234	0.167563563166246
0.5725488	0.224563898924072
0.5735742	0.147092298240087
0.5745996	0.203040160058828
0.575625	0.112967363947311
0.5766504	0.413226315192325
0.5776757	0.0851279424385514
0.5787011	0.137231099860248
0.5797265	0.191275629946727
0.5807519	0.14138619697117
0.5817773	0.136441256382458
0.5828027	0.114146468709131
0.5838281	0.0764703684709916
0.5848535	0.164226021130538
0.5858789	0.301119187854976
0.5869043	0.181620672915206
0.5879296	0.0804481338263017
0.588955	0.126969754484745
0.5899804	0.06872910441462
0.5910058	0.0483482097411006
0.5920312	0.0268521381523337
0.5930566	0.0895558265823466
0.594082	0.135923207842669
0.5951074	0.0393853692236486
0.5961328	0.0812188858747844
0.5971582	0.162757457046478
0.5981835	0.243906851801774
0.5992089	0.159302703387445
0.6002343	0.458409020958802
0.6012597	0.102362220449843
0.6022851	0.0798856981879046
0.6033105	0.15604879318174
0.6043359	0.118473060211582
0.6053613	0.107453745984231
0.6063867	0.0979230024915397
0.6074121	0.158707997875846
0.6084374	0.136062015348823
0.6094628	0.216756163303522
0.6104882	0.249320538954032
0.6115136	0.122951542402425
0.612539	0.274791061071214
0.6135644	0.125730673321109
0.6145898	0.155094234780394
0.6156152	0.196663267388026
0.6166406	0.246857517704313
0.617666	0.0424807342502465
0.6186913	0.154819229488047
0.6197167	0.267675949542515
0.6207421	0.189465492285492
0.6217675	0.110652630392053
0.6227929	0.34133221277439
0.6238183	0.140929645761508
0.6248437	0.0813990704332229
0.6258691	0.190552578470431
0.6268945	0.280325110588722
0.6279199	0.279672137093266
0.6289452	0.370683015759228
0.6299706	0.113911767857645
0.630996	0.35653480834549
0.6320214	0.0939233773318779
0.6330468	0.198506271995769
0.6340722	0.0589545506110741
0.6350976	0.0627327570641743
0.636123	0.118331919102904
0.6371484	0.141387600101177
0.6381738	0.174033690105113
0.6391991	0.125742437059977
0.6402245	0.238839216996005
0.6412499	0.19605273272857
0.6422753	0.0708725715782761
0.6433007	0.0736602545955884
0.6443261	0.187754603161116
0.6453515	0.163142963598689
0.6463769	0.101464791434189
0.6474023	0.140135095943743
0.6484277	0.0326018512999907
0.649453	0.114124984081071
0.6504784	0.289912989860339
0.6515038	0.101057060336094
0.6525292	0.0722147815224188
0.6535546	0.122800471949673
0.65458	0.0862983080022527
0.6556054	0.0780062274972632
0.6566308	0.135184720173187
0.6576562	0.222355503182261
0.6586816	0.156266466939657
0.6597069	0.133242711731306
0.6607323	0.0861111004277071
0.6617577	0.127350906439713
0.6627831	0.0713842941898677
0.6638085	0.141540555560809
0.6648339	0.0544651449856896
0.6658593	0.138320833634366
0.6668847	0.0732946893238099
0.6679101	0.078952802067723
0.6689355	0.0967677225549695
0.6699608	0.0973431816510205
0.6709862	0.149181817154092
0.6720116	0.128659444944615
0.673037	0.213846222580248
0.6740624	0.0420970446306814
0.6750878	0.131371860477852
0.6761132	0.240010204563219
0.6771386	0.191800098148053
0.678164	0.193017815188671
0.6791894	0.193110337671573
0.6802147	0.033630017659408
0.6812401	0.0338221796691532
0.6822655	0.125069854826895
0.6832909	0.242998090864301
0.6843163	0.113486087203291
0.6853417	0.162491512683214
0.6863671	0.108011928481101
0.6873925	0.226788354286029
0.6884179	0.17484292294294
0.6894433	0.121088961381037
0.6904686	0.150490507571336
0.691494	0.0293604138787957
0.6925194	0.0707012002503276
0.6935448	0.119534361213676
0.6945702	0.0853044421964549
0.6955956	0.162731943786192
0.696621	0.0241180878917655
0.6976464	0.0416230764684428
0.6986718	0.122061338147196
0.6996972	0.225043156841756
0.7007225	0.0407851851607848
0.7017479	0.134324282381576
0.7027733	0.0825227949191846
0.7037987	0.132492059340166
0.7048241	0.21482102553261
0.7058495	0.211628632022709
0.7068749	0.141916607606977
0.7079003	0.180341628492016
0.7089257	0.0830167672181014
0.7099511	0.0687565565208154
0.7109764	0.148937698727124
0.7120018	0.215183933806168
0.7130272	0.0714382466321228
0.7140526	0.0994595899377412
0.715078	0.160947570723948
0.7161034	0.0354986388256335
0.7171288	0.0979902331035229
0.7181542	0.143051909077498
0.7191796	0.221488434749191
0.720205	0.151639525127081
0.7212303	0.115104967412879
0.7222557	0.0495799408898312
0.7232811	0.0601257147450155
0.7243065	0.135331899697968
0.7253319	0.0227404850869544
0.7263573	0.0688361710641988
0.7273827	0.126651339109222
0.7284081	0.0600986623011944
0.7294335	0.0385653145651578
0.7304589	0.180491834414632
0.7314842	0.245881793601523
0.7325096	0.0179021666681471
0.733535	0.126699147213757
0.7345604	0.185834326582492
0.7355858	0.0898539962923426
0.7366112	0.152890384303635
0.7376366	0.0732584888696408
0.738662	0.131643093636318
0.7396874	0.120933284708941
0.7407128	0.189133402918071
0.7417381	0.153870779128352
0.7427635	0.158970076534663
0.7437889	0.113074159994391
0.7448143	0.11035890723897
0.7458397	0.039799716154322
0.7468651	0.145590691655106
0.7478905	0.067312998627482
0.7489159	0.0935418463138081
0.7499413	0.0573109292558298
0.7509667	0.0321734567257702
0.751992	0.0417445077755834
0.7530174	0.045719582211923
0.7540428	0.149795090109331
0.7550682	0.0756783895221562
0.7560936	0.123677451174744
0.757119	0.120693361359034
0.7581444	0.0789603101551535
0.7591698	0.017327253727947
0.7601952	0.0993316704283088
0.7612206	0.100350861433854
0.7622459	0.0636589629369604
0.7632713	0.0324692611943468
0.7642967	0.0435168918327855
0.7653221	0.0453128792495135
0.7663475	0.0602772889252238
0.7673729	0.153452036219917
0.7683983	0.0256939555370835
0.7694237	0.112565515311994
0.7704491	0.113087446736631
0.7714745	0.0582278216485012
0.7724998	0.0975855310918968
0.7735252	0.102144386302812
0.7745506	0.0800544540532921
0.775576	0.0647982306670575
0.7766014	0.160597137276225
0.7776268	0.156490130107025
0.7786522	0.122814904187581
0.7796776	0.108542081978905
0.780703	0.0900883946508937
0.7817284	0.192498295177624
0.7827537	0.0961293310251469
0.7837791	0.156916267174548
0.7848045	0.0881813890240767
0.7858299	0.214604389103612
0.7868553	0.135379139117624
0.7878807	0.141653764809393
0.7889061	0.0822287795722043
0.7899315	0.174259590358513
0.7909569	0.0512142676733673
0.7919823	0.139611766518014
0.7930076	0.0556628194577969
0.794033	0.0818966073171356
0.7950584	0.111471043367924
0.7960838	0.0632383759859676
0.7971092	0.0839970707448715
0.7981346	0.288526811712784
0.79916	0.0442225000949924
0.8001854	0.033500978235621
0.8012108	0.0702862654535284
0.8022362	0.131933995288949
0.8032615	0.0308447892260685
0.8042869	0.0103631200026113
0.8053123	0.161574363949082
0.8063377	0.0436469832873208
0.8073631	0.115440303129184
0.8083885	0.0634347649320703
0.8094139	0.166050829962149
0.8104393	0.0596810472124022
0.8114647	0.135295010166849
0.8124901	0.0488513805242926
0.8135154	0.111529446543156
0.8145408	0.189943341330374
0.8155662	0.17827964792437
0.8165916	0.148318072858095
0.817617	0.275371207010738
0.8186424	0.0683698841191497
0.8196678	0.0417630898532557
0.8206932	0.0463882630833497
0.8217186	0.194785840154234
0.822744	0.134427021373071
0.8237693	0.129371165872492
0.8247947	0.130144035882487
0.8258201	0.0466438213924302
0.8268455	0.073809269834993
0.8278709	0.120497006014793
0.8288963	0.103755065982187
0.8299217	0.0774079456402887
0.8309471	0.110450345702944
0.8319725	0.139116632606088
0.8329979	0.0931061928127852
0.8340232	0.0614011118257722
0.8350486	0.122071718840677
0.836074	0.0563098067236733
0.8370994	0.0761115415672823
0.8381248	0.0849920652594408
0.8391502	0.128509283644852
0.8401756	0.150453318263749
0.841201	0.139508275993206
0.8422264	0.0895286964220941
0.8432518	0.0544178332606325
0.8442771	0.148494588008396
0.8453025	0.0523853177068281
0.8463279	0.17550265122376
0.8473533	0.036842571080936
0.8483787	0.235326245026248
0.8494041	0.0930453128338256
0.8504295	0.0582625600957917
0.8514549	0.0248068936916348
0.8524803	0.160711651204824
0.8535057	0.0448816220381615
0.854531	0.0828554786907827
0.8555564	0.142599223801156
0.8565818	0.0936043648034136
0.8576072	0.119032196107632
0.8586326	0.0336806046292959
0.859658	0.106321358424343
0.8606834	0.0833230410027658
0.8617088	0.1211274482882
0.8627342	0.0895741745333025
0.8637596	0.14884619095161
0.8647849	0.0026520864826105
0.8658103	0.0252766069007115
0.8668357	0.2040153193757
0.8678611	0.0551824843399305
0.8688865	0.13536780070449
0.8699119	0.0674092569440324
0.8709373	0.0589035455388272
0.8719627	0.0465774249325229
0.8729881	0.11001530728398
0.8740135	0.0566042093701925
0.8750388	0.0256859854715276
0.8760642	0.0319279719122467
0.8770896	0.141146918076332
0.878115	0.199977894013701
0.8791404	0.0802030095633272
0.8801658	0.0100225574975553
0.8811912	0.112679378575814
0.8822166	0.0155820546275989
0.883242	0.206236687595582
0.8842674	0.0789311211165914
0.8852927	0.0666472467438003
0.8863181	0.0752326289692452
0.8873435	0.10202278540286
0.8883689	0.127970270401351
0.8893943	0.115818573485864
0.8904197	0.0293107216226686
0.8914451	0.0550967405237645
0.8924705	0.0363201525261109
0.8934959	0.223239462002365
0.8945213	0.101219954717204
0.8955466	0.0796910987065935
0.896572	0.102385321668806
0.8975974	0.132413853769493
0.8986228	0.0767809593592599
0.8996482	0.118229222326697
0.9006736	0.0168316520776304
0.901699	0.0836211472476541
0.9027244	0.0444420986736189
0.9037498	0.15772641982438
0.9047752	0.0496072560235881
0.9058005	0.169435047707448
0.9068259	0.0803044734830643
0.9078513	0.109021016002413
0.9088767	0.0347232017273333
0.9099021	0.073758172368562
0.9109275	0.0548138288286338
0.9119529	0.0695326169358127
0.9129783	0.0333903351293806
0.9140037	0.113628929111374
0.9150291	0.0371495042105722
0.9160544	0.0627595556808659
0.9170798	0.113885853463882
0.9181052	0.11189624210582
0.9191306	0.123232450328167
0.920156	0.0274801310071713
0.9211814	0.0192674756015806
0.9222068	0.084016044320332
0.9232322	0.0340525083898621
0.9242576	0.199066409739879
0.925283	0.0922523978695723
0.9263083	0.0179768622797385
0.9273337	0.02387490891154
0.9283591	0.116809309478565
0.9293845	0.0594412901687664
0.9304099	0.0183999850051813
0.9314353	0.0857078986526623
0.9324607	0.0735017669696292
0.9334861	0.0995540506881651
0.9345115	0.102343037430806
0.9355369	0.0774514519639003
0.9365622	0.0821462471621485
0.9375876	0.153902086346834
0.938613	0.0452948709584164
0.9396384	0.0941215023146497
0.9406638	0.0932493903098892
0.9416892	0.0136381987351189
0.9427146	0.112475317554206
0.94374	0.0216167509901679
0.9447654	0.107430504427606
0.9457908	0.0609395530392349
0.9468161	0.0408982463045813
0.9478415	0.0387418509275229
0.9488669	0.0444757427131228
0.9498923	0.111084225570802
0.9509177	0.143223995754873
0.9519431	0.0136009083997553
0.9529685	0.0547701479028447
0.9539939	0.0348072743645771
0.9550193	0.0802937033815769
0.9560447	0.0210915358001003
0.95707	0.0962360059736001
0.9580954	0.0657839001065096
0.9591208	0.0730936167485572
0.9601462	0.0779924917436052
0.9611716	0.013508560902153
0.962197	0.108448638482216
0.9632224	0.0661296972784317
0.9642478	0.115197002561687
0.9652732	0.157005168191411
0.9662986	0.0472183986875306
0.9673239	0.101929803884308
0.9683493	0.0696435786917591
0.9693747	0.0488546342354212
0.9704001	0.0657103003592684
0.9714255	0.120598638934878
0.9724509	0.0624945541996168
0.9734763	0.025172812950368
0.9745017	0.150825294365491
0.9755271	0.0892509976965022
0.9765525	0.152357739856197
0.9775778	0.0277927184421144
0.9786032	0.0341363140542065
0.9796286	0.271508411174478
0.980654	0.138518334030943
0.9816794	0.0746306446041759
0.9827048	0.0160065763088966
0.9837302	0.0286084928515543
0.9847556	0.146978529430641
0.985781	0.140519272931254
0.9868064	0.0561583470172733
0.9878317	0.0611468587248588
0.9888571	0.10780716241362
0.9898825	0.0445055489144186
0.9909079	0.124500794460015
0.9919333	0.0501054587078728
0.9929587	0.0678336500261511
0.9939841	0.0283892587497224
0.9950095	0.0655955143301485
0.9960349	0.140329525076893
0.9970603	0.0816599835027986
0.9980856	0.133140812488646
0.999111	0.0359903362840345
1.0001364	0.055575986033446
1.0011618	0.0409123359705856
1.0021872	0.0299537830505325
1.0032126	0.0477390273607039
1.004238	0.0201353592243473
1.0052634	0.00719689496283389
1.0062888	0.0983820805791948
1.0073142	0.0519370830881186
1.0083395	0.0935947577830143
1.0093649	0.081760738772251
1.01039	0.0617245698210886
1.011416	0.106560882003766
1.012441	0.175183212484889
1.013466	0.0660169308138802
1.014492	0.110244904773534
1.015517	0.047599997465761
1.016543	0.0559466412975127
1.017568	0.110375953542708
1.018593	0.148266604810659
1.019619	0.121335404559019
1.020644	0.0367541408146812
1.02167	0.0471039267035457
1.022695	0.0881169537907389
1.02372	0.0345874631076184
1.024746	0.045386065655057
1.025771	0.0859251515199113
1.026797	0.035018640224112
1.027822	0.0466123518892718
1.028847	0.13443452877666
1.029873	0.0992674043701047
1.030898	0.0444438331369842
1.031924	0.0728096837641165
1.032949	0.0824360163371933
1.033974	0.0236833285938829
1.035	0.113118852461167
1.036025	0.0444320127971642
1.03705	0.0947314638038902
1.038076	0.0265009698543342
1.039101	0.0716653908595921
1.040127	0.077316616771111
1.041152	0.0285872120091975
1.042177	0.133149778000453
1.043203	0.0756775629242888
1.044228	0.018199914749051
1.045254	0.0660646140375214
1.046279	0.0295576313782739
1.047304	0.0935894790206231
1.04833	0.0913801940732851
1.049355	0.140566579902494
1.050381	0.0439601886436739
1.051406	0.143256789781697
1.052431	0.143705917930649
1.053457	0.0279411984469448
1.054482	0.0148313325500091
1.055507	0.0733565817791414
1.056533	0.10193935008633
1.057558	0.0788545158789366
1.058584	0.123531971862686
1.059609	0.0925581388839757
1.060634	0.0513324402322696
1.06166	0.0662011281461301
1.062685	0.0484241744273824
1.063711	0.0680373756006545
1.064736	0.0625462538123428
1.065761	0.0872555003343522
1.066787	0.0165440265140082
1.067812	0.110898663705178
1.068838	0.0944483044547384
1.069863	0.141108549426332
1.070888	0.113098620178192
1.071914	0.0416977065083721
1.072939	0.103486389519515
1.073964	0.110636878333213
1.07499	0.0606912704205481
1.076015	0.117891628269997
1.077041	0.0573884225748769
1.078066	0.0425788349695362
1.079091	0.0577915805785517
1.080117	0.0337593500336287
1.081142	0.0181483781658355
1.082168	0.0452327920264117
1.083193	0.0629371500164111
1.084218	0.0763990023052392
1.085244	0.0903415896891992
1.086269	0.112204777954455
1.087295	0.0642719699218811
1.08832	0.0572921708119969
1.089345	0.0641462813347774
1.090371	0.0371877976681518
1.091396	0.0713974439607394
1.092422	0.113918448001622
1.093447	0.0548996404302301
1.094472	0.113517115332667
1.095498	0.053205848363296
1.096523	0.0388996585945617
1.097548	0.0203268594014829
1.098574	0.094535072469932
1.099599	0.0260319194539674
1.100625	0.0117428800593863
1.10165	0.0218826253108661
1.102675	0.1385636577688
1.103701	0.152166277494472
1.104726	0.0462305509801678
1.105752	0.0853349843360933
1.106777	0.00396644533745498
1.107802	0.0502767421371681
1.108828	0.009383084424595
1.109853	0.0245106309961794
1.110879	0.0286645238948394
1.111904	0.0570615935454324
1.112929	0.06624661192614
1.113955	0.109734514830303
1.11498	0.0883946030157462
1.116005	0.153273630848788
1.117031	0.0043407332948665
1.118056	0.100085142547947
1.119082	0.06462878462062
1.120107	0.0395327037789564
1.121132	0.0792797920608841
1.122158	0.0691224353886843
1.123183	0.104641931995772
1.124209	0.0789341477620037
1.125234	0.0492850039944987
1.126259	0.060908449603649
1.127285	0.0303670844150684
1.12831	0.210560994356331
1.129336	0.0397726250639678
1.130361	0.0487933190107011
1.131386	0.0508309268839171
1.132412	0.0889950878089308
1.133437	0.0469052754186943
1.134463	0.0860748876428309
1.135488	0.0104170908851162
1.136513	0.0506614314973049
1.137539	0.0960858023933776
1.138564	0.0576209756329198
1.139589	0.120468461676601
1.140615	0.0461487950926104
1.14164	0.0844949660915737
1.142666	0.0129536175228546
1.143691	0.038953190851083
1.144716	0.0878349166656906
1.145742	0.0829540982981125
1.146767	0.0174244275051216
1.147793	0.043167834877562
1.148818	0.0756389306600649
1.149843	0.0768815145593005
1.150869	0.0387852099562604
1.151894	0.099372808508046
1.15292	0.0700457042303207
1.153945	0.117603548343154
1.15497	0.0507857685496239
1.155996	0.0804999017845416
1.157021	0.00937695341486749
1.158046	0.112014952918965
1.159072	0.0255438862271144
1.160097	0.121983501369701
1.161123	0.086344217877336
1.162148	0.0274753286917588
1.163173	0.0736469728852449
1.164199	0.0263753091552864
1.165224	0.079817897582298
1.16625	0.101041516192553
1.167275	0.0977398576110272
1.1683	0.0768773934615184
1.169326	0.00743337857572503
1.170351	0.059047622715871
1.171377	0.0537533647204464
1.172402	0.163206633864074
1.173427	0.0478394384025411
1.174453	0.0491962523947323
1.175478	0.0137160494634508
1.176504	0.064755210015166
1.177529	0.0383896771846955
1.178554	0.0531125543158935
1.17958	0.0606266375526425
1.180605	0.0602037573350434
1.18163	0.0662629404351574
1.182656	0.0801531360508586
1.183681	0.0969690015490893
1.184707	0.0502675696780042
1.185732	0.0180025910333078
1.186757	0.0575961862721788
1.187783	0.0907393437210555
1.188808	0.103739523755238
1.189834	0.0725083784311355
1.190859	0.055138321660101
1.191884	0.0417166799545556
1.19291	0.0662588554823413
1.193935	0.0705641211283669
1.194961	0.0759131920360435
1.195986	0.0377650090308525
1.197011	0.0440654957732308
1.198037	0.0575916150138178
1.199062	0.0256885994464013
1.200087	0.0686659538333237
1.201113	0.0216044315700604
1.202138	0.116212118994696
1.203164	0.120424465091238
1.204189	0.0179302874046728
1.205214	0.0281064199969296
1.20624	0.0453363086984029
1.207265	0.0916619345137439
1.208291	0.00925250773928476
1.209316	0.0248670300824737
1.210341	0.0931181776293915
1.211367	0.0145279225321903
1.212392	0.0279445768010692
1.213418	0.109832756890707
1.214443	0.115875797474435
1.215468	0.0136137470938433
1.216494	0.0950865690666243
1.217519	0.0314670831985844
1.218544	0.0363745035329833
1.21957	0.0410769232142856
1.220595	0.00895653596398853
1.221621	0.0632833534149004
1.222646	0.087864351949966
1.223671	0.128603160194581
1.224697	0.0275218103219772
1.225722	0.0545567502113292
1.226748	0.0778606376178375
1.227773	0.0431254594342971
1.228798	0.0680764965765395
1.229824	0.138182273326889
1.230849	0.0783462310913276
1.231875	0.0851040499329813
1.2329	0.055520388047665
1.233925	0.0619754364211908
1.234951	0.160965033360574
1.235976	0.0114094307491975
1.237002	0.113185799818088
1.238027	0.0513738090466502
1.239052	0.05349143410192
1.240078	0.0413690605466594
1.241103	0.0989822418217392
1.242128	0.0873921630806187
1.243154	0.0544649539486673
1.244179	0.0109121182353153
1.245205	0.121837540098539
1.24623	0.0921032326288519
1.247255	0.140315047215221
1.248281	0.0557779728157568
1.249306	0.0784097710769586
1.250332	0.168982018140254
1.251357	0.0599525855267232
1.252382	0.0279621218471688
1.253408	0.0701969323143536
1.254433	0.0614110816303173
1.255459	0.0305888601450369
1.256484	0.102012242779945
1.257509	0.0381250405940043
1.258535	0.091938007865085
1.25956	0.0562130739943899
1.260585	0.0175015108930359
1.261611	0.0846416388524039
1.262636	0.0136206886317632
1.263662	0.0538113567470904
1.264687	0.115329390575726
1.265712	0.0369729759093257
1.266738	0.0328080767049244
1.267763	0.08733688624123
1.268789	0.0416597266400027
1.269814	0.0152417078734861
1.270839	0.091451246728612
1.271865	0.0791472235292145
1.27289	0.0223879005914313
1.273916	0.132297998702079
1.274941	0.0904330180157477
1.275966	0.0540441710829766
1.276992	0.100435142547184
1.278017	0.055003314163239
1.279043	0.076062980229505
1.280068	0.0986537790673735
1.281093	0.0807068725431098
1.282119	0.0477968832458408
1.283144	0.0740058661462562
1.284169	0.0658092696412188
1.285195	0.0864630470678686
1.28622	0.151533220719953
1.287246	0.0422098823359089
1.288271	0.0339863324615613
1.289296	0.0286595005658016
1.290322	0.126923052660587
1.291347	0.0244197592748385
1.292373	0.0168781664380382
1.293398	0.0684542127718577
1.294423	0.0598002891274627
1.295449	0.0553969536800164
1.296474	0.0200336874995634
1.2975	0.0180937491498649
1.298525	0.107816336325665
1.29955	0.035957767465256
1.300576	0.0663053044021589
1.301601	0.0233321784781142
1.302626	0.0547044129752319
1.303652	0.0724401913614769
1.304677	0.11686413479686
1.305703	0.00310272106362195
1.306728	0.0144180870422703
1.307753	0.0703672553873851
1.308779	0.0559948811827105
1.309804	0.105782092040195
1.31083	0.0284470363666534
1.311855	0.0593659499944931
1.31288	0.0911355783737924
1.313906	0.0561900821989448
1.314931	0.142030716106069
1.315957	0.0281653204083746
1.316982	0.0739334555326565
1.318007	0.021850256872155
1.319033	0.0557933957550377
1.320058	0.0359737094560622
1.321083	0.081647381267402
1.322109	0.114153707426634
1.323134	0.0647555719943461
1.32416	0.139316834098338
1.325185	0.103869757183973
1.32621	0.117635221137607
1.327236	0.0337867978760052
1.328261	0.0214210827903755
1.329287	0.111180219871634
1.330312	0.0965646746076095
1.331337	0.0759035116974667
1.332363	0.0517540671721032
1.333388	0.0884074322676266
1.334414	0.132931660596904
1.335439	0.109266841265537
1.336464	0.0244812563638031
1.33749	0.0959372558417321
1.338515	0.0747865381806241
1.339541	0.0282830574081383
1.340566	0.025525259296979
1.341591	0.1045655876367
1.342617	0.00782836704319279
1.343642	0.138254628643292
1.344667	0.0874135572999199
1.345693	0.0805604826779439
1.346718	0.065626881601675
1.347744	0.105836088391656
1.348769	0.0894754950946492
1.349794	0.115524405379655
1.35082	0.174978193682792
1.351845	0.117157496731883
1.352871	0.0729123570468821
1.353896	0.0440422624449741
1.354921	0.0659285876643477
1.355947	0.0379309463669904
1.356972	0.0561242402340057
1.357998	0.0888719375952897
1.359023	0.0734159019085188
1.360048	0.0418743169000198
1.361074	0.0947357538600857
1.362099	0.0837236141177897
1.363124	0.0731414128707629
1.36415	0.0564407798895236
1.365175	0.0960063345522634
1.366201	0.0839097291709083
1.367226	0.097214757681273
1.368251	0.0955814437641299
1.369277	0.112713119810132
1.370302	0.0512880523544019
1.371328	0.0511692274428945
1.372353	0.0762248937624151
1.373378	0.0748362879645362
1.374404	0.149885763385657
1.375429	0.0729904369531166
1.376455	0.111427508092373
1.37748	0.0892967873559872
1.378505	0.12129787559996
1.379531	0.0382186277835962
1.380556	0.128004436417212
1.381582	0.0935512875691671
1.382607	0.0967235247198667
1.383632	0.0806651663292222
1.384658	0.0684611362238367
1.385683	0.0575507863707491
1.386708	0.0875021618000516
1.387734	0.127602602518312
1.388759	0.0666019792657904
1.389785	0.138829740394558
1.39081	0.0522058800643806
1.391835	0.0753737088888786
1.392861	0.110247951893244
1.393886	0.0174236173219007
1.394912	0.128802577209356
1.395937	0.0433467990335872
1.396962	0.0458334481654824
1.397988	0.0927022007354465
1.399013	0.0842509867100958
1.400039	0.12941982943826
1.401064	0.174860069798665
1.402089	0.209489600534143
1.403115	0.202908212276967
1.40414	0.305922068138602
1.405165	0.509284093797958
1.406191	0.532995893221221
1.407216	0.798830781403895
1.408242	1.38969914342481
1.409267	2.74360513733155
1.410292	4.13423586228564
1.411318	5.36234686924537
1.412343	5.00043826143219
1.413369	4.61509232906184
1.414394	4.51561425025621
1.415419	6.18794958165179
1.416445	6.1355006486546
1.41747	7.72608395237868
1.418496	9.83413355753847
1.419521	12.4950678417832
1.420546	12.4821382083766
1.421572	14.3636165069124
1.422597	15.7446166654643
1.423622	16.7607273502831
1.424648	17.1706719415418
1.425673	17.2041767213215
1.426699	18.6618047945599
1.427724	18.4830581162187
1.428749	18.89631888103
1.429775	18.8317874341741
1.4308	19.1200930006442
1.431826	20.6876780992099
1.432851	18.2396952855394
1.433876	19.8733933907541
1.434902	18.7569804471723
1.435927	18.0819150236668
1.436953	17.6706054813352
1.437978	19.9772967654346
1.439003	17.2953699711153
1.440029	19.0038724932399
1.441054	18.7910101748426
1.44208	19.1751232520467
1.443105	17.7094332326945
1.44413	18.2511758353424
1.445156	18.0507781643217
1.446181	16.9559775782877
1.447206	17.2873319317227
1.448232	18.2344433545419
1.449257	17.4368402158854
1.450283	17.9177897515284
1.451308	16.4561781530215
1.452333	16.7166236134784
1.453359	18.0764624351721
1.454384	17.0501430734704
1.45541	16.6484452997535
1.456435	17.9265707923776
1.45746	17.177166148072
1.458486	16.3990334404766
1.459511	17.7177115916564
1.460537	17.6512322296048
1.461562	17.1447942819961
1.462587	19.3414617988425
1.463613	19.6299651748089
1.464638	18.6194540515255
1.465663	19.7078423659133
1.466689	18.265769095967
1.467714	18.3954129949722
1.46874	18.7108305275772
1.469765	19.1351564799364
1.47079	18.8743223026981
1.471816	19.1003457547782
1.472841	18.9746609557737
1.473867	18.5744443330707
1.474892	19.2210741014477
1.475917	19.5269642358886
1.476943	18.4035315837514
1.477968	20.1829135575496
1.478994	18.2696368603185
1.480019	20.6173461342722
1.481044	18.9771502162731
1.48207	18.6620411417052
1.483095	18.3860736712772
1.484121	19.1779766651829
1.485146	19.018003055083
1.486171	18.7642052861989
1.487197	19.5111481676574
1.488222	19.1042618569774
1.489247	19.4517211541123
1.490273	18.8564346934892
1.491298	17.560232442615
1.492324	17.7317383613873
1.493349	19.7124998694178
1.494374	19.6288003161428
1.4954	18.4478223077472
1.496425	17.4310221873265
1.497451	19.9735577068052
1.498476	18.8209936054511
1.499501	18.4280558173466
1.500527	17.1477122336889
1.501552	17.145703096749
1.502578	17.4482977134968
1.503603	18.7693079429666
1.504628	17.3784125112491
1.505654	17.5269492139141
1.506679	17.0681517645199
1.507704	16.7360336502691
1.50873	17.3036164832557
1.509755	17.5405188800265
1.510781	16.1988259471686
1.511806	16.8818523969397
1.512831	16.625557131736
1.513857	17.0334737333744
1.514882	16.6754423858551
1.515908	16.8477909148192
1.516933	17.1277354137216
1.517958	17.1099725367689
1.518984	17.6556652581347
1.520009	16.7190454915878
1.521035	16.540568135605
1.52206	17.5241853004727
1.523085	16.1722605220701
1.524111	16.9589115797553
1.525136	17.1053088869996
1.526161	17.1826571948988
1.527187	16.1395390556307
1.528212	18.0200649980315
1.529238	17.0005587493725
1.530263	16.4872244306776
1.531288	16.4631453306254
1.532314	17.0360422546029
1.533339	16.9006587526178
1.534365	16.1905180330688
1.53539	16.295128132694
1.536415	16.0966743903519
1.537441	16.747822395197
1.538466	15.9463197495125
1.539492	16.6415999248403
1.540517	16.4974865154505
1.541542	16.587242544893
1.542568	16.7252518348331
1.543593	16.2664452269789
1.544619	17.0660726461472
1.545644	16.3177586372781
1.546669	15.465926420166
1.547695	17.7480454187967
1.54872	16.5384596395954
1.549745	17.7962560907931
1.550771	15.9065150026276
1.551796	16.5617821003775
1.552822	17.2579589916357
1.553847	17.5937947100542
1.554872	16.8891052236503
1.555898	16.2877236732134
1.556923	16.5408724600811
1.557949	16.7259607878326
1.558974	16.6820776022149
1.559999	15.5417570778224
1.561025	15.9743309151949
1.56205	15.6733132126228
1.563076	16.3303065942857
1.564101	14.5469082683606
1.565126	16.2633738917537
1.566152	17.327475696141
1.567177	15.2046807065595
1.568202	15.5710065646448
1.569228	14.5308873577298
1.570253	15.5311529265558
1.571279	15.905543411162
1.572304	15.1629281649449
1.573329	15.8733657425866
1.574355	15.5199426141552
1.57538	16.3156800110533
1.576406	16.1678203203137
1.577431	15.5278524273874
1.578456	15.1925236866972
1.579482	16.1796005731097
1.580507	14.8195208474779
1.581533	16.0049371980227
1.582558	15.4901432508936
1.583583	15.2801955682833
1.584609	16.4435738160607
1.585634	15.1681004684312
1.58666	14.8227799529459
1.587685	15.3950093424671
1.58871	14.8064795768551
1.589736	15.7906108982737
1.590761	15.0829714588952
1.591786	16.3475690855538
1.592812	14.889476998763
1.593837	15.6369326728219
1.594863	15.4399079523153
1.595888	15.3525016118779
1.596913	16.4036985103719
1.597939	15.2425314231553
1.598964	15.6624692636898
1.59999	15.2905601122547
1.601015	16.8305450261357
1.60204	15.3444173396551
1.603066	14.4049797962264
1.604091	16.262492573158
1.605117	14.8791074157214
1.606142	15.6589866724227
1.607167	14.6526584878433
1.608193	15.567737040177
1.609218	15.8834357132608
1.610243	16.0074428845742
1.611269	14.9889809518543
1.612294	15.4732019516235
1.61332	14.7256306439633
1.614345	16.2779212725419
1.61537	16.1603551845158
1.616396	16.1430231036616
1.617421	16.1057411403181
1.618447	16.0465984884205
1.619472	17.2902337817451
1.620497	16.6466334570017
1.621523	15.0255905595175
1.622548	15.4361348910105
1.623574	16.3820926003758
1.624599	14.7616253493678
1.625624	16.1485843398238
1.62665	15.8461827000437
1.627675	14.5583871923267
1.6287	15.6438929700094
1.629726	15.5855597426671
1.630751	15.8635516706004
1.631777	16.1180053705094
1.632802	14.2740225646834
1.633827	15.2757727795657
1.634853	15.1276404533684
1.635878	14.7285375571551
1.636904	15.4875703491762
1.637929	13.2801498177946
1.638954	15.1126298733879
1.63998	15.0026828122534
1.641005	14.266053354907
1.642031	14.860989562357
1.643056	14.1294734429298
1.644081	14.5721793260004
1.645107	13.8119730694865
1.64831999809118	16.8660882699553
1.647158	13.1353135810078
1.648183	14.6471533341001
1.649208	15.0365746337535
1.650234	14.8754370378163
1.651259	13.464917334436
1.652284	14.4198907007638
1.65331	13.9373786285381
1.654335	13.4186563713286
1.655361	14.0853254723559
1.656386	13.2954636527603
1.657411	13.5768007734427
1.658437	14.553886277949
1.659462	14.2875988307815
1.660488	13.8688999759021
1.661513	13.9496974628809
1.662538	12.3821282382831
1.663564	12.4391639393716
1.664589	13.5854321401218
1.665615	14.341598407761
1.66664	13.3858251378631
1.667665	13.0462759545265
1.668691	12.7235101870759
1.669716	12.9969385807887
1.670741	15.3379960953731
1.671767	13.5596689038249
1.672792	13.1221918513436
1.673818	12.9419524547672
1.674843	12.990121764918
1.675868	14.187799884614
1.676894	12.90643889378
1.677919	12.5241298425505
1.678945	12.3196810224668
1.67997	11.7682726473999
1.680995	12.3729191541444
1.682021	14.0135570064158
1.683046	12.9315885503787
1.684072	11.9986895321078
1.685097	12.1344363594313
1.686122	11.8309697060931
1.687148	13.8738963744972
1.688173	12.9085086900002
1.689199	12.2430160368503
1.690224	11.639579833512
1.691249	11.3944048741164
1.692275	11.7815271103988
1.6933	12.0253638436416
1.694325	13.875506479381
1.695351	13.0998833477468
1.696376	12.5794714274498
1.697402	11.2837985208928
1.698427	11.5301490348907
1.699452	12.8624528350835
1.700478	12.3596966840674
1.701503	12.0706118972331
1.702529	11.630700265094
1.703554	10.9062215048488
1.704579	10.9245508908178
1.705605	13.0384174879391
1.70663	12.3974033953936
1.707656	11.6784620994405
1.708681	11.4572493929934
1.709706	10.9916273520115
1.710732	11.2421756903394
1.711757	13.0562442967426
1.712782	12.0080479618797
1.713808	12.1034672822333
1.714833	11.5869383523872
1.715859	13.4102082109578
1.716884	12.8523977120632
1.717909	12.6421998616091
1.718935	11.7985107403787
1.71996	11.3365879167495
1.720986	11.1681646061591
1.722011	10.8664718065943
1.723036	12.0793721304342
1.724062	11.856527811041
1.725087	12.4097990194089
1.726113	11.7612238064368
1.727138	12.9575744102564
1.728163	11.8675982899082
1.729189	11.3861866232939
1.730214	10.9570070227324
1.731239	11.2523377605704
1.732265	11.816131419905
1.73329	12.2827982671134
1.734316	11.2817400923493
1.735341	11.2511666871605
1.736366	11.3514160034688
1.737392	11.2638860103831
1.738417	11.2886266682912
1.739443	13.0847572503941
1.740468	12.47794080029
1.741493	12.0442598163629
1.742519	11.944570703449
1.743544	11.2553113226448
1.74457	12.3670749871302
1.745595	12.4623828862303
1.74662	12.0253350659685
1.747646	10.9696681173252
1.748671	12.9098059859225
1.749697	11.6706374156541
1.750722	11.7790345657781
1.751747	11.980854248069
1.752773	11.2382663630648
1.753798	12.603991255702
1.754823	11.4315884511933
1.755849	11.1691948387528
1.756874	11.6281521394579
1.7579	11.8364409007488
1.758925	11.4209014924946
1.75995	12.2697238620245
1.760976	11.9202463967958
1.762001	11.6564461297143
1.763027	11.9316116196537
1.764052	11.7593380573378
1.765077	11.4180979112259
1.766103	11.8728703955914
1.767128	11.951629872432
1.768154	11.6663548520357
1.769179	11.627279488324
1.770204	11.8989357837882
1.77123	12.3950161664883
1.772255	11.1711154954809
1.77328	12.1631806693194
1.774306	11.8587926935839
1.775331	10.8422015371408
1.776357	11.1585349884004
1.777382	11.8253967710029
1.778407	12.2222985535944
1.779433	11.51537080957
1.780458	11.6681024830675
1.781484	10.9226401265975
1.782509	11.2153944851495
1.783534	12.4658926742478
1.78456	11.7650802586516
1.785585	11.7481027927591
1.786611	11.228580348552
1.787636	10.7825647934596
1.788661	10.8136116143948
1.789687	11.624296662289
1.790712	12.3114449446584
1.791738	10.5099180309113
1.792763	10.9807276249049
1.793788	11.5414357256857
1.794814	11.5472178215705
1.795839	12.042887031573
1.796864	11.9965995426851
1.79789	11.5417094114396
1.798915	10.9732552917101
1.799941	10.8167508984715
1.800966	11.6229304041718
1.801991	11.5101536611622
1.803017	11.1519057415848
1.804042	11.3765931406212
1.805068	10.7111557436971
1.806093	10.9678896752842
1.807118	11.3214393609738
1.808144	10.752882258344
1.809169	10.9302701207393
1.810195	11.3050642721543
1.81122	11.0196616822452
1.812245	11.2331597600729
1.813271	11.3853979791049
1.814296	10.5994394801099
1.815321	11.4659059501569
1.816347	11.3237669780037
1.817372	11.0046631743076
1.818398	10.4850418078569
1.819423	10.8856328486028
1.820448	10.7938411959772
1.821474	10.5054446399887
1.822499	10.3865829829309
1.823525	10.3150460338211
1.82455	11.9393713808001
1.825575	10.5138294109524
1.826601	10.8766587052444
1.827626	9.94797330417036
1.828652	10.5400479918579
1.829677	10.6281100599387
1.830702	10.451822255489
1.831728	10.4656391033485
1.832753	10.1386812658265
1.833778	10.0003533948993
1.834804	10.1588322331288
1.835829	9.92074635262494
1.836855	10.0795473341716
1.83788	10.0076913631643
1.838905	10.4251405602964
1.839931	9.93574307950755
1.840956	10.0155657333512
1.841982	9.52187391143024
1.843007	10.2339561377915
1.844032	10.7896427699871
1.845058	9.88472637467584
1.846083	9.94450671552329
1.847109	9.68807613210049
1.848134	9.98729129122244
1.849159	9.4928699583092
1.850185	10.4432012944618
1.85121	9.35970841115326
1.852236	9.24380860608576
1.853261	9.77899002164711
1.854286	10.0712435224573
1.855312	9.11727083502743
1.856337	9.1202943866895
1.857362	8.96691976576977
1.858388	9.40296619056771
1.859413	9.66409189169924
1.860439	9.33294640907492
1.861464	9.06874587885435
1.862489	8.77106584564491
1.863515	9.01774705776514
1.86454	9.02680697290072
1.865566	8.79638808666591
1.866591	9.40419252937895
1.867616	9.08249956688161
1.868642	8.48935292609554
1.869667	8.86435881427315
1.870693	8.86139302251888
1.871718	8.54152325231735
1.872743	8.81894171087433
1.873769	8.58519011709329
1.874794	8.65835810575793
1.875819	8.39925864442593
1.876845	8.34206401544367
1.87787	8.682560307656
1.878896	8.24722034324749
1.879921	8.8748092433308
1.880946	8.52563968351106
1.881972	8.53486245369431
1.882997	8.23363636156036
1.884023	8.48167901604053
1.885048	8.47101810853148
1.886073	8.17861404909944
1.887099	8.07640107672192
1.888124	7.94865195757364
1.88915	8.61659579948921
1.890175	8.39763975785536
1.8912	8.08870668712875
1.892226	7.71951390812983
1.893251	7.83510657114725
1.894277	7.11513283141091
1.895302	8.27442869023205
1.896327	8.38839110991039
1.897353	7.29702120359685
1.898378	7.88829235494654
1.899403	8.02732026307249
1.900429	8.45527710353036
1.901454	7.58708388637513
1.90248	7.60010446535472
1.903505	7.54982445860747
1.90453	7.79697131377807
1.905556	7.30054026108283
1.906581	7.61960069053091
1.907607	7.43973024011261
1.908632	7.02846614743074
1.909657	7.42000989494853
1.910683	7.4932726004053
1.911708	7.03351009934521
1.912734	7.0264991328282
1.913759	7.58366924656825
1.914784	6.77103164419134
1.91581	7.1420971793532
1.916835	7.21058419021521
1.91786	6.96487461928949
1.918886	6.95582390167317
1.919911	7.19092571300269
1.920937	6.60009694345542
1.921962	6.6763383516527
1.922987	6.56199793732838
1.924013	6.68560477458808
1.925038	6.46926301900967
1.926064	6.29300496151678
1.927089	6.79093328178812
1.928114	6.08006945809204
1.92914	6.47020874208681
1.930165	6.30901304385968
1.931191	6.70695039840328
1.932216	6.0160085313454
1.933241	6.45729248008184
1.934267	6.50692926353362
1.935292	5.67660486600726
1.936317	6.00896276166133
1.937343	6.27599564678232
1.938368	5.96621079036532
1.939394	6.16301164514561
1.940419	5.96291700761161
1.941444	6.26858556078163
1.94247	6.09124826299278
1.943495	5.73261386956436
1.944521	5.85656363106631
1.945546	5.69809754334371
1.946571	5.96961452999238
1.947597	5.5700612258028
1.948622	6.03083273894317
1.949648	6.18651104796419
1.950673	5.7138312064877
1.951698	5.87346815277691
1.952724	5.89649005196845
1.953749	5.69465772986471
1.954775	6.14507531881026
1.9558	5.56785215396157
1.956825	5.34092166066519
1.957851	5.52518243100713
1.958876	5.78016711479926
1.959901	5.13596657254936
1.960927	5.3957433265312
1.961952	5.36207036475852
1.962978	5.50921946330378
1.964003	5.29474823588557
1.965028	5.37088278629972
1.966054	5.39795858901313
1.967079	5.23884488925225
1.968105	4.98228870490613
1.96913	5.03462590763109
1.970155	4.98581050961588
1.971181	5.04998011050382
1.972206	5.49965313459615
1.973232	5.24812940462837
1.974257	4.8784773651843
1.975282	4.90984700562851
1.976308	5.15818411270113
1.977333	4.75778427335626
1.978358	4.87923505208546
1.979384	4.64739563085315
1.980409	4.69813521480004
1.981435	4.9123560560146
1.98246	4.82568121941591
1.983485	4.79624448245787
1.984511	4.74718325419446
1.985536	4.76026624839803
1.986562	4.52640772700911
1.987587	4.63189341573157
1.988612	4.54405074379014
1.989638	4.61279718270083
1.990663	4.55805464801269
1.991689	4.50585827772865
1.992714	4.41801560578722
1.993739	4.4994928667184
1.994765	4.44856957863641
1.99579	4.36454615330113
1.996816	4.33017293384579
1.997841	4.42010839910506
1.998866	4.26142649493511
1.999892	4.4806172472966
2.000917	4.46916962736847
2.001942	4.31217369692556
2.002968	4.28764308279385
2.003993	4.31217369692556
2.005019	4.30563219982377
2.006044	4.31871519402734
2.007069	4.28273695996751
2.008095	4.18952062626703
2.00912	4.11265803532102
2.010146	4.0742834112338
2.011171	4.02463320535386
2.012196	4.05391409600101
2.013222	4.14373014655452
2.014247	4.10448116394379
2.015273	3.95843293084728
2.016298	3.97038047335714
2.017323	4.11429340959647
2.018349	3.99491108748884
2.019374	3.93603761357275
2.020399	4.02107707589599
2.021425	3.85753964835129
2.02245	3.99491108748884
2.023476	3.91968387081828
2.024501	3.80057073779312
2.025526	3.86804409450175
2.026552	3.91896738258374
2.027577	3.79802457338902
2.028603	3.79802457338902
2.029628	3.81712080641976
2.030653	3.8616786834915
2.031679	3.91132888937144
2.032704	3.73662980693132
2.03373	3.85785943688535
2.034755	3.6622202656684
2.03578	3.7208756895057
2.036806	3.84653876560673
2.037831	3.51235710597043
2.038856	3.62954556379421
2.039882	3.43319025666937
2.040907	3.65840477569221
2.041933	3.34471235936298
2.042958	3.67789177825621
2.043983	3.39695477079368
2.045009	3.49503100930119
2.046034	3.57921722960778
2.04706	3.67124500207116
2.048085	3.53094677569511
2.04911	3.29254119838776
2.050136	3.2709332859685
2.051161	3.42883073479461
2.052187	3.15133671052426
2.053212	3.33180696773374
2.054237	3.44208674619083
2.055263	3.35106209429423
2.056288	3.27773727435091
2.057314	3.31871718513252
2.058339	3.32020644999348
2.059364	3.28795660872952
2.06039	3.33750486534914
2.061415	3.16508413867493
2.06244	3.09969546358445
2.063466	3.2277145090083
2.064491	3.16487211668479
2.065517	3.15334269798561
2.066542	3.05974181545516
2.067567	3.32088817976845
2.068593	3.1289430263734
2.069618	3.00056274797225
2.070644	2.98604491418499
2.071669	3.12127527006607
2.072694	2.98194805930213
2.07372	2.87004799155542
2.074745	2.89716682852096
2.075771	3.01584550343702
2.076796	2.97538991285708
2.077821	2.78859133095412
2.078847	2.88389838065178
2.079872	2.74250799449179
2.080897	2.86075388597168
2.081923	2.44243841864231
2.082948	2.45294621021138
2.083974	2.5271222922489
2.084999	2.52721867283302
2.086024	2.55266007484795
2.08705	2.42353210172426
2.088075	2.6844312403493
2.089101	2.58063504772365
2.090126	2.67832574819773
2.091151	2.46158023651131
2.092177	2.28287933537132
2.093202	2.2871260124181
2.094228	2.62509530373735
2.095253	2.37452530554488
2.096278	2.07350668760971
2.097304	2.1888673884247
2.098329	2.48546891273351
2.099355	2.22647802441246
2.10038	2.17302042369556
2.101405	2.28544319838664
2.102431	2.15239646467748
2.103456	2.03525504570019
2.104481	2.07729004587544
2.105507	2.01253136626102
2.106532	2.18008878442434
2.107558	2.04060494987
2.108583	1.9643397387795
2.109608	2.04530764594864
2.110634	1.94402620231815
2.111659	2.01045671311633
2.112685	1.96128499723961
2.11371	1.87318312646137
2.114735	1.82020908222995
2.115761	1.82599281531638
2.116786	1.66898256682571
2.117812	1.8198094158484
2.118837	1.87194253587447
2.119862	1.60830420448032
2.120888	1.94631995976396
2.121913	1.84751631548488
2.122938	1.78667864192202
2.123964	1.72063770851526
2.124989	1.60974667334652
2.126015	1.66787722824731
2.12704	1.53272792225711
2.128065	1.56213586363718
2.129091	1.50576914521238
2.130116	1.5621338948059
2.131142	1.54102518245652
2.132167	1.61344327264954
2.133192	1.47563251148936
2.134218	1.34701140707986
2.135243	1.26944998692012
2.136269	1.42516744095483
2.137294	1.42113258097233
2.138319	1.28110663765071
2.139345	1.36676862026963
2.14037	1.30823342227155
2.141395	1.28107229526524
2.142421	1.28630312681737
2.143446	1.27599377796284
2.144472	1.2514374999976
2.145497	1.26067607683883
2.146522	1.22810437836893
2.147548	1.08772926092246
2.148573	1.15812412216615
2.149599	1.18592674280979
2.150624	1.0913047013513
2.151649	1.0980973451017
2.152675	1.12297174969235
2.1537	1.02145925332511
2.154726	1.00953580116099
2.155751	1.10744681993166
2.156776	0.994624353131485
2.157802	1.10698814150539
2.158827	0.937528941702017
2.159853	1.01380823807718
2.160878	0.985720262044007
2.161903	0.872345822412705
2.162929	1.09707480168748
2.163954	0.896056757118604
2.164979	0.956951939786604
2.166005	0.84235649969129
2.16703	0.856096283114337
2.168056	0.825367368414931
2.169081	0.846455646900442
2.170106	0.805028343217249
2.171132	0.747212935809021
2.172157	0.805182244963694
2.173183	0.849422850629756
2.174208	0.725489483971616
2.175233	0.830924920758188
2.176259	0.620179944148218
2.177284	0.769048790681258
2.17831	0.616157463849387
2.179335	0.623996197936311
2.18036	0.62807816881629
2.181386	0.68413256206404
2.182411	0.598144040521444
2.183436	0.649045840271624
2.184462	0.71527853928551
2.185487	0.496285268772015
2.186513	0.520427981022512
2.187538	0.52131323520149
2.188563	0.535900368038764
2.189589	0.547923234075042
2.190614	0.487392157029821
2.19164	0.455374736000263
2.192665	0.412795384898186
2.19369	0.493099864463222
2.194716	0.461005154891356
2.195741	0.434797915261993
2.196767	0.454918566785431
2.197792	0.454645108147672
2.198817	0.432055248411579
2.199843	0.43599349721897
2.200868	0.372667930812688
2.201893	0.359623448605772
2.202919	0.329793117421885
2.203944	0.362827619651295
2.20497	0.342772559959852
2.205995	0.354004699940812
2.20702	0.296384413033018
2.208046	0.288842996372883
2.209071	0.355920177048742
2.210097	0.334888793265175
2.211122	0.250377030689867
2.212147	0.315157609281308
2.213173	0.307706131017678
2.214198	0.220266744280388
2.215224	0.274684461672182
2.216249	0.208723687063837
2.217274	0.30839072391885
2.2183	0.221377025823723
2.219325	0.257741984588348
2.220351	0.252323971644643
2.221376	0.335019855301556
2.222401	0.0929521161303933
2.223427	0.159620908658177
2.224452	0.134719833520352
2.225477	0.235988779302475
2.226503	0.185098847729081
2.227528	0.0788952889316101
2.228554	0.163897036322601
2.229579	0.0921179051406594
2.230604	0.136623110501171
2.23163	0.207114263589286
2.232655	0.0962028028002951
2.233681	0.132667701422265
2.234706	0.13584496394255
2.235731	0.129801303285108
2.236757	0.0663370221480063
2.237782	0.123048800567575
2.238808	0.105603847946149
2.239833	0.13782001166579
2.240858	0.0891241708329678
2.241884	0.0983026131148352
2.242909	0.114257841704445
2.243934	0.142659210772244
2.24496	0.059739043551749
2.245985	0.0445812379072459
2.247011	0.0951294862185817
2.248036	0.0648867558155576
2.249061	0.047546045722739
2.250087	0.0883098721749545
2.251112	0.092556717692226
2.252138	0.0531516171471951
2.253163	0.0316224401289846
2.254188	0.0325189741994223
2.255214	0.0836763461070661
2.256239	0.0106642210788394
2.257265	0.0172701583932237
2.25829	0.0547651246752773
2.259315	0.0656789797851948
2.260341	0.0777276743648878
2.261366	0.0981242903842722
2.262392	0.0584838382965392
2.263417	0.0946530662714695
2.264442	0.0814429891374922
2.265468	0.086823532817673
2.266493	0.0498125712405926
2.267518	0.060382586520448
2.268544	0.0417937490785596
2.269569	0.137946671881723
2.270595	0.118623826649069
2.27162	0.0617670990543247
2.272645	0.123244296857156
2.273671	0.0684088537363516
2.274696	0.0629033860987145
2.275722	0.0511342972875967
2.276747	0.0120234186305374
2.277772	0.0485496238972088
2.278798	0.0608672085501816
2.279823	0.0406254948043746
2.280849	0.0462267781348739
2.281874	0.0749554601733943
2.282899	0.03014970560333
2.283925	0.0748376120358702
2.28495	0.0580153905126196
2.285975	0.0178893207759573
2.287001	0.0421647252546259
2.288026	0.0850845150640922
2.289052	0.088540491075939
2.290077	0.0211220600078717
2.291102	0.0203900039895339
2.292128	0.0664493466214211
2.293153	0.0166643143752776
2.294179	0.0585752416998446
2.295204	0.0524015218400854
2.296229	0.0683989048067437
2.297255	0.0858330785015293
2.29828	0.101945164330053
2.299306	0.0558027217096931
2.300331	0.0502394681097201
2.301356	0.0386730899323861
2.302382	0.0760717322770838
2.303407	0.0168395926459957
2.304433	0.102667214040679
2.305458	0.105269472124129
2.306483	0.0827936680299025
2.307509	0.0456134891465813
2.308534	0.041083421779971
2.309559	0.0646815310499645
2.310585	0.0985420396444686
2.31161	0.0738297853241919
2.312636	0.00482122310316131
2.313661	0.0641635921156712
2.314686	0.0558010763950747
2.315712	0.0959218214621932
2.316737	0.0326878359040644
2.317763	0.039951251844071
2.318788	0.050805017770562
2.319813	0.0722031530650636
2.320839	0.0512453249596982
2.321864	0.110183017776612
2.32289	0.0123462701636138
2.323915	0.0634482899393022
2.32494	0.0553133505284762
2.325966	0.0555158667984098
2.326991	0.102030253879674
2.328016	0.0651479695972474
2.329042	0.0370557243142566
2.330067	0.132313852143841
2.331093	0.0812731901611137
2.332118	0.0475864215883277
2.333143	0.0501211112686384
2.334169	0.0443061893981672
2.335194	0.0403713614315639
2.33622	0.0106071761532538
2.337245	0.0627893649194283
2.33827	0.0503947985197112
2.339296	0.0754164658258181
2.340321	0.0476955999397732
2.341347	0.0737698129167165
2.342372	0.0413873317359106
2.343397	0.0548184198418256
2.344423	0.122442451484067
2.345448	0.072532708647968
2.346473	0.0779861616436881
2.347499	0.0651903306349698
2.348524	0.0814117866932402
2.34955	0.0995388444257184
2.350575	0.0120638825920848
2.3516	0.0406228399630505
2.352626	0.038256404852485
2.353651	0.0235956132041765
2.354677	0.107570693085671
2.355702	0.119362001050181
2.356727	0.111096946393153
2.357753	0.0768152564040103
2.358778	0.0787566840306174
2.359804	0.160718582810483
2.360829	0.110985245808654
2.361854	0.0939118593940282
2.36288	0.129310363177734
2.363905	0.0913511156159916
2.364931	0.0502046039134365
2.365956	0.114432895907521
2.366981	0.0836565126705167
2.368007	0.139742847163219
2.369032	0.0975278313242512
2.370057	0.0249788117359461
2.371083	0.0675516545361328
2.372108	0.0980746093117926
2.373134	0.107079111153195
2.374159	0.0802237879972379
2.375184	0.0984350649615741
2.37621	0.05957758894413
2.377235	0.111638528931699
2.378261	0.13490979699826
2.379286	0.11339490690717
2.380311	0.093422937399935
2.381337	0.185903072545365
2.382362	0.151585676277543
2.383388	0.111204823305295
2.384413	0.0939350219713838
2.385438	0.151721638887561
2.386464	0.122868969763473
2.387489	0.105551079401126
2.388514	0.096605028777368
2.38954	0.146039387310782
2.390565	0.140445058688777
2.391591	0.166432475080341
2.392616	0.193817492732167
2.393641	0.141323723406497
2.394667	0.145713542315424
2.395692	0.0541118953865815
2.396718	0.0750214265407765
2.397743	0.114752848887373
2.398768	0.172426121711648
2.399794	0.141096444543246
2.400819	0.163251065213242
2.401845	0.135283489297233
2.40287	0.123997902675879
2.403895	0.124520448351511
2.404921	0.162139585154026
2.405946	0.0744324728762295
2.406972	0.130724168196889
2.407997	0.0758490666460736
2.409022	0.0442112564143246
2.410048	0.0913231838393114
2.411073	0.0737609069195331
2.412098	0.198264713568534
2.413124	0.105541730478863
2.414149	0.177141747811919
2.415175	0.10267400925526
2.4162	0.111548264771439
2.417225	0.087363554004759
2.418251	0.104711147095182
2.419276	0.0848707477895097
2.420302	0.119080265931794
2.421327	0.0959679477849899
2.422352	0.185157998678968
2.423378	0.132217294559604
2.424403	0.128185945189391
2.425429	0.137486263177023
2.426454	0.198748910457878
2.427479	0.183322953428756
2.428505	0.129438671539704
2.42953	0.0704650975610146
2.430555	0.181508812861328
2.431581	0.123725943306028
2.432606	0.110076765319211
2.433632	0.106042769489219
2.434657	0.134702735214732
2.435682	0.109445689278654
2.436708	0.116721371255783
2.437733	0.116107541672954
2.438759	0.129786423534273
2.439784	0.33768105372209
2.440809	0.194832954170244
2.441835	0.170002317969506
2.44286	0.107212482284979
2.443886	0.162281568019976
2.444911	0.18326382019972
2.445936	0.12347509320037
2.446962	0.114103216121459
2.447987	0.124702287631908
2.449012	0.0887775198815542
2.450038	0.193618613717495
2.451063	0.20296587553393
2.452089	0.179120878264562
2.453114	0.160423758045409
2.454139	0.133615891897671
2.455165	0.134746432045818
2.45619	0.0936760830772743
2.457216	0.139189680867503
2.458241	0.196051045224026
2.459266	0.0708651707557114
2.460292	0.103484452767501
2.461317	0.119208950936455
2.462343	0.141502258881685
2.463368	0.112271389338181
2.464393	0.139414134130498
2.465419	0.0932013938436348
2.466444	0.120866041495503
2.46747	0.135999769952536
2.468495	0.122774713480128
2.46952	0.175316976348291
2.470546	0.125538251185513
2.471571	0.131843240409632
2.472596	0.123044969565067
2.473622	0.137437532387176
2.474647	0.0877225145651581
2.475673	0.099318490753746
2.476698	0.0641993742556816
2.477723	0.158842319111444
2.478749	0.233309729250419
2.479774	0.154775843153502
2.4808	0.146956583796426
2.481825	0.191251683250987
2.48285	0.106067959729297
2.483876	0.125882393643884
2.484901	0.136954070521276
2.485927	0.114172500700739
2.486952	0.138091023282143
2.487977	0.127302627215649
2.489003	0.152444129268748
2.490028	0.108698569000175
2.491053	0.15482058931713
2.492079	0.115914206934039
2.493104	0.0847660789198327
2.49413	0.14983496998756
2.495155	0.0989583376701405
2.49618	0.154281532035051
2.497206	0.220458190891517
2.498231	0.153355126276086
2.499257	0.147369461859857
2.500282	0.176132465890946
2.501307	0.135737286885816
2.502333	0.160626015488011
2.503358	0.183400555051744
2.504384	0.107741549022909
2.505409	0.16065916959959
2.506434	0.239363397090229
2.50746	0.210851758314673
2.508485	0.188522673723249
2.50951	0.12124750393277
2.510536	0.192209772651471
2.511561	0.140034987080556
2.512587	0.143893149219272
2.513612	0.175243608430177
2.514637	0.177511725375314
2.515663	0.137090900220378
2.516688	0.208542747216178
2.517714	0.185417016758777
2.518739	0.159906537757199
2.519764	0.16561744190457
2.52079	0.177831281139975
2.521815	0.182981465146419
2.522841	0.166863633968099
2.523866	0.261025092742222
2.524891	0.227177762029134
2.525917	0.228657880087758
2.526942	0.257025339821233
2.527968	0.232719153200104
2.528993	0.219398841646476
2.530018	0.149235258271767
2.531044	0.150717396579539
2.532069	0.219384594112718
2.533094	0.246363156424234
2.53412	0.195702678694721
2.535145	0.22309751047681
2.536171	0.284901542357536
2.537196	0.267815154625707
2.538221	0.262445118136893
2.539247	0.236726283802194
2.540272	0.188391705596384
2.541298	0.188765265404081
2.542323	0.222198604963871
2.543348	0.174586823434942
2.544374	0.216492592786909
2.545399	0.239461235278932
2.546425	0.277328326245402
2.54745	0.232014608872864
2.548475	0.220797919123107
2.549501	0.237276097876846
2.550526	0.203154883408854
2.551551	0.25993555046107
2.552577	0.241450266818818
2.553602	0.242142214426324
2.554628	0.210241622179014
2.555653	0.236588885129318
2.556678	0.191739865032046
2.557704	0.203304320357674
2.558729	0.201530228262533
2.559755	0.196650782654163
2.56078	0.280331755039001
[truncated: 48 more rows]
