# Supplementary material for: Nanoscale magnonic Fabry-Pérot resonator for low-loss spin-wave manipulation
Source: Nat Commun. 2021 Apr 16;12:2293. doi: 10.1038/s41467-021-22520-6 (PMC8052321; doi:10.1038/s41467-021-22520-6)
Supplement: Supplementary file 4 — Source Data [file 41467_2021_22520_MOESM4_ESM.zip › Source data/Fig1/Fig1b_upper panel_YIG_CoFeB.txt]

0.5109766	0.00545418943198602
0.5119531	0.22375559111641
0.5129297	0.0578773487335866
0.5139062	0.168895531469462
0.5148828	0.24895499912211
0.5158594	0.194574082365175
0.5168359	0.177105538666315
0.5178125	0.17931138366947
0.5187891	0.110769689483496
0.5197656	0.0990001969160996
0.5207422	0.124175827362947
0.5217187	0.131029186538727
0.5226953	0.158532249118772
0.5236719	0.0810762866285309
0.5246484	0.10818932392035
0.525625	0.14861941253549
0.5266016	0.119027470555441
0.5275781	0.101876050886049
0.5285547	0.0893462577760574
0.5295312	0.194892634283905
0.5305078	0.0393234006320842
0.5314844	0.162723595510308
0.5324609	0.0664496489138536
0.5334375	0.163803507422399
0.5344141	0.278859257261741
0.5353906	0.206838928651394
0.5363672	0.117468174617478
0.5373437	0.244423494025452
0.5383203	0.16824769819868
0.5392969	0.174925986085266
0.5402734	0.101641709318813
0.54125	0.026840578631312
0.5422265	0.175491164888521
0.5432031	0.0570133845518796
0.5441797	0.116061807063342
0.5451562	0.05271497446261
0.5461328	0.0415273160485648
0.5471094	0.0897431319791353
0.5480859	0.228947929216427
0.5490625	0.0694798215271031
0.550039	0.104524774262871
0.5510156	0.059217239511356
0.5519922	0.0939457683759753
0.5529687	0.250204396870547
0.5539453	0.108517837663083
0.5549219	0.141227226554791
0.5558984	0.148843663507024
0.556875	0.0440889775414445
0.5578515	0.0889629399350538
0.5588281	0.25382993102873
0.5598047	0.150471486327681
0.5607812	0.0663644390306473
0.5617578	0.0211453570789263
0.5627343	0.0802690277110175
0.5637109	0.178375371367786
0.5646875	0.0629496544255376
0.565664	0.0939681008534838
0.5666406	0.0882009143219961
0.5676172	0.104625477515246
0.5685937	0.106887775818765
0.5695703	0.113393783473538
0.5705468	0.312088808241196
0.5715234	0.300154201655926
0.5725	0.239137321663203
0.5734765	0.178182377382475
0.5744531	0.0842861701915658
0.5754297	0.0638699637108438
0.5764062	0.0389744378427916
0.5773828	0.220482269226553
0.5783593	0.0603151043396859
0.5793359	0.125097647256943
0.5803125	0.0313577600032474
0.581289	0.0857896253281573
0.5822656	0.0899084060677471
0.5832422	0.0506388245083701
0.5842187	0.0443404281360038
0.5851953	0.145998141496756
0.5861718	0.115171359910692
0.5871484	0.195436512018948
0.588125	0.162271186486431
0.5891015	0.0411634200862088
0.5900781	0.13387633167783
0.5910546	0.193167706323243
0.5920312	0.0732867725719458
0.5930078	0.00935162307729696
0.5939843	0.0676738076546347
0.5949609	0.124428810304022
0.5959375	0.0744442171510891
0.596914	0.136560846647663
0.5978906	0.144175372384506
0.5988671	0.117006633473014
0.5998437	0.136491432558314
0.6008203	0.0864127367625919
0.6017968	0.154396624180791
0.6027734	0.0577260288421956
0.60375	0.118661107033651
0.6047265	0.099476017235877
0.6057031	0.0982403611019269
0.6066796	0.200897876269819
0.6076562	0.0652261494365948
0.6086328	0.0866223440181723
0.6096093	0.0606777050616888
0.6105859	0.078854937037145
0.6115624	0.0976038241575606
0.612539	0.034158441391434
0.6135156	0.0316079078435524
0.6144921	0.133321682727464
0.6154687	0.0850404908336053
0.6164453	0.0367621983217013
0.6174218	0.0229634975314694
0.6183984	0.123430572362705
0.6193749	0.151430633378165
0.6203515	0.154750198221308
0.6213281	0.120640981707214
0.6223046	0.0930406676330754
0.6232812	0.0884959330291928
0.6242578	0.171162634168618
0.6252343	0.157523316950343
0.6262109	0.0825127781228368
0.6271874	0.0181296296121676
0.628164	0.127963166034498
0.6291406	0.0362080857026618
0.6301171	0.203233919037273
0.6310937	0.139431811898711
0.6320703	0.164320916017725
0.6330468	0.10304640778033
0.6340234	0.0461077576659048
0.6349999	0.0562121222616495
0.6359765	0.0197108843387574
0.6369531	0.0435382453771417
0.6379296	0.0484615881441261
0.6389062	0.0981622698279426
0.6398827	0.118287134086066
0.6408593	0.0938744580902649
0.6418359	0.0454080756214655
0.6428124	0.224093623706123
0.643789	0.0512762857589052
0.6447656	0.058385939055216
0.6457421	0.0432012395467225
0.6467187	0.0582042775806117
0.6476952	0.044613406910597
0.6486718	0.133035506199554
0.6496484	0.208691959621758
0.6506249	0.142561784124801
0.6516015	0.00891516150366313
0.6525781	0.107542732065735
0.6535546	0.0791600137030742
0.6545312	0.0561210025883359
0.6555077	0.0333474579830005
0.6564843	0.107099265531564
0.6574609	0.0855364290938777
0.6584374	0.189218667808438
0.659414	0.0838892431818477
0.6603905	0.172121143278369
0.6613671	0.0358519936922682
0.6623437	0.0502388364451775
0.6633202	0.0742436725732799
0.6642968	0.0208630841919406
0.6652734	0.0972074109458929
0.6662499	0.252116883464552
0.6672265	0.0661326857513476
0.668203	0.154151000611511
0.6691796	0.147087541315412
0.6701562	0.118236955620004
0.6711327	0.0744513953810216
0.6721093	0.124252037706873
0.6730859	0.0338977529750089
0.6740624	0.174898579082514
0.675039	0.0204271304363118
0.6760155	0.0176212265201416
0.6769921	0.197344833901945
0.6779687	0.0720195343787364
0.6789452	0.0728354594697699
0.6799218	0.0947715802254816
0.6808984	0.0418334599744571
0.6818749	0.0354500109575004
0.6828515	0.0388555115604092
0.683828	0.0547727620700664
0.6848046	0.0814979760298598
0.6857812	0.165736349195585
0.6867577	0.116159484099581
0.6877343	0.0906631267376242
0.6887108	0.0527048317392713
0.6896874	0.131386769249367
0.690664	0.0272633326659563
0.6916405	0.0950749457424982
0.6926171	0.121093692621555
0.6935937	0.0560219516529626
0.6945702	0.0948973901262221
0.6955468	0.100354899023091
0.6965233	0.0757892202028008
0.6974999	0.143264378150145
0.6984765	0.0806167647257132
0.699453	0.07612931122836
0.7004296	0.0715964484600808
0.7014062	0.0322451432195811
0.7023827	0.0438458897465728
0.7033593	0.0368492161648006
0.7043358	0.0309287536162804
0.7053124	0.119922093682699
0.706289	0.0769278357189802
0.7072655	0.0243045385825168
0.7082421	0.107695394577527
0.7092186	0.0345947656981139
0.7101952	0.108065226388673
0.7111718	0.0437277315376833
0.7121483	0.123359365785314
0.7131249	0.0863403975126476
0.7141015	0.0704572001010152
0.715078	0.0842842695710374
0.7160546	0.0487169571240673
0.7170311	0.0635169309400021
0.7180077	0.162328394080587
0.7189843	0.0361135632129813
0.7199608	0.0677589661748089
0.7209374	0.063393231597344
0.721914	0.125557544876461
0.7228905	0.0388584176200344
0.7238671	0.0482687591964461
0.7248436	0.0649256000559633
0.7258202	0.0500167930816841
0.7267968	0.110636832029794
0.7277733	0.0225519641912628
0.7287499	0.0730463200725683
0.7297265	0.0883483670424785
0.730703	0.0635482896615676
0.7316796	0.0979629775747645
0.7326561	0.0677447387673855
0.7336327	0.0653470563470957
0.7346093	0.00646370774380657
0.7355858	0.100965702560579
0.7365624	0.0758718059835206
0.7375389	0.0567921402445532
0.7385155	0.0716388714454695
0.7394921	0.0902967368774974
0.7404686	0.101622262540231
0.7414452	0.0732783802792788
0.7424218	0.0690816147416909
0.7433983	0.0611642669510614
0.7443749	0.0950433321409771
0.7453514	0.103683388045542
0.746328	0.110758115230914
0.7473046	0.132276377338242
0.7482811	0.117713218370506
0.7492577	0.148588256572801
0.7502343	0.0711074550968743
0.7512108	0.0574667735779564
0.7521874	0.0733581196560981
0.7531639	0.0509169755485535
0.7541405	0.0655049062658401
0.7551171	0.028465655523366
0.7560936	0.0751146129788366
0.7570702	0.08640983621517
0.7580467	0.0787228298421951
0.7590233	0.120963374322206
0.7599999	0.0708158941024923
0.7609764	0.0463395869378763
0.761953	0.049774497729285
0.7629296	0.00878643652449416
0.7639061	0.104298723395376
0.7648827	0.0758775246712417
0.7658592	0.0789981897214594
0.7668358	0.0562582178428183
0.7678124	0.145029914788098
0.7687889	0.148132581717948
0.7697655	0.05990696339806
0.7707421	0.0119226241403101
0.7717186	0.107914634925542
0.7726952	0.121458709020232
0.7736717	0.0627179296502747
0.7746483	0.0843733688006737
0.7756249	0.0199475066424462
0.7766014	0.077244495648279
0.777578	0.0346467160490341
0.7785546	0.0587804862109459
0.7795311	0.0605293793383188
0.7805077	0.137630338728614
0.7814842	0.142215968144763
0.7824608	0.107411514203902
0.7834374	0.0691230966911444
0.7844139	0.0549388323459837
0.7853905	0.0598654944466151
0.786367	0.0751955928345136
0.7873436	0.0149066002442844
0.7883202	0.0219024495446149
0.7892967	0.0855409325313689
0.7902733	0.119850741159394
0.7912499	0.00738462456166087
0.7922264	0.0650335783454032
0.793203	0.0828468194069302
0.7941795	0.0854754924521579
0.7951561	0.114811786405528
0.7961327	0.0437013749176671
0.7971092	0.131952070032618
0.7980858	0.0963122071331864
0.7990624	0.0353273572562257
0.8000389	0.0863977382194291
0.8010155	0.0871703061328811
0.801992	0.0532766894752668
0.8029686	0.0766462642996317
0.8039452	0.0499339055376605
0.8049217	0.0887564635851142
0.8058983	0.038487633044152
0.8068748	0.0596386100733853
0.8078514	0.0550760104466866
0.808828	0.11137848630611
0.8098045	0.0654164301612187
0.8107811	0.0683505305478904
0.8117577	0.0985607348167433
0.8127342	0.106464036203162
0.8137108	0.0384522083106406
0.8146873	0.0602872643137719
0.8156639	0.0932869951839982
0.8166405	0.0828906933854278
0.817617	0.133331433440912
0.8185936	0.0471570083351563
0.8195702	0.115155805434788
0.8205467	0.0521275483645884
0.8215233	0.0638459581531313
0.8224998	0.0931581539681873
0.8234764	0.0693396362799373
0.824453	0.0405770891670484
0.8254295	0.016424223575378
0.8264061	0.0242637390166802
0.8273827	0.0274128657346145
0.8283592	0.0354769462698937
0.8293358	0.0940073388400923
0.8303123	0.0930123785451516
0.8312889	0.0687651131027733
0.8322655	0.0944609550445262
0.833242	0.00848725830795676
0.8342186	0.0506808973719606
0.8351951	0.0586375176873894
0.8361717	0.0297142643937352
0.8371483	0.0433360037261075
0.8381248	0.0962546455450982
0.8391014	0.0698997680527153
0.840078	0.0703216114983751
0.8410545	0.037798194867328
0.8420311	0.0578200104168413
0.8430076	0.0276949844162874
0.8439842	0.0453987930608568
0.8449608	0.0660729899860851
0.8459373	0.0891701175323224
0.8469139	0.0763889276883819
0.8478905	0.0481576275223126
0.848867	0.0734431525736321
0.8498436	0.117668868409018
0.8508201	0.0524476246803075
0.8517967	0.0887659182415757
0.8527733	0.065235930869658
0.8537498	0.0563715733343442
0.8547264	0.0422743506880295
0.8557029	0.0371418413543432
0.8566795	0.175968454940822
0.8576561	0.0312171741092784
0.8586326	0.169493834607446
0.8596092	0.093220210846752
0.8605858	0.0903460472061113
0.8615623	0.0581457114535449
0.8625389	0.0434963968589091
0.8635154	0.0405080640778847
0.864492	0.0366943232082839
0.8654686	0.088888643314793
0.8664451	0.139305348465341
0.8674217	0.0910911287409092
0.8683983	0.0750995185829963
0.8693748	0.0409402848212206
0.8703514	0.0564062715859478
0.8713279	0.0289057527544968
0.8723045	0.0473717646736672
0.8732811	0.0966762224322842
0.8742576	0.0599752545565319
0.8752342	0.0868878447759467
0.8762108	0.0302997097679173
0.8771873	0.0731576606208987
0.8781639	0.0392221194130336
0.8791404	0.0566025613892834
0.880117	0.0294441437882361
0.8810936	0.0704764946426062
0.8820701	0.0521748804950364
0.8830467	0.0470663188582175
0.8840232	0.0498572864653352
0.8849998	0.0702583382634759
0.8859764	0.0468223662359881
0.8869529	0.0430555179471122
0.8879295	0.0448893498310791
0.8889061	0.0260319331274072
0.8898826	0.0673270676518872
0.8908592	0.0213075114579718
0.8918357	0.115835133814418
0.8928123	0.0581236726810867
0.8937889	0.0712832305855066
0.8947654	0.121103241582835
0.895742	0.0600558006783025
0.8967186	0.0766253518400966
0.8976951	0.0866241782184812
0.8986717	0.0300798562972049
0.8996482	0.0561756369108406
0.9006248	0.064506531493524
0.9016014	0.0301981140419491
0.9025779	0.0495674045525101
0.9035545	0.0976992753108486
0.904531	0.133006628681282
0.9055076	0.0879243711021557
0.9064842	0.0588132938635824
0.9074607	0.0180841036079011
0.9084373	0.0240440070919175
0.9094139	0.0714731369742122
0.9103904	0.023781918834886
0.911367	0.0192387762737768
0.9123435	0.0111988970806454
0.9133201	0.0559670377686411
0.9142967	0.0366763873330635
0.9152732	0.0817716086628073
0.9162498	0.0506167599007216
0.9172264	0.0717773555038802
0.9182029	0.0497511323864824
0.9191795	0.0747219870453249
0.920156	0.0914959830835791
0.9211326	0.0404640698067854
0.9221092	0.043168680296319
0.9230857	0.0935329661604731
0.9240623	0.0337038933552565
0.9250389	0.0106494175975203
0.9260154	0.0943588548177488
0.926992	0.089083994037369
0.9279685	0.044268698517396
0.9289451	0.093464824687055
0.9299217	0.0518935511119946
0.9308982	0.0312644963582735
0.9318748	0.0312539707634629
0.9328513	0.0324498147577286
0.9338279	0.0162547999930237
0.9348045	0.0436854841300552
0.935781	0.0656145377244098
0.9367576	0.0259625770404186
0.9377342	0.0235878057038335
0.9387107	0.0843705741637367
0.9396873	0.139285996686449
0.9406638	0.0615797705396456
0.9416404	0.0685720436975234
0.942617	0.0132137525765286
0.9435935	0.100050543734736
0.9445701	0.0363479535813118
0.9455467	0.0435398835260925
0.9465232	0.0374538418877703
0.9474998	0.0787865053464285
0.9484763	0.111162866435941
0.9494529	0.0728258186474133
0.9504295	0.0166018532490244
0.951406	0.0891932050868495
0.9523826	0.0708200759529337
0.9533591	0.0401098309493944
0.9543357	0.01563383760357
0.9553123	0.0557111591998371
0.9562888	0.0682443852947896
0.9572654	0.113936751572683
0.958242	0.00476463751706816
0.9592185	0.042029328537972
0.9601951	0.0740923687673069
0.9611716	0.0442174465670648
0.9621482	0.0476773944402135
0.9631248	0.0869883216275943
0.9641013	0.0791219058187263
0.9650779	0.0594882854383995
0.9660545	0.00878210504149695
0.967031	0.0840137964724604
0.9680076	0.0335854732174111
0.9689841	0.0617815416605526
0.9699607	0.0712570449565139
0.9709373	0.168234655485315
0.9719138	0.0325823335793535
0.9728904	0.0409842358912948
0.973867	0.10014318106435
0.9748435	0.0615244158894053
0.9758201	0.0880331009143595
0.9767966	0.0174312016271111
0.9777732	0.0451321680755467
0.9787498	0.0431977136772607
0.9797263	0.0938874206902128
0.9807029	0.0642896351937464
0.9816794	0.00601043798716476
0.982656	0.0725252243185569
0.9836326	0.0368412262211045
0.9846091	0.0227479738154704
0.9855857	0.0950593898282674
0.9865623	0.0641862834007098
0.9875388	0.0768358230516326
0.9885154	0.045696762349289
0.9894919	0.0542513642174139
0.9904685	0.0220986262068225
0.9914451	0.0250005741261516
0.9924216	0.0940184851684657
0.9933982	0.0734841483140174
0.9943748	0.0105945425334143
0.9953513	0.0325620381323098
0.9963279	0.0518094301982749
0.9973044	0.0169662897597309
0.998281	0.0768569108495137
0.9992576	0.0564488375519753
1.0002341	0.0475676222568387
1.0012107	0.0326102610603242
1.0021872	0.0105275888985382
1.0031638	0.0953888180456064
1.0041404	0.029591390748831
1.0051169	0.0610870791353401
1.0060935	0.0227289698601191
1.0070701	0.0618138971214532
1.0080466	0.0500788208000758
1.0090232	0.0364796814974268
1.0099997	0.0503619324299982
1.010976	0.0176801640953587
1.011953	0.0339234627934841
1.012929	0.0357307671226703
1.013906	0.031910774784834
1.014883	0.00903090655467883
1.015859	0.0846936998345225
1.016836	0.00645997727309292
1.017812	0.0875120138138901
1.018789	0.0406632965512291
1.019765	0.0269231040416953
1.020742	0.0571681205331258
1.021718	0.0614950782733098
1.022695	0.0265410372189843
1.023672	0.09250076458353
1.024648	0.0105627974091632
1.025625	0.0426786678857248
1.026601	0.0774878360936999
1.027578	0.0871655449417716
1.028554	0.0194755198669053
1.029531	0.0634118214649106
1.030508	0.0205630270642943
1.031484	0.039718655851179
1.032461	0.013206278893993
1.033437	0.032558609995846
1.034414	0.0371537595168632
1.03539	0.0316551723752027
1.036367	0.0269227681739936
1.037343	0.0214998648394561
1.03832	0.0772958340418447
1.039297	0.0391144775799984
1.040273	0.136714237827777
1.04125	0.0844353644985619
1.042226	0.0135245815869235
1.043203	0.0377602850054723
1.044179	0.0571344623973211
1.045156	0.0318388036234734
1.046133	0.021214457553586
1.047109	0.0931796037540024
1.048086	0.0587535578875186
1.049062	0.0589511159181395
1.050039	0.0591676921969355
1.051015	0.0548119886865073
1.051992	0.0471777197319084
1.052968	0.0111877474250425
1.053945	0.00788812193332583
1.054922	0.0257656200031767
1.055898	0.018041995801532
1.056875	0.0289317817039065
1.057851	0.0338894818848341
1.058828	0.0203834230956452
1.059804	0.0550992800684891
1.060781	0.0598706053470342
1.061758	0.0117505803817058
1.062734	0.00900102927350834
1.063711	0.0419964575762194
1.064687	0.0475429367744148
1.065664	0.0157598706373615
1.06664	0.0670995240971387
1.067617	0.109445382448519
1.068593	0.050891107829389
1.06957	0.0261144376350344
1.070547	0.0607775213644198
1.071523	0.0210960368732408
1.0725	0.00724052288148342
1.073476	0.0404075331115536
1.074453	0.0279917111751658
1.075429	0.0391551449004036
1.076406	0.0834067951113864
1.077383	0.0509980694724097
1.078359	0.0946463833489701
1.079336	0.069324798175712
1.080312	0.0477416858544849
1.081289	0.0555569410837352
1.082265	0.0783364341246958
1.083242	0.0190398387569013
1.084218	0.0896252562127986
1.085195	0.021595120415186
1.086172	0.0763666531092615
1.087148	0.0467407065897544
1.088125	0.0319949036291344
1.089101	0.0717937803292883
1.090078	0.0514584861521256
1.091054	0.0545196190862354
1.092031	0.0265492938216292
1.093008	0.0530720642200633
1.093984	0.0421948651640706
1.094961	0.0391186455937178
1.095937	0.0539578303367428
1.096914	0.101815123341936
1.09789	0.055167627559415
1.098867	0.0445285599633539
1.099843	0.0700323344842623
1.10082	0.018747157540287
1.101797	0.0907837382996856
1.102773	0.0440857840357266
1.10375	0.121736264511195
1.104726	0.0712499279003881
1.105703	0.0526340698916056
1.106679	0.0644858042854185
1.107656	0.0958673651621406
1.108633	0.102098787006085
1.109609	0.032923257191594
1.110586	0.0324812041148404
1.111562	0.0642398339247674
1.112539	0.0288715862980422
1.113515	0.0569882525023368
1.114492	0.0864702871819384
1.115468	0.0349073638759575
1.116445	0.0118743965912994
1.117422	0.03296847030477
1.118398	0.0425167539339141
1.119375	0.00452707691510504
1.120351	0.0670239926439518
1.121328	0.0814475076349789
1.122304	0.0524614779070945
1.123281	0.0621797643335394
1.124257	0.0447330815813848
1.125234	0.0309430283595918
1.126211	0.0800927990186034
1.127187	0.0493017487314811
1.128164	0.0814555382330097
1.12914	0.0142607234071496
1.130117	0.0338574166904712
1.131093	0.0226663026291497
1.13207	0.0514205097651997
1.133047	0.0107645809236308
1.134023	0.106759657742571
1.135	0.011134183719289
1.135976	0.0821368239977778
1.136953	0.0342065978370692
1.137929	0.0435648298514685
1.138906	0.0851111065483847
1.139882	0.028021203291502
1.140859	0.041481744042229
1.141836	0.0412536969313054
1.142812	0.00209189786335071
1.143789	0.116361648945278
1.144765	0.128322131404806
1.145742	0.058715073587842
1.146718	0.0204134304921325
1.147695	0.017119555419023
1.148672	0.0190048709066326
1.149648	0.00875542352925208
1.150625	0.0143460599367117
1.151601	0.0416786782812051
1.152578	0.0614636239952891
1.153554	0.0570905916083727
1.154531	0.0121042728567271
1.155507	0.0114075672323721
1.156484	0.022576519913469
1.157461	0.0234606515164818
1.158437	0.0956998134978021
1.159414	0.0658395565173893
1.16039	0.0946729087673058
1.161367	0.0700059813590839
1.162343	0.0143380563482201
1.16332	0.0442281631302601
1.164297	0.0519345194005962
1.165273	0.0220281019960881
1.16625	0.0630627414515222
1.167226	0.00669968372941559
1.168203	0.0373043717533656
1.169179	0.0382192093630847
1.170156	0.0504865107440492
1.171132	0.0220453152434004
1.172109	0.0427970956914022
1.173086	0.0354239900680048
1.174062	0.0479770287242115
1.175039	0.00795888216342754
1.176015	0.0424943256314205
1.176992	0.0196337449786287
1.177968	0.0260556300803539
1.178945	0.0842291095182117
1.179922	0.0224945301501165
1.180898	0.0294268810909345
1.181875	0.0551333041273467
1.182851	0.0433028135222828
1.183828	0.0178814507583529
1.184804	0.0295281698022092
1.185781	0.0426140592823847
1.186757	0.0869523612130516
1.187734	0.0705900139761943
1.188711	0.0141426056946968
1.189687	0.0403860576429688
1.190664	0.0686872421110683
1.19164	0.0333814363306674
1.192617	0.0723046495748482
1.193593	0.031574287686841
1.19457	0.030232240500899
1.195547	0.00428913089351253
1.196523	0.0345365444288365
1.1975	0.0149068585342352
1.198476	0.0205751336845353
1.199453	0.0708443646202307
1.200429	0.0401481832340792
1.201406	0.0839192544031916
1.202382	0.0114034584308544
1.203359	0.0473818726353159
1.204336	0.036822138662633
1.205312	0.0232608213458188
1.206289	0.0657952246398817
1.207265	0.066358380219499
1.208242	0.0280790298819689
1.209218	0.0232287495395823
1.210195	0.021602777916625
1.211172	0.0168910432078195
1.212148	0.0187798228607515
1.213125	0.0327173608293854
1.214101	0.0383351666497186
1.215078	0.0292640187545405
1.216054	0.0520917467532071
1.217031	0.0506198232847273
1.218007	0.0753174973474059
1.218984	0.026099958357585
1.219961	0.0358064457844021
1.220937	0.0150513374969649
1.221914	0.0496332643900731
1.22289	0.0544724917786629
1.223867	0.0247433253945612
1.224843	0.143446128966325
1.22582	0.0493120377646554
1.226797	0.0215709075051205
1.227773	0.0451881624836638
1.22875	0.0335355614008771
1.229726	0.0258368711957814
1.230703	0.0699780292901279
1.231679	0.0362018949004883
1.232656	0.0725345755445057
1.233632	0.0497594002310612
1.234609	0.0333577814236799
1.235586	0.00801323707368776
1.236562	0.00703941097021257
1.237539	0.030061952477592
1.238515	0.0289164340179421
1.239492	0.0307336958284766
1.240468	0.121378018229259
1.241445	0.102374308671268
1.242422	0.0257713569435915
1.243398	0.0180646220860222
1.244375	0.0428479714102278
1.245351	0.053012408592522
1.246328	0.0248905969796407
1.247304	0.0408153724686619
1.248281	0.0919447974589036
1.249257	0.0439433721590071
1.250234	0.0459000340399623
1.251211	0.0561162948272425
1.252187	0.048587286904605
1.253164	0.0152761906281268
1.25414	0.0114772919714757
1.255117	0.0775337303253661
1.256093	0.0167819366652125
1.25707	0.031831937989901
1.258046	0.0510463095163306
1.259023	0.0358646975641758
1.26	0.0217954134660083
1.260976	0.0389136191106672
1.261953	0.0537398022574423
1.262929	0.0361607429443603
1.263906	0.0334939077262597
1.264882	0.0555915450593163
1.265859	0.0216702182857972
1.266836	0.0671926611736111
1.267812	0.0435806385171684
1.268789	0.0302258504390563
1.269765	0.0188371002129521
1.270742	0.0302131926665665
1.271718	0.0235496376855738
1.272695	0.0187199934860525
1.273671	0.0231095528334759
1.274648	0.0675127713567329
1.275625	0.0277255891623623
1.276601	0.0488234560625577
1.277578	0.0295733528823449
1.278554	0.0349827294584742
1.279531	0.0327951438012475
1.280507	0.0425113004142898
1.281484	0.0413671017206209
1.282461	0.119418751867284
1.283437	0.0281970566622068
1.284414	0.0192627730964019
1.28539	0.0268144504013079
1.286367	0.0555918160286201
1.287343	0.0205012358411005
1.28832	0.0444782230622135
1.289296	0.0106680442114716
1.290273	0.0557709868153586
1.29125	0.0470671649829911
1.292226	0.0467748407782271
1.293203	0.0436693906340597
1.294179	0.0583782371352562
1.295156	0.0474100030497753
1.296132	0.093816693773183
1.297109	0.0200980444301248
1.298086	0.0456258281675632
1.299062	0.00410535781082003
1.300039	0.034060732095574
1.301015	0.0275283462841668
1.301992	0.0300637895577321
1.302968	0.0783587172170665
1.303945	0.0553842951577223
1.304921	0.0681209128255964
1.305898	0.0408977140814313
1.306875	0.0540723033879684
1.307851	0.0215065682655275
1.308828	0.0322746264621746
1.309804	0.067821072943552
1.310781	0.0317455975774988
1.311757	0.0372648761609803
1.312734	0.0569580421527584
1.313711	0.0599378678406006
1.314687	0.0170835007626197
1.315664	0.0149663552472601
1.31664	0.0300213931188228
1.317617	0.0452122181878184
1.318593	0.0376801470635479
1.31957	0.0493071988935591
1.320546	0.0703388619374077
1.321523	0.0896470206839273
1.3225	0.0503705272544426
1.323476	0.0359041179107369
1.324453	0.0210363551656084
1.325429	0.0791565868855915
1.326406	0.032910951401927
1.327382	0.0154610811924988
1.328359	0.0419413791985072
1.329336	0.032186820446543
1.330312	0.0216805933659782
1.331289	0.0299433569418076
1.332265	0.088160781923742
1.333242	0.0630643837697016
1.334218	0.0397110418999653
1.335195	0.0405830292731395
1.336171	0.0118838752477013
1.337148	0.0276238063004956
1.338125	0.0890841839912366
1.339101	0.0186368578933823
1.340078	0.0609745922660718
1.341054	0.0987672975996084
1.342031	0.0148565143798123
1.343007	0.0449232839555269
1.343984	0.0185329464568441
1.344961	0.0383703872991725
1.345937	0.054338909071889
1.346914	0.0890424030316894
1.34789	0.0442052633426869
1.348867	0.0463797055514599
1.349843	0.100071714890723
1.35082	0.061276743050345
1.351796	0.0241063393524961
1.352773	0.0539665479222732
1.35375	0.0827983404298238
1.354726	0.0946761158339784
1.355703	0.0830620540445877
1.356679	0.0544436181372418
1.357656	0.0440527965607383
1.358632	0.0701929330882034
1.359609	0.0638519441259113
1.360586	0.0853838792988114
1.361562	0.0675966975410841
1.362539	0.0995287558848818
1.363515	0.0389072080227662
1.364492	0.0466480726277657
1.365468	0.0623208720759691
1.366445	0.0925925351228537
1.367421	0.0254168849430193
1.368398	0.0311246824286851
1.369375	0.0931246773881794
1.370351	0.137356447910951
1.371328	0.0771054798824792
1.372304	0.119087432832783
1.373281	0.124862552095674
1.374257	0.142725318834781
1.375234	0.143408242360591
1.37621	0.13551376532896
1.377187	0.148704477626869
1.378164	0.105509606454069
1.37914	0.133288712839347
1.380117	0.158957987291528
1.381093	0.0915376986779382
1.38207	0.100194542610872
1.383046	0.114112523240847
1.384023	0.13433101690572
1.385	0.148744975735154
1.385976	0.118432647808828
1.386953	0.0747622007452135
1.387929	0.0584614748553136
1.388906	0.0558926463914861
1.389882	0.0598226787164796
1.390859	0.107112471748065
1.391835	0.274301266765384
1.392812	0.493671072153848
1.393789	0.827736056392193
1.394765	1.23819198719185
1.395742	1.5180293130135
1.396718	1.55639841446495
1.397695	1.61751019142508
1.398671	2.0391214949789
1.399648	2.70199392335827
1.400625	3.53865810572906
1.401601	4.44861592532015
1.402578	5.17785705177773
1.403554	6.24701070128402
1.404531	7.08527969444623
1.405507	8.04095064257169
1.406484	9.23869986940484
1.40746	9.89969285414174
1.408437	11.1022494808612
1.409414	11.6570022428045
1.41039	12.2415667781089
1.411367	12.7131093260518
1.412343	13.7608441356794
1.41332	14.398853562587
1.414296	15.3175641497858
1.415273	15.5468925142869
1.41625	15.703626275036
1.417226	16.5501820520941
1.418203	17.3837516610927
1.419179	17.8675092207868
1.420156	18.3441788778811
1.421132	19.2163707644861
1.422109	19.5767088221947
1.423085	20.2565307214078
1.424062	19.561424014126
1.425039	19.7319547342073
1.426015	19.630469315209
1.426992	19.8472884541944
1.427968	19.9085920752825
1.428945	20.2790026616917
1.429921	20.120733669788
1.430898	20.0741328796832
1.431875	19.9898727363174
1.432851	19.6711830749777
1.433828	19.6221298640571
1.434804	19.9350990473701
1.435781	19.596168098534
1.436757	19.6675351288818
1.437734	19.9671593249165
1.43871	19.1451054133061
1.439687	18.9622521147311
1.440664	18.7761272212365
1.44164	18.6478146125724
1.442617	18.1677940490082
1.443593	17.2311358625646
1.44457	17.3755456383735
1.445546	17.7375250390493
1.446523	18.3638942997862
1.4475	17.5117015158488
1.448476	17.6160570838313
1.449453	17.098132637783
1.450429	17.3750959661007
1.451406	17.8937515394943
1.452382	18.2392301369548
1.453359	16.9707815706842
1.454335	17.6933151569102
1.455312	17.3329362492402
1.456289	17.8050384004784
1.457265	17.9327597262045
1.458242	17.4060525678972
1.459218	17.7350505816307
1.460195	18.7528439472657
1.461171	18.0715244275755
1.462148	17.4988557076475
1.463125	17.7578534125668
1.464101	17.7323646551496
1.465078	18.4072911349954
1.466054	18.6338961683406
1.467031	17.6260271847799
1.468007	18.5093058577496
1.468984	18.3753122819722
1.46996	18.5344516608302
1.470937	19.083694855576
1.471914	18.6964660816618
1.47289	18.3660899795928
1.473867	17.5549016448541
1.474843	18.3143750459957
1.47582	18.4040971112011
1.476796	18.5243277009362
1.477773	18.5531027362477
1.47875	18.4433529350939
1.479726	18.1875562240671
1.480703	18.4660190938843
1.481679	18.0117765450271
1.482656	18.622844954103
1.483632	18.6643338936633
1.484609	18.1352813190206
1.485585	18.3403630501428
1.486562	18.3474231601743
1.487539	17.9461652444471
1.488515	18.6345872612409
1.489492	17.6090156035133
1.490468	17.8388927702556
1.491445	18.156851141954
1.492421	18.0306780529359
1.493398	17.4425882702919
1.494374	17.6126194817296
1.495351	17.1988607823106
1.496328	16.4851211725664
1.497304	17.3470005012708
1.498281	17.0220119028081
1.499257	16.5178026482981
1.500234	16.3278774265992
1.50121	16.7742920378179
1.502187	17.1677079041904
1.503164	16.6232939015478
1.50414	15.9667558981018
1.505117	16.7565163794709
1.506093	16.2701128616379
1.50707	16.5590311695093
1.508046	16.0242503937932
1.509023	16.4219038611058
1.509999	15.8356605049057
1.510976	15.9142346340923
1.511953	16.5082917327403
1.512929	16.2799143799537
1.513906	15.999744333211
1.514882	16.2415049733237
1.515859	15.6914125483527
1.516835	15.6199539065273
1.517812	15.1487366261588
1.518789	15.9175466789541
1.519765	16.6122206130913
1.520742	15.915076796317
1.521718	15.9117721580294
1.522695	16.0264094242129
1.523671	16.1249947121679
1.524648	16.3706689994154
1.525624	15.5922247440749
1.526601	15.6800254067463
1.527578	16.1898576454405
1.528554	15.713998694132
1.529531	15.9354130197777
1.530507	16.6732099733099
1.531484	15.4245788416497
1.53246	16.2885695626344
1.533437	16.79892840323
1.534414	15.9560361697542
1.53539	16.2235295651848
1.536367	16.5465614695894
1.537343	16.6001729911679
1.53832	16.2409915447299
1.539296	16.8515601192992
1.540273	16.2929222185328
1.541249	16.1685978593681
1.542226	16.5276719393605
1.543203	16.5773396938864
1.544179	16.3898422634684
1.545156	16.9300482435047
1.546132	16.0167176509648
1.547109	17.0209530498033
1.548085	15.9843457324899
1.549062	16.409385404664
1.550039	16.5717524552421
1.551015	16.1907646432019
1.551992	16.2589440497015
1.552968	16.1141246916965
1.553945	16.2885210482574
1.554921	16.7792041023274
1.555898	16.0496708835322
1.556874	16.1810480892112
1.557851	16.2904940043878
1.558828	16.5848277570952
1.559804	15.7861315561363
1.560781	16.2488450299391
1.561757	16.0914467360898
1.562734	15.983897725289
1.56371	16.1154916544716
1.564687	15.9148894074852
1.565664	16.5041466668483
1.56664	16.2456236877491
1.567617	15.555539548301
1.568593	16.4040030942599
1.56957	16.2726672453197
1.570546	15.7418918193703
1.571523	16.1541240313952
1.572499	16.0879210310768
1.573476	15.3089328881278
1.574453	16.0828693912537
1.575429	15.800671650634
1.576406	15.3971265108851
1.577382	15.8738535159527
1.578359	15.7157137861009
1.579335	15.7417489232466
1.580312	15.6437646698175
1.581289	15.9851313615625
1.582265	15.8388282841346
1.583242	15.6337731606021
1.584218	15.6702080906317
1.585195	15.7560554248086
1.586171	15.352875944971
1.587148	15.911922548226
1.588124	15.9812513035563
1.589101	15.5592742671945
1.590078	15.1977734446262
1.591054	15.968087478118
1.592031	16.4262245671644
1.593007	15.8471970688504
1.593984	14.9572836151153
1.59496	15.6027694081852
1.595937	15.8801777177587
1.596914	16.4824958623335
1.59789	15.7594685564783
1.598867	16.1569242965404
1.599843	15.5622755066892
1.60082	15.6411492090607
1.601796	15.7910606440967
1.602773	15.3414312684997
1.603749	15.7417200241127
1.604726	15.2448911780575
1.605703	15.432702802847
1.606679	15.445532254309
1.607656	15.5102661504227
1.608632	15.392754952586
1.609609	15.1893139237202
1.610585	15.054514115747
1.611562	15.5481458031849
1.612538	15.8333723959359
1.613515	15.4816950729604
1.614492	15.8321599812938
1.615468	15.9456338591385
1.616445	15.4153744389685
1.617421	14.8889441974469
1.618398	15.5067350687752
1.619374	14.8819585361235
1.620351	14.6556993230541
1.621328	15.0873033857506
1.622304	15.1252628844295
1.623281	15.1746160441747
1.624257	14.9020375226353
1.625234	15.3621469679534
1.62621	14.6685650679684
1.627187	14.6591613148647
1.628163	14.7844674512078
1.62914	14.6725542951115
1.630117	14.4390958241921
1.631093	14.9520450936919
1.63207	14.6106935709028
1.633046	14.5574478816459
1.634023	14.6877548237554
1.634999	14.0683662682848
1.635976	14.5239746446029
1.636953	14.2170877661294
1.637929	14.0570004841182
1.638906	14.6655824541334
1.639882	14.4362312724966
1.640859	14.3340277748577
1.641835	14.8193573455402
1.642812	14.0678262904102
1.643788	14.2865034652968
1.644765	13.9396197935734
1.645742	13.6330678039684
1.646718	14.3383247904955
1.647695	13.827553961555
1.648671	13.8311007009728
1.649648	14.0745735147117
1.650624	13.8237588354913
1.651601	14.091401694887
1.652578	13.9551821590742
1.653554	13.6094656689379
1.654531	14.2429694902517
1.655507	13.6702905023167
1.656484	13.9542003282367
1.65746	13.5805148522797
1.658437	14.0304568321941
1.659413	13.9805359015061
1.66039	14.0178101309798
1.661367	13.4620258328394
1.662343	13.9321281520888
1.66332	13.5805028510806
1.664296	13.4086282692385
1.665273	13.8891777049419
1.666249	13.7471623027663
1.667226	13.5029750545291
1.668203	13.2562416506802
1.669179	14.0164081588722
1.670156	13.4877992875612
1.671132	13.7088924339693
1.672109	13.421753394081
1.673085	13.675098939798
1.674062	13.625915425509
1.675038	13.1681663983449
1.676015	12.9939972487645
1.676992	13.2222776532173
1.677968	13.4769307526883
1.678945	13.1681627499426
1.679921	13.4281146838602
1.680898	13.3327519693484
1.681874	12.8446782534192
1.682851	13.3944876401638
1.683828	13.2549313130963
1.684804	13.5063984225072
1.685781	12.9988846655213
1.686757	13.6359448231426
1.687734	13.4523879239081
1.68871	13.3426696562923
1.689687	12.9157205580291
1.690663	12.6680924096761
1.69164	13.2811817763502
1.692617	13.2121099772722
1.693593	13.268574391294
1.69457	12.9818011725932
1.695546	13.0590702005871
1.696523	12.8685443396612
1.697499	12.9399967260597
1.698476	13.0458994192591
1.699453	13.0081108580466
1.700429	12.9407805487844
1.701406	13.2195566450784
1.702382	13.2022169375221
1.703359	12.9303972525673
1.704335	12.7034955939454
1.705312	12.7831474083637
1.706288	13.0688812530195
1.707265	13.2447056834754
1.708242	13.0887505666361
1.709218	12.8290646889046
1.710195	13.6955715745593
1.711171	13.1394769588436
1.712148	13.605472992493
1.713124	12.8122034561374
1.714101	13.1163439450281
1.715078	12.7992960459796
1.716054	13.0036421250811
1.717031	13.3034315359797
1.718007	12.761114152327
1.718984	12.9760724301124
1.71996	13.0673680199582
1.720937	12.5582524504308
1.721913	13.157192771661
1.72289	13.2303244420651
1.723867	13.1452825537289
1.724843	13.1987465151506
1.72582	12.9310837784534
1.726796	13.2510491095658
1.727773	12.8331935191294
1.728749	12.6072538168109
1.729726	12.717217844831
1.730703	12.9103624423438
1.731679	13.2883174219041
1.732656	13.2011028597299
1.733632	12.5445241829465
1.734609	13.0488825909903
1.735585	12.7394580920606
1.736562	12.7264388354042
1.737538	12.8785334983238
1.738515	12.5833571623875
1.739492	12.7928994967116
1.740468	12.2789040474044
1.741445	12.278567858757
1.742421	12.0948031719512
1.743398	12.4231075153562
1.744374	12.4226547183845
1.745351	12.9505865955072
1.746327	12.3189704154718
1.747304	12.2464187431272
1.748281	12.4355147576073
1.749257	12.2676123092689
1.750234	12.4794672968378
1.75121	11.9797385820857
1.752187	12.0847147506642
1.753163	11.8688998372878
1.75414	11.7968540274641
1.755117	12.4360103638831
1.756093	11.9541646958624
1.75707	12.0906731615614
1.758046	12.0527004122054
1.759023	12.0885032260516
1.759999	11.9937730343687
1.760976	11.9682139563636
1.761952	12.2406484172905
1.762929	11.4012619705742
1.763906	11.5124674002629
1.764882	11.3697392777048
1.765859	11.525184085114
1.766835	11.4382977709515
1.767812	11.9862689777499
1.768788	11.7096957225287
1.769765	11.6178321207677
1.770742	11.6571843859424
1.771718	11.6578618738462
1.772695	11.7833986528007
1.773671	11.5216198089402
1.774648	11.665386158097
1.775624	11.6541232280358
1.776601	11.6526894735312
1.777577	11.4048599252694
1.778554	11.4578591040604
1.779531	11.6239482395175
1.780507	11.0702826944669
1.781484	11.8458057918178
1.78246	11.1457918991765
1.783437	11.0660372235118
1.784413	11.4179735299075
1.78539	11.5427351939306
1.786367	11.3662034168026
1.787343	11.6470830040221
1.78832	10.9346356201532
1.789296	11.2482584500499
1.790273	11.1250118602285
1.791249	11.4974647143625
1.792226	11.3297402271046
1.793202	11.3338326046638
1.794179	11.6008739612491
1.795156	11.3602904270456
1.796132	11.1171306929832
1.797109	11.2367626650073
1.798085	10.974455189755
1.799062	11.2997962994626
1.800038	11.6869345574021
1.801015	11.3279372381191
1.801992	10.946410481451
1.802968	11.1962839091772
1.803945	11.2179633812501
1.804921	10.9639358283496
1.805898	10.8449547827396
1.806874	10.7027481922034
1.807851	10.7889733795173
1.808827	10.859086405413
1.809804	10.5062361206309
1.810781	11.1341380443827
1.811757	10.9860106227811
1.812734	11.2623688791892
1.81371	11.0424864821263
1.814687	10.6965871049071
1.815663	10.565021049163
1.81664	10.9130625500562
1.817617	10.7571334559166
1.818593	10.1491638488782
1.81957	10.2909149405135
1.820546	10.4243180436924
1.821523	10.2432921352876
1.822499	10.1204793308057
1.823476	10.2996280279255
1.824452	10.4329107318783
1.825429	10.0002222977912
1.826406	9.99257160182923
1.827382	10.1760335359918
1.828359	9.79810538796151
1.829335	10.1984388473352
1.830312	10.3013885310277
1.831288	9.94496098452402
1.832265	9.83520686672212
1.833242	9.62635704014452
1.834218	9.7397562511876
1.835195	9.4059306755698
1.836171	9.4075236871283
1.837148	9.66305041720372
1.838124	9.02264078851448
1.839101	9.17085144135096
1.840077	9.2323827234682
1.841054	9.0409294669525
1.842031	9.07849250549121
1.843007	9.23844554694679
1.843984	8.97223494448803
1.84496	8.95780356936554
1.845937	8.85461223949084
1.846913	8.71949736433116
1.84789	8.79383363242937
1.848867	8.56835577994717
1.849843	8.85254950961547
1.85082	8.58122713120426
1.851796	8.47848171554654
1.852773	8.19960801364064
1.853749	8.16314577694653
1.854726	8.04867225026072
1.855702	7.92921002290909
1.856679	8.04504128718958
1.857656	7.77988626095797
1.858632	7.67087871656807
1.859609	7.37596947057572
1.860585	7.46793158270836
1.861562	7.38133705989938
1.862538	7.3373356066388
1.863515	7.15095162519074
1.864491	7.0641196351549
1.865468	7.08338191229762
1.866445	6.77225205300802
1.867421	6.88996425205473
1.868398	6.71290613763905
1.869374	6.69667565164224
1.870351	6.65389895432633
1.871327	6.35130943793998
1.872304	6.14581071525588
1.873281	6.16978576431411
1.874257	5.82886258335406
1.875234	5.58793356594887
1.87621	5.53339979487045
1.877187	5.60872890777233
1.878163	5.33988520496022
1.87914	5.42251191949497
1.880116	5.11771398529561
1.881093	4.99022002160005
1.88207	5.06997934324835
1.883046	4.94126457797647
1.884023	4.93132170117684
1.884999	4.76292849282757
1.885976	4.73037619494824
1.886952	4.60873044235872
1.887929	4.44524431141383
1.888906	4.34708312110257
1.889882	3.99808126970051
1.890859	3.7333616141404
1.891835	3.98711436746929
1.892812	3.66472793476169
1.893788	3.50241757041546
1.894765	3.41233698224619
1.895741	3.16610623250263
1.896718	3.01546770294854
1.897695	2.89431235103742
1.898671	2.79696620017565
1.899648	2.72280028534228
1.900624	2.72347565054748
1.901601	2.44887698928154
1.902577	2.52121579194194
1.903554	2.31574998907266
1.904531	2.32835301009469
1.905507	2.07102194748827
1.906484	1.96304660270999
1.90746	1.93293004195444
1.908437	1.84645974142482
1.909413	1.67401065874259
1.91039	1.57292486353331
1.911366	1.40445314763468
1.912343	1.33435657459819
1.91332	1.24253710256965
1.914296	1.18219358363916
1.915273	1.15307185626616
1.916249	1.10121745004888
1.917226	1.0571136195884
1.918202	1.02402156427203
1.919179	1.01997310219406
1.920156	0.958225174611029
1.921132	0.932805160223833
1.922109	1.01012066237913
1.923085	1.03377017856642
1.924062	1.06345127345263
1.925038	1.04542268790063
1.926015	1.0889480525669
1.926991	1.15226057042026
1.927968	1.24869231752444
1.928945	1.33387391641414
1.929921	1.36819514299253
1.930898	1.4738084160036
1.931874	1.49419195238408
1.932851	1.60365939078471
1.933827	1.67157461815679
1.934804	1.7866127485657
1.935781	1.8058810130406
1.936757	1.9029505753185
1.937734	1.96636017530814
1.93871	1.93419875445849
1.939687	1.97161763529358
1.940663	2.01798055160747
1.94164	2.03086911369805
1.942616	2.069914678092
1.943593	2.06419515967192
1.94457	2.19427660568238
1.945546	2.27064950154466
1.946523	2.3864475063835
1.947499	2.37325345905173
1.948476	2.4273883597622
1.949452	2.52849427294871
1.950429	2.56367632494329
1.951406	2.65697627287338
1.952382	2.77412240336868
1.953359	2.74263591814754
1.954335	2.72854052439666
1.955312	2.71307471979186
1.956288	2.70679070618787
1.957265	2.74368151281485
1.958241	2.73032015356531
1.959218	2.7913428409745
1.960195	2.8362171259276
1.961171	2.87015452947084
1.962148	2.89630333357044
1.963124	3.04509791170888
1.964101	3.10001167587124
1.965077	3.0705640926351
1.966054	3.1521156184696
1.967031	3.18085100289452
1.968007	3.07690725803574
1.968984	3.18449388068198
1.96996	3.32049139773272
1.970937	3.17177545194452
1.971913	3.27042156577069
1.97289	3.15877865673586
1.973866	3.18135504815322
1.974843	3.18468810982752
1.97582	3.19812006350309
1.976796	3.2300806215977
1.977773	3.19303700031757
1.978749	3.24187340708875
1.979726	3.18324135032995
1.980702	3.33888828769472
1.981679	3.39988281587131
1.982655	3.3547490809792
1.983632	3.36661124844022
1.984609	3.3085196446757
1.985585	3.33473166220132
1.986562	3.29186739242486
1.987538	3.30999712351408
1.988515	3.28499992190107
1.989491	3.30937363621879
1.990468	3.21143974287801
1.991445	3.25507285665862
1.992421	3.21442726279457
1.993398	3.28610565342763
1.994374	3.3099808695289
1.995351	3.29986474326399
1.996327	3.38798979378185
1.997304	3.30421635583341
1.99828	3.39222174634339
1.999257	3.28379654190106
2.000234	3.41830971144658
2.00121	3.38291783433547
2.002187	3.32479343248585
2.003163	3.40822485200323
2.00414	3.31224296016003
2.005116	3.32589335031252
2.006093	3.28569866748155
2.00707	3.22138526109242
2.008046	3.23181526550096
2.009023	3.29968039876728
2.009999	3.2389896367937
2.010976	3.22552126415765
2.011952	3.36433197484304
2.012929	3.31376872347755
2.013905	3.31974392017818
2.014882	3.35421758592365
2.015859	3.41985528434713
2.016835	3.40451892028845
2.017812	3.42578735882308
2.018788	3.41058945896873
2.019765	3.36684827944209
2.020741	3.40100775916139
2.021718	3.3203035103186
2.022695	3.25455129265092
2.023671	3.1374713380171
2.024648	3.2233951597215
2.025624	3.20625710536959
2.026601	3.27157048394826
2.027577	3.23496386634612
2.028554	3.53284933320528
2.02953	3.42749412520182
2.030507	3.21053419002042
2.031484	3.37067605652412
2.03246	3.48861882446334
2.033437	3.35003821737992
2.034413	3.33534644650121
2.03539	3.3811422696761
2.036366	3.26068248096928
2.037343	3.22849587524129
2.03832	3.17896775628242
2.039296	3.06246624228203
2.040273	3.14166289291834
2.041249	3.17989232345279
2.042226	3.34303534583877
2.043202	3.38310292515052
2.044179	3.33946636580068
2.045155	3.329165070808
2.046132	3.42145072634189
2.047109	3.40806728286649
2.048085	3.29842565231976
2.049062	3.25537608305145
2.050038	3.27970432893436
2.051015	3.18535093496604
2.051991	3.15069087285456
2.052968	3.09483197521965
2.053945	3.02521929686921
2.054921	3.01087982363312
2.055898	3.05881043835345
2.056874	3.1092696679567
2.057851	3.15814063368556
2.058827	3.0974560850753
2.059804	3.12508337548169
2.06078	3.11988711014634
2.061757	3.21241426475578
2.062734	3.22930851395852
2.06371	3.07876793025002
2.064687	2.95853178828054
2.065663	3.07316969211025
2.06664	2.91158431595051
2.067616	2.94065090229391
2.068593	2.83127349040064
2.06957	2.81220582376913
2.070546	2.77400101845061
2.071523	2.85728538200084
2.072499	2.74569679891416
2.073476	2.97439762821483
2.074452	2.82894028894372
2.075429	2.72170820122103
2.076405	2.74996643127178
2.077382	2.67404824211625
2.078359	2.74776299534367
2.079335	2.7532088080644
2.080312	2.73426931554067
2.081288	2.62417877176575
2.082265	2.57532199240891
2.083241	2.49494269469001
2.084218	2.46540720216423
2.085195	2.46870050237549
2.086171	2.52224498469835
2.087148	2.50726510406172
2.088124	2.42451693773502
2.089101	2.62761165409293
2.090077	2.39547537440198
2.091054	2.37519081771904
2.09203	2.24877440952533
2.093007	2.46936489120442
2.093984	2.39606972567179
2.09496	2.27008518484963
2.095937	2.25814960552152
2.096913	2.19727587214929
2.09789	2.19236323814394
2.098866	2.18081628240093
2.099843	2.09534339010292
2.100819	2.09770372794816
2.101796	2.17339010034182
2.102773	2.11612123277685
2.103749	2.10783173864068
2.104726	2.11953596130901
2.105702	2.0674005086932
2.106679	2.1051429001911
2.107655	2.08354781217885
2.108632	1.94460478385821
2.109609	1.94130824169373
2.110585	1.88979626979339
2.111562	1.82842936433852
2.112538	1.8372039790283
2.113515	1.8309395780137
2.114491	1.72715653709777
2.115468	1.7314672985458
2.116444	1.83392620204572
2.117421	1.73750725275627
2.118398	1.81022881253952
2.119374	1.69396153944595
2.120351	1.68222445261654
2.121327	1.71333108908728
2.122304	1.56556192478265
2.12328	1.59634771220338
2.124257	1.57473895326241
2.125234	1.50918637681401
2.12621	1.52026058054864
2.127187	1.5186634738865
2.128163	1.46799358692041
2.12914	1.4874299286716
2.130116	1.40805094631302
2.131093	1.4265377659467
2.132069	1.47515584756665
2.133046	1.55455666769424
2.134023	1.50797687690818
2.134999	1.40338245692188
2.135976	1.41581713950681
2.136952	1.26905416957135
2.137929	1.29902326599348
2.138905	1.27549379787177
2.139882	1.22179796970283
2.140859	1.22360273104362
2.141835	1.23127461559339
2.142812	1.24606472433628
2.143788	1.14471709842397
2.144765	1.16593078702882
2.145741	1.21277181973028
2.146718	1.1927351571515
2.147694	1.08910906977732
2.148671	1.10893111154948
2.149648	1.04920572488763
2.150624	1.00621012994675
2.151601	0.97988329676633
2.152577	1.00307315145599
2.153554	0.969683681894771
2.15453	1.02722922543036
2.155507	0.987703365879149
2.156484	0.970021644144346
2.15746	0.941013992961173
2.158437	0.920810844796025
2.159413	1.00017984020445
2.16039	0.866257295168912
2.161366	0.879862153023131
2.162343	0.827013320350307
2.163319	0.752774670578826
2.164296	0.789414995105616
2.165273	0.770875976477929
2.166249	0.742409289866984
2.167226	0.729466907537504
2.168202	0.715056000614693
2.169179	0.749125338951934
2.170155	0.735421500643495
2.171132	0.715863559546769
2.172109	0.69774429308028
2.173085	0.621836009919153
2.174062	0.587849786205532
2.175038	0.564220608624189
2.176015	0.569787624467398
2.176991	0.601140141273306
2.177968	0.524511252873091
2.178944	0.610922427220347
2.179921	0.580361340737725
2.180898	0.553258303113897
2.181874	0.580103874025092
2.182851	0.547862168673563
2.183827	0.525065795434629
2.184804	0.462933218920267
2.18578	0.383203803473465
2.186757	0.412133671024121
2.187734	0.405596541502908
2.18871	0.427106066394777
2.189687	0.412270310137912
2.190663	0.438971578013805
2.19164	0.432722286699734
2.192616	0.415128718016473
2.193593	0.395874648574381
2.194569	0.361482044114465
2.195546	0.304999218053424
2.196523	0.26672412935955
2.197499	0.270337325857725
2.198476	0.29382201500781
2.199452	0.306391769491029
2.200429	0.34284393697671
2.201405	0.295737544569505
2.202382	0.343576972174202
2.203359	0.348634056738366
2.204335	0.218270232891063
2.205312	0.256235588696594
2.206288	0.131600355547705
2.207265	0.214433486715419
2.208241	0.142487350767375
2.209218	0.186931395962346
2.210194	0.137148362306227
2.211171	0.186632398506589
2.212148	0.168223033297932
2.213124	0.140841913490782
2.214101	0.134730772452427
2.215077	0.060181037931126
2.216054	0.0627953848541666
2.21703	0.0782574109164429
2.218007	0.137001752493772
2.218983	0.12691370379123
2.21996	0.165483331858983
2.220937	0.147677240927577
2.221913	0.0407371403147082
2.22289	0.0762528157875681
2.223866	0.052198950109735
2.224843	0.0860883442009312
2.225819	0.0482671666287014
2.226796	0.0966474057734117
2.227773	0.0801489882097366
2.228749	0.105756564352867
2.229726	0.0530948783141171
2.230702	0.0411264073050941
2.231679	0.0153532024590408
2.232655	0.0472376773832925
2.233632	0.0511993694685745
2.234608	0.0679369714007955
2.235585	0.0737291537596933
2.236562	0.102028428333927
2.237538	0.0605417569677475
2.238515	0.0119329963929167
2.239491	0.03759058926397
2.240468	0.0141371877175943
2.241444	0.0601217075209978
2.242421	0.0842535410443301
2.243398	0.057289723896511
2.244374	0.0655762177260156
2.245351	0.0501974431425922
2.246327	0.0448726115213604
2.247304	0.0276192643602211
2.24828	0.0730802928859941
2.249257	0.0231791490473101
2.250233	0.0706355503610561
2.25121	0.0106641180397226
2.252187	0.0707846741440723
2.253163	0.0725720218574107
2.25414	0.0392465303657187
2.255116	0.0648957975011048
2.256093	0.031575973352155
2.257069	0.034821995935399
2.258046	0.117013780960072
2.259023	0.0839734059340432
2.259999	0.0556622998673114
2.260976	0.074189368119401
2.261952	0.0505186524991413
2.262929	0.0755407347714249
2.263905	0.0578091471507555
2.264882	0.0764991267624932
2.265858	0.0427366831387613
2.266835	0.0520940373796944
2.267812	0.0539198820597903
2.268788	0.00592929139671344
2.269765	0.101593644838026
2.270741	0.020203078171301
2.271718	0.00734117982140105
2.272694	0.0696974099904473
2.273671	0.0696617325239518
2.274648	0.0742326575946147
2.275624	0.0857554803144854
2.276601	0.048889688424134
2.277577	0.0573119733630172
2.278554	0.0498628336553991
2.27953	0.0315170083403248
2.280507	0.0639519980101967
2.281483	0.0610904391957451
2.28246	0.0261194577133503
2.283437	0.0428253164091106
2.284413	0.0905522650869155
2.28539	0.0298121709493841
2.286366	0.0387774230865345
2.287343	0.0702734774588151
2.288319	0.0413959193972798
2.289296	0.0505945193959919
2.290273	0.0782106980682477
2.291249	0.0742368120936911
2.292226	0.00999556857377208
2.293202	0.0573569842970863
2.294179	0.0476404818128543
2.295155	0.0502500046626179
2.296132	0.0364846425434511
2.297108	0.059145867954962
2.298085	0.0658540852978064
2.299062	0.0729791105153166
2.300038	0.0224878676327703
2.301015	0.06917547073854
2.301991	0.0149791056051905
2.302968	0.0700433625894024
2.303944	0.0312519287306307
2.304921	0.0272179836306843
2.305898	0.0281274270729852
2.306874	0.0551043586731803
2.307851	0.0469269154217406
2.308827	0.0421281955460293
2.309804	0.0451273095523208
2.31078	0.0692614889407902
2.311757	0.0501041763523341
2.312733	0.0471690465573314
2.31371	0.0123536655336149
2.314687	0.109155028575641
2.315663	0.0123335012234239
2.31664	0.0858171808961541
2.317616	0.0208428873908184
2.318593	0.0353988149016009
2.319569	0.085286014038784
2.320546	0.0422590674079648
2.321523	0.0571454195190621
2.322499	0.0630063655711048
2.323476	0.025655114907153
2.324452	0.0513950079885683
2.325429	0.0611989766281721
2.326405	0.0963861350234825
2.327382	0.132605413016287
2.328358	0.041538262786242
2.329335	0.0622870158930174
2.330312	0.0142488633590799
2.331288	0.0542563698774743
2.332265	0.0851080092199506
2.333241	0.0591626353094062
2.334218	0.02837664945459
2.335194	0.037455194383483
2.336171	0.0979695230537155
2.337148	0.0948016056147537
2.338124	0.0386179726523623
2.339101	0.0924652241006818
2.340077	0.0667590526648484
2.341054	0.0320921054847528
2.34203	0.0848877783432268
2.343007	0.0764115793598411
2.343983	0.0488030296413624
2.34496	0.0692673926167775
2.345937	0.0336886441589343
2.346913	0.0699391085460517
2.34789	0.0339680992112494
2.348866	0.0841792236657407
2.349843	0.0715854099842265
2.350819	0.0582817590859825
2.351796	0.0142376743898584
2.352772	0.056952948766732
2.353749	0.0206297863098432
2.354726	0.0132710376404217
2.355702	0.0569175595727891
2.356679	0.0708651383278442
2.357655	0.1192095251736
2.358632	0.0422990909250211
2.359608	0.0836255444997101
2.360585	0.0308893655570565
2.361562	0.0633417819108265
2.362538	0.0191867495503016
2.363515	0.0349915295292575
2.364491	0.0583170063729492
2.365468	0.0823191056807227
2.366444	0.0527867332740813
2.367421	0.0669928523815138
2.368397	0.102391636246674
2.369374	0.0269490356895604
2.370351	0.0536332833451999
2.371327	0.0302239032958882
2.372304	0.0446467373348244
2.37328	0.0838689835441977
2.374257	0.0556643827648596
2.375233	0.0772332149252282
2.37621	0.0806138924808199
2.377187	0.0873333936692775
2.378163	0.0755234299126071
2.37914	0.0294012201224603
2.380116	0.0577526002241016
2.381093	0.0296814237298483
2.382069	0.0714932858144211
2.383046	0.0657823515966714
2.384022	0.0959822060083019
2.384999	0.0667836559914567
2.385976	0.0679664827168642
2.386952	0.105708259669101
2.387929	0.0323589866017742
2.388905	0.0629436312537434
2.389882	0.0246703474146468
2.390858	0.0389505923976543
2.391835	0.0903965496898266
2.392812	0.0824407146257388
2.393788	0.103212921369497
2.394765	0.137400179206361
2.395741	0.0863832651153272
2.396718	0.0882053256454065
2.397694	0.0145241362119745
2.398671	0.0445240536447986
2.399647	0.0432686409282323
2.400624	0.0416816196634344
2.401601	0.0823998629724036
2.402577	0.0527261356423093
2.403554	0.0695789191331704
2.40453	0.0967163849830059
2.405507	0.107901919115251
2.406483	0.069154075158232
2.40746	0.0414567053584785
2.408437	0.0245688020919951
2.409413	0.0662863460803724
2.41039	0.0651190194274031
2.411366	0.0830986175760885
2.412343	0.0873366496908331
2.413319	0.163332522735169
2.414296	0.100912262120995
2.415272	0.0499056551899532
2.416249	0.049246610324068
2.417226	0.0671919259560396
2.418202	0.0293394056040404
2.419179	0.0179922703524736
2.420155	0.0673658665048947
2.421132	0.0552372671334824
2.422108	0.14474661347943
2.423085	0.111111211565402
2.424062	0.139437518463342
2.425038	0.109723547003549
2.426015	0.0711138234086862
2.426991	0.0721430916505448
2.427968	0.029169595373972
2.428944	0.04134217493096
2.429921	0.0141839912273639
2.430897	0.0816576382081799
2.431874	0.0903911776785351
2.432851	0.119240422262075
2.433827	0.122729686378625
2.434804	0.114559390528538
2.43578	0.114513911059057
2.436757	0.0426087823621492
2.437733	0.0381238299533848
2.43871	0.0372140436519938
2.439687	0.0839279897505099
2.440663	0.0563536242301638
2.44164	0.0765230977565598
2.442616	0.107064080985042
2.443593	0.158695342972784
2.444569	0.0999537218336191
2.445546	0.108141418689888
2.446522	0.0419088323327995
2.447499	0.0652496721091294
2.448476	0.0611443888117471
2.449452	0.0726823436633059
2.450429	0.0875310832043943
2.451405	0.12930222183976
2.452382	0.0914250022088652
2.453358	0.137151709090237
2.454335	0.088091287715063
2.455312	0.0961028838771077
2.456288	0.0809872741558944
2.457265	0.0735460970886267
2.458241	0.0339631081008114
2.459218	0.0778283425884819
2.460194	0.120403555694317
2.461171	0.101666652782494
2.462147	0.129401361720803
2.463124	0.126154760566252
[truncated: 48 more rows]
