# Supplementary material for: Nanoscale magnonic Fabry-Pérot resonator for low-loss spin-wave manipulation
Source: Nat Commun. 2021 Apr 16;12:2293. doi: 10.1038/s41467-021-22520-6 (PMC8052321; doi:10.1038/s41467-021-22520-6)
Supplement: Supplementary file 4 — Source Data [file 41467_2021_22520_MOESM4_ESM.zip › Source data/Fig1/Fig1c.txt]

0.25042228217467	0.085567310132387	0.273360626558897	0.217971986676161	0.455536040056657	0.472881040188724	0.249714043771451	0.641901191025846	0.328247978653252	0.484439363699772	0.245275028321635	0.355356537485324	0.219870235822792	0.243520225118593	0.340351633388838	0.35851280568872	0.195232666307255	0.41710229492911	0.215574392996409	0.578357360332355	0.399374041135475	0.214875757893068	0.238583558743598	0.485316730179977	0.407214753269328	0.276390017198624	0.523241540431807	0.381174672480032	0.395724982089039	0.314904247067613	0.31444203112577	0.122119005902393	0.405101904893522	0.169473698993509	0.280924536297766	0.0466707284148051	0.167614179066399	0.195348361962325	0.327948760094473	0.289672425948156	0.308320871447945	0.0438639571368134	0.543862957521213	0.0876518349995167	0.31701975974909	0.267639418697594	0.360221626261497	0.170251824450062	0.207757354618615	0.222872476483195
0.302869618696924	0.447442111961928	0.519152527102941	0.423702982466279	0.483520685447779	0.158425968427133	0.234607390717796	0.31402348345506	0.366953847080663	0.402214747552001	0.208770221319421	0.644218171760507	0.579629132868673	0.243951186608449	0.289698941411839	0.553521282644164	0.396906694092617	0.298301291767501	0.288132963008487	0.230980322513607	0.187129043316671	0.468680133998978	0.345998890637904	0.495569089384255	0.419853730061363	0.639397924784066	0.319119733602123	0.399218744366193	0.437579476710837	0.383816606918317	0.361022989419181	0.143890722090732	0.449215903274943	0.241893703326771	0.345230582602367	0.32901991359164	0.463214388418711	0.591575509772041	0.442219714010954	0.416879247142983	0.478951935818041	0.397908625134766	0.222607151073444	0.326496610040104	0.33328361273468	0.511223997029326	0.413760234222539	0.284445241310327	0.309407874372615	0.37037284766489
0.324272269915529	0.318760620496886	0.0935355021805999	0.352008709248727	0.130454684096609	0.328732677244831	0.19308443741934	0.324158276255554	0.176890858635686	0.278004100969698	0.352694165513037	0.128037582664515	0.31396641158616	0.202937427431271	0.351170255613354	0.18628310150006	0.172333999352797	0.189033761762267	0.198208825521368	0.34738763680265	0.106641094620941	0.280937644785663	0.250459777218399	0.159908865515831	0.149320190753193	0.221614551612642	0.0557126633955719	0.170827877510632	0.089605148637022	0.263443904166409	0.226593272004466	0.0935173860817533	0.281849242868346	0.150354909965786	0.410235515430892	0.261663874571666	0.158802509951984	0.269332812043854	0.242874081136854	0.324110550844405	0.171598519788779	0.265752080549447	0.274531746798453	0.160847089592628	0.29005209301603	0.352905045718788	0.285736464095732	0.259393738954856	0.206018792741172	0.106706199435197
0.150998005504562	0.0427161210903682	0.112992463465435	0.2198622861288	0.082426128452384	0.101561792567112	0.0395612434468938	0.103642130025536	0.184648849673435	0.20797474802485	0.0678419703399577	0.290405636248421	0.2155836202559	0.0777648296071823	0.15834977764907	0.194147112395681	0.114976843854362	0.0437433117645852	0.0615003434430646	0.102477308708512	0.0521340875860027	0.256052941986994	0.173848107106521	0.0916971338540578	0.291409889665759	0.216208405631719	0.047171351380783	0.104631677692913	0.235206213009436	0.185470406175942	0.26849651582767	0.212945585394201	0.0636107628740451	0.0391220707654707	0.106499449017971	0.392637022792277	0.29432580211237	0.180930196612499	0.248035839614231	0.141918495171005	0.184187070677491	0.0980319879421982	0.034270420860616	0.203414824236737	0.0563983552532613	0.175774675855653	0.227828472610866	0.169082404538123	0.175994790026632	0.00966718669621995
0.0868494540238233	0.161358656671845	0.169440790460919	0.332459254563623	0.213849235782712	0.328741699795041	0.128137597893891	0.055830538630547	0.230134596591212	0.22967538325613	0.0807262355768579	0.128550406187146	0.17018880810823	0.210311163737211	0.0987697967530424	0.142906559047708	0.083887379381159	0.188221044303116	0.217534115884042	0.291672362146913	0.291163599563198	0.233226259170489	0.161806710439697	0.264001881205253	0.190783035945574	0.113200353427021	0.279187074148804	0.449943052352628	0.174810121682639	0.181655718670374	0.17179704316757	0.155433657776996	0.162705826032329	0.181483596418877	0.181190853320064	0.332933542602799	0.0548456378462408	0.283812779436999	0.147453254612828	0.224094272464844	0.142311633540405	0.0851102616128191	0.199156712850416	0.257817091759535	0.0722643603570896	0.120403748397552	0.285807083556794	0.0669804680293778	0.225863089666303	0.164243162924519
0.111548140511125	0.416206722876517	0.319738977101882	0.124736637055896	0.29727277491908	0.283262829339957	0.161326044307739	0.461868533809893	0.446695955496577	0.10134040007628	0.146531828550567	0.0571808755812649	0.401972369731814	0.190997664675686	0.114257908157531	0.102236073337098	0.213428677063341	0.323739892036879	0.188177829184259	0.213271393267545	0.174013988200547	0.184998840181232	0.0733216004756613	0.123002557751668	0.155282279521039	0.385539534833213	0.180138435014963	0.0177847145841703	0.120705201406936	0.185016152448381	0.0331995610424671	0.513777483445168	0.179456468640441	0.291457311296115	0.402468590861048	0.117875614464294	0.0579046625188123	0.226676007771296	0.374969617655551	0.467241082140954	0.165259974843006	0.253750144835239	0.430783275466143	0.167268864880568	0.221048550485852	0.202461862898679	0.403055214713215	0.307410095620199	0.14918158903165	0.195767018921898
0.392065731098779	0.201466503774031	0.130325730192735	0.0471342759300925	0.0952667373599689	0.32628280449089	0.433287039918159	0.185240756544153	0.200711534763465	0.350874180647166	0.155107693115722	0.077250529907956	0.107307312751706	0.196639282266078	0.0397816705367195	0.135972872475031	0.174216151762459	0.0687925413634429	0.121995752026956	0.222736218804595	0.509476369229585	0.188396732112051	0.303871793300086	0.147764215266958	0.164376345381535	0.0843652879453689	0.210203806517458	0.387291984366104	0.25666928545124	0.0986778498823951	0.13761801583639	0.0763255065946771	0.079765742417437	0.0991941488861078	0.162412654503127	0.105465811457562	0.202597800246665	0.0938102348165508	0.274760607889199	0.287571118274087	0.140774995895536	0.119441171858232	0.179367525787015	0.275411408813524	0.029924270965823	0.0873866774379109	0.177566747517236	0.166302502476326	0.123062156242953	0.171799652739169
0.331359378639381	0.35032260927929	0.314348220116004	0.247855972474863	0.195875651312893	0.148118497406728	0.332049685860309	0.244724746021832	0.259027049348982	0.243784343430377	0.208614064970434	0.341703951875304	0.358450319169393	0.206364340325091	0.247126727664716	0.219798994970392	0.302879675355104	0.307047916867205	0.0447183141363055	0.427398928943499	0.23493538954213	0.389131458974393	0.20161399066724	0.445826981980645	0.412381661430113	0.188938129280858	0.164944183349964	0.171820508705283	0.280009613486167	0.425017024171409	0.172502351065087	0.31160231904784	0.257042805008912	0.326646837676197	0.272440915776706	0.321454504522272	0.37975703550945	0.317033226642004	0.285408712886976	0.43249845857997	0.261791926380766	0.116150152715623	0.265908480247058	0.220194681538461	0.121984989306482	0.286873574298278	0.256815137716023	0.207565711394705	0.276887485601101	0.177211402952434
0.427520713880217	0.475999046189517	0.493827447443803	0.145025677941778	0.614503274547233	0.291381984298679	0.313796104758886	0.584267953018716	0.207078200417002	0.116379325558965	0.347146646369658	0.144649490517209	0.171732166420237	0.276204799470574	0.279504198661147	0.518463800277126	0.508026561187041	0.208019775233825	0.312444757949101	0.588959193325041	0.352223100453971	0.219321293562572	0.283940760134694	0.063889578607197	0.210451978074423	0.472023021624931	0.258501161721045	0.546212014865327	0.0449266135519438	0.225262946823862	0.539585272521705	0.0574508228320705	0.202047780023472	0.238912424483324	0.387118467486169	0.409283881151802	0.309148183065435	0.30524962273713	0.384817428020782	0.468490505079121	0.326926276066689	0.34730564896334	0.298362722228532	0.0927948930533987	0.359317354035936	0.226742461005869	0.32586500965915	0.372219247429553	0.3375704017048	0.331304705346755
0.295133128813846	0.600086664284618	0.217847108348149	0.0631823067948971	0.298693860975604	0.397655050425491	0.202967321906951	0.304583531955642	0.409240646088203	0.442116805587087	0.378221233390555	0.251659652464872	0.529961758418822	0.216632181890027	0.548561666199617	0.476187039807889	0.284307518048391	0.569911038024442	0.275907532942621	0.320612927715727	0.364398784737425	0.378484659096627	0.258554326279527	0.515476931789901	0.558232580055276	0.371297763279689	0.435479320632989	0.385550521456177	0.274588703029363	0.249633272072841	0.385884780729744	0.494748534868634	0.395258118782198	0.370608128233178	0.546456599348219	0.421967983645217	0.194045077741127	0.20807607868641	0.426396735298407	0.444110493758445	0.423888742222072	0.376970546066626	0.423945963580608	0.243996646271055	0.408878333213904	0.573995181420271	0.404708534483251	0.745868542234763	0.223744691697167	0.227301109617375
0.225267253355293	0.161973891694732	0.065135887303809	0.124515022250363	0.343191510188947	0.219795643289511	0.0677598497109085	0.161829630813674	0.190295314043121	0.369122856975128	0.1617477860561	0.248546334656901	0.203246169063872	0.220279655033354	0.223690785100884	0.214393184962699	0.432051790600919	0.134074135386306	0.140000006624548	0.16197151541321	0.30631871579535	0.17386630636871	0.189700754039338	0.199556458428695	0.0602982892422281	0.201535714607308	0.238830667253748	0.167240313276221	0.0564456466326111	0.308502699518791	0.0346167480156086	0.196960908356582	0.234134327560655	0.265456769860874	0.499250173422153	0.0500324499625243	0.245790704715419	0.149336847377324	0.0935967679451299	0.420265731064109	0.265943797780059	0.456977595027962	0.321271924959605	0.411910801277995	0.219709976318896	0.279962530074758	0.18912984961687	0.270396179489448	0.243660161241694	0.154244977840163
0.306239308409437	0.225894068423441	0.159117048391741	0.167874352961869	0.0898843129962887	0.221264604376073	0.0881399677956011	0.191920357814382	0.0902666334299253	0.256555346047749	0.19045106898306	0.242453778760282	0.256690216521705	0.112742294501444	0.193684812419043	0.158537364031606	0.0940380199456714	0.0742651860694969	0.375531789140254	0.147021180041941	0.102994071262707	0.256140726675396	0.230119816465249	0.360515596313419	0.0694743203098505	0.24533762798727	0.202280893501568	0.0805780684563442	0.0722986385531919	0.373702676107103	0.30249453301171	0.144226111698618	0.236690268936811	0.190169469661201	0.0975318246909933	0.346355839152525	0.0742391190580553	0.166778304845829	0.211109619055689	0.167327142558821	0.195223003124376	0.116601367397267	0.202181971620795	0.227259231010386	0.0773632783548577	0.130617016525218	0.248560624687327	0.0622532294248549	0.345840812574413	0.219999958608019
0.181739112762847	0.325326257350881	0.34243001493693	0.258756124812143	0.199651592293801	0.206215454147574	0.141376383209208	0.151292618807613	0.123116685981683	0.0658099903470689	0.167781583274386	0.0327151184408619	0.152056690679307	0.159213694844226	0.24851486479744	0.285541987090737	0.356436823967421	0.292377679631218	0.101277300372604	0.127140865777327	0.0858949507600499	0.179814109263801	0.261097651594839	0.134563512415662	0.174536256572496	0.236880605606912	0.27699405486371	0.269376689537551	0.147458521279935	0.0101950580783007	0.197209441624786	0.206238195370868	0.132538475579773	0.334957958590642	0.101635256140153	0.143411429321725	0.351583374998941	0.0715033531612231	0.157011778658999	0.149806997202008	0.355091547900978	0.0962066423742171	0.508609912789615	0.056125311216061	0.0671693954730599	0.272898313690055	0.389967474931385	0.0828776887707572	0.0883853587565373	0.0247200409557664
0.054300079552962	0.582711665244364	0.198855073165358	0.23068049311175	0.113981466074327	0.157974140303184	0.058960869054818	0.100213299513374	0.150026429175092	0.385337643037994	0.257740629531948	0.0554794041022234	0.570992398952438	0.237083664419884	0.163830373914041	0.319936636040386	0.151380496066865	0.266581213085379	0.241664575289905	0.117466260926319	0.184558887750027	0.415140513234736	0.116505383131356	0.169286237871682	0.131183094405996	0.252394447693684	0.373954158834522	0.393281082465582	0.152464651186124	0.0563825939712931	0.565139963328005	0.257759351799605	0.130312012238467	0.346536402004118	0.418698799591413	0.268081120076331	0.315058264930171	0.166785364842264	0.222011346875588	0.342044761045642	0.120652405250684	0.157414763665425	0.44545351640756	0.251366545481017	0.137807202466464	0.165019548626196	0.265646713880259	0.184360959615607	0.286050534822171	0.240226209096718
0.398442766227536	0.374039076058117	0.421171334968371	0.564009917947442	0.407048941655653	0.440399755366474	0.293752227903347	0.267578264689589	0.286302480298094	0.225694309330848	0.292606559134173	0.19352330694054	0.280340437800091	0.539929547676217	0.576803934706248	0.32749604042135	0.660567150619534	0.511430464173625	0.443058300238231	0.61553460903024	0.399206927826084	0.27642815237258	0.246263668413695	0.443384169108292	0.620387269827761	0.598280745659849	0.264827169682455	0.447590917820871	0.398535946118741	0.313473392587712	0.498240986985063	0.0555798763095178	0.426383977613163	0.182435073374395	0.527490417600323	0.221130780019481	0.337796958171414	0.275803350297201	0.320744760691332	0.340391455479432	0.236837599732927	0.437282150296669	0.252290085762948	0.179075335892561	0.581719442670821	0.353292383527512	0.480884977502958	0.263521834781655	0.423027591389132	0.421199713087806
0.0889601931700084	0.152232793298083	0.263550501255338	0.0883059386137178	0.154935105841363	0.183039881926891	0.0706637857890362	0.215523834765119	0.0975779569482659	0.102414720222369	0.206233040917829	0.199925261035199	0.217473565244606	0.219341073580687	0.161774574950355	0.112268802001038	0.264338167895009	0.261655817416197	0.11894602375509	0.196157425341178	0.200367955039689	0.190658882878913	0.195810405294813	0.20203982360763	0.118655882001157	0.0658536233288951	0.132751949908289	0.124625106732883	0.107486174437678	0.173241331467673	0.21982489647474	0.0650196840345827	0.223009236810827	0.0992207970923964	0.148819331652343	0.319385275273423	0.263383789595787	0.0830974971458714	0.0863407359987538	0.215381461203907	0.399244190430831	0.135525959112431	0.120819121465132	0.161170020997958	0.148677786514753	0.0484299699639172	0.050700526702063	0.247702688642352	0.121121788254094	0.299114101369828
0.158953876654545	0.0875646943560942	0.0936464782070784	0.0336928733855366	0.146058638510712	0.109172136448151	0.0690863099907246	0.141831798052175	0.0795072358978993	0.167779934767655	0.117508321698093	0.163967222400046	0.158305022213383	0.0495247595113071	0.178550189381962	0.156821443520953	0.0751419397630232	0.0715677117836389	0.147115806879589	0.112928352701893	0.185666577031085	0.228933257477804	0.214879759829222	0.0568307363748069	0.109855968265088	0.211007967661637	0.133747737200279	0.172481340020334	0.175952818456142	0.0238007120682174	0.1757860574846	0.125841864815048	0.12883260113141	0.159706008570625	0.145923180499749	0.238582259478277	0.118741668580835	0.138451783873168	0.0856821235935863	0.0968579721846504	0.165066819595971	0.169180855662167	0.238742790708264	0.139556246744574	0.166253359111507	0.205183404989725	0.151171065691089	0.201186521241693	0.0414833979432978	0.0889732935188847
0.115819574955936	0.0683203943329582	0.102255339898058	0.14387123015406	0.0795134342856778	0.116829624261967	0.109827461726348	0.139687739756292	0.113676105894115	0.298587828257014	0.266596264856765	0.246908234488058	0.305505797316623	0.173742634406469	0.154680696431122	0.209978329635061	0.0446766696502772	0.101305513760454	0.0761994422259179	0.0516809098784943	0.14177222472165	0.0730154708502708	0.0529252378348969	0.165225237639432	0.118594020288853	0.091791848244757	0.12303809848016	0.21466933677415	0.0892419856588142	0.12779572228269	0.107477877231485	0.229043563372233	0.0985358179096982	0.127313517582172	0.164083938461217	0.303401427700547	0.273253511007507	0.285165496503563	0.0720424815371593	0.132610315435838	0.144744089664941	0.259518707674033	0.18051250439583	0.0458182783702596	0.158575920301746	0.0393800559708795	0.131799329237263	0.113138691854648	0.057381489156017	0.159009373108545
0.376724083435347	0.34523671517338	0.395142338601858	0.086726514768954	0.213491712882178	0.208905793674135	0.312947788479364	0.175286329537042	0.251275068764929	0.424538007996772	0.437136953212068	0.306336908035143	0.218854722126899	0.351731364059747	0.377935652998645	0.152116677193531	0.187066092672964	0.13168668526982	0.166818495058718	0.350887121633682	0.278287979938054	0.391311500845618	0.505036603292573	0.425126630273687	0.310937748439173	0.298613170599992	0.328570601094285	0.18466139838994	0.264104585105219	0.264602276684582	0.526790523473695	0.337393608573873	0.224778123805494	0.358349217087048	0.384309761650274	0.319628699654537	0.492137905163309	0.311882836252494	0.29406730539516	0.0866952946941228	0.0948604923198778	0.109337275747456	0.315674938209089	0.217647347084636	0.164784163070967	0.0959653328362639	0.261657073810608	0.299215202346766	0.141909140639084	0.420446578153435
0.493035512175472	0.366518051558567	0.370632793096375	0.403627056043633	0.527279808329868	0.600421833688845	0.42254801357638	0.335756368347422	0.18875317171435	0.401083946071367	0.63613169166054	0.299383858089928	0.562164841724961	0.910990244779037	0.417118016841397	0.560760932842838	0.529686482396129	0.186971755442393	0.163092192472272	0.573702888726255	0.190240655762143	0.379801372632183	0.595251321317853	0.504546741479046	0.492958443178834	0.499218547904563	0.756468529734615	0.440874525734806	0.310643137827093	0.380193960048986	0.31107373355965	0.713805578462541	0.493105989995052	0.470534500640708	0.473228654666399	0.358728878007905	0.349003644406384	0.544737626270565	0.436772493645765	0.36879852265578	0.208695580466501	0.450928481439308	0.547686299539481	0.482820233679182	0.377319876018675	0.368240271268651	0.286403423575811	0.660188020041814	0.352329893820056	0.418432652571889
0.163834013788006	0.131263187217011	0.0879277858314111	0.157876529128665	0.143943497352572	0.0900774600103072	0.0510031860203076	0.108426069096957	0.147755944120905	0.0775472202381813	0.0676130277556034	0.171902026883159	0.174575494804237	0.246584442868772	0.250463257062183	0.218882007732262	0.0534713124799083	0.256782097687877	0.107116313062561	0.115613749629187	0.335107191278283	0.187141529284081	0.172338147184976	0.217844435716436	0.108971386261379	0.0382602644121195	0.048007281693415	0.231856293916574	0.0596398709513443	0.108012160158665	0.187095358362985	0.165384177592961	0.0536405047497877	0.123421544541575	0.208279874531482	0.181707101995327	0.194036589148155	0.17175653033064	0.111047593438925	0.0804324524528775	0.147214373703323	0.19606351072884	0.101373705079858	0.170412294978502	0.0726492139376559	0.0893963804941526	0.134487483161186	0.09668644083098	0.277893859434371	0.0651578139470816
0.142303827230375	0.221910913401437	0.138361850533978	0.109625671953816	0.257867683562714	0.181195139084276	0.220135779486434	0.0823578427562725	0.236778326855521	0.179020907877998	0.158367647906067	0.143307624841711	0.242834781109198	0.0376489072918635	0.0336425256736782	0.259075030072545	0.194474336365119	0.0288620323982252	0.117131427067127	0.286746498516163	0.201002920255278	0.178544767676597	0.170416459656418	0.0849574837745287	0.140373067623459	0.14868278398568	0.294431933771254	0.164652006126133	0.200462511737856	0.0895666052498949	0.289633877790651	0.0782026967994538	0.267666021098893	0.236626526151106	0.214130054726543	0.155530206451731	0.292348011130393	0.115263026301759	0.0729783638851377	0.176223090806178	0.16105547851004	0.0833935057260918	0.110128562194058	0.220835562738093	0.157034783547722	0.232748944074189	0.176164723581539	0.175336854036591	0.10346947601523	0.0845807904313834
0.216164928267515	0.135101589081226	0.0959438284268509	0.142084331182634	0.00761091034164514	0.111169960149595	0.318312752677064	0.0373506920664691	0.0609649670636153	0.110627542463721	0.161881123826534	0.1343712896494	0.177273152896709	0.104654009546362	0.0926700505904955	0.0243366513487144	0.0731315076026566	0.095784642674885	0.174170720320132	0.179700872751359	0.22847421993164	0.134944329820751	0.272002529856126	0.288766906974085	0.116767724909073	0.0977721639467497	0.163542515935215	0.152388075227095	0.0584527278889506	0.103468839688796	0.136489829762697	0.109953818009323	0.0459450638050836	0.0477797122358277	0.15342441228306	0.177722111001192	0.0690780048811607	0.171725682968186	0.212746164174328	0.154434520077435	0.0996746409949421	0.093822100540135	0.21593786488157	0.33807223476204	0.146814978094752	0.140718823585516	0.120730549655421	0.188804559704685	0.186931867709094	0.167243493280411
0.155715577737156	0.129150440696645	0.341179733781038	0.210633577768732	0.248169546335263	0.232825847594497	0.143217120154549	0.140570540408837	0.140485381977603	0.215900457993701	0.20760294931529	0.322278420255313	0.0573848126386355	0.287763784994047	0.299712243786019	0.222965646348319	0.123708383345884	0.328228437997228	0.328774558512136	0.475832125763373	0.0649943880461721	0.257322676096466	0.224049493930448	0.234612088158895	0.228869045920781	0.116015566923697	0.3891093242851	0.343096795489567	0.0614441797523655	0.213979269344883	0.178724361361299	0.151813323442614	0.309295982367586	0.298670186405841	0.298662150970782	0.176764195256371	0.185625729552474	0.284546561819678	0.155379142722439	0.19017213349508	0.137246304065386	0.134356507393536	0.0506309869578993	0.163154615073249	0.188032342095626	0.141520769458782	0.231207062876656	0.0345298783541853	0.225443823555692	0.260396737744426
0.260054875166012	0.418145325408141	0.283408783245552	0.16066460799656	0.149402021157298	0.159063275803436	0.175730100461845	0.122561439036236	0.191518998379571	0.237799019734085	0.284810643641502	0.353450457648779	0.256534944492817	0.244488301764629	0.288044219336942	0.150474338689093	0.328493645824735	0.469164271870195	0.111478591880246	0.20997843639937	0.0999405093940795	0.332575442759835	0.286304730646788	0.150170620227202	0.258262197994147	0.179351473909557	0.235731879475121	0.280225471317884	0.368059192890598	0.252933733926991	0.258215681797345	0.336835875669858	0.18994725115592	0.235208233817377	0.0624177256386373	0.35279118501766	0.27815647335694	0.190018754491761	0.25508750283618	0.322963851489071	0.0577796352341221	0.334843021296921	0.0294627728275521	0.385063763485114	0.370795646065585	0.14218220899071	0.294466014687835	0.269708244657059	0.366771267218057	0.137368385739514
0.0993663963503724	0.0916654347770467	0.0405148181326253	0.134764745423644	0.119141013939216	0.06477331176233	0.115862515420062	0.22776908658245	0.0492179792570286	0.20219269403632	0.128659456004235	0.10060339749388	0.0832701104401219	0.153517810837212	0.123318717450918	0.176607462806445	0.109452726243383	0.205174737652422	0.0550429485718171	0.0622766594564585	0.235642293222757	0.0422473970090495	0.248109015851309	0.0880342466540391	0.229636871579566	0.031680567291238	0.122861064189411	0.188076125399059	0.311405659136144	0.131806022540122	0.101225781947647	0.116734552181562	0.0315850417674788	0.0248494872810688	0.215351394057489	0.111872436628561	0.114203202650944	0.0709772803748812	0.237255090564165	0.279923827814997	0.112629419012381	0.150798636452788	0.178548762620978	0.403286676046829	0.0415956021805888	0.278074682461576	0.160289409362619	0.0994565697957279	0.158962526699125	0.183353316945972
0.434644765148184	0.477143034160576	0.304735645232592	0.42765490146299	0.485024971730583	0.532787284563709	0.231720205994902	0.613383908177008	0.410555787577992	0.294799397371111	0.448347389078741	0.25656383957565	0.265173362115255	0.223538516389749	0.300426108905698	0.547803438587282	0.131320087458843	0.30827398195069	0.265621881392163	0.58643650174584	0.616399489618097	0.485061845263557	0.585220037270231	0.591422184555881	0.192570601184314	0.575858207994158	0.151762563605258	0.539672923293544	0.429065610346566	0.448634832790545	0.641975833483505	0.375239938127567	0.420077737154078	0.578821870474372	0.396711205259355	0.547292827056412	0.4105459344778	0.323493578253603	0.415690035092736	0.396377726551398	0.314606701034069	0.37974521263797	0.598916876332194	0.462259543169527	0.434261630333513	0.653215439461477	0.07759788646688	0.431887960229197	0.489956133607214	0.558768340803831
0.213592282220268	0.175480183456945	0.247159217139074	0.25998703084154	0.131669320445851	0.411013381930479	0.257578452542308	0.169600212400582	0.359517464559039	0.232133289276075	0.164001965363334	0.0727321722450375	0.368717146063212	0.194630659952549	0.196926596256516	0.310872806262597	0.223789493057343	0.0916866840188503	0.338067120428888	0.374407431179724	0.174500513937433	0.156948302753658	0.328636758999796	0.231682860331919	0.153674288251809	0.317473859161806	0.202573347323333	0.337121905895316	0.16978647078218	0.43561823927027	0.172556313011781	0.174062484548963	0.244083055843416	0.231854525103154	0.271202763405187	0.291740194156736	0.293928903578399	0.201937036147017	0.192720375247715	0.187802856783036	0.463060954805607	0.073792247344612	0.529988050520726	0.315304165218428	0.251423904346628	0.291783320798726	0.246426846596003	0.271126049172742	0.102694663748918	0.292744170238364
0.0198956054963552	0.158140157522527	0.125557385264771	0.143891478494211	0.153139544677631	0.215333487450347	0.302497437027758	0.100930230841741	0.236582362527091	0.0562305235982638	0.308687945672406	0.122434147168575	0.195702497123456	0.0792065673439425	0.004305880383799	0.158108924739094	0.226578978627835	0.021405465328822	0.175589746973934	0.0794131912904639	0.158485015108716	0.0630570566625378	0.0925159028667142	0.0276830473223113	0.284220852052713	0.19651653247928	0.108977843008137	0.199105871280986	0.0528381464290204	0.208033178083905	0.0386592821108335	0.0414511092095968	0.0564935595912003	0.174736782504486	0.053985995065276	0.155698741775865	0.218966997192144	0.104244620656847	0.166823059929082	0.0652416864990054	0.163656567516256	0.243788615593855	0.121807886966372	0.0647113426982888	0.0751139054273561	0.116006277647957	0.170246166190608	0.0846081179435216	0.136930199262036	0.147990403623175
0.162741705816917	0.0787538521108303	0.214621590299598	0.137203686204805	0.0606734847358053	0.136743556298739	0.137222845759811	0.0405843511599065	0.312932125822426	0.0616792966064992	0.0865022617630244	0.126430355080636	0.0861863554117106	0.102617299902953	0.285962811214785	0.0172267506827173	0.125086577906748	0.114990961488803	0.080247531227801	0.186545591555963	0.299107721165358	0.198372275982219	0.333423327260901	0.288967345611733	0.157795240442244	0.224997619755034	0.13988582975996	0.219809106234023	0.107031698256866	0.253500053003482	0.213306388127524	0.280655245226488	0.0489013275209448	0.190467451629404	0.197322340620506	0.0918470341659942	0.108955014051417	0.246198205391588	0.251935697634714	0.169296493901794	0.152051047381759	0.132965299467293	0.0900807053218041	0.0413804148024963	0.148298208114955	0.108823366929314	0.139130759170389	0.0966019460538228	0.24765761886322	0.105706104815956
0.022888251918557	0.0770288371150195	0.107181519744917	0.323426813162806	0.16164645766467	0.150366007375223	0.105142168989629	0.365214577232755	0.106884677474503	0.205259156442617	0.182430751881366	0.0953382327803752	0.102365133463976	0.238039365006645	0.274938823305931	0.22551401659129	0.0816224147832867	0.142610062637661	0.0400059146974757	0.220887218316248	0.126254715082939	0.127657830261203	0.157573383146254	0.214343288572724	0.294981600857155	0.0780180879751721	0.13817288253085	0.131362849226948	0.160335725986506	0.113280823237683	0.140421390584114	0.115497488780555	0.190022452505224	0.0744402461212334	0.17510562072178	0.166703059847523	0.116709260733761	0.249401575706109	0.113961808213186	0.154953808574918	0.238458107203278	0.225675748002859	0.0859994338725548	0.39597663897321	0.0441235968260805	0.218429647465618	0.261062788460102	0.178955511095631	0.238158324807076	0.169129691620735
0.057110553697491	0.100840327357791	0.216132336605609	0.149367207196978	0.219265576136619	0.0564076767213934	0.0519578345666031	0.144603754393992	0.0323667724909667	0.254218659743327	0.0980384220672385	0.0445189979425919	0.0693468634732278	0.157107139141924	0.0954328342488821	0.0552708224319378	0.160658295196793	0.0965203109631149	0.0110900643660683	0.145241809107337	0.170792097756772	0.178301742957297	0.159800527725873	0.105431728863196	0.314621014244078	0.15919611653186	0.293928176325931	0.0703824872834216	0.0955067620630075	0.0327570068948218	0.0259924878694172	0.21170816025371	0.246946256933581	0.0950736525629814	0.148205068506487	0.0354246873536674	0.161340574904358	0.199664926940813	0.0293361074780312	0.0552817013887896	0.111162744245583	0.1314529373098	0.0615744561122552	0.155838224373024	0.088834032237803	0.148841979628178	0.0776201631296431	0.256368975298689	0.0476819164077085	0.142734378588587
0.223658797303082	0.21145861078107	0.218878794841551	0.105836146216054	0.124861646934743	0.24330656918688	0.0798336764591831	0.210585833937542	0.119981236533655	0.180442367280858	0.0570442768293726	0.0949603801361205	0.0947276004699269	0.212402109827646	0.126717378203617	0.192580341843086	0.13875252732484	0.243567126651028	0.29266737672028	0.323639851489677	0.137034992420545	0.0574142745976295	0.175419497832423	0.055160843966562	0.257522278329609	0.173709805625245	0.0612700508197031	0.0901354985828469	0.164513136895811	0.415991108350169	0.183636682230708	0.135519964645424	0.207368047142386	0.0898401706764747	0.0706417439890622	0.225831980565375	0.26355277383268	0.0918762389132038	0.205078675315383	0.191671606339337	0.133492974889108	0.103460131686212	0.156297201477556	0.217774221331136	0.179289133894832	0.0685010469861191	0.126515312770639	0.0951960661971812	0.0974286229265302	0.210528956620479
0.0629762462462499	0.167014184478669	0.483168679086849	0.252717585435937	0.235777446177773	0.413876575118571	0.0755785898440689	0.107850758637549	0.223863640868186	0.193995847289328	0.217620099681745	0.282950626568965	0.500814249549671	0.0298443638133445	0.460300217977211	0.130402303737834	0.118823081716842	0.130675649118774	0.267956125834436	0.12414965995287	0.543938510626606	0.329972757923484	0.109859240768864	0.0683732462447681	0.178927650731937	0.27528834348328	0.127515132269004	0.00853824635226959	0.128884023992737	0.0810815838677249	0.0922833524268386	0.0837449338306181	0.190039984508524	0.357494921236792	0.0312859083891087	0.203981285977152	0.251052181339976	0.211125763605185	0.19909358819741	0.135483051108342	0.0800441490989791	0.172075979003742	0.192664790596809	0.268908135643383	0.361970388324805	0.142134129675353	0.279787528750801	0.5357704320286	0.291307994598981	0.158271815586085
0.26309610888624	0.117383699120781	0.281713543703089	0.122199470536806	0.191389052629021	0.243562597278161	0.317916821059676	0.330298992994363	0.0982045504841894	0.0518554266220711	0.199910501274877	0.241743062185377	0.268198735292907	0.195563885334282	0.120704015332986	0.117401692898527	0.101307349987899	0.249481833783083	0.29864671961582	0.148699164251158	0.244742030307216	0.370576469015776	0.29647105363003	0.187337204137467	0.038678190312291	0.196485801712255	0.141988375664469	0.0555442967841641	0.159464880532988	0.151927562688572	0.0952955397486002	0.394791589604101	0.12820914876783	0.436797557807667	0.220376091667177	0.336738492554018	0.333277486515501	0.263550341075974	0.289092918858042	0.0898461942928341	0.108704455279197	0.262081629120108	0.176228960550766	0.228405036617956	0.212705901407037	0.0902369380636998	0.166791078741285	0.0516942915288893	0.171997061129457	0.316715773067178
0.232496073469683	0.13065087791696	0.0481075873350764	0.0973055826593279	0.156470876894943	0.18942362832214	0.135319846439215	0.20357400690432	0.263041480080926	0.144323116018069	0.0573747661134245	0.0385164629199583	0.132705018103977	0.129183749354366	0.229181476855221	0.157495797178123	0.0884998573709208	0.172496712706848	0.125156683063714	0.0523914868168417	0.185127971362281	0.310941304107512	0.191677010709422	0.068143304816488	0.0548820647105263	0.149570911633273	0.233839164009154	0.156276009634892	0.145239024056182	0.0780455779520871	0.218796516914147	0.131233484881505	0.150603027767717	0.0794350259060371	0.145016512462418	0.00643007822251176	0.103526943354789	0.325210994199105	0.0305717090329033	0.228751251071666	0.198821416639179	0.170755746055267	0.15711509664784	0.0875122818714179	0.196757895213178	0.190894051742452	0.0562303754833293	0.148623911446777	0.24124741855322	0.134288440013161
0.127637423241893	0.123672066576895	0.0448134282289921	0.176820960219596	0.101212129907324	0.100077834808749	0.21121183091792	0.0675318716041137	0.0956971721606569	0.237760103912768	0.132959955026685	0.00779800854884449	0.143631392515285	0.0650644147144144	0.0899042114942681	0.0344631010384374	0.0752702225223282	0.127596807369224	0.135626406526201	0.103233841544498	0.21312442748929	0.159113888483945	0.151813226904815	0.0512485538535186	0.0611563386863839	0.0914622267643999	0.0203913571848173	0.19084209905221	0.28008356090467	0.068264433607372	0.0910758857381782	0.142768109936898	0.123025763240266	0.155929076371536	0.0915560379008862	0.213725276200389	0.102859716029825	0.168828281290398	0.0781806391326459	0.203109624744762	0.146941845996811	0.111825241775996	0.0705974135660449	0.0878623641137962	0.0806420095142836	0.20082432122888	0.187518819162041	0.102165619491532	0.0472929350648667	0.0753105257545882
0.149628524180493	0.0944906851084106	0.0726429632535733	0.291972381273246	0.136750627636502	0.093961743641149	0.309434928115884	0.379532761907839	0.219135935835856	0.204350895247611	0.153535341996793	0.168619860218777	0.148120475186017	0.120823364718393	0.255312782528319	0.388515576759702	0.14680810791624	0.173688463346821	0.159398807864037	0.18665622519951	0.330156387914637	0.374210125937627	0.293827319269523	0.160885842590981	0.395481161646923	0.296269063312962	0.182164506689035	0.264232081938776	0.349870561745355	0.392728175929523	0.272591677219004	0.182946189974867	0.290475543098985	0.206821189419031	0.433146378744011	0.156522289409336	0.294902430376048	0.270011968364394	0.15872784275565	0.364978877550816	0.291324676615078	0.218107542002311	0.237984928025138	0.381165906250979	0.310495721544887	0.24245918467439	0.209400258043872	0.137746449410445	0.316568576453507	0.0758196060484312
0.308507253877004	0.347415194005628	0.394598692098922	0.26081674077077	0.355716642395231	0.327772366782654	0.119768855706651	0.329202290839645	0.486500105358108	0.180179869990852	0.0620670815523545	0.0955664526508523	0.324144723437862	0.178045932101417	0.374298181612535	0.289448699848523	0.207396317288238	0.339092279664356	0.306838116238335	0.336092268888638	0.232231037528858	0.0787157525332922	0.425622566392455	0.0439582447439135	0.184853318835935	0.225343545992003	0.297851930885999	0.112574578668004	0.168894852846955	0.13176425112208	0.266374203233065	0.280922705088232	0.237020295468932	0.18570161159827	0.226279530070685	0.392678096892164	0.160070571776997	0.25922718618349	0.236159558637397	0.28824076772046	0.18007128572532	0.125998194261485	0.106545141375654	0.430415110895017	0.116198509930112	0.230709112886271	0.258163632999557	0.311568644100526	0.375543979545717	0.131795177597659
0.189007103423602	0.0864715428798642	0.210511751857658	0.170796024540247	0.211313965179317	0.0518159073504701	0.155444089329797	0.043359930876617	0.0588830934465514	0.493929469291902	0.154272841814279	0.202474449327711	0.128910028885981	0.250641723034155	0.255427851175239	0.153697425726336	0.239143110147397	0.376652124646868	0.260905958119185	0.210088235604458	0.214116099647323	0.106915309120238	0.0763072064706578	0.100304654471541	0.149414312735497	0.160557419155181	0.153006779728633	0.0498684247875236	0.252391287474925	0.0855084500104902	0.151025938033296	0.177000078663288	0.135466142471254	0.0565589780004501	0.282901871188015	0.161200603778305	0.253255356399425	0.173078515788644	0.0110126626227414	0.240652898712336	0.0565720890031413	0.0886702204768529	0.276500904373657	0.188512127930093	0.163272396472577	0.29945286244516	0.22802063931355	0.0961352375070505	0.121209942451048	0.06818174905695
0.154610968809832	0.0621450939176513	0.226195367049283	0.103027354603576	0.0954770975490562	0.101068850780329	0.0974016925752654	0.0265930746125622	0.0550288096405238	0.0194119912002893	0.102077985038406	0.0813655319178988	0.0515976141457452	0.18606712736569	0.157602936701752	0.13243516115246	0.0930848766410576	0.179628177186794	0.0993149296402449	0.231536187909726	0.116799016591405	0.182414123478008	0.0662180861950238	0.224452744778824	0.20449360159474	0.176691438069244	0.124131109348966	0.271150507262848	0.131102723916163	0.153415421205233	0.0609370181057237	0.0685499228846029	0.0897211331190801	0.132004663601869	0.194964742517231	0.0514549245031925	0.153024958290927	0.0557969594165291	0.072049990324159	0.0288745139504339	0.182817996771824	0.121219557704446	0.0917154334013362	0.142732728737645	0.0966416524428892	0.0990537289340109	0.136254867630505	0.208726583205686	0.176962320798422	0.0969219858801913
0.120232316070794	0.157902107464476	0.179495647655981	0.260981672305509	0.226819921714518	0.39288566437661	0.279016993500772	0.248992139998997	0.293106580017935	0.213177053488526	0.365990219176264	0.438408525276528	0.327605573096445	0.288916858183977	0.211028328891893	0.462793554413304	0.440394680724427	0.142909645846318	0.512074511507554	0.268702064050074	0.282023136067274	0.0739057584864536	0.210014180845604	0.276158936584437	0.187817165155599	0.212574924411878	0.176525672413391	0.194732446703804	0.284423175987493	0.352888370569632	0.281412251783322	0.252705945130937	0.285096334654761	0.398069023899939	0.382836541934126	0.33350839734437	0.269223337858311	0.16421247629223	0.310518972189208	0.250478881715901	0.103695049001928	0.214602011406837	0.238372063734491	0.227645697333603	0.362256274961428	0.261707202293804	0.294502748013342	0.499548302414832	0.222624216035099	0.272646968168949
0.271115609795276	0.202818452216952	0.18130414740119	0.200072864031807	0.30417167827214	0.211175624010017	0.271949465235169	0.0456875721328952	0.124505006800301	0.179296130328492	0.172045126535281	0.182778930811388	0.137448373935271	0.111059958022448	0.19606155255423	0.202198578451432	0.115314575712053	0.160639097638308	0.141014958830452	0.220659502758096	0.219178787295327	0.296138121658425	0.187602498745006	0.318136654007001	0.121742731675502	0.145282500720114	0.142342631863066	0.256579770997248	0.304637376735505	0.18894235323815	0.33741041338791	0.210775967484175	0.131140118861096	0.320385938317352	0.332755288223523	0.190128318507213	0.234600562342144	0.244025007536625	0.136678230327738	0.12437046434649	0.187480070859092	0.280048782320295	0.266453517465954	0.204278904719597	0.101631706903325	0.252862822510091	0.338590525732189	0.314861162852852	0.259364098868001	0.270046739026937
0.30058192194961	0.340033503605395	0.366006981314633	0.135675642416828	0.180293563735266	0.279238506175664	0.277572869290123	0.351360982929864	0.303271908554221	0.12281649582604	0.265973218435917	0.146568946293316	0.254463376515069	0.30890466431328	0.254089018229393	0.279261605645456	0.318773368472562	0.127832162546452	0.439250849543335	0.332300239458283	0.329508004524594	0.188871281177479	0.272790639754263	0.391020609906447	0.311776197982929	0.193133200506233	0.230302312715808	0.241864154009366	0.120108732722556	0.127772849364076	0.218046067876791	0.00960568025519304	0.236324956514208	0.220095777507459	0.178035615293144	0.185216846458127	0.379527559312588	0.224093483606842	0.290180138794099	0.466648764396436	0.253485496729754	0.262518544592415	0.207022651740576	0.194997704236866	0.281827773786283	0.29059213954311	0.163581554742684	0.215981305362559	0.238403625177156	0.475405919029507
0.202986402552574	0.327210641247989	0.268915704466616	0.115490045118057	0.125014956776317	0.24859226686796	0.241582728238982	0.209234526044563	0.0920901425799901	0.332880637019338	0.189417655270376	0.164496126077729	0.312558401766998	0.405819284550562	0.40869227396529	0.153573758486616	0.260360873707341	0.188117973464672	0.451420485615407	0.225101028096275	0.206473572269898	0.313750697891416	0.212020309778166	0.148208398115068	0.379355302440034	0.206781688427368	0.299666674581717	0.0621083670063487	0.269453475673932	0.340784025914273	0.173947612118901	0.241065283924167	0.17277425416019	0.270914258194222	0.359688495151152	0.185820706758915	0.331884387848088	0.41727777494457	0.0791086639924667	0.308228855938185	0.280948202779449	0.0598632629411002	0.214863599093471	0.181629155245517	0.19264957139177	0.178798026341108	0.219085798841527	0.139683642959484	0.286319268539894	0.233602832375337
0.320708893398007	0.443921910818198	0.344727604475168	0.469436470290339	0.0761389038099512	0.250233299050506	0.315058602013595	0.272464588493257	0.127675980768001	0.425122813032018	0.39122965095513	0.317796596031251	0.398559377501019	0.315903956997123	0.0632607165309736	0.346528383027495	0.283174301252034	0.239186676984639	0.108319196976761	0.140006104285105	0.49395727524206	0.14629508540982	0.166482670915444	0.429820620485919	0.355374051068915	0.329448477578179	0.0853306154036528	0.394070289364089	0.247053270254049	0.352332166940468	0.259180461520282	0.237273757910141	0.339749866412233	0.275213630234482	0.184046372525676	0.449843846482283	0.317406545068692	0.251522607782064	0.105536791151501	0.274876474025061	0.322972771054821	0.39607251055457	0.158228189082927	0.287243323341901	0.340339868067392	0.14499758771277	0.284966218627953	0.223968079361792	0.277936035118511	0.267705404819738
0.155907230328808	0.160789276169951	0.203140328282555	0.0990544764208246	0.163469722391188	0.124946582020518	0.0832571995755184	0.107918243376783	0.119661732217583	0.161386125273086	0.200221294873749	0.122117277269642	0.126831407860321	0.0611372771188937	0.110146972849974	0.106226811266247	0.0853942253260825	0.184327313544511	0.253100884730279	0.195118538060585	0.0774562836839517	0.225180642117351	0.0892508424561561	0.156688179059973	0.0573906465389015	0.146124531955967	0.115712055129855	0.174075644607883	0.164179696867222	0.12236340834814	0.139945491718283	0.268664895277556	0.0492686255678743	0.0862612639396862	0.0388554617667187	0.109909408002213	0.0629965207647867	0.14107434445685	0.125806672420576	0.201182752246036	0.0411263623618537	0.184984882069014	0.081338666897759	0.23730761663309	0.324713811618847	0.0865848555970754	0.106718408439851	0.143708119994317	0.137787501770285	0.108043287416493
0.107532814156241	0.202031847816576	0.108486993104345	0.188540282942426	0.0944984010966921	0.176425879424654	0.192297974572225	0.0910092834447179	0.105216726191086	0.133408912759201	0.219643169157735	0.360290487364363	0.0971820411795688	0.258638729323839	0.195995602015402	0.0913995996832688	0.146319042842344	0.110906353894592	0.0335153002071487	0.19967319326502	0.139644825891841	0.106034135080562	0.122073910617976	0.198063159171538	0.209291394956267	0.145098532295217	0.14820676046306	0.164587972041192	0.325765874999489	0.201739161758197	0.11476891672246	0.0893490671013592	0.0571820370547047	0.14901206265919	0.16081052205351	0.113265899348775	0.159572692867984	0.207878656381423	0.12244199136044	0.0872009790488507	0.118129998432263	0.0242965519449203	0.065782609812303	0.183771615416423	0.111727667491752	0.200126235645236	0.0180102082553834	0.181582765596573	0.0928857358384375	0.25276040308761
0.311894392477534	0.455043868505851	0.20659120917648	0.423404122962366	0.519381837293238	0.481724797982292	0.494781423506344	0.389514658617995	0.516574289770068	0.490925016223792	0.306792386842307	0.466954545450898	0.328267266878819	0.363491992345595	0.211535352875446	0.560242483977581	0.0369457411235043	0.513698170080262	0.528325890316688	0.226583612303207	0.298189895450265	0.281630219559549	0.404840272038295	0.411273402416701	0.560059487784825	0.20037219112423	0.269400257573466	0.417905057386543	0.438888538185358	0.221563556267271	0.267411350700228	0.304786079778716	0.305477710155279	0.136077039545997	0.501134192024502	0.269461983778529	0.482792874459069	0.419722348858981	0.338763289904181	0.419419534817562	0.360261691208835	0.443805108671284	0.549648276673211	0.505202592066203	0.294303555571513	0.217960413686481	0.449583123493976	0.274227059602257	0.359187542202594	0.537378737665727
0.376746004808624	0.194591305141947	0.412708975861648	0.552920378525028	0.330915493630601	0.37270756500636	0.464687129258666	0.588220271333044	0.435755212305418	0.272183384798956	0.318197543255448	0.327199419307187	0.442126061855444	0.347422717310762	0.69741912037266	0.369294746742084	0.349331158184108	0.259157075872182	0.491781523713229	0.261847980972109	0.456307910136051	0.269596987505295	0.421037318650232	0.513866016882319	0.290832897784866	0.477696927219173	0.553860340505619	0.45845198358856	0.50392806971428	0.451986609467184	0.411137194178387	0.414217112247312	0.221727660695598	0.43556362705858	0.188008475804262	0.600056502839791	0.684777702459601	0.539155934621608	0.455650473976556	0.458243119822197	0.436642839460001	0.214057294039648	0.42588715778409	0.288242749922648	0.376562176866827	0.607221689974402	0.316003105924768	0.30006860079458	0.399347815399136	0.288455334563949
0.221183046175136	0.348828621369637	0.123242610517773	0.359774423872268	0.278836011820461	0.241454553277328	0.271698592449292	0.190972137981068	0.40126146474893	0.101262653158645	0.319037264515417	0.0448603451940676	0.204727136406664	0.405894609521289	0.039819282552428	0.271641977073979	0.19200243343083	0.176162153481233	0.410652336072123	0.145064614113342	0.0601812495722767	0.204199526476728	0.22704474733596	0.315146273256245	0.30398392367362	0.278998887631349	0.00353479435446873	0.108089643853033	0.232682207620094	0.169493041877553	0.25838648643116	0.422693286594704	0.242668554374913	0.17487029016574	0.456209249745964	0.143658689787774	0.399282741406801	0.200828308177557	0.312056871962215	0.358178967215479	0.495330404218679	0.218637328748031	0.212295374090214	0.153497685415182	0.21965781733642	0.351552265569318	0.319685142698015	0.0540210979132607	0.345646834841186	0.238181785350126
0.174401249024093	0.214663261196228	0.175509721273994	0.12912911623686	0.32590580882806	0.250517333929141	0.146483603513077	0.183615604300917	0.100956191856397	0.0999827028465149	0.143178125820991	0.217586164874373	0.162791927406737	0.331600813900328	0.340022421275495	0.118750780065434	0.0420779328243499	0.150923008506059	0.0803236226773781	0.161925822797045	0.180769292343894	0.342263755369525	0.391633893683884	0.233713878715453	0.339672670587332	0.308248729983535	0.385886168899612	0.244395514296007	0.219061976406906	0.231577859534563	0.197577645699507	0.34604783977578	0.208977431434737	0.184224854229375	0.28172862453418	0.0565514139408185	0.261631632360784	0.141978019644732	0.17999455267882	0.171567416829911	0.424075649265612	0.168152707452631	0.145392159419508	0.210885217932125	0.0212283841688646	0.335573757725757	0.150046086020563	0.221546294431345	0.147778032132773	0.117348111302854
0.546635713199065	0.35884112406122	0.49008389728241	0.502909097086695	0.580902106729986	0.738345732812976	0.676423405655363	0.480917884935807	0.237071793393448	0.390462862641583	0.494489018631589	0.222266758420642	0.329797906738839	0.371308774738295	0.515278544115047	0.56180415015749	0.252789580782615	0.309433151579869	0.562467490365834	0.477580466760682	0.583370905495372	0.269766082975719	0.575098608077996	0.653211933980894	0.386640205023663	0.36710158036015	0.686631939236918	0.647249688022329	0.388888026085659	0.53031310414984	0.383978375784067	0.422522275616943	0.156172602597954	0.139703204137092	0.472219743099852	0.255160494639315	0.636194302520375	0.497848311137609	0.330339279390705	0.20262069153048	0.256005118952122	0.539152761681764	0.318122581142555	0.604275744559262	0.237018724187542	0.443314913855766	0.316001059827657	0.427315508773787	0.410719021088532	0.489311438118668
0.0360677981203455	0.186044907124362	0.194641052911077	0.230933245661834	0.22177861613994	0.122882569765119	0.08740970467917	0.246393770760383	0.23825260740931	0.128795178827432	0.1359356850711	0.0312058858872764	0.0316709391110038	0.157445052369708	0.111774203154284	0.128211975690994	0.0588077071955063	0.0780736707520436	0.155356884957752	0.110754833134639	0.133102120863152	0.118546105835536	0.0578427480243733	0.0771053011788372	0.112882399037969	0.139029627099991	0.173653868994326	0.0776688455312746	0.113797999354921	0.169999323131088	0.0395715111213433	0.121021693109438	0.225330649863091	0.173999670815235	0.232888976636637	0.0575928240629759	0.189937817601818	0.102081901356276	0.0921013769785865	0.138902707462419	0.107059386486614	0.248632146554528	0.254122993206462	0.135740682456154	0.0736021689582726	0.0751813872289046	0.261745689508825	0.0198075144832359	0.120428420144619	0.185375312157067
0.381977614409287	0.0580999650888303	0.205997112215167	0.127382152625095	0.0875431321395638	0.013997409209986	0.188712894710801	0.191727775399611	0.188937782297131	0.145550905076846	0.11838316721055	0.308427659613649	0.124407377405466	0.202640832727957	0.122033871070725	0.0860567077553238	0.131560193913795	0.112606268648286	0.306728176366062	0.341164376887179	0.0798052935660292	0.196070311613589	0.0430729839821587	0.191751845677543	0.384482780093478	0.0647527411879505	0.196603344378675	0.148750595247322	0.100612578142052	0.252447099272897	0.280617903276485	0.2958788590427	0.150702521674924	0.192136933490675	0.266829794062151	0.229933517720427	0.0161566864703278	0.122944905118739	0.0811849214604609	0.134339063967667	0.249542294202646	0.267910154377564	0.14408712823816	0.354154789578865	0.229626794080282	0.12376929598419	0.321015558473542	0.210792739531365	0.318302153735953	0.0538333099875105
0.241984199660514	0.200533947427124	0.210865330602478	0.0471315072146797	0.11129420333212	0.134481950046363	0.303868887322707	0.209440913593915	0.0459565037160368	0.0248136673783945	0.172436541305664	0.102907147878965	0.34210525645019	0.198121229553675	0.0816260019902684	0.147173275729937	0.117318089925493	0.250052893378181	0.173909556381368	0.135438525634889	0.187657881438124	0.0694635388690132	0.305694690070103	0.19470937241363	0.20087560408972	0.233847361392854	0.138504916984027	0.280569506307802	0.101002586385083	0.0963375922571558	0.0881379179874071	0.28345984100717	0.0287165421097742	0.102972533149081	0.0813563169104459	0.139629967216873	0.111453982175688	0.128476391151441	0.299282625947665	0.182760188818981	0.0427855793544928	0.275041310234303	0.112201812034293	0.255220871935715	0.228971916853557	0.111983860814768	0.217355237328594	0.0329473549137833	0.158517582006555	0.224749504840894
0.276325130656804	0.241541737716797	0.291149208470657	0.26213443870131	0.299277964360977	0.368383642651	0.331026795068254	0.106363909145463	0.242323163508506	0.301170332599112	0.26634997877186	0.414609916382387	0.385816837172278	0.409576763737886	0.445412239400266	0.281405356733041	0.25053680217046	0.308351418643291	0.177301453456112	0.299939753401862	0.473581633536447	0.451445360876943	0.485794313480273	0.200954742103993	0.420580841759002	0.307872680625693	0.54789578133281	0.3629629922507	0.47154101928441	0.393648865374689	0.325294364214629	0.342918312758316	0.193735901918938	0.223121015684251	0.383516862959427	0.296804742798106	0.467740633585976	0.37482068347902	0.345511808244422	0.351988768594596	0.295141429965323	0.374852298691765	0.3709472126604	0.27644952197508	0.356594905729653	0.0904895441767302	0.283397311474968	0.247949339517592	0.422249862621943	0.197427169683553
0.23414356991289	0.0953032568850476	0.154867073209724	0.115370575263894	0.179888280264188	0.156982339390097	0.198741546675987	0.272135575691327	0.271478258167053	0.146044685722941	0.259037802635098	0.286538763792702	0.123781158140242	0.144201227639824	0.164696942480148	0.237754746261878	0.202290426690152	0.112374737774698	0.0916588295151809	0.0938814023867736	0.227962734885902	0.136135448236389	0.179866011233825	0.067592975385696	0.169461811697577	0.24453323847977	0.142638256843421	0.113785053944699	0.0620420065470686	0.255911467481725	0.0984190402601453	0.174521764409758	0.184220213454791	0.0657109459580647	0.0857324570715164	0.0398937817552092	0.277417003533967	0.177982049011012	0.191255604754926	0.0889719681237439	0.242066891264564	0.25853749197863	0.131356381650157	0.358132288393228	0.141461131408596	0.0633991352350008	0.242397352788021	0.172018165192085	0.240623482831105	0.141247834869955
0.144390063061734	0.144709965084864	0.175339731262056	0.153165090818971	0.0765409986246809	0.0713055148484393	0.0863821801197099	0.229519487353079	0.0658286850156693	0.133081526004642	0.139143166334894	0.141278133820355	0.147008246999187	0.023609174401885	0.15613836564649	0.20098719736232	0.066484473333055	0.107234121130184	0.148886802246701	0.208173064099232	0.0796953180356337	0.123860375169432	0.0659060970973005	0.207600269106232	0.0658657686069426	0.180009983141086	0.0928551372298404	0.102018673032266	0.165496958843994	0.103170819307644	0.0632341014752111	0.0409064672708656	0.04678962853925	0.160837335097079	0.236877601005794	0.116827250213289	0.0390159981366465	0.113025858769825	0.248054615691988	0.0755060874935664	0.157897566837947	0.129005278317627	0.036651626615753	0.169196756744124	0.0290558820398005	0.0861484884541598	0.0992399656328891	0.0698734753642274	0.0488207755270172	0.1865839540511
0.256656896992736	0.367300607480644	0.264455733064439	0.203596224295688	0.53126346330352	0.180066268933218	0.102835821017474	0.311538685437583	0.0172524435180574	0.341618567378781	0.474745163749574	0.0184680962810171	0.309466021995954	0.254738718384176	0.429002722071422	0.201939309530823	0.283563589571387	0.238483392225559	0.291045613782376	0.329501430418215	0.22238911264066	0.123357690669348	0.231205712691642	0.418495471863221	0.369827762488986	0.24719919805147	0.292835454747506	0.372480997002116	0.251870328635889	0.321292813937007	0.256649086462528	0.0744457122007876	0.16169302407908	0.254284650590239	0.342289047673103	0.164129554511362	0.175947936825215	0.184109891999995	0.365131024764755	0.175069171763015	0.319233301067542	0.267452745915287	0.285620896649548	0.11091030215991	0.15189095972394	0.40368685407277	0.347395325994867	0.268361713490158	0.250025742535164	0.161326879420786
0.180786819344532	0.369042228386969	0.276908596843024	0.155919190859178	0.326310502037752	0.213207642710414	0.258020006734181	0.264996016284264	0.169527851985006	0.106522786785214	0.223493869779536	0.377795843132698	0.210351912877477	0.238988340671778	0.267410937775546	0.192377100561284	0.188027369174135	0.132862049022045	0.144241320824906	0.173220196806226	0.171569931464257	0.0949105978123755	0.112400600844695	0.288469506513226	0.338288091074819	0.162804894239046	0.0201522889874798	0.228633831403163	0.168406519030589	0.15274370507477	0.208439079561062	0.0574437569224272	0.20026822313166	0.175716697335064	0.263749256690547	0.170028804803734	0.0676699522039649	0.129912196231529	0.202446248332145	0.244681226578849	0.146536651523706	0.164294640589542	0.35461170754593	0.252831733256785	0.164398435073709	0.168325058761939	0.144434036853437	0.184364841697049	0.357864424301218	0.263143564701696
0.255473887369434	0.370042646873249	0.145806469746613	0.351936820501692	0.374920983624917	0.174384481334836	0.268916084367317	0.233583062869229	0.23578407474045	0.367228464546963	0.416395077887491	0.292914137679013	0.401922192549436	0.311293334206069	0.337485070390105	0.268203394464295	0.26391286898657	0.138521534712687	0.290250615505721	0.246707040768702	0.157990750645069	0.302166773221428	0.187405434660909	0.387684313774661	0.147761294212397	0.249079180241163	0.15927071869997	0.260833580275317	0.170851725544837	0.133969904554581	0.178735369818954	0.269008713593185	0.13922371111772	0.305829879261347	0.331767272713042	0.098282338793969	0.0765860667033743	0.516855161990175	0.138561129348667	0.108711837696618	0.244156327371882	0.257548598295748	0.209143460913328	0.49321024057424	0.302853955058464	0.221164368216319	0.301276269725795	0.17441876296148	0.242250243978597	0.282571997587607
0.0704447201072252	0.197072801769971	0.0691223980150812	0.0973872093888515	0.3432168465151	0.108828077953532	0.0954748684867981	0.236668277097882	0.35469390120752	0.221112465944804	0.209915830137248	0.1727602965953	0.277980074581626	0.259914615497417	0.0397655834886715	0.20230307205312	0.165360532108032	0.0999994852833764	0.171194466554771	0.136735508875063	0.265169553413114	0.262095846452581	0.134048159761354	0.193698183305229	0.157909418139592	0.238839340781706	0.124085150342898	0.196751275334774	0.294014551955868	0.330253728807125	0.222720203281303	0.331280847429549	0.136493105673935	0.168838848692605	0.276276231493138	0.0556413422474126	0.280165344674917	0.202290686938005	0.205274246560339	0.1918098799348	0.144072718348003	0.195486804326532	0.170403781752251	0.15802807841965	0.173361785195798	0.15228081740964	0.202049961125262	0.297519762997032	0.136590283843247	0.102469027842698
0.317405804004811	0.259602872079152	0.122980777861343	0.203862454123975	0.377057017568933	0.31868642202916	0.188585860302138	0.0768744087018326	0.0608009158477254	0.188011663825031	0.159601838757641	0.127541375198001	0.151357361505047	0.0628739697494957	0.219991634093866	0.240133501773097	0.11992678354293	0.0640385673252962	0.272728365544984	0.117549308516079	0.207956578465513	0.148125442325999	0.120099301282607	0.187401713495481	0.179093681436203	0.0670606607067378	0.353681934496873	0.164078230475405	0.119227089355977	0.201106606602855	0.214210148413669	0.0852676503844952	0.20332688894017	0.0479041827580066	0.0920155015500046	0.132132029097452	0.0884930510260128	0.119209865027761	0.180278569902767	0.092506126401359	0.190185063733959	0.1325043794929	0.127872822361212	0.119462191287206	0.162006352452516	0.148282999951283	0.108683561624689	0.464683493442849	0.130632119685674	0.175664913502648
0.167849187410395	0.120129734797811	0.17596056889446	0.0227930186739695	0.203870573511824	0.0563181005195659	0.0999660978903573	0.221333034074483	0.035217728307666	0.131650199928438	0.0580387908562693	0.0945960410187995	0.113973204566907	0.13443422185142	0.155464830839777	0.118165371048141	0.257731222687609	0.0708970084783731	0.1024227064657	0.0917486872663037	0.297216119123644	0.129432096041585	0.138255190460015	0.195439096052581	0.0763638315345904	0.125919052959355	0.0313424495659708	0.0532857002959894	0.113475470423464	0.172688254565126	0.303810918732653	0.148779794531366	0.166950863987015	0.101779367826652	0.0823337802573676	0.243737272971121	0.0401581714684147	0.10220021469641	0.1282998353161	0.123521564494686	0.155658452934291	0.0748398253806047	0.0679950374001897	0.0918266445772364	0.0880602172968458	0.0436575699844757	0.0655154920218191	0.0704863208227483	0.070600689647842	0.0486815501004775
0.509900603236013	0.575589561926075	0.212017054276758	0.466882707875497	0.263803579223043	0.612740747666631	0.444697472317811	0.47232764296978	0.717944579745454	0.488552129384414	0.221803649913521	0.315239699765129	0.302602117097176	0.411421192690605	0.282300757112871	0.312667321764859	0.307277533222493	0.509573010304622	0.299898862311909	0.454752542859927	0.491244156695347	0.167854293558354	0.435989694640458	0.37078076809836	0.271225857014104	0.379589671899184	0.666961923498328	0.466189812212434	0.602374614672381	0.441840757299833	0.395286614641389	0.362581757130071	0.429408052611142	0.35415939310698	0.604238408355604	0.332385016719414	0.264822542176643	0.432872495433471	0.303912272784845	0.528774474722495	0.371310286567178	0.328356174771391	0.502981623272829	0.455130767889186	0.484580700098398	0.333953963665952	0.426913315174591	0.527677108031768	0.312946709823855	0.389922214341912
0.0905872241979657	0.034695983666841	0.129765937596663	0.0281172210653067	0.112208777410677	0.132600330020926	0.221815846277078	0.302908825462729	0.285883611783152	0.251747804876567	0.244693793844307	0.163069487776759	0.0918610701412154	0.281581644968642	0.130528299444383	0.104354908103109	0.323574067326555	0.144577874700695	0.128056102435592	0.0620489314446663	0.106403857046423	0.186171955804573	0.222161503423005	0.029020736422703	0.165057722984961	0.230387695225926	0.237972186825379	0.204916285696739	0.162401610631355	0.128968102427238	0.318529328127955	0.109620100757812	0.0872315747149763	0.170160298938696	0.0765023647426635	0.301848205082892	0.140827354057005	0.244298355222666	0.0928266795831942	0.0584104561343481	0.0699890178375958	0.106237161249313	0.088055358913161	0.0805837790378502	0.255732233228004	0.176648185777066	0.023540085361844	0.207917022415079	0.101215417339321	0.117703204704499
0.161916182314985	0.188744903443634	0.0893091953876162	0.035358808083363	0.138547248815855	0.159441152263757	0.0444565928605678	0.0758821622526391	0.0339766462001554	0.185885526320798	0.173250091958206	0.166389072020075	0.0869611636503721	0.174630076979885	0.152065117243709	0.103683585978218	0.0644838635590781	0.241217875849837	0.0702096013547685	0.0430515033185829	0.089177067842114	0.163826382956149	0.0524133037129868	0.125019160302245	0.309525131227711	0.190741281036009	0.100346812786123	0.0801604638176651	0.226885774015737	0.145819882279338	0.103930133606014	0.0335952000344109	0.198884501216787	0.230378396017183	0.135045568269503	0.112670990208614	0.0232833078534293	0.167930097569293	0.121764670323947	0.168703021309074	0.0902795676283178	0.132392116800209	0.230476789201067	0.159790806164341	0.0582181976495721	0.229102222459822	0.184845336724063	0.0841539843120954	0.106817458077086	0.166198394413569
0.155808600235533	0.147056227590061	0.0769029825203823	0.309302409314636	0.225406398667355	0.0370905459891547	0.0650462436658367	0.270114770792768	0.0143921000760612	0.130939180196378	0.118214557221234	0.12535306011187	0.14015736291299	0.172139327649436	0.16011730106379	0.157625875909971	0.241359549225404	0.200525637998585	0.0476083955947268	0.0329633997873615	0.0821305045394761	0.219413399574474	0.0714517026591536	0.0391354976553231	0.115067183863519	0.15152141729473	0.061200463352335	0.142222273623016	0.164934129124309	0.146672895723579	0.050781129663438	0.138087242888026	0.0604339057510083	0.102471999343103	0.0136996654076727	0.0158568265819678	0.0882528733524161	0.0342385946194364	0.180305306387555	0.249291693027474	0.0448518986596565	0.15174647247787	0.0916872408535451	0.0971652601183664	0.191819997924825	0.146925140201124	0.0678779586212999	0.233295815389346	0.226150854362813	0.0224260045004405
0.120376663199071	0.106391882757671	0.214899774630408	0.0756737022392773	0.122077029745413	0.0717113859064639	0.115361178965214	0.0765161604965677	0.125403970827342	0.129552172822381	0.136060964055171	0.12825666336725	0.158694545160077	0.131286340384797	0.351990184196831	0.179268846710018	0.111141149388579	0.153219355373161	0.14171022154415	0.164168476712955	0.169925443480663	0.147985187589089	0.0524719139836094	0.124603499788128	0.124819315836823	0.0844999714568058	0.26315580953819	0.151672401109455	0.0390133699969293	0.12608809576409	0.175320711137568	0.050625944850193	0.0412971335990139	0.202013647726682	0.0533218509031007	0.210900849757399	0.11404388577403	0.0875610543741588	0.150030951802438	0.23165014349879	0.15573547538157	0.0779706814913721	0.164697221489383	0.175006147667087	0.13451416543883	0.116713890992211	0.0711953014327996	0.184914305666436	0.0508440572762963	0.13191221448116
0.270875154830418	0.208486886789926	0.209857251229531	0.0462128404134081	0.237400680164133	0.284075333174974	0.146353161115043	0.0531303081290068	0.1846642266099	0.318864943416645	0.146255757723927	0.120261229133842	0.152799317408694	0.198815360341265	0.133706456436689	0.132804972827608	0.189081961906552	0.203368663858963	0.0882797059904767	0.190164175977672	0.209855523113621	0.165389171098709	0.182353721358737	0.188126515058944	0.132046283364709	0.0936355111876013	0.264248729734672	0.209950325571479	0.148174554032486	0.210686917553515	0.172855725330935	0.141768747600317	0.194290080347677	0.138944456232603	0.244472134787109	0.297706959107106	0.27257442101244	0.249023330458592	0.0777285213792925	0.169319414263102	0.113939996215431	0.0666708630414927	0.17124856214465	0.276482350420004	0.165931330260593	0.272182484268496	0.0591455446033807	0.0344178171069477	0.270393699704486	0.167848587674589
0.177459771799181	0.151339864006239	0.145651520863449	0.194502412857816	0.251731943536473	0.135689344488215	0.2296129222292	0.1005963797456	0.151685720247582	0.0248863362977154	0.133719956779548	0.207644102931686	0.256998070261393	0.320783057086592	0.128649907466824	0.0564547212065289	0.152337580802238	0.0220720609742427	0.147381272720142	0.120319581612824	0.0795817778442785	0.162147519041037	0.134752763655225	0.0498212587863103	0.0257835213745742	0.120188279216013	0.0218444386016104	0.093400750074001	0.230590391037222	0.305668769840693	0.184190392913447	0.0630867829653661	0.20727863551278	0.395469434331428	0.09574951254873	0.105696401903747	0.0655981756892446	0.166317731822351	0.102554986756805	0.231871046474151	0.0811996063762196	0.0157589591271254	0.160823206976655	0.090294266727785	0.132027174115587	0.121156896309333	0.162608683143022	0.0576147422675178	0.198725870372867	0.127037423953349
0.10976197494867	0.188734845629356	0.106068093875399	0.302675024133971	0.232639541886499	0.259879523511265	0.129005548026123	0.254057303347493	0.192538119523641	0.118146706591615	0.254596062166327	0.0752266549587685	0.199103430971769	0.16744650320153	0.199094531929115	0.188846931083245	0.285075452077961	0.11630652082118	0.227783900552827	0.190191588848392	0.300576928754831	0.225284913213954	0.168919232675299	0.106980264541896	0.111160137027564	0.243086491095293	0.276003115443359	0.249523164035265	0.187578690839438	0.295890058662081	0.213547821411238	0.138300583997259	0.110263519455218	0.235335778380802	0.132861740803134	0.190652719524568	0.233384738728071	0.292493197528353	0.234422912510872	0.166369405069571	0.0913863086331744	0.30017442750316	0.105036445900707	0.154359146045643	0.128984937486694	0.187022764775641	0.138687036341001	0.251086671928082	0.185950924853882	0.175466282480494
0.125678794206962	0.139505011667111	0.182916397507505	0.235221491261003	0.0793518169232822	0.189293586362851	0.100114866521413	0.305488884122516	0.106216743346124	0.148532008345617	0.163041863886715	0.172624948748993	0.0957372781956102	0.242149136180133	0.194830209931828	0.20730511671816	0.118548753925958	0.185044042724455	0.137600300615051	0.160910150005326	0.0898718612187558	0.132094842839903	0.0572980970651251	0.0657965823573907	0.154793793234308	0.176888054662405	0.0679347057257555	0.257268158418356	0.18493080672849	0.367809884864939	0.188861110025238	0.199074319449797	0.142856002570359	0.101228984672703	0.341657001746737	0.111617868382947	0.201230418413473	0.190456486904917	0.143703726101822	0.220273226587317	0.246841354292987	0.203963978558985	0.200487788299163	0.184543746523548	0.272987148487269	0.0547837704030537	0.15516345006955	0.190363301945569	0.0613300885412945	0.171950208012232
0.105502179133452	0.214520597890918	0.199333795928358	0.270318883225912	0.289453696407992	0.252866142762159	0.323831395730834	0.138101648128428	0.470813244772277	0.283202566779721	0.396251603964233	0.238911932353582	0.323676705188619	0.31220902683487	0.205811272008921	0.229223991344247	0.171549518906933	0.154988971198017	0.202245066159931	0.49036138580237	0.333984135711807	0.255627012741681	0.383098035894847	0.357938049611745	0.284109348928788	0.355779448570445	0.238730756080633	0.447789526811269	0.164614164323328	0.512009565483915	0.603613809467357	0.286862981344374	0.304391405637022	0.33599000670328	0.0675131917162757	0.225700350300769	0.302596361751358	0.313923370018357	0.3178464726419	0.294273411476585	0.232120735099926	0.253403459793378	0.469554566100395	0.302114033104981	0.107428156355941	0.168315680682728	0.137256700020667	0.208312761754681	0.381286927943921	0.21195803781313
0.227749170337655	0.323153764854597	0.145539461438802	0.212577318965638	0.240861075501252	0.331884005272226	0.257210070398778	0.291694348830647	0.179808280477902	0.274547916127057	0.457327074428641	0.26430835785583	0.414273037469662	0.35077623868177	0.295866349590713	0.199925313121332	0.422753656784656	0.450475579746947	0.277825355824302	0.319485244964208	0.210134719520645	0.376935913256458	0.346945555041839	0.452481371638566	0.294017732411516	0.329501345401491	0.474166264833702	0.347011141004334	0.106569360180593	0.408887559127516	0.176625570364656	0.33537866123027	0.508875694231558	0.310434043648538	0.359423363630594	0.139689820261571	0.392408387006101	0.250938266590765	0.247719095579752	0.205065079811656	0.231468259931816	0.185194636533337	0.438193946912323	0.111798734097236	0.295309146970363	0.376850422410179	0.247848276213436	0.180736089216934	0.0853225669553302	0.441839515591742
0.162078997941519	0.170867804440158	0.103296908279384	0.0717647990280618	0.154860553039746	0.140197952277274	0.12849884034422	0.250881876218102	0.289876499754886	0.0768901253588691	0.242691159703919	0.167152137778599	0.0973662608753155	0.101206487348468	0.0608463041750154	0.131806758166577	0.10488139437044	0.132190368325254	0.23587099336614	0.144001895195541	0.0780089032683232	0.102090929188799	0.146650269661217	0.258970726766173	0.157818195827105	0.0985464891629529	0.116958903219825	0.152319094861577	0.168423864590361	0.196754102720248	0.178118208190799	0.236982925258751	0.0131071805570874	0.114567717301603	0.134349238531262	0.220406083297762	0.14987282588615	0.0165664369677641	0.203476992942418	0.206431285042021	0.183383237220729	0.0697558028304184	0.0892096051020348	0.219884014836277	0.217709588768639	0.0432948217735101	0.21589198974562	0.200076873690998	0.199388097611869	0.135867845301151
0.160006406401025	0.0807077205914955	0.220336785026491	0.120893325972871	0.142522096880519	0.112301953332669	0.401922727794856	0.16973963318258	0.183471674932956	0.207901465920974	0.112315756662966	0.283304165860201	0.186875630685374	0.10256565078741	0.209848167882805	0.32930660256536	0.267678588281106	0.197821255081981	0.0806092820741495	0.291817215612051	0.195321331760467	0.290393722850615	0.21306960268082	0.281396985599349	0.345501890585638	0.250354529406102	0.197489514660132	0.230329119796608	0.389549663482463	0.262437859857841	0.230989994257029	0.220141914063474	0.214725101853044	0.0725886021097665	0.0609770725081562	0.138329043448151	0.114008047040384	0.196091531846982	0.139842600286876	0.229811821378691	0.222435984050693	0.187583104239588	0.109775581360791	0.159821339732253	0.154301528394245	0.321629941366575	0.194121554369328	0.173511255137073	0.157204130055818	0.237016174031209
0.11549244190342	0.0370950394062602	0.054196801836589	0.0950033240269397	0.227521039918883	0.140786834509011	0.0915913997983413	0.175470197422615	0.0746809845618609	0.100230065988678	0.068264325025893	0.083344830030267	0.120341371607507	0.136458328180691	0.187381539575924	0.157279256583427	0.1008294297779	0.0658341423779372	0.0965716232883579	0.11333347549043	0.18758840365853	0.0420451461832248	0.131662011450657	0.154110664976543	0.076127179092544	0.0652340673868764	0.15316455211968	0.140393784348718	0.0850671579641933	0.16206368464415	0.0370611910244301	0.0418516434488316	0.109289310248498	0.10779180236534	0.0388816039724611	0.0336408339460413	0.0734330809250177	0.170197119593077	0.118332182724809	0.14962018217746	0.00838325845171679	0.0838406142115025	0.115464881656027	0.144616689045308	0.146486638272075	0.085408166909871	0.0636424673914211	0.0330656335919755	0.135969503994272	0.0832053713981919
0.331760949110907	0.241893068718763	0.217428099375449	0.203435077916519	0.112155747461767	0.331569392391819	0.252018432209333	0.17663125403032	0.327593519592696	0.257629855526102	0.176786841148571	0.298610954128616	0.223620718817327	0.199071769777833	0.0670406918427579	0.205332085225982	0.326022416408596	0.180095224656964	0.171763691970684	0.187045365220734	0.184889706696848	0.225088000004354	0.280166202513651	0.234581736289635	0.192844469852392	0.197925164704355	0.277330401704537	0.047981372465906	0.234419347194936	0.225356115220533	0.232770473089909	0.211557844098352	0.215339621593264	0.145673388297697	0.208568115911229	0.245224333096065	0.335893644701117	0.319211264170502	0.143594742341142	0.393959800012539	0.112840644400909	0.2093622139481	0.174286955412092	0.107233100291845	0.298442426127134	0.146908063745616	0.409996811958593	0.166211445378394	0.253438787623526	0.175406240709636
0.126749402521309	0.0575232561205727	0.102869799143307	0.0996292810429469	0.166284883368663	0.147600898272097	0.0793279911657432	0.113545132571854	0.204700894378511	0.200440370659611	0.0839337611498692	0.120806963094941	0.161058575634092	0.145718942538339	0.106903249929019	0.151841711006773	0.124650606713375	0.0148811787750588	0.0414201436181153	0.126699474070978	0.106331646628368	0.0470776829923026	0.0225077911975148	0.10974044119945	0.177739419139949	0.0264057808394682	0.152770369985693	0.169878297746853	0.157857130877209	0.0598335945068863	0.0407186319669018	0.0783505215164596	0.0751832861436802	0.107346244714555	0.110645714144019	0.155597178579395	0.10893654903657	0.0485757472396997	0.0874432893073774	0.0338435460408997	0.100943105644701	0.035729523135112	0.234127462576969	0.134886787722063	0.105011705980518	0.0727430043617976	0.152082572968285	0.0149084329922967	0.0946298886405796	0.0471551620942236
0.160771792520922	0.228932691301697	0.284513222584766	0.496109260549901	0.377951693209344	0.38395707631303	0.28933485430741	0.294913558866945	0.334028379178791	0.340933670753198	0.333739969119433	0.106843564662466	0.175217763290969	0.153893793000665	0.473001927719645	0.354991842241551	0.0698506606553789	0.209914509378199	0.18268142267962	0.319516449218284	0.377701028515253	0.25817527361469	0.306538729547944	0.335124337479166	0.401969683031507	0.229712579761101	0.428943131472716	0.389458215024231	0.571635174454835	0.396744690530255	0.33680847774581	0.143876527501497	0.462050541362014	0.238281530557624	0.286416644733682	0.172826134300658	0.413320791692119	0.315891561012763	0.0766337685049574	0.110925833271184	0.245430911788267	0.19079090900263	0.230803072803808	0.202117865611676	0.536211697009278	0.19734814810332	0.365674217247834	0.216846171103504	0.080824474043568	0.269712417975914
0.209199743939285	0.235141687340936	0.205089615463443	0.209040135889925	0.119823751584983	0.412897241114251	0.252190613057081	0.352042121716193	0.174420621680035	0.0527108055834295	0.229269192872621	0.243692385126561	0.236402677049669	0.237274279056399	0.142449218858208	0.33927540149921	0.198486910294386	0.264202485354794	0.340353366118099	0.128375838238208	0.130787324740602	0.247201597908205	0.125634642495772	0.185504419814785	0.215082539107223	0.20146156261725	0.367035599421514	0.161510088064811	0.197255229153431	0.308636443678351	0.313621345145798	0.337326993608273	0.193245407296034	0.235544099570052	0.29384143483764	0.18599084420737	0.239963635539888	0.26798461962928	0.0865267031437492	0.190606102891511	0.0983096346769171	0.293602242105391	0.327228460335403	0.0859874163332037	0.15615093551205	0.249778710982041	0.338434719472353	0.319073623483221	0.307024050013431	0.0993183816373354
0.118914973987719	0.0819267163827893	0.243309013080351	0.148266921531488	0.129075907000232	0.154086670818505	0.197882024827689	0.220285028847387	0.202158004315283	0.0246609656102275	0.276207364412827	0.121990541447516	0.100222415509755	0.124932816077934	0.0151496643600378	0.113257930845654	0.163451988890805	0.174548262201584	0.166584815263822	0.247254052371483	0.149402133042846	0.21927310453727	0.203455948385689	0.0237012187433242	0.161841192441363	0.219246936726674	0.0285112088180081	0.174909964859553	0.130228418706802	0.207093575445436	0.159541686422389	0.22685750996046	0.152644191063073	0.154252447327692	0.336093400538749	0.199327111817733	0.175507503141128	0.180355828412397	0.179690299572053	0.120893533091751	0.0900333930358342	0.182611474870831	0.116420100950793	0.144377250145685	0.171958303149146	0.0928199785592482	0.211521731909348	0.170637859536095	0.147134442071359	0.197029576597893
0.114933088419811	0.105355650412645	0.0829953433188887	0.109735946556024	0.231878253657065	0.1506726619182	0.0799687451294351	0.213729904720079	0.130839346192292	0.0774695879620416	0.182194299463727	0.141047603564122	0.158418047225702	0.146771061109471	0.083093829156021	0.185288649189663	0.0637249992535002	0.131626853013029	0.143872749627449	0.0276191177497707	0.0670056765168594	0.103855465998772	0.0405896437921645	0.230471163522676	0.0366155169801138	0.0487961370391233	0.121114970925707	0.104933244032552	0.0583672752883326	0.132383997446757	0.13777826209989	0.0146408680093984	0.194519814253792	0.0735297193333213	0.113749576937104	0.0696488161131551	0.155701139254557	0.0581078771192891	0.0510094442547446	0.0435510583999528	0.126149355862827	0.208610400811481	0.0460916803103881	0.0691584420420855	0.09213116827395	0.13058054957236	0.071135660880985	0.0595340692910076	0.109137462868625	0.208698865244895
0.162647350465167	0.185269731604021	0.0377099323531679	0.181906455180073	0.0662639524674504	0.0477994029314698	0.112296612068194	0.13105664337401	0.0612300482542199	0.153147650208748	0.112823645623226	0.146735970105652	0.132841519787211	0.266233688355466	0.0877463028740066	0.115917556039606	0.130112095820066	0.162812885771239	0.247547167335735	0.0776751538365841	0.174736217051019	0.102679258282652	0.229459210926116	0.0273654017307847	0.125948777995743	0.0376543564485431	0.0961459799198936	0.164921004217309	0.147703938783512	0.0590908187283245	0.100684044420157	0.176222835369909	0.0637745270441992	0.190877227066667	0.207015624444294	0.0532101193858198	0.125561217339916	0.0973115481754247	0.134667151481813	0.0715399180664369	0.191463935217288	0.0884036520277584	0.087609913936861	0.0463750345624162	0.0940785424328295	0.174141103304218	0.133457853740056	0.131030398610714	0.151947118885893	0.104255809323735
0.361265275246487	0.338414107060462	0.345177168561218	0.31261592031319	0.337639975108505	0.518129076255801	0.327686401360038	0.384212252697011	0.5013500091297	0.210261167416264	0.399653470168758	0.323200549356069	0.472195864556245	0.0765410073489548	0.4573588476231	0.237953389644448	0.25815931490345	0.439539775162005	0.349454070846508	0.408797469985628	0.327913793491796	0.285282872701595	0.33475209229275	0.49263330573663	0.188857819444496	0.315274451261405	0.473890498805209	0.183649894205306	0.29070214071413	0.261351286867199	0.278539316497011	0.470377671461752	0.422159864089168	0.227818247762975	0.380023743935928	0.487481663539374	0.33722898717898	0.206027651371102	0.278035773954381	0.210841065748492	0.328397004849009	0.322926144587164	0.199529421554198	0.314598430983119	0.163359048139558	0.219555809572068	0.366710597357827	0.27609837121608	0.346894530998355	0.568877568872758
0.0429582983287304	0.124166793441735	0.113721634663329	0.0786549072907501	0.0916892249373916	0.060904238128072	0.152884221671826	0.155053756039962	0.0740683686142004	0.0958961553228283	0.203034971925143	0.0591598091808121	0.0859332096486713	0.217000507261818	0.0814960729835444	0.0736091743957083	0.137253937046928	0.0728564138542201	0.21883944711632	0.069047043830453	0.113468726203426	0.114456873038672	0.036617988835459	0.152959229840714	0.07784452716012	0.0868257553793142	0.114893101769637	0.138436418902333	0.11201764760306	0.160768666481314	0.0957188403129746	0.0618601303686039	0.0840003583256911	0.0678940418346507	0.0757780987662167	0.17928830878046	0.0504788661291693	0.121267946925923	0.126450524362436	0.0950010614735908	0.0806381559451368	0.0724865563390047	0.057296019466767	0.0564063234657197	0.0106609915626285	0.0881554473837238	0.162306669167267	0.0348181575984959	0.163363145308154	0.0492381787494471
0.152879048178315	0.245785375365899	0.153473041986447	0.13626509640616	0.148433322455	0.183595272507665	0.156147586082581	0.173677485871292	0.156589440126607	0.237090001949724	0.177548601156133	0.141178396101139	0.114309448645683	0.156027368122519	0.176565959103046	0.119918062573012	0.196598835991086	0.0939915807284089	0.196677512953489	0.0595139108123958	0.117371873211466	0.0641491674436582	0.167409758382155	0.0590220261540724	0.0497600977231557	0.186894905692905	0.181590608543015	0.0198230124690461	0.151792948349793	0.0954090729084535	0.232002508723721	0.234698781174359	0.0652547288977276	0.102955207562795	0.121392970594579	0.0692226085033669	0.0461136788457612	0.0467826897586442	0.14048019442614	0.0568531896817024	0.129505194245045	0.196916617568246	0.0636203180177355	0.0819098099713337	0.0824842790302504	0.119703509680478	0.218530850984644	0.147847705712614	0.157119297575855	0.10873529832728
0.0792213431707337	0.117730178251485	0.15534547530005	0.101283974899207	0.211224403668823	0.168420028986773	0.349818965512292	0.175164789724476	0.0926412206645708	0.187262099433394	0.168584090001855	0.109713026534238	0.236251232914159	0.224611684594235	0.277412715446499	0.160654402023824	0.171371211127984	0.268226399947582	0.124465471757072	0.0920902096565433	0.0683274174278657	0.217337796141421	0.223661808760501	0.242236437123732	0.10778959303189	0.16102661196652	0.115022837305022	0.0922486644454959	0.0938139247496031	0.0307684533788252	0.0862590089949595	0.196291343862306	0.194458857594449	0.0913587927069968	0.110943965964314	0.0889349827895216	0.121124282608891	0.257188511480606	0.228442921847034	0.125857865460967	0.125690796796162	0.036076392234708	0.0995040090458395	0.297442384860161	0.253251774739783	0.0647505762605967	0.0711794390358016	0.0863728600204787	0.175264249951466	0.0459518704140506
0.212681469293049	0.205344864200544	0.0913509451402546	0.118064818820743	0.10592411614151	0.190140507671802	0.216333971876472	0.0590407015182924	0.0683303300579216	0.262503810070096	0.0948446129426869	0.265365972444171	0.117218626250383	0.131157926081949	0.255352770030755	0.108200491444737	0.317232654238258	0.120341755557273	0.201458936445247	0.433597728227444	0.202033064198139	0.374264139536191	0.0353671039044873	0.384513070259438	0.420278550255423	0.131768290644191	0.383837080164479	0.378930830934306	0.364012722532881	0.356453027413871	0.153052826526837	0.337652035281736	0.285317757504243	0.2631828193081	0.222918967803596	0.258552939792318	0.208619882428528	0.206605105590714	0.225619998801901	0.132279190327046	0.134892308212691	0.251763710455286	0.143866108367557	0.191479412270203	0.304042041618672	0.0385155075804149	0.13895076830241	0.162240974217399	0.309899723617334	0.191964616577639
0.144514543937399	0.0896610748118541	0.0246081912810269	0.105906769123365	0.182118459627574	0.0665694843257795	0.142884614397946	0.0944314868662063	0.214605357754521	0.0152827163251465	0.171406395789713	0.189554227480735	0.0782739856228447	0.175528940381821	0.15781910134483	0.072408642716124	0.115101713938638	0.0708695118732802	0.224704473016276	0.163393023491561	0.139069955582084	0.0674791492938115	0.117028985836177	0.199210947029048	0.119056802023878	0.135801590367477	0.106570963942587	0.0652364605034961	0.29182564240959	0.160166653228598	0.070407784918287	0.0247292008912237	0.0104292224348821	0.102860062139917	0.0162675149400545	0.058803818247772	0.114336593871421	0.148176752255299	0.0881639917624407	0.0946766347970845	0.0843748092290211	0.078355591121636	0.152655663753366	0.0404482041219842	0.0600215409288374	0.0976782692734147	0.239948449338207	0.113815952720357	0.0806484077128303	0.0837081080048193
0.253035284138655	0.305575683860153	0.292711466492244	0.357737706632611	0.102396740566611	0.305789585091775	0.345333491019116	0.129785620356251	0.162481650206453	0.324100576202296	0.426328241395582	0.28901860285127	0.194120080058556	0.326349302156156	0.309516271398465	0.285081549422814	0.296691612475662	0.246274759936072	0.363787860800398	0.254309262444336	0.116983765099793	0.417218903587266	0.156878392639023	0.278797833297983	0.289239915657953	0.290581536942129	0.236721920037082	0.259710272420422	0.264163108860208	0.116301510121852	0.307545991547055	0.318053281265451	0.215378999757822	0.226180764792942	0.14023486049047	0.271614776890323	0.17959294335942	0.272781952374511	0.358096278386093	0.313173188998707	0.363035040530374	0.173964442719597	0.452416943849288	0.325301610638035	0.187766726978329	0.192616351078848	0.234046446979734	0.276620696654625	0.406452485669764	0.267569749515318
0.177670918833668	0.0912565423288095	0.0517608724018848	0.10322589037733	0.121771528033301	0.0403661749186283	0.0535226126044404	0.119593063066934	0.148339289793447	0.280749703971652	0.100402764818762	0.0160435648393557	0.0876074179684917	0.141894986552452	0.0866724743917335	0.101477056843904	0.0139918353091121	0.217185515016058	0.0671441562047398	0.103744522388474	0.184262321765988	0.10983087941758	0.0652333621689278	0.154341168588865	0.187771354817328	0.0763513801857504	0.114009016205229	0.0906579606095979	0.0713500792363575	0.0435279480450137	0.114774830916342	0.130384642416887	0.123239905838658	0.149298136401455	0.0785094640552367	0.186693667052901	0.0781260866472959	0.103092010977389	0.100058899743726	0.17641309635251	0.178437204943538	0.202557790331204	0.196894793599069	0.0786492800051119	0.252793305176087	0.0269044405151956	0.304975360157103	0.108866611080395	0.137301871911238	0.174283921654638
0.0917678426058415	0.147491725638083	0.136154522877941	0.177427323368015	0.120751067191429	0.0954654888037766	0.133573434212719	0.206531029252393	0.167768775681634	0.125316654209958	0.0855608310397626	0.071337351121122	0.0961956474410407	0.216397043036743	0.188213356372396	0.232416766306672	0.123221236821751	0.108379463254169	0.364917019411811	0.175049443483642	0.109388393488835	0.093224042908954	0.121326039241092	0.0844845339708565	0.111537199364432	0.188463472359709	0.0783128932861314	0.0898765200232792	0.0907341521786158	0.121430694407927	0.142270172870493	0.296446646800213	0.136734019820972	0.127391222308429	0.0958806577679836	0.0736360806972649	0.145863903256733	0.139704665322279	0.229189565959055	0.0199252521063204	0.142907248150697	0.0926525479225612	0.168967596392248	0.195470710879612	0.202454630713544	0.178295611257895	0.130738389622698	0.114783838345006	0.0915755386098302	0.0973230893234637
0.0659204568199978	0.105818098728159	0.13697815176947	0.077153961683653	0.0985285934886726	0.117416678465112	0.136805172546132	0.0655727525839567	0.120207542721343	0.0689857378187731	0.0500012474816239	0.144627662519632	0.125799114723499	0.1519462669244	0.0193926088175322	0.0487987468537513	0.116134760314901	0.133831780576903	0.158403483273419	0.0745407614250195	0.16727545827054	0.10048697127074	0.0688836955167607	0.0318580978958333	0.0893258479077978	0.0604165654174565	0.089618070051883	0.190066516369942	0.114259082190776	0.0731403114061493	0.120841545769614	0.0842978435013524	0.0618366640868102	0.0326181817794785	0.108222600926129	0.0407565890042064	0.0770873624803781	0.0267459286859589	0.0812991517861755	0.0345862530261273	0.137643558553282	0.0701123846116005	0.11172853830432	0.141772046375105	0.157459824799669	0.134592487289334	0.0857461416787304	0.0245234279973459	0.198202534965211	0.0808625579906572
0.0815799947355042	0.228734258010409	0.0682904910836362	0.0405209487408587	0.150852218303496	0.103842193545907	0.13305732425602	0.14905845649726	0.126385397644447	0.131102386763731	0.108630573303781	0.0718959974953078	0.119411841086189	0.158212956977929	0.0314145194906713	0.141313877341783	0.112930313853614	0.145397095513777	0.102334517620195	0.0355040200443907	0.102295222833801	0.168857070192189	0.174310834691658	0.180760934342313	0.0970838817615056	0.10837740593477	0.12186376445193	0.117576595412599	0.0667490767531784	0.205189948941275	0.0515118109703163	0.0414295686452104	0.151921094723902	0.00413028854526473	0.193012761135906	0.0271568324654423	0.131569859196447	0.038024262616174	0.150211406130317	0.231422544743095	0.0849921600359757	0.0724857559303378	0.0209679298863783	0.126949705993884	0.0933834836884366	0.00446867199983284	0.16373511121342	0.140512360127019	0.130221514567377	0.0267979441418647
0.143932094041086	0.138023752468528	0.115511545973441	0.135163941358871	0.0771553761461442	0.118946834645074	0.0952272993751319	0.0432469421508516	0.15682219495981	0.166431611140733	0.164123749429781	0.0928818754317816	0.0272305566609756	0.0707144923724423	0.246803143957904	0.105873046715292	0.116686593423452	0.183181439240443	0.108960931919644	0.0530814467260334	0.125637615042267	0.141537066024252	0.1286565024319	0.118821881211516	0.169144007594852	0.181688630469851	0.201634010341634	0.027718417977735	0.247212314945987	0.141135982979561	0.0995500885238562	0.200764898366119	0.160196959311031	0.154145249308936	0.0485960338434692	0.0594178391647239	0.158964784707188	0.132328154836414	0.120963431809194	0.252384174800811	0.271219087058728	0.125841959883168	0.155429137502808	0.0341578796567483	0.294215234458483	0.203532000920988	0.0687252080847792	0.177684425366188	0.133089340020388	0.0723954518658769
0.0616734347668824	0.0771133118534018	0.113137522452909	0.215028122835339	0.132832512036046	0.0989019106838594	0.141192435335317	0.0972860262037817	0.11897082827481	0.186301622704071	0.162372637036251	0.105653265095644	0.170143913261215	0.157618215091278	0.0928122951242743	0.152837172610103	0.118330691813058	0.136897423118785	0.0821203214009943	0.0211739858166116	0.21501611508133	0.225620871574579	0.0857014518690518	0.132413581139096	0.0370263597943066	0.0568231507447889	0.151170418527237	0.179417721573985	0.102575160204426	0.0766371683244736	0.240858951335797	0.286264386014223	0.0423263602476105	0.172744167062654	0.200932203743441	0.156316173809878	0.0577146577935502	0.0963931117377264	0.112286954547055	0.176089934932267	0.260180181370127	0.168797854505589	0.175929730466984	0.0984173397051404	0.114553209843734	0.062388782648045	0.162948729239108	0.234229650294748	0.12408535880389	0.116869164107578
0.206099575849151	0.324211894677987	0.154026198384235	0.133602420046091	0.250467596804477	0.0975635396902147	0.156242540005027	0.114585596470709	0.099488574453611	0.0998105479475601	0.220478023458598	0.191688396493821	0.0660033240720162	0.144268757508021	0.170134459496077	0.270713871328634	0.0758199695446589	0.210186127951787	0.190301617167284	0.161740792548383	0.116589064752911	0.19203600057016	0.203394352925788	0.0734236975927745	0.189062028840676	0.244143877185552	0.046753031218829	0.229606239240052	0.247475700984198	0.165323378511087	0.0832145267852411	0.152834963203725	0.190374705025852	0.0986218460123405	0.0864926852955699	0.33805480691269	0.130298586963338	0.178102612410609	0.286285499919842	0.167729740765098	0.125897805203324	0.209269641079346	0.291029202688802	0.21428845330228	0.176840285657074	0.344505676945405	0.172272666807288	0.217219573853607	0.0839420351790031	0.166382570872102
0.125882446876333	0.0923986124420708	0.119024450153997	0.0725186688280749	0.104352752322551	0.0288235322013455	0.19582249814861	0.176422513531398	0.165469131505985	0.126091072018341	0.0993010734871104	0.0530971864675003	0.194199094772088	0.122697855950136	0.137557779712877	0.21490454637511	0.15127827622035	0.0912748053554545	0.0732107505936034	0.0264889454503591	0.050841694587724	0.0838211752235967	0.0605860263596978	0.168153983850775	0.0653964488508742	0.127207419152218	0.163072472752995	0.0894441053330622	0.0325422529865911	0.0437741483751826	0.167020964794348	0.140815086404294	0.132130764553462	0.0922953780531989	0.0616334089216766	0.102497792158818	0.0962877968654518	0.120908689786955	0.0877809444594378	0.201048947595536	0.20077612688146	0.0958559830505013	0.0570797377514683	0.156722016743269	0.0320089897364365	0.160320397714735	0.0350888046781605	0.115199133872755	0.102885511600849	0.0910774887672865
0.180420103117834	0.311176338745638	0.270226502256141	0.358590842636129	0.405682591455746	0.489636528127523	0.37087964284858	0.301652100327016	0.36463922118963	0.278212087965315	0.273854724956955	0.542559138942226	0.320716538172515	0.424923206977385	0.247858192942759	0.174743491934464	0.216531466882281	0.453447135307719	0.291852322579894	0.311434936921486	0.226621257916534	0.188524623078154	0.30945909530962	0.435104105849074	0.44412396351852	0.332558683352575	0.402310108845443	0.286561166645483	0.198858633227154	0.386316485843067	0.450122525665981	0.215896581156002	0.39183618092302	0.315750422324535	0.284006931115721	0.443737560563865	0.384701905803372	0.424812779936209	0.327137611382198	0.326747489929331	0.553774000675122	0.281535898941545	0.446366520385942	0.197926843182677	0.386422454697964	0.346964127681768	0.28990407198658	0.191652525330209	0.21156769829025	0.349472654322366
0.207716254734313	0.43273835282863	0.306232856653634	0.070173760849678	0.200117510387797	0.238252955786806	0.0915806232795846	0.0776114139339183	0.281235560891982	0.236356190657425	0.0309560077741381	0.178208112415232	0.154536650867504	0.210169318633209	0.358207230411028	0.364509586464954	0.221722269317799	0.245441196500399	0.070315035521704	0.209531967469082	0.24586724839907	0.261392037125251	0.177678426577459	0.219804400089881	0.215528742205883	0.148234694287706	0.229712704721418	0.23333302753015	0.202855868205317	0.280495170490585	0.126441000842512	0.222621366385215	0.152266310529579	0.29158942065874	0.136606729678358	0.336740185551784	0.305954086444044	0.131329940578957	0.0962207192545332	0.222138925160716	0.188948510852356	0.185951986107269	0.149267539688273	0.20755513626991	0.179680427955642	0.200794095927395	0.311075570760647	0.332799966406436	0.199007395548564	0.240651040322523
0.0808475656330427	0.175945296115185	0.180324338951929	0.113626282105254	0.0515895551255736	0.062124655188252	0.14724819764459	0.0682649530047788	0.0906533470623132	0.0371396383876163	0.148349155660624	0.139056003629196	0.176097516975155	0.180632760890737	0.12680452710085	0.120891771904512	0.112855364098648	0.159137431065537	0.0401121852488514	0.0713256986235011	0.0825406228256669	0.0774382056910315	0.108759601564701	0.149765230785414	0.17152476184146	0.104585314046304	0.116071480713266	0.0293095290556996	0.204398129949811	0.0754414014593935	0.0874462641351465	0.0902495032588064	0.134671123998874	0.05241557941569	0.0665517144571603	0.123633497951099	0.156810745805158	0.0830996448740144	0.142418014547761	0.196168409139581	0.119196377148711	0.0459990850818274	0.106820370117736	0.170402772437094	0.0792669750275611	0.0783068980879565	0.13208129708864	0.182746062726807	0.0813785397351151	0.106921585109519
0.373014438678022	0.174045527722468	0.193846918986839	0.221858315212773	0.15760729449506	0.237543108818425	0.313736512071376	0.159094593840749	0.118968810910265	0.268744932009159	0.134025916961759	0.215538669613848	0.283955384224745	0.268499107428949	0.237312526476051	0.0287238415071418	0.160853656018676	0.192860080183921	0.198557945145315	0.249159432905118	0.31059521211506	0.107391738610344	0.306013994927454	0.259402216360474	0.211982636110185	0.227189640136133	0.203677870098979	0.265207777403685	0.126844796242188	0.0743128369962882	0.291689239745055	0.220364417585258	0.168355680441261	0.379970714210293	0.374346698365766	0.432160945143596	0.371308035826856	0.231550725936209	0.276370682051915	0.173050799270879	0.20748306140361	0.199773581511026	0.330500066993592	0.213958883644186	0.234561096649344	0.124903161044309	0.107884009353609	0.140158890710222	0.302228544326064	0.286375540690536
0.0953321715729957	0.158460777494622	0.192999246489643	0.0422117565863469	0.101561174231972	0.103196143564132	0.147726063151157	0.217015511231663	0.141627634217815	0.0439374992419653	0.159508227231388	0.0145944021309445	0.0286781394287172	0.236755757209598	0.135827832485697	0.144402900496666	0.103478540972705	0.199743544691324	0.091380923448994	0.0148997030962239	0.307944284799405	0.108385090030585	0.0759076436664668	0.153389509069591	0.114933945311056	0.13740568465934	0.0527377985739356	0.0889126175549509	0.0904271528789959	0.276754501545684	0.159358418974563	0.182131887920924	0.116231480702392	0.18564084450222	0.0969916836569868	0.124405309051911	0.0978420270688159	0.096220915350128	0.130812940825117	0.227590906675728	0.0929382962945378	0.124749178186555	0.114794159372374	0.0733935022707113	0.238539799596084	0.207588292338177	0.214154418179056	0.127979420821396	0.0418897899640712	0.233135218692029
0.0357022943388601	0.0995254912660963	0.143857088312988	0.10741877238416	0.147626591075084	0.261300013403004	0.170331123847787	0.139371217637583	0.273881998591486	0.147217579521715	0.261824935204136	0.214363862072319	0.175558759569837	0.0795003669206331	0.156574925469936	0.219743498605897	0.109291927003559	0.153733440345321	0.119213609497497	0.166240736384418	0.19492650196152	0.127691247012016	0.13527624767656	0.018737286867559	0.102158879519699	0.180309131718807	0.171016797754842	0.198064058046103	0.136752672953535	0.10459870417731	0.212902407514147	0.214825000672041	0.120185581641352	0.119675902576028	0.15419282066765	0.170092184594854	0.215086204091592	0.184865355304834	0.0729868079064498	0.145124897971583	0.0388538723135404	0.233672382434296	0.176157635447172	0.087531390556778	0.121675442680607	0.146465448064908	0.167543041538615	0.0966509337561645	0.19568949956224	0.215372456688491
0.179457991538163	0.196008784515516	0.200805613555786	0.300991301025129	0.102027847202454	0.105945371305021	0.148178374636723	0.412249007529236	0.205766964213905	0.075638321472228	0.172381690070899	0.157091000427785	0.276497698868219	0.296678721361475	0.159696207358472	0.187731109096158	0.215506213450094	0.115536961322832	0.128616192740256	0.101302222807136	0.246163310520005	0.270636574224919	0.21021197849088	0.22089518207915	0.242432369900824	0.206727654552366	0.154781847878335	0.153358825080699	0.0975358034534627	0.190266851228058	0.184921684847543	0.072611380414429	0.0764669229353353	0.0736002739549494	0.238608040854662	0.24161014017842	0.0778887041852976	0.251486246533682	0.156336057346597	0.173927322010621	0.0506383844472397	0.231765661748915	0.0659571362270721	0.078595386785786	0.20647317509423	0.210278604295016	0.3751324232801	0.0428165153233986	0.223122871521702	0.140027665238439
0.0803505388700387	0.10057259137002	0.176596665512103	0.208628295101168	0.169389350911349	0.149179533556847	0.0753457618149588	0.187801166410489	0.111113261673045	0.127560043311808	0.0812363496731192	0.136036674644524	0.165894619061168	0.212306781084001	0.134250570144081	0.224156157153445	0.101703879726479	0.159863709629635	0.145165397525481	0.101759580440842	0.180053258971645	0.143313966417522	0.151101382939734	0.181011405617389	0.187634176834739	0.114613095299904	0.155422056311532	0.0692422618068604	0.17782088955545	0.221621568947655	0.218534103704597	0.179099849757316	0.164403957676027	0.10104624301578	0.118169282745473	0.176445865386583	0.181722243747326	0.213886994746969	0.113973747346789	0.13986341991919	0.189394507477609	0.181576526330075	0.164548100541947	0.165245909910776	0.10343405052621	0.186308239783329	0.241811770582203	0.161760402480412	0.301881760315293	0.0535776711630652
0.108494954096404	0.219154153136384	0.0564765761958575	0.155008521306476	0.0231307399550749	0.0684432710677361	0.0577416297800755	0.159504105912951	0.142924760260898	0.168865846806229	0.123081564624642	0.0700944981759872	0.165055409592968	0.105695065476777	0.0739115329853197	0.155634654710116	0.0859269960710794	0.181186030682114	0.195275097001137	0.196001036136651	0.124463863924981	0.0621513621088074	0.207474819465819	0.181444968094763	0.276555545697876	0.0542970699584398	0.194480030919886	0.0940919340807728	0.237339585016496	0.0633409343455082	0.0877390545926869	0.10831239163974	0.119527955969922	0.0545567725810912	0.153352889741101	0.0446221664245667	0.0375635609931926	0.146470401103298	0.113048139828731	0.103161896556902	0.276815250757806	0.258508733553859	0.126794132110859	0.170191830712651	0.277358912496913	0.169014975059519	0.223130901801096	0.0140562263538634	0.0697875700602478	0.066540561477344
0.202416032892722	0.0901684131893337	0.263037533462333	0.202281812406485	0.143106462677531	0.19416302436237	0.228919599577363	0.145248753094787	0.133243256744478	0.0426159733336058	0.0351545622416394	0.0502899726248063	0.0923281962122153	0.16169995952599	0.139603769006544	0.22134412428561	0.0240255061272326	0.208499762615627	0.181806364470062	0.0673620443944773	0.0856986243632446	0.125748594048514	0.112916930495166	0.169215779496871	0.118805904284718	0.0398741206305857	0.231199571974106	0.156295845405185	0.141964664910704	0.187937863512289	0.0704192378890463	0.0963715814231405	0.0634927717387145	0.251791747335849	0.135459236581093	0.0453549888407076	0.102474013743935	0.143166273500778	0.177934948491661	0.156073539040808	0.306263344298089	0.0364608196824989	0.0217956500664353	0.0355254028391094	0.106186175957771	0.194610950956749	0.24520527144301	0.0643893416882375	0.117748263742218	0.0532490419943113
0.108981887528674	0.220497461997599	0.102432521920045	0.149767762198532	0.00619785336842725	0.180370450339302	0.147976834281782	0.0864606815272266	0.109403598600604	0.223441684800438	0.161753703851208	0.15163747845716	0.150048269941271	0.0370054858031617	0.122812775657009	0.208659499404207	0.0930763175561743	0.171899274802363	0.0629327296408125	0.188566814304197	0.108893816054467	0.0877028110204878	0.243127454836706	0.0848355164208912	0.217183761222857	0.0639646951038032	0.132366118544844	0.260788461474679	0.136890100749755	0.0665556738659393	0.142336725524346	0.228322009169575	0.0457624427621472	0.0935927545939941	0.108173100568426	0.234182090581667	0.132189978515331	0.185316605939015	0.0796903933683051	0.177429943349136	0.0552608563341476	0.131374972331363	0.0996085030179176	0.107771784945321	0.232224098200558	0.0582785817164771	0.116368207732922	0.0791024390989083	0.197971373411536	0.169883141572989
0.0582509406531568	0.0759613357612207	0.161593522189783	0.0232722956131878	0.188567268373085	0.0560792617877448	0.121844687132013	0.11682596266632	0.0875084773624002	0.0544677251463145	0.209893665488623	0.115836891886664	0.0856413575683017	0.0732006723469136	0.0493531347573586	0.0632937594330539	0.13425666506578	0.222195351912604	0.186497701550904	0.103624092805159	0.180694449639953	0.265387300315482	0.204352856693759	0.107108815383098	0.191570296264277	0.205338569607807	0.194895171765736	0.104483687590037	0.313672228979615	0.141685321177654	0.0423881488726755	0.0704537928073173	0.062577519331295	0.0292221981681735	0.0911308386968036	0.160192037764803	0.126323306419394	0.105266825133199	0.0766596826163388	0.132472913217219	0.0658619411504095	0.0553067496993604	0.217643480855945	0.173748316599759	0.12450977034797	0.160345955326513	0.201918160700641	0.223232823103743	0.133224418380939	0.133243194875231
0.133445762003004	0.0781550389964691	0.105147875333949	0.186983223419268	0.163622957854058	0.174488295099614	0.219118570229731	0.235030530606132	0.0119018708414955	0.0942374501955916	0.0828927432342186	0.220635657032412	0.12070160147825	0.217238040876851	0.145199729985408	0.0516642461082203	0.258088158448814	0.109646856572065	0.0227568216106841	0.146138633265061	0.150731707514883	0.114607797748846	0.056382072598404	0.0814128402720836	0.19428008804018	0.09333935513128	0.145059480875674	0.114433202170393	0.0560941149260598	0.101549186523916	0.0598403603628395	0.24963817109685	0.128821528733015	0.124263485593678	0.106564948394451	0.0539984816533188	0.126544665821283	0.204140778227282	0.0918046383625517	0.113336633758996	0.320733153921449	0.267932087096205	0.146604721308298	0.0381911195261856	0.158019587438551	0.0787552544129846	0.102371989012632	0.10083641336467	0.106341547505728	0.10301062300669
0.0318205396261236	0.0448328064244946	0.0663721811942443	0.0582491808001898	0.25957131240599	0.213361476931943	0.0590542577499921	0.110610926801528	0.103414202671899	0.117526978475746	0.07029151918495	0.0596429702376885	0.0483582941887997	0.0785836373827535	0.112156552622364	0.269149797694639	0.069956235510211	0.0770808844534169	0.266899477159705	0.122481925378652	0.169163071399638	0.125428114734917	0.0768821551604556	0.0494885103770259	0.209358602896012	0.193365930020381	0.175228806042735	0.0560340707799112	0.010936020142876	0.0313938153014141	0.119196183381943	0.0341382970073435	0.0920150251471253	0.246824879508758	0.0683129766901209	0.171383964465911	0.0186818477925311	0.12699894250921	0.267800390022819	0.244025307555282	0.0583905711344306	0.114768278130236	0.17009189819072	0.0747771372828119	0.0723801641172117	0.0930759280068325	0.0617352924232979	0.124032367306018	0.135356940511109	0.0178375659806011
0.236844133428377	0.116343793547693	0.258864651087334	0.153745652811109	0.0448425242414586	0.254209430654628	0.200302877228432	0.0729506682695053	0.20408745665309	0.0641601899974439	0.141896201052653	0.0496786104803919	0.3001602255283	0.190925688346259	0.0753411958213121	0.179848786732567	0.0760735554191974	0.193172097765317	0.183484137560641	0.125980292802811	0.219006169578292	0.153284500723916	0.271976054733725	0.160927462132384	0.158812133938364	0.132155154814406	0.216080999497966	0.138908356993415	0.0840642963510729	0.105300134133473	0.13557797985002	0.255319569854722	0.165186043860899	0.159870803245972	0.0996481692388546	0.20241185806603	0.11663136173891	0.123118597839575	0.0841281321709972	0.13580219759747	0.231748184986389	0.195050030255958	0.089969681108649	0.136365713183894	0.138360852857493	0.276618038229874	0.0682528590201649	0.153511392833658	0.131412168505555	0.287959651847998
0.157526273655566	0.112560732078361	0.0627442225187387	0.112562742449222	0.16651287285417	0.116842508070693	0.0675469088406872	0.112956283645561	0.066408533668308	0.0797335384060867	0.134551772328312	0.036319321578113	0.0736603908830797	0.149095070356342	0.111325561916832	0.179918412199731	0.135516782474948	0.0715862517552414	0.0453919019970049	0.0558048436608732	0.197320402538284	0.0758534445418809	0.139818557808462	0.115994806385352	0.0474118156983679	0.131796461727015	0.105973468731833	0.0308391252519425	0.0431399898581027	0.0510716902835414	0.177840628572754	0.149070338903681	0.0694541527193313	0.101411902554722	0.0793518215818868	0.0790565548701213	0.150092382856073	0.0532448978670783	0.112286386749926	0.135345637989094	0.116766641687585	0.049456292166415	0.180909348548382	0.124659340176725	0.0297519688728158	0.0427361906982759	0.10537497896632	0.0607076635616336	0.0927341606362154	0.0681576542934711
0.091805882345011	0.014887856887093	0.18316649665441	0.0636757935722846	0.262493308027481	0.0994818417480065	0.120733019557574	0.0661388157817518	0.0860347219274497	0.152345405062105	0.175664600827144	0.122033159746161	0.150179973541282	0.15635341590213	0.0735519326871082	0.160226133108105	0.0762487237396102	0.133503915959233	0.0475698527008356	0.171083069810873	0.106805187183114	0.122374529080279	0.180254830003643	0.270487566407151	0.123768155821758	0.170340928602536	0.232188132152064	0.10863077846527	0.116782137641756	0.0628985909082461	0.095899269956337	0.0954687905034001	0.177557925986501	0.218535266339005	0.03415246452487	0.132929162736829	0.227945757359463	0.16858323594787	0.0779722155209175	0.141263346092035	0.128898951015232	0.199615592081222	0.131469885573322	0.153024767711387	0.0369376911635933	0.0881742713549162	0.0889956076138244	0.147940213293859	0.198658893464561	0.0871476025429575
0.0735191080536645	0.187313969714701	0.115489553174188	0.139730805188153	0.170385982861141	0.267683439067909	0.129771939193697	0.14756467963788	0.169660278632396	0.234989141197163	0.0725991360209782	0.0337449908424648	0.140400880576122	0.0959872779154665	0.114507911109249	0.119628993399205	0.107041133083245	0.110709431851966	0.12669153472565	0.116306108494997	0.197770460183744	0.180684534124756	0.0713845796295846	0.211594068262067	0.165328233263439	0.151647103252584	0.0956043154242344	0.173284864651647	0.23943892135163	0.16582744004051	0.150990758043523	0.0655521231383981	0.189436448037077	0.131027134997097	0.184023096775532	0.228728342179997	0.133919681660712	0.187397012980044	0.0834949680828827	0.0438115053384314	0.132670392863802	0.133434972661926	0.00408283352323702	0.271656312065982	0.15486063758121	0.107941454835388	0.119611981486545	0.128970857942483	0.123262075656668	0.103573801648784
0.349035190525211	0.220653197721259	0.157812046047667	0.134709722537842	0.139603480843281	0.152102160657837	0.112549501900995	0.248024324177811	0.31155846386213	0.169218302549961	0.0972610753362541	0.299318322504737	0.144181240646694	0.238125557179212	0.207353875775961	0.127800997954678	0.171157173748137	0.281722862464133	0.240886123516419	0.230443611578327	0.167945583274018	0.187536805872338	0.251155194467743	0.160980557145051	0.079059194123432	0.174990875700335	0.0269986150354217	0.158838328672986	0.231215743512353	0.181209267235895	0.180879805081994	0.254292661314675	0.210448567211357	0.199390478432346	0.141165935457294	0.133955307131549	0.0618602866918834	0.185390796173381	0.0428963893921738	0.0504202452529735	0.19929699251652	0.0905589144521184	0.157763539524519	0.219513053262844	0.0596191711294095	0.172971540050148	0.219717054538786	0.114724580945548	0.144782049458212	0.176972938706549
0.25686285096115	0.163968270474968	0.22241988475858	0.115356176209895	0.295932706590265	0.384455774567544	0.26777486674761	0.250849883594492	0.0884697794173355	0.259013624557551	0.30234761321474	0.296124602585212	0.29221796780489	0.171167102094099	0.303346523398604	0.424908257895807	0.231982315686347	0.162205597074731	0.3143772857515	0.364634955097135	0.192250487209708	0.281611109679022	0.360134438115213	0.344940111927071	0.29175134962651	0.19024894320968	0.250990866886985	0.37767438306483	0.0959347096465721	0.26794487373848	0.182747657417605	0.210875328606815	0.295778737791965	0.255731117257169	0.332791960643342	0.209848165988894	0.207006085244782	0.144892320684362	0.218848183294493	0.273550329298157	0.112799996681959	0.428266303866473	0.197394099517944	0.215023482918788	0.177710644034762	0.29071845815211	0.277594517823569	0.337425278482052	0.179575004497355	0.346170386259498
0.32001821767876	0.0649885829040763	0.0332627870358189	0.00971498324095852	0.124407530956862	0.115360338855746	0.1764924003115	0.150856369205362	0.162114796627248	0.169923272028113	0.0275386408327814	0.203828977167134	0.17815634076812	0.123405769125233	0.102834948746482	0.0984021347200705	0.163718295798296	0.116420124858027	0.198899825076393	0.126296029258976	0.20993310963726	0.196767062722717	0.0933639962722681	0.174033681254125	0.130077881309182	0.111780891365365	0.0753029389408746	0.133577896705564	0.0935208100814893	0.242793717513139	0.117211398870878	0.121171722279238	0.0836301140734807	0.0659001134483955	0.116532892056236	0.0289524078831606	0.186650460113256	0.155284903223764	0.0330511278412175	0.170325694350043	0.0935717172384674	0.0315468086411605	0.111987587913736	0.0253686696339815	0.119176556654952	0.135082351332643	0.104923739361177	0.115153129048797	0.0832181694962981	0.201597134285113
0.299456829323921	0.256926912696989	0.185632704766294	0.109840146165717	0.0848569304532448	0.180055429921466	0.0891555261963458	0.157655996832249	0.140693784833886	0.0316388372895165	0.0252297247372479	0.120103221002429	0.104512706337531	0.208671068987808	0.165695357857472	0.19960060611012	0.166176100648469	0.17060580073756	0.217612725768021	0.151172171965705	0.0687565630240852	0.278762381852089	0.139827180060016	0.0878509411331518	0.104177200357671	0.142021454236754	0.0714487005648892	0.199350173792681	0.174785053299816	0.355544126506866	0.0540972713119618	0.109417638301256	0.177657020928811	0.146231324117811	0.145334191554642	0.136835874876768	0.0966707156319265	0.132590665268986	0.197095392938816	0.116180691229363	0.126660694049488	0.0297243931106457	0.0993891920778673	0.207050000797187	0.142313119849618	0.168770382100013	0.120794071496328	0.175096904011604	0.228609147059251	0.185760979650221
0.334241155301502	0.279098221585807	0.256294811798639	0.178122821341209	0.432171672420868	0.162661045555253	0.180440001512948	0.202488444645939	0.183583088964135	0.294951204981231	0.324695179254542	0.225074128724241	0.30796969117122	0.206944401003533	0.237816095208361	0.279319593140653	0.174296748424203	0.419260566594221	0.28693460297824	0.113213968745972	0.217709853195333	0.214717180592533	0.134908196966064	0.310921082218434	0.119325597801111	0.244994414118992	0.124279630628132	0.360264788775728	0.193478206658917	0.300394217138099	0.29090035236197	0.250630407925355	0.13006768039803	0.24114065539787	0.213405609393123	0.269015666233944	0.242267537404036	0.276903021409616	0.32464179254824	0.258300334068935	0.236186839804105	0.150951263929887	0.25200558814693	0.294163481521364	0.239223067249482	0.246397717542188	0.240880121606952	0.0844355945869856	0.254889773992117	0.278181126147383
0.145329481039629	0.0981323461401596	0.0950552533325686	0.065751986468846	0.089872881817659	0.0975388791676384	0.0618609441348982	0.124087475734671	0.115010443106941	0.0701272577190628	0.0999641214415201	0.0785293989671874	0.0752228294278645	0.0620433515184536	0.0436932122651849	0.105224297256155	0.0722967987932031	0.103494674131795	0.0290202489242339	0.0794644834301092	0.0258266599196354	0.0832395412718379	0.0289391981325828	0.0665507439683592	0.0841608239065753	0.0969035861709782	0.0416709804859284	0.0656447716386541	0.122956304151766	0.0142660269247748	0.132690540888689	0.00750637910855567	0.142237665242931	0.151303497871885	0.0486270033376569	0.0909357634676699	0.113946684790259	0.0309530042044597	0.0378661588044655	0.130820730231373	0.159126464780466	0.10497961761962	0.101357881600787	0.0333070114353343	0.156471537701234	0.04610670810795	0.0335476720822627	0.0592233182955717	0.0640527007109492	0.0681007537897974
0.0755614210638538	0.0712556598358958	0.0661633441921167	0.0614644283561452	0.120972765152995	0.135743116271567	0.129769598701123	0.125194252180152	0.0527582255963819	0.0518074246566737	0.0919037044161605	0.0776531144774278	0.0643553965603957	0.0314652452427037	0.0808276709745988	0.113631381279381	0.106183427752206	0.0798061943802015	0.0845471719509015	0.105760869068137	0.0612741848822047	0.129730514656267	0.0757717091480145	0.0967741570361577	0.0316185260476829	0.0946029246487258	0.117724886454315	0.102387401484732	0.0764430730562587	0.0402587338932031	0.0406238975086636	0.102299041160923	0.119489896347452	0.0897657626053063	0.0671633436743422	0.0170351923464405	0.0899265312933986	0.0945595502156884	0.127563602792624	0.106721322423825	0.0518056220253042	0.0705908291633162	0.132958221998529	0.123376934730534	0.037395996150179	0.0540810993741742	0.0628429382530564	0.0533007350845493	0.0735052179310619	0.0430510055640469
0.188293025153462	0.208767263623713	0.33992419089417	0.229229276651777	0.199987250260436	0.122858650019618	0.383247411140392	0.222933689874409	0.242189208212365	0.280371735459491	0.233316630002391	0.17779683289668	0.179422499821632	0.244940684278179	0.253150333474756	0.227427678325048	0.174714411491123	0.122706293242584	0.114303851798015	0.279989946290827	0.238532336331995	0.195713652595341	0.18774437886853	0.233759811802623	0.213574077332757	0.13845909864584	0.129401115997984	0.235222653602474	0.169911712431493	0.31321082619597	0.187983592549809	0.326991674994613	0.198041369051721	0.32769263766795	0.21116791900694	0.195000104451617	0.138154594537859	0.158516013568669	0.184311854776246	0.156846300421554	0.207028461418088	0.129786892241029	0.25847882309363	0.239745700844979	0.165954389177418	0.217321377197483	0.148678988217946	0.167476637601285	0.201575983151289	0.158778683588882
0.215415407015144	0.100000895270277	0.300686433802253	0.224735034076506	0.300235151331502	0.407311102376756	0.201022612385398	0.224291439085512	0.306110749470857	0.255394425243622	0.165155768400221	0.238869488662784	0.207748938580201	0.253918342310988	0.158244390077461	0.341638514887726	0.388967017240087	0.22221861398171	0.179646899456173	0.270561094972226	0.309016686967316	0.145220357043978	0.322535455677822	0.332158939854625	0.29405682983439	0.319355446308858	0.291088553489488	0.423019823558494	0.265712203827508	0.149475086491244	0.227549298622372	0.206283091687958	0.280760786112778	0.330940372848781	0.392177015045524	0.28365296769258	0.266782536680515	0.353165411451759	0.346304200403161	0.119007477402644	0.343825576888058	0.354567111068979	0.195959028139572	0.3252665452959	0.353862663358811	0.342147669401167	0.252138783301134	0.192620675103301	0.220272581065597	0.321306858676256
0.230135963772071	0.285769732094653	0.177195150044325	0.295261163651508	0.0851688868948808	0.073262546899671	0.243655344935342	0.221620230057999	0.199021192417412	0.163876974759592	0.336524405280076	0.243845348241491	0.389264130785024	0.204141529403582	0.179336810349369	0.269845266565855	0.00631633880603669	0.32096922173818	0.123091760601969	0.0943071841793577	0.22892068232591	0.198737873615455	0.149528420008815	0.0742388174774471	0.139680239761509	0.153314825302568	0.166645050712135	0.226173603529853	0.0623835994491197	0.198722079710786	0.180308401887572	0.236636949401737	0.240114908133662	0.0935942953708665	0.306219488175149	0.157850574594377	0.131614198221592	0.26937311108864	0.20220323439562	0.106078540224572	0.201836091385312	0.186462987814024	0.231645179142124	0.33702387676653	0.0840262338797479	0.167314434541947	0.205342032965942	0.16931018023255	0.162226017242021	0.137503937795401
0.0957527971181109	0.0900590177926375	0.0888245557461702	0.114716333831739	0.0820857639545859	0.0508140975761186	0.0751147282143589	0.127466649807581	0.141349083983017	0.0490001732073388	0.0561130693806541	0.0685937500768722	0.0954756700042499	0.0401992589694114	0.092984975013238	0.143460965614219	0.104265997167503	0.0999924597692611	0.0465718752676258	0.0475911083559744	0.0173943252573524	0.0407457943999525	0.124563407860264	0.0448065579378298	0.0430653733315119	0.0905420307861228	0.102265081632171	0.176385047710408	0.0907422156673094	0.0373427924243146	0.138823065368664	0.0566993486115899	0.0504179394142442	0.101900347444405	0.153838349951554	0.0461171821520721	0.143731966047857	0.129322847546219	0.15843320024507	0.111042129071848	0.155536743977493	0.0922233967191667	0.120479079382542	0.0842005764058715	0.128313925966407	0.065531154130814	0.124557907942724	0.0463353833053855	0.0656637766595861	0.0674414814653089
0.103228609907611	0.0830608775269736	0.155122472524829	0.181813268183712	0.192724201521768	0.0728177987802227	0.156346903197732	0.210189888883134	0.121690251048251	0.0994883314765732	0.158662666965741	0.0991019272869312	0.201969196797527	0.129960392070741	0.14628284174676	0.139221813579712	0.0509444038251995	0.03228113951305	0.108426956987646	0.141139675915265	0.106958806877422	0.228865762258768	0.0642211358335837	0.116599058714717	0.133773262778188	0.0921287744649613	0.0175110315806932	0.13061242347693	0.0391323227463187	0.172798139122648	0.118796194029237	0.146567973651566	0.172712362190321	0.174319808275723	0.170874641409411	0.155708613318475	0.228512318592267	0.0520084008726686	0.243722925745857	0.136209003029678	0.172365611457187	0.113506104476236	0.165773868240957	0.195292252437578	0.187414066812617	0.0873110054972797	0.202985312766057	0.114966940136097	0.201341349876726	0.0822695789672975
0.0799625826179751	0.0902911623855979	0.0340290255375275	0.0994648729154167	0.0400610236160099	0.100005679679796	0.0855295679204157	0.083482118139595	0.134250453296351	0.114715155171843	0.149954981927112	0.142313846746998	0.0701131135501634	0.119676563820834	0.149207399902954	0.087772784617796	0.14677109135048	0.0940798960329916	0.0491180912474671	0.050917645092236	0.130259208178961	0.120895640163796	0.155386523674293	0.0319660195961825	0.0781393403787932	0.109977262907977	0.094822961383763	0.147265191425631	0.0809135193166395	0.122398449704388	0.106584939611548	0.0981559401853979	0.0317279746745754	0.177878162355672	0.11123281956	0.071423694840916	0.169246443513505	0.0795922649124932	0.183857701158995	0.0662147129178561	0.109388816360527	0.0437623269122313	0.14316360068257	0.0393851532826229	0.110684828692689	0.0768994743436191	0.0329372377839506	0.10354404072839	0.0532901472848256	0.101845226554792
0.0793540004855498	0.164785424932334	0.132181766562043	0.295041804318388	0.226822750204852	0.0793103618179025	0.209540857366219	0.0683477378169739	0.206917766908137	0.205773769663385	0.207044911879977	0.152885591836935	0.0880381416964199	0.16988324064768	0.167916198167777	0.255994206460117	0.052301049999437	0.25463220622798	0.201513588948037	0.254903435572314	0.192917337467108	0.17647596786521	0.0906606340910127	0.219538326705826	0.141084279075942	0.242674645465649	0.148031207638337	0.070801425150465	0.12846204936793	0.108590626722528	0.143848605544508	0.1000670691477	0.128507365898185	0.216977247478025	0.175731909295053	0.065928037915189	0.167341063514103	0.123488670242294	0.193369404185432	0.19056980751434	0.158392747578393	0.11490201516757	0.278181808419041	0.0888726717290332	0.152984694901974	0.251657091690836	0.176870218205079	0.106046069955847	0.10405076810032	0.158637929467125
0.144208935923715	0.203798966425585	0.207685667744458	0.235629713243423	0.265666879154363	0.234758190216624	0.183977177910088	0.162186127483025	0.0657382237425624	0.221579910312959	0.140534612308591	0.181002212575466	0.142993127968279	0.231439253059847	0.125146915290503	0.0754943028382387	0.183127981402249	0.111232690376662	0.143433050642306	0.173497310770399	0.140115795658523	0.213066471642717	0.203830872720498	0.128653934318582	0.23566457228298	0.221309986742173	0.1922772093838	0.187721038816884	0.166794059169295	0.165424782705834	0.0711833430816396	0.15286837322132	0.145292140938438	0.0967814981017674	0.152739920051975	0.18264414949431	0.206173504124457	0.19837516165047	0.1417333289387	0.123994268016328	0.182457899773163	0.0669403540205645	0.181778656318266	0.126178983776075	0.243111556510874	0.091228306378144	0.194731707274738	0.26492825279394	0.10813338928197	0.30235585380216
0.296433156852222	0.232205137029524	0.345989351773218	0.087023194133482	0.171597221132803	0.316933264869603	0.255721019498945	0.246742840261881	0.181597880257067	0.200195304328155	0.0985809059240257	0.237121256598141	0.224581397101307	0.264239126087357	0.303296279079879	0.251472153935457	0.293964043011391	0.384443959500211	0.35020937996202	0.21639193311882	0.331280153471107	0.215161231471696	0.299166930679703	0.195122511538264	0.126909618866416	0.162145784804065	0.298115717348769	0.184874553463919	0.249813815968434	0.240094085133982	0.0981528574927032	0.169356685024946	0.327334531357815	0.275904991142404	0.150273128412762	0.225673867695426	0.194987667627654	0.124385916222423	0.108649754173811	0.324153611513596	0.193169249177256	0.21744866652634	0.174065100932828	0.228494967114308	0.313296317964071	0.104226233588484	0.312339618886049	0.0779464264215288	0.203655192823361	0.208506709723836
0.104259263044641	0.0875233887360219	0.0948494889605843	0.20922748924071	0.0415218323651546	0.179222531218287	0.105590322692134	0.151868907446465	0.0922709522942388	0.0752194694157497	0.070464834466543	0.0325239573056001	0.05104932555587	0.149804687814567	0.142742658596176	0.0885459998354895	0.137975242185327	0.164059017168756	0.0539012508830081	0.0364778768303943	0.0912802728214224	0.105849348803175	0.0673642190211402	0.110974527534295	0.145542524111609	0.0714765257516347	0.137410694058951	0.0886845356215188	0.0995346266307987	0.0638724636126594	0.140168891651753	0.0635978233415744	0.118301566862457	0.0501006172287927	0.130384609830776	0.0270015356203976	0.0620666251851734	0.0732853006576687	0.0666993653424146	0.0671666487346697	0.139729367560653	0.227131478225828	0.0660283370060976	0.087822973967142	0.114247750894274	0.0922006719122513	0.103465950538391	0.0767668519306504	0.176022397428904	0.0961679096648321
0.0783234895713291	0.10893309761983	0.120141180627319	0.202418356669177	0.17615344176076	0.126187736112699	0.20250294658392	0.180407449727388	0.118685079161992	0.116802559236562	0.0657217366436142	0.0230575546436846	0.139949001044736	0.100645695700839	0.100431789184909	0.176279096525936	0.0890166780859952	0.157837714858987	0.130780426730402	0.126350954299184	0.0796845101379246	0.011383987011869	0.232580484945277	0.101231749769744	0.0938950569352833	0.132541266372251	0.222313398216504	0.19218037153427	0.150985113552595	0.0614111063996872	0.0955985526966936	0.176042426981793	0.191897786767436	0.151721499187216	0.1482999709374	0.146432593603371	0.110001980734451	0.157642118603884	0.231415860370978	0.203074528946517	0.0916076476855355	0.0633963965774941	0.0649803670417065	0.147872193034331	0.090334247644244	0.21878568328908	0.246931075019675	0.132069459529007	0.166101809442114	0.104871998831589
0.326069098013443	0.325460246483611	0.249940506220905	0.259969491813113	0.314005415044729	0.382771413578017	0.26723301860301	0.227324668463472	0.575173161780589	0.430847064963706	0.17247346044156	0.411556285275413	0.425864954400187	0.406688269186314	0.213714549982363	0.228788600559261	0.200842834732686	0.484251468116387	0.201367044828052	0.337242937090212	0.243470874408357	0.395914821863049	0.278553991377076	0.403586945467567	0.381200108090134	0.30605945263865	0.258770452134799	0.364920043598334	0.245696518807692	0.440078563133318	0.323851923728714	0.228883036795549	0.366804196288769	0.264976899221687	0.30036719696696	0.286828963018817	0.174784417086148	0.315344768324025	0.194253424068438	0.397444531569009	0.389727180567189	0.298840516510278	0.314881298587897	0.192363548166573	0.276662557513228	0.309708463041572	0.276919891150708	0.190351996560188	0.339334938774696	0.370484480287253
0.0337173038582654	0.138036687878203	0.143027382755443	0.183737628320521	0.0549614547701387	0.269608719098664	0.105959432522884	0.0199073549437181	0.182765671971653	0.174741204073813	0.155317623202649	0.106535000504115	0.0837591041041301	0.026749220758895	0.0986980968063949	0.152663219240561	0.136006678072557	0.0794374241263959	0.126069900913119	0.242059869586938	0.0568806626860307	0.125119883200383	0.0940901987048122	0.233403000289414	0.101118551985473	0.118403175046748	0.0110353347537691	0.167941528024447	0.0366475380269248	0.110750595693615	0.205007492329384	0.178762633291756	0.0964870020541264	0.0492607705440762	0.263223558080528	0.18145138267359	0.175008679679924	0.0482058747219872	0.137416459442455	0.0575948317894141	0.149832689903622	0.24662144667231	0.199863627756359	0.130775319286409	0.12376832821136	0.133890131104096	0.0931395267186082	0.155003955286083	0.0822455380036054	0.0269707119241317
0.169843112035814	0.18429883109084	0.169127578306682	0.17124555869766	0.120607089672236	0.223364642815397	0.178615418322873	0.146906192412298	0.283729845877976	0.0701039640079539	0.291355114808115	0.0898426470045457	0.105114295527147	0.141747833795591	0.242448113320349	0.187035240034635	0.110961487794134	0.219096953502023	0.14054887894298	0.191195894217954	0.363900151953417	0.17342436430333	0.171911935476075	0.191576634142617	0.0961577755886798	0.232923960726599	0.133562121868202	0.319619650064276	0.0133856157807022	0.175036189699331	0.134747586211995	0.17241586040298	0.288614732642016	0.239162244048763	0.162922477749792	0.157701904642486	0.193963131989225	0.191690356714207	0.296031434215373	0.0652222732931144	0.220503378678338	0.132011652152092	0.219345196682404	0.131010983541114	0.179271213546227	0.130701593954445	0.135093040227165	0.210994947044345	0.168016611188686	0.120859528325111
0.0751169504752509	0.170863884725217	0.11775393556613	0.130897296927753	0.080782368903075	0.139439502659343	0.166723351924313	0.210202084188645	0.159594772443319	0.162196349696238	0.137149191961522	0.0460378794000864	0.230864913705501	0.130225738631424	0.232989488917419	0.246423737539751	0.138354634391958	0.102938371456928	0.223292515629611	0.0861163590993424	0.165373199471433	0.137478837129435	0.167229218179121	0.0307606499165924	0.10837110628163	0.0954037519975058	0.122128552109646	0.263222805576664	0.21387301001204	0.106459811525861	0.0218584983664958	0.184965425773621	0.21526947748453	0.0560558592270612	0.0916108797451656	0.123616119803127	0.064020707055452	0.11013916868935	0.144026313297402	0.0846480429765827	0.118583076053037	0.0310862414824951	0.136503835637522	0.0859061175007467	0.0786775738674916	0.163091343094752	0.243274430708634	0.143867920707517	0.0434795146957277	0.13998071334174
0.055380152753273	0.0976430740575081	0.115289958602343	0.104466139735185	0.0673305391032332	0.10982092749867	0.111389174448215	0.130044826317925	0.0701362451990196	0.0274161163795969	0.119428829135724	0.0647548962291949	0.102425389246369	0.111313877294119	0.0479592681691829	0.075832156864811	0.036351070398316	0.0895706206875519	0.136350748652279	0.0409684001678904	0.107649949831166	0.0667892676386147	0.130066215340208	0.124561090516389	0.0485163181572355	0.04081699393829	0.13147100670383	0.0914298007913964	0.1088406650301	0.106160008422194	0.102582830483946	0.0494082699081692	0.00837014243561703	0.108936222645923	0.134850397089642	0.0459364122460364	0.197068418979095	0.0559507066782485	0.0356793258557633	0.0612376019641573	0.180170022374726	0.0539063172643968	0.143262495111618	0.0516368634537159	0.136271751612199	0.0973563556525048	0.0650948718412019	0.135816169036383	0.104150520631608	0.064519723199383
0.0738157378922524	0.0574628293053518	0.0837375228382713	0.192621991128999	0.11773994131314	0.0741399024538238	0.136839343736201	0.110730122666735	0.0356958769577104	0.0929933824025828	0.172885907493931	0.0545631129016701	0.170363692322129	0.08309552728397	0.0953111771888172	0.0703026238146835	0.123005483786259	0.111897777595632	0.100033073874374	0.115035506440968	0.0831868855317195	0.0406011375638418	0.0396281122341249	0.0517336688124871	0.184084427954193	0.15752484279382	0.12181458370577	0.0429262743901739	0.129247743687478	0.219775506099987	0.0900591359555077	0.066602703368485	0.0484232184661501	0.163309769212682	0.0367994274342147	0.142701999518851	0.17333379458935	0.0671702686222424	0.0255251164181745	0.0858844324901062	0.138112846246099	0.10000464908633	0.15329598438401	0.176825474955577	0.104187765655098	0.186286127778566	0.142774836875974	0.0634726798125816	0.0891727040025663	0.0747254919924734
0.0552021008031261	0.111768116523518	0.102296570786145	0.0748427776673902	0.047046506120405	0.112377851282375	0.0825405251532003	0.146700132714507	0.0531478772207781	0.123713919871908	0.0468685923084212	0.159369894360341	0.190985828798566	0.0630684661366629	0.0828891184769346	0.177233620344025	0.136855780123121	0.121171032157023	0.0456597650637189	0.115259935569481	0.10624890619908	0.0744450905153765	0.0601113892868182	0.150819697812238	0.109683638825387	0.113800129316148	0.0235339935418552	0.0230979079453357	0.246073485372081	0.0716166822910877	0.161410054293408	0.0853972643422827	0.116352082747614	0.0365359554314733	0.0589320691640893	0.244971111254365	0.127154422153759	0.131918350151709	0.0218775204003783	0.138437326441688	0.196648211244428	0.114433246476859	0.0689503972828331	0.0819973348906518	0.106432589662818	0.197107610429432	0.121845136302641	0.126666106207369	0.118705523428602	0.100163485096513
0.224500192039911	0.162695119278913	0.182433175308796	0.219806486578035	0.103951490087456	0.116783198495806	0.114427699675485	0.149499841708177	0.0903974834499711	0.156025449429888	0.120793199146591	0.245288968290464	0.204093805914356	0.234671098255772	0.0540360844778857	0.276949942027688	0.110920507138151	0.14860057127603	0.167574433942109	0.144287633267277	0.119867347171154	0.191837628351285	0.115980507376513	0.0685364178962009	0.121412424027865	0.148997365419277	0.234194533596196	0.102104783953004	0.0733367022449449	0.0990662625420437	0.139389870236578	0.153599683138874	0.0586281861052557	0.198920710336381	0.134424440802089	0.183902941777912	0.0628250818367641	0.0958998361145654	0.136135796261292	0.207349513058431	0.131192602509924	0.158129451224021	0.0499377709878615	0.160051872148204	0.180310798494367	0.126571552850675	0.108440002246162	0.132317137907789	0.133599498037608	0.139826156162717
0.041306258547823	0.161095050111122	0.01286246621683	0.136728090128775	0.101676964022484	0.0807924641838563	0.078443934635342	0.182858386072232	0.108336701590313	0.15671301892888	0.103248310000689	0.123835659634542	0.0550698965877166	0.129758452062632	0.0562711644215774	0.181387973534776	0.0960242537265482	0.127716869452811	0.0993409634570216	0.183565170139136	0.0534427006604691	0.105509022937747	0.0777111515707321	0.081381284997906	0.0639473636213699	0.0654099997054432	0.12611142641266	0.0969240059915736	0.245828691111514	0.0103864892976785	0.105376923681122	0.133116342814652	0.0976472708215325	0.243517125595717	0.149575581305747	0.111482222665442	0.179202756483448	0.10320050302545	0.144738659518038	0.144603829153785	0.185080682988501	0.0423540825832469	0.172748257913351	0.171060857125492	0.0596348745621022	0.0692087836317323	0.0615609491760515	0.0764400317528303	0.235914448979825	0.0517833266515416
0.202637432248339	0.105531045926933	0.237330952690057	0.144667385816256	0.164368994193096	0.102755335199415	0.0985870969554967	0.126261150304321	0.108066697930271	0.125515660812571	0.0707043870523082	0.0624693856288254	0.134566531624376	0.18156884960601	0.104907127944538	0.0513699717614172	0.152426672222955	0.066689447873348	0.102420388214098	0.0638244188127279	0.101620583904075	0.113479219664855	0.209709131587349	0.12859770679705	0.0776752389299351	0.0964386294255046	0.0420983493130545	0.121141822865797	0.164845141308022	0.0948278006516871	0.0395302494604448	0.10835235944583	0.0643483420611052	0.101850417066991	0.171804087379695	0.123860399626032	0.038333850227848	0.140147642524004	0.113078213001608	0.128525347531119	0.0975257772200135	0.0599306748840375	0.107134791946117	0.226965683166355	0.119654666505207	0.0780693484064271	0.0320604835410175	0.103491646601504	0.152956441331773	0.0415637923449581
0.285442903576547	0.317627736324934	0.20029166346391	0.283652556127422	0.190291794882077	0.301955905165427	0.339399556670217	0.187653113647992	0.245833383101895	0.211628130099042	0.240872775087119	0.232505605015131	0.079773716246349	0.446100676164675	0.0504097831824072	0.22258034338111	0.244279270840119	0.266514825818344	0.236303642494567	0.200104955843003	0.241377813082463	0.197142753362912	0.318499145853398	0.277645809181719	0.198231551149508	0.175520181346181	0.287240293828696	0.172441795431276	0.360978678895095	0.351437868504992	0.215823773836609	0.402765798473269	0.355117865430184	0.170221012985812	0.228531275270695	0.250122481867516	0.201260316069761	0.369600580836908	0.294216919244458	0.250041299053176	0.228535677782267	0.117022976320695	0.32010824794636	0.14447511122165	0.103308657217173	0.265352182154456	0.242246685888692	0.266785347315383	0.280312853770443	0.297966869342298
0.111299213749592	0.135447903140153	0.097019438082356	0.183688630030522	0.0911010025761309	0.109610146212705	0.145973699878857	0.0722789649601466	0.145087344914622	0.136029059333199	0.0891814888379623	0.159603744330341	0.175036443141706	0.0607686730129637	0.154771718494291	0.0816518218640129	0.241673768046539	0.123778038930001	0.19911203429768	0.269135331302864	0.157569130959981	0.151785903269159	0.15944615665691	0.117025984316469	0.103343723269641	0.106944335132738	0.112579177112609	0.249405663801932	0.112728218951013	0.132611546578645	0.0286735630747384	0.103175639192915	0.0780065968847232	0.127261513160335	0.132103219985769	0.115957956866088	0.106120323286738	0.22695082079715	0.156603641821575	0.171481134151435	0.167427706025336	0.254949796713249	0.157470967996326	0.0541632319960926	0.130117739168051	0.121159026442948	0.120775428737175	0.0534821692978744	0.113716669926396	0.0311586830658839
0.0449990689289359	0.052328949039867	0.233069550514034	0.0889518468867044	0.0806279679036505	0.105630312561606	0.148088503046589	0.0564662294409552	0.0840353479692278	0.0748202912783558	0.0188180850792175	0.13599604202648	0.0973071484940778	0.0846589587260681	0.110144684787808	0.0972148868139741	0.190578336437056	0.148219106757133	0.0961859886757172	0.118336300833203	0.0651796389663521	0.12540475195675	0.0954478645930233	0.0703771717013582	0.117745162153699	0.0904165421190901	0.175315035905759	0.0791888962026906	0.0290387585751457	0.113527341278167	0.19080286977323	0.0310021643538316	0.129508293785915	0.190791323092186	0.12315182942412	0.130331422798186	0.0665524125917709	0.0499597736892642	0.0697096662239561	0.183863297193557	0.183271217399405	0.128999196328816	0.130711076336695	0.129172088961975	0.115839099068818	0.0284860322766117	0.17676743300441	0.0583432365510322	0.06127930288603	0.164224193650479
0.378312063631733	0.274835072708147	0.359035938661995	0.321550190747525	0.164351872729854	0.26626384981852	0.293815813018933	0.363072837738251	0.241626504686758	0.47398848386999	0.299515534698662	0.113043405090233	0.274279362438856	0.390243697778681	0.395197276786392	0.324496313056394	0.394901720029025	0.231205262267381	0.127486798264423	0.214965119210196	0.307471074419512	0.364189579005075	0.239985414735974	0.394833133568549	0.326080599165879	0.127909450813954	0.284479971962077	0.239836110121162	0.143682798387594	0.237408467417757	0.264578625098577	0.135396705900388	0.243520182463589	0.268663237231338	0.340520298820291	0.368482540593513	0.234366779651145	0.283484821764493	0.29845667660545	0.195695731963525	0.321285231421758	0.257599281746957	0.297079709032563	0.362371738635479	0.247958175291352	0.228061712784621	0.177167823517013	0.172368869761313	0.21520024438369	0.2605343159382
0.128882094529923	0.151704294171136	0.03536827004806	0.07011521295802	0.0452448362433339	0.1104827415254	0.0791810635913436	0.0676954668942567	0.0620994415868291	0.042925383405032	0.054050456369127	0.0844859455483058	0.121107803160339	0.0894393908916435	0.0994322054163107	0.0419202304879935	0.0878036516557483	0.126723141636076	0.0254131947081078	0.133499143000628	0.11429696362315	0.0917864376167471	0.0960321754969208	0.207265000732629	0.133896433670953	0.110614690690344	0.109689751245741	0.103203216974857	0.0915459633328903	0.186970470025884	0.190476242132675	0.151268124155025	0.0546478139253758	0.0861832415185284	0.15146200981922	0.0526771321275419	0.134425554849402	0.131285696751975	0.111553330046086	0.182149683312732	0.0752157346752879	0.109197264095664	0.0989627320332584	0.071640949513189	0.0742228807297056	0.0190965754255752	0.0452967238829973	0.161910952681704	0.0658137414930864	0.00870816987893857
0.146928054705474	0.0252541825333884	0.151082313573039	0.22560991011164	0.137645855385079	0.126696240585167	0.0536694220437569	0.105895386706478	0.0742487400829704	0.0224538005527974	0.033280631642218	0.119734194856575	0.0914073860928607	0.201492732141272	0.157271896039331	0.10023981225446	0.060972813508941	0.0798701836525026	0.15738130235591	0.237755501482221	0.0574799099791578	0.105080479539266	0.0334581165234907	0.157873858387619	0.116456103395743	0.178139581202553	0.0252619493587159	0.0598430399486966	0.0965378292309895	0.113474563819785	0.0732513036699778	0.155536999833209	0.0790521280797127	0.0991885451290107	0.132193146676292	0.0862016284351572	0.112696253030527	0.0916194521244839	0.07817670549318	0.149652263671866	0.0778692660279073	0.0864890111001681	0.189187060379235	0.0933838737244419	0.200548778332169	0.13148320695651	0.139097084431593	0.0892679484411076	0.0263690984127141	0.132733042468652
0.0398659044554892	0.121798627350635	0.0698058178947529	0.150519451148116	0.116218284515393	0.242390256898849	0.0937898928443065	0.0681646411372636	0.119169891737053	0.0675161850657715	0.11815782463723	0.0223089486233319	0.0601750184384632	0.107256182513461	0.151720355285118	0.139915002039615	0.0813340603379082	0.0673053542082538	0.147813268775865	0.111889164085549	0.0883644240004237	0.10851371613974	0.111519783251138	0.0872825475317838	0.0418251692803472	0.0792347948844811	0.0882277847030543	0.16077516164779	0.0262159883143436	0.144894801245438	0.0846336398716551	0.123234420294035	0.0718203839197348	0.102701350363245	0.0700902934552196	0.0851808581599957	0.127812084463178	0.0481078056935961	0.0434425736382238	0.123854298094584	0.0990282477203601	0.07582673669672	0.100774514172524	0.0282830761137923	0.0373586566590717	0.022599051207546	0.083219304077122	0.0335125318956891	0.0470949369601553	0.12333429351067
0.198699964484407	0.150464218906094	0.167814417686212	0.139501372630882	0.140214223819854	0.141148711771506	0.201277763404442	0.26237802067235	0.224927054292942	0.113998661613537	0.108058472472985	0.151023668479263	0.234484729727171	0.159027598388237	0.161787595042598	0.0405257966156003	0.217014221003828	0.125131672078139	0.128272914239529	0.148971107174546	0.081036830776049	0.29629253953134	0.0612750456071907	0.191312869357376	0.0863834072904195	0.222257578555005	0.184477176155345	0.266548183017724	0.0961209719503116	0.0383069903616886	0.183178856471354	0.183025288461084	0.195163463679245	0.147741592845457	0.141733340663573	0.256904857711839	0.149776010826426	0.041036228504307	0.167384091357746	0.109022463279551	0.137596987341638	0.136034893267116	0.160983269293856	0.230629928531576	0.228606440854692	0.231504395126901	0.148500132883847	0.25437857272465	0.100722654730767	0.223548324337899
0.0928006801039394	0.121411433804251	0.205376632033199	0.152307373713423	0.106500279702011	0.124742874338896	0.110108152913955	0.099474804081886	0.132222510922717	0.140324872318404	0.0617320505377887	0.193785908266881	0.0813013753064516	0.123457610181021	0.098765369558778	0.0945090576373064	0.1059464891871	0.132001161913729	0.12810134745261	0.181026563207061	0.070242732762473	0.129631650750753	0.10945250129132	0.116840750842476	0.166847277183525	0.108778010205574	0.134943256093126	0.0659424965220403	0.181875681627946	0.180392140835291	0.0861294447158705	0.144661627462004	0.115083671682596	0.06882100936891	0.106713062052829	0.138325917763896	0.171219035916463	0.161061587290915	0.104901790168966	0.125461052329807	0.0646793471358012	0.112854154056642	0.109865510068968	0.118242555138069	0.136769734307815	0.104886424341132	0.0493795604723128	0.111466063178316	0.0299623894118476	0.0912410197748891
0.0614838204294894	0.0317739094244996	0.116230771356831	0.0941436377222009	0.0681511930020312	0.0392729200980548	0.153171315784884	0.0253500621750165	0.127780873048827	0.0810212002340134	0.111057704391307	0.0706707645644371	0.0328367807101488	0.117785509307066	0.205214482749829	0.0193064335775538	0.095958318736602	0.175074143723631	0.123148667461254	0.084392396869019	0.163738968519475	0.152918245959062	0.094978404779923	0.0481582974741186	0.118571281449479	0.159472366835668	0.122146899093518	0.0224739787867865	0.13639684080995	0.0934100199441222	0.0531314226574369	0.0344210911651576	0.0752655930759361	0.0876564643172316	0.0609908076379293	0.0585075778670362	0.115250902447817	0.0804001446549955	0.154241853040323	0.0324479963992663	0.0441503627079054	0.175822511462192	0.0813978161887037	0.109267558042186	0.0388063652467131	0.0381887196249131	0.0343167937358678	0.101630679815869	0.117549991419183	0.129266279768405
0.118600996337199	0.0383896002144037	0.0549000427219378	0.133928818865144	0.0329059853149211	0.0587171177570034	0.119052195347851	0.0950318488110443	0.102529154080016	0.0177151853305324	0.0485967940741372	0.0269503640824532	0.0822110855119047	0.0757795662036838	0.0273603548314016	0.0778731656933818	0.0670764232389056	0.0484820901651579	0.0474014513543181	0.0403394347416247	0.0586459987772099	0.0933963509561193	0.0327644751865874	0.0588818069379609	0.0506512625741254	0.0715326160968058	0.0723910906848529	0.0778923388892746	0.028860487863407	0.103475248356938	0.0636645578354338	0.00441507653362759	0.0661225493926376	0.122503856313187	0.0613434105645692	0.00709553122237123	0.0505666128190074	0.0495061706265449	0.0457661342452539	0.0205568832849973	0.0634761346914516	0.0141430154500232	0.189295029002717	0.0632323701262336	0.0561630442738515	0.0670474870067268	0.0717609882780679	0.0690744218233037	0.0852825764187	0.0268464773919894
0.184580783947761	0.16870974373598	0.177530024364777	0.167757870435376	0.281661526964493	0.246845294819346	0.243822597208913	0.211158521805775	0.150694414514456	0.145524334891267	0.148605444388828	0.139526969047	0.125685680574012	0.272492647107569	0.11776280379935	0.169917956708583	0.190920121741885	0.158858991922333	0.230228204719795	0.108051292169373	0.180545495302675	0.0949966064204017	0.212570807954434	0.231333043532587	0.138740048306361	0.256157269324601	0.196440635245645	0.0546193863718151	0.169558926804173	0.177715102881241	0.151647557327228	0.161243726142818	0.126685986982548	0.193642769832519	0.211805943634852	0.25033682045646	0.19949356123909	0.247193861982935	0.10677176154973	0.198777130991721	0.32100970600108	0.262730995656641	0.187101773454566	0.172698398620637	0.230990095217695	0.268233791951741	0.188160608362697	0.159478348056124	0.132231021773623	0.0977232643731701
0.146058755748451	0.174157242288801	0.292112858632156	0.1796177082189	0.252471926143352	0.260149782383149	0.231731570644399	0.20057232738747	0.265322196476699	0.154913788274091	0.261428302227915	0.164272192702211	0.0846234524854016	0.143356955803512	0.253295104562583	0.241911525925578	0.237242548069692	0.190249162965964	0.150137303157118	0.178229777435787	0.25278049035424	0.0957577894789275	0.0701189567862393	0.21035387837083	0.191684698005202	0.286241664271992	0.172625398075108	0.279494781575417	0.180742992827412	0.177622285043854	0.295034460564474	0.119898844170172	0.176678382864844	0.216283063816333	0.218940318153629	0.228890334716978	0.224848154825629	0.068140441290961	0.161763784147966	0.238204718964256	0.200403154993628	0.217375837874268	0.121139971288027	0.107731453003829	0.225344144668305	0.145907588188827	0.221938381362663	0.135960310851228	0.15533122190698	0.155203865795794
0.0686088901735657	0.06042075266428	0.0684026270791093	0.0812693314033117	0.181061849595076	0.12228924046853	0.0196086990072305	0.035122711707317	0.0684728545777851	0.0770139318554539	0.121137958836613	0.0879169919115167	0.135457554176919	0.142356319398473	0.230489899971068	0.0213271946832727	0.0855779128488333	0.0770993877447915	0.0377112657133303	0.103136795360605	0.10249178258275	0.0160318237503294	0.0826165485963601	0.0891566144854155	0.0207008634762898	0.097002179948812	0.0858388711164033	0.0554293962259666	0.121202843061334	0.116880347611815	0.206595627692231	0.135099255835478	0.155865222742936	0.045116721319971	0.0357213136537401	0.115735174043935	0.144067773526769	0.0507503023488974	0.0925382759274507	0.0638795390652202	0.11657490688244	0.088335399848293	0.0840198518888237	0.0171425471209444	0.170538538784922	0.0838307945094051	0.00703059568855798	0.0295291141999282	0.0603479805226463	0.104751119410009
0.204915524202842	0.329526920678266	0.358312053460385	0.232301018883146	0.355897303296583	0.220148962516611	0.336304847087503	0.279006642721101	0.19974376033683	0.161484690527028	0.165518338591269	0.221803893083	0.275465357949439	0.214998075594202	0.166789530760877	0.146227982584627	0.233686741999562	0.330553376945208	0.296619075224504	0.325394123769699	0.241818786296904	0.405688611303756	0.344344560945719	0.364778081310816	0.279320101173636	0.117264712669903	0.402280592882853	0.268921149734346	0.173500912098939	0.326314300199455	0.325365338857261	0.322038138890551	0.396463099920333	0.301741731680919	0.266323805829408	0.119051274359689	0.271002381143137	0.276715178550382	0.20321058040624	0.191502143247667	0.23489804452654	0.12577140149489	0.371901544772644	0.291249989507382	0.170640441841728	0.2575371034715	0.205061175036549	0.257665764509005	0.165841824758461	0.174667709904297
0.0476848037147119	0.0435548823051676	0.153914689409985	0.0294575744296539	0.065893041949567	0.194277988059386	0.0910005489087736	0.0886527504697254	0.0905925941484457	0.10444881549085	0.0862589151736654	0.0321535421714078	0.00654451911037794	0.0371738355200926	0.0926752452973123	0.0903096670867438	0.190437756747769	0.0877381209840124	0.135481781643305	0.0972030774963453	0.113766224135655	0.0330521540576299	0.0578945957227022	0.0493983279898277	0.100472294228138	0.0554046215005824	0.0673315504712687	0.0622359524050078	0.012650249974527	0.166216703847193	0.08292293145662	0.0333488960346576	0.100964237303795	0.118799484909887	0.113437963874702	0.0740245152441825	0.0737043374883541	0.1735819206203	0.104745895039926	0.083516197840498	0.138806866799315	0.0225675782228014	0.0702007933582079	0.077120252758448	0.116706675987473	0.138856729930683	0.121727081998256	0.0494365809180257	0.09142638152782	0.145951082702889
0.0854349164882046	0.0869842054564166	0.00583278850428241	0.0833730178650269	0.117240305687752	0.0955361495824512	0.142275667724132	0.0663048356158291	0.0915988696230696	0.13136164111924	0.186187045350512	0.157744336650575	0.0878106571989004	0.246527373824938	0.0398961798990355	0.215849117929109	0.0831794502693027	0.107939149802163	0.0439292231800135	0.187767360934455	0.0372074090002327	0.134448260179209	0.088038892652175	0.0987295124392119	0.0697744393369162	0.156113388518017	0.0179747657496259	0.245320003647815	0.167010507774775	0.0283601373539749	0.0586825674330836	0.140907405498763	0.0888696327535835	0.0899132037610997	0.058500506651797	0.0401585924816159	0.0870677101380816	0.100898587175558	0.121791179040174	0.164612335709896	0.0855096878416528	0.120306664716383	0.0614860355906355	0.186057915999965	0.116611829822976	0.0640661042455439	0.0253462925941961	0.128928473512925	0.0848450591877806	0.155637322369431
0.137094108325617	0.256176259567532	0.122576476668626	0.126394449443132	0.293667093390231	0.343227066057792	0.130662666299323	0.184562897904602	0.266346060060959	0.150649163029147	0.183616886783571	0.221618215792012	0.191097029430669	0.228130887610008	0.177809602877838	0.198399485279724	0.102908676446767	0.250000353433934	0.179636894387936	0.134864143174306	0.168879021104199	0.186245225282485	0.197654568387585	0.0835223334602488	0.250717386097084	0.240249898275575	0.239219126404044	0.14916409843314	0.1626144256367	0.221892934213417	0.198043616620227	0.192661385781286	0.169003721764507	0.176548564889916	0.164442159078119	0.0631885986184288	0.211519739975493	0.064379129340012	0.24489424447316	0.285587818461065	0.25817095948476	0.218761201295057	0.195549545502014	0.254649746767366	0.263969247313248	0.199932324378098	0.200387276620654	0.178796085992223	0.170502899022713	0.15870014466795
0.089678067424322	0.092853977948271	0.121224003881492	0.177005168209114	0.225999852292166	0.0762954704424989	0.0427914813091335	0.0715679468530054	0.15025279150023	0.15059814710693	0.102286921002729	0.0989471280790024	0.0499430813375426	0.0876678534819742	0.0722414879278362	0.00228911098113154	0.196103241051978	0.054299642313821	0.195692478394634	0.0973300051570963	0.0902407042805125	0.0936908252072875	0.0948413552680665	0.124841965258942	0.0740138458994133	0.162708150007959	0.107156817438806	0.100254745039011	0.190627233421723	0.0595878210699007	0.0650558726938383	0.0919885999357681	0.0881691194697015	0.0369688710617054	0.150166256826025	0.0940434564755815	0.0541428596860648	0.141771989317716	0.0747302482057922	0.0818418693794772	0.109995139775552	0.110987703648505	0.110777063372034	0.117858450851006	0.10660887170175	0.111238261760303	0.12980500816614	0.0443492313964797	0.0890461491574756	0.0946565213771698
0.326818322040542	0.236059359581298	0.197889147457436	0.143578268263914	0.195653728848258	0.134626464081394	0.190238627678503	0.327480208674487	0.172747316316179	0.253196126699348	0.250089964365362	0.231319075395864	0.215251205580015	0.201107825471263	0.160062359642728	0.173906673998277	0.0490719590451298	0.173778370770976	0.250096323923001	0.223728768183278	0.137194540088126	0.235490709243003	0.271513630579627	0.183246979604604	0.116105554848039	0.19348065638492	0.150745914014805	0.153679072463242	0.255993907218603	0.278784116929015	0.168375374430467	0.178131010021271	0.225373343999763	0.175222193915591	0.300282824232905	0.168355988724968	0.23862494732188	0.23227735566796	0.201285781482076	0.147414190348835	0.31245174649179	0.133198931166819	0.128571699063623	0.236355276691042	0.239927877789848	0.0935089687851085	0.330207273908922	0.152080635245608	0.126566015136962	0.248415253861785
0.198999236358878	0.114155003378564	0.166224367202915	0.1059931130169	0.109898148915205	0.0998013768385432	0.0820731707815601	0.190245966825387	0.143338408563511	0.116468409825787	0.133249933216687	0.139521706140416	0.159168287889831	0.14085037204492	0.140335270252942	0.0751862402431988	0.116895563650083	0.114535917394163	0.0436849239566844	0.176516112756059	0.135461139588564	0.104886326553091	0.0828829259687211	0.153308585018126	0.15241541108717	0.142527863657132	0.0337255015721605	0.18030283127239	0.181890060041714	0.016432142246262	0.130366082783832	0.0685657146408531	0.0958273519768698	0.112140582027395	0.0840264092988871	0.0469858764158465	0.120948458870177	0.198651112021982	0.030091043204595	0.105432119875992	0.102448531858436	0.080288828811217	0.0516687122342226	0.126258594016964	0.145769343775195	0.070036123187231	0.119981456361048	0.180231393795608	0.0905510792047914	0.0891433103271205
0.127544187982606	0.0245763966042746	0.0974544028143059	0.130654797204425	0.102222829364044	0.0967085599107468	0.134943495078776	0.129709152151558	0.143327581318911	0.0376549151306405	0.211124299132491	0.138254986040613	0.245797734028932	0.230990811811078	0.134518632396035	0.120169414041677	0.12545378580758	0.123954631336586	0.160313949458017	0.166741652908271	0.121641573643307	0.203389269822157	0.156924844684454	0.263337091533286	0.106728195123165	0.184997763739756	0.132163643104675	0.122899359190274	0.131909234250859	0.128330380578603	0.231971538060206	0.128352155316347	0.163813402966455	0.162889100175139	0.109442332138655	0.209330408969515	0.155707597733122	0.245278243608784	0.0990835363569776	0.132873712556019	0.0548387512702478	0.0437961894000209	0.109912103997105	0.198795358439078	0.227176992901295	0.135891486085687	0.0560263843203629	0.131801582685961	0.203474725452012	0.18238159865776
0.160868076081998	0.157574687752871	0.109033764588322	0.149134641155001	0.0759886337631236	0.154994705754945	0.114559169531035	0.0523824848584066	0.0886724876425005	0.127206608795155	0.112576517670705	0.0802059781412863	0.126814327777481	0.0923477147918047	0.11810558641178	0.133878186686735	0.101365962837562	0.0702371566818511	0.171002433302833	0.0471827273433033	0.178730429329597	0.138608073918652	0.10143419451155	0.126075848000581	0.059608927120803	0.212132575730226	0.0678900642984679	0.116601091583402	0.0727296582282118	0.196322900247042	0.153399289105198	0.217919817920858	0.0683982597300816	0.132150023628603	0.0782692709497546	0.056043332126534	0.0611197580342274	0.0484150431049161	0.11887360665216	0.147861472366511	0.106371974567329	0.0688256928391832	0.11113320782183	0.0756742938208009	0.0698005801510081	0.214561789331633	0.0728203541838929	0.0947219349534088	0.0476720339163508	0.1646478821063
0.175915553749548	0.239320210402799	0.240695948977568	0.245813151658734	0.305968275934679	0.166420752196301	0.139749114358469	0.189220850138377	0.255072715458553	0.233386185975434	0.217269530085974	0.269737379406155	0.311461916289417	0.198881410542891	0.287028660375388	0.16613857428193	0.22430162775914	0.300849939786233	0.289399714685571	0.153514364752553	0.266705127729052	0.271525512357495	0.125127637441522	0.233679903247669	0.238648541239309	0.256024033236823	0.0833621972816126	0.286940020224193	0.201563321202629	0.227400435728079	0.107306877195047	0.20569008542627	0.200370486372669	0.194742942867694	0.258029696080122	0.262060397867705	0.282571424335813	0.211246592049393	0.167366541179592	0.291708548387959	0.265690352392977	0.327795816906333	0.213373291933152	0.153626317285187	0.281694017333081	0.218390796344294	0.176559491708891	0.252747300511004	0.258392247576606	0.274638154313781
0.0751431944976004	0.192169539613466	0.320123724937134	0.203862373086263	0.0744739225118545	0.175903263941736	0.265493248990637	0.145041118577478	0.244724687106353	0.163235473662552	0.277522860293963	0.192714667784422	0.130785225605083	0.245266001643318	0.203338799356173	0.216489639113053	0.239114227473168	0.308807821444294	0.201229881824156	0.269673309545573	0.155994885196836	0.211777200636519	0.160041550865674	0.190214206102258	0.144450383546276	0.158857617812752	0.17802364674302	0.314540975356173	0.192879175561595	0.246347082122855	0.135856631919791	0.286049988587422	0.106169869297878	0.0606963231299585	0.127068258651061	0.170803307360133	0.146362906114391	0.161543560893971	0.19699371821907	0.216927841781924	0.148815280245018	0.265572707159668	0.2385705694912	0.100438872989207	0.220148532131041	0.0637507750125393	0.221308741849623	0.177376309177376	0.0982139144551505	0.31525396246495
0.0209982429558315	0.0659487759068847	0.0248764702554068	0.102079082057529	0.0994669362894349	0.0687868215462549	0.141927952440002	0.109095849790148	0.0894552466551634	0.0149235189564166	0.0757791574095107	0.0483013842216939	0.019381161376769	0.0731724288492599	0.192063709468733	0.0830622037806468	0.0592364388418258	0.0756651600020148	0.0658131187696146	0.0570484432726591	0.152516447422927	0.124750324254569	0.0507946390498102	0.0711371408639826	0.0793295267887468	0.183874474168201	0.00768684225112042	0.0586788975147809	0.0492199915674888	0.064509949977281	0.103506154905897	0.0984995838696997	0.0516091578737536	0.0315353339653491	0.0481089531229827	0.0309458899163443	0.142998822356115	0.101792427079474	0.0931093115860976	0.0314033746058389	0.0316535685438165	0.134392711477684	0.0635700965770047	0.131708832952843	0.101146497751913	0.0837175244324257	0.104519361007699	0.0904182127146097	0.0212142630073001	0.221878529701601
0.183528981596069	0.288152396531739	0.244622762510851	0.122524387052278	0.246025721655304	0.223594940498157	0.195451964804337	0.104136077289304	0.121811221156997	0.239740942125567	0.302755375920747	0.193914697428693	0.234454549411523	0.272529751007702	0.0830062550514996	0.216511511545827	0.158651950853499	0.234982652861395	0.180669819991258	0.211460117931189	0.203633834665862	0.267580251938663	0.24761181762381	0.299314680955622	0.202165621721143	0.134381768656537	0.211559553846547	0.118024512136336	0.206710370359524	0.157743659957485	0.0751746864056366	0.175615306377495	0.0977519854240787	0.245203967745178	0.259227708108035	0.19526407824938	0.0587896737530274	0.170527927929459	0.224287942790937	0.240504727126097	0.164305878962953	0.262452900527471	0.17333293710596	0.111720561180084	0.156036790969685	0.242516844221763	0.170495262562131	0.124836310480375	0.153224270202133	0.200196470219927
0.0785651642535647	0.22778458488197	0.203199718395447	0.134595008073903	0.302513750246249	0.13102455907722	0.144856302874553	0.227318865900963	0.249259607020572	0.221951059746369	0.0706599819380709	0.220686244055514	0.144151065198304	0.0866246182999787	0.0730650440193846	0.190326539609489	0.0440373070389471	0.133538138317652	0.131262237333424	0.0381812221736301	0.179673706380232	0.196458043462771	0.113000860172169	0.0452264507028907	0.210114653273421	0.132066610788519	0.133889350827652	0.125147697752009	0.289928925584567	0.114960791458727	0.102177567945222	0.141246377960833	0.205509637738477	0.210548694913819	0.212044884839508	0.118676531490234	0.0675472550386069	0.195308088660025	0.268422722269483	0.21683461039616	0.211562977496655	0.0472864915666362	0.103260281445811	0.297963527457578	0.124103086644839	0.101277227828074	0.0763918284662025	0.135540012185912	0.140789165412907	0.1889099548459
0.0538060355147348	0.171020104954812	0.208795266236642	0.136186868845474	0.178063502270426	0.155340197442433	0.10378252473628	0.216124898416213	0.167932733247124	0.224876508547358	0.196821283988546	0.0302357154730792	0.145614508112092	0.016508269643174	0.21659934066227	0.249496023702182	0.215968897844481	0.242413658883034	0.21281726554387	0.132627521956955	0.228513583943275	0.0676723074356306	0.127703326804317	0.0206776711359157	0.224671063756773	0.194921334858681	0.180272146784112	0.169250414820678	0.119916684278895	0.236241939756704	0.11423042112884	0.0879458239751144	0.238228059020952	0.177067330017736	0.255206265514387	0.0672747934012643	0.154693502448423	0.13914127856579	0.149570031337532	0.227685261705175	0.0777687259345484	0.169726894252767	0.243101415395196	0.134513366139616	0.159570054790132	0.114698801548115	0.123777690345666	0.152742767489642	0.115638757346778	0.262974643422593
0.0848647150596083	0.183373161414873	0.131325852332556	0.110094946433945	0.108134132413429	0.0564917398870099	0.0688506286609854	0.0488404479588077	0.119817472035752	0.115830155344655	0.0950914942273519	0.038441998454071	0.0393612621919826	0.129637227245048	0.0358496323703828	0.0891812130595974	0.109480403445872	0.0955851119471798	0.180264566270024	0.0930219518732648	0.147132505377097	0.0633089354307165	0.0736682801365316	0.0551003194343272	0.0592043073359953	0.126714457498344	0.0341439118182378	0.0737192521909306	0.0744341411980618	0.160090663513211	0.027702286449994	0.117890055439893	0.0656925501704973	0.0855086189059103	0.0900337227282872	0.124776206854051	0.0754748291132945	0.0967523110715651	0.15914402095364	0.183352342343246	0.0916880604410002	0.0566992656866489	0.053128567715099	0.167781841822692	0.0797168875610808	0.124879010515206	0.0831206168712438	0.102559979367983	0.0943413139448869	0.033796355813142
0.382802898725963	0.14808586031814	0.280888012512802	0.177733877214575	0.217084405071418	0.184672242829323	0.189168186862194	0.229547722337862	0.210993525572943	0.149191705555966	0.115760522063286	0.269467156152545	0.217773876679036	0.229073844550457	0.137623266043762	0.245386166859648	0.277796615893895	0.158903511765253	0.184800883027379	0.16039006266286	0.100330789550009	0.222331220010596	0.231214258149082	0.17501599493235	0.309411341771759	0.200442393734709	0.249646125550981	0.159944356047089	0.17565454928094	0.147911779971264	0.206511068025372	0.254531404118244	0.178524899376284	0.21792166092805	0.22103659024899	0.160479009907619	0.212510556283908	0.140225406551743	0.10651213626725	0.248344070338367	0.168620290273877	0.106692021002709	0.227812368086919	0.303725064892333	0.175305958392418	0.228103294996044	0.107960968545819	0.166707661299828	0.214647595402296	0.225811445510294
0.336420405805986	0.210496184495538	0.223407508244671	0.236533529892508	0.279454900115276	0.18681586288897	0.269443223620821	0.317527760147361	0.349271266546591	0.240781300133448	0.231898802395547	0.306045928025713	0.213610213068095	0.186902964461837	0.215706788170337	0.211553260639634	0.127183252184759	0.19912245993092	0.299751346608574	0.157738400224	0.188863000791923	0.0892821294889599	0.162887432838889	0.389175401952362	0.220301709058994	0.251920276761717	0.144404468933812	0.289729551619448	0.193571494709337	0.234208309027043	0.150816001615155	0.237741869938133	0.308262475287398	0.313196702105082	0.344455045506252	0.121213312444644	0.182889197587379	0.278128440287666	0.236252374879111	0.126638253245599	0.175538429862036	0.227284122444574	0.174884577522247	0.222322622382433	0.309654774319047	0.311396051316602	0.23994544906763	0.32017665499702	0.123320477297285	0.304304631581792
0.25923445349913	0.139217302843508	0.0910841153727899	0.11484611159437	0.169920520888164	0.0506153511008232	0.191756406581508	0.159098580239298	0.339423619670232	0.169732148664683	0.257523876222541	0.221274235670129	0.312279802560813	0.227185652943673	0.294582747195035	0.101218226706319	0.215241965070621	0.23108960178284	0.209660879999537	0.208558392516437	0.23117886122046	0.149487012817979	0.219164693564945	0.103640770181135	0.173514526718041	0.357891608035323	0.292136531393248	0.329361230826851	0.239896403334557	0.183824117366136	0.191098095697308	0.140661316878838	0.163308773200912	0.204696016537229	0.239492416441153	0.200106909761857	0.286564673687355	0.232630606802157	0.169839249676369	0.181967357200632	0.202568137512593	0.0459984814915036	0.279526367208119	0.267136903859444	0.196510744922169	0.185887473510968	0.265934281786381	0.184613146553185	0.138480575225525	0.229415183854287
0.0904149384748101	0.0898997817203607	0.0922130250060608	0.0430452671674483	0.146168401237766	0.0587966604441689	0.0697378499095871	0.078175123367123	0.0082959994758463	0.153452386976873	0.13730928721806	0.0813388886066321	0.0412339529683927	0.158219368703123	0.0792025104618698	0.184053861902053	0.0865139346017925	0.049824350036719	0.0802741700647954	0.132205942836101	0.0712027101645162	0.0851871164294114	0.101840940948643	0.176380507882386	0.148195399023384	0.145450757440277	0.087422774053942	0.0746767419053382	0.152765927305488	0.151098234726452	0.101032154586397	0.0547355524833513	0.135162968106061	0.0439148148086725	0.100444101389887	0.0518408422030738	0.104662703784883	0.106804229257242	0.168558169962754	0.0378424369485086	0.0772212767142225	0.101919705731059	0.065784564376463	0.0816958507745467	0.0977855183683602	0.0859355962120663	0.0290358434037344	0.161358548311389	0.0537691651399234	0.121937533475072
0.0380083439174137	0.0535697544261358	0.0357876344086339	0.165234630375777	0.0953357390755901	0.0720338703766846	0.16887480284818	0.0470471169919263	0.0859786118603045	0.19579002793738	0.0526618718510823	0.0891597522532639	0.0398186023676434	0.112693503938701	0.147775384480389	0.116929112476894	0.10273423651393	0.0690540649893823	0.0241231967239937	0.108226939251542	0.0855213578942787	0.0858974987677907	0.0506275499340428	0.0885376676449617	0.111273207009875	0.0276693933133286	0.10307272721162	0.0856777598641404	0.0696351805784533	0.125971201977754	0.115823344076688	0.0228620220206916	0.102622850621569	0.120711428142699	0.10108561132057	0.0762296375032441	0.0807214629781355	0.0294920745258192	0.0550622370189162	0.135749440332962	0.0924337151505964	0.136086259450919	0.0627112385548627	0.0273000203120529	0.0879874230737399	0.0611661195700516	0.125947041307442	0.0317916338773112	0.121732642589664	0.115085761598672
0.0912895888728529	0.0813281489017086	0.130469205922975	0.137734482724994	0.0489476339144703	0.0329940939224232	0.0938584155691566	0.0787225338078501	0.0890011235421393	0.0571407000295674	0.060819766390371	0.0751307772578286	0.012674088690355	0.0675415612979838	0.0934838367344543	0.0811546232960082	0.0462673901983	0.103057765801098	0.0345152934916712	0.0430869268686884	0.103786205419588	0.0330880815970615	0.124658483429715	0.076910812604942	0.0501307521949751	0.0176505513208965	0.0689549698677949	0.0261522073742486	0.0894582159325576	0.0509612576780008	0.0884778039674319	0.0579433091310619	0.126549428069725	0.0460076496957332	0.0304129126049845	0.0252321389088029	0.0365938421908523	0.0962834492173276	0.0243789567264311	0.0618072082002779	0.0896962079236447	0.08684827620793	0.0547356715876036	0.0629554787280408	0.080340850295033	0.0560981641578332	0.069028175528027	0.0913879236230898	0.00391767078695658	0.0816161976446894
0.197882072421784	0.220305323245468	0.164119540968995	0.18890089333198	0.193065664207414	0.31970392518607	0.310441476871648	0.210631227749814	0.236962555915761	0.37665869847691	0.253292726346282	0.221076074519723	0.345831869791386	0.233070810653743	0.332942991019559	0.257510669976547	0.145926324376558	0.208742853585593	0.24409050224343	0.166540911521974	0.234172984840908	0.277219780199592	0.317164383133431	0.21994688721255	0.222152410488948	0.219662895478549	0.333508734117264	0.227173911331319	0.0753781499425404	0.242601715454219	0.198681321076592	0.291133612475269	0.178392480333087	0.208581949599096	0.220882246727556	0.184677413087497	0.273346137590437	0.14403691080419	0.224297242763102	0.296783511476495	0.307192634303949	0.331527926445496	0.248616803367532	0.274972773030422	0.241675174634653	0.171973956648936	0.229884657659619	0.277733521386721	0.236788988766454	0.166335235801017
0.0746085256096451	0.0688031353044787	0.0478286063931214	0.0465549219231318	0.104014307747831	0.120856841329436	0.0926175138050882	0.166101194244138	0.0341634312649915	0.123244142790538	0.109961342260713	0.147520818343988	0.133618021476517	0.116313662227319	0.0995057409932281	0.133440383030005	0.0393123000005851	0.115694203139795	0.0797074057498957	0.175667848515664	0.0604675618325396	0.0824460733486714	0.0307176683644173	0.0625022218145059	0.168263527289814	0.097952222994538	0.129619981314833	0.0642665339722199	0.112648535218509	0.114388604657776	0.0257114451080837	0.108480394625405	0.12401523095688	0.0838249533400437	0.0704767210134098	0.0603299920248105	0.140668044510731	0.106401502406139	0.165768373654936	0.0894342661214369	0.104300192618519	0.0843780586368348	0.107110995351432	0.0806412289122537	0.0563409100007464	0.0898289562074145	0.0418690783056243	0.0604323804951021	0.0509017622488528	0.0624600040660405
0.155113820477847	0.101616959034284	0.229331643529129	0.281933212119271	0.170305350949347	0.189198021105296	0.229684118582385	0.152907230903587	0.276316448519827	0.177480067418357	0.109787338206218	0.188644117777046	0.301876948542121	0.102781662183001	0.153829801190509	0.24665167028224	0.280330878718237	0.128274525954247	0.161535975985104	0.144958671686596	0.204714644722556	0.187211064219959	0.289983213735966	0.192320159889003	0.145762136080788	0.204429649597704	0.269014195065242	0.131702148243223	0.195383774580752	0.188451891168883	0.0658133616177156	0.126379924531487	0.155846222601774	0.12468373476448	0.169431450685904	0.210823587533071	0.171973909245997	0.27343119819728	0.217091868134484	0.213551769867444	0.165370535273033	0.258694219304863	0.19804631526643	0.301653803585385	0.199752677810987	0.170012607242701	0.134951539532845	0.220137263428298	0.112780786357529	0.147667689288754
0.218266718104731	0.111731923838409	0.312380323599807	0.181489029205521	0.33615265708462	0.214191538167711	0.191132162347696	0.13869893517439	0.180045144885942	0.25852122277728	0.155920818426437	0.128268057592569	0.17178667351359	0.256916247184369	0.178318890418838	0.336658160593635	0.231205876228893	0.247051855862934	0.139112987945707	0.202764232096492	0.180689416620538	0.312411526123237	0.188081663539325	0.243025161878354	0.139367412198326	0.197853026059274	0.16987655060067	0.107929189031661	0.118835520979893	0.19515947486794	0.236997994782762	0.246971777044909	0.0769203313502256	0.212672018227481	0.244434463366216	0.20989937254163	0.166333070260517	0.166855551011527	0.150666686214244	0.174865708064789	0.238548266481587	0.231608736379632	0.162552157543487	0.232875276276658	0.100363096137523	0.146601836940311	0.179890363372389	0.109632954572867	0.196747148988797	0.204502195352177
0.0417488913190877	0.0691174824617513	0.0758732034006737	0.14743045393873	0.116823719210924	0.0924760326529691	0.0686535554572799	0.128493167327184	0.0643203272463333	0.0480129662912051	0.052256258146329	0.119548700499916	0.111872729177281	0.112615887724513	0.0722464487049855	0.0744721241877019	0.0803146384941335	0.0588997495814889	0.152799929189283	0.113523953280291	0.1468949476295	0.0175510644439538	0.0840644219992703	0.115364402025341	0.122400231115495	0.0583446756262215	0.0427242419179381	0.15706162555795	0.0310969955441819	0.05508156979953	0.0971778782432669	0.0209265047846128	0.148949156834158	0.126419286860385	0.109463176610016	0.0810060057651067	0.0788643020410173	0.0177170219254958	0.0658491667505672	0.0743627805467392	0.00606399105240228	0.124485414692526	0.115555969665795	0.0843576279640449	0.0786263199285131	0.0903482250805983	0.0703914856163819	0.0994053627673382	0.108497147338291	0.124086534019917
0.0557557811934736	0.0749119095225352	0.0659952620314944	0.114949518908198	0.0470052401610597	0.0932736301106594	0.122237884079924	0.0867867230157108	0.0904235785166778	0.064100898441439	0.156181577240876	0.0235831186512442	0.138140993516378	0.0453472002041251	0.00666624275822671	0.0798563234001397	0.0986390649252567	0.0903806753847965	0.0776558564355201	0.0101837344310889	0.162258989305369	0.0267897059790045	0.0843267027285106	0.0831767807106509	0.129577855965273	0.169018749179469	0.0883239327444688	0.0864949760858889	0.141923277547816	0.107680720420941	0.0274885234995134	0.107432354669504	0.0889689170667655	0.0539561547484067	0.0104555722800964	0.0518230016205546	0.0971625954753373	0.0440983769517428	0.0680242413424751	0.0542791377638601	0.0772933643698972	0.154935753086943	0.118785523561413	0.0484411010928739	0.0613771449957759	0.144767323050741	0.135719263942432	0.077850381317325	0.0654837337098208	0.139060997892897
0.387619259699218	0.228733470475816	0.119034041019143	0.26943469775441	0.266087478585608	0.213797133428567	0.208615425277471	0.222715210102791	0.212409940141157	0.302101925283918	0.227195546653258	0.284589692513542	0.258420881793213	0.314548525834727	0.190346284569387	0.193505209538606	0.250427289090551	0.273267496232339	0.181433232175572	0.285302528284615	0.226105363443821	0.186161008073798	0.180314279089804	0.256594606832742	0.274861206314787	0.190275079476977	0.273317453989442	0.20170270497848	0.224739310972552	0.283212529507004	0.237015530279537	0.284063654261316	0.148120613042088	0.191723997744701	0.231176644664378	0.147375768656256	0.21596233285717	0.155830648622279	0.181222847100117	0.3334821219235	0.199881887696158	0.177852457071882	0.188304560928014	0.143105011869842	0.195175555729348	0.291126821378794	0.169121975161657	0.1692937808145	0.296609823472015	0.125109519998929
0.140463175775968	0.0782003732548669	0.109397897041044	0.0419568879263238	0.139119036914887	0.0465449227196533	0.120818262249587	0.147149498826384	0.210314110970718	0.108525768613706	0.177259987692132	0.0440751436801572	0.0795762599686244	0.136722913924953	0.0992208923128531	0.100076472909079	0.0457386549177189	0.126105418914266	0.156752486556673	0.157142663511391	0.121392739628298	0.129765397407147	0.142164174653462	0.141806547214635	0.135858442535354	0.0760965798640859	0.126327686678687	0.205403518257063	0.0790456768451482	0.0796586671747212	0.146488466109785	0.100414173150308	0.117341103425525	0.129676797347806	0.0825247251472945	0.199715915824078	0.0610917608284489	0.144818370716663	0.149478715021745	0.153129553124348	0.0845314860963904	0.101637928714213	0.130866223092824	0.117997608655938	0.114485490703673	0.118852774520823	0.156695879969469	0.158540509768731	0.035501225228734	0.0913646754614583
0.126343243460385	0.1314633948676	0.124701788056866	0.0621343446301624	0.13950045849729	0.167955444175643	0.131263459281325	0.0600523104151081	0.0976611089155806	0.0439851819645162	0.161381378307663	0.101575337791392	0.120538257437098	0.0413472602675368	0.0981712039573571	0.143876826036429	0.120823372127209	0.0636167219229976	0.0643185310188986	0.0617968781044423	0.0479881716980601	0.143923302915685	0.144909597296945	0.117748379740946	0.130793314270532	0.0903905425553653	0.143220776526884	0.205055381855951	0.137219733598669	0.211358488143202	0.0733047606948614	0.194983952375676	0.128292838722898	0.0327812154181324	0.143966246403739	0.129208837360273	0.198055190951703	0.0854401848070924	0.218991389172657	0.0898233381507618	0.150072514731173	0.124970791191262	0.110801262415924	0.0691100337061161	0.0584606921057663	0.0653276464158361	0.178415653734541	0.0262643596446439	0.0468641579049757	0.138999213330945
0.134042077914555	0.122155822756809	0.109064068797863	0.119780846627164	0.285669856399024	0.251833854992808	0.156899593516717	0.0775595275634999	0.189631302909097	0.174134032254676	0.224549572085998	0.177560449694463	0.0543770259674442	0.189292641565831	0.160118379253448	0.236295004522906	0.213855181356123	0.182993673602631	0.189213912508958	0.23413793885779	0.18083458105783	0.257892781541734	0.228953255561288	0.174710935854103	0.178699184292763	0.069989683389366	0.177996937676228	0.0962159300371997	0.200269257876515	0.174427381011897	0.126606336879409	0.240182304657384	0.196969619045473	0.147249111154056	0.119742134462877	0.171616952583544	0.175565011748861	0.117797502649938	0.200765451729944	0.167726136303514	0.165740223443965	0.113980900342933	0.212074765475787	0.258186371492038	0.234195646448755	0.150065364746276	0.255165472635313	0.280991818379717	0.0980244052538005	0.205246891244399
0.044227138340554	0.072516594652438	0.0198885390285209	0.0262094472952967	0.12824125319263	0.140302786758651	0.0250317037018517	0.109860760949266	0.113968005246441	0.106087584801435	0.0630348217110075	0.176440305964029	0.0481074680950193	0.10542001745266	0.0951769883877532	0.175463482210986	0.13450725246009	0.169312501329759	0.0504943278071835	0.133147053309039	0.101060986712003	0.136891901348466	0.0941385243687843	0.0585778711368662	0.0816236393148854	0.0964214401941752	0.0440048597884756	0.0630712683977625	0.101750746724663	0.0872066882144168	0.114347595931369	0.124985299504712	0.121362072234873	0.0218976983023387	0.120684516442846	0.113612327286798	0.066490819666099	0.0536068942458011	0.0911002798259994	0.032480206198385	0.0337787132468009	0.0717165059830455	0.0284878391086505	0.124035235850789	0.0345088908956011	0.102627592021088	0.0805622692657798	0.147278819935018	0.0993314564014784	0.0812634217793596
0.134871219647772	0.210750478199339	0.048672178687736	0.140869409105866	0.0980536684006129	0.0777096862965963	0.147646409324149	0.0834103940623739	0.146144617776533	0.0528540001812867	0.0823030087260514	0.127438591893606	0.129784581153071	0.0410295369027387	0.111368951218661	0.14713609645729	0.21657070218966	0.136723056568821	0.0864750527910009	0.155042170264201	0.125207660443721	0.14608163548497	0.104581377062314	0.133084915136538	0.165170086590333	0.0696529108518589	0.181932809414774	0.147625240113517	0.122043995713001	0.119121129874442	0.134781095663515	0.177163466310456	0.11695281387032	0.207886472181233	0.101923901219297	0.109031477649806	0.158845188385365	0.156334640409739	0.0448435588732139	0.113497857407266	0.106024753613184	0.131128146030133	0.166482157027112	0.0663056003595058	0.147255099542378	0.14953720285378	0.150307252810658	0.16266891785627	0.152164916473589	0.145183872173364
0.176623636030433	0.093370926690728	0.233967717168807	0.222643012286907	0.219085244797913	0.162168722826363	0.0752868047069671	0.142627403321684	0.156618444295673	0.226462440021497	0.241087900825653	0.143846124670818	0.105986219950439	0.120978607916747	0.0896975469009878	0.149547376075844	0.179571371842781	0.207201830253828	0.106414487624994	0.23079769604019	0.15835413053248	0.27501665619576	0.209247978216038	0.215975347054856	0.210822009892379	0.116184636811252	0.237220186374428	0.236811777965427	0.165646265115151	0.189978730333367	0.177924907712427	0.0955389739970474	0.123240480434484	0.163423217274903	0.237804580259889	0.25460203803204	0.178296770500036	0.144497371828961	0.146051398112063	0.220803223933076	0.233657100009053	0.0127385654952393	0.218726359263258	0.234726346923604	0.244645803676071	0.191797857443429	0.106045401382257	0.143998423270988	0.0885422948620296	0.0681676112293258
0.267575645806639	0.388927772175863	0.323884352971443	0.371687195394972	0.329525390457261	0.27236002344711	0.292963068199389	0.239297408097978	0.252197855070221	0.248604202885872	0.312614281880931	0.196304844001212	0.327593480807372	0.196688528864217	0.267522944420194	0.221853379694892	0.32612038579681	0.353269433430307	0.225516810484845	0.266613805449648	0.26278208434861	0.318544475092835	0.229593475150582	0.355611668796526	0.232090938602631	0.306440665692431	0.291382480571859	0.296766898466136	0.254877276529804	0.314458822286703	0.338814211094532	0.246571265028845	0.321156914964399	0.238882610838043	0.302612647322233	0.230777732732103	0.210760533811741	0.267751053467246	0.295251997929108	0.194014430617148	0.24980694261165	0.27385958921053	0.304487791297402	0.266398651307134	0.325964522972485	0.298327517263862	0.304112251708625	0.23369981230737	0.328163151436142	0.270568549203432
0.0749964902822719	0.115416995463263	0.0939906696762104	0.105732616872194	0.0685813855301524	0.0998981619795049	0.048319574981442	0.0398998949229544	0.145468519884905	0.115642506442903	0.153353743722461	0.0693434569850458	0.102570836910089	0.0431322614653405	0.0965058294356408	0.13946364543015	0.0740354196893635	0.115278744586781	0.073039283297733	0.104968632790306	0.0123863202094836	0.0998537524939369	0.14644254962032	0.100489236811612	0.143678129024811	0.0630003595612596	0.0652456653013716	0.074367719967537	0.0599208290784515	0.0633820078891184	0.113419185326249	0.133747919983125	0.0856301014832337	0.0836022319975591	0.0764159597059286	0.0556811143718155	0.180792536845136	0.0560159469900938	0.054676002277414	0.0767648636377119	0.0948555958824676	0.0749284254609064	0.0900658515789619	0.0597928456492664	0.0975605099069419	0.156717867896743	0.111958553502075	0.146814357818716	0.0795901201499596	0.111557686785358
0.102808420275812	0.094828045518771	0.084371162025579	0.00700510430344709	0.0538212607950028	0.0275875878669303	0.0731230616118916	0.12562859670693	0.104775501634128	0.115484367132978	0.136128342643483	0.054317404222125	0.177699643329868	0.108515214128609	0.0872481304008544	0.0693865207584427	0.130165033829222	0.0297396708070891	0.0440310219194661	0.0682135370956418	0.0839116289750175	0.0882238259812808	0.0875365662017794	0.0796644388879882	0.0668038784645398	0.132282536998934	0.0815691525465307	0.0307983972145142	0.0399677819970261	0.110542252732224	0.0769428448493484	0.117781767345885	0.0794335702376048	0.0734146958145772	0.0207438325246355	0.032525271939046	0.0480175668790267	0.0568983377831392	0.0390008594086079	0.0528463273883439	0.0672166114317984	0.0807924577717184	0.070944351848649	0.0532072380182715	0.0294851868098394	0.0948286554683077	0.038589566206779	0.138225937336124	0.0467158640260914	0.0834921070629377
0.21415368405638	0.301657203298065	0.2147079168372	0.192336248261636	0.177714085530945	0.266187162625645	0.257421356792575	0.290677220299252	0.132892910368095	0.120527842623022	0.374492644288095	0.340389148037037	0.172851432176846	0.325362171301833	0.136596192172309	0.260191837900596	0.177018802515026	0.307262160196758	0.275601516198174	0.215155635543041	0.21057083708446	0.247890404853919	0.236226041213538	0.290248969409654	0.0877111089071693	0.148497612293606	0.276385071525959	0.286168026002347	0.236860687890506	0.319366785498712	0.240570794489377	0.244824025386363	0.342302678287662	0.176076783902542	0.173655556995105	0.16843301112564	0.12667493744858	0.304691750864411	0.231281713984742	0.33068776582125	0.175598003945205	0.270569997888199	0.316102936304133	0.191311695643132	0.258448179236082	0.152397299667547	0.274177133285731	0.139403991952255	0.277760923507504	0.242384636999396
0.0522668325586799	0.0623909092948973	0.0600485737590911	0.0948071461067492	0.162532552941876	0.0676495357417987	0.0376771035329462	0.143530548593681	0.00280961073096461	0.0762047330422685	0.0222327900068907	0.0226703543021856	0.114506516363839	0.0936818700425403	0.145273675503957	0.0636100935963256	0.0919920409858864	0.0675031267225904	0.0577733599679376	0.0606224052692402	0.0789475172154267	0.115864687462742	0.13915373233384	0.0332115262207945	0.0587624441205988	0.0937616156038093	0.0736867374112608	0.0941705111746692	0.0904739438024507	0.213162294527925	0.16467927923476	0.0893905933749122	0.0940149559160547	0.0872099290341994	0.0536832184599666	0.0570390887613091	0.0244351606149013	0.0842042979098775	0.101109524214937	0.046262599245425	0.0488931097817862	0.111348589474575	0.0880934668878033	0.0578852814179805	0.145447433572992	0.00835978406687537	0.117594523308291	0.127966614773731	0.0252104592673649	0.0511045313959455
0.311980466408629	0.269121790150044	0.29746200923943	0.200457897000219	0.272916635321604	0.197441085951021	0.178675696151775	0.390578136573626	0.26719045646514	0.201552063549809	0.321320283169084	0.200806262034131	0.418176556819449	0.257385835268085	0.224619055022721	0.277534217991898	0.2593030185209	0.372764023878794	0.188075056709375	0.396189414476917	0.360943703681466	0.27594969936067	0.310797485014358	0.22432511473622	0.237280456436404	0.30554333152098	0.373885402400522	0.207213875363191	0.258968526571558	0.269205784666774	0.246007869654494	0.311465176318486	0.196195418453031	0.342891172886355	0.351946537108302	0.227351410650438	0.286711613261047	0.168611575920195	0.315195110304475	0.246604896566926	0.388593694607023	0.251915813795835	0.336185469465036	0.179378705465181	0.302507196907121	0.327053056920999	0.302931593484476	0.293085731387405	0.271708199713829	0.277467162512011
0.137057258743492	0.0729098674464479	0.113028603175949	0.0298445839931864	0.0357964914473559	0.00723743164441178	0.03250333811308	0.0700091550507403	0.0743692039329728	0.103180299236955	0.103193728105104	0.0753606167135223	0.0835100061457266	0.0547277811585846	0.102878423898886	0.078266881149759	0.0882703505506017	0.0947955895527134	0.120790897869918	0.0487422042610406	0.0960606508923659	0.108468223421002	0.0593604870627895	0.0452929741465992	0.0669658002077755	0.0562744061558903	0.0698841212581771	0.133266535760664	0.121588707951921	0.0761942718502467	0.0541867827780032	0.0759605636660721	0.0530823194498818	0.106617660847996	0.114175292801208	0.0277161980531908	0.0805050438461672	0.0863366902176827	0.160938225992231	0.0606169809137844	0.0655267664296362	0.0482112454975386	0.0617519768007057	0.0246218259459225	0.0386085068186184	0.0760889411328611	0.0396164530914038	0.178925639185095	0.069844520403308	0.141378352463497
0.105298968975659	0.0802240158580092	0.180252874999889	0.230318317988633	0.188761772561862	0.144740629038961	0.167866462098062	0.267820228611078	0.230741006660281	0.151635879842998	0.188796638613642	0.167323191841324	0.226484196244109	0.154107420228652	0.149288328646122	0.135595335897243	0.138235431804663	0.128109140555983	0.190497439079114	0.126155782691183	0.219936752601129	0.209971515794024	0.241562102195238	0.116140407724155	0.168124600406849	0.193157255622439	0.116528729097419	0.149076053645402	0.187096348622949	0.200422875304118	0.253251777520911	0.215776539117115	0.312509377186273	0.233486708985886	0.165108436629241	0.187274103090072	0.165577473236121	0.19078001667293	0.172122208576963	0.245886162897587	0.300882270430479	0.225905152166523	0.124543874325534	0.113891613866195	0.215509554587308	0.0856453889639746	0.146836894809343	0.198931613737127	0.268615228068105	0.3082931757675
0.151169944222601	0.234362183019381	0.19496474938996	0.186543479221293	0.130638473577742	0.167246925261468	0.138594558271772	0.0204070005929828	0.0943858271447372	0.139800318159291	0.148452943624605	0.0519831510643449	0.16389117859079	0.188475003484839	0.118338166794227	0.155296173624626	0.117012370647051	0.00346131759906499	0.0994671366260359	0.0956613040904508	0.0830590719669079	0.137790405740894	0.0720624598602143	0.0960337708133811	0.140658256229431	0.137605363508311	0.12337183891199	0.122484794008475	0.118391076129736	0.0793246641022476	0.194619037400136	0.0678298784071446	0.183234350012715	0.087162341135472	0.11339608585653	0.0538052791181544	0.110603096904117	0.0750522581836529	0.0314839573867645	0.1012862927689	0.129176682518545	0.205726083478344	0.0486844266757513	0.166124343668625	0.152870233119531	0.106221490064752	0.0141039501962259	0.130181341149682	0.131467113591204	0.0860415434861893
0.319650058583336	0.29342201766633	0.310157117781586	0.364427666067904	0.250451976895969	0.20369713947403	0.252765417715277	0.221935515797098	0.209911833749654	0.345698794840248	0.264232293490675	0.229916583110681	0.206393659617139	0.292161509810547	0.228903052614767	0.33267228887856	0.22070180962506	0.240603595261239	0.280877877120867	0.287615448132415	0.254291685311506	0.18161699873882	0.190997075923544	0.286724009561394	0.332761218605567	0.12912275802661	0.177321624990593	0.237674259103775	0.201361309882296	0.296623075000055	0.307524416623272	0.176402684468395	0.253824024347945	0.261021716739226	0.197463580027736	0.210961870830666	0.217316059857388	0.291206634826696	0.344639565119561	0.152870375769043	0.304284803016389	0.224906927507868	0.329280546653431	0.22910543931669	0.168578739197625	0.349178810928341	0.214119015838165	0.28363086246297	0.398111597751967	0.337709194723694
0.0830212191019633	0.123343035284941	0.162767211432668	0.19284831575634	0.221899464022921	0.0585157241864586	0.143695587051896	0.126128412727743	0.194426752286072	0.18708189625418	0.177951022361667	0.153569444843737	0.143676810675349	0.209610619293731	0.157319138776536	0.256957132213145	0.143649590954992	0.188098435861317	0.14811585582825	0.198704717643826	0.0876484030877757	0.200729745285181	0.115967319183422	0.283224544129486	0.212086222123771	0.241922231829342	0.117888685766142	0.155106504527162	0.164590546697104	0.228201074084088	0.100230343487853	0.113078530649246	0.101797534584922	0.226382218480151	0.141486062750523	0.275823101017772	0.153524972443217	0.231894130111351	0.0834454278042584	0.135723085029527	0.126050189223508	0.224563882727488	0.186390629860696	0.140040820541208	0.135875020839678	0.157103967623423	0.23502105747378	0.312494400190227	0.153900263099255	0.219438057151016
0.103069811960739	0.127868097769752	0.0527078338532575	0.0399733928727948	0.0305656791354055	0.117394362472606	0.0548161662538972	0.103631967193588	0.0352740958660516	0.013800157706105	0.0579561061406182	0.103401440055044	0.054786872447047	0.0687739840519495	0.070176952626643	0.0317785633608055	0.126702760048359	0.0991181541511191	0.0736111645692543	0.0347260070860933	0.105631076523755	0.106390627670917	0.0584322495294687	0.107903439974796	0.0974850705499817	0.0862710339850984	0.103856976314096	0.0738190095740718	0.0762206118633438	0.0821784869230537	0.111183746163435	0.0450962713059661	0.0258806974609781	0.0587822437724531	0.0934032605275667	0.10557171182045	0.102930757031477	0.0319792087630229	0.059626159194388	0.140843440468764	0.0631113974126702	0.00730503249072727	0.0390055120594321	0.0139223502546043	0.0757960833312325	0.0801997819666743	0.0844285949444079	0.0979052075926878	0.0912380878119292	0.0238154987052066
0.139376086514548	0.0686617733093728	0.225417399359721	0.0412227199624782	0.046957858540994	0.067673856577066	0.13791388569472	0.148607262986904	0.154329500028209	0.0718029883838974	0.0530650879431788	0.133705868548336	0.147996037496414	0.147572175901484	0.0711391946491286	0.0699407316570323	0.0389253817448333	0.143155744328067	0.0572569455109457	0.0483684460355817	0.0843956085977997	0.155388136253602	0.138974299714313	0.0988625788832686	0.113262357040219	0.158606432965785	0.102137977718988	0.0917039393559363	0.0992068265562129	0.180104588077622	0.0361195825077339	0.153064299934325	0.0765625156481297	0.0695011065110974	0.113901494398992	0.121536248831737	0.163088598579427	0.170602245119437	0.0388310355654778	0.0917432109775023	0.143042748247928	0.0650383525941425	0.115780085991328	0.0506900898007934	0.0283338788301231	0.0817190206039775	0.0356804018315621	0.0778004334087523	0.114130350920924	0.102163009689586
0.240679091539128	0.162565069226971	0.113510898886126	0.208057989331364	0.205263621778166	0.130226118993849	0.116912562455378	0.100576877425327	0.0690819257855172	0.0705185072665815	0.146712224973955	0.207536606549543	0.157997350581711	0.146468278021084	0.169844852296625	0.132959087350654	0.121475580711188	0.0553549930358482	0.137999528014013	0.212186675465591	0.152306801162456	0.22682893446289	0.11038615680758	0.128017021061873	0.149235926285362	0.173825487131117	0.14608575707169	0.174637978695765	0.0588511306954395	0.0886092073516342	0.162663818251944	0.126689958238255	0.0831226144965568	0.143363277590163	0.0532483590047111	0.177955819940451	0.17985642575346	0.275641695747396	0.123718488389307	0.137198671586652	0.0612409345317338	0.15103653888087	0.28890172413236	0.123042701134279	0.189060792399144	0.160880742359423	0.181439720721819	0.0613562257654959	0.183763912491284	0.0991410458164049
0.14831664525838	0.0688995477060692	0.241430286931383	0.116584149127288	0.231534519044159	0.221310495314727	0.207008580592563	0.107250912480997	0.19063482338539	0.217642005471879	0.150636680358968	0.248597096546219	0.178815694322552	0.124030557877937	0.0880191675237809	0.0659660521066071	0.227089044519449	0.125406007797568	0.0612377686683676	0.192599836377007	0.144570870027713	0.047308586366739	0.144636580318072	0.17114331748665	0.121473935414722	0.172742865902983	0.313459754679813	0.223568010143155	0.168958394386932	0.21810735686118	0.0928035173913586	0.16849359268801	0.0826141027709168	0.177815846301139	0.110589504230306	0.143264965666989	0.182756120247811	0.286042753680529	0.194302899679958	0.134923121936878	0.264104992641518	0.148989314243975	0.151198694628746	0.209740105080168	0.252089260450183	0.177703114774059	0.0849222223231693	0.142755309110185	0.157484996750841	0.109507981753282
0.14409973819801	0.116342344529219	0.114520154045564	0.224227887973642	0.130575917257265	0.132440785357995	0.129735897479308	0.139872717533129	0.142176678532381	0.139693925429141	0.0805694594577693	0.25580930460111	0.137242104869964	0.121586168850883	0.236627219105036	0.0931185267656899	0.142135145901351	0.120336625678991	0.0745115660282838	0.151092026641294	0.188700181844916	0.154079356412427	0.0605511365034629	0.154981318173954	0.153081738836772	0.217205004912952	0.16496746236423	0.158470862504118	0.182593306161148	0.146885845511812	0.12678422936518	0.157908546676403	0.0493829374350342	0.205734616855459	0.132261369411766	0.0513391077256832	0.258355751060839	0.0673205725426693	0.0987185272564072	0.104820071877694	0.166559800337356	0.121958200637088	0.183160419678882	0.165750512259652	0.130660978776487	0.133282039931184	0.215057499484439	0.111151200087551	0.208971818785596	0.121319978233863
0.0529426056252627	0.136155400792845	0.178659783206434	0.160153669060494	0.185258459236954	0.122670112283032	0.092852269353851	0.0626694562904386	0.0899972257778677	0.0655477944066198	0.113509758934474	0.127879556232427	0.0427308637912312	0.101877155378083	0.103464329919201	0.108406680204575	0.174528905758244	0.0270499595172211	0.15262242996235	0.0685437666129496	0.0368148685557616	0.0708978582317282	0.0494308591225542	0.0486212964599876	0.0555096828917451	0.0953591114702911	0.0779914143790257	0.148734472195319	0.07641385639221	0.0934369045690074	0.110660995255629	0.131537186270369	0.165500689766442	0.0311606467128341	0.104944469580601	0.032707344084605	0.0555509695741137	0.0857689427310218	0.103780483640961	0.119576217467804	0.124670515654795	0.0680726815224588	0.089905211711393	0.113654158457454	0.0589166709463671	0.0426274297774966	0.0762849734768991	0.0727585594439863	0.0731237642651006	0.0952956018739989
0.180094331122362	0.0501534173705142	0.103092685367234	0.165906077871292	0.181197247218969	0.202116615157713	0.0592710661769214	0.159416901034865	0.117725756979639	0.125747213938824	0.121039682691921	0.115441739047179	0.199981130933322	0.168911491575233	0.197780861471745	0.153175426504934	0.0852040768890697	0.146255216668542	0.135368362999647	0.144143627103282	0.205377346571687	0.238829032270702	0.199284045545816	0.144191375618799	0.143842840037939	0.0582903630110613	0.0139125965935951	0.194738438967495	0.123750725893962	0.167297932318365	0.139486584605044	0.170299393725369	0.157541848027127	0.134568042395149	0.13194148376807	0.17683929230623	0.174160959047497	0.0913654571227841	0.131020683740622	0.113935562885905	0.180830043570116	0.162512990123441	0.157346809300611	0.0803701281498767	0.158054065926228	0.101177526645721	0.0609900157743675	0.0420552452948571	0.186148688009129	0.118639349780934
0.105120790892537	0.261401526832151	0.122267115751386	0.17214997847832	0.265643464369655	0.115494162660022	0.218675577983428	0.203879283165239	0.227456457367963	0.123064332354754	0.185008310214221	0.0595151842604289	0.151072104987817	0.187290585187477	0.190996011204258	0.188286016678007	0.19501396769486	0.145118817470976	0.126378847264663	0.122538760664026	0.144705660668173	0.201346362857291	0.164649964389139	0.161637538520581	0.116435829143585	0.143995650824755	0.272313628081519	0.100539803977257	0.167439621283121	0.0748918470628312	0.248803182751721	0.179547928948512	0.072302383166978	0.182424652115284	0.164381383094444	0.151743610591138	0.175042079511729	0.212693481577306	0.154367889047121	0.201087737397292	0.21654649921733	0.159951155415052	0.220499660457427	0.152233573695982	0.174691693955633	0.114352053218864	0.165208547217851	0.0721646428063217	0.149653327318098	0.157647050329983
0.173282460018405	0.147211237611266	0.147490072179162	0.124387293011023	0.14654483802821	0.163335592219149	0.161354728866634	0.0793517167365899	0.195372838627942	0.225604373203531	0.0190926951927197	0.112405896469422	0.0992283144783474	0.0889015241767345	0.131182528641191	0.103680687697849	0.166972371871268	0.059310479804329	0.181077727078661	0.128009282115679	0.210604015976198	0.172808664394932	0.127173993259339	0.149902307432221	0.207439798673672	0.144887124263304	0.155278250708733	0.161259917665018	0.0698064872745458	0.149992459283612	0.129720634394986	0.138852437764797	0.139488891445975	0.199317903448769	0.116915465127091	0.22763801753295	0.149711781723492	0.12831791337062	0.156904788872705	0.0984255580393396	0.0866538700541488	0.0942771768383695	0.13295096147246	0.0574234913389581	0.0879461061149725	0.155061940053568	0.131567774191449	0.0655591496331214	0.139905531925402	0.202475880277287
0.185772194893672	0.137419180855629	0.170597043297063	0.139795346189321	0.189986724925281	0.186428296463225	0.21278730119697	0.168651356442657	0.166495593803699	0.107488059532869	0.115053002961983	0.120396848513482	0.0585015328726906	0.13186363371276	0.1585955765816	0.123645467635713	0.158979466173458	0.0823883663488966	0.191588718043594	0.164749077344236	0.100877268224077	0.141251352276454	0.0915949745717422	0.142953106663584	0.204457442079183	0.119458470101971	0.0991944163366351	0.144552958716244	0.218683595880698	0.140687806915072	0.0790925317328539	0.212332975558548	0.14763886889115	0.0854313952386691	0.191249984294993	0.124466127463627	0.206641130792541	0.128590845850282	0.153679122099946	0.167984917042109	0.0816781199283749	0.168498412241613	0.118190516147196	0.214577099118475	0.189201642112456	0.168121968000736	0.245814510444359	0.160697391515662	0.158970035032125	0.045187429273798
0.192354967780038	0.179690822505585	0.144853671478464	0.220168804916061	0.167424504101623	0.192491129586631	0.18775826942869	0.16798791405909	0.0857020517853036	0.131466403896834	0.226348825808178	0.137169647975953	0.158372930546531	0.170283455296703	0.166437210442005	0.130828297133008	0.14843617718333	0.260415368150442	0.123565702827779	0.133097614117356	0.182796728071026	0.209619004280306	0.144589411543183	0.126113508605421	0.146832077099591	0.12512258309368	0.179768143181071	0.233741561476479	0.0928590446319038	0.235522089477444	0.192322322100194	0.0895309531963985	0.166449456592497	0.00570852052937398	0.0868533207111957	0.0791900939430961	0.0292434710997395	0.20209001745738	0.188497151266243	0.208670714344022	0.246491254028373	0.0855233937879105	0.104933976254672	0.112348730620666	0.100559171620612	0.10002227945566	0.149954065461694	0.195658661296293	0.243866847846279	0.161590676812953
0.0749961279091188	0.107633245215141	0.123546986859251	0.0911263961449995	0.0882215497178836	0.149689379276296	0.0828020274274549	0.156730629184853	0.0624984457713894	0.146083784823402	0.0904761293073731	0.206337238200506	0.138517582095866	0.112270132525929	0.140000220608925	0.0584736982276861	0.0562794959358886	0.141419907289782	0.151833602262617	0.0987848620306821	0.0635999527935501	0.163334458742139	0.167122879292968	0.0281922308186812	0.103165258991356	0.170031851496859	0.136320471731184	0.0240262623544557	0.174447534938961	0.146944673396086	0.0465582327936725	0.0449599347459991	0.106231657871843	0.0818197954679263	0.0739050769859608	0.137758738824667	0.116778585130633	0.0221352445536434	0.168900865463276	0.172099237841271	0.0529531136447615	0.128392166978731	0.0966100647291559	0.125343958241042	0.172600917442002	0.105792809204795	0.129005094254229	0.0990177383594717	0.11020995999135	0.0758447617942465
0.0998818767562589	0.077602793752845	0.0891744715391244	0.169733243117783	0.0949880716038077	0.112920592194756	0.163123720963568	0.0933682245347682	0.142767856460401	0.189283391084924	0.213456951974869	0.0865386953116928	0.131306063142739	0.142947375127134	0.104874748396031	0.109396085319306	0.087234998630983	0.103203269972622	0.152174276307535	0.166763009169447	0.192755291854823	0.106713193658532	0.0739337233794322	0.171886454277924	0.153455687436631	0.134561467196402	0.19566903577198	0.197287939222712	0.0944216562927637	0.0129105001999313	0.113415595321852	0.0416670422162893	0.0872292179053745	0.125562033395537	0.123134507010401	0.100630949537494	0.0964310405923409	0.100142887864788	0.15340325472029	0.0538146917251386	0.0396767917891073	0.0768311820385773	0.150859008529189	0.138651662015432	0.0830186849471611	0.0612913027026617	0.0192392517532725	0.121567625632102	0.00366834642230324	0.0572854107530958
0.163080023383281	0.132785494084226	0.169027428610674	0.0631388351771444	0.188729445475577	0.193876210251703	0.228929012123068	0.273420654556034	0.141744677572516	0.202792281513928	0.228530034781806	0.256189824709059	0.171522358962492	0.148736043573258	0.259755509863036	0.151147039826634	0.224308794824256	0.0841339989183	0.0998277057392566	0.0732137075935408	0.190050566977606	0.176512147698148	0.19682128212056	0.197013810380193	0.300203300794778	0.134177949230113	0.273274960373991	0.108579956178238	0.178898314815551	0.0626125688876483	0.124400272882513	0.0778467669450858	0.0497568018370014	0.219436880606487	0.101902832671914	0.121197706071937	0.131011674321017	0.14603059866754	0.196986447639568	0.141064254538231	0.0692089159931363	0.154038535595552	0.0938244764571729	0.225180847016338	0.170211936518515	0.11004545477121	0.11910700958723	0.175549515404401	0.025921447947337	0.134875429151875
0.296523898684933	0.253710179692389	0.296512317429148	0.337258500397853	0.421984803117885	0.25396300074087	0.240734766549742	0.392689432831557	0.421137168711292	0.235980900382554	0.34893494181793	0.220142169947627	0.428601007954774	0.288926863856676	0.216369773101949	0.35038412301256	0.376131747486609	0.198074001899594	0.332952320516501	0.382154835976711	0.235790948192153	0.265298647442792	0.35166117975419	0.219216836842685	0.359447354633567	0.258998365900475	0.200801907370844	0.381673880096949	0.235568170866652	0.359593486191388	0.350494694111623	0.304683513238347	0.415484889380388	0.251838692717384	0.317305050768127	0.298978345898315	0.254866098837356	0.362958074536908	0.216767036759633	0.327411861188595	0.225180131153003	0.308894322713206	0.193055179130715	0.250249321993287	0.345317560323689	0.342889582381341	0.219678899119499	0.292124488356858	0.276988257269279	0.361693398828088
0.265547116606154	0.215720042451507	0.133195907529484	0.208899708895352	0.160302223875914	0.18237999894646	0.201578808624958	0.140182569009704	0.132935387089678	0.159521045233292	0.282222520674963	0.144199681805648	0.19752344427156	0.204636200134288	0.175011421416046	0.215346107452283	0.112455956140086	0.388810392394117	0.163749493624843	0.19256095121441	0.261983308654201	0.209825278705385	0.263745679755832	0.232117744201774	0.14774290779649	0.0689011313507877	0.181055075785354	0.201727971253173	0.153493434031178	0.225778529930302	0.151638860623061	0.232888240904869	0.22930339695282	0.202198648725684	0.168486446097156	0.150079151712583	0.185728632611491	0.282035475850015	0.180417000735103	0.204391173189604	0.343952520510855	0.277797469589142	0.230644200996643	0.201918593607558	0.147238167120487	0.194394615550953	0.236340737592607	0.135214297295961	0.165898322768342	0.181358739374568
0.0176191363561016	0.100375199334991	0.0714960125645123	0.0629487904175863	0.0607432652682262	0.0880574532724232	0.043761564679144	0.0182014513693234	0.0339718187233183	0.0532598491585218	0.0726308958406283	0.0447386734977704	0.100637051099058	0.0707025374470959	0.00944454259973076	0.0412310741021512	0.112443549814314	0.117740356570033	0.0726766135741148	0.0796590176236853	0.0283254878357489	0.0670097548050864	0.117984321941695	0.0473120288796264	0.0470198284658082	0.0730435048351761	0.0896317535314634	0.0438848804451693	0.0610689115363333	0.0878793788963196	0.0949607291896276	0.0681416450039211	0.0836684543873078	0.110250228357322	0.067464181779611	0.0615652794514912	0.0710044591385816	0.0369199638912337	0.0496655183958368	0.0522571014377376	0.0685873432781545	0.14018741714242	0.0896203687106062	0.0887644096884568	0.0847370395469614	0.0677033500088999	0.0327704169453563	0.0967406264761383	0.0107627740999011	0.0713995581661883
0.108244792250083	0.16166627809463	0.13887826266739	0.0440055429811075	0.0934059476414295	0.166105010478843	0.0544527411455934	0.0460136610964755	0.276948353361308	0.112998164113618	0.154739005272776	0.118313001274848	0.0832885700711238	0.164931749351815	0.124194847859359	0.121067430574107	0.160419922265746	0.127193895573473	0.167072143429271	0.163734916139033	0.0747791309857483	0.196607876090863	0.072304938701124	0.0685975477505443	0.110610920098208	0.0595233579887291	0.135182418377339	0.138929554993516	0.143035293490507	0.101695673794387	0.167768921485961	0.10408852941621	0.119457785694943	0.15192318490678	0.0700601296710169	0.101380440560548	0.0248707148014367	0.0610729323575101	0.113872823336379	0.0307189449714993	0.120756269731365	0.00128841672810378	0.144206317038506	0.112687587067737	0.0241087879190514	0.180275316220108	0.0549751664054571	0.225549243869285	0.15443710026157	0.035842500761773
0.121384514267566	0.102544768901861	0.080734272686519	0.148650089014227	0.109596983184021	0.016909305676949	0.122808038415519	0.142501075727724	0.0238951586964766	0.149349450431768	0.0082243632685662	0.177997404948815	0.0929582468937022	0.162768529246052	0.101280885363718	0.0527771676868416	0.110641612254895	0.0762760334763273	0.177361260557213	0.10749217452082	0.0953320475609092	0.0947377093061074	0.0526015766998918	0.0923704661519005	0.126636037925717	0.094133902087758	0.189724146056343	0.213262340926162	0.15803556869052	0.131430906728653	0.19229529682542	0.109831374102292	0.0649942960294679	0.167423675105554	0.12032872607217	0.0608559179380665	0.121808819268452	0.125784942524767	0.0601524611491542	0.0108625583676198	0.132821089100786	0.118979609814239	0.0317833408271566	0.148449270452314	0.0626414895778389	0.117724629826024	0.131865835226453	0.157531893711704	0.11865272614188	0.116521400928284
0.152826355804359	0.236310363171359	0.0896146654813604	0.106521779232062	0.171683790535415	0.0579077484571245	0.0592347054298407	0.13829661729135	0.217338564660146	0.0422397192015761	0.250419679434445	0.113891069351974	0.150530966320113	0.0747179988344027	0.0748711626033822	0.174593407262635	0.0806590399798661	0.172595472771246	0.160377757741186	0.176074033373351	0.096715371465537	0.109040766677497	0.184553155502526	0.0577772309802993	0.1090836285393	0.153116449172028	0.0455944688086318	0.0813281052219071	0.0599676866390139	0.126210423026994	0.0500310439542953	0.0407347072136244	0.237771173136905	0.13123120289713	0.0122038169948096	0.0814956101004563	0.0983369077413587	0.205461334506057	0.161862440645493	0.0777578214282969	0.110518977120359	0.109908248387555	0.0788384440802455	0.0704405983576872	0.0553449838946541	0.111884358296368	0.124968753252613	0.130347822164354	0.118559190664009	0.137665674025177
0.0246973389053031	0.0521211620314916	0.0202350049669403	0.0665636500463707	0.0303622979927821	0.0177126908746571	0.0739878041083022	0.0941997310317742	0.0705563821346822	0.0254060834310722	0.0399645165944892	0.150777776937737	0.0252723923612734	0.0234348660726918	0.0950742661464508	0.0686458632718345	0.0743958322528246	0.0518256297427489	0.0648270180316425	0.0666153377285757	0.0597305792999273	0.132466862339351	0.0606745607363984	0.0305737774121763	0.0369932308291693	0.026103853659031	0.103468963183468	0.13184242285739	0.102835453961323	0.0309013384572076	0.0915657181000537	0.106745767689426	0.165997424448896	0.0298022573032302	0.0686910068689883	0.0292321828058516	0.0361475514369989	0.0897903630528735	0.0619645328865707	0.0492347441119795	0.0895869788332306	0.0277654835681722	0.0142537463786394	0.0493369362657148	0.0714709841139081	0.0389310961107917	0.0377664533758374	0.0698937612315291	0.110293405457005	0.148891470784636
0.224262228490957	0.136663970887224	0.0408925604134554	0.170979292882143	0.150431085522376	0.125164590065595	0.146925006304517	0.0436443550354602	0.210674966011309	0.0675654486247912	0.115838813530438	0.189096533263569	0.0998406070592827	0.266015740953223	0.241273088665898	0.0923291366788101	0.217895210647475	0.161642307869131	0.335725081485993	0.182673682181668	0.116246929499565	0.170433892984626	0.16797306144627	0.180039099154331	0.166879469257346	0.0964768176256992	0.195711191917703	0.177338564011836	0.191987752012528	0.208176393723694	0.132184001833718	0.0871638533492376	0.192463457732714	0.150368557326665	0.141136844143841	0.0722196366066474	0.228726139219954	0.0835139136127879	0.0916993411661899	0.17373972394927	0.254420467521372	0.273139963032728	0.229267720910698	0.135166756848826	0.0870061615938664	0.193423146808158	0.181780802557833	0.137817346318092	0.180116583052415	0.158349071864189
0.181990057749102	0.181853728856359	0.136542187486753	0.13592997132058	0.189217030070446	0.134526568682845	0.0888879817721924	0.232151903532084	0.174920763745154	0.173658052794853	0.0875493560019039	0.1496741244211	0.237554065088902	0.12398647141583	0.190892318426155	0.207088935450376	0.193382787624168	0.184480591869281	0.185299020891801	0.1969760761381	0.216300876651252	0.178750004140755	0.170746791263124	0.121230751080996	0.10546440245612	0.19113418430419	0.142774111552689	0.130946315823281	0.11971451574764	0.162522399154118	0.163274073893599	0.145010205123536	0.085676234586625	0.0822172643801446	0.0923416948172151	0.138284879589092	0.185583328447117	0.134392382629113	0.194982533787645	0.135729986543543	0.128793161838868	0.172726928667225	0.103205526668997	0.184606558326079	0.159131762175877	0.166128217342112	0.148108977126593	0.1010386629321	0.152582507427236	0.106365784784622
0.300021480414214	0.0973410989311077	0.200685714245794	0.0858259939208268	0.257675480447049	0.0596907777672314	0.0634898876209196	0.263524564988945	0.147808196549274	0.127284540352724	0.0854137464422238	0.060826551448128	0.20856966024788	0.146675524149233	0.0451479679519697	0.17276039901207	0.130473458489311	0.187227410687371	0.161159708558692	0.0890488104537244	0.056534699196604	0.165637898550368	0.0465371254524224	0.119053965371477	0.0864703749489529	0.112099570671694	0.0673237233644612	0.126950789405281	0.239125213625268	0.0397838502797517	0.131183327251418	0.0569031436476281	0.197866731330318	0.166602001990487	0.190969796300871	0.0664541926309138	0.195058319912808	0.196852905633343	0.11448800970385	0.145847703419706	0.0337239898413251	0.0671832198892134	0.124267061356718	0.198500209421275	0.0998689511563801	0.093076056882036	0.0389320782922078	0.0334136439229262	0.0632493463622479	0.136887628210414
0.215776747633743	0.168808658229873	0.106000350576541	0.223191848241303	0.184585947775918	0.285995399873262	0.159154600563939	0.240349455050088	0.228019012703205	0.241214268444572	0.182112284825568	0.218283171052381	0.0773375128701311	0.29652635955742	0.128861039963988	0.0920197178043994	0.175802212412984	0.214505839961213	0.18193833312936	0.118251047823947	0.227930311042043	0.0935889121833671	0.300198124932373	0.233422537428571	0.143436035040014	0.082637924738543	0.12439084169742	0.181553740752369	0.0999241101791858	0.193925386085256	0.149027787836237	0.236230731958121	0.239111490224356	0.0889559500792954	0.204169593233575	0.210127479028214	0.10193533680221	0.242130120612477	0.0678400625215042	0.2222090223971	0.252012905449384	0.155082379874245	0.180484717998356	0.0802196232910533	0.0334220670438261	0.157339948886044	0.173888481443812	0.161975287684793	0.130659125612176	0.0605585048481747
0.318269835384144	0.194016105625888	0.159387466295198	0.181345785001485	0.113190069448731	0.183133890555409	0.189843402504133	0.14092684815486	0.124385148166588	0.114410023492848	0.233439230067378	0.201242405937357	0.322343830647912	0.266136684739602	0.192154884641791	0.228424525866072	0.278121590121893	0.107235795082309	0.208992789563683	0.227072305232342	0.18829177306959	0.196487821445554	0.223988510466854	0.269870816771747	0.415985495528726	0.187923023341394	0.113572701727984	0.29484098881701	0.233090321401576	0.209914749880708	0.164005032408887	0.250448073420041	0.312420214019724	0.173535855732271	0.120017059494466	0.244479035072458	0.216685248551355	0.216350029350344	0.187211624559776	0.186937751484178	0.208715663885859	0.30207368574434	0.21780864794514	0.193794884689267	0.086822026598213	0.105732114843112	0.256578338627677	0.212740213970937	0.277226829217268	0.141220775685903
0.0974617356382822	0.0847650309432781	0.165736846803243	0.112342301385119	0.123220264366027	0.0806261111006137	0.135869619457208	0.142353997916118	0.20519142403853	0.0619794655185127	0.146594106362496	0.215473525436978	0.176403662610386	0.139603737925109	0.127357030577372	0.185888173599997	0.231962329511604	0.182439337298573	0.17680983869164	0.119134886085774	0.131336900635958	0.124135096506639	0.139142466389884	0.209433975898014	0.192580703910036	0.117546525195782	0.140043331870744	0.0827152319808903	0.231851595535357	0.102594322316929	0.149823379919222	0.169664892093687	0.0491812910570371	0.158673148514885	0.0173606984223509	0.102631602267544	0.105543785759917	0.10571261507093	0.176703926833221	0.161327402563062	0.149221225760554	0.068370343189489	0.211472000063413	0.16512917209506	0.0841755379491435	0.152959568416731	0.190129472858152	0.0696265898505923	0.14068390450519	0.0312737953159782
0.108897105994657	0.173059536504386	0.171874256641483	0.15047712268345	0.164068566570694	0.274529195144345	0.241709731853218	0.213738393248037	0.249696307969261	0.142507012378022	0.180496410503589	0.0971733650759348	0.197383045382146	0.145498978737755	0.248196992724119	0.105293611687377	0.230871551926851	0.197130444300393	0.125744317045543	0.0886718529542098	0.164442700367752	0.132849204713397	0.256021308504621	0.0972582655746009	0.120644372475381	0.139763973323294	0.125048994738928	0.159365377566178	0.158211718836538	0.250910572601543	0.269936429257134	0.143114224893469	0.136164855583834	0.101431601802157	0.234737889220053	0.129183371421445	0.163044116055876	0.0726734995121475	0.191107380423938	0.131131016514706	0.14391208363949	0.194019398710788	0.133825734257029	0.253886928728189	0.116581973115359	0.0823476357419354	0.103878875566037	0.12653248727561	0.0959169968257415	0.235041309489053
0.157071315190261	0.130035013636568	0.121471798676341	0.130957903469291	0.208091655628034	0.224678034784829	0.0356410147100023	0.143167178321011	0.198132921568038	0.219755041999609	0.0619930326874642	0.131834818886535	0.178013048477213	0.187743124388739	0.0797320048765074	0.139751747403211	0.151302688724698	0.161185918115722	0.165819041394167	0.107441243950622	0.127576177125271	0.0409962573304508	0.131973982325542	0.175858063767353	0.135228800655591	0.0987682730326394	0.174314772182368	0.153295233765601	0.110759210711707	0.0758065093868356	0.0583387606268058	0.156257511556828	0.109948171251606	0.0115704549351128	0.143974323362579	0.186993033238146	0.143277520906142	0.115693104878552	0.222976985295708	0.080090040760519	0.114777314358295	0.231259624562914	0.188007375896391	0.177178580800849	0.14958359128263	0.0395547615248683	0.236748699960559	0.0875032983115065	0.256140067849063	0.162697872274815
0.074449459587001	0.100485270922914	0.0472641056021269	0.202692500226837	0.0804536898274776	0.168551709018224	0.174336484087652	0.165427137556675	0.245215190786073	0.158664089555151	0.0838871198237124	0.157811282176347	0.12317109378805	0.116644285040736	0.146013261523323	0.100675259190209	0.0602251827667131	0.123867145611645	0.118211897020767	0.0715402842007725	0.176486555787152	0.158685536403418	0.154796349320938	0.011577613402486	0.102433861247209	0.165570463017485	0.0538088788531642	0.0888884937413653	0.151546927564608	0.191621645602396	0.109224531122969	0.109260324231141	0.0944311526253164	0.299650619273613	0.0278151248328765	0.189901034374178	0.123816867655269	0.146942786905732	0.146222857488215	0.16482097610813	0.111783453089231	0.218165331978367	0.0538840859514291	0.11496958189745	0.057252355845317	0.20051392361295	0.0401001737612819	0.08569002727404	0.105548702806759	0.102749225676912
0.24713939266499	0.140365847962455	0.0827407666370333	0.130761891071222	0.174344583421196	0.219705793079859	0.104411379358036	0.204147781964047	0.169795487244205	0.0728080007264912	0.0687811774148538	0.170468646062996	0.109335098678547	0.160182161687905	0.148494519804596	0.116641750927241	0.0906411033560956	0.167287087965629	0.159060269667983	0.0924064172672575	0.131814012957927	0.0949362968928644	0.133080346810673	0.135005989983429	0.146700252317336	0.119761841093465	0.154165578359841	0.19233246288911	0.158513402930225	0.123060196675159	0.159743300895061	0.0869420119049715	0.0319863659250807	0.122950031396553	0.145790579728718	0.181891356374694	0.0971930781720535	0.127883082915163	0.0439927942465184	0.0525866469617415	0.143303924723498	0.0813311663537373	0.102760964085036	0.109577496015148	0.165572870870622	0.152706310608286	0.104979853059483	0.187124451938543	0.107372149473513	0.141709066304877
0.123829471899998	0.106465084388489	0.252380489931096	0.0888545399103079	0.138269426510675	0.10014984732009	0.151583190743111	0.028258755504015	0.0612680276036841	0.149527349482315	0.201934411759883	0.0684760624073559	0.20095917711299	0.0947725052521307	0.0868407466425618	0.215090827414769	0.195119974678864	0.142404326105124	0.158365783070239	0.147212209396376	0.182801776941402	0.0500331131946854	0.120251747752769	0.151832023025566	0.134314450034635	0.210435344490083	0.265931456249801	0.185364913825675	0.100455590237854	0.177611395334632	0.0937433118438686	0.106518892826612	0.13281729814562	0.181522378601923	0.149055921660867	0.111254998537982	0.164384798922024	0.131615940537139	0.15816311678901	0.0545899653150625	0.130544013227129	0.152773491715006	0.107683747681653	0.146337700173026	0.184541996166194	0.147735913593115	0.114028466776468	0.121808754209057	0.0999843682707497	0.153161282474828
0.148740019914375	0.125463802137577	0.156739322919298	0.273769497896771	0.238633630247813	0.2222291898721	0.202031738733992	0.201042984666315	0.111117498384649	0.130191575168278	0.137218251914635	0.177033900832326	0.176090808384204	0.124809396870922	0.270946330472217	0.178395737883477	0.0833627308935642	0.148120796540704	0.2367619106779	0.202360496360332	0.220363988633011	0.196259785399047	0.171206021176622	0.171772220973126	0.164330518801928	0.174025899280366	0.130356634933739	0.201755373342372	0.217726566481011	0.283770133144787	0.182819866458161	0.20466469810341	0.211337812781457	0.156045776021238	0.219106136751233	0.120830143748504	0.242595060686672	0.191986425372097	0.157809020324936	0.17351275741905	0.241991261096284	0.107751682597354	0.168655923109397	0.155001043666339	0.148144596782052	0.160066081902281	0.151264803495487	0.152283925476839	0.28529631485878	0.231731499001689
0.300102368438195	0.292588428697752	0.302814800343528	0.243531036934554	0.23952882192158	0.116207147376898	0.227379635924438	0.114906981290785	0.158198512526517	0.239050396905112	0.193646155719406	0.135954175407047	0.191739252734462	0.23353279656959	0.243091913977049	0.220247047613251	0.313444393296506	0.290445641609629	0.216828989144652	0.154317596111947	0.274940298186361	0.291460043139128	0.246360119680342	0.260864352641594	0.223198630893656	0.174602943005122	0.161219176000332	0.23898984095249	0.302615575355988	0.274395118030405	0.297730725465016	0.210015155849409	0.199557432618708	0.126411001107613	0.353781785120733	0.283413717137305	0.328680583280988	0.313600697028326	0.137673914363086	0.226370012633744	0.299052299312605	0.192777961014006	0.226195165938819	0.252435857682725	0.292204938700991	0.158043362707628	0.166904975466439	0.237699677814043	0.251829775343644	0.195046701618816
0.095693150701231	0.0623145164352521	0.0946376194907924	0.0953541253384939	0.0730458571584563	0.158223672349547	0.0291115348917384	0.0706768215181088	0.0397796889236014	0.0755690305107595	0.0683545524964022	0.0578224990795045	0.0548886958551658	0.0661643191183339	0.0718436453773178	0.0997286831844204	0.0928672774469915	0.0808285108545688	0.0793579450041418	0.0395143386278652	0.084204811162338	0.0890717441522338	0.0958898823500144	0.0275781084888032	0.0620058188936971	0.0574318091701982	0.0975397165567201	0.118207133836381	0.0621412998504352	0.132536847779552	0.0365001048457248	0.0693592797221345	0.0655738892214615	0.0551636048726133	0.0821396994095608	0.0941316759132525	0.103353262950038	0.0152540613134381	0.110772829513559	0.044821444351588	0.0382176717929991	0.0421711047199632	0.0593685840268883	0.0486901178444949	0.0441936196377283	0.0945794383122637	0.0726278906857634	0.0432686093629561	0.107848751673636	0.0611314855362677
0.0640567885363854	0.179882470354757	0.220817781126405	0.178313746224742	0.242282384074943	0.186646921437724	0.143446720054433	0.20523326495529	0.164595799228584	0.230451936999155	0.237807897539972	0.112351349754313	0.205731116689561	0.255145431556597	0.19517152281606	0.189825284670185	0.13061776718073	0.132716361029396	0.238080316207036	0.15911498053167	0.148579920046586	0.290559709592443	0.274399435893697	0.119821583073151	0.147795114982533	0.089783234258666	0.0975570462868347	0.223723119888273	0.168770681871771	0.123338474939035	0.14967703713282	0.133136978791816	0.140108063864222	0.139040782046584	0.15356698082781	0.201907233975083	0.162145230064434	0.221516784933445	0.123783237232609	0.0813469028977164	0.0579987994525413	0.16443605072925	0.2126210895322	0.106447195014806	0.171820823275651	0.237044971057279	0.166518214526542	0.160098681608296	0.159402929027046	0.187207723692293
0.110541351345632	0.0553533476773329	0.0477219434842348	0.112229251249118	0.0544746693166659	0.103854267768542	0.0353210175647319	0.12083112924171	0.0887619189915597	0.0777047067830649	0.126812259042107	0.0248346118115122	0.0758868762008412	0.0616808640265715	0.0812868592987975	0.104554410489037	0.102909272369209	0.0906867982533239	0.132909343918298	0.107086787450276	0.0689671223381823	0.101309005098296	0.0853288862975048	0.026037334370896	0.0579980300440162	0.062621019639558	0.0332466862080779	0.0907967581663436	0.0668385628959009	0.0389004932584131	0.0365627792437555	0.0209614367601866	0.117884104192673	0.116782672217285	0.0944212215171913	0.0448920679071971	0.14449991935751	0.0752880776212808	0.0885205642164802	0.0389357961527477	0.150195995724247	0.0768862141951111	0.0951086417503294	0.020675145340586	0.105120492438484	0.073257333429639	0.0945787586250124	0.0957463491429663	0.0989103033341593	0.0534718064060853
0.0875068421180613	0.255188814970339	0.108522307994589	0.119083407788828	0.116856396413921	0.0533466727059195	0.200143972495726	0.188933253118582	0.171802166890788	0.0801544886923596	0.207905081298371	0.0995711200615289	0.0700698384467541	0.103665501600166	0.155219393582927	0.0676831612734278	0.0836821169917474	0.0905664989586149	0.239210662216686	0.0941597406625709	0.11120831329469	0.0454459725165894	0.0930552904324746	0.155021323937199	0.21109784920238	0.00601638589175395	0.165179239601743	0.0964660564598372	0.0883934635881059	0.2062917902131	0.103896775505237	0.0797190325678843	0.0945850588316199	0.148216643290516	0.0847426474773557	0.103184773900979	0.10110810252668	0.158077308485518	0.11311881311935	0.133060770877962	0.153951310142637	0.0300105291402351	0.0869389673874868	0.100377406808051	0.231114421631737	0.0315973370459996	0.0771049889588574	0.104929501862637	0.113176613260742	0.122845491993042
0.234096270945203	0.247891920657875	0.150841014261832	0.173649309695865	0.137905205150067	0.211590984847282	0.282663768272703	0.267277471602107	0.271572423017434	0.14762548220368	0.151294074328977	0.234092267062883	0.184148193166835	0.182728438655716	0.259579118738661	0.19139732495157	0.20293457677849	0.0952554426217022	0.158685541535472	0.232733851443151	0.136611072199705	0.246994664637214	0.265239705292496	0.190128231689668	0.217185814848048	0.307083326942392	0.102307521118554	0.310187383496251	0.158133650532999	0.309041361137053	0.282612767270076	0.0998044004150864	0.146414547704045	0.187514720988989	0.210433712957454	0.243426158538089	0.261109990188756	0.166242111009215	0.189523442650138	0.164181772467287	0.142947950853903	0.166522948568477	0.137031395570512	0.24234415257112	0.0890204752767474	0.215288828258031	0.177508674214688	0.156625891868042	0.204149708994278	0.203765919175558
0.138145792015841	0.172387533718023	0.187653328012008	0.202004836337343	0.191297007744064	0.121340320766694	0.132725172474138	0.163559607460939	0.225269253439893	0.213000354496982	0.168386704633995	0.0770366759691045	0.198442895503669	0.179838700062973	0.219863940848948	0.126092187772598	0.26149463896585	0.190815292852591	0.190045691641306	0.153438795097883	0.081475688155111	0.0888994809091116	0.161638417538303	0.150804850062113	0.136589425741893	0.031692304297643	0.149025914399036	0.125400766421884	0.0773666631154071	0.226562086030739	0.180644930491282	0.205579876306614	0.133915562954746	0.222252173933587	0.114905378223647	0.179085626392924	0.17148752060188	0.250015030354357	0.193236240222842	0.198776441077533	0.12688079937925	0.108820988802129	0.124838492711604	0.0905664244392678	0.123302818459315	0.265532263417781	0.206193945506967	0.159155192899888	0.268987238152017	0.0869889047901536
0.0926927894157064	0.194688857296151	0.13570976563226	0.129558007096127	0.128972079846696	0.138723516773659	0.03971095732132	0.120608049055336	0.114026206555445	0.0929409507699093	0.111517066818569	0.12416854320173	0.0986665118268544	0.114836138441945	0.106600929634176	0.122361291362068	0.094544466191883	0.21235319966714	0.145422895221968	0.106478378120379	0.117897142539131	0.0378364899670881	0.127894821816667	0.0341732948116225	0.068520863320823	0.218618720393139	0.02311204844898	0.101738577671878	0.129158093646663	0.0818931032486039	0.129688523947591	0.119248556359042	0.023797630563256	0.115484411101499	0.0761192180187855	0.077160257094816	0.0768895155264546	0.148194499989549	0.099444703363866	0.0667068916885594	0.0788493273009383	0.0591920220711573	0.151654895839605	0.0636653047911663	0.140526292457467	0.061618676362013	0.176976253418768	0.0628687098087157	0.0817984175146928	0.113222675395976
0.0914648691262394	0.0358416807230501	0.0653574733690601	0.08061172940162	0.101884894982151	0.158490246853119	0.0385005653949822	0.072454612663524	0.0258357457024255	0.0285218184605923	0.0936906194445463	0.0754088761601683	0.0777183981167008	0.0362827788043267	0.0684447888105121	0.0703500740357002	0.0264442940637957	0.00788546219483183	0.0503554285752661	0.0198218995152357	0.059131376014249	0.0580444800596585	0.0255012246027609	0.0258990024265458	0.0629230118233348	0.0974253651081726	0.0404315186127418	0.107268145095403	0.0143012793501534	0.0122078863107275	0.0225868154309411	0.0365856376891315	0.0941538658157088	0.0640569888905621	0.0476119935303806	0.0463914709491217	0.0673507390724296	0.0741113201187329	0.111924976795532	0.0276352960150095	0.0494621567322999	0.0383990915865532	0.0113021053663694	0.0366325867100892	0.0529890282098596	0.059898805044105	0.0672059029026357	0.0536547690794938	0.0822432707232221	0.0906277093519658
0.0191746413238527	0.162244263158232	0.222561184021157	0.0818401034281177	0.0275254369703171	0.122440658407338	0.0258241427502889	0.106108279143311	0.0327024196893166	0.155856998878871	0.0880763949630637	0.0893446406069821	0.0836851769748365	0.149998499794357	0.082520931549436	0.0438723704969882	0.196644915815385	0.0166582014745669	0.156376389184071	0.165966380630503	0.0538308819652251	0.168774325864841	0.103639132999601	0.17916373596222	0.0477542051691461	0.17551064775107	0.0602384810508408	0.111536478199404	0.134126950882233	0.0236246827452845	0.0576268843458303	0.106163964886053	0.0885919875622559	0.160975526366721	0.117130658163786	0.0934267980161848	0.135467511402575	0.125163054453027	0.0624602718844195	0.0624352195744053	0.168208016099123	0.0728020701906457	0.0438887967237984	0.036573616649351	0.175660668418663	0.0747080736595007	0.00649585793397747	0.154845747697232	0.0476623887553606	0.120509619131721
0.179959008977913	0.144207275417111	0.141563011851622	0.0877192278764947	0.157887567541759	0.190258535365966	0.224254973282868	0.233597854019548	0.166071726556895	0.346007399244724	0.173359986278987	0.27061925830823	0.18074740599093	0.146095732996779	0.130467797189492	0.216128043757788	0.175689071948008	0.221003650115337	0.157190834372372	0.134469485924326	0.240148742144432	0.194636977117016	0.176036429633244	0.16318860482927	0.229887936214096	0.208176506498385	0.174288904291445	0.157250311383209	0.107023867995266	0.178249855726852	0.256651443643651	0.199934732380782	0.140545919385849	0.106773054158619	0.109871143429269	0.126629117567215	0.0919580836987793	0.266898420114179	0.202640997177626	0.267446672384945	0.173954193565921	0.205366160461864	0.165339827087854	0.212501637870348	0.15226142448384	0.198331527830455	0.229234841192367	0.217516469181233	0.251818934333145	0.187911570975426
0.0538410586421367	0.0616395996326201	0.106817370363924	0.0630039507379736	0.0762044545872444	0.0530399037901767	0.123714463458545	0.0635913099260489	0.073824777461863	0.0998588896330026	0.0894559164547835	0.0745014995243465	0.101909564022398	0.119810319794332	0.0511738365317915	0.0483817390328014	0.0620571079813781	0.0618787228784539	0.0651347538956596	0.0450976176129926	0.142728324285764	0.110411452555758	0.141208745253295	0.0934280807361604	0.10770653050609	0.0624577310218743	0.141547242615708	0.120973355914846	0.0339144920495826	0.0685251345737285	0.114732362486626	0.0521746401245136	0.104560782415244	0.0628849075874786	0.114571081364934	0.0879853678591446	0.0484637525636434	0.0407951223836893	0.0274608780928215	0.0510857984006211	0.0415537656349518	0.061430788802187	0.0694426642315702	0.120709053903263	0.0167019408484869	0.126462258974809	0.085101574156422	0.0344741465820967	0.0452960889012661	0.115268784327823
0.314378587666845	0.199950540470808	0.272150711565956	0.177301174355435	0.161320098502109	0.181376425702471	0.188428404168501	0.218301341907923	0.167934377985718	0.186905657574403	0.153298382941683	0.139130440135444	0.107215609982737	0.201494290843017	0.13439352686463	0.198142235566091	0.188472785909785	0.13838736486851	0.331671035832741	0.246123512181887	0.28237507882701	0.131056753869208	0.275973541370708	0.137915849129542	0.0420223362591898	0.232639403485845	0.244949161153935	0.19745016716097	0.155187518321573	0.171979150984015	0.192559284320974	0.334656649113087	0.198683273030444	0.228345908852972	0.138870721635237	0.232950138514425	0.159915102626945	0.183285055245238	0.124121727307883	0.163250943071824	0.147668284989609	0.16415655217716	0.269359824595043	0.152410550890744	0.186046205228836	0.250099696950661	0.153444575021718	0.166783905067397	0.15513239855691	0.0853520374722625
0.12793302238451	0.147110238850204	0.185622417250571	0.0975396592666286	0.14454348895756	0.16856694391849	0.137317165347367	0.101678458170091	0.160496645300726	0.115673002339512	0.0984649477879891	0.101495939290719	0.0836788766326861	0.13558088314163	0.158859333680492	0.141323832072981	0.0886853125725613	0.129401162273992	0.0888274032679967	0.165834149666327	0.0737134421139645	0.15907737594755	0.123583899326223	0.0820672348273518	0.144415548163001	0.109403282511633	0.076591287719099	0.178253837055868	0.0769198622934369	0.0390610594334562	0.176132959493392	0.132226534031412	0.053430448957309	0.117614829440382	0.199006371116605	0.0543654150757308	0.0657906080435984	0.15324864746191	0.0499534593432706	0.0313900535579298	0.0651840232803833	0.124544828749634	0.0566013965084487	0.145139764655324	0.128879213735214	0.0563706587731854	0.0419564545243101	0.202317264517539	0.122408089977922	0.149345962521892
0.124006661454166	0.126124077750921	0.0980006150100178	0.126256048091242	0.201591405099821	0.107268038352589	0.0674816930575138	0.20721867742858	0.207124613823587	0.163044514563577	0.142781029735446	0.119960045627461	0.12777328641058	0.0545241414441658	0.176257187964403	0.149456082685051	0.166895588306756	0.108024898604151	0.181473010127732	0.13228606644178	0.295135499723398	0.110287935683248	0.2265293005918	0.156805609090256	0.0707596333867835	0.171692279829507	0.114547828565217	0.0955855340801159	0.133084761073717	0.173733326333031	0.153073794172517	0.152782283780843	0.200547093254053	0.171250406505678	0.061354169134481	0.179371899568859	0.165492717045606	0.116297929164746	0.147148885090999	0.119392271522305	0.170465808187107	0.174526974711017	0.121705860528355	0.170766184639632	0.143511993732381	0.276421274542192	0.207934929819691	0.131442607528922	0.121336924512305	0.253055109154133
0.133242269356584	0.161800913032095	0.115905848837714	0.16876740802732	0.172727742653837	0.0603330873782474	0.182442378542514	0.21398779293642	0.180631143603097	0.11058635839838	0.125532710852395	0.206390680409576	0.18406640385253	0.295020544273276	0.137994087308653	0.0599079817391473	0.173438694956376	0.102227954302005	0.187283219584915	0.19509432634982	0.173176690534552	0.142647302116507	0.142833387292473	0.128240266130504	0.106012705674028	0.151922817517383	0.158799222634043	0.208785008102713	0.1946065507734	0.172380048836854	0.0798320751573382	0.135839074542799	0.0769582877711251	0.140633578799064	0.15051874978707	0.217260457134611	0.279410666450388	0.0847560267527449	0.262809694701266	0.0863793108982191	0.0673856227357921	0.0859502882374643	0.148616768576971	0.111953117889467	0.081209349695343	0.258870681950738	0.136301584508759	0.0688713859970721	0.147778298640834	0.118302321819719
0.143475506708741	0.133581304088559	0.100127830168303	0.189605549244736	0.259806662886454	0.185028606062198	0.177430106314487	0.201479486251082	0.208403910359115	0.24075357365509	0.16691767764847	0.229221882589337	0.164612805081743	0.148008637212605	0.200666056331533	0.219509622666996	0.182463603468664	0.173012966855667	0.17538694135674	0.138237979352045	0.213946758757243	0.151699772639145	0.129348200198234	0.137967084251549	0.194896368428221	0.160490432166337	0.170389211129461	0.158655080825482	0.192264650761626	0.150214987235629	0.118168310859435	0.228413571003126	0.105966490382596	0.180288177313793	0.183643109341625	0.13404925567301	0.110104014041479	0.0878917367368969	0.197336173079383	0.154020520600998	0.18240466945356	0.150938362076208	0.199074381086652	0.178892446570614	0.130528873801785	0.264150295097341	0.170716522239501	0.104527195107815	0.116291887991881	0.156166180260004
0.234763454317167	0.094002343723512	0.135110375750952	0.12241429262702	0.17081993922703	0.222364668480894	0.186781863960254	0.115627770935915	0.180526026429571	0.0693118840729063	0.153266693680525	0.121425397425906	0.0755965918352415	0.136716823185738	0.231339665245932	0.137131216538356	0.162756260243992	0.150222002739354	0.16224334889103	0.215173710503858	0.266183819221693	0.234790250211055	0.210385859102775	0.130571499061917	0.114293355416707	0.176350032362831	0.187995553813283	0.203740423238282	0.106229305446934	0.167509732110097	0.173345350984929	0.150461890290698	0.176742694276834	0.125306117046912	0.110257871377998	0.229341125384197	0.226953602731704	0.0376004957803511	0.0422136019170089	0.156374824038195	0.103111249038883	0.145524668102319	0.16877614267272	0.186876260406288	0.176200318188503	0.214728979631305	0.201615808340145	0.234698112548274	0.135212116634219	0.123651666812907
0.138338333876927	0.1332325670024	0.210429804895908	0.326829843972946	0.141712478972421	0.205042193002635	0.22655692147592	0.198812918539817	0.113107521995687	0.243495793881393	0.197163878051314	0.178298761112197	0.214654774770397	0.170227616626861	0.161040500035022	0.185797783578632	0.154694885037691	0.270626297187972	0.301009186859172	0.151308498709985	0.178320549687129	0.215819932267272	0.146653590728236	0.166772030840441	0.233488201568152	0.284327161134089	0.325687964845187	0.169815388965782	0.152096434846338	0.314224346714525	0.258085801089831	0.184760641506421	0.241510843597736	0.223954796819581	0.179926313628397	0.196819654811708	0.120234619827962	0.229217831654998	0.341132832797138	0.16886803871774	0.183729691555799	0.167429829305369	0.211880351047705	0.206846815170672	0.210580187429611	0.229725253694795	0.106249077121399	0.265199449870437	0.249187411292886	0.107296005275148
0.152722095396777	0.216132713141715	0.156567090265172	0.148061709172051	0.262208533725953	0.189152930765166	0.0767121685137456	0.240525188177432	0.169866361240809	0.203975052733784	0.176141564528893	0.234602748414971	0.122985166043227	0.265314223512057	0.15120945341876	0.231519179088041	0.259270064110747	0.222175956001498	0.134266283707707	0.114415928587641	0.150409634351474	0.308660454427697	0.09330181276688	0.248377707435531	0.163406493576511	0.0599203708798285	0.105958235978086	0.094774672717026	0.159725747959922	0.225016908028371	0.190751399230245	0.182125765715587	0.183996554895619	0.0881628086632186	0.209407879194958	0.317368345959395	0.0955839427660108	0.202174495018649	0.134381916932981	0.157037596051743	0.217419867975581	0.144168190964044	0.258916979205239	0.218707775180294	0.194684471160738	0.0453097815481481	0.196934047272743	0.279962318897665	0.214373798535203	0.135523725370993
0.111083207114911	0.113260638299025	0.137082198845103	0.143044547788297	0.0691865562754246	0.111643628169476	0.123413260101291	0.181617959390378	0.0623055858553581	0.0373790151901906	0.149001039946213	0.115229768828044	0.023231373631176	0.0694473037839958	0.123660712533541	0.0641554641966045	0.168226700631262	0.127406992557616	0.053364096439715	0.160437516087328	0.158380691299888	0.0287970396525342	0.121885507339864	0.091512056227595	0.156821771725899	0.0727073049439553	0.0556492931861897	0.128107811293823	0.145751004120035	0.165488798674793	0.0816163573080421	0.0993355328000812	0.214170242523676	0.0507710307776571	0.0562076397902457	0.173888421423796	0.132599844443607	0.0549075101490322	0.0803836837993538	0.0598733011773036	0.137093581898125	0.096633675600955	0.123082792891168	0.0837664714507959	0.237577772384055	0.0803315822582339	0.106755068068322	0.0602677213134361	0.108461203292689	0.192405332272676
0.299652218603183	0.194119239566858	0.16201260670461	0.137101583594726	0.191861794566664	0.120924301145575	0.257815398601893	0.110128784958384	0.0472931254909578	0.095611686172435	0.147874289153924	0.0743086704695448	0.0947195282867445	0.17966898957101	0.202554844332362	0.255209491775091	0.0637448700153542	0.141176558355209	0.230882094321659	0.109027691230302	0.162271424594762	0.129786691071427	0.16807007504208	0.215414290340915	0.13556008802203	0.175753682302732	0.218523874594202	0.137215311116686	0.123437406922571	0.135616243312444	0.0945046169701491	0.159360287286187	0.159979194737321	0.211524236381016	0.072326195672174	0.110494841919858	0.277146060088421	0.141269980564066	0.126803708350121	0.248185295645028	0.160882292781657	0.101763963499501	0.0652561686438133	0.209674618476366	0.253390475434251	0.238950898714484	0.122274639910099	0.129024074356916	0.111204360982102	0.0405157846783201
0.0580287343229835	0.137580686585614	0.0857572505548598	0.048204963253328	0.0727410220415771	0.178897713490524	0.0511072101784572	0.0585289903049771	0.107190274136626	0.0855576916282183	0.0366078940154893	0.0999751897603247	0.0334586414984634	0.0104051574582952	0.104888503840253	0.0939138536013191	0.0414733677401064	0.0617023850381628	0.0303774536734286	0.0888039445987587	0.0452667899111755	0.0671498714529969	0.0344549462841215	0.0308458097483353	0.033708884097959	0.0384078273041121	0.110327963894175	0.0404441525697511	0.0424749622852617	0.0417420005725756	0.121955145195914	0.146042214161172	0.112971737236512	0.0270763624408923	0.104202467884907	0.082564397205445	0.0836439617758299	0.0421915546599672	0.0334112485202197	0.110713275781097	0.079785666460657	0.051140618619345	0.0972293870302621	0.0403222212869414	0.0474250298114508	0.0892926879095422	0.167671270031482	0.127844041295019	0.0265936308707927	0.151989941190126
0.0915355523498668	0.0890015483639897	0.156814863554416	0.0633057567242798	0.135345573553724	0.0753878772636025	0.0822456873656631	0.0852526921212322	0.0666864559832105	0.12852635591538	0.0838821261400216	0.0401565498393674	0.0730271685211736	0.133830787467907	0.147643405682702	0.133006142221938	0.0636826621018539	0.128571394108533	0.173878342544996	0.0619914250595129	0.141895645400927	0.106030410952887	0.153024224497726	0.142172404912522	0.159461025617077	0.140322707503419	0.172969983482457	0.106483237501689	0.128331387232041	0.0418886963776829	0.211765289578326	0.0527599071453552	0.0688788789343294	0.138966458727595	0.119894859093474	0.0885845291938722	0.175943894381391	0.0855429914029881	0.0578197375314598	0.145480949527833	0.0970120310613983	0.0881048570821047	0.103586032354607	0.0467597038606269	0.118981171894071	0.105793936892495	0.0707145403845701	0.111799324997092	0.117619797512322	0.0513601717606172
0.171399936034009	0.13702869379881	0.189799731478551	0.0983190728673277	0.137247430167768	0.121802498637475	0.150922492736732	0.116047606459214	0.0681161759680012	0.173237529553039	0.0968810968887394	0.140863585699	0.114353650433427	0.092095933468155	0.199631237746601	0.119370478620675	0.0396247463452676	0.0765741092629493	0.149430626514714	0.130945495120668	0.194041686927526	0.0722580841065476	0.115019201942898	0.015918967696395	0.0930808843841409	0.208702107164686	0.107399709332121	0.197115445699849	0.0908382895663717	0.174690109274939	0.113931647727532	0.175552499143048	0.179713990744321	0.11748963639771	0.171621039629319	0.124630110188028	0.142888294464802	0.206467035632477	0.145070637241135	0.108287072210157	0.109924529696844	0.157095439437085	0.170168090175156	0.11961566854561	0.129033955042353	0.0990356526028985	0.0891841555547711	0.12065770012871	0.11149462965554	0.0958424384364849
0.0567192949975095	0.0921503682138607	0.0561855435647018	0.0542563601741261	0.0777812647817892	0.0700211156592895	0.0983683590724319	0.103010288069106	0.0834799605288581	0.0687599400872354	0.0984320603531228	0.0146183999526414	0.0694168323983665	0.114741739620822	0.0684782476391051	0.140154747207373	0.117649710530145	0.131417349219828	0.0123215424317197	0.0154968727074247	0.105335793452636	0.0337353320946571	0.0848706002360417	0.0257314905211215	0.083449707593556	0.0580500025267217	0.0269232729883313	0.0842054160584538	0.161504454158051	0.0697933985549672	0.138834574059564	0.132597376727205	0.0446583847209749	0.0946664035194414	0.0577072816831776	0.0443477645061135	0.0279794912170473	0.158666392772757	0.0701184018431481	0.0797530864228979	0.0745342380528956	0.0719007221187131	0.154709884173249	0.16750288690276	0.0146467119225306	0.0613734374776971	0.123859167110218	0.110604240996252	0.0767745366307352	0.139503193509677
0.137693882669946	0.111067848259536	0.125543714664704	0.0222978185863035	0.161874378501671	0.171719254988484	0.0414292664944964	0.0524752875103748	0.0880314772227393	0.0688733956974977	0.166532751880764	0.106032190622769	0.0910877277700624	0.163941556252518	0.108412226651639	0.13435965290087	0.0835319576313736	0.0884188341197992	0.107368799190845	0.0994340298963068	0.111118730174415	0.0924289917183613	0.0653336573906589	0.0768770120547007	0.231924165175751	0.0487056693610984	0.102601674793054	0.0976148655984938	0.0928445419491765	0.150239134930991	0.0634939910791817	0.0892526311797809	0.127415257300695	0.150781885815009	0.0307786680813047	0.199507375876585	0.0522423991219058	0.115962056977863	0.0367596693510861	0.16647703678974	0.0911792813666844	0.175764306303114	0.106184439078673	0.0728936229358703	0.101028656077965	0.0128050877925403	0.0268263755384323	0.146588421623614	0.0428788490643021	0.086195020285857
0.0780908168115381	0.0668837777763562	0.110332328577044	0.153543820778879	0.105699070330618	0.163908988146746	0.0549354941713843	0.0976624672413973	0.120109410549022	0.0911389187770704	0.119341380069891	0.161692589926847	0.176241632184259	0.109256518935533	0.12226797249219	0.0759953671187444	0.0888811185127505	0.160893538951724	0.0660059054840065	0.0601933828691892	0.104947453765183	0.159715683915168	0.105716688320028	0.183018963144764	0.147313400795937	0.198970237961008	0.124838504571308	0.193636107189362	0.188913325807035	0.124881452890781	0.183123214085298	0.127631359196173	0.192548641735147	0.0465288228379894	0.114430475655264	0.0984691238621879	0.10025074912965	0.158679159552241	0.165724433691022	0.133838867900881	0.108810186352255	0.101699859141458	0.18049842359831	0.134855382752145	0.161415057444095	0.11275339593426	0.0666111543057242	0.107367223507376	0.088573692603531	0.0992003730088249
0.160658847519213	0.0875718236464863	0.165040976820129	0.186181679816738	0.22173340949566	0.175432106085802	0.149213207153422	0.160782869423835	0.130891850920621	0.0977272305718243	0.237930553033695	0.193553573521467	0.0599083458325149	0.176649992559439	0.112469262342173	0.083875962339045	0.223653435563258	0.134125525052192	0.138797943956935	0.290292491918508	0.188179466636788	0.135477136095066	0.192237546899331	0.139121008069393	0.200632085699222	0.152951586762846	0.147120880191017	0.191993237443182	0.145501654284106	0.187972347316567	0.0870902020110489	0.0633765502737448	0.132514524097391	0.211818686109812	0.170546677394607	0.131991032365941	0.109753339140639	0.19287015664257	0.237799162549262	0.130702584644306	0.128623634058893	0.119918451058704	0.0942351694127755	0.149984181412297	0.197119391565201	0.124005611639353	0.189143261837159	0.184959186774035	0.170087956785928	0.128722406545838
0.0328124555864861	0.0539506095813208	0.0453120238689302	0.0679282907413033	0.101405363637755	0.059607671923156	0.0806659654022302	0.0592897918296257	0.0121549077626636	0.0123684960515725	0.0903917902852654	0.0859778426415812	0.012835947143313	0.0173062939394178	0.0268772839490158	0.0841659071918601	0.122105944842292	0.0744037967997709	0.0296156425209821	0.069038872118606	0.0316653051444123	0.0409918164071806	0.0407434260240471	0.020061253417169	0.0787863101346586	0.0942926940742389	0.0387106506667544	0.0521029454493592	0.0115279494816801	0.069636290430845	0.0621521278078724	0.120235276234483	0.129423664158762	0.0586851805003861	0.107519898542015	0.060828690896267	0.0503772579793035	0.118441502604348	0.0773629431298939	0.116126514403602	0.109844663166215	0.0428377576245256	0.0470679153996701	0.0613430469740532	0.0346839851858491	0.110040644135792	0.0522161070831758	0.0216957522096838	0.0898659601758358	0.0569067736040019
0.269143410084382	0.239753855948346	0.275946030293896	0.30570477625644	0.207579808460577	0.307126737403128	0.281952639084953	0.325790894459698	0.254318796528393	0.25958319452062	0.3527768639668	0.210271080048317	0.22241662350609	0.185768740310985	0.255296279755836	0.304073290328533	0.134443277150079	0.278073975236896	0.27020418889488	0.240481584342419	0.2322406408128	0.204781048170796	0.288048864852129	0.213151658555053	0.299488574338605	0.297059445433822	0.209134065831968	0.293053211013034	0.320067590425679	0.252606358442578	0.231201490672725	0.250588893045502	0.286206523221572	0.317317095588624	0.249155917048843	0.256661687769192	0.279342697383429	0.192887894302286	0.259559044850493	0.224049516895574	0.253664132228504	0.33848848922018	0.262719858005538	0.207470503865248	0.291804359054933	0.275323135943585	0.355352708592604	0.316863682280504	0.252427267675265	0.299504192344698
0.0914555511099709	0.0483640239360467	0.105305126692121	0.171460959465818	0.0642207576768018	0.0681495246533107	0.143731165911189	0.165358480186563	0.108797003341508	0.0811080661889605	0.164948803258011	0.178199947883149	0.129504191606772	0.150857238473267	0.150881072479248	0.0701996804052504	0.164361331850273	0.0711497333647604	0.121212138479228	0.177496807885382	0.09775103707105	0.0658942256900026	0.188387473999574	0.12122509734263	0.132209934012878	0.0673967608412786	0.127861469962833	0.0821589377414107	0.154748799263248	0.0874313162750567	0.132837416197901	0.14263407705281	0.113326905175686	0.188321897977789	0.0833181088047256	0.0531443664764235	0.0815836381880613	0.15162320171899	0.0741863088232087	0.0951406931074843	0.139370314099047	0.102520113229704	0.0713919435792589	0.0856046267717464	0.126587617740684	0.0584279834986028	0.133580375264621	0.061843739937279	0.106961037401488	0.077307208423832
0.165845974564172	0.0719551491748749	0.224844783637513	0.204127130314573	0.19069360689223	0.132854228511496	0.202113561441334	0.0903813157969832	0.0790739371587934	0.0929096060535282	0.109094944686667	0.168949498894406	0.178522976368628	0.138182888405976	0.152381567570046	0.13724349315422	0.120628000138056	0.0949463374239628	0.129001164910028	0.111090878073651	0.128339323055514	0.12533797820557	0.0916909644397053	0.0903225121887871	0.028456053153317	0.117956957259243	0.203251184159293	0.0795034489848994	0.164256076816567	0.161038209901163	0.0415585888971089	0.171301832154542	0.0521175583999404	0.1726578582814	0.188624127800873	0.116468081453885	0.167850101442337	0.224204940890115	0.130504696357181	0.142784009645411	0.159745582615866	0.174719388605429	0.13936711738301	0.142757203614054	0.155093368989123	0.202573707793904	0.173935798511412	0.139000326377712	0.154002764988855	0.117773690310101
0.0920291415191302	0.131815512293836	0.125958815617757	0.146511754729025	0.111572626735497	0.12690402206788	0.060074444076171	0.118849683790345	0.103446531193843	0.153865347607557	0.161954231218538	0.0937069432729939	0.0807068924891689	0.123051819808749	0.136291508016347	0.029510224339764	0.147820594376811	0.0638885079894538	0.0946517033583469	0.111942322795257	0.146917311642307	0.164309821254848	0.18701611400489	0.137385293074774	0.163355300212121	0.0709995009095711	0.110000600892232	0.0606960965870887	0.0576027062123031	0.136280060901074	0.14947130768579	0.105498850154516	0.0335948027961782	0.0936029919217292	0.0345717309267916	0.0985398489748899	0.153662771717657	0.0677765616392334	0.174076823949981	0.0314760872985986	0.15129212968145	0.0881705073889813	0.0336395890850435	0.127443556662626	0.103860341561746	0.0854597782293987	0.0835272615891183	0.139296058612324	0.0842393572294986	0.164928642742794
0.187148197270957	0.0825409648004293	0.121540708671749	0.0642912891848499	0.0615040164099094	0.0180213572317987	0.0943992410760521	0.0425169320286789	0.0871241917566562	0.0366740349216936	0.138364140801308	0.0767774424102731	0.133268533023975	0.12074296835896	0.0821352924297284	0.0634971766420248	0.106320008583615	0.069732512695118	0.0911301179286273	0.0300798122271151	0.0726127601933882	0.0581893276538791	0.0774027491832222	0.054713117341845	0.0984721194317422	0.0780518285531825	0.127454034582331	0.110714292181387	0.0663302011440158	0.178145615815565	0.111577073466112	0.151968543583557	0.0727852438785589	0.124019511464108	0.0429951030335747	0.0680259832153122	0.0439696936947302	0.0543984516436314	0.0350405032252292	0.104473897902734	0.0999551257038737	0.082120042719156	0.0781838241490975	0.0229715211185415	0.122829656549883	0.175444978980613	0.100479798945203	0.140812544221919	0.170658585609844	0.0570305248318828
0.0862695731249141	0.169080553593328	0.123364115900097	0.152127461618823	0.19518200628909	0.0702999568687727	0.034216836154391	0.138381056995051	0.210094417869397	0.167728417708335	0.175821284708877	0.195786385031477	0.181508126621069	0.242883116067858	0.216274851101463	0.129825346041347	0.195769683921949	0.16080026142524	0.099410289851706	0.0546702214149577	0.254711065887802	0.140832342793117	0.207066665955025	0.123910018906973	0.165007299817341	0.143569613041215	0.23101613755409	0.11712480221115	0.138261546290281	0.131040612439778	0.131632355039809	0.112003427741155	0.106199004560534	0.0915471269731306	0.206784247779685	0.108352324306088	0.122002276388334	0.170757637257869	0.229026626278802	0.0849364862365103	0.107781183111147	0.182785356185521	0.0878462518339337	0.189822642925443	0.10782301201319	0.0556288938790332	0.102198268044997	0.209178884417133	0.153706478198188	0.138150915320935
0.119617893120308	0.206452450643774	0.0976274499842012	0.172578040952898	0.126344902595793	0.159162548546936	0.114725130828537	0.298482993153664	0.153405595662084	0.190925919356409	0.119459387917681	0.140256653474271	0.226918272937842	0.100035823349381	0.184459291020306	0.167707791268219	0.13216046245591	0.119567161331305	0.0992379712555643	0.132834208933443	0.165899813065936	0.145372871539639	0.211795718920506	0.225471865355175	0.219465983382984	0.197927170909332	0.104875151401581	0.0931824345168391	0.118185008001577	0.129615095253059	0.091334654898796	0.0532731667085429	0.202468641724003	0.164645548359954	0.199165041088195	0.134977578894344	0.108166637197454	0.172162475608898	0.151678555694779	0.104085993785779	0.217195400961376	0.230007670512731	0.152593747738583	0.144080388646467	0.211175130920878	0.122284942122314	0.196929364903872	0.0422027397685802	0.082227286940315	0.106613280016448
0.128089602532329	0.189149870697815	0.135336347734081	0.189942892456786	0.117593895001978	0.253326201324004	0.0814836120568701	0.160300931961514	0.121379762576438	0.173669455151129	0.262798426185946	0.0717597970713407	0.171407095228873	0.185661750724607	0.110976782460161	0.19915302286684	0.0731539050618063	0.147884233597483	0.152509823750873	0.0950203948606712	0.133800557955722	0.117614412264418	0.149738714640745	0.144878625440746	0.114809462539866	0.178495014075416	0.121692163906566	0.0709060626785929	0.166716320381156	0.123609802976542	0.202327417221671	0.13553955951574	0.152091674304711	0.147666160944073	0.0416064198205484	0.122412261439531	0.166575730903694	0.0843574876235518	0.152412219598725	0.128978979272556	0.141249479450426	0.108660015119207	0.142192927220115	0.067339714063248	0.0991889649731809	0.0791114756574721	0.113067952349622	0.0740044346405916	0.130494220803688	0.197337700140774
0.113076639422223	0.187290435301165	0.0955271195269752	0.142402988200994	0.0725470977346661	0.144052857053432	0.245161712529013	0.0549430121656512	0.125298538341515	0.23673855477258	0.143655535613319	0.063816617171913	0.178895590641916	0.111069475808484	0.202184046941642	0.208735893837284	0.212981831628757	0.0955304605975523	0.135491584551781	0.126935745235139	0.195088279293247	0.244643496409306	0.205459591824948	0.112258713928818	0.11114986616996	0.115452156020882	0.184269502223364	0.115249716319946	0.114657384814178	0.14345399189276	0.234844465848443	0.133496978625295	0.149239877184327	0.107693536411802	0.0747924395390824	0.141327318373751	0.197511192705361	0.214189744086733	0.216070551284762	0.146483227948936	0.110965384942765	0.178753255593609	0.16187999190913	0.166371028305562	0.220297152010069	0.158232788202132	0.127601760140439	0.167777657300756	0.169525628397744	0.217651813846184
0.0970362585749904	0.0611963350701347	0.14350071847605	0.115818820764892	0.0524253333845241	0.126192648220574	0.116309403268633	0.131374868134124	0.116311774419102	0.106709560743152	0.170491776367854	0.10855160770513	0.0964633663136685	0.0407985697861685	0.116238642504281	0.120692388308998	0.0922991617133785	0.087474438269876	0.155106212410077	0.1792306132339	0.081217320484151	0.115559196589103	0.0889264293887504	0.112336048083983	0.124049624819854	0.055073797579112	0.134913159088511	0.107303786304687	0.125568826929636	0.0702638921746675	0.0874519694432464	0.0872359225678304	0.138474893763571	0.0808453864294887	0.0903939182378665	0.0998563566228115	0.167934168966682	0.0508165872877653	0.054740730338661	0.0665357325546755	0.104553396855491	0.135468588631941	0.0271802029028942	0.0341650654885601	0.032628244926505	0.073985635681007	0.119596268477114	0.0632683707711215	0.120228805416391	0.117362690026826
0.108221366208808	0.0235388404551474	0.108282205366844	0.112029122761486	0.145386539042272	0.0361839689398565	0.0273172816117432	0.0394065740181813	0.0980719258538451	0.100363494656427	0.106975830776668	0.0472732422158974	0.131343708721685	0.0926375211564542	0.0754607347648511	0.0657348018085527	0.128643083161795	0.0855012360940969	0.131424311101388	0.0691192804292753	0.0919663804987935	0.0403278584101115	0.0365597967550491	0.0407277593219477	0.129741032762842	0.158684507527318	0.09578991809575	0.0897729217754914	0.108892622770324	0.0861202107548217	0.13942106682116	0.0950743423211394	0.0833054433564578	0.104408183131019	0.100844154992508	0.112994165177112	0.160094637475869	0.0809491699825384	0.113014087293453	0.0684832989388953	0.111269013499005	0.101930183569266	0.142553722293948	0.0573423076807936	0.0894208442541206	0.0912220382955813	0.0718438270643045	0.0434083086498795	0.129313555410304	0.133273402260785
0.275141835552363	0.21805038365443	0.243136924051703	0.341013666234683	0.283379389030219	0.225870644727574	0.199263898919599	0.17156072652169	0.250049402358114	0.165662532953056	0.224159285746326	0.171893042846982	0.3374817894997	0.283510835754742	0.161329945392199	0.154726114800534	0.21685788671937	0.273433889573787	0.313474008128345	0.196812672182459	0.227966746083415	0.232335845975805	0.152713581584355	0.12375250072347	0.194285329202249	0.229955631399587	0.320020811728402	0.100761144645393	0.201011100706255	0.181138795466488	0.275017114789698	0.162075382995513	0.243800235223451	0.105681126790379	0.142267829691881	0.226754724323552	0.225416928088043	0.150975590971091	0.16709476168247	0.225996529285676	0.171872946406578	0.25560981998329	0.165382771726872	0.279058929153862	0.172179113903122	0.232607792220601	0.241659596996954	0.158363091913489	0.115001066535453	0.0829782480854555
0.094114514074046	0.108455044216239	0.180845289868534	0.208130130741569	0.278247214604068	0.108834098358217	0.0815498134442532	0.201453615051071	0.0837322897036884	0.0966228532844363	0.16266140806731	0.126248030650035	0.243583434430382	0.205955391425363	0.0767583679334361	0.152383336234708	0.163134822909894	0.170440383096588	0.160634255143908	0.0829643798322208	0.178704254186659	0.131782405680309	0.183182644200449	0.171143557716088	0.176328867586843	0.132010217799762	0.169714608526216	0.164249442937642	0.220405206801309	0.254637764455157	0.113160730961232	0.211163928016938	0.163829435855862	0.189674764415143	0.117078861080801	0.195409326497907	0.117628000405285	0.137115929659609	0.194290342579666	0.138281510791782	0.186053665674072	0.180884374039606	0.0835892957463532	0.0822865312959861	0.11666030032355	0.0341165323820652	0.213592645368994	0.122305345732953	0.156640833669628	0.118490200573476
0.127998714463917	0.111173125697043	0.0628885756510012	0.0748846438326964	0.123218285428594	0.104079615871733	0.108693398319059	0.0973322064306004	0.0803150642801523	0.0855068379029631	0.127452414512226	0.0923340357138087	0.101116260763366	0.12082153420632	0.0748638794512287	0.0999197196765253	0.0908023845647178	0.161305486278051	0.0855207483689549	0.102157743224165	0.0556055227653954	0.146123446221166	0.106342744876061	0.0211253955530423	0.0502870084625572	0.143328167102114	0.132894425906272	0.0742946072445134	0.0627033693904445	0.189833506896737	0.0792897866724259	0.078601864584892	0.0794760796422282	0.127511006860398	0.0819163448439016	0.051377337114074	0.216876067902685	0.102081506149477	0.188907202089782	0.105011740887238	0.148279012392874	0.0898805048405654	0.0593322629180895	0.0843068287219066	0.0868133706587441	0.0443630745148102	0.0254055299668556	0.111928808367222	0.129312434758642	0.122134758698704
0.216686440116441	0.206527569118024	0.129567960587226	0.0865510820758435	0.105009658985898	0.0850749873468442	0.0807606619691227	0.188941986515465	0.141591776810652	0.164147733162577	0.158610324845296	0.0525827960061853	0.118021503484619	0.155339130814079	0.0344459839170219	0.0880101990776257	0.17095212643091	0.144811205793429	0.130513445498203	0.10238629566477	0.181788871485324	0.091955517462248	0.0959265932626162	0.150378933885335	0.165091383325219	0.106485669905873	0.0112707781383862	0.126875330826353	0.14447293509552	0.165302394857805	0.179933767885853	0.134139131950346	0.111899808104299	0.0789245006284056	0.124917063704698	0.158045841792579	0.139922047979902	0.10795545297503	0.111356204355506	0.148695409859716	0.0595726641971769	0.13236596076424	0.0894771837728938	0.0538042843516927	0.151512695607888	0.133111289461566	0.178621999906059	0.138738564281232	0.0836121162547056	0.145717121621526
0.373758690698839	0.232175919760211	0.149882463344115	0.320497261865184	0.203243693238033	0.166099850892091	0.235471562477839	0.288463990795661	0.38163254228875	0.302777064520349	0.216854204908597	0.250183741263836	0.258822775012189	0.239722478596736	0.262303296520898	0.320000705735128	0.250410337864594	0.22660655724934	0.259925937243514	0.255478399175211	0.26552800856878	0.234534475939108	0.314295132833513	0.213361445235497	0.248755346674401	0.194634153757531	0.287985362666172	0.125820045776045	0.263947271899685	0.236976081788087	0.330575421072414	0.235235016933338	0.192199392924531	0.269151560257717	0.291742260926445	0.248780073113204	0.317476280105309	0.234908612335989	0.347994002561533	0.2900841002883	0.245050592079745	0.274560269759777	0.24870144834387	0.343698290744354	0.398631861045063	0.291212969065564	0.267468199982181	0.300450886487014	0.195713330209165	0.260779987185691
0.214265843698779	0.0443835572250411	0.161118065786337	0.222103046676012	0.0413062057248847	0.182489084214951	0.135665794191323	0.192198766487646	0.125552895684371	0.16524281552948	0.106121424946736	0.188128812040986	0.175439603565774	0.114396157045574	0.0680826509319467	0.196284140970097	0.171078006443775	0.134962339465154	0.0512336879581443	0.0968806161467138	0.104818456183306	0.10537650472631	0.183478428410814	0.164178046746274	0.0629498874157095	0.147907682374818	0.149375901470771	0.125784967830228	0.16171774043681	0.0649862387182087	0.172196236881252	0.190126758106132	0.100960776237755	0.100432674198594	0.117079052993336	0.165954617113023	0.170149583185267	0.127587845376151	0.144058125321637	0.133460575611755	0.200943031452347	0.142841588945942	0.144099424659547	0.064600908961479	0.153550061796526	0.123225553011114	0.212081233974744	0.132993464836057	0.147947053229984	0.0493319344691783
0.154523186868505	0.139190057187529	0.123157380849635	0.139807446237575	0.131963668892193	0.207274881611859	0.217611412937029	0.110127130787486	0.154194910453844	0.0874875791664857	0.151089210450094	0.0757835280433486	0.0950506211308027	0.0975924504746243	0.129997995567723	0.196150143165265	0.03757442414763	0.212581707526541	0.178504292412396	0.0871904612740694	0.0701159926462958	0.0294450841774322	0.152410818196411	0.0466171901796859	0.119473319436977	0.10048375531466	0.248218876810165	0.161035779087071	0.12945440675006	0.0840303026019174	0.205922702148495	0.0844035189622192	0.0630771720916054	0.179477186429931	0.0979677039033012	0.0953301191059368	0.131273659658869	0.187008104708566	0.0569371919388625	0.126259455082471	0.149231000739025	0.108602859847623	0.138009274402822	0.055291157589743	0.121284372239708	0.0826722749853299	0.100615033119393	0.150963269582718	0.148904776927572	0.162691286121779
0.103956309329845	0.0394301961352477	0.153148633753044	0.126323525123114	0.0433909874601558	0.17523616261836	0.0793791719456842	0.163981910841477	0.04596487669098	0.0415057113535005	0.173365264378796	0.210101058022423	0.0999548369679552	0.0728911452290558	0.102907733349351	0.21086448724809	0.0961142728933523	0.180648052548485	0.108462934353476	0.0882481247890798	0.140336065258579	0.0664682623959864	0.0660880665887616	0.0350068540728084	0.105203935367089	0.233375784484201	0.164850202160285	0.165102577593633	0.0564368589634223	0.112515016289647	0.0709192502403974	0.0430606894446083	0.154482086983765	0.157602485424564	0.164492964809593	0.0647489868375846	0.202794559760759	0.0847693982692982	0.16856269091986	0.167191179086054	0.108955647065017	0.0513976735245799	0.0563945930137677	0.171500416966148	0.126106868922414	0.00755476446701616	0.0598276020698574	0.106528587105066	0.112539682780376	0.01510849660659
0.0595168449620988	0.143077829420945	0.0687882461339798	0.0550213735509865	0.132459843639242	0.135488772692248	0.105696071656661	0.127911341500013	0.156836699020796	0.0664737659431147	0.0684968435295503	0.0501839189888972	0.0914087354484116	0.178032971037872	0.100352260144256	0.0350114300328707	0.126893671005903	0.11774670213411	0.134822187318974	0.105455886189972	0.0348682965225447	0.112859619247031	0.0611168012977061	0.0568245304390321	0.0653617222779579	0.135601050023894	0.197312260247677	0.0353076517763643	0.0859197271298519	0.0998336163639856	0.11037813807393	0.114007533068107	0.197022645940634	0.08694145434283	0.0709362005949149	0.0653463938673382	0.150426144089597	0.142770887980157	0.0604949156565583	0.106869434648512	0.083369966850881	0.142927569534841	0.143988925311121	0.0695046237329901	0.136575978059722	0.0655744995065376	0.0681235805309336	0.139419135102332	0.158610796806828	0.148981103091762
0.273746132400094	0.134568536121322	0.220105981619696	0.176576987855533	0.177688032789219	0.259650827173918	0.267475946953478	0.172189996669866	0.193488999741939	0.241852324381905	0.197396289274815	0.322163911179791	0.216143515472595	0.246418902022917	0.239491516052511	0.173600255759496	0.160363425873233	0.172606702084178	0.249141271861669	0.196486463896651	0.211791102308761	0.235315429507735	0.0984637404153275	0.150151387953792	0.21269747191081	0.275603214086665	0.228493823924412	0.183261582594089	0.279680594335503	0.116398029996584	0.267956041317247	0.138328040391152	0.256357107187162	0.249297553250669	0.195267319620309	0.206385544349913	0.236894998262748	0.134108979255786	0.199558628131835	0.186581011466171	0.194931355926182	0.16505321977861	0.169558216577123	0.252682436494684	0.203598388589718	0.199858986550518	0.121921692711096	0.209063331406329	0.197268575099183	0.275786312172196
0.305702928421219	0.291047015385659	0.157519677154144	0.357629703356972	0.240791629634611	0.264437392670817	0.316895998215582	0.299005581231602	0.342518969154031	0.197661383658436	0.242612273364019	0.218680882780183	0.23772783519879	0.229885035600902	0.229919933230331	0.228341411583785	0.250724814895041	0.162007792263245	0.24042038163103	0.174955491770028	0.318909747048631	0.246225112186508	0.242805975245704	0.190666041007274	0.248142976715038	0.194704294086784	0.257268583265944	0.200860381182984	0.206720791228354	0.22209541398843	0.320913272954474	0.344827304859923	0.143128593373249	0.311126850889743	0.170734519559855	0.113068438635724	0.242207669989903	0.163358888243095	0.238801242714207	0.230836296705024	0.173453535666943	0.274820713590769	0.276698564752992	0.218275412164135	0.170617533191157	0.233154647264919	0.227647128383479	0.207217529417573	0.274442584887169	0.288222605078531
0.100499359385583	0.134630486573654	0.0657227223356831	0.158754846749454	0.0546403503277395	0.18021441886957	0.179759921627542	0.0795878420784695	0.059321061666689	0.137186212721834	0.0564122730563533	0.0537365996298733	0.190806496508459	0.151633632717637	0.133526030294055	0.18421451493771	0.0977381892678645	0.137861613602888	0.0484045274315585	0.0769289201875874	0.24135329423524	0.0615268250592179	0.0416435505218875	0.204943690634858	0.0307229344686083	0.107536695323845	0.131620719554181	0.151516792288545	0.126693305016543	0.152196696197647	0.079440359457347	0.0626363664402183	0.234865199590753	0.056023051276214	0.145270525642274	0.0486753276484761	0.143077108943761	0.0495272713049447	0.134207776197628	0.108358953771231	0.144135383833941	0.177885091588656	0.122236157913569	0.0371981910612062	0.182511145403656	0.101212700368012	0.0738264972643244	0.00625256666499974	0.131726804617984	0.195456242493576
0.171415309247039	0.107357891928589	0.145723994419836	0.0873525127949288	0.0811603987476633	0.140250287030973	0.230677696042704	0.0950604488449665	0.151935049569586	0.0893521741901293	0.14445636224001	0.0887490770308813	0.078783620133338	0.0406042328837155	0.0635436297659946	0.0506812747011635	0.120585217584661	0.120229776054703	0.114515051545679	0.0684773665829126	0.121942848251648	0.131908009757109	0.141970726199397	0.112621814342663	0.119658915626544	0.164245493007379	0.111902958407439	0.0296222921689254	0.147533056182602	0.124759986826524	0.0890470506582812	0.0910845574491862	0.132321170020033	0.0262688939379259	0.13139463175902	0.135520140478905	0.107991116007602	0.0631989221063951	0.135787949336583	0.115214124290473	0.0819704200980683	0.0689509294504788	0.187677473241862	0.156493352719516	0.0934005526519972	0.0821507712868297	0.0919900641308729	0.0552660545265401	0.134917462790309	0.0996013316890919
0.169105693098163	0.162683879706165	0.185879310479491	0.101353368616879	0.137479644740449	0.145556709424197	0.171656988171622	0.154790928972502	0.143341053213525	0.115292223961235	0.086778271596686	0.213167299977858	0.119022580652336	0.165985293388586	0.196051288130071	0.160704227328222	0.178922716406843	0.182333077132586	0.115566439513881	0.19125300811263	0.14536967257434	0.18712208014056	0.19222334215386	0.198127932448835	0.131896520442287	0.165109656474732	0.188293353283779	0.174286331373887	0.10484671769877	0.149474947933492	0.161539189245582	0.155946428100467	0.177109824380857	0.140869061811233	0.141256662467547	0.0946989299966821	0.125649167599546	0.150209494221138	0.146252921245185	0.188470710839291	0.152394425773786	0.142618523273655	0.115909194343816	0.170799485942347	0.128226881074109	0.183766869119355	0.189851283520727	0.0729877887107933	0.179235656962894	0.139066113962712
0.0764076828134974	0.0640830362862786	0.0512470670707622	0.138605449855076	0.0295209276970779	0.11460267323151	0.163436766448378	0.0795490341413477	0.136122954647362	0.180989372094904	0.0869964990785365	0.112144562948834	0.112939964051636	0.0976741052180874	0.114826956730361	0.108840860266987	0.0603380734505686	0.138200181657231	0.125446846819888	0.135115982715652	0.0875706229896602	0.0871324177222944	0.130629039663937	0.0947608836760744	0.0323360855531788	0.0275192159937888	0.160188929834056	0.171646020023449	0.0875043787474021	0.184524273914714	0.0735060664973089	0.0928799335153773	0.0318025839611127	0.145539270779953	0.0886022234716855	0.0758101061739832	0.110610123644097	0.150995563428664	0.0343287641273758	0.127973710110812	0.0758149206501788	0.12788455932831	0.102253597938398	0.131011236453663	0.0878095341099831	0.152686680513823	0.0649183937810849	0.0983337900681902	0.0888697143390081	0.181507362080199
0.159123261453071	0.142731223118481	0.093983022243352	0.146433191478306	0.169387848804696	0.169323660218412	0.114704755553588	0.168076958075941	0.167351838505187	0.181253303650401	0.0806907903686567	0.205340182653177	0.256113726499655	0.165716352175525	0.0463866193512881	0.0833502623917436	0.100649340850119	0.113974207835677	0.128250111307243	0.103960634085504	0.2366088326287	0.0863258391747992	0.0767885786947473	0.114725792951821	0.169986610484605	0.142049923246989	0.146157711826917	0.163341177171858	0.151362251740816	0.150032559526598	0.159335968517847	0.150289064528287	0.132379049341539	0.237509358538501	0.165435624524162	0.192301944267654	0.16574081261165	0.126982590540042	0.201752005709962	0.105651223291072	0.139947521427468	0.111446970116684	0.152958120323206	0.194403513964492	0.160357086794111	0.110392620372455	0.125511576473695	0.172971425709096	0.166893444470566	0.0671154572798428
0.0924350245053248	0.0855936845724268	0.0202393233787817	0.114535237839376	0.0537872624222371	0.0430462586052005	0.145369387102894	0.0221082026537505	0.0136300995377714	0.035788583595692	0.111190087562714	0.0747526191111576	0.0641200885247993	0.0543483592265167	0.0380560635442031	0.0784584657521991	0.00554160347824391	0.117475892731321	0.0865381706681116	0.0996955776473265	0.0637696979879574	0.137898499679852	0.0830245428819123	0.0798227562786102	0.0312290244089181	0.0758943517773918	0.0559501430776982	0.0520034969965867	0.0311254307088378	0.0364245229042413	0.0364255811391349	0.0254882309039998	0.0739880899197006	0.0505994234720298	0.0270852826087471	0.08138709306927	0.0496624142136405	0.060950372877131	0.0258292841842065	0.0203562788596535	0.0619225573365159	0.0412780673123852	0.0414817691095546	0.107316745232074	0.0139898963663481	0.149153303010582	0.0561328031616594	0.136113317508878	0.0759463586924679	0.0354937722696369
0.169207887569468	0.0696629892885641	0.0848701039797201	0.104819216305953	0.178933002353977	0.14839923257305	0.130031622784497	0.0502340275210539	0.146103914865092	0.2201105106911	0.0962390069119216	0.0496011593248716	0.107265065594474	0.0817705674092836	0.142216315058424	0.0952222372396711	0.0511386756648117	0.128483850476051	0.084727716677376	0.0809934902712218	0.0417944407753141	0.138510212663529	0.0561297520456594	0.0291253377159562	0.0339599395864907	0.0724797344157834	0.0620557670397877	0.0719991632670553	0.0475461236099695	0.0875130074892059	0.0978636968512599	0.0528643397449595	0.0965834146160804	0.100274527236646	0.0506422418520132	0.0435532297199117	0.114647813696522	0.0325567392065376	0.0802789572607648	0.0442641787135072	0.1180440301658	0.019099797401602	0.020761324714336	0.0677615748423935	0.0129200510292678	0.058009182062308	0.12134010579013	0.0625614789892894	0.0930541588742266	0.0514696266052018
0.157307928141003	0.108214708938418	0.143258773749527	0.0970114987285904	0.112508812707895	0.132616390441841	0.155334427545796	0.0955452818612003	0.0948860060821031	0.0725835810662521	0.120855824513759	0.136320879804718	0.120267747415084	0.112095589238875	0.151582094176167	0.134779290219269	0.165203926884109	0.208412167522196	0.0787623299398791	0.16058367596792	0.11124446454493	0.164686670863804	0.112470432602084	0.134239891709021	0.173475979511862	0.0421761261914498	0.0910882939203392	0.114387366144676	0.177872905608174	0.141128169656768	0.127432234053293	0.0627043954102462	0.146972183349061	0.145035116361556	0.0816417701872026	0.0573556041573489	0.140262041414461	0.0769174461623954	0.117941686680386	0.0975364691585184	0.0319587152159689	0.0500558431818155	0.122125150409447	0.137494633568216	0.0781304548248921	0.0886990996742633	0.256180471415485	0.12952923963135	0.132299267746335	0.17194644236275
0.0332074987613235	0.106520635007112	0.0712112002457282	0.0828233659310222	0.134804519193736	0.047492381143646	0.0787356471797781	0.0888214955264417	0.161099157724738	0.0820584668696637	0.0874950397150998	0.0957540123846359	0.151885253328269	0.108284100558452	0.177459161714745	0.136534097603676	0.0546943707514	0.13651091508254	0.0987619007221535	0.151162170158587	0.118384077897205	0.124677782339631	0.0576196085500283	0.118730418804748	0.109404501316321	0.151101615662424	0.0678636496857751	0.107541530460931	0.0824069123106824	0.0976570120101988	0.1206587637054	0.0927053987017045	0.082455097443884	0.0825817624047889	0.0725530185544592	0.0811700951242445	0.119912857633682	0.122161448727651	0.100045698930276	0.117166374699852	0.160997344437611	0.0639341810206919	0.0658700336550304	0.0227292822328085	0.0998350598277444	0.143355515857711	0.10920087087974	0.129166394821082	0.0861835359687429	0.102385074791524
0.104376087376318	0.164800353005541	0.134048273211183	0.117806227922354	0.207561171491627	0.219710111076397	0.207496962777992	0.152382085604709	0.181307100489563	0.123512625783307	0.0822090914051025	0.161242067217809	0.075625461915553	0.111918610851783	0.118751335976177	0.196943602184921	0.120139564637044	0.0978122481056933	0.234069792406293	0.146253006776728	0.157679163878732	0.148411840872709	0.189010243547974	0.162714434729226	0.0907350433483321	0.18422355733228	0.116473134750398	0.12128624098891	0.0877908785394301	0.113468289805115	0.116370713136305	0.175354318728862	0.0819917761845918	0.182287559876841	0.113975287906573	0.135117042295967	0.175972693225704	0.209077028488408	0.130811986978251	0.196969268978818	0.138741621707389	0.0804955994976278	0.161579700592639	0.0894305216159216	0.173073454894438	0.120909645951712	0.145950105243928	0.0218217778764289	0.127813851358402	0.0833690041965964
0.0244341471803397	0.0689141361642922	0.0426184543994726	0.0435555836771811	0.217650022478644	0.105367080540991	0.0152016259121532	0.192972819495389	0.154260630412856	0.0932731092668777	0.182450033435867	0.091448555269892	0.168273147871962	0.143642460302185	0.0952476928483126	0.244091167838794	0.178310908296207	0.132046180763559	0.140493822456612	0.109966330929685	0.147326701202003	0.122225377639813	0.198835912280511	0.118189809055396	0.137559141515852	0.159354828093923	0.0435481459579992	0.11882667180597	0.200316190019814	0.162691780479542	0.188685891987212	0.121138696503477	0.142546767990553	0.108185709866553	0.106851656963056	0.152420409957137	0.0830437019233235	0.123631886850927	0.131193239850055	0.157780223779915	0.153438155656565	0.162707838592926	0.174819665427967	0.051619843420333	0.156900722056561	0.160343670860437	0.129018621629687	0.175145153417087	0.126649711711604	0.139233728249878
0.0335763054546655	0.0685259283506652	0.140343093229642	0.114589824582616	0.108098770052709	0.0403971847621341	0.051889766613182	0.0302342294599366	0.101862709273085	0.0704796369725114	0.132255761087555	0.150946190849554	0.10623851564286	0.177729056108251	0.147679416764884	0.0827251772194415	0.0762188259850439	0.0808531325951698	0.0667874284883346	0.0713195995272027	0.129034024571788	0.0961952987766034	0.118245028902498	0.050284633521928	0.0582766347801698	0.0991070140551662	0.0845027758425751	0.105359788568411	0.149447621961049	0.151633872141437	0.108019284330994	0.190551602151511	0.0651545863352688	0.0440114947345736	0.098985177919194	0.0883406493831185	0.0696185199852489	0.0558199978016786	0.106428180228239	0.127727137922841	0.130769453904046	0.149221600517417	0.0859437367043795	0.0715884894231252	0.125561524085017	0.09446906967698	0.0545837398310687	0.100022251704019	0.123931286603828	0.0963420263498594
0.082720126970669	0.15066935070404	0.120880027450916	0.0931480532825314	0.105600809828535	0.138068690762261	0.188389674249388	0.144902180746897	0.210278270431891	0.0628283127114218	0.104752511114221	0.196640267697996	0.0838390049628101	0.054257943651529	0.0887560642272065	0.191297351475969	0.125322494049576	0.0795942933300328	0.124219615061866	0.0776242510617655	0.134418061719742	0.180757002400737	0.110907624434076	0.139124278976583	0.159877154836383	0.0431033172990572	0.0960474398163725	0.096481495989244	0.134996452653728	0.113486918117116	0.0983996394737715	0.0521211508169939	0.0760519033696659	0.123859617066151	0.0701397774365103	0.0478538152754716	0.12013061552458	0.0948277492494059	0.0681740765109503	0.179406354466113	0.207486353493222	0.127606268196643	0.0444570007820622	0.074157292219746	0.0824839762818755	0.109991781067391	0.139926707440011	0.13597453316809	0.117610092084423	0.0367660716788349
0.224321381605359	0.163954582898131	0.260854917961556	0.184643468001579	0.178172138443469	0.214180402495694	0.0815892175115836	0.240120363864813	0.197817900827225	0.174855362944098	0.169665243201878	0.180835129447378	0.135524807595258	0.189125608582285	0.159388721537762	0.190323262959777	0.126421419707968	0.18700712181139	0.192727247784823	0.20921159439292	0.106039349191268	0.171736281156333	0.172929502497167	0.205147714392654	0.142830071833009	0.237800881105201	0.174794972429027	0.0955503800728276	0.182457303841337	0.145642438859506	0.14170734534928	0.225507795380099	0.224495974436447	0.1485847489602	0.161177541964333	0.255858222138856	0.129353901330673	0.158610635613404	0.166419581757205	0.150231042257762	0.246930112616931	0.176393676263101	0.161443217303183	0.182244629311216	0.199822652761161	0.129857117179669	0.155389538553954	0.215869702818737	0.135868794563763	0.186426088593261
0.180414572615221	0.246263124694771	0.247770032033627	0.312784482304766	0.253418732103233	0.280211772641763	0.266450587598106	0.172799287631495	0.217568669942517	0.186013384339825	0.239376746990955	0.118346190538829	0.140494865585654	0.244300802377431	0.187445954361245	0.313323161451847	0.158040293016145	0.158794217599883	0.272692181212168	0.235921925132156	0.274422064042258	0.28455220974234	0.234553482861457	0.145768405450026	0.226923371715287	0.3243202480785	0.287982063229014	0.139034906920692	0.186086372084712	0.245891343904181	0.164950980469927	0.201850462023747	0.354883604028648	0.250732029566497	0.300603634533883	0.246479744631249	0.205692016372815	0.199301197945908	0.120774131986601	0.163720704859203	0.221810582054758	0.238120946046719	0.202653186617326	0.257742820186906	0.168856936745998	0.205623727736587	0.142131866686589	0.0669035681595122	0.208348117212628	0.245600866348192
0.136878914776424	0.198226901561124	0.150985445966511	0.161208036397035	0.203087705350689	0.106255375731136	0.0654775141471281	0.219747041573555	0.206380750013008	0.136210866176601	0.22307217461916	0.132877726882537	0.13109958929945	0.209510825648246	0.136719081160735	0.111378251725983	0.236767459877344	0.0999286158319693	0.215203366805494	0.0885117546249474	0.0849358211770417	0.155124154324826	0.138755311107756	0.189088541785594	0.125490939055601	0.0830918302484267	0.170050477823758	0.035807430475587	0.193762446567569	0.0460364793385633	0.207992568277493	0.139352026579917	0.14036389495723	0.142457791985028	0.128209556804359	0.16287834166816	0.217592614932751	0.181276577664573	0.19479594036912	0.145425105690974	0.144114970803487	0.132040652793704	0.132970373471651	0.112458323870042	0.142885154809191	0.196532723805838	0.207485681701879	0.152156619786095	0.103098509520453	0.110584180327762
0.106116323254174	0.0364578490811097	0.0693146497169545	0.0891685505600988	0.0781676348760918	0.0647423462063957	0.0579011054795684	0.122744413075011	0.0762990235264869	0.0868185775172831	0.0794876108601819	0.0251450172823564	0.113132605327554	0.0224823094095749	0.10171409519631	0.0362031259690873	0.0787514536963541	0.00767848561730892	0.0795283319152514	0.0547585172740689	0.0769889820564144	0.102964555769474	0.0540202341893526	0.122495100343359	0.0704053807936702	0.0990478388291708	0.122555007643288	0.00650513155915652	0.0270718828839148	0.0609169433471243	0.0518844852974856	0.0676520062962726	0.0778390364948655	0.0453951338594989	0.0942920625287055	0.155318408843506	0.0286361690797303	0.077818788297043	0.11158762366545	0.1117146910066	0.104237513448896	0.0127825618376991	0.0185031411790152	0.164541242527056	0.119073064749932	0.0494162453811548	0.01996318503427	0.161447969696637	0.0252559374274224	0.0594664471263754
0.194134011525888	0.179725098957742	0.0815603524448552	0.162736077285192	0.210547355535328	0.274165282319788	0.147862343535252	0.162059067364362	0.157776408022778	0.143418356125542	0.192859289734584	0.183578245427774	0.129117869865024	0.0828748043299223	0.161897437205782	0.0811741385347729	0.207905637808989	0.189074600914663	0.209871001793868	0.157906094931798	0.21099231006394	0.173065084130624	0.134941614584398	0.136783549834058	0.136698511487659	0.195728246316687	0.129288018778695	0.145714533848405	0.178136391000688	0.075427134492119	0.20737529703728	0.089467978823815	0.161238229348058	0.172007135793155	0.175210438657201	0.0958670324422139	0.245292324378727	0.102071624143295	0.183527732324927	0.202844828271693	0.0823468257689888	0.134973572644915	0.125797465184111	0.165115125002834	0.227721262287807	0.135063113151571	0.166689531662256	0.07175726644579	0.167942756632444	0.133985596899897
0.0946654996705014	0.182394346913275	0.0923214646347533	0.0152391592252755	0.0756178738240818	0.0871170473534956	0.0373177807697417	0.0813215063183916	0.113520099666292	0.0176053838187933	0.0744557444902313	0.0703634737107102	0.0409388065329035	0.0958104506653977	0.0329286275231826	0.0385065732172353	0.0293027096581095	0.0973282803641619	0.0406768942098398	0.114133063984823	0.0452714686304258	0.0655612848853567	0.0429021185909662	0.103194222733909	0.0415088553443638	0.101451989372563	0.0990600773679821	0.031333809576432	0.0266693124798789	0.0696300999762172	0.107852789110743	0.0831168363532804	0.0642194031759756	0.049845043836523	0.0166931508502059	0.112481925680549	0.0762237112205539	0.060040780352368	0.0615643903193461	0.113887244377674	0.0738583748652656	0.0732365848898438	0.0665613193112855	0.0592604563213025	0.0363060230365435	0.0688422912638917	0.039851290329794	0.0112717892851579	0.0515562654505716	0.04370730818081
0.162739132930013	0.103182227757292	0.119374482667319	0.137722854879171	0.159201551373137	0.115794488783674	0.134212956379262	0.120004183568049	0.212396257116432	0.134466763267678	0.104787570000766	0.152528731867196	0.159277667128179	0.215884707113937	0.207154133856185	0.120722704617234	0.144636227639672	0.124955469899753	0.144172428406027	0.0930745002663141	0.109897955335678	0.16443378238367	0.160209146145164	0.157797620653856	0.105334827663021	0.150903617494454	0.115101028911158	0.149807954948504	0.083009676901121	0.0353055641969945	0.138227878235954	0.0597029874545529	0.171566378726675	0.121634959906691	0.0158067533008806	0.179034073037179	0.176358985003664	0.122946343585826	0.0728427145460794	0.118190675177571	0.0762829328554361	0.149205371454599	0.0868417394905768	0.174588313285509	0.0551992836433092	0.07129251053083	0.177366511892478	0.128436207251895	0.132906160797811	0.169399295919493
0.0153981500795396	0.116373722058245	0.0688654440051591	0.039351718768111	0.00652143400272808	0.0315676045459027	0.0901406351941925	0.139334225729403	0.0713688797394165	0.0598490110755366	0.03549503626534	0.0994219013340994	0.123960044362234	0.0475082800000716	0.0408240797590074	0.0514041690195821	0.0551841663551509	0.100271867707492	0.0996988493593711	0.0663448728897275	0.117253269854868	0.0582027119882914	0.0165304684541379	0.0530564261748047	0.101421306056416	0.0605650169220835	0.172841966336796	0.0982369306475828	0.0579714134921911	0.0342043636832685	0.0381052027216573	0.0298405098004391	0.0655419944107178	0.0933163045195565	0.0917324831271998	0.136885740670533	0.0589338897418116	0.0897445017762393	0.163260562081876	0.0274809630439401	0.0541590641820961	0.107826867794223	0.0376662732568288	0.010073796980871	0.0533973978345771	0.0787792429365121	0.0814248299003793	0.0887746070184808	0.0834994599644004	0.0205019586535775
0.146146659485749	0.103597642923351	0.246011924703382	0.0585123013993203	0.117493416378376	0.123865668094181	0.260968514667479	0.134284077029632	0.16073351746435	0.118921294629875	0.187397240118275	0.256446609679782	0.224198096237765	0.159189404940424	0.192809060897916	0.350173361835437	0.0898843964493132	0.116421235915165	0.106597763080829	0.118110362510027	0.124542493400133	0.239720118673804	0.272143896172501	0.10202229254418	0.186171486686914	0.225915658041451	0.131600648977427	0.127629805635385	0.171284874532236	0.220469085427777	0.249784524517533	0.239962727894146	0.225623430228698	0.112369959172279	0.265082264630127	0.139971169504574	0.166222533454192	0.155180155526704	0.221357435162482	0.117985514886436	0.180139361055625	0.233308249713637	0.200319099102887	0.161406036953691	0.186200787692916	0.187205918608276	0.149088298734704	0.139669218413177	0.199713829879487	0.157846096377261
0.124701380183263	0.0875908081520732	0.185794232626511	0.167566437499382	0.148899176430047	0.210915036866986	0.0778961149718572	0.168671566455197	0.114754740224444	0.0689253515771911	0.174907736411458	0.0828352462490485	0.143803761155246	0.17086140354293	0.222678866341449	0.125289548861362	0.151408111565266	0.198735923224934	0.151489430182052	0.158798738545975	0.210038845995835	0.143166417798357	0.167441025848077	0.171382772346831	0.0912001414094168	0.085553091399514	0.0386257143274128	0.154142242820183	0.130606052153068	0.129866121684888	0.0907579374722758	0.0935372925902739	0.125033744623224	0.175075819346555	0.150732925181259	0.182226436193023	0.194545089133884	0.107999382610272	0.167739879211572	0.110543776330126	0.0732212475875719	0.104298602324181	0.0956072046379456	0.121577395756728	0.192768490656772	0.174356366472878	0.124267719600239	0.112597609477346	0.0806156730999277	0.0859056144224462
0.0360417639042196	0.0776044552634867	0.136264248032316	0.0774711784235206	0.0263662670742181	0.141120619051541	0.165841145551466	0.132695301725329	0.112700565239796	0.0533373429953937	0.0775265571681563	0.0916869945588124	0.172669082260954	0.0949832794084648	0.105418061560429	0.072645027064793	0.0723769814050607	0.0258578189074485	0.129827693758853	0.0650214423426925	0.0633391454192892	0.100721928363226	0.0937350445093259	0.0681134156227721	0.114480298097493	0.0669375476870209	0.0964925595905508	0.126766847929915	0.132921112461782	0.10210164139317	0.0911766860104051	0.124553894862915	0.0899794958838123	0.0833407174578699	0.0246872662904786	0.145088421238395	0.10294876850203	0.177260729798622	0.109398855288824	0.149772924460821	0.0450062804476265	0.10155296733851	0.0932666641409235	0.0231458654420179	0.156972554167746	0.111973982545913	0.0648303033801709	0.0607192450144579	0.0547474267615027	0.124816907814216
0.159290402903081	0.14608168751425	0.0130384989536319	0.161940337988015	0.180987920053894	0.20172726727366	0.123958995283046	0.0931614499084599	0.0934480142737753	0.171558161426513	0.102153357283979	0.20130653172814	0.0961132376292392	0.217089437184097	0.11635595711097	0.147220579870443	0.18896224783979	0.23543371577134	0.164922407097023	0.196964568309614	0.13093766745203	0.122299194786718	0.159473924584764	0.179765626224319	0.0459864864839206	0.110280330462882	0.0554884341966086	0.107324726139494	0.093403463972186	0.0858902228420587	0.174858311740551	0.088638193048551	0.0855441401992638	0.0744739337651	0.171549062660106	0.113156548106435	0.141709040758224	0.12658594442113	0.109957845158128	0.117149563702483	0.221903612321611	0.128080200449494	0.148569508690963	0.131676033790399	0.171954497324497	0.110876984493122	0.150673590386803	0.19155514851321	0.188410309062515	0.0833484464140286
0.181010623421771	0.106281047254608	0.0897521192648357	0.089798175452837	0.0526450514434785	0.133645268073705	0.148816794891571	0.0229054850800873	0.0901276119354607	0.129266069565026	0.0877384384696497	0.0808069357300009	0.0960724212202378	0.0893178790253648	0.138211177348757	0.0394320610775356	0.10530110992859	0.156094620816244	0.111256931201873	0.142075026989546	0.102778868871714	0.13939567059263	0.0537243715610789	0.0824494841798747	0.0648576726368161	0.1028190814658	0.0466144468113802	0.0979282395317556	0.0954943214086031	0.0714588606832487	0.051301119751747	0.0700264961621242	0.0853445622806521	0.110180104578577	0.0928394346185741	0.0616717670677288	0.10395471959785	0.0950253789867118	0.02537858020702	0.0885992814686711	0.0987561625234481	0.0135046458470549	0.115405025484937	0.0405017753519682	0.0486472952530765	0.0814025117393542	0.098431129645176	0.0502030530442333	0.081613192227385	0.0617606101507239
0.119356035378662	0.169226737666991	0.0120483458701676	0.11756499073606	0.133487646933851	0.0789296034298165	0.126728551825149	0.043486871994617	0.0514148968532059	0.170524355252078	0.0987960848288362	0.111009219368449	0.135964901752309	0.141653405118292	0.104812777425131	0.136115511145699	0.170402468309076	0.0813584676976386	0.100651409543935	0.103131256550951	0.0910480201581017	0.0693130365605666	0.151863198453516	0.0904331007124764	0.142084619421438	0.0705011509825186	0.013774876159699	0.0904517919141429	0.0571231996161297	0.0862704426951392	0.0417893289582412	0.129837430086626	0.179864365777827	0.158766894674798	0.150076256167986	0.0761988755762918	0.205602701615036	0.0902053123193972	0.0650791752752799	0.0737388413664042	0.0932932869805888	0.0827571021906845	0.0949332560468427	0.119263262747461	0.0662525218232001	0.0460585262600245	0.118417865360177	0.0391466210769163	0.0760712854060992	0.0668367074252375
0.164616959940249	0.178099303452035	0.215309901178339	0.135255570030082	0.138705283939843	0.119519193927727	0.188397145650121	0.253729226471353	0.174575859172507	0.280354024981222	0.156521104477003	0.230936639834151	0.113513645075343	0.191198953198177	0.138055520652356	0.186422385845102	0.145838968458365	0.11738163392869	0.185769250136964	0.262576893742922	0.261068507787048	0.186352584601703	0.134761327927265	0.211957239353136	0.165177598948072	0.268865380930128	0.17508477154496	0.198937949143248	0.0949489151111453	0.117951182485224	0.191856312363328	0.244024490206911	0.10702862058647	0.22194095680485	0.160571033321611	0.161380183406512	0.157045078815393	0.0621682564830782	0.12260030753253	0.111444456671493	0.103011613070959	0.201107081289571	0.167902590466521	0.0879202013583778	0.150839222201031	0.225999227017179	0.0353794792652535	0.169538258105255	0.167737360855341	0.0802633805307433
0.250686218781428	0.149116756957167	0.165392997409303	0.144816055574899	0.15372095118138	0.187588352571673	0.120107733580409	0.217577888940584	0.119556358189097	0.250382014128381	0.182681149369402	0.192639750777585	0.1710005822635	0.216784504745158	0.208673292963793	0.116790398680647	0.172817645460851	0.188780458891512	0.0752280450806247	0.152244242814031	0.125294351528112	0.199483368967039	0.174669759902765	0.196185357721758	0.172659300425482	0.182994039541097	0.26142495187708	0.139223551045944	0.144406349082443	0.218164217705392	0.180664010285665	0.265995680768339	0.106408872912556	0.229392397806602	0.162890064456861	0.0939252551787484	0.178288499198502	0.175003234148391	0.201826537286523	0.263445190828423	0.0774587156182492	0.130178444120955	0.172503260589509	0.0939453063339028	0.229674147189213	0.249382958701785	0.292008649445444	0.176424806871965	0.180527895899652	0.176509363494394
0.126996171191477	0.12067316796125	0.0315953283369061	0.122171505329925	0.0643820853451952	0.0364382425218153	0.0947608202455007	0.0924701516153369	0.0596724348072919	0.128347978886463	0.058725906761105	0.0769119461226831	0.118785211045265	0.0597527596072014	0.0131229835999434	0.10594479947016	0.120311270446073	0.0591629870493402	0.033224968448289	0.101498643325375	0.0443117762161539	0.0589384696313919	0.0273305084829847	0.139542771759237	0.077362119455393	0.0871439907687989	0.033565759603745	0.0706879551412728	0.0547230122783286	0.0600006153266423	0.0373887078453763	0.017244599460742	0.0452257926305886	0.0359002183218501	0.0570571474630771	0.0644042691776531	0.0184076544975139	0.0414707112150274	0.0194925786559911	0.0230295020403938	0.0615987133805805	0.0445176165093382	0.0597491948449182	0.0286054594262354	0.129993102044101	0.0561386569435821	0.0341698256293371	0.016228806403137	0.0824841000090223	0.102089717752069
0.217994403382051	0.138446804021265	0.0942159322420646	0.185514796907902	0.144401313487421	0.251732632319491	0.18029093331809	0.249027546034495	0.233222327812137	0.155900490177857	0.127254709846946	0.240107947657069	0.233336416744951	0.202539659718128	0.142870313059272	0.225774443558544	0.159991101115226	0.155375702286255	0.184559690459673	0.155130014360973	0.138534860713757	0.192388582098133	0.18769976666895	0.153890448587596	0.161088668807104	0.186684854472799	0.152013196286896	0.163384670758038	0.242623022559002	0.137175380369184	0.109350476957117	0.15401825413054	0.227732011633283	0.163326502738166	0.24576183735663	0.218174156240216	0.247306223190481	0.191925721525829	0.195220990764744	0.186893976697329	0.242576311526085	0.176582984965652	0.19638176246854	0.182379136553579	0.223327218870179	0.182042774071512	0.159617224790537	0.106465333913969	0.1992382118647	0.139364931718797
0.226200047847767	0.176399696539196	0.194716610542302	0.190534607555058	0.178024957875602	0.0998240469759186	0.169896386092001	0.216948914228352	0.197807062130435	0.203325469880723	0.221191723284261	0.133803945400928	0.165465094040715	0.268495217536574	0.137030697163163	0.204334007205115	0.185410568580742	0.197241572983004	0.181820633938581	0.198173848664914	0.156587510254463	0.201928055297129	0.147016088825008	0.152865446213527	0.225184317628109	0.258799298935267	0.174442262373985	0.193640352703936	0.146890205815541	0.226299968651068	0.211751785571132	0.209368190564823	0.102238993692128	0.21941397132223	0.128154192505335	0.165259239468983	0.22048183882337	0.14899683609161	0.233497860256222	0.238784364193365	0.137193958118328	0.23923725854845	0.19078401957578	0.194977794481782	0.181788869177018	0.195897011503328	0.136866690167297	0.17628594606191	0.300679194349739	0.126984568325754
0.119175832105517	0.108668810761339	0.102710817837344	0.157422716356312	0.178934455897125	0.12128820271708	0.0697860354227012	0.126318452094547	0.151072115054905	0.204595337497534	0.148861610127808	0.0939657240280359	0.0931215477138326	0.190035121175791	0.168305374033184	0.0753789323908697	0.133693389118507	0.131826051925203	0.166640454824271	0.110714391585013	0.129047065950356	0.0844300838000496	0.0958206779104891	0.198015040703931	0.0686991625687977	0.129021316113686	0.115660982334375	0.08694198222381	0.114224324447911	0.134273116479078	0.0679808658691444	0.0646180599366495	0.128178103629902	0.153354660465675	0.0896872392522506	0.148164623334129	0.151942773259705	0.0651194494447281	0.0751088441792982	0.186056662702791	0.0617035535087653	0.153925839844486	0.173991327861621	0.159081169622707	0.117960865874993	0.110509450520781	0.0251024393134133	0.0754239128443758	0.129763840856484	0.153756993471492
0.0682521561120651	0.0628846139452458	0.0363214067546908	0.0915706088342329	0.0513692682496045	0.0990255639002743	0.0590635891564245	0.0448616295897251	0.115474686417533	0.0846669050519487	0.0713806034239449	0.101655478137464	0.0550303606499322	0.108741958695744	0.0944836980877151	0.112917514247906	0.0168588363089264	0.0910383340773177	0.0697460782075337	0.0666619456919718	0.109333591846408	0.099944563161255	0.0633913626862249	0.149212107739352	0.0421079872514812	0.0963113303596041	0.122321167240067	0.0687682478212445	0.0961932038323342	0.123943025100296	0.116522998636602	0.0872619211367415	0.0247199628302511	0.0598109988779723	0.094277476233986	0.132428075494989	0.0476514159767302	0.0648580889703821	0.0387083813939649	0.132080843643741	0.0651618539966874	0.086747809392924	0.0789243655845804	0.0998929360418133	0.0212217501039647	0.155223904435089	0.135648189494721	0.0467516823986913	0.077392597332402	0.135169158979649
0.172957247362376	0.157959646223167	0.185006672347015	0.223077924050095	0.131081626681765	0.216109859512471	0.21350897419599	0.166414311709811	0.220121223101272	0.157090835514985	0.146886364003991	0.183618736177793	0.148327142294465	0.195438972975709	0.22568705843856	0.220936602686947	0.21318595340332	0.198374272512164	0.164362663081736	0.178740662617338	0.160080314928212	0.160834590280021	0.238480442683441	0.158879544627084	0.124166770114786	0.131120389126722	0.0993294614825682	0.182781836140165	0.153953776146256	0.258064606068112	0.199707429849192	0.137665710925824	0.175251009428905	0.236816051958012	0.147703219335297	0.150547322468717	0.176099319336545	0.195871984424223	0.210490185309169	0.178819818191364	0.143760578657268	0.154077327618659	0.0917200888688456	0.0921315738304573	0.224396976678742	0.230962841657619	0.21936881556783	0.158098285954675	0.173858375500175	0.156424099224319
0.06346892029747	0.0635865575211862	0.0593729948965226	0.0692073407055242	0.0265452006208957	0.0977368884093171	0.0989031945147628	0.0130773060740662	0.091747847023316	0.0653452631252832	0.0494799663365538	0.0663925024375808	0.0748974668241356	0.0911014258700543	0.0634600684204493	0.0475965620559059	0.0899618853799241	0.0422005829768855	0.0865163775234591	0.0833393975946101	0.0803698818458314	0.0246615791927854	0.0575476230032832	0.0897652984158271	0.0630601470876409	0.0475705119701533	0.0744839304416335	0.0135865531794652	0.144943689359614	0.112880942212464	0.0691514581517187	0.0576801774209624	0.0449479522373701	0.0371937016652569	0.0685007879667534	0.0892270499837426	0.126303213731816	0.0685825876472447	0.0208206145063424	0.0584997888308989	0.0765202457468878	0.038984284695341	0.0464400239160285	0.0424077226541971	0.0886737781388805	0.0527046870019982	0.043012304875828	0.120945305194077	0.129855321086893	0.0750689105219231
0.0648464939250288	0.109645074395406	0.0953244179092435	0.121958267713575	0.0725424050260398	0.067798046035155	0.0856027818485667	0.021292050327562	0.0521596730603251	0.138431166719864	0.0253813809598373	0.0243341158971253	0.0852521091890969	0.112249140837768	0.0397407432366331	0.0614785902441362	0.0548025955684336	0.136713314975208	0.101354373632624	0.0932955648444769	0.0488401630674284	0.0795172752398201	0.0396001351791089	0.183883247174287	0.110102448119388	0.0472808867036861	0.0475109905633499	0.0661740251785465	0.0632202915990301	0.0513193482760537	0.0541093141511339	0.0528537521826871	0.0625641227511103	0.0352385747828995	0.0287662173075102	0.0545427097494441	0.0938203099678002	0.077638638863533	0.0406175813017393	0.0662783988193929	0.0417612771513516	0.0619764637657522	0.0936512571892946	0.0344532070165275	0.102661756529805	0.0431099570788328	0.0845542879793816	0.0657965234496254	0.0530491112824532	0.0825406226012731
0.0736096302346133	0.159968398717428	0.0904600210713053	0.0875184863104504	0.0308769273528828	0.105954017705722	0.0822413117541744	0.165290572678955	0.10455568306866	0.0810166426079296	0.113316619065008	0.130948299449029	0.133815632380958	0.0786096240578531	0.0912643379794238	0.100286928955144	0.123769919819357	0.0677486525939889	0.0460793717590475	0.116736084450953	0.0768808811199644	0.0752059185158755	0.0551787615704967	0.161446320126598	0.110857137889389	0.111686750715673	0.060921206956019	0.0868570489691033	0.0933810416775878	0.124360624785888	0.0703749508063864	0.0929728860771838	0.0776058666574822	0.140846172409927	0.0968122733078864	0.0873263918322365	0.0800096427579439	0.0822467957282045	0.0726931929884346	0.0902215168764974	0.0828684771273323	0.0418957248743926	0.105789733805318	0.0899978024129501	0.143605702403174	0.0837751271643917	0.0762512055071918	0.121396438263419	0.0950745598990476	0.107367703981293
0.147066903948136	0.0505497150988341	0.0346231199477359	0.0963036334986059	0.0377587204842021	0.0513028766723193	0.0493053312700374	0.0179707808404922	0.0409990271467853	0.0350509259065221	0.00322578409220983	0.057925594465357	0.0673858852994067	0.0196212232813859	0.119089310283554	0.048881199229728	0.113962160411906	0.0876144334489957	0.0746546198338301	0.0998997917659702	0.0780819154696538	0.161725309714262	0.0518389600023033	0.0277197418186237	0.0489110123731538	0.058156824249339	0.0438467329924789	0.0700619648124958	0.0810489092733055	0.116582594659203	0.0537985922511196	0.0587908558940734	0.0335704971847424	0.0307038340159287	0.0213357745875298	0.0461867629336608	0.0958820177418503	0.0486419611073952	0.134709034193615	0.038383336392518	0.0703920864134593	0.0521325650933234	0.0136380887408788	0.0204690422958037	0.0561644147236175	0.0905680123080638	0.043979909282835	0.0506160851203508	0.0289991969576349	0.0497570848627309
0.0215377974896808	0.0491636773094812	0.0842036823380783	0.159411898090286	0.0921575543387936	0.196252249264184	0.0859371406958969	0.0490256468120779	0.170113266107051	0.129334339579634	0.113142267976563	0.107549588370644	0.107743934304496	0.0774792803924301	0.10804818057626	0.12617825862959	0.0908207697242305	0.181810153192356	0.063438229873726	0.0446952549724908	0.0662476738078754	0.152758207314687	0.223380120822803	0.0643430142067358	0.0744428136656817	0.101564616801129	0.112985034420547	0.118926532144742	0.151457750917109	0.114437200483278	0.0732190726750378	0.0618750752119433	0.102514023763858	0.122712484899448	0.123821730108613	0.151806958765751	0.16416854573979	0.105921095857176	0.0864906871927059	0.0725987189528665	0.154349457274416	0.162467688039083	0.105820602434067	0.0812322191921192	0.11379718954631	0.0518499975965901	0.0296002428074444	0.0259320340544466	0.12778236165667	0.0502258876330545
0.0811552743832618	0.0676041320783878	0.095083195554733	0.111537693581771	0.0247251722575679	0.129436993755047	0.0564293739990238	0.0439922747528472	0.10069326940628	0.0737280303643235	0.047849340934969	0.0535198035967566	0.0396242647235756	0.0289442338309826	0.0585955259658098	0.0467000625038479	0.0658120902528342	0.0846538529654055	0.110797601086872	0.128866808774102	0.0371817569404527	0.0814905796346866	0.117146012247187	0.0351065935744569	0.0927202294771454	0.0738024124470583	0.0438040808890679	0.0324485490983649	0.0407082389646285	0.0472037838452565	0.0718821568317994	0.0465731891912987	0.0425600294849581	0.0566249333344332	0.095288634509592	0.0440132049562276	0.0889403443398909	0.0732055426287498	0.102897285360249	0.151979285271266	0.0366319780975707	0.0671877319726559	0.0744916543859203	0.054065362410179	0.027350808833197	0.0816724247557583	0.113065814623909	0.0948237879574719	0.077739264217998	0.0298515863891818
0.129758932836856	0.117181974719184	0.130253610917496	0.197183281787529	0.0763719096519532	0.180443456510486	0.0669151656683595	0.133825937938414	0.0622659995135323	0.167079683586246	0.1097095486723	0.163354602704622	0.180843989577035	0.188999128717018	0.0735210824482617	0.185311605538321	0.139198775381034	0.125220014748122	0.123550677418643	0.141786126300924	0.100923877112391	0.0649844378727477	0.104017982301149	0.185172933365651	0.116564605832624	0.195569071078267	0.114566501362639	0.0399204376963041	0.13038147735398	0.130736945496778	0.14059220377554	0.103683273563213	0.121541587668212	0.0718378517073694	0.133141375877082	0.118728330827214	0.112661814293106	0.0936994604375962	0.15404166569069	0.110549243519303	0.119906024887643	0.100771610055557	0.107261764498071	0.083020088674048	0.151941247226262	0.149315907293564	0.122500678681792	0.105952830517106	0.0635356294823818	0.121502942743637
0.115629087894573	0.0322723542044224	0.0693564919939388	0.178466896476984	0.156751101407993	0.174936699680712	0.106058641502595	0.217902896966567	0.098897070963161	0.110403541579113	0.119238721932215	0.219262725384914	0.0678404756696215	0.176614962873815	0.174939518136092	0.115124003500228	0.148098081009121	0.184869045994597	0.171019199265252	0.179699423001085	0.146486218163391	0.179102653574993	0.091682836549717	0.0941146581421034	0.160049132332094	0.124905853028143	0.110373402119167	0.14402016822866	0.119601344786374	0.138043172721748	0.0534322586365849	0.11193784663076	0.227604345314222	0.112280011050912	0.134639284540265	0.189269363569094	0.122972047989746	0.072065060234869	0.0955562368674913	0.124750680594968	0.18974707819898	0.127981153757456	0.178184804942918	0.161887194802227	0.0476144277635854	0.108974494425693	0.126697442419807	0.234398876018222	0.176006870360898	0.176259407771326
0.135585618849382	0.213424578390926	0.212657417268079	0.152441325369674	0.210047861849865	0.127671928172812	0.12614342191568	0.125882408810914	0.13928181752677	0.136029258634448	0.181062844806119	0.169274016794589	0.130338101595457	0.16399372473954	0.160795697838126	0.127735897240292	0.135655140274306	0.174067619914975	0.0816020403221991	0.105220399931269	0.114187398558565	0.0969041959087474	0.093544814628657	0.201559190215288	0.0771270449715306	0.100682603869631	0.15523899209314	0.165453130666026	0.136041974401515	0.0669853043144577	0.164891521615212	0.147810028291325	0.121677969469978	0.1237509534486	0.161574176529074	0.108646976269531	0.133189012548952	0.180634655867085	0.168730231518608	0.106511624275725	0.138472471081491	0.0427682115967292	0.158505677950855	0.196547158975301	0.145849542810337	0.241924063272222	0.204946248926737	0.131385989084299	0.121125054608924	0.144874938233395
0.0276462059524912	0.0392334891664379	0.0706114485230141	0.0684033995920473	0.0987359884751138	0.0595246553549131	0.0292429792534041	0.0859000657577455	0.0932474770138222	0.137615165358567	0.0725598347062202	0.0386523560341867	0.13786225826743	0.044370014832995	0.0995813215267196	0.0423170686524717	0.0803784436775651	0.0937934080330409	0.0450782052083587	0.126427740497814	0.112072538489771	0.0364253754341012	0.098985913491956	0.019457418329393	0.109598059215755	0.0195608799823244	0.0525069784896617	0.0885987044492712	0.114925478343842	0.0806496291670445	0.0730650755645794	0.0378253622451164	0.0690080455366713	0.0415740883998495	0.109050465913138	0.033494809471239	0.0862506456126469	0.0855151389553838	0.0807908800466742	0.0685219063279066	0.101421941100328	0.0290008876291227	0.053265767603076	0.12457036344888	0.0505020450161654	0.0718111892304892	0.116640885413102	0.118728198715263	0.0837289561704581	0.0248894013045433
0.0228826737936867	0.0630561261673202	0.0928968506566444	0.03564617207298	0.0216950596165417	0.04872386806317	0.109558880245189	0.0545263680682603	0.0708240629207938	0.0799952400744333	0.094897002142956	0.0532924858701909	0.0283902647830378	0.0393553631419607	0.0648320357570337	0.00928450045837955	0.067123623167461	0.0275579716847336	0.041615121051196	0.0331829640558359	0.050856544547821	0.064586098823479	0.111706716478567	0.0580194252427969	0.0621545390969775	0.055043950001232	0.0358007834858359	0.0275735112351347	0.0387076507197737	0.0454877354220728	0.0514957146580665	0.0940004160091289	0.0621667824375759	0.0767986540476134	0.0389306518072906	0.0561683093699	0.0330313008399545	0.0140300856519411	0.0576561577582013	0.023110219469111	0.0680952444620636	0.0564066561148744	0.0299695425875664	0.0329937169904771	0.0529053135224434	0.0296690725662347	0.035691956121314	0.0215339516908875	0.0288910187914255	0.0718707999585089
0.132302535403825	0.102016415884749	0.0648186848517308	0.116663124847711	0.0573974158984255	0.145063953486344	0.0692475345348107	0.117001674753417	0.0699093647593311	0.16374246378536	0.0886882123976315	0.061206300553015	0.116592315145706	0.0140401900099126	0.116538378630385	0.16283743111512	0.124438152924721	0.105074888952526	0.101437479081602	0.060045423207822	0.141240811418754	0.0750214658905576	0.0879935338227497	0.0985776350866813	0.100588074104404	0.0780113687015064	0.0941895097839696	0.140514175805341	0.146052245242686	0.0633380999759426	0.0369676863378411	0.0917050512674722	0.100520303314311	0.077726717089275	0.0989359077096344	0.100891832286153	0.0721766556567108	0.0500188912074648	0.131646129585364	0.133980265929317	0.0908903143404984	0.0199260612219877	0.109858023470596	0.133741721454034	0.160589253808538	0.0893897077963593	0.0417152569749014	0.126969196861853	0.0682708326237801	0.0793416888460417
0.157257181373629	0.117932455724165	0.15621540687413	0.0385701826494431	0.100052998733582	0.209665285905059	0.134028125229061	0.21603741745339	0.152374985703902	0.113426981654279	0.125388438629175	0.134698676923643	0.137532644295722	0.104848339581681	0.103025385496846	0.12689884388005	0.103908503460347	0.179366651689537	0.0915474360614485	0.148854017851311	0.116446849702522	0.111133406150851	0.129651670963204	0.114372884679991	0.218385802938839	0.131854793364219	0.21986168888157	0.0389244908336962	0.14376405902602	0.131857803287232	0.156397823356241	0.123583863990274	0.160892759065535	0.152633964683271	0.0947547894711523	0.101055548755232	0.0506632908550175	0.187750567443963	0.131598835010827	0.109989553710248	0.140835603877818	0.11992493267143	0.112510101437402	0.116797709544364	0.121176483835801	0.144321296155765	0.118555375964937	0.0933311020224089	0.0581943481390848	0.129462088660944
0.0917470310835141	0.0996183589579612	0.082642074640305	0.0612991218436258	0.0762294370329121	0.130632504196199	0.097402617807023	0.062968672649273	0.0416132545022773	0.0603890882236203	0.0796182470432225	0.0997796825792631	0.103275059114708	0.0854286929510794	0.0897109465122256	0.067700794603006	0.0457205335165109	0.0871826274944106	0.0583498423488714	0.0830672051626013	0.0544414644502883	0.0193599136534676	0.113668641219225	0.110892144039558	0.0763186972420967	0.0500848588373659	0.0810089199078089	0.0694319888502252	0.0690638455616048	0.082460376038059	0.0476203452825922	0.0929567649535121	0.136187447796869	0.0742206660358178	0.144109168439183	0.0898886756946864	0.156149629468981	0.10108546352451	0.0591460189428858	0.0663845327798031	0.106127219896926	0.0224987270115245	0.0746551488993505	0.0851467180361481	0.0698817986061777	0.12945051461377	0.100522399452878	0.138522755959398	0.111140412992218	0.129313055805021
0.224326508306473	0.276105824106958	0.241744704635267	0.19948663591193	0.168512090608909	0.171850955466521	0.239617206419843	0.163481525250852	0.14458168560118	0.180677998253646	0.279704399828591	0.149061161652742	0.126312770720413	0.156373616735526	0.164750017825556	0.207241288409352	0.16987027278758	0.169286416863186	0.206870455449357	0.123883135142692	0.104139720336911	0.157166080391191	0.113106695484153	0.160056505924078	0.202399831622946	0.180761412319247	0.150418444502062	0.191807710971301	0.248260811425739	0.126721469402459	0.173122528312777	0.114402602348361	0.106399191111664	0.11504278515323	0.141109446925188	0.172338099954818	0.123037127916096	0.152491295718377	0.12667737804932	0.186583395750205	0.160651767704193	0.138335593292905	0.156621866783933	0.169079645316478	0.0762897924896405	0.126004677441227	0.165652867116306	0.02622265219378	0.0868571271522752	0.206337531147202
0.192538944605812	0.203718055113058	0.123065825097897	0.0787145618478519	0.159052294339731	0.131699916607831	0.0927485937272798	0.0573239941878669	0.179060893646938	0.111305355485353	0.081882308338337	0.126879889512826	0.092580085818751	0.115374247509056	0.0805268295515491	0.167808187442342	0.131257035600254	0.0522378395422907	0.101046331387417	0.0844545401554499	0.155171592815707	0.114653844032579	0.0579785423557526	0.0850660326901808	0.170559670981268	0.124758982789066	0.175501945494208	0.178727425316229	0.109064150637425	0.101107341603647	0.141652516091323	0.126430372699528	0.123791383491007	0.107117162402215	0.0991045361767886	0.085046380970962	0.10958241873414	0.162922398300468	0.19800856784443	0.122394261611165	0.19753440019145	0.0655547627773734	0.109295921705382	0.120835381046912	0.175086984957644	0.0997454931622201	0.162980998198115	0.130266844807358	0.163407010479405	0.170220912173864
0.081276350656643	0.106371031504141	0.126490249452318	0.0190908763410003	0.124371921976172	0.100414834842094	0.172375090738891	0.108152823388502	0.0294211183891109	0.00406149947266007	0.0470734206607127	0.111176632168377	0.0751709228434965	0.0452395551159304	0.0249271299448793	0.121765865262866	0.156245067414538	0.0741821564957295	0.0961861100781859	0.0260842608029612	0.0959694490807997	0.0693322259400209	0.106497722638829	0.0834076016556411	0.080258435836568	0.0773137360864763	0.0730837373717443	0.132070437062053	0.0626379722824111	0.0483939038421752	0.0435623818363161	0.00704902653962694	0.0792942037074697	0.121091184290115	0.123439001748355	0.128838050981698	0.0701856118057832	0.0856796311990219	0.0803793381096343	0.126095205976605	0.0765401961806612	0.144634813418978	0.124756964056279	0.0719274476968292	0.0416611998546417	0.12126287112236	0.0558409316263635	0.156398039126902	0.0189725488211389	0.127574577956186
0.188245167324556	0.153205275308901	0.111472788614682	0.204401752093665	0.173842123373048	0.0928484913250506	0.122694187147772	0.121762758206384	0.203147201776821	0.171849142518036	0.144863235663678	0.143974196589186	0.133153555580439	0.0868833577384081	0.151473614276192	0.0768448466687943	0.0927194309786304	0.217488116526237	0.218228024611062	0.157742213654977	0.138260550001293	0.131584043351857	0.0925405113042391	0.186277030561097	0.0875783659653252	0.149763377720288	0.222808800871285	0.118943398832422	0.168778018946924	0.111226055602971	0.144140746206839	0.132378232526657	0.146110171488669	0.139179218817479	0.143867130288674	0.144798549852772	0.11671226686132	0.134837861851605	0.0904115299891695	0.171221245736036	0.18431222943508	0.0973685229608214	0.145577868322429	0.169265803682272	0.139466852887916	0.148088535509181	0.117660334578836	0.0696176880624027	0.110967494798261	0.212699024422911
0.0570649951078182	0.0520550936490263	0.072588893567094	0.0871367460291983	0.0544273488073459	0.0988970799634635	0.0332551145031332	0.0286203372331512	0.0326755510377109	0.0131352066650833	0.0588036638621242	0.0894858657818652	0.0361551145151281	0.0236390521484365	0.0987341238079692	0.0619417067113669	0.0388719212547926	0.0315281150909549	0.0563769436129319	0.0466862562635408	0.056547160776193	0.0855511437906589	0.0468360390649007	0.0746020700681295	0.100219533457348	0.0641135723499487	0.03004300579843	0.0170055749982216	0.0422273388363805	0.0635569339503669	0.0453758526489685	0.0570414913987354	0.0318425763119711	0.0258476965030813	0.0192291088603528	0.0862134207029422	0.0406627840360424	0.088975114146024	0.0745229588411893	0.0806876182155664	0.0135216984135	0.0223391703818227	0.035430904279208	0.0318676864851231	0.0495888118329458	0.0368003350711756	0.0341987949969294	0.0680547497552	0.066218559052231	0.0260379442823142
0.163085321743811	0.12624324346787	0.0983423706260867	0.0835078005302415	0.11965709739067	0.102723461268608	0.131710230809922	0.150825320526396	0.205808646898351	0.0897338145261517	0.196593398845358	0.103931688906137	0.26469645888591	0.133779794505486	0.129953435731392	0.0581105741392296	0.113166363355062	0.0713830907955077	0.116864763685399	0.0174649315898369	0.161852901962882	0.0498711236497605	0.166969134747601	0.121786332451074	0.146720010299066	0.19881717214377	0.179136625161746	0.0685203553132547	0.0734852637318293	0.134276423450172	0.0998826143983571	0.118406016359569	0.0984452361698122	0.0643458602899713	0.0990651501093131	0.0841255247213175	0.133922062277464	0.12073512561956	0.159574605943709	0.145389077271289	0.114634853347439	0.0786034281041311	0.133070027993115	0.193031745939839	0.142534666514873	0.183893793714302	0.1074157325835	0.0578456238291697	0.0661783570361255	0.153561267832387
0.190500924511052	0.128949194046623	0.0541769749482795	0.169447946557343	0.125557149539622	0.127676345777519	0.13188828318452	0.0560545760464505	0.235941589778177	0.142323994019624	0.214642002887936	0.188742620275099	0.151781853894281	0.10033917086252	0.0734513705787834	0.104056287002013	0.116529699241897	0.156455895945798	0.133996370063248	0.134353087678029	0.0905091868969979	0.047278695834328	0.17072310046061	0.123435965088027	0.13168337932813	0.151497026318316	0.137088628799436	0.126108044811027	0.201415441007639	0.161097310956505	0.155014711724675	0.18616271281977	0.185223372428208	0.135054964365349	0.166076879398074	0.152705908053795	0.136571214537716	0.156766423559301	0.143069308742654	0.115888339735628	0.127810899269673	0.152190556515779	0.134581235331737	0.255406726545335	0.0703677048231822	0.222931349193773	0.224901661522297	0.158091611987615	0.140450028316319	0.121342185568309
0.197441401830976	0.222536413115296	0.0847900164465239	0.0960291720325218	0.149005388546861	0.121835538036566	0.130573082297011	0.180055343574177	0.134491147700832	0.133170038729626	0.192520822274941	0.199684039854111	0.182977210261148	0.142265613860597	0.13135862877946	0.0844861498981632	0.174615882495039	0.15558091384574	0.161709903769317	0.153661337404839	0.118777804867356	0.175226906564175	0.0556330210842248	0.166626541388605	0.107995835901587	0.209584243072805	0.21130186939322	0.188085896462718	0.211406407864001	0.127929758037149	0.197748485117485	0.132547724514952	0.106575396768649	0.0879882589311216	0.156353174015088	0.155527408953195	0.118497207262671	0.26072544392416	0.133823159693192	0.148937860061871	0.139496153309689	0.182791163359768	0.0890556464373598	0.209908677474857	0.162585971927899	0.142115000444913	0.17156491381737	0.0725661043407492	0.117336061247235	0.0956547192875877
0.240861927316192	0.124339066543554	0.198536887275872	0.139175522370598	0.155073525196598	0.136902261144541	0.199270143418174	0.121711525730041	0.212358099463378	0.211426843593925	0.127457639298387	0.148514826886627	0.090946901311551	0.204049743051114	0.151539950654453	0.105092745357655	0.13530587333963	0.168252755369749	0.210002526651872	0.142668628525558	0.20646696900278	0.135200222361846	0.259573861542587	0.0723083676912161	0.219162695130764	0.131494157067893	0.220756733769142	0.0965606623743463	0.108144710428666	0.113981290507669	0.200568159898629	0.2133950472627	0.162186959432005	0.139592367457682	0.134356206388177	0.18784048808972	0.0402967949393113	0.178540273455851	0.123351449979072	0.182203749990422	0.0608061059262152	0.193100714333347	0.264443603054981	0.17213274689903	0.216704060554138	0.265587179506892	0.20208794148917	0.0990527292393965	0.135329584518078	0.148337908806983
0.151339943055097	0.134330514222207	0.126085250432606	0.0364994763291764	0.229866262899827	0.205885263522314	0.0983020184407345	0.145337843985832	0.151695334299807	0.112466125219169	0.187780182121432	0.151067598263162	0.149727149430728	0.177885733849786	0.0820360699966454	0.121473688550149	0.152371584051028	0.160435941771095	0.176727418926735	0.212947018036503	0.148161504666921	0.178435369046638	0.104535092469836	0.152912681098438	0.188195115174279	0.150802261329193	0.149992118580369	0.10089052855389	0.1495515306534	0.230999210985189	0.167894871198325	0.134292871521017	0.0969799706847774	0.114710762645752	0.0813366930584149	0.140234654587267	0.126500876094797	0.157671131955986	0.186147133240187	0.187124632058147	0.15768754503059	0.151673806965606	0.132346335497105	0.136386050006489	0.178179030791732	0.270749536809446	0.187225697339014	0.147861137983568	0.164759254246983	0.14355287755518
0.109311267933223	0.104133414517315	0.150392835287434	0.0632992962273744	0.0674050382398831	0.102751921556533	0.0200411496212196	0.0690439698211466	0.13873415731288	0.0163316957795138	0.0442027278541504	0.0525135646941091	0.0748771727938201	0.134606606137688	0.0343838311044061	0.0773403823421128	0.0786004367412071	0.0393718370798989	0.136724734256535	0.131448879784765	0.0973139469935466	0.0295981366843199	0.0683690364340708	0.0945573975448484	0.0557642730031738	0.0250828290116087	0.0632372202865622	0.0578025899701475	0.0542005701914749	0.098200007062016	0.139438482270523	0.0164586681235937	0.143234411822728	0.0858807922758017	0.0925217775463053	0.0805392808811533	0.0759314997842325	0.112824557213809	0.100667937016361	0.103394434409484	0.0262952263144135	0.062284297495617	0.0555274817895445	0.0399607827857826	0.108930826674601	0.133864896031276	0.0992926410351443	0.119019989083189	0.0436572534541352	0.0304002055481025
0.16867502016936	0.30970065081226	0.152640008793165	0.235814006092328	0.291479234702577	0.161678376214074	0.196749315350199	0.105637325003145	0.200918429800198	0.162475845829454	0.198447009706397	0.0637007339246613	0.121574925046194	0.208085870440591	0.230726835337467	0.13178077340059	0.0578043409106271	0.175725497763784	0.241997467493004	0.17973183447837	0.215598277453764	0.216230488756752	0.222608025143462	0.141783493283262	0.160194981033775	0.264738312219043	0.160069194645097	0.153609834614292	0.151646789751645	0.137381131419411	0.149085704696214	0.229569886903422	0.0591542836886222	0.108362691373804	0.195079572403488	0.117353577389614	0.179702615911378	0.115520641818687	0.194779511826398	0.152947261739798	0.200572425841839	0.136043325259114	0.16288480381504	0.187540535859924	0.170169138048702	0.163628746266701	0.236971086245242	0.192506103443935	0.126158218126675	0.0741182690600103
0.135323812943539	0.198263818814513	0.14173359428944	0.151479307887014	0.142650941413173	0.171672783831166	0.146772052762562	0.21934913237011	0.170556358042164	0.154427486760979	0.186414794361499	0.158226412288507	0.160297572907002	0.264298070503425	0.251798885641687	0.177435994817547	0.281472704846847	0.188865157776001	0.183901830850266	0.195468783608772	0.032813047484647	0.0679950967848491	0.154521302546666	0.147218717222378	0.204266710170708	0.147701914964817	0.12460577927705	0.167561728832959	0.148330488273722	0.218831382747072	0.219859023743256	0.222082239873842	0.232951260555892	0.149213926800965	0.159277756535486	0.157739850109484	0.212840359949348	0.152140742907094	0.162647821868439	0.120607111017261	0.190905599126356	0.144128705865839	0.122659438507915	0.188710875983295	0.189423620956258	0.123917566176632	0.203057630462267	0.20982004200704	0.159258359278917	0.198370573045965
0.016969489027305	0.0643959713167043	0.0976172935559484	0.101841064122729	0.0628980982761816	0.108559125257624	0.107510121350396	0.0453061208618361	0.0807911377478718	0.0757049418532318	0.0733116166484535	0.0660872146187634	0.0787157420481583	0.0953554129816279	0.122261567214994	0.0593882981175854	0.101561591067585	0.0789146825193997	0.0502406315067197	0.133570239600445	0.0787673274408279	0.0745706791602772	0.0405248815363204	0.123201367700967	0.0173560549909182	0.0464535170158837	0.0467005984460424	0.0257386401900259	0.045907886603624	0.0891410722507819	0.122238787620232	0.0406403890915872	0.0550922506754126	0.0970557756567022	0.102317150320835	0.0953220532781145	0.115543695244968	0.0976582683403807	0.0495033916592389	0.0951669445374653	0.0689976424456404	0.0901957263605333	0.10630485030813	0.121021607633829	0.133561591493416	0.0481127887906425	0.0698516935989279	0.0907642427090845	0.063793663088339	0.0786631961028949
0.0669917329534485	0.0722321145071145	0.0601253947088217	0.0551738505272289	0.0712276276129038	0.073016964866313	0.0841156562799816	0.0540941099209748	0.0181242311584502	0.0848743475714689	0.0977640157723485	0.0449232461532089	0.0981235670392944	0.0661123914158495	0.0793030630820878	0.0826297131268784	0.101577298556034	0.107732436846231	0.05861250685533	0.067360963337747	0.0492598857824955	0.0450145565053306	0.0968728270491581	0.0293379892173424	0.0103521399323648	0.101106394121454	0.1201309712523	0.0451722675170353	0.0487507367832045	0.176729914577781	0.0358490482707282	0.10095883667869	0.0594818794690648	0.0190862674472128	0.0871322127118215	0.0392146007101894	0.0471806557559059	0.0851461446325135	0.0752292463184133	0.00509431741156929	0.0792332593815817	0.0415995064088566	0.0793314705559856	0.0820938941936445	0.0551129771023107	0.0717186439523427	0.0702501069597456	0.0963446647243583	0.0704071923636229	0.101611790945664
0.14413127315165	0.137092135768271	0.13817761780643	0.173367906880318	0.234690932427416	0.164351979671656	0.160426923434316	0.0912480031333557	0.177823687311862	0.103350438570543	0.190724717911969	0.155673135274228	0.198425720681569	0.140121688786144	0.194469118587091	0.224969040662146	0.150552364941638	0.117040366885276	0.198556973248536	0.209974060543416	0.139423243381699	0.164479477015834	0.21593976359925	0.229951188669639	0.151138546682415	0.15637479545822	0.036837209156102	0.185467357117773	0.150035829407912	0.136130925434638	0.182289327144389	0.169015207292036	0.184080256747853	0.244383540498317	0.189780946376447	0.218871286540606	0.145973419782832	0.140211348108489	0.195415992728257	0.171140936991832	0.180154572820549	0.172224652983834	0.154582316335474	0.180781167323321	0.170999726166355	0.118942996910098	0.0761409944351189	0.231266663904564	0.172254704361913	0.0973533017721957
0.0292734339297681	0.129888041554665	0.113608036374824	0.0965493779169504	0.0327373424128716	0.0599291402197979	0.0507389201463975	0.0429701634165499	0.0518488420220484	0.112744962989683	0.032193441302037	0.00234229563608815	0.0639305496673085	0.0608509043372381	0.0108803385467408	0.141129343417926	0.101592013378606	0.0238584426161831	0.117669690837058	0.0516662069885627	0.0416171734019815	0.102082814177365	0.108685631917795	0.0441482437481982	0.135725755054004	0.0573958621189906	0.103922214621406	0.0390210506151838	0.118717520649867	0.0560985577771452	0.0336153250011613	0.117527143888212	0.0100358875104039	0.0900292643882355	0.0580142380485377	0.0384334125137546	0.024200238246531	0.0596864404337537	0.108579655607231	0.0856604792325755	0.0789218305998366	0.122580677222599	0.0673214408161263	0.0953524121530504	0.0462024185107057	0.0390205945593503	0.0574433617632542	0.0328846068666861	0.0111972139050277	0.0447363218811147
0.0719665742200454	0.0839793108893905	0.078601590421931	0.0849772808532545	0.0254706165411048	0.0531525075413051	0.0302184717920699	0.0465421219742729	0.110020041173518	0.0365570934411171	0.120990364133711	0.0398270231014329	0.101859150410498	0.0454538605567151	0.0710184258563027	0.0222755353080778	0.0470845419909348	0.128443072351807	0.0271096463199484	0.0469116614918562	0.0202554910334615	0.0310314976025032	0.04633762481171	0.0588872595204031	0.0393163046191526	0.0362266626707857	0.09072267639494	0.0613714809372986	0.0803685455828193	0.0742343345281878	0.07133705213526	0.0685114860438934	0.0432614683323833	0.0969752030122608	0.0507332104391956	0.0601869679087168	0.0233228118827837	0.0515800208139105	0.00891380152057292	0.0560435482878707	0.136155726981139	0.0493807625135856	0.011075712944022	0.0098628254330463	0.072170728424364	0.0824698713748512	0.0426587189281239	0.0101689776577339	0.0207478927164303	0.0645687226090481
0.069762186951226	0.107551436718449	0.108724509987491	0.0283595613820726	0.00802332038185813	0.18299393149472	0.102656257211553	0.0844787307807859	0.0681030079544105	0.116367353196496	0.0661790545924575	0.0936726871117563	0.0141517813231685	0.180049214080981	0.0951244576791111	0.0941348053985666	0.0784871259857545	0.0680870660060632	0.014583571956954	0.0556139222402314	0.0456322545809405	0.0244060810597523	0.104887422434723	0.0769730245281618	0.0399713174904518	0.0731313171372839	0.0935046157152993	0.0210510652453053	0.0412000212707474	0.0369099100322027	0.0402728555891149	0.0782928045966582	0.162987920947211	0.101538045815973	0.0542818475996405	0.0952989795274666	0.0670036086426545	0.0455090265095201	0.136042370705616	0.0834297841817813	0.0815489829639592	0.127052805640891	0.0613612701753085	0.0614118172822503	0.149606855241553	0.133082474401719	0.134802075064269	0.00335861283076034	0.0398713292428432	0.0447075020269822
0.0951890583901874	0.0965324766775721	0.0564684597610837	0.0309350309517552	0.121608580213825	0.105320974051235	0.0534909164695699	0.120390709959691	0.0959146533681293	0.0853948406882131	0.137080620458861	0.050712014223949	0.0757970568002122	0.0973562596607676	0.065571354249737	0.118743446557715	0.0806908943820626	0.125866702932275	0.101204495690838	0.0934241312903278	0.0849593242286007	0.0740531439999281	0.130780336130955	0.0785233425328864	0.0964524525088543	0.0824089622827257	0.110992151983075	0.112281881582188	0.077481807100966	0.0744221923959547	0.0658688949056852	0.0858030997921287	0.0786337309709071	0.125350187795281	0.106366567543562	0.0646864384654032	0.0803962119652363	0.0440220198987109	0.0731115819932171	0.136282942525358	0.0750233251717632	0.156918070983913	0.0880384386955652	0.107079122296444	0.0578995467339029	0.0820020299716464	0.0777231021528053	0.119745679848012	0.147148361393424	0.0293142948442421
0.0931056279654807	0.0611898202293699	0.0553054172473014	0.0846744367532894	0.0493488249882815	0.146710877796168	0.0536519596192757	0.0290617968347262	0.0869522524493	0.0785482348548674	0.0871461550406959	0.056006686241648	0.0752265144638092	0.0733064317760352	0.0582281668233253	0.128086540432524	0.0900579256163187	0.0412528533390516	0.10629114724549	0.168426214834865	0.0469257938577241	0.129202838945763	0.0305819803139856	0.0414295029542209	0.173934887943925	0.0779482389925994	0.0303708840322718	0.0525232757753827	0.0778713774534495	0.124892285821985	0.0245571434384494	0.0711035269774608	0.0175526424675318	0.0390929658629299	0.100876603355766	0.0648552900878448	0.092888764663872	0.0440834310008035	0.036741531583111	0.0639740251821919	0.0205360252695653	0.067338205705039	0.1051555755924	0.0186117286177775	0.041347578216811	0.151561951913835	0.102521341343412	0.0303027389437494	0.080663914945331	0.0445061500235035
0.0770732782714509	0.0420680352581125	0.0959621724690611	0.0605873500555636	0.0365931682936214	0.0309833654234219	0.0443460112515229	0.0603340160653247	0.0438229017405731	0.046721569063149	0.0385422778173488	0.0883711873729	0.0513547107091414	0.0264798188298221	0.0394155790134256	0.0707200609570333	0.0477148127866861	0.0676634853203188	0.0539433032598709	0.0665949424302912	0.0897468560202083	0.0312349114860295	0.00731118993839028	0.0553781172901219	0.118166537349649	0.0604138228388388	0.0260893647004848	0.0371372598165576	0.0607838182516581	0.0395556715563066	0.0219857219290884	0.057221520235636	0.0718123642729161	0.0320343744525486	0.0299578623098908	0.0986405146186845	0.023385068706337	0.0751629544434504	0.0715497443270491	0.0638689446984378	0.0752075505637758	0.0585853528956863	0.0571909621225286	0.0908022877955176	0.0455616999069284	0.0489617004637564	0.0433944952321948	0.0761452417660986	0.0886217023369541	0.0570605984586606
0.168347421799042	0.184515134221105	0.0979437662392416	0.147669957781915	0.222314756614895	0.153277304295254	0.149066756682979	0.164777550003855	0.177576914399538	0.126608782205189	0.200458880248122	0.15983563748394	0.170510335998812	0.157332557084484	0.249782829068204	0.164040796662916	0.194425065844762	0.26019185169078	0.127624289376334	0.206310603881663	0.185066223804627	0.135012755565607	0.159699657437519	0.217622625232875	0.20780474774136	0.170559087197036	0.11075632371447	0.146706816551142	0.183642462275936	0.144987636894413	0.188951413952373	0.21634480628588	0.139687364932461	0.15251328188641	0.116503315631853	0.175931921088068	0.165100897691248	0.149931160140521	0.113466392937724	0.181363451326843	0.248773777538513	0.147577280454053	0.136611175689452	0.225936756551944	0.187070161824826	0.17711007801335	0.231671858272398	0.111982003712338	0.160826877535159	0.218085209628257
0.0609766472632737	0.0842701729362442	0.0467800446581072	0.109521399380959	0.104548746647164	0.0523778237014197	0.0651975966703145	0.0206764370837122	0.149586422640168	0.0911317281308464	0.0629903429418074	0.11549029258767	0.0763195276194664	0.107840676054209	0.101652457657825	0.155976587130313	0.0315658271158432	0.0285669523281746	0.0490096633113807	0.0713774515902606	0.0683261022817173	0.00589430136676386	0.0962742209484787	0.0271006848856574	0.116721435084435	0.069694993910654	0.0942742363797496	0.0814274510895418	0.090744715892205	0.17477037057562	0.0965696462931878	0.108311150772017	0.112217984213841	0.112187700905219	0.0659823924478432	0.062465055161779	0.0748458935862783	0.100162247343348	0.107804134831796	0.0332124989829913	0.0597830104972843	0.0477332894206153	0.116396795873194	0.0659273385226015	0.0698064421622332	0.0597353031862399	0.10394146127071	0.0797372054476365	0.0795993014105181	0.0574602144240004
0.170819328049119	0.0569870535974488	0.184123768770497	0.170684052416136	0.163250255605633	0.0734487227521691	0.103811832840915	0.217533375449536	0.122803578647009	0.0392753357893029	0.13568139531833	0.0701164371500769	0.0724661887081831	0.138503513722103	0.0890771365550329	0.0628565874737201	0.142738869363381	0.144421024368316	0.10851196580529	0.145201918754171	0.193736771873546	0.13177064750304	0.0468095507259674	0.153873267177577	0.0905745616758507	0.0965049691627229	0.120877431072771	0.105702076786449	0.102428242275885	0.113373777102999	0.13004764606178	0.139022532023507	0.0833692403383046	0.101834898442925	0.065537264868763	0.140834089176435	0.152006905842452	0.100457010923543	0.0915522905872561	0.142838129406639	0.165956527248855	0.171860950134137	0.164786615127018	0.0578552881146927	0.0751973906825271	0.139726253338626	0.125649113017325	0.125589202798057	0.0911772637777741	0.0683379385297252
0.066996475714015	0.116805831794626	0.118520887832588	0.149927623163851	0.158433323574044	0.0921545564131394	0.141916916307016	0.162090572293463	0.0833325184628425	0.156329750631604	0.065156093482164	0.0672968266716492	0.0763869615710495	0.0849128807844134	0.180928612025662	0.150421738921374	0.153105061885883	0.117262035179272	0.102739940605244	0.121178563866222	0.125171750678783	0.141537923223647	0.0379637996112152	0.154667515373365	0.0607085316154039	0.129765974675723	0.132375372711205	0.105815261627482	0.16096819741397	0.0889575732166301	0.177815376518287	0.13389267639215	0.188086136521994	0.14623436075315	0.137765584740176	0.0795884645212257	0.116677307530785	0.131376361220346	0.0860143655158282	0.161863868401475	0.092707667052572	0.105899277265079	0.167749159942209	0.155798441952324	0.07872692899483	0.0853845767899455	0.0968016720808608	0.134861809687	0.103795200293484	0.0974474345380329
0.0753993384684647	0.0114200687507628	0.0602789227196978	0.0290123306388678	0.0279939412211235	0.0516267077165053	0.0289217299438467	0.0803768253550817	0.11307279233164	0.0471368919223256	0.0389315508531705	0.0831257085183399	0.0956429196272934	0.0501312254787263	0.0356470732962253	0.0384633598136733	0.104796819287849	0.0241562635041142	0.0470986828687703	0.0825491289552894	0.0169768804012534	0.0201945267307719	0.0567335873168796	0.0818413593662282	0.0357084857719014	0.0890873113791869	0.037062058293152	0.0861563886494983	0.0267106773172289	0.0456255485513215	0.0495377130562129	0.0521328020044588	0.071806897416939	0.068229329881145	0.0715455350176376	0.05718596505521	0.0869568568190895	0.0740621474190487	0.105002809747942	0.0362507433996289	0.0160507657083626	0.0637082395076592	0.00188393332691208	0.0775944562162124	0.0263282211421775	0.0735303171795825	0.0578149113923282	0.0815180298013194	0.110390308905954	0.0498245527148463
0.163537825589067	0.171541075845179	0.074241088982162	0.208770731908714	0.171333979423284	0.0950791177118341	0.159663306993556	0.103871910439553	0.174538989119401	0.191007407157127	0.205361419892881	0.157570201664193	0.227033477417346	0.139212555691045	0.134467315761796	0.201586113567038	0.134294018346992	0.162429776730785	0.162079375460019	0.156590949071396	0.167941520518222	0.170195190406218	0.160224093211954	0.197612495865437	0.120693003524022	0.132662258895508	0.104463253149887	0.181665631414892	0.17139903292448	0.152145926879608	0.157326400661316	0.158016367490338	0.219076944511982	0.0913921982175771	0.126113822172663	0.178833183313605	0.121545454452718	0.134830255566012	0.154025573604689	0.173196758015802	0.203741341769497	0.167910988303324	0.216024086703794	0.161621964547383	0.192353393631748	0.242778646527178	0.181561480822823	0.0945700927580385	0.144830804690976	0.129970073369578
0.0643410946116283	0.0313497116028689	0.0632945347274038	0.0424378628352383	0.0463048552216547	0.060473454571444	0.0782401365012877	0.0364266421494447	0.0831788356004399	0.00898506955970008	0.0405792971896026	0.0833209874633666	0.060894314610227	0.0830249995242903	0.104732415126541	0.0942204630422808	0.0494455290233445	0.0562013651567042	0.0638746621859599	0.0153177059427116	0.0724160021455612	0.0800841612902408	0.0928503539077154	0.0725534420218124	0.0699649409858352	0.0122521044925915	0.0941647583077602	0.0220460900794879	0.0744218990719398	0.0165194899029531	0.0657241823997606	0.106738696474201	0.0630123791780068	0.0812716006693925	0.0666166290376364	0.058231214072353	0.0500932766555832	0.00582836520852059	0.0405680316582109	0.0498471168438958	0.0749386482509526	0.0946198091270533	0.0335348416769008	0.058500227536031	0.0667830816020532	0.0810706655880917	0.107906831859403	0.049013593067289	0.122952719429916	0.0428112050736078
0.0405218091648251	0.107694980299201	0.055043663515036	0.142345341016452	0.070128014262634	0.048961156110411	0.127317713000362	0.0936583884011491	0.135110825159677	0.112551168708503	0.103035881675329	0.142270681679206	0.107808778678267	0.0912809041829885	0.120535297092263	0.0523641566292077	0.10634410558652	0.0829005276842322	0.0999734501142283	0.0990934303649289	0.0873546164257305	0.172051145531955	0.112004392082333	0.0808546813834549	0.0601835782415935	0.0503925881192671	0.245573357488047	0.0606574044305763	0.115690575168518	0.103149054101818	0.144257311710747	0.107582363765073	0.179440299209991	0.0708739472668547	0.0906967552404081	0.0885781888235846	0.0577313886346284	0.166810442591972	0.121704800182779	0.082985552133331	0.148808079092708	0.071051923177311	0.0537825958526976	0.0758353610006684	0.0703368377055352	0.0670110196834595	0.0839387105172572	0.102380534193512	0.0169451678424854	0.172679866430489
0.194300990105057	0.207815382182371	0.211774007559377	0.180962783184903	0.119042309944134	0.165015211322345	0.155196427708734	0.159692562010276	0.217490120433643	0.231543535576739	0.147696640575378	0.173790085196823	0.190539866248712	0.183491458972275	0.274861963655633	0.0936490405421796	0.148420847619984	0.178146688083137	0.142452781069946	0.185054194687946	0.126097945589964	0.146609887083347	0.210509679069141	0.138292997607405	0.183925094944642	0.08167333626752	0.182611260025772	0.134964937251095	0.212554581604238	0.157137510512142	0.201487790141533	0.171981575499985	0.254302786867417	0.139260871446214	0.118371124322439	0.112640351589867	0.1099907721985	0.224063773652247	0.0742154681068825	0.194331172687243	0.161405925252927	0.10041509889785	0.210377628376594	0.155986580320383	0.188070659823267	0.0828220597766398	0.130006218054162	0.0557596268691569	0.193743094645806	0.228227869643247
0.227153913605665	0.224973489681607	0.194911406202613	0.177597282889747	0.170834013800421	0.191324056292407	0.197994179096126	0.232722021102081	0.17056661458612	0.195676171353234	0.198894750506342	0.23735922791756	0.23407601044054	0.300874077648391	0.157943366688737	0.211426556992872	0.219719575278171	0.215928855020004	0.267926816470244	0.20186561556194	0.167907430084885	0.165795359271241	0.263319031129693	0.205764461356887	0.198491866023602	0.138426538313007	0.242445919040371	0.159136597840346	0.114931096736287	0.182266852733787	0.175740770738181	0.201972125131217	0.208901751344933	0.144856212279798	0.15428097340812	0.233263088330966	0.192383986202932	0.169908819143681	0.137676807865849	0.238351640204845	0.180003781732965	0.109576975762437	0.155702964225329	0.201876245293809	0.233873824284314	0.237065951120668	0.166543052008452	0.1991061419005	0.148016414912843	0.149681352095042
0.103921843605396	0.0916113867771387	0.112798373750008	0.0860227896102341	0.0912029090590081	0.0766756244436744	0.0826550250952149	0.0952229409617745	0.0796199117164959	0.0830787746165997	0.0408492345942406	0.0644999535325298	0.0772161841124644	0.0683714724664293	0.06043251591058	0.0828073090391579	0.0323867134725492	0.0983907067746624	0.106809009113127	0.11844725121594	0.0935715840619838	0.0756550977535876	0.0867757679797932	0.0600510441002263	0.0593382630004656	0.103940270662316	0.0891672196121091	0.110146720137869	0.105616104822145	0.0562672540864256	0.0455735224292198	0.0973953585296841	0.0431732726003716	0.0813488496891185	0.0849322996605797	0.0786103317938584	0.062415391208609	0.124696103851418	0.0712712863121222	0.0772395764443002	0.0465876267222757	0.0780244279763441	0.033709636109494	0.0849562060855652	0.0910439126064777	0.0991456068901925	0.0310362973933941	0.126502108444701	0.157365335985816	0.0562803743203019
0.15663648186977	0.158085034073963	0.12881665768	0.167644973230903	0.122536412625003	0.234821336835886	0.166576908022991	0.235728445905813	0.169909304196708	0.224018230302491	0.0942727665740398	0.188227881076047	0.184821064409727	0.231686680360283	0.21475488824057	0.180648903546146	0.158371421286869	0.0751880745222705	0.077258884320015	0.265347463596778	0.244982123522057	0.198460728315705	0.154749723034693	0.180017463974145	0.206649949499071	0.14286572759303	0.126626043162735	0.21312034176612	0.211703870013276	0.239318959656594	0.121170811690793	0.139378850955584	0.135347655889628	0.235670116917181	0.126118189787195	0.225930990670553	0.152051652815496	0.0978425156151732	0.13954073649208	0.170508213697401	0.160059511348787	0.187852610182372	0.151598886198138	0.159514563073747	0.225759641917261	0.110457776601344	0.187649399373799	0.18023711245328	0.238458008953552	0.177319850622016
0.0564027902570653	0.116830366966583	0.170059900817801	0.167578164099934	0.0579445573284127	0.0485090298272414	0.0937678598741861	0.0939307875321143	0.12097320947558	0.082497327669207	0.0906034085709279	0.104324213288325	0.0598919169229346	0.116338301967506	0.0838762568629538	0.108471832963881	0.0696655329557163	0.110728277962779	0.130647577845318	0.0433206023533665	0.107519446846176	0.12777869044076	0.103467511619208	0.0378680849618264	0.0461631383369047	0.0682558165251285	0.0738906200527543	0.0502196160652628	0.0770778247430297	0.107011099156658	0.047231770772352	0.0822139358812081	0.0262997952951919	0.120949464053864	0.0966337608380934	0.135154081433425	0.138288976339412	0.0755041741034554	0.120479134941325	0.0902333652729992	0.0514951341596715	0.120048003686411	0.145913880965198	0.0843512143728708	0.0647146484111982	0.102165302325753	0.0713821889292728	0.0878647742622275	0.127675199717443	0.0659176140145144
0.0734246815315783	0.048916625913963	0.0518547100955371	0.0149386734743961	0.0531745938585129	0.0357281499157093	0.0580115844511603	0.0289157279098733	0.0724036979703012	0.0514733281605132	0.0512859146245159	0.0909009235499954	0.0471708318092272	0.0465150727694196	0.0352046994385593	0.0723257191942127	0.0314488014800008	0.0541976517592137	0.0448934224615834	0.0226179282939906	0.0389805655337246	0.0127758736644711	0.0610785188070978	0.0808721985194265	0.055525576191279	0.0991307379960878	0.0869844108391711	0.0514832387217092	0.0333781060172937	0.0446049081812316	0.0335457901058374	0.0214743644994235	0.0375917594618102	0.0531883955875687	0.116354518910724	0.0358130011121059	0.0660378152017583	0.0602647696136375	0.0617705683095798	0.144574825664671	0.0129894094893636	0.0198371276844709	0.0400756987069646	0.0245801286031156	0.0883897431400957	0.02157846579418	0.0467961269368577	0.0293730133829166	0.018458150759736	0.157053141992992
0.173146205784078	0.214834692380099	0.183801324400692	0.196960770247946	0.150577306181544	0.20667015085977	0.122561744159034	0.051740628581691	0.278493891160532	0.215324373313234	0.0403335106383712	0.12273667748336	0.180051670915161	0.210513409077023	0.213563348765429	0.212388397342412	0.107593581579567	0.194374743712804	0.140632734946464	0.119445543215151	0.132709888438386	0.181989575660068	0.137493832333739	0.146162912616759	0.0980709911150555	0.0973628725980561	0.16351140820764	0.126872614600206	0.210890400779189	0.203965694183619	0.26731300124043	0.176179988480419	0.106001482640777	0.174250440378726	0.146452159816332	0.0392442964088562	0.133001985877827	0.148269985365693	0.149734483828976	0.137259043297485	0.143734407312802	0.177049031774563	0.113106180513226	0.173297755213974	0.216259493274305	0.139968731664965	0.173934165806818	0.136245925436164	0.0922304644789182	0.183288159864041
0.166728527987534	0.192438099982889	0.193410487319655	0.174674515764264	0.0297141158798844	0.174443020356311	0.133698475387278	0.111262475611787	0.106751335817473	0.113679949814797	0.0524059338193377	0.178089157074254	0.106008489423548	0.0698524521310704	0.150682510464886	0.0956070471488635	0.0899885771332301	0.0403546170848454	0.183111267727053	0.154038430439176	0.114889651106521	0.190537456620214	0.215275035354706	0.122131692334792	0.082617075862905	0.0824860460472176	0.129075313166238	0.159402091739595	0.100910734678275	0.138446442635447	0.0994269858823339	0.126311924241326	0.109974730859552	0.197106803279145	0.0706259038899765	0.0650212117644119	0.138130528805945	0.179449580948279	0.0583680986708125	0.126770320127174	0.0676589726512988	0.111575981781351	0.174934171816865	0.178683138146956	0.0400900418625287	0.0886439273864696	0.102643448671044	0.118570262295041	0.0794238978693705	0.0725453016083502
0.020709044309786	0.111761110537424	0.096643879238169	0.0251559490141483	0.0226773376494685	0.0397983005634012	0.0681029503520112	0.0136697187978228	0.0446742899132018	0.0723587538759216	0.0389310676839526	0.122597781483108	0.0652461149376897	0.0367782723944932	0.0265379106480107	0.0665627368697778	0.0532215634652065	0.0537763010462936	0.0149501380882251	0.0455442656762517	0.0895344595628432	0.046337905460287	0.0427130739863955	0.110181775148178	0.0733074327412501	0.0172600802425241	0.0107172630254664	0.0153499988067368	0.115131456312148	0.0484187876302288	0.0390574136255455	0.0462788878352322	0.0391616284667525	0.0184238413476906	0.0136252599152323	0.0759085859907698	0.037608574763401	0.0320963129153568	0.0304585991661437	0.0125610920678605	0.0655212739953254	0.104674899058221	0.0582966475666552	0.0505341397413531	0.0478284737377099	0.053761943816207	0.0347813450393168	0.08718095339604	0.0662932229698006	0.0659215225216317
0.152050209129266	0.179838830906259	0.156767947191696	0.170044446387626	0.146962399947138	0.157443126678277	0.131237902647709	0.188179150795703	0.244764996572815	0.166324779225304	0.0859632585902588	0.0813215483184166	0.154990850555232	0.125636765607743	0.105660587494396	0.146909849204645	0.181967335998222	0.156206756719508	0.0954530763720154	0.0573195405933875	0.113717082697899	0.140773161804662	0.150688087446991	0.17274153953261	0.129767278365759	0.154202177161337	0.194580255533235	0.18999486121281	0.0432880721955598	0.127554857529107	0.118559849194763	0.11895162055285	0.109348850434241	0.11932722495999	0.141808239526221	0.14023479351894	0.159320142121458	0.127941690373804	0.194105167088823	0.143294888017193	0.12789041207046	0.0968920087281015	0.184238319148651	0.168630161660185	0.145547230913173	0.0681174319358386	0.220596748386916	0.0700032656064844	0.255972448070061	0.157069653896924
0.0610716585185927	0.080035903272319	0.0458610300493873	0.108700376237257	0.0713420742904186	0.0474034258588913	0.0178719378414335	0.0340698037379877	0.0588835085279274	0.0803173430584152	0.0521234375960086	0.0541984628469037	0.0487879917149377	0.0439718339743909	0.0690205850826857	0.0099938843567811	0.0701920361082794	0.127706738351738	0.0558406021947794	0.0160606612015866	0.0614992709736014	0.0301506813428818	0.0091885708947573	0.0150862861910667	0.0148137528058902	0.0260665254114894	0.07884924231482	0.00633399412888682	0.0946145400390626	0.0788619301587274	0.123820357647557	0.00564949042804128	0.0246335328237747	0.0421889320251509	0.027879888380094	0.0767166478926667	0.0435564019908555	0.0924772834653208	0.0400209142187094	0.0684784140016925	0.114644528211884	0.0712684276805263	0.10024174318488	0.100579968842429	0.0196640983908614	0.0692146868640146	0.0686310772424869	0.0458149977539604	0.0599564363754393	0.0663226803163377
0.140067798828928	0.0706225064361131	0.0798188720434986	0.0448849351909669	0.172982659779317	0.162761742508526	0.0491787695676126	0.0632467570237249	0.0747263998923306	0.102039080860896	0.148104675016849	0.0862855029776758	0.0766481283545866	0.0996709694652741	0.154809110229424	0.059560224365611	0.15782030322428	0.108424812853299	0.104752900058545	0.0961877654322524	0.151805438998418	0.168924187376416	0.0827907824893792	0.139729932109883	0.0996408145663472	0.112097289251937	0.0290110881838944	0.0546879348417121	0.111281876949017	0.0796504061496117	0.0930032412275621	0.163549135643721	0.155004996118112	0.149493484284767	0.170809138765297	0.0741894839110402	0.0569308783125256	0.0863025886664803	0.0834403126442201	0.131332594995859	0.0353363608326183	0.029236967544179	0.130856718055499	0.122735141501342	0.0754483419215678	0.0827106824370166	0.103644248450129	0.0444270645504213	0.104168764858279	0.0448561165805356
0.0361070424587739	0.0657459264358736	0.03432962245876	0.0835552225018161	0.0239036920114232	0.0545305818065203	0.0599465532732884	0.0556009880604239	0.0629976011587124	0.0537228997297893	0.0584019457726299	0.0911687152568336	0.00330409010449549	0.0132361041539042	0.0424512420912887	0.091507651488422	0.0281984626264442	0.120248323393235	0.0455663561128559	0.0330398394760642	0.0440984820901582	0.0211978238454477	0.0233246138283022	0.0647665203707996	0.124152760993861	0.0328561224762403	0.022734978921169	0.0250584930755762	0.0664580561487748	0.061974838824001	0.00583265106433452	0.0407566789962897	0.0507591214324214	0.0598239879142982	0.0266065305101022	0.0463166671105964	0.0400895841275324	0.0502608876662918	0.0684536564355596	0.0549021183272385	0.0530593861867644	0.0578726885532243	0.0658049601733152	0.0522342158525166	0.0109758750690704	0.125710752277892	0.0507099501167042	0.0334890551857767	0.0815160733441362	0.00609302480998756
0.166993439375811	0.121018775737715	0.0815379203592568	0.119876060109135	0.169509477311713	0.13297416414086	0.146364935139093	0.14250536560161	0.024817138617035	0.0713737700237194	0.0827162371780154	0.0962076913329543	0.172380115024471	0.082251654245074	0.105404238386748	0.0131845133938417	0.062867130393732	0.0747195592078721	0.140741666317532	0.126371721627521	0.0968383832281482	0.0593880039775475	0.0520297310240078	0.132743674925181	0.103565569939769	0.0716306698119493	0.136064192190119	0.109331637948056	0.0817124754850139	0.137804843927107	0.0978032883790806	0.158947627021583	0.0781030961030611	0.101088469929484	0.091047808018988	0.0861770847202509	0.150111609341558	0.048597456182397	0.0851027940374345	0.10668010441281	0.168141669627068	0.12824114420488	0.127919068731584	0.0619501305663983	0.114617971107491	0.0384709806006969	0.089881691856017	0.0641843760773204	0.115641261646111	0.151359312576922
0.0661523587046698	0.0768104826262796	0.0970932863065877	0.158881467420278	0.129413930880437	0.116279006094335	0.0892397308248748	0.103694931535797	0.0328313767512282	0.0829037945675757	0.185429153149434	0.106953028473526	0.117697242955714	0.0894115321194498	0.112202536620469	0.0711272895349809	0.134444250652245	0.0710786464266865	0.054776150766862	0.078504957691935	0.105484910593791	0.108563759569161	0.055167045233013	0.0266679011631587	0.102515171120003	0.150309864893682	0.202081315644796	0.108559872570236	0.0696854965957141	0.14528653525795	0.0455373400015032	0.10107165434827	0.107075414220051	0.0319630799654997	0.0524197099970049	0.0753857887981895	0.0262708375687496	0.093960554175539	0.133575429605709	0.122378295983077	0.134658005373279	0.0612956043398562	0.0502413976101183	0.0869323493112121	0.0981937314812713	0.0168457443019187	0.0744654613088679	0.088821639205179	0.103795339603736	0.196431503716915
0.239409512663678	0.260115997771014	0.250500119746903	0.201109750408608	0.225643231830561	0.150830950690011	0.249172997926776	0.231480571891788	0.162932351264537	0.276214118195129	0.178516866812268	0.228374621677016	0.180239813378431	0.263980000326843	0.253719136480808	0.234393109239469	0.234659075165317	0.252329909147225	0.222501549647063	0.263611843894175	0.271292994219921	0.159731835921397	0.232462559684888	0.196532462323846	0.179767094632638	0.251171206296895	0.240236540074741	0.21199081808829	0.261564277904577	0.197281917235716	0.199547844683371	0.164163423009268	0.158134171076327	0.260532150992426	0.113437931070887	0.237481961849893	0.155020992284731	0.200233013909018	0.246442178303715	0.283324792574541	0.261038443474807	0.179643123216258	0.169131683853131	0.214055164574522	0.197492545914852	0.201431705996633	0.164583024145809	0.22414049700057	0.193696094973763	0.259896204515036
0.156945852032636	0.175323237044748	0.207044099615758	0.18022028992791	0.147539780560969	0.166938097991591	0.0960740619336822	0.208015995597863	0.157678613868749	0.140200006721455	0.125659675283781	0.214438845037227	0.177750561416008	0.130291854202408	0.120858630810286	0.122520452116466	0.216203015082075	0.12979007931212	0.179936088641213	0.184042804240807	0.189489223040998	0.222288603395799	0.0964720105530729	0.206813855112974	0.226389382080212	0.148573559072267	0.119335978033532	0.176416792306072	0.160162910248166	0.143902430668101	0.201839766126477	0.141763853091816	0.165211617737525	0.115752351495954	0.199190737062888	0.103152936498706	0.147698500464048	0.170628875919139	0.205783992582508	0.220232415593936	0.155579186597721	0.127852476254365	0.172999344947942	0.147889238371554	0.179746722222729	0.159488485010381	0.204938156935915	0.151747071454971	0.162885631395314	0.136016383799966
0.120132544569239	0.150725693911808	0.138136426590397	0.213151301585387	0.0921844025488613	0.165331436608522	0.131141206471773	0.0993060983353112	0.189593592810125	0.222314123814495	0.0364438870926195	0.209319246933718	0.0340932422484237	0.0922074051562308	0.0862884670451029	0.085485796081128	0.116973528686152	0.132342496855192	0.101349657280646	0.141516368878829	0.0959922479641502	0.123331224960733	0.0911278663748526	0.164900892364027	0.0536932055541649	0.0626237253389289	0.0581836328406434	0.106037456760423	0.0868777678852726	0.098476085495573	0.084456024048394	0.113253285526856	0.178073248766664	0.0590894877493662	0.0686114511206358	0.113709986566448	0.114529578273322	0.0880599932214601	0.0855810593066211	0.127139693665357	0.105018220981504	0.0468275596162516	0.0957169938920822	0.119885778647123	0.165103648251061	0.128972912943492	0.179668065294288	0.0548146594005737	0.179189735743728	0.0714086001571589
0.101915038518226	0.129503851894202	0.186202566367975	0.0687266433472247	0.180763381031812	0.0718001641234181	0.129213198061853	0.0930436541010939	0.0905051166873531	0.152683463480605	0.0937588885289683	0.144575114960551	0.110404458188646	0.173420750419176	0.17428834062283	0.0465821410227106	0.1736799726273	0.172438245292465	0.0348043435468886	0.125856579165533	0.0769826081481272	0.127863377962193	0.117737844744373	0.141489568170419	0.0887270411910653	0.106279900381153	0.203489888965531	0.0919260430337279	0.135131760558723	0.0626586286232935	0.100581638804918	0.109634912473196	0.145406336771607	0.080930020824222	0.158075939873514	0.125339611300219	0.100285980572463	0.134976146054355	0.185371278989194	0.10601684630131	0.0210430208065858	0.123053851158463	0.129826835199224	0.136912559947006	0.160608343759333	0.0821311725437035	0.132194717282615	0.128191355879642	0.171419763267398	0.143586195837939
0.0586145679255642	0.0754147768195577	0.0626274538473025	0.0515560928091479	0.0421547576923709	0.0789970518933017	0.0651999928580144	0.0528641301195255	0.0698006519085647	0.0481073847295665	0.0524535882489015	0.0276113463631204	0.0476548930213436	0.0995290350113719	0.0510063148043848	0.0968572420319667	0.0556620288666349	0.0367284303759976	0.0323791468572753	0.071350835382132	0.0555031251925583	0.0600879947977381	0.0474910839327321	0.115938380503646	0.0706928027448516	0.0477204582784795	0.0418115735141958	0.105411366535825	0.0485674039449516	0.148800077649375	0.067176679746386	0.100676230631895	0.0628013104993144	0.129981558321718	0.134245462701292	0.0192339693799767	0.0610806233824124	0.085472302928568	0.0644589551428473	0.0218732545147558	0.088857147285717	0.133287693550834	0.0369885985855101	0.0868218609154653	0.0466079120275297	0.0860173307967098	0.0679561619696588	0.0561941851631297	0.0715077700538515	0.0534796881082471
0.111012903533758	0.120242763605942	0.136005655253739	0.159111317688274	0.08968595396165	0.100355193912312	0.096116045985853	0.102068383154617	0.124814838990186	0.0618500225754284	0.101817967898876	0.0634086767862735	0.127155024243169	0.0929072045481087	0.119685091574389	0.172154521535589	0.0669208544633771	0.137925011274832	0.0790071551039768	0.101357090753189	0.103554041012954	0.0701503255474192	0.137270280813375	0.0961711212737982	0.10973975080001	0.113241333926907	0.112952714227098	0.137483955662506	0.153848839348661	0.08040707936093	0.0888566817067951	0.0649373824143428	0.114912064706277	0.178391012073198	0.095221748197227	0.170465514119551	0.0350993952728534	0.0995629062649439	0.0588913506172052	0.1031471993468	0.111736846725082	0.114937659075867	0.128096556110654	0.103722271091789	0.118395240126372	0.0442459765067899	0.11619963966576	0.138063531762261	0.117928037610334	0.0402381597377837
0.0575398777885007	0.0293959781326715	0.102851034438738	0.0470475117541451	0.0326056910955996	0.0487926626875117	0.0473000501028498	0.0470786303519399	0.02903422017334	0.0495880762098884	0.0521613258423041	0.0243222232984096	0.108997231740943	0.0326732654937603	0.106465607811181	0.0920768188295675	0.0620902947526464	0.0258563356598823	0.0424335527919652	0.020698048573899	0.0517173810467178	0.098634392587929	0.0827914801496174	0.0927442218872756	0.127877139495066	0.0440008831709183	0.066554773093818	0.109789172269942	0.0887501739104031	0.0915297980929413	0.0833168038226936	0.074082875067288	0.050873683212064	0.0858916385241646	0.110321243091249	0.109489547895685	0.0596828346064402	0.0329341341854452	0.0296815400499303	0.0800723909507443	0.0832606567822432	0.0640750497271483	0.0796684541945537	0.0776073934006452	0.0917927880934603	0.0100462340896899	0.0554612498921995	0.0661315596288194	0.111226939872436	0.1061068982359
0.038586129344149	0.0513246860256018	0.0579838767758043	0.0935435783325852	0.0845029431971893	0.0759308555519533	0.087533128588046	0.0569700909654189	0.0791369051023233	0.0590779182199009	0.029047219800919	0.0920010625399821	0.126001854119479	0.13253537412564	0.0644469260986123	0.082096374003451	0.0850112052971489	0.11222652152996	0.0695666774853054	0.0379735133373039	0.0225529144050388	0.0718744916023042	0.0842120377465182	0.0485283005901969	0.0829498713297158	0.140288762095002	0.0675458447267839	0.0323547600152219	0.101977231865567	0.0248938752530517	0.0605343315940599	0.0871892466959412	0.0913442728552573	0.0651940660543557	0.050566297200686	0.0369614171868335	0.0360883289012832	0.0552612836675371	0.0935496832400516	0.107077782599531	0.0384285098115891	0.0912819327857216	0.0301309055098194	0.0928112727561135	0.0455638761250467	0.129585128592457	0.0581336784352286	0.0310755400093707	0.0886997431069025	0.0427367970066155
0.130255769608106	0.128549994690565	0.176121971300275	0.148474031266392	0.128151440476824	0.154118790472982	0.0986975169804048	0.0772824992795659	0.24242951359637	0.0505256808715499	0.124075022411292	0.172094948827268	0.162695298973454	0.212424642681506	0.18191809871181	0.222564503874049	0.0715454205558022	0.171248665807051	0.0844152212653168	0.234337594755711	0.165037742500359	0.16489218744543	0.275345879347068	0.0386859341251688	0.198748236428554	0.174664108858181	0.231050021231678	0.118239180799334	0.137517216592587	0.205227947513204	0.120896351174059	0.0838183421303291	0.197790954397937	0.203499265604455	0.120576883849569	0.166504813037409	0.153455095036021	0.14852115776875	0.22290668864878	0.156826280756697	0.131263851596698	0.188650400775091	0.0855187949349668	0.131061155277794	0.155702050231719	0.111822847382072	0.148794203618622	0.121292121318792	0.0846805466322992	0.16248397157077
0.124070598422118	0.172119267954699	0.188531042943158	0.108773128244757	0.151133446903755	0.120095971800442	0.157104652348321	0.118562161308458	0.0879964547752658	0.0971089711190583	0.102959806899452	0.0771135645702168	0.153580246155715	0.173822473040058	0.0936306345070229	0.0525993324566482	0.157300238539783	0.116510385364443	0.0859547266159861	0.116284398936071	0.161093808211892	0.135974071497151	0.0411332317924233	0.091072302177519	0.142067158576063	0.0831562849875875	0.0758167701929336	0.129197265310605	0.125909688425673	0.0998745151765459	0.124356613918213	0.0342461022378621	0.121492518764884	0.122808829214483	0.0883162104196279	0.144017105176145	0.181691971943045	0.105859213536835	0.137216972622832	0.102763392281833	0.140034165814376	0.163985140609388	0.141368107604646	0.118462095606115	0.147651624031571	0.149806871950645	0.0773907422111308	0.121791118882136	0.118801513307433	0.154698168717663
0.138279432196578	0.165697697548732	0.0984736222817771	0.129779229297623	0.0878358426736603	0.0880964164962651	0.156235129583433	0.127355085719417	0.0837205761023872	0.0999656898409499	0.150743278093613	0.104391826715543	0.115802103134107	0.163269504136493	0.148149687260158	0.158749641072252	0.109574527258823	0.074231047028286	0.0850127993272454	0.126020914667175	0.0976155870550815	0.0689579215414183	0.10189498021525	0.133507724773262	0.128222242010045	0.0985929162342904	0.123858998447331	0.135707406615135	0.191382962135844	0.109088497714152	0.151270275336961	0.0915323526980543	0.0869688072256904	0.104399713527197	0.100034598030859	0.038204497613514	0.127838746449447	0.131311886540642	0.088463417230696	0.0691250842934134	0.157860648996657	0.0808954144665154	0.0966076771725746	0.120654166222574	0.0726393602526041	0.153367875543474	0.0788398717067735	0.117521117551518	0.0958719903111879	0.106590297456797
0.0524520159678619	0.0702352938660763	0.0627189764223748	0.0342524456782209	0.0402387036398068	0.097988751560026	0.0573394987825365	0.0761642756001191	0.0621034608712928	0.0662151943261907	0.0760805914036353	0.0774289297013235	0.0556926455820093	0.0648868776780521	0.0445684782602424	0.107146729387735	0.056439060011003	0.0592910823724723	0.114159965524203	0.0240313133845989	0.0944494951879712	0.103645676603896	0.0217837308708495	0.0890036728226896	0.0420228421253109	0.0812296427310043	0.0554299303499653	0.0507200152703809	0.0506705226036016	0.0506508308614745	0.127813161476862	0.0373172230176552	0.0897284803242031	0.0576795842205821	0.0750502972044275	0.0728907456448513	0.0632837453313224	0.0259399138664853	0.0584347845567189	0.0552989962741034	0.0454353001004208	0.0348380894197443	0.0338650004419342	0.0187607177528001	0.0469362151091138	0.0352764550782657	0.0728255100022547	0.0772275912795298	0.0638414495308221	0.0543302613076378
0.0800723051797443	0.0893440487396184	0.0651394688681803	0.0118113326153181	0.0785413337840974	0.0712316716195163	0.158882854428035	0.0713313985676042	0.0326407606250835	0.0886550347506632	0.07901055427976	0.121763139143232	0.0804808937902879	0.0549187729212534	0.108499574004386	0.0719498905677821	0.0335589337612639	0.113799407054818	0.0826492257692823	0.0396739101031043	0.0863814086465282	0.0811838426466825	0.0980169212933083	0.00802124685783264	0.135381219879762	0.0747365544833778	0.0750930557948709	0.0505434406221708	0.0275829979756666	0.0941456794426266	0.095656057586397	0.068227866177699	0.0683048082035826	0.0364364181011046	0.106249443810378	0.104143107378069	0.0373251587326565	0.0370059388091979	0.0602295212169098	0.0445079221656701	0.0750524084077713	0.0614316500396986	0.0890331395541711	0.0272631226486673	0.0604653969472896	0.0785671395021844	0.0961160281423432	0.0692746788725257	0.0372314504078528	0.0447751588734222
0.115466899557981	0.06960344563787	0.0651886804825079	0.100359243854264	0.144872977159309	0.0355496469365759	0.135903644675667	0.119647379866742	0.0829813850821671	0.102302409976325	0.101679262483246	0.0891269461670582	0.113210227744263	0.0809644059642026	0.156935481361004	0.0956028478646154	0.111510027145376	0.0656331422822048	0.158458945527477	0.109585971143483	0.0940699412291302	0.0923990965443045	0.114465223705615	0.195612926379751	0.0684668367255075	0.138479622371684	0.0951894229547091	0.0893586150642237	0.0723628947845268	0.0799450668667361	0.157354558039925	0.0817300322558171	0.0859638471658342	0.10583774966353	0.132458512812503	0.149253773975743	0.0811983382127227	0.110472587984394	0.189755270099801	0.11660518271796	0.0886440285018799	0.138750629544733	0.152812348581213	0.087199211536757	0.166983641788769	0.110840331073757	0.080556667808634	0.115201206885883	0.115923047922691	0.0921040306385388
0.023806717091201	0.0452625393559674	0.0835915164496093	0.0408938437644018	0.034227874191156	0.033230162064375	0.063469601412904	0.0902956866109306	0.0605052777185478	0.069962267606845	0.0745970033844021	0.034517960990606	0.0128088607506087	0.0506189970936446	0.0675843533004445	0.0384924573107853	0.0844113791515801	0.049026547080837	0.0297120690455747	0.0263944042747947	0.0614189055282044	0.0389434694482994	0.0314125309814316	0.0965165786243405	0.0506426132648221	0.0622386420281436	0.0255710709919667	0.0619283828583593	0.0228240050292724	0.073931348249685	0.0556208779369627	0.0648279059901953	0.0677237904948945	0.0762146064215443	0.0365993289510313	0.0665912302193712	0.0817626909295111	0.0368910940122139	0.0610462946100785	0.105115230451858	0.0478889035922739	0.040152989552646	0.0222408816228132	0.0392452593270703	0.0996152018481718	0.042367509889741	0.0153899400845135	0.0712257234677536	0.0440555601560087	0.0298500701695377
0.132678172594449	0.220295942582813	0.150074821752736	0.175351679818127	0.191376263336634	0.223299916567419	0.279296779256381	0.216290037432526	0.19427979256679	0.229958000183435	0.134010850035613	0.0703139370823374	0.168244514723103	0.151172868791832	0.123926877517604	0.20758792095972	0.21238681954975	0.175162545726495	0.127053943297017	0.177489081875269	0.237927608791102	0.143204874279125	0.182955651006949	0.258046568437466	0.24950470538741	0.117429746856539	0.0836330768080108	0.265276220565718	0.273040280695067	0.137577159942386	0.187504613981835	0.153339265529596	0.185361885438257	0.182902578526937	0.115895171128063	0.149014882093755	0.0745689103855805	0.211322347894969	0.211048902301013	0.252679669350742	0.114499398564642	0.205623196148319	0.209964455239056	0.189240581760493	0.210512169209013	0.188397786790899	0.17776322339054	0.141641637692969	0.153121924916177	0.154948200174614
0.107342244574033	0.109777299105373	0.112996708815178	0.0667294631453488	0.0952443896221384	0.12950895117073	0.108391784728243	0.132512577898964	0.161933774250227	0.0746543191531593	0.111711594084665	0.13273976867808	0.0737793778343916	0.0809435235475853	0.123911655102242	0.115658590521311	0.106810146172753	0.0940943728855886	0.175498004463668	0.089949779531319	0.0956584907328869	0.0395283590471663	0.114058086601137	0.137029468693088	0.0927610070524485	0.0757516580194772	0.139031159193213	0.0919043619065964	0.0876934389155204	0.0648960897043882	0.123552137613854	0.0772594100879375	0.0829178021009102	0.0562284913929229	0.0825604038231797	0.135056121120215	0.111300011550763	0.10093286798059	0.0611730275738319	0.0845832781838402	0.0147067786219164	0.0685022358931685	0.121716349114063	0.0374172569356507	0.132349310525637	0.0902874565692688	0.0869896977043908	0.088552826247453	0.110161251079411	0.144320942571662
0.0959979898803142	0.0814379829134539	0.0970447051100564	0.114010727741102	0.0574058936625988	0.163677444639297	0.0863574171269921	0.114920205765491	0.100416908386648	0.114527902674007	0.0738778293003699	0.092416732662414	0.0811126159936515	0.132728337289232	0.0733357815884422	0.18340168359545	0.0984975782791806	0.114650679302635	0.0876043722620692	0.118087238489991	0.131704459339082	0.0718592949331491	0.138528795463795	0.129168599010974	0.100089322184861	0.0548676029758226	0.161131242078158	0.07400487548015	0.0145275161703197	0.0736959162291944	0.0059855309004496	0.0503160009061531	0.0518604532005959	0.0250488694478314	0.0583862725931952	0.132094187365163	0.0910675282186318	0.0520160518744214	0.113653866027208	0.11536049297217	0.0883095986320949	0.0741654063285768	0.110338220338395	0.0441911779030894	0.0477492293892676	0.0926843026530663	0.034560493215844	0.0921592076616401	0.0391488749229017	0.0295359225536854
0.128239349978735	0.145426354148502	0.066506674930164	0.0977587851830561	0.126226142020334	0.0880662458727775	0.156875948557553	0.100823671150016	0.110262655136033	0.119686006480085	0.11634039254536	0.0846912535503165	0.141052802444533	0.1411256508119	0.207089967964292	0.124842269763851	0.144000721538445	0.127247914163991	0.238411611842503	0.156215571820877	0.141626993151358	0.191565687434712	0.185463067085301	0.16519833412565	0.164634873161308	0.0678967306546346	0.152850459243105	0.117210447245773	0.134735739980376	0.180961956612282	0.109294407094334	0.0795839053848685	0.17183722443962	0.080895196070794	0.067435630683022	0.122070562556573	0.1578490100809	0.0828469165163611	0.126734324672043	0.117383859797772	0.10417158598156	0.0905106555283349	0.118981038900615	0.119730571142054	0.262743394448202	0.153028910839342	0.152472071475387	0.117162082345827	0.110222986632098	0.227935365600052
0.148541693996571	0.132446260688948	0.162814514503525	0.141253168154644	0.143777619378429	0.175086457946593	0.116252287637271	0.14428513189272	0.166846148525891	0.112596291668759	0.232357152997406	0.126935940982594	0.194496887087943	0.14828039485576	0.144919799637488	0.155482927546821	0.154699395514333	0.11125770690314	0.149766152234742	0.106197468616447	0.176111367998349	0.11068558094532	0.160591537137782	0.160352903272836	0.207985490287972	0.133243932076962	0.128757058917142	0.137986931559965	0.102436527087982	0.198912356366049	0.113642000917457	0.141686714544951	0.0984376887169792	0.103772398231018	0.106904627145972	0.155607823947866	0.216715022507832	0.180558813101244	0.115013202582293	0.151249130169069	0.170221745543159	0.134473931906738	0.125189608858154	0.0811349145579941	0.118645065513274	0.170647839598924	0.141832092480801	0.173761113013039	0.176992547414007	0.196890575875155
0.158718299054035	0.137292376800069	0.0948134169839955	0.100064745474997	0.102289788433403	0.11775328171112	0.0840454862576266	0.14679826978793	0.144771315195078	0.0859221194597555	0.118880507449577	0.0449255361292439	0.105201956547918	0.106411984282937	0.0906666185296937	0.0701839626493297	0.16478551914222	0.107791398521441	0.198883173254188	0.0929744556948246	0.0829874059793328	0.0776685296904222	0.0362495101699322	0.130235845479378	0.148957310336504	0.176921431695112	0.0169176881658546	0.102299181994481	0.119095136857868	0.107197041829842	0.0854582181670077	0.0709659696953547	0.0229803635818176	0.120276989494127	0.10261370095476	0.0915937512664931	0.0292481799770806	0.129923300177427	0.141867730195142	0.0946093463941069	0.0705189114028484	0.0921627596763302	0.0613631080657181	0.121562643898059	0.183053214389526	0.124520403672634	0.0958748967771981	0.0669357885619838	0.141934249709808	0.17204507188569
0.143745169692628	0.202300487823368	0.088299111199007	0.145460582514957	0.0873861427897932	0.108263463746945	0.101628759055065	0.0746992279459333	0.0735432857195774	0.11161152509003	0.109187767499672	0.119188623112183	0.0617849671874454	0.184829690796003	0.0864234321416744	0.105809005316009	0.0676248091486327	0.0655645698734957	0.0896876285761804	0.145953759348071	0.184116081462393	0.0741077600079735	0.141073422958366	0.0769395319065044	0.111545129494068	0.0427063626984844	0.0902288522729288	0.12932624613019	0.160401007734751	0.0582481036880446	0.112701013004926	0.150191668916762	0.0875581522437517	0.137391339970815	0.0941443902082333	0.0943571236648114	0.0805253240842612	0.109566576062719	0.0265413030390709	0.114641366811255	0.113082025866841	0.143430755426241	0.123374461035787	0.0975152289540142	0.0142747484660546	0.0774361751889348	0.0479507032776997	0.0394585383498743	0.160191674455622	0.165758401025257
0.0716706507390975	0.203094599761835	0.0658365768855598	0.121933906593295	0.0620915928680088	0.144134950880692	0.155736434018697	0.073892572408036	0.127157086850167	0.126931908072238	0.196065383378122	0.0892265771701885	0.087129787394165	0.185996481632817	0.126159634033474	0.127693685239108	0.150061037979869	0.0977028202421537	0.121517283283149	0.177629966867087	0.0991531895107817	0.129638021999178	0.130856294898528	0.0440369458161156	0.0821954843104231	0.121512225581525	0.153820273394973	0.148152769137333	0.0381117144121122	0.157313131411525	0.129746724966547	0.0606042950528789	0.107330423768432	0.123675488651369	0.0663911291474411	0.080498664373	0.0710250438231826	0.0835166832164065	0.119577164911743	0.12478555314917	0.0588989263466772	0.029616997294189	0.0737906177789291	0.0935084059786937	0.093568795384654	0.0578981044663027	0.114225828920122	0.167437637760744	0.0525610105223301	0.174198568848274
0.0350639953135192	0.0791165356492737	0.0372889699512285	0.0126175120213594	0.0497421501794537	0.0354521793707199	0.0512006869834244	0.0529765429991284	0.0560995992302975	0.0193834969603036	0.0270577823314772	0.00261630748384531	0.0466705122227497	0.102596462635848	0.0264684696202878	0.0835666751864695	0.0687667384775723	0.0596452053377185	0.0181216342823822	0.0261637795636277	0.0425137297817731	0.00704138581487974	0.0410930035911169	0.0652951789615583	0.0291975439337644	0.0411182761526526	0.050998545716643	0.0815977540030907	0.0477726297584977	0.0342375996299638	0.0872505342478866	0.112518461110926	0.0726169041199775	0.0309395760719002	0.0647288849313952	0.0848112812977377	0.016612154908801	0.0440886158170541	0.0371532689950481	0.0589579858185053	0.0241298185530696	0.0246273845264271	0.0220747365880783	0.0221583368468648	0.00849546016135236	0.0163010736740928	0.0680616794959175	0.0212005627769571	0.0281787233294925	0.0235017047792134
0.157472917803108	0.157702901183014	0.176219642355613	0.124124098937676	0.14304468529187	0.131063039318949	0.164240117442185	0.172858830665206	0.124932636022142	0.164058398861725	0.107754904713423	0.109192981228525	0.0499467456945465	0.135913006768147	0.144593682125661	0.125931908466278	0.170036761780488	0.0845747841622957	0.119530589675122	0.0941861286705564	0.181814598154451	0.0863847476705246	0.19406202654502	0.105031246246248	0.0539465736227084	0.20314746567866	0.164900398657391	0.110267112694205	0.125701100748507	0.0934537647413533	0.154285539115525	0.135853453650971	0.128415048982502	0.179875504552544	0.110371619045373	0.0891270230978888	0.158305306472438	0.156731928152092	0.17215177373418	0.115451187792043	0.164868274392523	0.115964355972944	0.143652424779676	0.158820096111859	0.164868843549037	0.190721592313159	0.129332370793905	0.162168404809175	0.179869013859867	0.0971872212019734
0.170417287690248	0.109073942484929	0.184975340911646	0.130882030450388	0.220779293625852	0.17056413413917	0.161612387450944	0.0679548175520903	0.157780684275897	0.0829319217847213	0.135232217675376	0.128028411522933	0.125003952761109	0.163055862736285	0.0564708648901322	0.126751899597128	0.14349805456448	0.171909931921801	0.0766947837326144	0.0793215785298818	0.117875696195791	0.20269658247272	0.0677269586898275	0.173428641067963	0.168349045955086	0.131094724239013	0.114147410814599	0.116570646444093	0.108057305394973	0.135443684595665	0.143159768480991	0.106726288072338	0.168135258387185	0.159943209374961	0.1598691293675	0.119058353486777	0.1159623735401	0.103422043548994	0.116650584006024	0.068735983445576	0.143598788150554	0.21443366083534	0.170037731039228	0.210950903727049	0.0618467162692944	0.100093359570963	0.0361290566942112	0.0669446900229742	0.101109111513116	0.0670070156747695
0.0495939596298229	0.0634728253716919	0.021456594954347	0.0494126859136933	0.12492510065185	0.0212121025269784	0.0499633474597956	0.0890503432172527	0.0146459585713471	0.0635351928169648	0.0267762389066059	0.0571170539708851	0.0575953569940642	0.0671463956284483	0.0665754043802311	0.0709848559629461	0.133507806106783	0.0688488438380341	0.0854165214373074	0.0147229360366513	0.0864184031594683	0.0667471162760582	0.0855750987784648	0.00505366222419748	0.0107001123376575	0.0072320127651528	0.0342652144307328	0.0256613373215616	0.0108469861625183	0.0900139567688311	0.039387766290149	0.062568983446178	0.075887940280308	0.0871264901855409	0.0283260086524752	0.0842248195156493	0.0596880471952677	0.0818526827008743	0.0563645462289922	0.0118945964418535	0.0651286385945661	0.0537197676743906	0.0361015607233718	0.0792226827360681	0.0403126451606441	0.0606999461407076	0.0415785275758835	0.0231574184858659	0.0263180565952997	0.0681108970407298
0.0673102792206131	0.0663383809632893	0.0928265387565135	0.0682560844153913	0.0943795726440303	0.0548007623694434	0.112377589002089	0.106455859379343	0.0544757307670462	0.109142681832498	0.13068545446574	0.0681683092865424	0.0647965432524019	0.0772588838275315	0.104002486303631	0.0632476687684613	0.0740656368739242	0.0433498132394604	0.0974597561409313	0.0469537968925283	0.0883470526975669	0.160579228694584	0.0967840013047322	0.0256047784169344	0.139837179104722	0.0947076757778888	0.0865659322882489	0.15425218470704	0.079806644676608	0.142460490611713	0.0722721390939309	0.0598753589466226	0.0282408972724044	0.056565735151641	0.0836589370732817	0.126726406004085	0.117040883167413	0.0104283353353082	0.0657643139359821	0.101206362477823	0.0206266303095998	0.0369327310952494	0.0899150942424313	0.0395280363675518	0.0213898400671535	0.032217668348875	0.042072148178596	0.0133635392272356	0.0673439230503429	0.0518981860879357
0.0726929050425535	0.0919483688355079	0.126322092298239	0.0657208769770101	0.0493191532587462	0.0545079162315512	0.147503810570284	0.126777844373195	0.101209297286517	0.11077806301147	0.0291003447777806	0.0946974030139249	0.0275218164202183	0.0480640113227454	0.0584413802039659	0.0544106386970793	0.0750595450986335	0.072547111932119	0.0197656726926037	0.065398162762216	0.0675861566631895	0.0802362425490152	0.0691634769029905	0.142904249845448	0.0728621042602895	0.110321178656449	0.0844405428503287	0.0501761635414307	0.106257016387002	0.0727084481232711	0.0725258841262104	0.0697372725209658	0.0782557918326092	0.0486975151125097	0.111031055983582	0.0796729170902133	0.027436072403982	0.132977961109524	0.101287666271649	0.0986890489932292	0.0412236853275456	0.00824752452721961	0.0533214184783798	0.0679790520982692	0.11376847435853	0.094885382015693	0.0167213902016657	0.0789771981682151	0.0855724307394181	0.106265952938616
0.0860915219363004	0.0956509546623812	0.0932479999276446	0.0993955242776826	0.0585168309503044	0.22526428772684	0.0619407968774474	0.0976338859986127	0.111298008554736	0.0653100510760017	0.0933790914050019	0.0400872252382938	0.104343194051321	0.0751538522885401	0.0507791473284615	0.0592092110364258	0.113332633728571	0.155320089228357	0.138867330523925	0.126177565204669	0.0569462592959371	0.149443468403266	0.0839821793896116	0.0556823643264203	0.112009585186598	0.0289310410651606	0.0774364936803068	0.0934078278554517	0.101393611740782	0.039950596887576	0.0494117221910196	0.079613710692414	0.102710959586721	0.0949608299058012	0.0806587907045713	0.122842466565966	0.121770311990601	0.029057938528927	0.0966117780404776	0.149638588881176	0.0285905510152026	0.0849741556907493	0.156248591082741	0.0724142472445368	0.12138840178835	0.0802758166759974	0.0995749175015927	0.01452960347221	0.102147240877992	0.135456745801521
0.209426134282086	0.205869537931816	0.141564064958236	0.107687084330265	0.158966037907805	0.144029443852764	0.167106581717178	0.110530860147348	0.153662690092402	0.13614911583015	0.125616810286817	0.139635001946754	0.153056502674829	0.0994159992370856	0.172784268550984	0.166151477934408	0.104641800286296	0.122992326715435	0.215179381258501	0.10152439639072	0.169621677649446	0.180615463896411	0.126734784167992	0.14572687178417	0.190355047832255	0.191442840628968	0.184496349561936	0.186795300357792	0.252870108467035	0.17709625450672	0.0878530589122024	0.176961857118914	0.179794289537121	0.202653867599999	0.11182232603974	0.145100534482303	0.117291696535107	0.217337715272028	0.208226271218787	0.138321943856201	0.124720733183862	0.198566860999462	0.160133661291161	0.136496964362582	0.121162682310682	0.119263054390547	0.154105751039145	0.188250055827057	0.157812484382925	0.189007577913769
0.131659203325427	0.166238708609199	0.147025237874897	0.197339419952756	0.226949415571648	0.214096457393986	0.159778043054537	0.13470332789112	0.0549191524358944	0.105756149773882	0.125731245254981	0.194036700896815	0.184108920140317	0.104066552556305	0.143983385583394	0.146541308959658	0.134144015816668	0.147516661091078	0.0910124626668952	0.176027039770139	0.110569711397986	0.2091926298767	0.140408008564271	0.0852582164279977	0.166285936090662	0.136826798875752	0.0901927541665854	0.128914313203189	0.0941469144074542	0.0577415292750625	0.120429866123428	0.0943655648857506	0.106388228069565	0.0978780525978747	0.152991071984403	0.121715795202796	0.177417178046489	0.10446854596696	0.141250692489282	0.117893831486987	0.135422528897316	0.117970057738242	0.0858522376391029	0.0866033556543625	0.0647339373629544	0.140158711298961	0.106664951953707	0.133675752533468	0.085882150248827	0.19641476959427
0.103783856194876	0.0816191973388424	0.104881468349163	0.135626601597179	0.0672439713050806	0.0817376095505619	0.0952556417384934	0.0779827591509508	0.0475546456163289	0.059619627328114	0.0122103426511572	0.119693353539326	0.0984216936744517	0.122020716788462	0.0878952535323	0.127802026045701	0.101962880639557	0.0381365693214378	0.0429754168527741	0.117375632025352	0.0171046037197892	0.135766789180574	0.0980573949882221	0.0765345623353554	0.0971252459545123	0.0713761113208964	0.0672024038006715	0.0904673359063273	0.0651423736073571	0.141054066621455	0.0899448720494176	0.0651190307263782	0.0293059612975961	0.0671247362494044	0.0518994259380506	0.0719844002593594	0.0756543428393665	0.0623920757386233	0.089260092474425	0.104858790390494	0.0747615962474451	0.0636627731135905	0.0476987418074167	0.0437801052867487	0.0855554596817626	0.0348378158680323	0.0562654543242192	0.0103728591449523	0.0707875229060744	0.113099250685533
0.23697288124309	0.224893521234812	0.170532001063441	0.254349949272502	0.121904627096971	0.18202509359113	0.234451779653188	0.167535116383952	0.218242197543564	0.154095589108217	0.150971878511537	0.250638580757717	0.189301873303468	0.234577626303368	0.196858295839952	0.207348677150925	0.222263321127527	0.158618996537234	0.126263915097717	0.16728594911655	0.13655348293337	0.205212578920175	0.183210324135717	0.208041442763735	0.172977204940975	0.194057017679779	0.173279237398087	0.174061674896265	0.138771991730673	0.217302570364831	0.213264950631163	0.139691124962082	0.157649373863248	0.191358934569603	0.197006327526053	0.204411302933816	0.189419753806335	0.221458734612811	0.230574717357229	0.1949935277053	0.225919099133361	0.207430381239857	0.220293318588593	0.181403246867264	0.158491517719159	0.175667016826583	0.14433815948009	0.119876949526436	0.170384896848055	0.151405029774856
0.125273765397182	0.220485684640523	0.110834852608618	0.174982955918228	0.155257350965344	0.0861471366273639	0.168707381941288	0.18930204318842	0.0909204384033324	0.175597682000539	0.100062986634031	0.128656559886364	0.151793738848511	0.183006923172879	0.152683640312923	0.178191867928686	0.105681768968802	0.0876729880176614	0.0887870280679971	0.0785404269246571	0.112224158450225	0.118751037252154	0.176308608391909	0.134245476637584	0.142941180182789	0.116448841495332	0.169282473539751	0.0961061083989785	0.187690049799062	0.0694793631696967	0.149349645248256	0.152984995498808	0.19090873770434	0.0850991846343366	0.142352778048582	0.115571913369609	0.0722397334485669	0.142539030394853	0.162971245276618	0.0563150631827566	0.156828482707606	0.105117247622491	0.0628472833872348	0.146232887130771	0.150160002984672	0.0371199358691268	0.0977867305736545	0.208032252789249	0.109693880892349	0.107732459832276
0.0498671007161886	0.0807843587632191	0.143564324301502	0.0444121195627585	0.0207531138476278	0.0271160103948681	0.0905082306685188	0.0674573691988681	0.0485480661686169	0.0524490654538534	0.092542552300928	0.102800331822096	0.121335636230169	0.0945573049124207	0.100722422731938	0.10190747857076	0.0300140986466964	0.102766618131817	0.0229514852574403	0.0664486646281819	0.0740834041448319	0.0264256415633321	0.0833397256309679	0.0262612798183169	0.0387627314024412	0.071469717044144	0.0948516239414492	0.0719054686694816	0.130464021751085	0.0241596288872843	0.0858987406972495	0.106702767970856	0.0721555221289126	0.0620480247713213	0.0409589415975327	0.0649338134136114	0.0624471542889826	0.0370124286841501	0.0708640912625076	0.081649828010362	0.0676574441711842	0.0299937160385521	0.07531448151298	0.0514275006706772	0.0970290960055452	0.06928647217258	0.0817904626391494	0.130872094722668	0.079260748669313	0.128489051461251
0.147441883397083	0.175553806165312	0.199211807998453	0.129164088545448	0.224090305068024	0.196595624374552	0.20381326324322	0.223501170411343	0.141803634029789	0.287946357671442	0.183833924307022	0.1529781823334	0.189768554439121	0.118340668046789	0.132014852484658	0.183759367722716	0.196738434658635	0.191796096817115	0.138122656801035	0.112631871050889	0.153898575841967	0.236128288764074	0.166314523190039	0.209085549404855	0.18811648438146	0.153917514291667	0.186608297410512	0.214020872528663	0.205909650160186	0.168389185910497	0.192244940527053	0.18628871626317	0.130360129753765	0.151723428187772	0.190650916121061	0.137715060281095	0.0496391304212161	0.143129418718167	0.223972783188003	0.140491857664991	0.128047858232124	0.162020577430307	0.210506972888752	0.195236442478985	0.173908343299941	0.153545698294817	0.126912251934749	0.12987432433847	0.224527728284459	0.139030215492432
0.117170766429001	0.216253867760533	0.115343040154394	0.196386513440516	0.0912681160620224	0.108075767149261	0.116669955339463	0.0781514356719344	0.0815701096487096	0.10202814439724	0.107293415730974	0.161999080060762	0.131143286454552	0.137528487044766	0.167114607230665	0.11427435744614	0.108242492720599	0.113999956870738	0.165930130002823	0.153296523580315	0.11342296283056	0.120678372464193	0.111571413638505	0.121587532797496	0.0911666563622737	0.148281609103692	0.0773334372758899	0.152058799858628	0.163825013565683	0.073126122935888	0.164064109695692	0.180929193665272	0.155466620241914	0.116875130609976	0.17971334016353	0.164275274161184	0.117435612906871	0.113051623396924	0.150920017809469	0.126963262534179	0.108456544716132	0.0579038120820141	0.0803982388195774	0.113580034041851	0.0510301881441339	0.146352206280396	0.109252767648301	0.120284981547292	0.134784609021303	0.155110105500597
0.0720610223683289	0.0293284648504588	0.0802050573769541	0.0858738719947354	0.114252664961539	0.132271438941365	0.0455505322372817	0.115670198084902	0.0996380747352422	0.0458250612664839	0.0467268279724496	0.10305947485489	0.114838980966874	0.0305134056239024	0.0903236888096966	0.0384835089845573	0.048012525297268	0.0270779075141856	0.0856878929076728	0.091495034518541	0.119455861520247	0.106303407611384	0.0372009467927713	0.107451360457487	0.0637929718722346	0.143807592444406	0.0569820273721776	0.0288448148600784	0.127943429482884	0.137581158495962	0.101732303402324	0.0357918786669839	0.100495683188655	0.0637696396744258	0.069093340272739	0.0696456399534099	0.079631137579192	0.120491932681076	0.0567971214305804	0.0754721751712113	0.0699726777678316	0.0198973682943429	0.0768647953821319	0.03599244871123	0.100026811091152	0.0314401748836381	0.0895249290433821	0.0442065814809628	0.101976052515549	0.10671225950962
0.131857340628366	0.0913568077011478	0.14222319927518	0.151802009641968	0.0983905030358083	0.212464646723305	0.140232470069353	0.136229562457389	0.138632499409052	0.0649613031550361	0.133525932256983	0.129124514545533	0.183661230903563	0.152095308523958	0.171883085707191	0.115572758274355	0.135267456684082	0.105497782391935	0.142892886538834	0.133930625796326	0.157155136737182	0.115343582329805	0.159429701537602	0.100206331792693	0.106030011639823	0.0677252780188646	0.143142563747427	0.117549385959147	0.105835180285062	0.151448508174702	0.121856366756826	0.102278011645105	0.113649581635019	0.0842664665958092	0.0654149959329334	0.198968565860849	0.0784809946370719	0.121892830020895	0.130403702138284	0.190691449664351	0.0155567542259901	0.021283558939512	0.0801305517714242	0.0527953374280213	0.131723138523824	0.103621957290878	0.11071465102295	0.0696901426033681	0.108636829522676	0.0967550783748435
0.0311559159616565	0.0803078945400918	0.0316096950790814	0.0513352590997689	0.0510558448548695	0.0072756374807394	0.0706631757745921	0.0446389787232097	0.037906575726499	0.0308347631625768	0.0850954208714946	0.0164493914521351	0.104477827194219	0.0413710016602451	0.052877307438683	0.0757528752421359	0.030079600199034	0.0605344614842407	0.0394773420568369	0.0542216842104725	0.00182861491142914	0.0197735220502425	0.0758839617260782	0.0414570065606635	0.0801880590844859	0.0354198329452269	0.0668366545487437	0.0665913496783817	0.0637305286044271	0.0980714053947194	0.0872478712291945	0.11902278892997	0.0153653078474511	0.0139434304632191	0.0320230729364719	0.00949551058554578	0.049674834742018	0.0508037962168281	0.0983637832337641	0.0845194724058859	0.0370383489238883	0.0772227805582453	0.0757508601700496	0.0714346107207711	0.0592141318334467	0.0273785344133295	0.0469952067988056	0.0822275051557354	0.0412416393597987	0.0600145343055647
0.164749897302748	0.124946507493276	0.247858195386414	0.150168981046155	0.163503502448271	0.190149902299475	0.178854050291406	0.180632429476004	0.155913714764066	0.142788393518221	0.135845586538777	0.175413729609009	0.165724957749306	0.160460217961899	0.170532178541519	0.118733669920231	0.115251845622921	0.192575307600825	0.203149123427043	0.0830576454141466	0.100797989426331	0.157148415495256	0.172397617843199	0.146406569914895	0.164099229654158	0.182444618051462	0.197925674454938	0.0855558791237358	0.107820747088234	0.189801672074669	0.163464139301512	0.117125543945578	0.110116829177824	0.0861289569013889	0.12790228312515	0.139789925860463	0.143225239459711	0.185123824199231	0.187616045104992	0.171958163978179	0.210424222553037	0.219311071751403	0.113187936666387	0.129139224052159	0.0878807994525061	0.122847815240912	0.155725836206742	0.244679022497202	0.194841547587108	0.103594715490753
0.0918437230960777	0.0657900351062697	0.0606016126602901	0.0670837576888072	0.123411502940797	0.0376703752780845	0.137242700054001	0.1264641227383	0.108202935649259	0.0788414974587349	0.145032703732465	0.115819417275143	0.146137012609654	0.0289903797288675	0.0998694690174955	0.101735616246505	0.0916038844500987	0.0863313750428048	0.145355275082852	0.0323298816359723	0.0812621003772761	0.0574505325760388	0.0484732364936209	0.048837901123471	0.12988325495539	0.10903219996058	0.121653424026825	0.0707590382998808	0.0769487043203718	0.0622930212371579	0.111931739329905	0.110794375531795	0.0848093379775464	0.147233608594527	0.0312424173537356	0.101819694958726	0.125191416878165	0.0780709381612627	0.0974343510333989	0.108911277473377	0.0959129274989899	0.107557690626731	0.0661693772695754	0.0975972431312576	0.158864360307307	0.0786459180574027	0.0977309616445704	0.100601044669679	0.0211121682092209	0.178758160407301
0.0592079150618919	0.0675116652231516	0.0294730581548861	0.0268336043879685	0.10484648744041	0.00202563340058783	0.0453457720279818	0.0646123384926416	0.0333003059567686	0.032511424018866	0.07305313743179	0.0487315093349949	0.0480068331926581	0.0232179624381125	0.0109065859289258	0.0513290149963488	0.0705092026687238	0.071335241473112	0.0380648525790315	0.0504149877750221	0.0697382985309543	0.10404421692476	0.0569400590237998	0.0571721383719142	0.0234068197220613	0.0668954599669013	0.0200355035054781	0.0558150328543838	0.0837487481597677	0.0380949255039721	0.114157488629169	0.0729486989780167	0.0871653521634538	0.0747069077485141	0.0252952157770852	0.0876941069247598	0.0931797072931419	0.0428151533923984	0.0445834261942781	0.089404396370159	0.0868994684781651	0.0411964763724997	0.0902496274009068	0.101335361120066	0.126016709777093	0.0929803547644345	0.0688431294389673	0.0871243886026541	0.00909909831116056	0.130017327521647
0.215104720508044	0.182944794564269	0.198828274561542	0.198254428173118	0.146835260548467	0.11952082481237	0.18544535299686	0.211442277270039	0.199583159585898	0.225078282158408	0.194944040862856	0.2080389101923	0.169930060573112	0.168016302965069	0.159010838173283	0.156434793338183	0.168079501084606	0.170483557233095	0.211161460119526	0.156253479251624	0.204010449161434	0.257354061358763	0.179592974945291	0.188878555742308	0.17988840124854	0.130264427779444	0.140656190560021	0.171612886236728	0.235973208922899	0.135653201121706	0.246085280902637	0.225265289981455	0.161211956800535	0.162031809218622	0.139874859300885	0.172583106348229	0.163434633264804	0.109477511931433	0.161088536922278	0.148916589506371	0.129606617618429	0.142795601903283	0.118453427609238	0.184340721692438	0.149533954822375	0.0851958935182864	0.203256755755006	0.1943603601817	0.176621235420433	0.184840753003687
0.189186436460901	0.202638530669393	0.126705182637411	0.0566830905739922	0.164137686889102	0.133662202506119	0.161755674065632	0.119431080541988	0.212981330634143	0.104911877788111	0.130228576134527	0.156642002325465	0.180347648465657	0.168477952238063	0.0845056815080649	0.174770743119415	0.150553785895066	0.137660182929435	0.113571178799412	0.14601728154305	0.10361088424485	0.0825411357881968	0.169135725232194	0.17825903682854	0.194576553126207	0.1371562715861	0.147779031270957	0.202507464773709	0.16539946427602	0.120584590228882	0.125709591762892	0.20180946978947	0.20075083573317	0.05809845137685	0.0596970319837092	0.133103579245077	0.10838013430272	0.184099245774869	0.166340473171958	0.0411056162826828	0.043470773331749	0.143247407233033	0.131298863309299	0.139487702346187	0.0577622579935722	0.190473740525749	0.146368549234274	0.149535705678318	0.197917195661388	0.106662976961081
0.230113603366801	0.124072924809541	0.0912996079833917	0.202550992431525	0.182570283052226	0.154891701877711	0.0925508330009341	0.183643586751348	0.174047436051008	0.176485045668528	0.151145725079813	0.171856962066949	0.229766849033037	0.127852400362382	0.173933685775736	0.206898275576017	0.149926082951008	0.182898577783458	0.183223307446105	0.0890576883813661	0.163591928170563	0.211061232126407	0.167409398029162	0.133382509455449	0.273475246748572	0.222814788026566	0.142727547124134	0.1852309537085	0.20041248716058	0.0566766274998753	0.196900818973924	0.219430496962011	0.275105859546616	0.150801394837781	0.142889505454832	0.204138352666916	0.209443520197117	0.199948832776013	0.199265316129595	0.172907095202261	0.124401421674836	0.201911328877962	0.15562551516633	0.200955318682273	0.164343681212361	0.271723257824571	0.194017104874049	0.158209807782184	0.107388323035683	0.147250125168898
0.118606316166732	0.0981627672291373	0.141291905213206	0.129899271843721	0.106726071030477	0.129963492601269	0.136607177502855	0.166029508418823	0.0783029323879464	0.0762692778763835	0.0978496891812631	0.107490525095017	0.116378638295877	0.0911586942648392	0.100198325816645	0.0592813469816333	0.122273257196702	0.09301269855661	0.0441733803213712	0.07756213364464	0.119108151671684	0.0726326389888052	0.0439382411576727	0.112609211318872	0.0945529344903885	0.0896732273508838	0.0909798466201257	0.105534334836631	0.135908329850015	0.136329403245679	0.0758676387361041	0.111769442797697	0.0153115571312106	0.0460403564532683	0.0701989850034215	0.086795276364978	0.101556735044841	0.0580780600111048	0.0902449881809057	0.0142052417279934	0.139375929317822	0.0334756991170879	0.144651302910629	0.111302954950769	0.0642968157550442	0.131782684016414	0.13984052493278	0.0502290172184814	0.100667574135481	0.0851039792573373
[truncated: 590 more rows]
[truncated: 351 more columns]
