# Supplementary material for: Nanoscale magnonic Fabry-Pérot resonator for low-loss spin-wave manipulation
Source: Nat Commun. 2021 Apr 16;12:2293. doi: 10.1038/s41467-021-22520-6 (PMC8052321; doi:10.1038/s41467-021-22520-6)
Supplement: Supplementary file 4 — Source Data [file 41467_2021_22520_MOESM4_ESM.zip › Source data/Fig1/Fig1d_lower panel_YIG.txt]

0.4010254	0.0344516171095306
0.4020508	0.0941121468543832
0.4030762	0.283917782162125
0.4041016	0.251531946296944
0.405127	0.265847720544262
0.4061523	0.217850725306045
0.4071777	0.167427288071314
0.4082031	0.182612928234832
0.4092285	0.224849451117592
0.4102539	0.188607353840326
0.4112793	0.318107302218144
0.4123047	0.105306978308779
0.4133301	0.23580350968232
0.4143555	0.208142884277494
0.4153809	0.245321579136977
0.4164062	0.351425266819135
0.4174316	0.164727039920773
0.418457	0.234934028157422
0.4194824	0.354317227142147
0.4205078	0.47813846007436
0.4215332	0.174081507740626
0.4225586	0.108792028454384
0.423584	0.149511465641287
0.4246094	0.131735667711374
0.4256348	0.299968411501378
0.4266601	0.264896017463823
0.4276855	0.423782524609185
0.4287109	0.245272848821246
0.4297363	0.42663238062953
0.4307617	0.0475091793715372
0.4317871	0.34610294348234
0.4328125	0.227619878184001
0.4338379	0.143987704425446
0.4348633	0.138556307474517
0.4358887	0.158751171870837
0.436914	0.0826244407678044
0.4379394	0.050136622392411
0.4389648	0.193705520758683
0.4399902	0.0708463685975326
0.4410156	0.159740233523886
0.442041	0.112820582436301
0.4430664	0.0650708853691618
0.4440918	0.1874302690163
0.4451172	0.162048278103989
0.4461426	0.199376188818851
0.4471679	0.163386935953091
0.4481933	0.292097212661436
0.4492187	0.141410837953511
0.4502441	0.0576724646863761
0.4512695	0.210953575564317
0.4522949	0.231459167505567
0.4533203	0.132877425535967
0.4543457	0.177429455914569
0.4553711	0.202883852723787
0.4563965	0.179634911904827
0.4574218	0.0599391715074491
0.4584472	0.292134763722772
0.4594726	0.141989172201517
0.460498	0.181649920803761
0.4615234	0.244499499861602
0.4625488	0.226871595287754
0.4635742	0.0998325994762052
0.4645996	0.0739054026447844
0.465625	0.249014547591441
0.4666504	0.0744908494586852
0.4676757	0.0300199364908672
0.4687011	0.115684717039352
0.4697265	0.190883520779653
0.4707519	0.0441083438226239
0.4717773	0.160232910625945
0.4728027	0.209886437265358
0.4738281	0.25095402806287
0.4748535	0.178213040273057
0.4758789	0.0905744188892747
0.4769043	0.0857690435942415
0.4779296	0.0180807150395104
0.478955	0.063271667047613
0.4799804	0.0862506350189429
0.4810058	0.0546146187617638
0.4820312	0.146611102257368
0.4830566	0.0348882923855012
0.484082	0.143921325541661
0.4851074	0.0891537012334386
0.4861328	0.0361878317942993
0.4871582	0.0879428272179488
0.4881835	0.215554449694503
0.4892089	0.0473013104360313
0.4902343	0.179876557635646
0.4912597	0.175106626658385
0.4922851	0.162106715916449
0.4933105	0.226841289490472
0.4943359	0.28285686940679
0.4953613	0.0938168272915934
0.4963867	0.19028564498724
0.4974121	0.127157651327604
0.4984374	0.0713316383441317
0.4994628	0.184797401705814
0.5004882	0.162244446175493
0.5015136	0.10032062086708
0.502539	0.148048401173881
0.5035644	0.191003622079609
0.5045898	0.299413684720288
0.5056152	0.0842436197877946
0.5066406	0.155361783568756
0.507666	0.178895165494299
0.5086913	0.181019709442367
0.5097167	0.126365414272346
0.5107421	0.107579764862143
0.5117675	0.166516371663348
0.5127929	0.208488977018729
0.5138183	0.154817277280678
0.5148437	0.168540453667391
0.5158691	0.220332713186149
0.5168945	0.258564325318885
0.5179199	0.208401495846311
0.5189452	0.0602211721905452
0.5199706	0.349329190568109
0.520996	0.120275703974194
0.5220214	0.0138711740037569
0.5230468	0.0575844630706819
0.5240722	0.278649454610573
0.5250976	0.2302015417522
0.526123	0.252497482066653
0.5271484	0.061084465580514
0.5281737	0.0884807576636553
0.5291991	0.135861492062652
0.5302245	0.130840780163474
0.5312499	0.13242630115215
0.5322753	0.0798822123769854
0.5333007	0.238410915195241
0.5343261	0.191215328830127
0.5353515	0.114805645510947
0.5363769	0.299146700923623
0.5374023	0.0618938058377815
0.5384277	0.212411718448031
0.539453	0.0858020246700508
0.5404784	0.115468250475971
0.5415038	0.0356176399351136
0.5425292	0.203717777719692
0.5435546	0.0837410517543797
0.54458	0.345312632969097
0.5456054	0.129447534894838
0.5466308	0.108070446578376
0.5476562	0.22355927595855
0.5486816	0.25853917258667
0.5497069	0.233249675827192
0.5507323	0.0259363884533005
0.5517577	0.0934767838872188
0.5527831	0.0609635605694825
0.5538085	0.158369542272275
0.5548339	0.132658993979032
0.5558593	0.117363495982347
0.5568847	0.175110742042607
0.5579101	0.0646989577473471
0.5589354	0.211181671463458
0.5599608	0.100711867545454
0.5609862	0.0981291194476568
0.5620116	0.190326194358661
0.563037	0.071800689803588
0.5640624	0.218993167731324
0.5650878	0.0558227883694428
0.5661132	0.155019971992042
0.5671386	0.127911894634077
0.568164	0.127555487307332
0.5691894	0.0620198532892694
0.5702147	0.187635160961372
0.5712401	0.186281031830001
0.5722655	0.236790274466921
0.5732909	0.422664114680073
0.5743163	0.0933916610854502
0.5753417	0.0817054847234633
0.5763671	0.0991263954174517
0.5773925	0.106028186963911
0.5784179	0.075517368538182
0.5794433	0.212306710967341
0.5804686	0.225596877451767
0.581494	0.523339597194584
0.5825194	0.076569866414096
0.5835448	0.234967667932526
0.5845702	0.116196134500726
0.5855956	0.23252088037271
0.586621	0.131442693619691
0.5876464	0.183755976833927
0.5886718	0.0638708451414337
0.5896972	0.176058538235014
0.5907225	0.143740659413793
0.5917479	0.1084124775041
0.5927733	0.144836790536986
0.5937987	0.114845194480553
0.5948241	0.272574419965373
0.5958495	0.327280374675754
0.5968749	0.150093825692779
0.5979003	0.194005487028486
0.5989257	0.131440222564664
0.5999511	0.113498148085995
0.6009764	0.0937436724074431
0.6020018	0.108747692203348
0.6030272	0.07390265978858
0.6040526	0.192852340273324
0.605078	0.164826116433945
0.6061034	0.140047851228884
0.6071288	0.217658730397653
0.6081542	0.122741367450475
0.6091796	0.0830559132703175
0.610205	0.098315750320481
0.6112303	0.138824957870767
0.6122557	0.15492623430888
0.6132811	0.173374746155836
0.6143065	0.324484009068947
0.6153319	0.136868534242264
0.6163573	0.332714178530131
0.6173827	0.0570971157463081
0.6184081	0.0545302178485516
0.6194335	0.0390344444269263
0.6204589	0.214486157371752
0.6214842	0.160400267981612
0.6225096	0.177194918455186
0.623535	0.00783049112861416
0.6245604	0.147268804456913
0.6255858	0.151027806027151
0.6266112	0.1214975821321
0.6276366	0.117697943849712
0.628662	0.0993042153997165
0.6296874	0.116395555467348
0.6307128	0.0540099104684733
0.6317381	0.0759279114382274
0.6327635	0.0484369743732575
0.6337889	0.173025167009039
0.6348143	0.0744667512431803
0.6358397	0.0661057418587523
0.6368651	0.192458439920129
0.6378905	0.0679854127151344
0.6389159	0.206945371338525
0.6399413	0.0548406298951152
0.6409667	0.0834060985055182
0.641992	0.0328726224910958
0.6430174	0.162985564856724
0.6440428	0.0639675792888749
0.6450682	0.045121767697864
0.6460936	0.193271596656441
0.647119	0.0455190014355671
0.6481444	0.130842675996131
0.6491698	0.0958627236087798
0.6501952	0.138375791584098
0.6512206	0.108655274929953
0.6522459	0.107557924348405
0.6532713	0.164917797400948
0.6542967	0.0858450429627163
0.6553221	0.0296888209108758
0.6563475	0.0451903392973465
0.6573729	0.109199065731832
0.6583983	0.144193360708232
0.6594237	0.151006027409372
0.6604491	0.0275444492009868
0.6614745	0.0458508495917459
0.6624998	0.145885115808153
0.6635252	0.173208592851979
0.6645506	0.00152202359608491
0.665576	0.0336918788389739
0.6666014	0.0994734092405086
0.6676268	0.11940864477102
0.6686522	0.131702167145403
0.6696776	0.0458046323123768
0.670703	0.227682828715606
0.6717284	0.0891457507242213
0.6727537	0.174848468423292
0.6737791	0.0873886408464676
0.6748045	0.0792031816011907
0.6758299	0.0628278913840867
0.6768553	0.202356300957424
0.6778807	0.0596549827291174
0.6789061	0.21016840286613
0.6799315	0.0733900768977448
0.6809569	0.0966248476850318
0.6819823	0.0621517241337881
0.6830076	0.0265709957656111
0.684033	0.15046730107925
0.6850584	0.096861666334724
0.6860838	0.120544771928802
0.6871092	0.0718860092908634
0.6881346	0.195650199693596
0.68916	0.049070806746417
0.6901854	0.167995821582843
0.6912108	0.0611549945321664
0.6922362	0.190399146832122
0.6932615	0.0567638108712135
0.6942869	0.133596178436512
0.6953123	0.149087522700988
0.6963377	0.0730952066308113
0.6973631	0.091292610145979
0.6983885	0.0870493629742125
0.6994139	0.130190395276047
0.7004393	0.132737084089899
0.7014647	0.0682158814626037
0.7024901	0.069802827408489
0.7035154	0.0539275794028675
0.7045408	0.116187556933362
0.7055662	0.158333290929174
0.7065916	0.0909014878088582
0.707617	0.0963659152352085
0.7086424	0.0332399787557167
0.7096678	0.206921943244584
0.7106932	0.0224715486268504
0.7117186	0.089132938106644
0.712744	0.0514287378487213
0.7137693	0.0541578861400378
0.7147947	0.022868819705347
0.7158201	0.122029822302091
0.7168455	0.107275594690343
0.7178709	0.227787856976288
0.7188963	0.0704501798109075
0.7199217	0.05278458800554
0.7209471	0.029708080385974
0.7219725	0.0798397859581731
0.7229979	0.189944491163603
0.7240232	0.0597834706590793
0.7250486	0.102114639402727
0.726074	0.017292745967496
0.7270994	0.185385130825656
0.7281248	0.0329793214009825
0.7291502	0.0735038158206215
0.7301756	0.125958475650003
0.731201	0.106227169845913
0.7322264	0.168821193997401
0.7332518	0.153502171255563
0.7342771	0.233559524785959
0.7353025	0.0445627197604421
0.7363279	0.12820441709945
0.7373533	0.091456211779035
0.7383787	0.106871717667615
0.7394041	0.122967690756308
0.7404295	0.203458903890684
0.7414549	0.17139050073112
0.7424803	0.150292418014153
0.7435057	0.0776540158467989
0.744531	0.0848908908194731
0.7455564	0.10494712129567
0.7465818	0.059911529445439
0.7476072	0.157976321243565
0.7486326	0.0800424816825122
0.749658	0.13831372080243
0.7506834	0.0541576699270057
0.7517088	0.0700340715483328
0.7527342	0.0974135235037893
0.7537596	0.0587487038068389
0.7547849	0.0583821321096552
0.7558103	0.0931936249761217
0.7568357	0.104047071395834
0.7578611	0.0332622137504586
0.7588865	0.0177671864974065
0.7599119	0.0926308029874134
0.7609373	0.0927468146629921
0.7619627	0.116604690298675
0.7629881	0.0649757508993571
0.7640135	0.108843316532079
0.7650388	0.0622472744563198
0.7660642	0.0920338484083052
0.7670896	0.0310547158836287
0.768115	0.0733241204009983
0.7691404	0.0778325800974046
0.7701658	0.120323346407302
0.7711912	0.0823811039734629
0.7722166	0.13781701887658
0.773242	0.0900991592404459
0.7742674	0.0934683416925432
0.7752927	0.0382403190791826
0.7763181	0.108348732548457
0.7773435	0.100362075525133
0.7783689	0.0989777176943503
0.7793943	0.03385511684295
0.7804197	0.0981670513874024
0.7814451	0.0394995682802445
0.7824705	0.0583894701590706
0.7834959	0.152148279083569
0.7845213	0.0730367506759748
0.7855466	0.0343044540351556
0.786572	0.0350488518726677
0.7875974	0.0362492307582051
0.7886228	0.0739129000023689
0.7896482	0.0380721460627753
0.7906736	0.0893348115186337
0.791699	0.100378543595988
0.7927244	0.0719119286602056
0.7937498	0.122335478823271
0.7947752	0.16889050997575
0.7958005	0.087755976821843
0.7968259	0.0843318564184219
0.7978513	0.0986072711337967
0.7988767	0.032139622315522
0.7999021	0.0543247483195728
0.8009275	0.144645828764336
0.8019529	0.0802616377841332
0.8029783	0.0313035563442341
0.8040037	0.0108248549119007
0.8050291	0.0400274249600071
0.8060544	0.0801329780624734
0.8070798	0.0372704968184424
0.8081052	0.0875354699876245
0.8091306	0.0833368769361607
0.810156	0.0210841977278148
0.8111814	0.0564319530575728
0.8122068	0.029374702024681
0.8132322	0.0488090124942894
0.8142576	0.0889794251702432
0.815283	0.0759050759698783
0.8163083	0.0660794471223756
0.8173337	0.152980677083516
0.8183591	0.179173370269523
0.8193845	0.0429420989985026
0.8204099	0.0687005822604217
0.8214353	0.208938389961744
0.8224607	0.0319716834791152
0.8234861	0.119420788598345
0.8245115	0.126361143255424
0.8255369	0.0429269349298386
0.8265622	0.0928520764417145
0.8275876	0.0601738441722888
0.828613	0.0702536448469285
0.8296384	0.0831940967058727
0.8306638	0.137310521523202
0.8316892	0.0344993655805161
0.8327146	0.222584087705815
0.83374	0.110253546715378
0.8347654	0.123451129455145
0.8357908	0.100933089012805
0.8368161	0.062025122518981
0.8378415	0.0488397272944117
0.8388669	0.0750018266143599
0.8398923	0.0746415062234392
0.8409177	0.0955915580216271
0.8419431	0.0909504531959427
0.8429685	0.0965728247097132
0.8439939	0.109213239607209
0.8450193	0.0377955470074087
0.8460447	0.0477682685765497
0.84707	0.0696149222380633
0.8480954	0.077103867410818
0.8491208	0.132200975723752
0.8501462	0.061237970778517
0.8511716	0.0879399850836217
0.852197	0.158687692842591
0.8532224	0.0980113821689649
0.8542478	0.052477122746653
0.8552732	0.0624325284857886
0.8562986	0.0766670659316215
0.8573239	0.136573941821272
0.8583493	0.0604468657538503
0.8593747	0.098692256141171
0.8604001	0.0258963068296915
0.8614255	0.0483170559851822
0.8624509	0.0772407796442591
0.8634763	0.136357241505686
0.8645017	0.0347207897282594
0.8655271	0.109276470951656
0.8665525	0.0528425598075311
0.8675778	0.0611409663070915
0.8686032	0.131039164554603
0.8696286	0.0636831129204171
0.870654	0.057349616859556
0.8716794	0.0720643449402942
0.8727048	0.160396607619963
0.8737302	0.158757345078382
0.8747556	0.0918014522556697
0.875781	0.0717581677210281
0.8768064	0.0925324266438771
0.8778317	0.0750494055728418
0.8788571	0.147854568444127
0.8798825	0.0344635625955266
0.8809079	0.0657198433832127
0.8819333	0.0417122570804854
0.8829587	0.0782762929695486
0.8839841	0.0290304458318401
0.8850095	0.0550265905505835
0.8860349	0.0052275297948994
0.8870603	0.0493864192171937
0.8880856	0.0789532833408193
0.889111	0.0307009536112561
0.8901364	0.1062864845279
0.8911618	0.0433911529421667
0.8921872	0.0875878185471981
0.8932126	0.00928290992741048
0.894238	0.0454647549018138
0.8952634	0.0534929185255628
0.8962888	0.0612833590106058
0.8973142	0.0765557050171475
0.8983395	0.0242626687837928
0.8993649	0.0600159020692025
0.9003903	0.0932628581503194
0.9014157	0.0950861125341592
0.9024411	0.0590121469401724
0.9034665	0.17993583730608
0.9044919	0.0758755468955012
0.9055173	0.0593384733559307
0.9065427	0.0827578277427398
0.9075681	0.102018612524752
0.9085934	0.0785898786688038
0.9096188	0.0425026653477226
0.9106442	0.105093747424873
0.9116696	0.0239855996802155
0.912695	0.0719168848215494
0.9137204	0.0837673845186311
0.9147458	0.0769613224387036
0.9157712	0.0708258347177391
0.9167966	0.0356583295591507
0.917822	0.0308879844914361
0.9188473	0.0147664295847787
0.9198727	0.105705441936079
0.9208981	0.0752913528257174
0.9219235	0.0573206778160081
0.9229489	0.064854909541357
0.9239743	0.0842530474676305
0.9249997	0.0413294034547282
0.9260251	0.0487751100614176
0.9270505	0.0686113728835635
0.9280759	0.114202299219386
0.9291012	0.0780368385373998
0.9301266	0.0723926604022438
0.931152	0.116693222527919
0.9321774	0.0907988033566197
0.9332028	0.106997149425909
0.9342282	0.0722046550639902
0.9352536	0.0488652718953348
0.936279	0.106433065877176
0.9373044	0.0168127845695976
0.9383298	0.0840269553884163
0.9393551	0.116417682652705
0.9403805	0.0502352278449824
0.9414059	0.0544277234472626
0.9424313	0.0134943251662558
0.9434567	0.0107471478281196
0.9444821	0.036989890094388
0.9455075	0.0663571904315727
0.9465329	0.0954754275496921
0.9475583	0.0244019979216867
0.9485837	0.0520440574380169
0.949609	0.115996151213904
0.9506344	0.168474422246145
0.9516598	0.0708566324215168
0.9526852	0.0925186782765815
0.9537106	0.053208756683546
0.954736	0.0336629091339682
0.9557614	0.115662282514742
0.9567868	0.0842576261121241
0.9578122	0.0902041777216133
0.9588376	0.0612066508595604
0.9598629	0.0276338875258488
0.9608883	0.147278569039635
0.9619137	0.0970788763953621
0.9629391	0.0636551476184291
0.9639645	0.0952119771179761
0.9649899	0.0355075669365968
0.9660153	0.0851365820589862
0.9670407	0.106430316943247
0.9680661	0.0540672615690355
0.9690915	0.0360311090240049
0.9701168	0.0885301713570295
0.9711422	0.0714673371230054
0.9721676	0.106835732953254
0.973193	0.0467733693835766
0.9742184	0.132234093426116
0.9752438	0.0247831350897258
0.9762692	0.135780267765856
0.9772946	0.0541309872269297
0.97832	0.0628380926426201
0.9793454	0.0535772774610366
0.9803707	0.059684999721683
0.9813961	0.0324308252660228
0.9824215	0.0277726078107476
0.9834469	0.0586084533430707
0.9844723	0.0888016059215355
0.9854977	0.0186361899810563
0.9865231	0.0643481329857868
0.9875485	0.119994831736155
0.9885739	0.0483490229803581
0.9895993	0.0370939143784748
0.9906246	0.0963928794184508
0.99165	0.0293553412618436
0.9926754	0.147115573765437
0.9937008	0.0115157756348107
0.9947262	0.0179788707465351
0.9957516	0.060223743602996
0.996777	0.0711895338179096
0.9978024	0.045237488879572
0.9988278	0.0738543924145341
0.9998532	0.0285020356525231
1.000879	0.107962996237426
1.001904	0.0395307738696183
1.002929	0.0866278114492344
1.003955	0.0516484938029416
1.00498	0.0211115667841352
1.006005	0.0573626186904629
1.007031	0.0631580759738523
1.008056	0.0373365270481147
1.009082	0.10365638894657
1.010107	0.0995865930014864
1.011132	0.066995967256373
1.012158	0.0641439884113274
1.013183	0.0628887307198993
1.014209	0.0906529398126266
1.015234	0.0636398656038838
1.016259	0.052888358523976
1.017285	0.0256308705585472
1.01831	0.00820593960966308
1.019336	0.0821524122351626
1.020361	0.0491090659031762
1.021386	0.0763313560899039
1.022412	0.106555244826547
1.023437	0.0372455200128497
1.024463	0.0932752244577846
1.025488	0.0671303810419708
1.026513	0.0506929236084456
1.027539	0.0924271462428678
1.028564	0.0821847239916324
1.029589	0.0633622745400084
1.030615	0.0483447172812935
1.03164	0.0415992431124425
1.032666	0.0845858408401294
1.033691	0.0681279996319582
1.034716	0.0854499747671466
1.035742	0.179573390118953
1.036767	0.0746082544233874
1.037793	0.00444826723332998
1.038818	0.0674012826474429
1.039843	0.0684706941714344
1.040869	0.0705638307388913
1.041894	0.03494212166811
1.04292	0.107774049781421
1.043945	0.0601430501428752
1.04497	0.0236151023775703
1.045996	0.126902799975471
1.047021	0.0326231320710314
1.048046	0.0651623195656188
1.049072	0.125094912447262
1.050097	0.0482676588383412
1.051123	0.0600499905693487
1.052148	0.0804379995060009
1.053173	0.089031686545612
1.054199	0.150246063281901
1.055224	0.0512291959280636
1.05625	0.0220778599275288
1.057275	0.0743749178822862
1.0583	0.0976587433220912
1.059326	0.0495293998806416
1.060351	0.00187777626066426
1.061377	0.0307918348054935
1.062402	0.160524518879334
1.063427	0.0756057028651596
1.064453	0.0777901797299151
1.065478	0.0709489449453972
1.066504	0.0364727820591698
1.067529	0.0674096389937967
1.068554	0.0278078842415636
1.06958	0.0229450249426428
1.070605	0.00874860741415347
1.07163	0.071638061747541
1.072656	0.0878078552500208
1.073681	0.109332073609067
1.074707	0.0176884138508319
1.075732	0.0489903302612393
1.076757	0.061033700603995
1.077783	0.00402370465541906
1.078808	0.0610911568492994
1.079834	0.0343255825329913
1.080859	0.128994256011246
1.081884	0.115118323903245
1.08291	0.0697415667036782
1.083935	0.0596356014600381
1.084961	0.0482732207818092
1.085986	0.0196677071387547
1.087011	0.0295007217221506
1.088037	0.0578194971182775
1.089062	0.10584725455487
1.090087	0.114035693441429
1.091113	0.0396238506149011
1.092138	0.0403609486825632
1.093164	0.00972944890751948
1.094189	0.126507061508384
1.095214	0.0623836337030955
1.09624	0.0926039359534664
1.097265	0.0490300478958159
1.098291	0.0505827010335366
1.099316	0.0932146532981832
1.100341	0.0295131875044973
1.101367	0.00966704771781178
1.102392	0.053601709166438
1.103418	0.0339271329444045
1.104443	0.043458013658817
1.105468	0.0721673076057248
1.106494	0.0309243394520643
1.107519	0.089785959000024
1.108544	0.0909809545823762
1.10957	0.0535023864157553
1.110595	0.0685375669104324
1.111621	0.0275989341281235
1.112646	0.025881858471356
1.113671	0.0740447303237563
1.114697	0.070812817911823
1.115722	0.0412577625526955
1.116748	0.0334749945787075
1.117773	0.0292110819399124
1.118798	0.0630901185686039
1.119824	0.103099421771291
1.120849	0.0831354027163783
1.121875	0.0733323061386428
1.1229	0.0501063542842861
1.123925	0.0575591314628357
1.124951	0.1550998871976
1.125976	0.041743737481669
1.127002	0.0823100178806019
1.128027	0.101892577477648
1.129052	0.0821733279786732
1.130078	0.03391994946609
1.131103	0.11891119860206
1.132128	0.0157688986567035
1.133154	0.0942339569035388
1.134179	0.11957346390551
1.135205	0.0499671894677333
1.13623	0.0164309348953308
1.137255	0.0492808711202755
1.138281	0.097847561532921
1.139306	0.0296464302543194
1.140332	0.117622145718257
1.141357	0.0486024171943927
1.142382	0.0255802439473122
1.143408	0.0843015029965021
1.144433	0.0853099332534225
1.145459	0.0809324736444655
1.146484	0.0345226861373159
1.147509	0.0919923545897294
1.148535	0.0616698714821314
1.14956	0.0379980860136415
1.150585	0.0172905823370245
1.151611	0.0209981564024654
1.152636	0.022121061235935
1.153662	0.0990348279219634
1.154687	0.0501985061260163
1.155712	0.0407787748237058
1.156738	0.0194715810614413
1.157763	0.0499756244517101
1.158789	0.00283323112262466
1.159814	0.027291644525717
1.160839	0.0623698562628847
1.161865	0.0664675831448491
1.16289	0.0347793832726373
1.163916	0.0508893907673741
1.164941	0.0702239867983825
1.165966	0.0340955889754965
1.166992	0.100118384583148
1.168017	0.0119137152211352
1.169042	0.0656075922120642
1.170068	0.029983747264203
1.171093	0.0518242908615648
1.172119	0.0902306057166115
1.173144	0.0971699012206254
1.174169	0.101584425616451
1.175195	0.117919638217098
1.17622	0.126011939737481
1.177246	0.0862306964727208
1.178271	0.0984659644963299
1.179296	0.0300315125337653
1.180322	0.0499313456700749
1.181347	0.0383590577363131
1.182373	0.0747400026997892
1.183398	0.0333053021536817
1.184423	0.0760168617403304
1.185449	0.00916064765699971
1.186474	0.0513620690888373
1.1875	0.14703929452773
1.188525	0.0137877623164446
1.18955	0.0321873984505054
1.190576	0.0238764936084447
1.191601	0.0494760706350555
1.192626	0.0694458858315984
1.193652	0.0644807288642314
1.194677	0.0621247147044789
1.195703	0.105044902924363
1.196728	0.0677705422101587
1.197753	0.0407756798697706
1.198779	0.0548348767463236
1.199804	0.0919374761529475
1.20083	0.0390051383506054
1.201855	0.0245740898562193
1.20288	0.00831736863196702
1.203906	0.0225478528951288
1.204931	0.12228330182792
1.205957	0.0374831677454147
1.206982	0.0566837516370864
1.208007	0.0331653832127054
1.209033	0.0920956043079341
1.210058	0.0399884362036689
1.211083	0.0634837408710956
1.212109	0.0505038985313461
1.213134	0.0455369131434543
1.21416	0.0372204670024571
1.215185	0.030313972593484
1.21621	0.0701618022949874
1.217236	0.0418495822194201
1.218261	0.0559175334760583
1.219287	0.0666287668074294
1.220312	0.0205588345656719
1.221337	0.0743252734739382
1.222363	0.0290792168911768
1.223388	0.0493103479274077
1.224414	0.0343119429950716
1.225439	0.0350642219483578
1.226464	0.0231653503004164
1.22749	0.038704670664146
1.228515	0.0253904880650392
1.229541	0.0048691285836155
1.230566	0.0111902961123996
1.231591	0.0557795362194936
1.232617	0.0985607010911941
1.233642	0.0441468675402752
1.234667	0.0604422061335504
1.235693	0.0396343091884418
1.236718	0.00642690391713125
1.237744	0.0373622123894841
1.238769	0.027160348198983
1.239794	0.0475653286509344
1.24082	0.0304243645873283
1.241845	0.0759127836691008
1.242871	0.0521236239556163
1.243896	0.0461627760257299
1.244921	0.0659702401107121
1.245947	0.0825510829219127
1.246972	0.0240663549370194
1.247998	0.0924311218075844
1.249023	0.0652147373471273
1.250048	0.0625915514915552
1.251074	0.0255838974503124
1.252099	0.056314401790641
1.253124	0.0732723825292736
1.25415	0.0662229901857912
1.255175	0.0969095571375978
1.256201	0.070745948003832
1.257226	0.0447854226913674
1.258251	0.0636714046044991
1.259277	0.0704278031771563
1.260302	0.0463186081760117
1.261328	0.0293457194468388
1.262353	0.0540198372623428
1.263378	0.063086577186889
1.264404	0.0233270950159337
1.265429	0.0293469271250416
1.266455	0.097941203537563
1.26748	0.0624969522118985
1.268505	0.0820234339408324
1.269531	0.0484138552390997
1.270556	0.041477871047338
1.271582	0.0349359503835304
1.272607	0.0222792956677943
1.273632	0.0632112009014739
1.274658	0.0699971499867484
1.275683	0.0923828126477269
1.276708	0.0447820005676298
1.277734	0.0101998644206667
1.278759	0.0554500344102553
1.279785	0.0224063513718142
1.28081	0.0459843909640271
1.281835	0.0354113492377486
1.282861	0.0579515116406751
1.283886	0.0463950648120616
1.284912	0.109606284302795
1.285937	0.0379174993966704
1.286962	0.0653229005480842
1.287988	0.0723573125756789
1.289013	0.130347348084025
1.290039	0.0215020951830862
1.291064	0.107656066716674
1.292089	0.0555292819462174
1.293115	0.0831422297938689
1.29414	0.0585999452872446
1.295165	0.0583710283883683
1.296191	0.0645523491639661
1.297216	0.0419493544740655
1.298242	0.0668276051171408
1.299267	0.067650799944824
1.300292	0.0816846772369947
1.301318	0.048098013707805
1.302343	0.0330422078942994
1.303369	0.0444101377749056
1.304394	0.0479194493562238
1.305419	0.0447023497985117
1.306445	0.00620719687705328
1.30747	0.114850072886659
1.308496	0.0526485342052893
1.309521	0.0731002459818823
1.310546	0.0335193895624419
1.311572	0.0374693333806795
1.312597	0.0658356453417873
1.313622	0.0708882149171044
1.314648	0.0835798698816712
1.315673	0.0336498859667846
1.316699	0.035336709888878
1.317724	0.0735090743551114
1.318749	0.132133972938858
1.319775	0.0306635827524606
1.3208	0.04963557361429
1.321826	0.0912111577319672
1.322851	0.0838505418507293
1.323876	0.0180470118124884
1.324902	0.0515927594816249
1.325927	0.0199129001079325
1.326953	0.0362357789586618
1.327978	0.0579671287859076
1.329003	0.109036500509904
1.330029	0.090102400910771
1.331054	0.0753435992521204
1.33208	0.0766695561204035
1.333105	0.00412650551739895
1.33413	0.0227586262651725
1.335156	0.00655336295877516
1.336181	0.0699801826931711
1.337206	0.0672691489334628
1.338232	0.0967538189677581
1.339257	0.0696332973096636
1.340283	0.0955259048297005
1.341308	0.0236162778112238
1.342333	0.0859689952046932
1.343359	0.0874654944651672
1.344384	0.0695803106614565
1.34541	0.0200802623649828
1.346435	0.047265162889457
1.34746	0.104166709804208
1.348486	0.0275129747989072
1.349511	0.0432101861347079
1.350537	0.032248244539431
1.351562	0.0321752701858617
1.352587	0.0414660129307123
1.353613	0.0641225227848219
1.354638	0.0748062588064764
1.355663	0.0731322871129093
1.356689	0.0366336394191527
1.357714	0.0769614028690129
1.35874	0.0606618303777037
1.359765	0.038519303068163
1.36079	0.0676141721259382
1.361816	0.0231121433034712
1.362841	0.0156909197893758
1.363867	0.0645577192346213
1.364892	0.0744632605993271
1.365917	0.116958613016392
1.366943	0.131774640649795
1.367968	0.0479443422029414
1.368994	0.0783777899628955
1.370019	0.1237538076482
1.371044	0.0519580219447971
1.37207	0.0803825554760186
1.373095	0.0657056196515892
1.374121	0.062167206190753
1.375146	0.0566708494403144
1.376171	0.096518475254526
1.377197	0.0760813905201804
1.378222	0.0734396226856082
1.379247	0.0793453075277505
1.380273	0.0784896788529868
1.381298	0.0447040778980218
1.382324	0.0546425942047008
1.383349	0.0955019395600828
1.384374	0.0847111945415539
1.3854	0.0651910693128146
1.386425	0.0660091452253012
1.387451	0.0908019357067733
1.388476	0.0810467270920406
1.389501	0.0679537445175908
1.390527	0.105428154276843
1.391552	0.0455482116082125
1.392578	0.0710376561367737
1.393603	0.0961941037616516
1.394628	0.0369709683413053
1.395654	0.028514618311289
1.396679	0.104211962881206
1.397704	0.0891754316350787
1.39873	0.112116200534
1.399755	0.135291479277642
1.400781	0.107312788939326
1.401806	0.0287100019093434
1.402831	0.0915585277047556
1.403857	0.0732299135055976
1.404882	0.120232937044457
1.405908	0.0959646141961223
1.406933	0.127424160564341
1.407958	0.147651632538496
1.408984	0.138546828633372
1.410009	0.138222612763354
1.411035	0.119410080082439
1.41206	0.0950837248798326
1.413085	0.0774564683236371
1.414111	0.0827845506922185
1.415136	0.0160345718243207
1.416161	0.104328436008606
1.417187	0.0935465968861807
1.418212	0.11951881305364
1.419238	0.107199519364186
1.420263	0.0639487030847256
1.421288	0.0912742104705732
1.422314	0.101678236717101
1.423339	0.120756509471607
1.424365	0.0570027591753119
1.42539	0.0585422563822005
1.426415	0.152346354121292
1.427441	0.151931092563292
1.428466	0.21373360512568
1.429492	0.24504821597908
1.430517	0.329482079046039
1.431542	0.413715639921251
1.432568	0.420529115994707
1.433593	0.558784118558606
1.434619	1.17317912864935
1.435644	1.90968873294793
1.436669	2.84912460708145
1.437695	4.05449361244842
1.43872	5.35707588081129
1.439745	7.30969755810909
1.440771	9.40184086151133
1.441796	12.227030394748
1.442822	13.6569241824747
1.443847	13.7402080420467
1.444872	14.8578711287082
1.445898	14.8070830917884
1.446923	15.7736959138111
1.447949	16.8754293588559
1.448974	17.4263698799935
1.449999	18.0541327865976
1.451025	18.4076137464311
1.45205	18.6040440093572
1.453076	18.7496185694498
1.454101	18.5948230394759
1.455126	20.086527324489
1.456152	19.3363096673719
1.457177	19.3974263016747
1.458202	18.6892380384093
1.459228	19.2987152303418
1.460253	18.9294762000332
1.461279	18.7050023465843
1.462304	19.0252067969285
1.463329	19.7410760418018
1.464355	19.4048739563441
1.46538	19.1188959676448
1.466406	19.0491980690297
1.467431	18.2123716330994
1.468456	19.092911446762
1.469482	18.7299038947092
1.470507	19.3761498270348
1.471533	20.2421103178127
1.472558	19.1231354266911
1.473583	18.9902587394807
1.474609	20.1480353023664
1.475634	20.6549491182205
1.47666	20.2567305273474
1.477685	20.0030519067248
1.47871	17.8990227616622
1.479736	18.5584691319651
1.480761	19.0837125193306
1.481786	19.5630540966151
1.482812	19.6028421663033
1.483837	19.389040644263
1.484863	18.8677809646668
1.485888	18.5608190998404
1.486913	17.9256556848139
1.487939	18.8269618121459
1.488964	17.2122506534881
1.48999	17.167102237558
1.491015	16.4303226727482
1.49204	16.6883573219805
1.493066	16.5554900987413
1.494091	16.2232612377074
1.495117	15.4507720576072
1.496142	16.3833245000648
1.497167	15.2629598912572
1.498193	14.4372366362301
1.499218	15.4036788904946
1.500243	14.6592380966517
1.501269	14.6402820286086
1.502294	14.9747564237663
1.50332	14.7320449912945
1.504345	14.4063576928882
1.50537	13.9211615749729
1.506396	14.0588645779723
1.507421	14.5836333380514
1.508447	14.2821550298099
1.509472	14.0436503643776
1.510497	14.3308262916752
1.511523	15.8179095321885
1.512548	14.8995880422828
1.513574	14.7470556710265
1.514599	14.5689348914874
1.515624	15.3372026600362
1.51665	14.4597487588464
1.517675	15.1286216333916
1.5187	14.3580135257765
1.519726	14.5283197109086
1.520751	14.4907586074089
1.521777	13.9571266607171
1.522802	13.8928390549556
1.523827	13.8237449832673
1.524853	14.3129071313907
1.525878	14.9587416810514
1.526904	13.5910875632532
1.527929	14.4732067176323
1.528954	15.0118224710303
1.52998	14.8247602683856
1.531005	13.6365192565753
1.532031	14.2012898957013
1.533056	14.4180771034282
1.534081	14.4356380177461
1.535107	14.0806871506193
1.536132	15.2696077985955
1.537158	13.8618916343088
1.538183	13.8816245571685
1.539208	14.3526104947203
1.540234	13.9462552472125
1.541259	15.135955860006
1.542284	13.9972238545681
1.54331	14.7227305010218
1.544335	14.1271171485914
1.545361	14.6952504732489
1.546386	14.3790188329096
1.547411	14.2287878977945
1.548437	14.1210263730005
1.549462	13.856245665191
1.550488	14.3143929560023
1.551513	13.5682336048949
1.552538	13.5329236999669
1.553564	13.6824152687623
1.554589	13.7643948750572
1.555615	13.3127846854361
1.55664	13.1690649402407
1.557665	13.5340698416181
1.558691	13.6026513299762
1.559716	13.4416911555959
1.560741	13.3527240885418
1.561767	12.0338885081613
1.562792	12.9506826213695
1.563818	12.3397880665133
1.564843	12.2645399815038
1.565868	11.9563337093009
1.566894	12.1360059880177
1.567919	12.1861996826287
1.568945	12.0900691835961
1.56997	12.0535142910986
1.570995	12.5333607127457
1.572021	12.6445827334381
1.573046	11.9595411437313
1.574072	11.6186303630139
1.575097	11.6952938141318
1.576122	11.5966581530464
1.577148	11.7963831221571
1.578173	11.3337540359918
1.579199	11.6644920278227
1.580224	12.0119613696224
1.581249	11.4123447644875
1.582275	11.0605929628503
1.5833	11.5218703060582
1.584325	12.3358083008502
1.585351	12.0911829130885
1.586376	11.563457907174
1.587402	12.1374656138863
1.588427	11.9814905453118
1.589452	12.311061241058
1.590478	12.0255410661576
1.591503	12.3384277175265
1.592529	12.3541598955578
1.593554	12.2431090138387
1.594579	12.0413195835197
1.595605	12.143887705736
1.59663	12.28523228513
1.597656	11.7762203544696
1.598681	12.8587270392677
1.599706	12.3614695119078
1.600732	12.4914375805509
1.601757	12.497559578293
1.602782	11.9865626078729
1.603808	11.8569036381207
1.604833	12.1900660237305
1.605859	12.2396086814214
1.606884	11.8944859594011
1.607909	12.839617414505
1.608935	11.956933776668
1.60996	12.2931518548436
1.610986	12.4811505753565
1.612011	11.9038236244757
1.613036	11.5496666840729
1.614062	11.3907004750862
1.615087	12.0008591603435
1.616113	12.391353084319
1.617138	11.9209416604866
1.618163	11.2499547725175
1.619189	11.6054023472747
1.620214	11.7976142415143
1.621239	11.5196519378816
1.622265	11.0490247521403
1.62329	10.6451665687793
1.624316	11.0498547944092
1.625341	11.6150163214494
1.626366	11.1328140825343
1.627392	10.820440192275
1.628417	10.9508860391274
1.629443	10.312418909967
1.630468	11.4157151933232
1.631493	12.0266504001074
1.632519	11.5344631891512
1.633544	11.8546695609547
1.63457	11.057407694367
1.635595	11.7664133443635
1.63662	11.447527503583
1.637646	11.3812578447088
1.638671	11.4821779407263
1.639697	11.4648133689345
1.640722	11.7012843309854
1.641747	11.930592486457
1.642773	11.7574616120672
1.643798	11.9242489530084
1.644823	11.978745254265
1.645849	11.5174497047881
1.646874	11.9760666374848
1.6479	11.5414840740626
1.648925	11.4878644001353
1.64995	11.8657434687056
1.650976	11.4453900655828
1.652001	11.317569815784
1.653027	11.6132978187539
1.654052	11.4758845910092
1.655077	11.9773126024445
1.656103	11.22449546931
1.657128	11.8063963226037
1.658154	11.4456437802509
1.659179	11.0250355708937
1.660204	11.1316026041986
1.66123	10.6623064413577
1.662255	10.8998290089161
1.66328	10.5333230896841
1.664306	9.92742270121148
1.665331	10.2916833746011
1.666357	9.96336899988212
1.667382	10.5150689478723
1.668407	10.5499407067796
1.669433	10.2568899600916
1.670458	10.3355302503032
1.671484	10.4821786847262
1.672509	10.9900413459851
1.673534	10.6045295702188
1.67456	10.3509716996225
1.675585	10.2017722309922
1.676611	10.3822092879327
1.677636	10.107976636242
1.678661	10.4149046588845
1.679687	9.74708191497168
1.680712	10.2665360516683
1.681738	10.0868668937508
1.682763	10.4242021346353
1.683788	9.7433351864649
1.684814	10.4541405840312
1.685839	10.3737989859477
1.686864	9.82117799896209
1.68789	9.88468478650513
1.688915	9.70009941066503
1.689941	10.1832363023849
1.690966	9.94694913390634
1.691991	9.79262905675784
1.693017	10.0671682280636
1.694042	9.92709167598084
1.695068	9.4546826545276
1.696093	9.98856770138032
1.697118	9.20808427847014
1.698144	9.75504031445597
1.699169	9.77213001776609
1.700195	9.73792554646055
1.70122	9.78807415082426
1.702245	9.51931684301137
1.703271	9.92987608461191
1.704296	9.55886896216085
1.705321	9.49533107104039
1.706347	9.47035475717616
1.707372	9.46106029144456
1.708398	9.81989382752253
1.709423	9.30843631373616
1.710448	9.05660795219458
1.711474	9.11113458116694
1.712499	8.96251761988924
1.713525	9.40946388542695
1.71455	8.85009008642562
1.715575	8.85284091594162
1.716601	9.04945679170662
1.717626	8.92921207254705
1.718652	9.02648595635189
1.719677	8.99655399732598
1.720702	8.78090170431739
1.721728	8.85508149510353
1.722753	8.89120396618422
1.723778	8.92174217221617
1.724804	8.8722768570176
1.725829	8.91156021440696
1.726855	9.01725403605072
1.72788	8.44257123527549
1.728905	8.57935798744711
1.729931	8.57784683221576
1.730956	8.46679624972764
1.731982	8.7032186304646
1.733007	8.93151712274264
1.734032	8.7786962334452
1.735058	8.82557860469171
1.736083	9.07120959795291
1.737109	8.88472045673723
1.738134	9.10323802691152
1.739159	8.6291885100726
1.740185	8.32601892223901
1.74121	8.46584109135531
1.742236	8.46431048434685
1.743261	8.27523230685989
1.744286	8.42381543621867
1.745312	8.08755153818274
1.746337	8.10440458498081
1.747362	8.28206301655119
1.748388	8.06949981000161
1.749413	8.0532979882419
1.750439	7.95953320946807
1.751464	8.39392686082295
1.752489	8.16682338555414
1.753515	8.0218498948465
1.75454	8.03590028584676
1.755566	8.21468581270447
1.756591	8.03877044739312
1.757616	8.14482497847097
1.758642	7.91879101044522
1.759667	8.00513545355942
1.760693	8.23521735574332
1.761718	8.19661923274285
1.762743	7.76070662026099
1.763769	7.81969406102234
1.764794	7.69488213217883
1.765819	8.10805237425764
1.766845	7.69820454726685
1.76787	7.67343173976963
1.768896	7.69883656218523
1.769921	7.81146869641203
1.770946	7.75194666200181
1.771972	7.7823148542784
1.772997	7.68625268219729
1.774023	7.32407456241026
1.775048	7.65027793154687
1.776073	7.30886710309231
1.777099	7.74326691659803
1.778124	7.36696483138233
1.77915	7.23378649054906
1.780175	7.23817057138197
1.7812	7.40529499303654
1.782226	7.497870803996
1.783251	7.05638669409104
1.784277	7.42130614958937
1.785302	6.96393023866358
1.786327	7.22666802783752
1.787353	6.93228789996384
1.788378	6.84942557060496
1.789403	6.98835147736246
1.790429	7.0430423086483
1.791454	7.0062866945262
1.79248	6.87037405394685
1.793505	6.58031151876566
1.79453	6.59254262439205
1.795556	7.00496672768294
1.796581	6.50612794404447
1.797607	6.44738652939786
1.798632	6.34648751088388
1.799657	6.61395878148058
1.800683	6.43894740888348
1.801708	6.01739106290509
1.802734	6.09477329793094
1.803759	6.23978738443747
1.804784	6.10016017450034
1.80581	6.10440464550922
1.806835	6.04504792658007
1.80786	5.92037226396652
1.808886	5.87229770962619
1.809911	6.07657821601078
1.810937	5.93472253596156
1.811962	6.0852428524234
1.812987	6.03445595346896
1.814013	6.05893785251813
1.815038	6.03079834009982
1.816064	5.63724384544478
1.817089	5.89928893605628
1.818114	5.68260109842474
1.81914	5.69898961580472
1.820165	5.51212151831514
1.821191	5.39176546878608
1.822216	5.19937069512244
1.823241	5.31833641410667
1.824267	5.15198741614038
1.825292	5.30759184562076
1.826317	5.09468697997532
1.827343	5.0814335028227
1.828368	5.1644972263902
1.829394	5.02160243165329
1.830419	5.0903224795498
1.831444	4.994845694518
1.83247	5.02062014629368
1.833495	4.7341989081867
1.834521	4.58917673396929
1.835546	4.60910118392003
1.836571	4.90823295785815
1.837597	4.93505105570918
1.838622	4.52307477540682
1.839648	4.57284785627731
1.840673	4.62813349408549
1.841698	4.65352967006691
1.842724	4.70704909689096
1.843749	4.28741014969702
1.844775	4.51457172553555
1.8458	4.26558580629496
1.846825	4.13598360001684
1.847851	4.17288097904194
1.848876	4.28180587048374
1.849901	4.06755848542157
1.850927	4.02131106899009
1.851952	4.12749183523198
1.852978	4.04243298248876
1.854003	4.20810258531099
1.855028	4.10676246873824
1.856054	4.17847722886284
1.857079	3.94993931747223
1.858105	4.02404058945757
1.85913	3.95166841756669
1.860155	3.80311205303602
1.861181	3.80481793261399
1.862206	3.81369107592107
1.863232	3.73378981814737
1.864257	3.62679598751667
1.865282	3.65311142471458
1.866308	3.52854514870619
1.867333	3.51148669455731
1.868358	3.32609397378306
1.869384	3.54062853213426
1.870409	3.28108211198289
1.871435	3.26542663726258
1.87246	3.09453501945607
1.873485	3.29789623581702
1.874511	3.22539648904394
1.875536	3.20147013058064
1.876562	3.02058260701094
1.877587	3.02287971189146
1.878612	2.97260351453551
1.879638	2.86560423547339
1.880663	2.80291152404139
1.881689	2.68442348833749
1.882714	2.68356405235668
1.883739	2.71864540639672
1.884765	2.64786435448835
1.88579	2.64731000305027
1.886816	2.60799325179198
1.887841	2.72036595060704
1.888866	2.51731847170681
1.889892	2.52197244782412
1.890917	2.48309309688964
1.891942	2.41330199824354
1.892968	2.33984471705981
1.893993	2.29981224363121
1.895019	2.21435862264201
1.896044	2.1994884472051
1.897069	2.12931069208169
1.898095	2.04896882294412
1.89912	2.02008834594926
1.900146	1.95740839128987
1.901171	1.87662503909891
1.902196	1.92870436557086
1.903222	1.88976812959818
1.904247	1.86274689058498
1.905273	1.85924866598103
1.906298	1.74750249591995
1.907323	1.81921355528426
1.908349	1.76952028741345
1.909374	1.60033300123633
1.910399	1.7234114758583
1.911425	1.62640316752128
1.91245	1.59111930380157
1.913476	1.54440535457826
1.914501	1.44725105369302
1.915526	1.3828119198931
1.916552	1.30117152554978
1.917577	1.33447310791428
1.918603	1.36487574246112
1.919628	1.28626796364391
1.920653	1.26764944056757
1.921679	1.40364915649683
1.922704	1.16685518774141
1.92373	1.23138860885638
1.924755	1.28604261818312
1.92578	1.1957351474197
1.926806	1.1437704859319
1.927831	1.10363720707318
1.928856	1.12192486952227
1.929882	1.05240365113134
1.930907	0.98602310998826
1.931933	0.98281670122145
1.932958	0.932844191205209
1.933983	0.919550279728629
1.935009	0.918203765343058
1.936034	0.873640249833946
1.93706	0.891862755409289
1.938085	0.856578387491098
1.93911	0.880208406771061
1.940136	0.827236754822555
1.941161	0.83936037404946
1.942187	0.745318102602385
1.943212	0.739581766191352
1.944237	0.704352014255727
1.945263	0.739169710954392
1.946288	0.710634024711518
1.947314	0.628706994000584
1.948339	0.629124289218482
1.949364	0.602754455560852
1.95039	0.577984812908921
1.951415	0.614969159546274
1.95244	0.564232953583146
1.953466	0.566457295490209
1.954491	0.541283201512046
1.955517	0.489973482813805
1.956542	0.512567380715911
1.957567	0.559380557199535
1.958593	0.56863475274451
1.959618	0.531741621821463
1.960644	0.534699953074105
1.961669	0.422939916136397
1.962694	0.419398593187505
1.96372	0.385763932204969
1.964745	0.363878131410009
1.965771	0.36842711537937
1.966796	0.354412402068828
1.967821	0.312188624651316
1.968847	0.335743062347698
1.969872	0.296080880972835
1.970897	0.30138503557219
1.971923	0.313291614810004
1.972948	0.282457776511198
1.973974	0.293350403048811
1.974999	0.309406996989504
1.976024	0.277677228031148
1.97705	0.257113093476956
1.978075	0.28204267770903
1.979101	0.261630389436294
1.980126	0.206419021554966
1.981151	0.223228374397566
1.982177	0.168961443613181
1.983202	0.18432325014718
1.984228	0.172773086874087
1.985253	0.178076713201447
1.986278	0.162736268820721
1.987304	0.184152638780877
1.988329	0.198022144503933
1.989355	0.157808593009673
1.99038	0.162344657237773
1.991405	0.203853088973263
1.992431	0.160710796907292
1.993456	0.126738479284529
1.994481	0.155225429881995
1.995507	0.163314364625982
1.996532	0.116568365670675
1.997558	0.128034200346431
1.998583	0.110199281393766
1.999608	0.0703625047820784
2.000634	0.128301282573494
2.001659	0.0872786978074404
2.002685	0.110977986838483
2.00371	0.0818603204522638
2.004735	0.146696395773287
2.005761	0.129663520323337
2.006786	0.117655652857183
2.007812	0.0998371083141719
2.008837	0.104007370114828
2.009862	0.163682740265587
2.010888	0.12036230726603
2.011913	0.133392061123962
2.012938	0.064166386292174
2.013964	0.1149561867027
2.014989	0.130020856074196
2.016015	0.068778850966085
2.01704	0.0830874670703613
2.018065	0.0880857657682812
2.019091	0.0444334606754471
2.020116	0.0237711969792205
2.021142	0.10059834775097
2.022167	0.0891694705555573
2.023192	0.109075066988573
2.024218	0.139521897110217
2.025243	0.117114281118082
2.026269	0.0855183312770834
2.027294	0.0650091161604955
2.028319	0.0339239141354933
2.029345	0.0730185883256202
2.03037	0.0629375726369114
2.031395	0.118415792584093
2.032421	0.10117584465069
2.033446	0.159011100009056
2.034472	0.138638866087146
2.035497	0.0950323314741462
2.036522	0.0592503276653767
2.037548	0.0898782786816303
2.038573	0.177668848807421
2.039599	0.134545803976536
2.040624	0.0793592352984812
2.041649	0.140377528123532
2.042675	0.106113280460001
2.0437	0.202506362264226
2.044726	0.106142765872037
2.045751	0.130554733503616
2.046776	0.15841565602153
2.047802	0.106569654401678
2.048827	0.185183737598662
2.049853	0.158870933690987
2.050878	0.239336187479961
2.051903	0.174370010523072
2.052929	0.150477108437995
2.053954	0.118271576148815
2.054979	0.0483083362850837
2.056005	0.174467194613687
2.05703	0.178148745250282
2.058056	0.212412014850471
2.059081	0.192912482739667
2.060106	0.184108171825323
2.061132	0.222402483004597
2.062157	0.235869200586122
2.063183	0.226080971767684
2.064208	0.198427658513153
2.065233	0.170101877379058
2.066259	0.222195835597238
2.067284	0.15540736024475
2.06831	0.253174848679741
2.069335	0.195239050460634
2.07036	0.238277371341174
2.071386	0.25443474190429
2.072411	0.229290773166846
2.073436	0.315095130688527
2.074462	0.237589167177264
2.075487	0.310223717513104
2.076513	0.29604107154449
2.077538	0.31780774191711
2.078563	0.300273228436573
2.079589	0.385684315924267
2.080614	0.323468011301056
2.08164	0.338605707558053
2.082665	0.291105662756828
2.08369	0.277571270050955
2.084716	0.292818618815258
2.085741	0.245775428512885
2.086767	0.349312210188708
2.087792	0.37717916587704
2.088817	0.3470119571171
2.089843	0.379628653433831
2.090868	0.393435912808897
2.091894	0.330252326632259
2.092919	0.443066076224365
2.093944	0.369880341715189
2.09497	0.393593466260874
2.095995	0.367441896455208
2.09702	0.34036299828695
2.098046	0.436321717640481
2.099071	0.339856975978264
2.100097	0.38130910557694
2.101122	0.38213513996691
2.102147	0.456956366615566
2.103173	0.425183385273555
2.104198	0.439605354078093
2.105224	0.512590247334555
2.106249	0.441934290101888
2.107274	0.500565102219052
2.1083	0.51357498436214
2.109325	0.463373248103448
2.110351	0.475920880244826
2.111376	0.459721732193074
2.112401	0.459868896140846
2.113427	0.418110657034092
2.114452	0.439715687970909
2.115477	0.515565651750434
2.116503	0.525146785452239
2.117528	0.49339895217636
2.118554	0.539979027824571
2.119579	0.486694075476053
2.120604	0.536963373763109
2.12163	0.505971755084956
2.122655	0.565586743794522
2.123681	0.511736483803393
2.124706	0.573253566631347
2.125731	0.58577036533906
2.126757	0.510675999198748
2.127782	0.512246785313993
2.128808	0.516736003606174
2.129833	0.598382597577779
2.130858	0.601351739842166
2.131884	0.638014665032709
2.132909	0.516252522840075
2.133934	0.586650151283523
2.13496	0.615379374805526
2.135985	0.563435836875327
2.137011	0.619341577397158
2.138036	0.597241917613039
2.139061	0.590963490370378
2.140087	0.577674844062689
2.141112	0.575028412631724
2.142138	0.617314652683354
2.143163	0.61621945155683
2.144188	0.585732111713964
2.145214	0.659947593809425
2.146239	0.684298909935307
2.147265	0.647435039993512
2.14829	0.680653345143921
2.149315	0.63804364702325
2.150341	0.758114878124129
2.151366	0.706899147796756
2.152392	0.71585476987368
2.153417	0.681172763989966
2.154442	0.636459486614286
2.155468	0.632435376240972
2.156493	0.653755872639849
2.157518	0.674099157954451
2.158544	0.667715870343442
2.159569	0.674487766446398
2.160595	0.696234842427477
2.16162	0.699569595531603
2.162645	0.739687938167225
2.163671	0.748339593040944
2.164696	0.731068932158582
2.165722	0.639669589923204
2.166747	0.70593414735575
2.167772	0.741274273690009
2.168798	0.731499081534112
2.169823	0.688788282360008
2.170849	0.740535705150839
2.171874	0.737222433923724
2.172899	0.751925684740986
2.173925	0.676245827029964
2.17495	0.732663701319514
2.175975	0.796802110871583
2.177001	0.733806727074363
2.178026	0.791193315250995
2.179052	0.746569640811847
2.180077	0.751664823938283
2.181102	0.755181131877916
2.182128	0.690155060091375
2.183153	0.688830765404682
2.184179	0.736969253939437
2.185204	0.678536591480813
2.186229	0.706188247013762
2.187255	0.83789593784584
2.18828	0.732199111992373
2.189306	0.727995615385752
2.190331	0.725018361774611
2.191356	0.711833388376725
2.192382	0.725793737396679
2.193407	0.719631041202772
2.194433	0.697865673701093
2.195458	0.719554370672585
2.196483	0.716279452566549
2.197509	0.675320832914941
2.198534	0.694378695856728
2.199559	0.711814529510967
2.200585	0.75387955835051
2.20161	0.702481734683728
2.202636	0.755594439828667
2.203661	0.698641041560435
2.204686	0.682036756339165
2.205712	0.64734683771946
2.206737	0.725289954409138
2.207763	0.703069698946733
2.208788	0.676207769501251
2.209813	0.677530726330091
2.210839	0.662932912080619
2.211864	0.627828960453546
2.21289	0.655026543356015
2.213915	0.721289491450257
2.21494	0.689779782417331
2.215966	0.700218549832465
2.216991	0.808610348041459
2.218016	0.63458592737861
2.219042	0.645487837148966
2.220067	0.640942825631507
2.221093	0.582041386088146
2.222118	0.691269582619234
2.223143	0.654975384082486
2.224169	0.600050076346066
2.225194	0.690096209474157
2.22622	0.643445531644754
2.227245	0.700076029107018
2.22827	0.678864539089942
2.229296	0.665914336394592
2.230321	0.785117293342848
2.231347	0.613000218789104
2.232372	0.622884122073608
2.233397	0.583186645405817
2.234423	0.617276480525364
2.235448	0.623684985425752
2.236473	0.624286088145892
2.237499	0.586370610408682
2.238524	0.627061298321504
2.23955	0.580598519474215
2.240575	0.635473561526158
2.2416	0.540893224309022
2.242626	0.619598833629866
2.243651	0.47418491285759
2.244677	0.559248556105682
2.245702	0.532918158346185
2.246727	0.590618919298409
2.247753	0.532684343383434
2.248778	0.476866239763954
2.249804	0.484669309250297
2.250829	0.532046416670576
2.251854	0.527179808473546
2.25288	0.511386744756745
2.253905	0.55165540305118
2.254931	0.455645721485117
2.255956	0.489478588211507
2.256981	0.447770515343797
2.258007	0.51877255225016
2.259032	0.495949063952842
2.260057	0.457178286093347
2.261083	0.471546175517064
2.262108	0.39693727121801
2.263134	0.455253093622712
2.264159	0.467990989158375
2.265184	0.476833179190931
2.26621	0.398098994239624
2.267235	0.484561947410855
2.268261	0.403235883399593
2.269286	0.379474848529083
2.270311	0.385279701209654
2.271337	0.42907977821298
2.272362	0.385556576153035
2.273388	0.372206417739216
2.274413	0.443038921691819
2.275438	0.525338765679343
2.276464	0.481015471224835
2.277489	0.367747735738033
2.278514	0.346496090393986
2.27954	0.312092207575806
2.280565	0.356112350922285
2.281591	0.329029365818463
2.282616	0.372305238961057
2.283641	0.328214771480206
2.284667	0.404812663291516
2.285692	0.341103999223595
2.286718	0.308295358235621
2.287743	0.355129874472157
2.288768	0.33292631993725
2.289794	0.290293578888442
2.290819	0.276333356215206
2.291845	0.279021059593076
2.29287	0.333741521216315
2.293895	0.32759189529848
2.294921	0.332232211714692
2.295946	0.335954397667451
2.296972	0.242071921337709
2.297997	0.274854576572054
2.299022	0.207541925574786
2.300048	0.238567575160891
2.301073	0.21362160788177
2.302098	0.245017816271103
2.303124	0.157078464666025
2.304149	0.250187734423992
2.305175	0.204704894514797
2.3062	0.156094546449198
2.307225	0.224438907830171
2.308251	0.211460495601383
2.309276	0.175435763251352
2.310302	0.201651119065429
2.311327	0.191645342469616
2.312352	0.149026438325355
2.313378	0.159595474781481
2.314403	0.150510103810668
2.315429	0.167790809874016
2.316454	0.151978891207505
2.317479	0.143162333858462
2.318505	0.197335836657944
2.31953	0.152298398708667
2.320555	0.120878099688837
2.321581	0.0977193628991931
2.322606	0.144279342671806
2.323632	0.151941720818551
2.324657	0.164699934493444
2.325682	0.166365342760143
2.326708	0.108055279037222
2.327733	0.17638011359405
2.328759	0.112815761808579
2.329784	0.170651751058143
2.330809	0.118754187711746
2.331835	0.052514669258973
2.33286	0.127366939958587
2.333886	0.0904041632027668
2.334911	0.0661973057620251
2.335936	0.112581418561736
2.336962	0.0904958180695433
2.337987	0.00361626445039855
2.339012	0.120505223691185
2.340038	0.181947215488195
2.341063	0.0293882264769023
2.342089	0.112316840910609
2.343114	0.0840797764901395
2.344139	0.0720001121050516
2.345165	0.0852107124965406
2.34619	0.04871907720306
2.347216	0.0234005997727882
2.348241	0.123870558758101
2.349266	0.0795401964218269
2.350292	0.0824805920812854
2.351317	0.0919175824089738
2.352343	0.0521269758270111
2.353368	0.0606859913851764
2.354393	0.0782776246924519
2.355419	0.00492305204850893
2.356444	0.0559230273722891
2.35747	0.0993274659333761
2.358495	0.0509693201784514
2.35952	0.139647003361576
2.360546	0.0511322231952112
2.361571	0.0292132332092971
2.362596	0.0436280822237157
2.363622	0.0404438773657047
2.364647	0.0591374847124123
2.365673	0.0612345193938362
2.366698	0.036460399101746
2.367723	0.0650444969057521
2.368749	0.0214842438601734
2.369774	0.087707090206375
2.3708	0.0489963381908587
2.371825	0.12967312285296
2.37285	0.0415878026741363
2.373876	0.0424786537416912
2.374901	0.0568750899742128
2.375927	0.0726880249704998
2.376952	0.0628203492837194
2.377977	0.0151332226866438
2.379003	0.0291795649647609
2.380028	0.0269380448955603
2.381053	0.0291510407864235
2.382079	0.0157273622007713
2.383104	0.0533066176412047
2.38413	0.0309873327793229
2.385155	0.0523739340926916
2.38618	0.11826989132659
2.387206	0.0541800712783916
2.388231	0.0183835032746118
2.389257	0.0792123405443527
2.390282	0.0447812033971766
2.391307	0.0546263755666336
2.392333	0.0181034424961863
2.393358	0.0513200603850015
2.394384	0.0320990895573709
2.395409	0.0934944213843629
2.396434	0.0560634366384056
2.39746	0.037249570544904
2.398485	0.0375986481477002
2.399511	0.0301622568882514
2.400536	0.0102856882055189
2.401561	0.0314390194501308
2.402587	0.0862731093974623
2.403612	0.0845427922621734
2.404637	0.0440787443453475
2.405663	0.0509024710285866
2.406688	0.0559894776481055
2.407714	0.0849995756438831
2.408739	0.0406377530983582
2.409764	0.0707269388199009
2.41079	0.0414320553413719
2.411815	0.016883245740478
2.412841	0.0706191924177004
2.413866	0.0177372779737024
2.414891	0.0591243291761099
2.415917	0.0550206216459338
2.416942	0.0454211549232613
2.417968	0.144439866420765
2.418993	0.0867520833899475
2.420018	0.0705195069044254
2.421044	0.0348817526050412
2.422069	0.0738933025372178
2.423094	0.0349863225882601
2.42412	0.0535101724144522
2.425145	0.0408593167920288
2.426171	0.123573680888165
2.427196	0.0148282266792914
2.428221	0.054001438019462
2.429247	0.0382291380035614
2.430272	0.10209509391876
2.431298	0.0574598182663764
2.432323	0.0420166382752476
2.433348	0.0697531619806543
2.434374	0.086824402244933
2.435399	0.0624174522490145
2.436425	0.0414028744062282
2.43745	0.0187371443937694
2.438475	0.0148141337113793
2.439501	0.0260924629854255
2.440526	0.0620611277520164
2.441551	0.0361070752748114
2.442577	0.0303369211182177
2.443602	0.0426991415824557
2.444628	0.0147300618766212
2.445653	0.0261475778267166
2.446678	0.110227009573165
2.447704	0.0408787705870174
2.448729	0.00119838481039616
2.449755	0.0708965374852884
2.45078	0.0298911787379923
[truncated: 48 more rows]
