# Supplementary material for: Nanoscale magnonic Fabry-Pérot resonator for low-loss spin-wave manipulation
Source: Nat Commun. 2021 Apr 16;12:2293. doi: 10.1038/s41467-021-22520-6 (PMC8052321; doi:10.1038/s41467-021-22520-6)
Supplement: Supplementary file 4 — Source Data [file 41467_2021_22520_MOESM4_ESM.zip › Source data/Fig1/Fig1d_lower panel_YIG_CoFeB.txt]

0.4010254	0.214192621135813
0.4020508	0.121800786270044
0.4030762	0.106136327275176
0.4041016	0.178961920346945
0.405127	0.295976114570365
0.4061523	0.209843046808413
0.4071777	0.219253517188163
0.4082031	0.311629105759149
0.4092285	0.15182548104098
0.4102539	0.315461816283937
0.4112793	0.397175222238193
0.4123047	0.215900799109244
0.4133301	0.2070855308171
0.4143555	0.220455837605181
0.4153809	0.387939408363515
0.4164062	0.13086191566417
0.4174316	0.56580314383223
0.418457	0.39243932554
0.4194824	0.501912937773574
0.4205078	0.179551033193101
0.4215332	0.0555026346532631
0.4225586	0.115259177289205
0.423584	0.377025854931422
0.4246094	0.116136095246307
0.4256348	0.234868557506321
0.4266601	0.152166721070317
0.4276855	0.0245627306095495
0.4287109	0.113981314119082
0.4297363	0.257218498687403
0.4307617	0.320465227052247
0.4317871	0.0381051111516552
0.4328125	0.180079047639397
0.4338379	0.283149809095468
0.4348633	0.119270648759649
0.4358887	0.272027529556922
0.436914	0.11864712435868
0.4379394	0.145973854799283
0.4389648	0.244692814537975
0.4399902	0.164947587713772
0.4410156	0.302968469710087
0.442041	0.041282423628766
0.4430664	0.353949202401503
0.4440918	0.421330119053955
0.4451172	0.401645254659693
0.4461426	0.18455350159279
0.4471679	0.172785382747676
0.4481933	0.134203587263325
0.4492187	0.160024575920776
0.4502441	0.352502373739766
0.4512695	0.119043283508796
0.4522949	0.159649302613728
0.4533203	0.162847014166426
0.4543457	0.146843526681583
0.4553711	0.244219842640139
0.4563965	0.100995119498507
0.4574218	0.13366631047783
0.4584472	0.216151496572389
0.4594726	0.140362996171706
0.460498	0.260845123609801
0.4615234	0.105535576999328
0.4625488	0.109349215217477
0.4635742	0.129925776048218
0.4645996	0.0569138273122427
0.465625	0.256250841456882
0.4666504	0.125075401147988
0.4676757	0.271897888874045
0.4687011	0.0259747909062442
0.4697265	0.294434318581598
0.4707519	0.0896577562424066
0.4717773	0.072546446795848
0.4728027	0.196239218336855
0.4738281	0.195760053292976
0.4748535	0.232464523806365
0.4758789	0.269129725108803
0.4769043	0.212681819896859
0.4779296	0.0542040851761809
0.478955	0.425179076162092
0.4799804	0.27286166007631
0.4810058	0.222809901439793
0.4820312	0.0761549688339087
0.4830566	0.162527572315623
0.484082	0.203959677292964
0.4851074	0.300895789958999
0.4861328	0.252691400202084
0.4871582	0.217210123762475
0.4881835	0.104954543025601
0.4892089	0.150988457083116
0.4902343	0.104105252777032
0.4912597	0.176506612731983
0.4922851	0.165604424947259
0.4933105	0.208058382804366
0.4943359	0.286516354834501
0.4953613	0.018115944418575
0.4963867	0.0847632861788528
0.4974121	0.0963919359511417
0.4984374	0.086982427079567
0.4994628	0.208745623710171
0.5004882	0.417888113804035
0.5015136	0.2311076616712
0.502539	0.138201424610234
0.5035644	0.00914555173988065
0.5045898	0.204358757798387
0.5056152	0.097278494477703
0.5066406	0.167232532365356
0.507666	0.286937863662663
0.5086913	0.273767463849231
0.5097167	0.108914588277641
0.5107421	0.189789264506426
0.5117675	0.278785432799223
0.5127929	0.508084613164095
0.5138183	0.13872810249779
0.5148437	0.218974727142383
0.5158691	0.165381805568395
0.5168945	0.361398860656989
0.5179199	0.15554565598059
0.5189452	0.0163111911125517
0.5199706	0.073133074466396
0.520996	0.125342250979056
0.5220214	0.0443547977252123
0.5230468	0.19550622058863
0.5240722	0.0253436206909826
0.5250976	0.135629927944533
0.526123	0.0747631603658279
0.5271484	0.113463855234423
0.5281737	0.147502141170498
0.5291991	0.20988201891265
0.5302245	0.187450139403827
0.5312499	0.263802188524588
0.5322753	0.156357286743144
0.5333007	0.178867615478657
0.5343261	0.318195226775843
0.5353515	0.21809944919666
0.5363769	0.111348179846663
0.5374023	0.328787749476528
0.5384277	0.196507952711054
0.539453	0.123306158594776
0.5404784	0.185638234299405
0.5415038	0.0722912492239939
0.5425292	0.142807691315077
0.5435546	0.140815379409411
0.54458	0.0981356208017991
0.5456054	0.217957105133792
0.5466308	0.0667638155525057
0.5476562	0.338488403167627
0.5486816	0.102278296591773
0.5497069	0.115893541409397
0.5507323	0.149752118141833
0.5517577	0.189144432932217
0.5527831	0.180628172971738
0.5538085	0.280349272492497
0.5548339	0.364047934229876
0.5558593	0.267733418138808
0.5568847	0.144242930060001
0.5579101	0.273199199503964
0.5589354	0.22712966868968
0.5599608	0.162583091860016
0.5609862	0.134587955453617
0.5620116	0.160318034983706
0.563037	0.139919393249624
0.5640624	0.118701776246776
0.5650878	0.182400201562982
0.5661132	0.0385528994811298
0.5671386	0.0809461873736033
0.568164	0.111557968939132
0.5691894	0.0420445743973524
0.5702147	0.139741326271561
0.5712401	0.243498246566928
0.5722655	0.125650355013196
0.5732909	0.124026038763777
0.5743163	0.273419600245227
0.5753417	0.0876424066003416
0.5763671	0.208876568362466
0.5773925	0.167434609952929
0.5784179	0.0845244596155722
0.5794433	0.110210011073267
0.5804686	0.0793667414463697
0.581494	0.122311846747281
0.5825194	0.249209506825161
0.5835448	0.0951299935470854
0.5845702	0.240349151621324
0.5855956	0.0261439972050201
0.586621	0.0731062824283173
0.5876464	0.0325413002755069
0.5886718	0.0463807612599244
0.5896972	0.0979981251267008
0.5907225	0.116707155106914
0.5917479	0.0506411310224337
0.5927733	0.174247736763781
0.5937987	0.15042945666244
0.5948241	0.0872667993695615
0.5958495	0.0768868546146121
0.5968749	0.0882632677170889
0.5979003	0.0387723593255021
0.5989257	0.194373514198565
0.5999511	0.120324363503253
0.6009764	0.0587725975844815
0.6020018	0.197668048633789
0.6030272	0.18702047202392
0.6040526	0.151103950732707
0.605078	0.166867563681651
0.6061034	0.0821710265954375
0.6071288	0.131977765464862
0.6081542	0.103520680257521
0.6091796	0.0942004662883662
0.610205	0.178830396077397
0.6112303	0.0360012703465864
0.6122557	0.120077598158851
0.6132811	0.195195180063494
0.6143065	0.0508220104514294
0.6153319	0.0667140576097077
0.6163573	0.0544777697660706
0.6173827	0.211625503148203
0.6184081	0.191249779551716
0.6194335	0.170167161529626
0.6204589	0.0936639482275892
0.6214842	0.181812191384021
0.6225096	0.328874613333799
0.623535	0.194010359848666
0.6245604	0.0760270016635228
0.6255858	0.00738986786238267
0.6266112	0.0687596258369939
0.6276366	0.0168111651295187
0.628662	0.0696757684179407
0.6296874	0.217088919187024
0.6307128	0.228380110087333
0.6317381	0.0513201389236487
0.6327635	0.179754530328807
0.6337889	0.177520038849175
0.6348143	0.13467712890177
0.6358397	0.19584565022592
0.6368651	0.144271803467119
0.6378905	0.11594840946129
0.6389159	0.0821783265413241
0.6399413	0.16526188834257
0.6409667	0.158527438690373
0.641992	0.051679630800505
0.6430174	0.130596411311119
0.6440428	0.132183660021815
0.6450682	0.133370532914657
0.6460936	0.142746599535185
0.647119	0.037845511429982
0.6481444	0.186418052327724
0.6491698	0.12015307582564
0.6501952	0.107901348221095
0.6512206	0.106543461253035
0.6522459	0.258443801671485
0.6532713	0.107239691793354
0.6542967	0.0604717752564748
0.6553221	0.0246132995815271
0.6563475	0.073666878377849
0.6573729	0.236817953150403
0.6583983	0.0931990043579356
0.6594237	0.0602663457013224
0.6604491	0.220850315134142
0.6614745	0.05575338054335
0.6624998	0.068814700379493
0.6635252	0.0165440487255304
0.6645506	0.0141999203544457
0.665576	0.0512437341458807
0.6666014	0.0800821671456817
0.6676268	0.106854039170604
0.6686522	0.111163657548798
0.6696776	0.129559399296016
0.670703	0.21681334446777
0.6717284	0.196631167865771
0.6727537	0.100156702111891
0.6737791	0.167414060688566
0.6748045	0.351280184674186
0.6758299	0.275874993207832
0.6768553	0.102535383631223
0.6778807	0.0203442992983809
0.6789061	0.106470603921948
0.6799315	0.24818885787968
0.6809569	0.117828047359352
0.6819823	0.162464350407527
0.6830076	0.0941044547214266
0.684033	0.142268991668011
0.6850584	0.185203392252303
0.6860838	0.0562187123816448
0.6871092	0.113086771280466
0.6881346	0.0936609345805059
0.68916	0.0852825061983546
0.6901854	0.208641672408899
0.6912108	0.0879881240828556
0.6922362	0.0767541187211449
0.6932615	0.0985612557288961
0.6942869	0.13162059375452
0.6953123	0.127200697444863
0.6963377	0.231229222554163
0.6973631	0.0876755897263463
0.6983885	0.0674415220671894
0.6994139	0.0874551207402248
0.7004393	0.0377428734663711
0.7014647	0.105236903792415
0.7024901	0.147953214275048
0.7035154	0.0606082367433709
0.7045408	0.198307567424468
0.7055662	0.101196589017205
0.7065916	0.206062074186615
0.707617	0.151492434083072
0.7086424	0.110448969107919
0.7096678	0.120227755678231
0.7106932	0.0370837765838284
0.7117186	0.0358316928244048
0.712744	0.0164038369246583
0.7137693	0.0341391207341372
0.7147947	0.068172521254284
0.7158201	0.0181762414620647
0.7168455	0.123392529169665
0.7178709	0.165072927749849
0.7188963	0.112636339596409
0.7199217	0.107013616516077
0.7209471	0.184698760781673
0.7219725	0.0476200079638223
0.7229979	0.136448696915962
0.7240232	0.0927467551255072
0.7250486	0.29211336931096
0.726074	0.131313941837167
0.7270994	0.0927608535037243
0.7281248	0.0327887383717325
0.7291502	0.0654430536425983
0.7301756	0.0956052897959443
0.731201	0.0490386343332938
0.7322264	0.09874822825639
0.7332518	0.170879548502404
0.7342771	0.173108099772577
0.7353025	0.0672028979578448
0.7363279	0.0187051057898977
0.7373533	0.14923647115485
0.7383787	0.0399455823815475
0.7394041	0.101857019575812
0.7404295	0.0591110044674678
0.7414549	0.0865692073192079
0.7424803	0.0763721367841145
0.7435057	0.195684849931479
0.744531	0.0369097768490694
0.7455564	0.134084930920548
0.7465818	0.141438355774274
0.7476072	0.0616615430426518
0.7486326	0.0370772146206481
0.749658	0.0521336621759492
0.7506834	0.0782616718599264
0.7517088	0.0398605243777575
0.7527342	0.0938804740793191
0.7537596	0.0573176788600774
0.7547849	0.111819925614368
0.7558103	0.178927316527387
0.7568357	0.0528392615284298
0.7578611	0.0841390629691471
0.7588865	0.14042383012487
0.7599119	0.136918651529353
0.7609373	0.131641265384836
0.7619627	0.0161919778559909
0.7629881	0.0467199686137534
0.7640135	0.0605904752756941
0.7650388	0.0941789448119042
0.7660642	0.0388820838200911
0.7670896	0.049792350545779
0.768115	0.185116891471956
0.7691404	0.0140261979962628
0.7701658	0.0783087305232973
0.7711912	0.0212603265372539
0.7722166	0.133466792047114
0.773242	0.176469148565609
0.7742674	0.038525346472634
0.7752927	0.192340515861219
0.7763181	0.0327625675987287
0.7773435	0.043816453479588
0.7783689	0.0875088093111419
0.7793943	0.100245032601158
0.7804197	0.047021300400174
0.7814451	0.134075392903553
0.7824705	0.01814610623825
0.7834959	0.0486446061957829
0.7845213	0.0691847768451948
0.7855466	0.171969181412989
0.786572	0.0688745271561163
0.7875974	0.18294850728194
0.7886228	0.0415006483777639
0.7896482	0.0441077955579956
0.7906736	0.130955447336068
0.791699	0.137991284995788
0.7927244	0.211716015203083
0.7937498	0.0790003210188066
0.7947752	0.114270829272311
0.7958005	0.141161902750999
0.7968259	0.0668832998893005
0.7978513	0.16947685872202
0.7988767	0.039036081186177
0.7999021	0.117461666502408
0.8009275	0.0969629222986545
0.8019529	0.150815353538885
0.8029783	0.0382748385036185
0.8040037	0.0616914114704746
0.8050291	0.15133605775491
0.8060544	0.140469140485668
0.8070798	0.174793135295223
0.8081052	0.0305413350968372
0.8091306	0.074846613924069
0.810156	0.100197559429895
0.8111814	0.0640491990057955
0.8122068	0.0457674408649787
0.8132322	0.0305001569580896
0.8142576	0.0500682524857818
0.815283	0.153023848317753
0.8163083	0.192253629062991
0.8173337	0.0392906656811526
0.8183591	0.0979230273782638
0.8193845	0.0716243477135604
0.8204099	0.0325802931263057
0.8214353	0.138442548187336
0.8224607	0.160194176161214
0.8234861	0.141799388396157
0.8245115	0.125179222748865
0.8255369	0.0938383712462839
0.8265622	0.0952018736150634
0.8275876	0.0342908678427318
0.828613	0.101981331639253
0.8296384	0.108735710736369
0.8306638	0.0618765912242979
0.8316892	0.0895292489452497
0.8327146	0.193112354489008
0.83374	0.095597513838955
0.8347654	0.14180632995992
0.8357908	0.0664294442271084
0.8368161	0.11401813236221
0.8378415	0.100507660537319
0.8388669	0.149902264617218
0.8398923	0.0434185439743366
0.8409177	0.0659996862260935
0.8419431	0.132206871805508
0.8429685	0.139456350421442
0.8439939	0.0890279122167267
0.8450193	0.0340282868106932
0.8460447	0.106670927741641
0.84707	0.0404594558637483
0.8480954	0.0510934521989756
0.8491208	0.114204520076969
0.8501462	0.0371084587900737
0.8511716	0.111176802660312
0.852197	0.01800715286162
0.8532224	0.00944968271170546
0.8542478	0.04014252094757
0.8552732	0.191514074560416
0.8562986	0.167169220486495
0.8573239	0.0401006452241186
0.8583493	0.0796501643424827
0.8593747	0.0733407732327258
0.8604001	0.0392156374116563
0.8614255	0.0465770680509841
0.8624509	0.173797733338499
0.8634763	0.183820376883906
0.8645017	0.0884998849317421
0.8655271	0.112459305175439
0.8665525	0.229331351020243
0.8675778	0.115459321668004
0.8686032	0.058675236980446
0.8696286	0.0708531220286707
0.870654	0.0668887164455299
0.8716794	0.0942203666635364
0.8727048	0.0333423247439242
0.8737302	0.137261299587065
0.8747556	0.0854719851199824
0.875781	0.157485495055717
0.8768064	0.0962087263758798
0.8778317	0.0443475048669577
0.8788571	0.0659739891360588
0.8798825	0.072010832063534
0.8809079	0.0167837463237493
0.8819333	0.0858717798181381
0.8829587	0.108180691901771
0.8839841	0.0727785033553295
0.8850095	0.0641860340068788
0.8860349	0.0981524034612551
0.8870603	0.0299477104830737
0.8880856	0.118628762425392
0.889111	0.150635972725517
0.8901364	0.0893977294810044
0.8911618	0.100955298783413
0.8921872	0.0270921105522885
0.8932126	0.145637146552932
0.894238	0.0631026797550167
0.8952634	0.0840763585945883
0.8962888	0.115677268114285
0.8973142	0.182939084010963
0.8983395	0.0912137124255103
0.8993649	0.0976958095656058
0.9003903	0.147047405921145
0.9014157	0.103051635503511
0.9024411	0.0394149581695034
0.9034665	0.0637527370602709
0.9044919	0.135140600735371
0.9055173	0.0653502583196563
0.9065427	0.0587655535992871
0.9075681	0.150328356064257
0.9085934	0.048205831220592
0.9096188	0.125239189853439
0.9106442	0.0523257318222033
0.9116696	0.0501178097209375
0.912695	0.166853922401192
0.9137204	0.0924176143224575
0.9147458	0.0405410444153675
0.9157712	0.0335961412542125
0.9167966	0.0572384949585452
0.917822	0.0867642041409108
0.9188473	0.141269045213805
0.9198727	0.0386473440971201
0.9208981	0.115502951429235
0.9219235	0.0382410224843492
0.9229489	0.123514721380344
0.9239743	0.074568661857059
0.9249997	0.0302568915130752
0.9260251	0.0170887584032017
0.9270505	0.0538566476316685
0.9280759	0.0247442613380638
0.9291012	0.0751270149347956
0.9301266	0.105939890395211
0.931152	0.162159090246914
0.9321774	0.0488157693748014
0.9332028	0.0917730533886222
0.9342282	0.0482063082789431
0.9352536	0.144939104282926
0.936279	0.0277256393469244
0.9373044	0.169309482759708
0.9383298	0.096317450546225
0.9393551	0.0384821034202914
0.9403805	0.0411141493645801
0.9414059	0.0831319190334767
0.9424313	0.0391082998465844
0.9434567	0.147106780730929
0.9444821	0.00879504922895017
0.9455075	0.0486936382754349
0.9465329	0.0910780727271037
0.9475583	0.0650454041934186
0.9485837	0.0915697674996983
0.949609	0.0683893455011407
0.9506344	0.112425096584051
0.9516598	0.0376699274380533
0.9526852	0.0929812607666179
0.9537106	0.103377331024844
0.954736	0.0836926814486949
0.9557614	0.0481723192325315
0.9567868	0.0240576926104832
0.9578122	0.0908469559031787
0.9588376	0.0547575919307467
0.9598629	0.148389533915921
0.9608883	0.0516358863525915
0.9619137	0.024407199771465
0.9629391	0.139153275693325
0.9639645	0.0528882149378905
0.9649899	0.0810890599225136
0.9660153	0.0600221146884688
0.9670407	0.0476621829043289
0.9680661	0.104748295290472
0.9690915	0.0679202973721442
0.9701168	0.128822078293412
0.9711422	0.154859034361578
0.9721676	0.0734172423252331
0.973193	0.0756745857611028
0.9742184	0.115724727725761
0.9752438	0.0861042333160745
0.9762692	0.0780564628037574
0.9772946	0.0407252391499448
0.97832	0.110487005854134
0.9793454	0.0745393782009939
0.9803707	0.140407781948213
0.9813961	0.161809701667236
0.9824215	0.00744739802418872
0.9834469	0.00795657648414976
0.9844723	0.0149931047653653
0.9854977	0.0599869676462355
0.9865231	0.0607813373164165
0.9875485	0.0463692588725645
0.9885739	0.0716216490113604
0.9895993	0.13272397227652
0.9906246	0.0401958448508101
0.99165	0.0624964224424095
0.9926754	0.0494343296290908
0.9937008	0.0292081411670411
0.9947262	0.0414704714570923
0.9957516	0.101778480587516
0.996777	0.047393208970996
0.9978024	0.0600165426608039
0.9988278	0.106174170604731
0.9998532	0.101696743398071
1.000879	0.0365413491605948
1.001904	0.087773381234507
1.002929	0.0306051279701978
1.003955	0.0582744427647953
1.00498	0.080835859697662
1.006005	0.0272698024165211
1.007031	0.0574475905859413
1.008056	0.0531256487545066
1.009082	0.0188221137035479
1.010107	0.18238991941841
1.011132	0.00923666756395427
1.012158	0.0607912598379775
1.013183	0.0785906745429615
1.014209	0.12360088491177
1.015234	0.20530015206161
1.016259	0.0803533384615605
1.017285	0.0434198009840944
1.01831	0.072298173687753
1.019336	0.0666652414875136
1.020361	0.0491176211082469
1.021386	0.0723101669087826
1.022412	0.0646701112914784
1.023437	0.0840369958370913
1.024463	0.0632741498839487
1.025488	0.0834966732318246
1.026513	0.0808499585803889
1.027539	0.0617621518979099
1.028564	0.0540787133090817
1.029589	0.0433793994917
1.030615	0.0606424714030959
1.03164	0.0162042221069981
1.032666	0.115332441935173
1.033691	0.110142300225038
1.034716	0.0524817267314348
1.035742	0.185423871783503
1.036767	0.0551936517774544
1.037793	0.0588025171357698
1.038818	0.0768870468397233
1.039843	0.0534833885480436
1.040869	0.0914695626002114
1.041894	0.0925064050902428
1.04292	0.0654844423770104
1.043945	0.0870289935099131
1.04497	0.0789591849285344
1.045996	0.124903561355281
1.047021	0.0375078195791238
1.048046	0.0419991040388923
1.049072	0.0798305898761684
1.050097	0.180210659868619
1.051123	0.0326950086069813
1.052148	0.0684755573413652
1.053173	0.148662664860072
1.054199	0.0202598458574837
1.055224	0.123303815711356
1.05625	0.022463780711078
1.057275	0.0216720014306128
1.0583	0.0736642145336594
1.059326	0.102255156025658
1.060351	0.021560496819812
1.061377	0.0968705629545927
1.062402	0.0974690603709982
1.063427	0.0732478607011324
1.064453	0.04829075626387
1.065478	0.0892265116525447
1.066504	0.0895313362699307
1.067529	0.049884218180174
1.068554	0.0483101647018534
1.06958	0.0574842443959891
1.070605	0.06032488944737
1.07163	0.117160103827911
1.072656	0.10409409312199
1.073681	0.151551579073001
1.074707	0.0592483433935667
1.075732	0.105294194038671
1.076757	0.069487308323917
1.077783	0.0193877583008278
1.078808	0.0493314035941336
1.079834	0.0613103393368688
1.080859	0.0299790580047629
1.081884	0.072827550931035
1.08291	0.0636408568030954
1.083935	0.0425243558059441
1.084961	0.0934082429142996
1.085986	0.0936570261637855
1.087011	0.0356609033243887
1.088037	0.0263770799226385
1.089062	0.060910014988083
1.090087	0.0652814509259866
1.091113	0.0995114271165327
1.092138	0.0181223807304538
1.093164	0.0387760824872365
1.094189	0.0418091698297848
1.095214	0.050758478644844
1.09624	0.0194989198474633
1.097265	0.0471351167839998
1.098291	0.11304063954151
1.099316	0.0193569140131479
1.100341	0.0946483253805465
1.101367	0.0959862454454371
1.102392	0.0178306525494309
1.103418	0.091440685097451
1.104443	0.0679727097389011
1.105468	0.0232317297374302
1.106494	0.0848827503907843
1.107519	0.106964967612229
1.108544	0.0121894631092556
1.10957	0.0403560159615106
1.110595	0.08196320098953
1.111621	0.120278572083217
1.112646	0.0620174977728963
1.113671	0.0811809270380685
1.114697	0.0594559457668827
1.115722	0.12568307165443
1.116748	0.076593486758761
1.117773	0.0520726852039982
1.118798	0.0365841152323175
1.119824	0.0292621568087129
1.120849	0.0657825160142914
1.121875	0.0425369575876849
1.1229	0.0628090021944028
1.123925	0.0447218215283527
1.124951	0.100591365644962
1.125976	0.100339947583618
1.127002	0.0207135501689222
1.128027	0.0578986400034612
1.129052	0.134712020643231
1.130078	0.0196120361180252
1.131103	0.0909602529525292
1.132128	0.0501387219888923
1.133154	0.0787482517994654
1.134179	0.0886230926598536
1.135205	0.133063929837776
1.13623	0.118318079925525
1.137255	0.129970938377408
1.138281	0.065312469400483
1.139306	0.0433345589137907
1.140332	0.00932646631803132
1.141357	0.0916897016474588
1.142382	0.136597808672134
1.143408	0.0390516858073173
1.144433	0.038404547430762
1.145459	0.0340436923317866
1.146484	0.033253034666215
1.147509	0.0856442430297127
1.148535	0.0216684755457116
1.14956	0.0509898767673741
1.150585	0.0595783453052567
1.151611	0.0176753968846706
1.152636	0.0127541557035667
1.153662	0.0692368675263798
1.154687	0.0678360269972446
1.155712	0.107573761791762
1.156738	0.120455173857015
1.157763	0.101410849870673
1.158789	0.0203919754150755
1.159814	0.0518473441558138
1.160839	0.0207691994536992
1.161865	0.129519611947191
1.16289	0.110706154411377
1.163916	0.104027318374308
1.164941	0.0576089525243147
1.165966	0.0871205057958946
1.166992	0.0834370840671299
1.168017	0.0910074448529888
1.169042	0.108922920048817
1.170068	0.0625543418182088
1.171093	0.0930649650207816
1.172119	0.126995176857777
1.173144	0.0322842994236304
1.174169	0.0492081090142715
1.175195	0.0537158108723884
1.17622	0.0329611385873501
1.177246	0.0692953503862539
1.178271	0.0812165550132053
1.179296	0.0841896519911194
1.180322	0.0823426457059002
1.181347	0.0269960134802866
1.182373	0.0226167809319693
1.183398	0.0881636430795427
1.184423	0.0496676172826692
1.185449	0.0289267035947686
1.186474	0.106334069010486
1.1875	0.118347633230723
1.188525	0.0313474936779837
1.18955	0.0920540275722437
1.190576	0.0169031042626514
1.191601	0.0535295869621138
1.192626	0.0342208430251345
1.193652	0.0375677577195885
1.194677	0.0556695584494111
1.195703	0.104963973171355
1.196728	0.034158314866151
1.197753	0.0958491715685691
1.198779	0.0773806924949574
1.199804	0.0231894308251
1.20083	0.0634983121323772
1.201855	0.0524586934057845
1.20288	0.0441153210971087
1.203906	0.0529268376064337
1.204931	0.0309341900465398
1.205957	0.0537452105452393
1.206982	0.0631906014078545
1.208007	0.0981542998365088
1.209033	0.0315237152763222
1.210058	0.130608505530615
1.211083	0.0801966644118177
1.212109	0.0919341035680086
1.213134	0.0409931997528188
1.21416	0.00828657232420897
1.215185	0.0436455827525604
1.21621	0.0171054617493244
1.217236	0.0548656776474847
1.218261	0.0346699487195069
1.219287	0.0431982858461722
1.220312	0.0568744879620494
1.221337	0.0369267722923856
1.222363	0.105501860532267
1.223388	0.0461865247491192
1.224414	0.178151120402305
1.225439	0.0621929873261616
1.226464	0.0386057293761328
1.22749	0.0767791590689935
1.228515	0.0444132760368248
1.229541	0.0703706400564646
1.230566	0.0811979110364522
1.231591	0.022422867656221
1.232617	0.0618498486257266
1.233642	0.126389940382247
1.234667	0.0341346943588526
1.235693	0.081635017798533
1.236718	0.0145172475048016
1.237744	0.0517813083948494
1.238769	0.0937151312648758
1.239794	0.0470657076297648
1.24082	0.0509652949485137
1.241845	0.14996544241184
1.242871	0.0547461031302512
1.243896	0.0560844407957234
1.244921	0.0859618020928788
1.245947	0.061091824331281
1.246972	0.0789667452731254
1.247998	0.014714895677534
1.249023	0.0569172911246178
1.250048	0.0566397546761539
1.251074	0.0518461846332464
1.252099	0.058945194039142
1.253124	0.116755792216199
1.25415	0.113772481427845
1.255175	0.0681072153395013
1.256201	0.0852846547016871
1.257226	0.0729594821189714
1.258251	0.0656099621336943
1.259277	0.0300155556686949
1.260302	0.00843603752664828
1.261328	0.0856180269211928
1.262353	0.0320365844415974
1.263378	0.140844480292919
1.264404	0.109161494944031
1.265429	0.0272576864836655
1.266455	0.0140237999911181
1.26748	0.0513874130050239
1.268505	0.0796005660650733
1.269531	0.0898467004917804
1.270556	0.0865756124996872
1.271582	0.0177245751937726
1.272607	0.0407116210375035
1.273632	0.0237131232866264
1.274658	0.0448552039645168
1.275683	0.078032093361606
1.276708	0.0550104090004841
1.277734	0.0274604748595042
1.278759	0.0367096645949551
1.279785	0.0392148267298505
1.28081	0.0820254595497271
1.281835	0.0297781022542224
1.282861	0.0959872043687579
1.283886	0.0899389628172996
1.284912	0.0457667270567276
1.285937	0.0828613753844582
1.286962	0.0174552831500571
1.287988	0.0313941373039257
1.289013	0.0854507476262279
1.290039	0.106091048209421
1.291064	0.0928228608048928
1.292089	0.0514539728372339
1.293115	0.12398639631187
1.29414	0.0223458219311016
1.295165	0.114927067879745
1.296191	0.073376419466781
1.297216	0.0215068847358724
1.298242	0.0803269460435893
1.299267	0.0379281387840756
1.300292	0.0236153399427851
1.301318	0.04529960009746
1.302343	0.0151827501541256
1.303369	0.0559433781573905
1.304394	0.119256028160802
1.305419	0.0298968009955463
1.306445	0.0770529149318862
1.30747	0.0709469785216944
1.308496	0.132664997901867
1.309521	0.0800367372201947
1.310546	0.129398906068483
1.311572	0.0284778974665933
1.312597	0.0755387160670321
1.313622	0.0829268235130865
1.314648	0.0506366498767494
1.315673	0.0154648042245139
1.316699	0.0720748776537165
1.317724	0.062012402342545
1.318749	0.0725839604118293
1.319775	0.0721967320276154
1.3208	0.0327782509440138
1.321826	0.0520066092542573
1.322851	0.0517534318570388
1.323876	0.0610013420191212
1.324902	0.00930035831431682
1.325927	0.0380362290761952
1.326953	0.0569498341843706
1.327978	0.0730965765942948
1.329003	0.0611908093347686
1.330029	0.0320397276032342
1.331054	0.0357049005737882
1.33208	0.105121427490302
1.333105	0.0735409517203204
1.33413	0.0317839665489693
1.335156	0.0456228156351282
1.336181	0.0640108025609069
1.337206	0.120670823545441
1.338232	0.0591393516373599
1.339257	0.0200112502006646
1.340283	0.0229628264750723
1.341308	0.0341770372666389
1.342333	0.121391473724932
1.343359	0.0766895024929814
1.344384	0.0752204797145698
1.34541	0.0887235728575901
1.346435	0.0485536262580879
1.34746	0.0129788923682152
1.348486	0.110351057562878
1.349511	0.0428596747173202
1.350537	0.0914451865898991
1.351562	0.133030856507842
1.352587	0.128852538150709
1.353613	0.085981464103003
1.354638	0.0976969588149387
1.355663	0.11942460720017
1.356689	0.0402154893138079
1.357714	0.0887336241545008
1.35874	0.0843315080107291
1.359765	0.0764475951413368
1.36079	0.12305238811681
1.361816	0.046394479338509
1.362841	0.00332469848114276
1.363867	0.140493603911744
1.364892	0.108328768689609
1.365917	0.0315031080884061
1.366943	0.0948898344820645
1.367968	0.0633939583808497
1.368994	0.0948036128931999
1.370019	0.0541675288690789
1.371044	0.110806504497024
1.37207	0.0985286479280828
1.373095	0.0819317845954456
1.374121	0.0474814005237977
1.375146	0.0914980103134516
1.376171	0.0782906927173882
1.377197	0.0677175293009498
1.378222	0.142949321261647
1.379247	0.0971158825928967
1.380273	0.0462170241680725
1.381298	0.12237675864102
1.382324	0.101891047308058
1.383349	0.0859421281386504
1.384374	0.143646683165635
1.3854	0.11088708927286
1.386425	0.120930634562189
1.387451	0.105015052472338
1.388476	0.0958225558370184
1.389501	0.0651620143300675
1.390527	0.0927741227180813
1.391552	0.0216254210885245
1.392578	0.103922063680984
1.393603	0.115068253528713
1.394628	0.0417367159611614
1.395654	0.0523196175894282
1.396679	0.106716607224354
1.397704	0.102784362025783
1.39873	0.0904976522493048
1.399755	0.109707781353427
1.400781	0.016180701073396
1.401806	0.0489675196124533
1.402831	0.0467270996205425
1.403857	0.103298222849118
1.404882	0.0482603741989523
1.405908	0.0907896415166686
1.406933	0.103348170561868
1.407958	0.120677730741727
1.408984	0.158203963322605
1.410009	0.0856416711906937
1.411035	0.0993376074562066
1.41206	0.0952725354616224
1.413085	0.112712885184733
1.414111	0.0326266578839145
1.415136	0.0284109768636407
1.416161	0.120325245301393
1.417187	0.133085419476942
1.418212	0.261394187480613
1.419238	0.147560955403569
1.420263	0.179825192244162
1.421288	0.140577892317165
1.422314	0.319637329193822
1.423339	0.276540750396603
1.424365	0.37680517112338
1.42539	0.379576225912332
1.426415	0.363559503637465
1.427441	0.561605815728879
1.428466	0.654544433388124
1.429492	0.822351394087473
1.430517	1.0208426768582
1.431542	1.02963020867242
1.432568	1.06438561856373
1.433593	1.32762306744749
1.434619	1.56621975261585
1.435644	2.78219857849368
1.436669	4.34810957946842
1.437695	6.61000001486309
1.43872	8.81354823500751
1.439745	11.4043282008953
1.440771	13.5866127004351
1.441796	15.0379281250131
1.442822	16.2547694590218
1.443847	18.58564856952
1.444872	19.893959852569
1.445898	22.2029324646518
1.446923	23.5333049777673
1.447949	25.5859077308115
1.448974	27.0176063912738
1.449999	26.6584680830182
1.451025	26.9365065064231
1.45205	27.3031305043211
1.453076	26.7927485038046
1.454101	26.1783533697328
1.455126	25.9359089210808
1.456152	26.6475155657333
1.457177	27.081189913583
1.458202	26.284313571294
1.459228	25.5032259661812
1.460253	24.5250757873719
1.461279	25.131364927399
1.462304	24.271384390883
1.463329	25.3690797827986
1.464355	23.5754989435423
1.46538	23.5674219376636
1.466406	22.4098988910346
1.467431	21.9761589429386
1.468456	22.7740743239522
1.469482	22.6986958147335
1.470507	22.1795519366037
1.471533	19.9906923134268
1.472558	21.6308220180137
1.473583	21.8997570064816
1.474609	20.543219974984
1.475634	21.4190560878075
1.47666	19.5260696852849
1.477685	19.9454388175768
1.47871	19.120601863688
1.479736	20.808810829431
1.480761	21.9219650514204
1.481786	20.5727989353666
1.482812	21.0444821554392
1.483837	20.1041488762991
1.484863	21.119272300837
1.485888	19.0040628594974
1.486913	20.47533146431
1.487939	18.7704577312762
1.488964	19.7023954424127
1.48999	19.006469668485
1.491015	18.4181135784993
1.49204	18.7642854269914
1.493066	18.1856298636282
1.494091	17.4773371650932
1.495117	18.537329028453
1.496142	18.1170180203311
1.497167	18.0459533241812
1.498193	17.5951241706332
1.499218	17.5263967765568
1.500243	19.6022666542145
1.501269	18.3045630483157
1.502294	17.937670901858
1.50332	17.8800831602847
1.504345	17.5585202581449
1.50537	17.217270827274
1.506396	16.6573165785156
1.507421	17.1318602828785
1.508447	17.1280155416437
1.509472	16.6935801822198
1.510497	16.5809473995529
1.511523	16.0090669693427
1.512548	15.6879300395089
1.513574	15.3051624716935
1.514599	14.1557065914336
1.515624	15.0003118425593
1.51665	14.7195495862348
1.517675	13.754218408533
1.5187	13.6647465076534
1.519726	12.729735191427
1.520751	12.6413522673097
1.521777	12.0873435847619
1.522802	11.8110813053329
1.523827	11.637588432685
1.524853	11.4636803178742
1.525878	10.8097524992726
1.526904	10.7888028532136
1.527929	10.5273984542524
1.528954	10.3481428995974
1.52998	10.6589862366044
1.531005	10.4947073977887
1.532031	10.9806327549068
1.533056	11.2056023525735
1.534081	11.5148835228473
1.535107	12.4556580601543
1.536132	12.151628286165
1.537158	12.6667188729259
1.538183	12.847210514107
1.539208	13.5797238749309
1.540234	13.2431082698361
1.541259	14.0673368237403
1.542284	13.7998216032788
1.54331	13.4200518236593
1.544335	13.8221956341334
1.545361	13.6003536115279
1.546386	13.3373822722895
1.547411	13.3595081790642
1.548437	13.038417092666
1.549462	13.2886187762062
1.550488	12.4299066075469
1.551513	13.4391210970638
1.552538	12.1962724921691
1.553564	12.1255882168579
1.554589	11.6296559882752
1.555615	11.5168454612754
1.55664	11.5313550169278
1.557665	10.7418544292326
1.558691	11.1265448499089
1.559716	10.483498439055
1.560741	9.36590770871511
1.561767	9.11970712784276
1.562792	8.9994248279504
1.563818	8.70230927885903
1.564843	7.91150399689368
1.565868	7.49646033029723
1.566894	6.432500837138
1.567919	6.1937742423218
1.568945	6.07560577871088
1.56997	5.56170871579949
1.570995	5.11482901576077
1.572021	4.54637533810012
1.573046	4.4256827715896
1.574072	4.05528949421925
1.575097	3.48732538989668
1.576122	2.98863550659002
1.577148	2.6877937669376
1.578173	2.41607614884227
1.579199	1.97004750297875
1.580224	1.6520170027194
1.581249	1.46572050136696
1.582275	1.37465609147931
1.5833	1.55003142496231
1.584325	1.84032713877001
1.585351	2.17727731046369
1.586376	2.56971241281062
1.587402	3.05873643088384
1.588427	3.31423541765835
1.589452	3.72219894629119
1.590478	4.56191379350597
1.591503	4.57481377181028
1.592529	5.12104452600873
1.593554	5.50005628904887
1.594579	6.37179030112827
1.595605	6.36733380109831
1.59663	6.43613491607316
1.597656	7.28584577309251
1.598681	7.5459626615966
1.599706	7.99493666367316
1.600732	7.81710735479263
1.601757	8.21667091691891
1.602782	8.92636675905965
1.603808	8.58187511870646
1.604833	8.85867976819402
1.605859	9.27869584022777
1.606884	9.19955994964656
1.607909	9.20498583580817
1.608935	9.42838580815683
1.60996	10.1326496588829
1.610986	9.25780024508333
1.612011	9.30210641897038
1.613036	9.35066983053011
1.614062	9.374689586131
1.615087	9.10822215980629
1.616113	8.71567181255754
1.617138	8.65573581981134
1.618163	9.01023533798091
1.619189	8.69320823581559
1.620214	8.8816455235614
1.621239	8.97953116352931
1.622265	7.72760743007724
1.62329	7.38605076810632
1.624316	7.29184441482099
1.625341	7.12067829113632
1.626366	7.82464075900543
1.627392	6.93646398183123
1.628417	6.45270401582221
1.629443	6.34907226621302
1.630468	5.99629855387688
1.631493	5.30400614187286
1.632519	5.23836859546682
1.633544	4.77682824983189
1.63457	4.86337562095431
1.635595	4.00191866994519
1.63662	4.24659895240615
1.637646	3.75285369843403
1.638671	3.44201736822608
1.639697	3.25664620168973
1.640722	2.94285155285838
1.641747	2.67754996787455
1.642773	2.41817737054178
1.643798	2.23516604879441
1.644823	1.89950133607719
1.645849	1.70014038711069
1.646874	1.47020561144477
1.6479	1.34932863564014
1.648925	1.24039088201764
1.64995	1.27009863272563
1.650976	1.27092462222267
1.652001	1.4962666432462
1.653027	1.76228986163918
1.654052	2.11133592513484
1.655077	2.35770896694333
1.656103	2.72008653836478
1.657128	2.92201088720058
1.658154	3.40850498863901
1.659179	3.74504648329203
1.660204	3.94053771132703
1.66123	4.36852599695554
1.662255	4.74775238363691
1.66328	4.72904115138503
1.664306	4.9140161529589
1.665331	5.21580249135903
1.666357	5.63620244566614
1.667382	5.76976570610289
1.668407	6.18730904969721
1.669433	6.00168421893605
1.670458	6.54714951310668
1.671484	6.28934682672764
1.672509	6.61371875117547
1.673534	6.56037153385218
1.67456	6.76792900248748
1.675585	6.87681442933056
1.676611	7.07396341389557
1.677636	7.22331795313373
1.678661	7.13229492869413
1.679687	6.89789968725068
1.680712	6.76911041280795
1.681738	6.76903233747107
1.682763	6.60697652110737
1.683788	6.69251532942653
1.684814	6.44800681687186
1.685839	6.74686977276907
1.686864	6.40453022393969
1.68789	6.23861380531429
1.688915	6.30113019560816
1.689941	6.3515985671478
1.690966	6.40395691748469
1.691991	6.10014696744956
1.693017	6.07137968192774
1.694042	5.90633299824907
1.695068	5.68269218713252
1.696093	5.48425211312509
1.697118	5.33041301959473
1.698144	5.19294048406216
1.699169	5.16826515327233
1.700195	4.82412659942471
1.70122	4.67363619582975
1.702245	4.81409619585006
1.703271	4.18080748266145
1.704296	4.12601913538874
1.705321	4.25077470218418
1.706347	3.94460046541206
1.707372	3.84207639750866
1.708398	3.52059113091019
1.709423	3.46076056193216
1.710448	3.3297213131507
1.711474	3.12869909781114
1.712499	2.93441423533862
1.713525	2.73551561213092
1.71455	2.80291055836839
1.715575	2.49995055125938
1.716601	2.41170717397158
1.717626	2.30217264465656
1.718652	2.26059314998877
1.719677	2.06798559808656
1.720702	2.09740423934086
1.721728	1.93155986132358
1.722753	1.94992532658482
1.723778	1.93426774083419
1.724804	1.9981583535028
1.725829	2.03252379893282
1.726855	2.20473052492748
1.72788	2.34066574887509
1.728905	2.51198369558986
1.729931	2.66528083060485
1.730956	2.82243026824614
1.731982	3.1303907208462
1.733007	3.19037682707051
1.734032	3.54323297065406
1.735058	3.59833154858318
1.736083	3.7698176172884
1.737109	3.81799850087692
1.738134	4.13825482526596
1.739159	4.19470043996815
1.740185	4.18438480067262
1.74121	4.4003721035391
1.742236	4.56341801101981
1.743261	4.80229487457507
1.744286	4.78548913062249
1.745312	4.83000454036234
1.746337	4.85438701023167
1.747362	4.94128853927718
1.748388	5.08038638096799
1.749413	4.87323928101224
1.750439	4.90766309766678
1.751464	4.97739917369805
1.752489	5.09020971624176
1.753515	5.12042920082389
1.75454	5.02775043088001
1.755566	4.9106458282676
1.756591	4.91905531199203
1.757616	4.93330300928587
1.758642	4.62916027251454
1.759667	4.58858751610842
1.760693	4.91301861730688
1.761718	4.68884646951518
1.762743	4.31662266216293
1.763769	4.43969044746047
1.764794	4.46425659176721
1.765819	4.22973723126154
1.766845	4.35446003316714
1.76787	4.21938305440118
1.768896	4.23879309576217
1.769921	3.90608041477451
1.770946	4.02255940307312
1.771972	3.86951528955617
1.772997	4.03128083654228
1.774023	3.89257249381075
1.775048	3.94224490041258
1.776073	3.73660064319636
1.777099	3.722991486389
1.778124	3.50343856330791
1.77915	3.36024848406334
1.780175	3.440433610774
1.7812	3.12294203219977
1.782226	3.20683744871797
1.783251	3.10745031463369
1.784277	3.27010322523281
1.785302	2.98229239512996
1.786327	2.87938876156607
1.787353	2.67063731849951
1.788378	2.72607243159694
1.789403	2.67303100642884
1.790429	2.55618684435743
1.791454	2.46798175109709
1.79248	2.34660390980826
1.793505	2.34702711986377
1.79453	2.28007418347917
1.795556	2.26786513645338
1.796581	2.19488252942931
1.797607	2.38838737944434
1.798632	2.1506220557159
1.799657	2.29201942297106
1.800683	2.26331399394273
1.801708	2.32595165509858
1.802734	2.39746126687742
1.803759	2.42599718224568
1.804784	2.40542810438658
1.80581	2.44877851923787
1.806835	2.2988784480494
1.80786	2.41856935749732
1.808886	2.36637237361664
1.809911	2.59043769792867
1.810937	2.53051066774436
1.811962	2.5894207671209
1.812987	2.79933375516065
1.814013	2.8570426895448
1.815038	2.65309112270649
1.816064	2.95521887659865
1.817089	2.86690222140568
1.818114	2.89030273252647
1.81914	2.9951393009376
1.820165	2.89247380368864
1.821191	2.77423718714393
1.822216	2.89150736319675
1.823241	2.91927037668678
1.824267	2.64146671508766
1.825292	2.72497462082214
1.826317	2.73588479387218
1.827343	2.87941759981511
1.828368	2.95584229113294
1.829394	3.13918287428573
1.830419	2.67784550450993
1.831444	2.91678325011321
1.83247	2.83716854363096
1.833495	2.90599167193231
1.834521	3.10136104374322
1.835546	2.89334442025297
1.836571	2.79328634009351
1.837597	2.77770179823026
1.838622	2.69313706062871
1.839648	2.57544202903735
1.840673	2.46847750930366
1.841698	2.48298044862522
1.842724	2.39113084158296
1.843749	2.41801190138035
1.844775	2.5777106165864
1.8458	2.56846499927067
1.846825	2.56276494951805
1.847851	2.39282195167505
1.848876	2.53841987870631
1.849901	2.38056568619984
1.850927	2.52765265376792
1.851952	2.34520362945395
1.852978	2.42316205916835
1.854003	2.2172959551267
1.855028	2.16128392591163
1.856054	2.11920617338946
1.857079	2.05016203919672
1.858105	1.96670202366899
1.85913	2.02411493195446
1.860155	2.17263938280116
1.861181	1.99451360647307
1.862206	1.90845671434808
1.863232	1.91620545896989
1.864257	1.85636237451805
1.865282	1.84290717305762
1.866308	1.86366296226812
1.867333	1.83190738748456
1.868358	1.67542086094223
1.869384	1.5647687289194
1.870409	1.51748923884706
1.871435	1.47726151081076
1.87246	1.52566862272323
1.873485	1.48058376779761
1.874511	1.53650741555868
1.875536	1.45189203086669
1.876562	1.47034726380726
1.877587	1.4888388107964
1.878612	1.43449359713785
1.879638	1.40987020282188
1.880663	1.24371993920976
1.881689	1.3229828905315
1.882714	1.16893256384262
1.883739	1.1084028656796
1.884765	1.06546023660381
1.88579	1.05787919535242
1.886816	1.13446935192266
1.887841	1.21295415175325
1.888866	1.1327187664357
1.889892	1.12698576012095
1.890917	1.17695644869205
1.891942	1.23554875423915
1.892968	1.20368786619157
1.893993	1.13207941950952
1.895019	1.24193552517183
1.896044	1.16269434694195
1.897069	1.17004156217166
1.898095	1.05604475192685
1.89912	1.01402383697103
1.900146	0.982305162782778
1.901171	1.02654093070195
1.902196	0.957242420426576
1.903222	1.05345978118902
1.904247	1.0336051094255
1.905273	1.02871574286386
1.906298	1.02661983996506
1.907323	1.11299393312751
1.908349	1.05845823175532
1.909374	1.07629426537677
1.910399	1.00120576590967
1.911425	0.997686938593946
1.91245	1.04302872784922
1.913476	0.986892700221589
1.914501	0.962155615230021
1.915526	0.898792722490792
1.916552	0.862422270038828
1.917577	0.847846259073878
1.918603	0.95798021225007
1.919628	0.816321538847947
1.920653	0.907713607352941
1.921679	0.957567818204204
1.922704	0.974953033925722
1.92373	0.849246573865624
1.924755	0.964328293349256
1.92578	0.871831063595465
1.926806	0.831654666616535
1.927831	0.743954445247127
1.928856	0.801579029715149
1.929882	0.757705634735581
1.930907	0.712048764579681
1.931933	0.68202435765415
1.932958	0.690462438916948
1.933983	0.657342332816326
1.935009	0.653622183820378
1.936034	0.691832053562541
1.93706	0.597567428866676
1.938085	0.622295349066093
1.93911	0.593462809257598
1.940136	0.580091373742284
1.941161	0.533311212191081
1.942187	0.430736451331124
1.943212	0.453533167112382
1.944237	0.478896244418308
1.945263	0.410862077263952
1.946288	0.393962050055586
1.947314	0.431312082899668
1.948339	0.391055222619108
1.949364	0.31483988619033
1.95039	0.298390649528198
1.951415	0.383345615564154
1.95244	0.299871658040319
1.953466	0.293831165219748
1.954491	0.308674602657832
1.955517	0.253262913150129
1.956542	0.234124523501363
1.957567	0.230114714531414
1.958593	0.277169743441524
1.959618	0.207335168045751
1.960644	0.255162399449842
1.961669	0.202374343775341
1.962694	0.170775359374689
1.96372	0.211632713182878
1.964745	0.208422056475826
1.965771	0.217467361569263
1.966796	0.223618196164467
1.967821	0.187214522907368
1.968847	0.155428683819644
1.969872	0.157077944933075
1.970897	0.192293976489871
1.971923	0.157901900220116
1.972948	0.197663343144255
1.973974	0.159259008930358
1.974999	0.144805413205653
1.976024	0.192002878910897
1.97705	0.164913252404105
1.978075	0.18276950745642
1.979101	0.146804213977906
1.980126	0.155464034109488
1.981151	0.190785647579817
1.982177	0.180346406954799
1.983202	0.128156935021129
1.984228	0.196784773835909
1.985253	0.135830759214174
1.986278	0.133034507924729
1.987304	0.118411937000762
1.988329	0.154175518230425
1.989355	0.151679585011364
1.99038	0.146929922316178
1.991405	0.12707589820199
1.992431	0.155059177975689
1.993456	0.125817056578997
1.994481	0.109236568940151
1.995507	0.103178396624575
1.996532	0.121545725837527
1.997558	0.14973660669423
1.998583	0.107798137013442
1.999608	0.143257458969543
2.000634	0.0700710497110076
2.001659	0.0668061738990118
2.002685	0.0621600780895013
2.00371	0.09060815073534
2.004735	0.0652458084248191
2.005761	0.056582670517822
2.006786	0.061611097609292
2.007812	0.0831792450802302
2.008837	0.00677726393141023
2.009862	0.0933390560606872
2.010888	0.0856203876706967
2.011913	0.0400469029238692
2.012938	0.0567886569236155
2.013964	0.062228042416173
2.014989	0.0919272226402087
2.016015	0.0665571270862771
2.01704	0.100157536805369
2.018065	0.067744129059568
2.019091	0.0320993403632614
2.020116	0.046021954992291
2.021142	0.0531743313831409
2.022167	0.0531817969926149
2.023192	0.159137455932414
2.024218	0.0842360933852544
2.025243	0.0896043718656908
2.026269	0.0856780267373503
2.027294	0.0472750222935886
2.028319	0.0663410652314432
2.029345	0.0170532636384156
2.03037	0.0264018612334234
2.031395	0.0190586357185647
2.032421	0.0549440759865201
2.033446	0.114133205548696
2.034472	0.0795585505757891
2.035497	0.0778615450888794
2.036522	0.0178590898579883
2.037548	0.0721667335491672
2.038573	0.0889497355175882
2.039599	0.06014067078226
2.040624	0.0487008210958429
2.041649	0.0241986673698756
2.042675	0.0703096419536581
2.0437	0.0120210954820647
2.044726	0.031899864344997
2.045751	0.0388275464424846
2.046776	0.0725068732720071
2.047802	0.0747797305960848
2.048827	0.0858711425103754
2.049853	0.059563156386795
2.050878	0.094824806470913
2.051903	0.0586122398445444
2.052929	0.0637094774575656
2.053954	0.0229130566160161
2.054979	0.120188067712648
2.056005	0.0566996886220771
2.05703	0.14461636432593
2.058056	0.0510353127366777
2.059081	0.0358183988063467
2.060106	0.0348873384919873
2.061132	0.0680536852031637
2.062157	0.08946221309518
2.063183	0.0643060280070135
2.064208	0.0937919667289017
2.065233	0.127112270639512
2.066259	0.0464491812463062
2.067284	0.107674376207379
2.06831	0.122061712957186
2.069335	0.0426557866864884
2.07036	0.1431402467272
2.071386	0.109663187693711
2.072411	0.0617451079240007
2.073436	0.0745220730412976
2.074462	0.0979905099601492
2.075487	0.0810219339655765
2.076513	0.077323971072196
2.077538	0.0731193661867531
2.078563	0.129739438599973
2.079589	0.115500514858496
2.080614	0.122710350781772
2.08164	0.200605132723098
2.082665	0.186378828144857
2.08369	0.167817107802155
2.084716	0.102231845137434
2.085741	0.111973646507446
2.086767	0.0532026234905479
2.087792	0.128497049864791
2.088817	0.0928408293706627
2.089843	0.0737819652206126
2.090868	0.0599726451922416
2.091894	0.147982924121176
2.092919	0.0981938748803392
2.093944	0.182147352200355
2.09497	0.126053737562956
2.095995	0.17599024191487
2.09702	0.144336879740897
2.098046	0.136816999509214
2.099071	0.149950906571518
2.100097	0.173767827658056
2.101122	0.144926949769083
2.102147	0.25281514521552
2.103173	0.143228182337754
2.104198	0.19265682908704
2.105224	0.203854226978818
2.106249	0.14477985037796
2.107274	0.186880949564074
2.1083	0.148879257141182
2.109325	0.130682008014181
2.110351	0.150338990333846
2.111376	0.19682562114694
2.112401	0.151966718669985
2.113427	0.139083792085559
2.114452	0.0972120627606934
2.115477	0.176480648354182
2.116503	0.196511977651949
2.117528	0.2586946067445
2.118554	0.224915209313572
2.119579	0.203889549040261
2.120604	0.218564340076418
2.12163	0.160356588037848
2.122655	0.169304558303472
2.123681	0.222324287992001
2.124706	0.197569306205292
2.125731	0.213914312874525
2.126757	0.222495838208517
2.127782	0.156414491069332
2.128808	0.192498526019552
2.129833	0.28918859040635
2.130858	0.270175814427643
2.131884	0.321693187713542
2.132909	0.210968923747987
2.133934	0.19121833348211
2.13496	0.271350323161868
2.135985	0.266292333286503
2.137011	0.204590614245505
2.138036	0.306098551744254
2.139061	0.249858609482443
2.140087	0.243948729321901
2.141112	0.280798208063264
2.142138	0.261549751659267
2.143163	0.32018575416436
2.144188	0.249015343814151
2.145214	0.308735206396835
2.146239	0.432779120992741
2.147265	0.259406624826565
2.14829	0.230165036738516
2.149315	0.248709676132282
2.150341	0.259533630843191
2.151366	0.328109197291664
2.152392	0.286481589345668
2.153417	0.314325921637217
2.154442	0.363218127635838
2.155468	0.338473485720891
2.156493	0.240632938299254
2.157518	0.304688647567356
2.158544	0.334776022352811
2.159569	0.382951126731597
2.160595	0.255839912844382
2.16162	0.262329128617514
2.162645	0.322917728995111
2.163671	0.265578146352505
2.164696	0.350292950019409
2.165722	0.332697372880595
2.166747	0.413499960553053
2.167772	0.285438130570269
2.168798	0.36550590210262
2.169823	0.389030536654865
2.170849	0.35678270446018
2.171874	0.418443363730685
2.172899	0.465377280685497
2.173925	0.329856927992031
2.17495	0.340899410071265
2.175975	0.383031924602611
2.177001	0.361532895743181
2.178026	0.30922803663637
2.179052	0.388128196453247
2.180077	0.445480896365377
2.181102	0.275293994632851
2.182128	0.38064130587766
2.183153	0.366344248304965
2.184179	0.369979025350338
2.185204	0.385813827278093
2.186229	0.295747030002332
2.187255	0.38150557231487
2.18828	0.415191125874542
2.189306	0.336081714478086
2.190331	0.352218138209832
2.191356	0.310365656421357
2.192382	0.494673790055598
2.193407	0.457659868865154
2.194433	0.381056591871601
2.195458	0.326048592285301
2.196483	0.352652458429948
2.197509	0.349791055130259
2.198534	0.304703139018402
2.199559	0.296281050134395
2.200585	0.342800703976431
2.20161	0.42123694155886
2.202636	0.33497020469088
2.203661	0.26830629262215
2.204686	0.320537154821356
2.205712	0.365062432787653
2.206737	0.459103132495881
2.207763	0.366826537920173
2.208788	0.309090672647854
2.209813	0.266719774312354
2.210839	0.333461661322437
2.211864	0.295748096584809
2.21289	0.312486810016262
2.213915	0.327740800132605
2.21494	0.324922456024068
2.215966	0.369383414472347
2.216991	0.34558574052122
2.218016	0.316369011003529
2.219042	0.234627584770099
2.220067	0.255930092437881
2.221093	0.225688307660155
2.222118	0.31146205088341
2.223143	0.2935886898521
2.224169	0.343372902277888
2.225194	0.221808523542659
2.22622	0.195993757397576
2.227245	0.259295183029149
2.22827	0.300852621869679
2.229296	0.265614653990212
2.230321	0.273341991193907
2.231347	0.240311871515564
2.232372	0.29452939931798
2.233397	0.325684543515961
2.234423	0.282057132911041
2.235448	0.2782987100634
2.236473	0.289448095106878
2.237499	0.280403924409776
2.238524	0.367141175896861
2.23955	0.324113792280435
2.240575	0.212612887314146
2.2416	0.283013833898239
2.242626	0.279346670517312
2.243651	0.285647408923116
2.244677	0.288500032052585
2.245702	0.269338573119875
2.246727	0.236010539833902
2.247753	0.389162297527353
2.248778	0.294565257439128
2.249804	0.257286007267406
2.250829	0.256569095136022
2.251854	0.308218388039666
2.25288	0.280048860647888
2.253905	0.323828614623878
2.254931	0.264156339409922
2.255956	0.343973843652246
2.256981	0.268164216217545
2.258007	0.333073791775171
2.259032	0.244427956093488
2.260057	0.240826793908402
2.261083	0.261185690242498
2.262108	0.276924446885662
2.263134	0.228817420904299
2.264159	0.246240398813558
2.265184	0.188481412174991
2.26621	0.231830646349981
2.267235	0.224653956382878
2.268261	0.234917629858515
2.269286	0.187839167206097
2.270311	0.226131612303127
2.271337	0.183610447648112
2.272362	0.154704936692765
2.273388	0.184502298110112
2.274413	0.125746617930568
2.275438	0.142254399971995
2.276464	0.196947165244956
2.277489	0.175726442914036
2.278514	0.0929622422885901
2.27954	0.29599930807887
2.280565	0.161249785042652
2.281591	0.121231555163267
2.282616	0.153829068872103
2.283641	0.13894246325735
2.284667	0.16120228451545
2.285692	0.156743392052919
2.286718	0.0749183448589756
2.287743	0.153467517688428
2.288768	0.166937173936904
2.289794	0.141935097599986
2.290819	0.0982547539253389
2.291845	0.0940129150017954
2.29287	0.0889382643345422
2.293895	0.134900117644874
2.294921	0.150101737817588
2.295946	0.106168884206197
2.296972	0.0788957837495395
2.297997	0.119227760100597
2.299022	0.109617313548114
2.300048	0.0800691305339242
2.301073	0.0510011605840426
2.302098	0.0785639430350845
2.303124	0.0281221306088909
2.304149	0.069081591509531
2.305175	0.111540878385039
2.3062	0.0348239169555537
2.307225	0.092467653956143
2.308251	0.0916114119426876
2.309276	0.123550521645075
2.310302	0.0573673192098167
2.311327	0.09493402568907
2.312352	0.100819714923275
2.313378	0.0506339190726236
2.314403	0.0848129153724054
2.315429	0.0776773345771674
2.316454	0.0766983054165977
2.317479	0.0224444376768014
2.318505	0.0597524578738189
2.31953	0.0413129098124137
2.320555	0.0856427872187921
2.321581	0.0574590177715021
2.322606	0.0507826227162176
2.323632	0.0918111736891022
2.324657	0.0217711932984649
2.325682	0.0810254770210562
2.326708	0.0497840839068489
2.327733	0.0539963248700976
2.328759	0.0448499260842514
2.329784	0.0178342842201783
2.330809	0.0579141089521042
2.331835	0.0557817814750527
2.33286	0.0269998372188581
2.333886	0.0816578475839082
2.334911	0.0144766276237102
2.335936	0.0826167771031296
2.336962	0.0989036632762296
2.337987	0.0311751021748189
2.339012	0.107738604110477
2.340038	0.0501203838553068
2.341063	0.056417459399825
2.342089	0.0216688642149098
2.343114	0.0151022849062265
2.344139	0.0525788192472644
2.345165	0.0311629900705841
2.34619	0.060975152012296
2.347216	0.0372712235706876
2.348241	0.0516474900688165
2.349266	0.0226259183161148
2.350292	0.0452193176380294
2.351317	0.0757337566416997
2.352343	0.0660945605931038
2.353368	0.0759084950116125
2.354393	0.0248602175290181
2.355419	0.0584928660867033
2.356444	0.0728894785758034
2.35747	0.048842540841108
2.358495	0.0957407750841223
2.35952	0.0408250036996006
2.360546	0.0620894895632788
2.361571	0.0475924511569146
2.362596	0.019423868626023
2.363622	0.048584499713988
2.364647	0.0521995056134998
2.365673	0.0338502947842482
2.366698	0.0362055596698214
2.367723	0.0432065831388979
2.368749	0.0142381716001634
2.369774	0.0345580418925436
2.3708	0.0626022032097314
2.371825	0.0324381779732
2.37285	0.0587969839480589
2.373876	0.0676535981583544
2.374901	0.0363537059570361
2.375927	0.0368758100119447
2.376952	0.0529105336608137
2.377977	0.0428501948524671
2.379003	0.0270988125807951
2.380028	0.0348337567485593
2.381053	0.104003035795053
2.382079	0.026811780638115
2.383104	0.0152763817073569
2.38413	0.0946880056250034
2.385155	0.0416755371164332
2.38618	0.0130574557341438
2.387206	0.0922031306308251
2.388231	0.0476851265249889
2.389257	0.0585732019115713
2.390282	0.0556274086077187
2.391307	0.0312117534403706
2.392333	0.067916041398295
2.393358	0.00840448118615837
2.394384	0.0364635398899112
2.395409	0.0217117454376565
2.396434	0.0441701613833196
2.39746	0.0718987282872226
2.398485	0.0363019166246426
2.399511	0.131219885184696
2.400536	0.0903383849126079
2.401561	0.0328677781428453
2.402587	0.0522773732464304
2.403612	0.0666061693676021
2.404637	0.0318525512006637
2.405663	0.0276545554144792
2.406688	0.0911865495738982
2.407714	0.106167414926389
2.408739	0.0470301872887245
2.409764	0.0595927179638603
2.41079	0.0369087703253733
2.411815	0.087952434925069
2.412841	0.0617413138412975
2.413866	0.12369982976423
2.414891	0.0564246229739198
2.415917	0.0223605628203732
2.416942	0.0618552123498287
2.417968	0.0547812490825428
2.418993	0.0828358125767593
2.420018	0.0466623515935778
2.421044	0.0571120105917643
2.422069	0.0455919149705469
2.423094	0.00981423205892066
2.42412	0.087186642173068
2.425145	0.00792046540569542
2.426171	0.06496945639021
2.427196	0.0691862007480534
2.428221	0.0357047429185115
2.429247	0.0154603872216424
2.430272	0.0614771844119629
2.431298	0.0626425183893089
2.432323	0.0510312758008495
2.433348	0.0235323390965978
2.434374	0.0170445218649138
2.435399	0.0799665952456681
2.436425	0.032681821566842
2.43745	0.0878857586229089
2.438475	0.0481429148917263
2.439501	0.0440812060473568
2.440526	0.019201621463879
2.441551	0.0456495941698837
2.442577	0.0148294461069359
2.443602	0.0580996756984526
2.444628	0.0554551258628812
2.445653	0.0318188256475502
2.446678	0.0309146604238847
2.447704	0.0641770538396207
2.448729	0.044289678863015
2.449755	0.0510914490535647
2.45078	0.0429857218672666
[truncated: 48 more rows]
