# Supplementary material for: Nanoscale magnonic Fabry-Pérot resonator for low-loss spin-wave manipulation
Source: Nat Commun. 2021 Apr 16;12:2293. doi: 10.1038/s41467-021-22520-6 (PMC8052321; doi:10.1038/s41467-021-22520-6)
Supplement: Supplementary file 4 — Source Data [file 41467_2021_22520_MOESM4_ESM.zip › Source data/Fig1/Fig1d_upper panel_YIG.txt]

0.5509766	0.243901512344328
0.5519531	0.113420498373598
0.5529297	0.0146445352040528
0.5539062	0.0753530688095594
0.5548828	0.254971861167855
0.5558594	0.221814212380398
0.5568359	0.0570784688415982
0.5578125	0.135819187758452
0.5587891	0.279711704872892
0.5597656	0.145463667305482
0.5607422	0.182195174394811
0.5617187	0.00798440577186787
0.5626953	0.0939001723304596
0.5636719	0.111410077059674
0.5646484	0.213354416098496
0.565625	0.204286246533989
0.5666016	0.169054323945593
0.5675781	0.106261775274371
0.5685547	0.0481741070563441
0.5695312	0.0866103024362443
0.5705078	0.119026696917583
0.5714844	0.259535454355444
0.5724609	0.0556057405811522
0.5734375	0.172970116170808
0.5744141	0.0910133790730687
0.5753906	0.0792641334237504
0.5763672	0.0194647719730312
0.5773437	0.182119028331575
0.5783203	0.0971173309865325
0.5792969	0.081955668485161
0.5802734	0.0755108611232649
0.58125	0.237536776128465
0.5822265	0.138227689058669
0.5832031	0.155228307865817
0.5841797	0.0209976131333564
0.5851562	0.110375080298453
0.5861328	0.146505359126937
0.5871094	0.202204678578959
0.5880859	0.0655885545542467
0.5890625	0.218093422288936
0.590039	0.0230558028224588
0.5910156	0.0809174577045491
0.5919922	0.0953404443163603
0.5929687	0.0459656794141205
0.5939453	0.220596493538406
0.5949219	0.161070292446646
0.5958984	0.0893080225478837
0.596875	0.17807561756732
0.5978515	0.0960329621564648
0.5988281	0.0579538284334366
0.5998047	0.141783601498531
0.6007812	0.0718214025942998
0.6017578	0.128911030288336
0.6027343	0.118840228929897
0.6037109	0.13082090042497
0.6046875	0.0666898109962669
0.605664	0.11813800709317
0.6066406	0.0904051612401048
0.6076172	0.082496199996352
0.6085937	0.20279017070364
0.6095703	0.0971028713175903
0.6105468	0.229469786640289
0.6115234	0.0980308265157374
0.6125	0.265473525732558
0.6134765	0.0387073517127961
0.6144531	0.0664197078541309
0.6154297	0.081749734434995
0.6164062	0.158316698166313
0.6173828	0.212233833823908
0.6183593	0.138346364000997
0.6193359	0.131755192121908
0.6203125	0.186886602991895
0.621289	0.150808437765438
0.6222656	0.194876847189039
0.6232422	0.169724421953152
0.6242187	0.0494406024308614
0.6251953	0.205295184755495
0.6261718	0.201283701048271
0.6271484	0.148874239055923
0.628125	0.0805344684453371
0.6291015	0.138381732735978
0.6300781	0.117301270593852
0.6310546	0.15725412829954
0.6320312	0.0577836736844803
0.6330078	0.0942929899792837
0.6339843	0.162716034375042
0.6349609	0.241868394138639
0.6359375	0.155331445265693
0.636914	0.286896088628978
0.6378906	0.161978600128443
0.6388671	0.142134546471405
0.6398437	0.144606950864393
0.6408203	0.0958193978037234
0.6417968	0.160539851972929
0.6427734	0.0801023848302725
0.64375	0.20783626705328
0.6447265	0.148722824263998
0.6457031	0.0991235627764423
0.6466796	0.0790439194893978
0.6476562	0.250574494794175
0.6486328	0.101972471512681
0.6496093	0.0127149330096859
0.6505859	0.0429765862671409
0.6515624	0.140249987443988
0.652539	0.120030421636312
0.6535156	0.132435728722586
0.6544921	0.0414471034539527
0.6554687	0.0804063391896242
0.6564453	0.109622905913954
0.6574218	0.116986714127487
0.6583984	0.35271479941654
0.6593749	0.169633514682873
0.6603515	0.0610994764709239
0.6613281	0.0632881180588031
0.6623046	0.165485395070532
0.6632812	0.0662621108600511
0.6642578	0.037751803479372
0.6652343	0.12795788784718
0.6662109	0.157399517300099
0.6671874	0.122168013431122
0.668164	0.185860068382669
0.6691406	0.185854019617979
0.6701171	0.07026318398906
0.6710937	0.0826048098648014
0.6720703	0.156577476769362
0.6730468	0.0627663095848434
0.6740234	0.0682549609822737
0.6749999	0.0628445198178592
0.6759765	0.0490571588101981
0.6769531	0.107622504164356
0.6779296	0.0250453119402913
0.6789062	0.0362562842423338
0.6798827	0.0228080281057986
0.6808593	0.114035752026229
0.6818359	0.0890331250395745
0.6828124	0.0555710932509205
0.683789	0.132599873047273
0.6847656	0.101919561466231
0.6857421	0.142828244674504
0.6867187	0.195899948344684
0.6876952	0.125870472917902
0.6886718	0.0572178489170731
0.6896484	0.121840015076899
0.6906249	0.0836094325819671
0.6916015	0.12380222286109
0.6925781	0.0613116699100522
0.6935546	0.0397839837965481
0.6945312	0.126592291674141
0.6955077	0.2450547648772
0.6964843	0.044593877581686
0.6974609	0.0703145133022223
0.6984374	0.0672651086662417
0.699414	0.0296653517796954
0.7003905	0.0751209180958699
0.7013671	0.0724976923683871
0.7023437	0.0250036390170073
0.7033202	0.151507375060609
0.7042968	0.108452868077097
0.7052734	0.108121508582921
0.7062499	0.0693549360819906
0.7072265	0.0369909622306195
0.708203	0.0650899033488397
0.7091796	0.112381506016172
0.7101562	0.0310440582719564
0.7111327	0.0399736464518201
0.7121093	0.125456588714186
0.7130859	0.136535282002397
0.7140624	0.116349014347781
0.715039	0.114319997564706
0.7160155	0.0876198122547098
0.7169921	0.0876617318475696
0.7179687	0.12093958186829
0.7189452	0.0529976345622642
0.7199218	0.0119385872988229
0.7208984	0.112613414724124
0.7218749	0.112123952639623
0.7228515	0.0757592275172926
0.723828	0.087450655064618
0.7248046	0.0883648608947069
0.7257812	0.22995700405965
0.7267577	0.0432348433586268
0.7277343	0.0352360045772346
0.7287108	0.0224633903921945
0.7296874	0.215888462547626
0.730664	0.0932306842581186
0.7316405	0.0853601786351835
0.7326171	0.00640795422344144
0.7335937	0.0468365307567992
0.7345702	0.0578627837755539
0.7355468	0.062577028338912
0.7365233	0.12871497385017
0.7374999	0.0603670504531156
0.7384765	0.0154172436464612
0.739453	0.172962669852175
0.7404296	0.130460676076311
0.7414062	0.0294829742308099
0.7423827	0.0277229934907403
0.7433593	0.0613346055249082
0.7443358	0.064162683831107
0.7453124	0.0684681228245736
0.746289	0.118230357254442
0.7472655	0.149288338106356
0.7482421	0.101905070519603
0.7492186	0.198579603225035
0.7501952	0.0218350275345373
0.7511718	0.0412614162440675
0.7521483	0.0488140967982016
0.7531249	0.0430267028300763
0.7541015	0.181626400282173
0.755078	0.0237280700416242
0.7560546	0.0697106113505555
0.7570311	0.0250729055300438
0.7580077	0.0651338740850002
0.7589843	0.128234659902671
0.7599608	0.142552622719507
0.7609374	0.0642221278405162
0.761914	0.117307787765393
0.7628905	0.0550630751373414
0.7638671	0.105367149475518
0.7648436	0.0474093997418381
0.7658202	0.0317512796508314
0.7667968	0.0333652581494561
0.7677733	0.103071642535823
0.7687499	0.115836377997063
0.7697265	0.230255684816056
0.770703	0.0424969582184292
0.7716796	0.0426705959872426
0.7726561	0.0975861842867652
0.7736327	0.0852150313732266
0.7746093	0.0510880175117721
0.7755858	0.0841712809432914
0.7765624	0.113044973458111
0.7775389	0.105579452467507
0.7785155	0.0941156839231809
0.7794921	0.178792874697384
0.7804686	0.0817397288884224
0.7814452	0.047563376372395
0.7824218	0.0239008056387161
0.7833983	0.080349560969009
0.7843749	0.0572888828504401
0.7853514	0.0931321903723031
0.786328	0.0958518030497126
0.7873046	0.0202451268615561
0.7882811	0.0744595944509672
0.7892577	0.092417025424558
0.7902343	0.028443619095124
0.7912108	0.0598789846802407
0.7921874	0.0320176791070761
0.7931639	0.106956495779367
0.7941405	0.0127948540611467
0.7951171	0.143807962347439
0.7960936	0.132007003755089
0.7970702	0.0774984050517099
0.7980467	0.0446995662119159
0.7990233	0.103275918410962
0.7999999	0.0869346616575748
0.8009764	0.06530570109518
0.801953	0.101278985504003
0.8029296	0.167011445464286
0.8039061	0.0541870073854483
0.8048827	0.125564343842957
0.8058592	0.0927194173146213
0.8068358	0.118983976263203
0.8078124	0.115001913879242
0.8087889	0.0814559223411024
0.8097655	0.171704193390077
0.8107421	0.127877392463764
0.8117186	0.0149579483123955
0.8126952	0.103075994908883
0.8136717	0.00434896568129872
0.8146483	0.0204739489687359
0.8156249	0.0455007614028974
0.8166014	0.0364724970531783
0.817578	0.0291614219045591
0.8185546	0.0701178010557804
0.8195311	0.112698896576263
0.8205077	0.0416577066580447
0.8214842	0.0794068504715916
0.8224608	0.0312864203674006
0.8234374	0.0691332210614441
0.8244139	0.0100089623801785
0.8253905	0.00338635679769277
0.826367	0.0196295728175068
0.8273436	0.104650276974893
0.8283202	0.125696327857038
0.8292967	0.0739922805784833
0.8302733	0.0347658274067433
0.8312499	0.0573030991001307
0.8322264	0.0899324621759668
0.833203	0.0516294880726199
0.8341795	0.0605188293123785
0.8351561	0.0729050040173108
0.8361327	0.143218015280313
0.8371092	0.0668790869640383
0.8380858	0.0458644835095142
0.8390624	0.0981094615250135
0.8400389	0.116391177833607
0.8410155	0.041239200385353
0.841992	0.0982559137277772
0.8429686	0.0678824831233485
0.8439452	0.0325831057735201
0.8449217	0.121365574708062
0.8458983	0.0518208645248774
0.8468748	0.112131480234049
0.8478514	0.0367526997305348
0.848828	0.0564984031765155
0.8498045	0.0825682337139064
0.8507811	0.0469424648108906
0.8517577	0.11499398692318
0.8527342	0.0466515110073672
0.8537108	0.106200137666205
0.8546873	0.0434929947702489
0.8556639	0.048008291838095
0.8566405	0.0405480112158525
0.857617	0.0141715582059349
0.8585936	0.0406047543613922
0.8595702	0.0602734769415279
0.8605467	0.0786754837634552
0.8615233	0.106726105280026
0.8624998	0.0781357457221955
0.8634764	0.122038663236658
0.864453	0.0524468531534209
0.8654295	0.0134255714822312
0.8664061	0.077758279545932
0.8673827	0.032189447350374
0.8683592	0.0595860955604443
0.8693358	0.0767288000386819
0.8703123	0.0933900156314292
0.8712889	0.00660259480279814
0.8722655	0.0903405797150313
0.873242	0.0957568841780067
0.8742186	0.058125100642464
0.8751951	0.0654844640577634
0.8761717	0.0341889023219304
0.8771483	0.0945140922626213
0.8781248	0.0765654366444553
0.8791014	0.030805704413592
0.880078	0.0560320638709561
0.8810545	0.135137510370489
0.8820311	0.0100326129478018
0.8830076	0.0317475767503175
0.8839842	0.0668857549555808
0.8849608	0.0478626134278572
0.8859373	0.0594540198229766
0.8869139	0.0257293400165617
0.8878905	0.0702109276278757
0.888867	0.0422291616753459
0.8898436	0.0344536448385436
0.8908201	0.015517650456213
0.8917967	0.0560000515402853
0.8927733	0.0850423579695107
0.8937498	0.0537514839291763
0.8947264	0.0445267562076927
0.8957029	0.0173697943563446
0.8966795	0.0569564208992981
0.8976561	0.0619552189914369
0.8986326	0.0829389841449152
0.8996092	0.080848426117995
0.9005858	0.0645508906540103
0.9015623	0.028596733665202
0.9025389	0.109143590954128
0.9035154	0.0952754031556319
0.904492	0.134674829550601
0.9054686	0.110683410147632
0.9064451	0.0733027973450707
0.9074217	0.0462236392207408
0.9083983	0.0778493484874325
0.9093748	0.103400272968561
0.9103514	0.0579662682007269
0.9113279	0.0194740071132061
0.9123045	0.0493683389743852
0.9132811	0.120634024297549
0.9142576	0.0339256606060206
0.9152342	0.0682048667530969
0.9162108	0.0842327244590426
0.9171873	0.0175767832415832
0.9181639	0.0184305771903134
0.9191404	0.0516725545441775
0.920117	0.16288462640306
0.9210936	0.0301035880259646
0.9220701	0.0383430005169092
0.9230467	0.0704981555565881
0.9240232	0.0495034965688475
0.9249998	0.0741156225059656
0.9259764	0.0652232411210337
0.9269529	0.0869132366463578
0.9279295	0.0314448894372933
0.9289061	0.0255188764189355
0.9298826	0.0616390022515777
0.9308592	0.121819144585401
0.9318357	0.100762583628425
0.9328123	0.0564192311148056
0.9337889	0.0930346292104442
0.9347654	0.0450387460167632
0.935742	0.123234866765531
0.9367186	0.0804892996333865
0.9376951	0.0512009094994464
0.9386717	0.027274643506434
0.9396482	0.0427547598906379
0.9406248	0.0376093574407753
0.9416014	0.0356655311218507
0.9425779	0.0473138563396073
0.9435545	0.0213431550103657
0.944531	0.109728856724118
0.9455076	0.117101780993632
0.9464842	0.0354210704591222
0.9474607	0.0412164315574189
0.9484373	0.104889998215956
0.9494139	0.0191855343063726
0.9503904	0.1355819110826
0.951367	0.0350005179820242
0.9523435	0.0215690501572832
0.9533201	0.017363018662716
0.9542967	0.0599486604144455
0.9552732	0.0664477697747095
0.9562498	0.0576089961739631
0.9572264	0.057526294320299
0.9582029	0.0540297351800728
0.9591795	0.0892947494847021
0.960156	0.0165900118578028
0.9611326	0.00824785392570001
0.9621092	0.0530245624352875
0.9630857	0.0195060235466259
0.9640623	0.0562169686054602
0.9650389	0.116894268997704
0.9660154	0.0582513912171776
0.966992	0.0579284902831802
0.9679685	0.0869325917890557
0.9689451	0.0225233812067039
0.9699217	0.0702002704484431
0.9708982	0.108012905538702
0.9718748	0.0754390305672879
0.9728513	0.0524951623677811
0.9738279	0.104884633280496
0.9748045	0.165031228645066
0.975781	0.0542441090092058
0.9767576	0.0199923592924478
0.9777342	0.0579320324810463
0.9787107	0.0526899540307715
0.9796873	0.0943693388191149
0.9806638	0.0198040456966803
0.9816404	0.0450429674590464
0.982617	0.0793462427381543
0.9835935	0.0558147356242213
0.9845701	0.0184656209016106
0.9855467	0.0220504709514695
0.9865232	0.0497908464444834
0.9874998	0.068370314703167
0.9884763	0.0568234160844321
0.9894529	0.0333778796390454
0.9904295	0.0190679659112869
0.991406	0.0228807680219743
0.9923826	0.0825640893303045
0.9933591	0.0332175391012002
0.9943357	0.0499621654412096
0.9953123	0.0949783029977989
0.9962888	0.0391533674420774
0.9972654	0.0189097620118975
0.998242	0.0243838323753688
0.9992185	0.0254251408874464
1.0001951	0.0513701606505226
1.0011716	0.0526924321115115
1.0021482	0.0248306089041595
1.0031248	0.0221817037487408
1.0041013	0.0592041437305039
1.0050779	0.0230244532874036
1.0060545	0.0368509137798237
1.007031	0.0297294908234517
1.0080076	0.0526624526354859
1.0089841	0.0843899111737114
1.0099607	0.0111050077259824
1.0109373	0.0622639522933936
1.0119138	0.105353122552838
1.0128904	0.0431682432202307
1.013867	0.112641532872915
1.0148435	0.0834798317400329
1.0158201	0.0405098939097327
1.0167966	0.0653684296349889
1.0177732	0.149538184630891
1.0187498	0.0350082765757819
1.0197263	0.0600489150325851
1.0207029	0.0318527921524079
1.0216794	0.00715843204290542
1.022656	0.0399155180972063
1.0236326	0.0348075551797882
1.0246091	0.047860831315908
1.0255857	0.0620245197293216
1.0265623	0.0371380082890857
1.0275388	0.139117346196973
1.0285154	0.0124389966029388
1.0294919	0.0678917512846996
1.0304685	0.0293183136770518
1.0314451	0.0237070641157442
1.0324216	0.101106774191889
1.0333982	0.0323072195052886
1.0343748	0.0451734346626776
1.0353513	0.129494115916139
1.0363279	0.0569304183860096
1.0373044	0.0775059113619213
1.038281	0.0594794748942608
1.0392576	0.0344821128154758
1.0402341	0.0324955534791223
1.0412107	0.0766616816528421
1.0421872	0.0853490955259457
1.0431638	0.0728530085860766
1.0441404	0.0459402719526335
1.0451169	0.0210780286463877
1.0460935	0.0587775233219021
1.0470701	0.0548974694153856
1.0480466	0.0526273763525565
1.0490232	0.0900775112791756
1.0499997	0.0764834329066472
1.050976	0.0105640167273758
1.051953	0.122572654627156
1.052929	0.0624149389908938
1.053906	0.0726405917996873
1.054883	0.0430173594817929
1.055859	0.0585860104459119
1.056836	0.0218696912574298
1.057812	0.0191043247888979
1.058789	0.0467352592300869
1.059765	0.0387027030810296
1.060742	0.0448336601386871
1.061718	0.0185757524786111
1.062695	0.0148931237533945
1.063672	0.0035512047856819
1.064648	0.0517100277014236
1.065625	0.018764350900247
1.066601	0.0199958399290702
1.067578	0.0261559081770907
1.068554	0.0868663361541455
1.069531	0.00618531102696841
1.070508	0.11370590998016
1.071484	0.0328211563641868
1.072461	0.0530953792607652
1.073437	0.0573937283504269
1.074414	0.0302891891018842
1.07539	0.0492562857134122
1.076367	0.0886457436792777
1.077343	0.0389262560665729
1.07832	0.0442499824818248
1.079297	0.0744802640835329
1.080273	0.0777053646803835
1.08125	0.0371035133275179
1.082226	0.0414666700765772
1.083203	0.005114301818717
1.084179	0.0622100306334123
1.085156	0.0104476457612959
1.086133	0.0471027245355608
1.087109	0.0547076985043751
1.088086	0.0364765566321658
1.089062	0.0323172451452162
1.090039	0.0319195174821691
1.091015	0.0702410347863996
1.091992	0.0338330282630031
1.092968	0.00205189327606213
1.093945	0.0552048295499044
1.094922	0.0288461729989498
1.095898	0.0344121446617106
1.096875	0.0745580903624615
1.097851	0.0347079786123493
1.098828	0.00708569829222738
1.099804	0.0534294689275282
1.100781	0.0368143569041821
1.101758	0.0499292261052662
1.102734	0.0739465082239594
1.103711	0.0492794673109329
1.104687	0.0403294448942569
1.105664	0.0590205192655859
1.10664	0.0681973830611659
1.107617	0.0601433049083803
1.108593	0.0188155255043492
1.10957	0.0343339523459709
1.110547	0.0283041883069785
1.111523	0.0536075274600312
1.1125	0.0204884419446259
1.113476	0.0246466537120637
1.114453	0.0833116798992104
1.115429	0.0191259652614345
1.116406	0.047020748709054
1.117383	0.070795469142258
1.118359	0.052569889705512
1.119336	0.059611283253307
1.120312	0.0492763136809823
1.121289	0.0297225324960965
1.122265	0.0461871196909701
1.123242	0.0135472030431033
1.124218	0.0829419451715795
1.125195	0.0351885257856933
1.126172	0.0312263521470584
1.127148	0.0449104777977534
1.128125	0.051548154605846
1.129101	0.025528164344167
1.130078	0.0172988387491628
1.131054	0.0226787322494658
1.132031	0.0119065135074909
1.133008	0.022368700173289
1.133984	0.0593285255021309
1.134961	0.0591861250351195
1.135937	0.0211435642543441
1.136914	0.0499579795525199
1.13789	0.00285420556077499
1.138867	0.0287820845144284
1.139843	0.0884767653876705
1.14082	0.0491912064932687
1.141797	0.0490162457989971
1.142773	0.0402158007964792
1.14375	0.0391496828094188
1.144726	0.0426575953252665
1.145703	0.0519863720043907
1.146679	0.015896517079392
1.147656	0.0416003961352293
1.148633	0.0356217729091549
1.149609	0.0573295656720091
1.150586	0.0804890698608592
1.151562	0.0581506251073486
1.152539	0.0409059378566022
1.153515	0.00703192216707509
1.154492	0.0884125401931836
1.155468	0.0334230805887474
1.156445	0.0108157719521488
1.157422	0.052261352354089
1.158398	0.0299692211781521
1.159375	0.0401417504515012
1.160351	0.0781420220568257
1.161328	0.0532903458046586
1.162304	0.0502402566018457
1.163281	0.00410147712830902
1.164257	0.0182660021943774
1.165234	0.0169507347955479
1.166211	0.0427261842841249
1.167187	0.101281258023137
1.168164	0.0321658629985548
1.16914	0.0831536754368591
1.170117	0.0564196852414084
1.171093	0.0525468043723536
1.17207	0.0465003474562771
1.173047	0.0369291268662592
1.174023	0.0280548431684143
1.175	0.00781212092840433
1.175976	0.0194204957266381
1.176953	0.0663730837573975
1.177929	0.0767468042008689
1.178906	0.0620281762745964
1.179882	0.0348172095925291
1.180859	0.121031173560243
1.181836	0.0258574659338091
1.182812	0.0560227847032339
1.183789	0.0328084861201626
1.184765	0.0191404196690694
1.185742	0.00871114898310206
1.186718	0.0369948130332348
1.187695	0.0209926632285306
1.188672	0.0235984692510955
1.189648	0.0219371992899011
1.190625	0.0876728274851661
1.191601	0.0116189358563822
1.192578	0.0590277719817248
1.193554	0.0170957656773004
1.194531	0.0504436027305158
1.195507	0.0551711407801452
1.196484	0.0210060502422887
1.197461	0.0522948671686859
1.198437	0.0136155855613701
1.199414	0.0333936781759797
1.20039	0.0268225593490629
1.201367	0.0361279273798789
1.202343	0.00525664260782228
1.20332	0.0412781989988387
1.204297	0.0492816007471998
1.205273	0.0868628972214909
1.20625	0.0606029800344051
1.207226	0.0271778193525897
1.208203	0.0443678662217961
1.209179	0.0561138750648732
1.210156	0.0170179170432017
1.211132	0.0749018525915354
1.212109	0.0773555686246006
1.213086	0.0163448389170744
1.214062	0.0584646598551373
1.215039	0.0614683872945728
1.216015	0.0264741598890711
1.216992	0.00955372811937167
1.217968	0.0357300281998559
1.218945	0.0476491042396413
1.219922	0.0512211427462811
1.220898	0.0127455559617129
1.221875	0.0207773732673911
1.222851	0.0854873458975018
1.223828	0.00612501736003262
1.224804	0.0462398753919007
1.225781	0.0388386255405559
1.226757	0.0699522465338891
1.227734	0.0197780900300358
1.228711	0.0375162069097877
1.229687	0.0336987432856494
1.230664	0.0319318615940787
1.23164	0.0252133718159432
1.232617	0.0184471654349849
1.233593	0.07258819819123
1.23457	0.0572037311440504
1.235547	0.0704404599164685
1.236523	0.0950076517515074
1.2375	0.0182475688911115
1.238476	0.0169656586759762
1.239453	0.0977283042017869
1.240429	0.0325544824248367
1.241406	0.0114609244409559
1.242382	0.0282992675353838
1.243359	0.0451399579633446
1.244336	0.00985183716267971
1.245312	0.0208013870428152
1.246289	0.0209124388046881
1.247265	0.0202886282046511
1.248242	0.0166427847432333
1.249218	0.052601570823944
1.250195	0.0392269609890617
1.251172	0.0511711424640031
1.252148	0.0295588061667511
1.253125	0.0256408522565554
1.254101	0.00216253295145241
1.255078	0.0447906835389013
1.256054	0.0521177711217414
1.257031	0.042469297500713
1.258007	0.0311003027402902
1.258984	0.0609023876557964
1.259961	0.0744314179586665
1.260937	0.0411882539686693
1.261914	0.0305359458215624
1.26289	0.0299994897062241
1.263867	0.0235320404586253
1.264843	0.0240941892757643
1.26582	0.0162809734914624
1.266797	0.0557781131315788
1.267773	0.0722569243991536
1.26875	0.0184036132073103
1.269726	0.0411936245353987
1.270703	0.0321283193429597
1.271679	0.0482425328682302
1.272656	0.0387036783494915
1.273632	0.0549114881360904
1.274609	0.0226114548094027
1.275586	0.0282830115237473
1.276562	0.0401117871365725
1.277539	0.0421965973425548
1.278515	0.0284209712080587
1.279492	0.0499529652119521
1.280468	0.0543021419448434
1.281445	0.0448252691990815
1.282422	0.03052753977609
1.283398	0.0365729589980466
1.284375	0.0414681539363401
1.285351	0.0329012011957302
1.286328	0.0324147839706931
1.287304	0.0312817407782192
1.288281	0.0257050025332561
1.289257	0.0176720140673538
1.290234	0.0210981854373546
1.291211	0.0718482748479857
1.292187	0.0199675663241068
1.293164	0.0181485895550395
1.29414	0.0275407798177031
1.295117	0.0423505019396559
1.296093	0.023506434574518
1.29707	0.0807128329918768
1.298046	0.0680792819285706
1.299023	0.0149832749972929
1.3	0.0414085297312039
1.300976	0.0554265102090687
1.301953	0.0516605195445903
1.302929	0.0382452246447804
1.303906	0.0690105673239526
1.304882	0.0552632596159238
1.305859	0.0484848537131938
1.306836	0.0778193645486321
1.307812	0.047404980141848
1.308789	0.0432617819459393
1.309765	0.0361324125419042
1.310742	0.0279913869653953
1.311718	0.0138349226209387
1.312695	0.111564018813471
1.313671	0.0495586389858569
1.314648	0.0780165740165159
1.315625	0.00807880456472299
1.316601	0.0299488175083909
1.317578	0.0345447272073178
1.318554	0.0186648357868078
1.319531	0.0143842973178485
1.320507	0.0181673755114259
1.321484	0.0877606703813343
1.322461	0.0443086519348806
1.323437	0.0127420854371597
1.324414	0.0339775218361526
1.32539	0.0112969164269268
1.326367	0.0360944366799497
1.327343	0.0913641784612443
1.32832	0.0636148681600536
1.329296	0.0712366152316293
1.330273	0.0333839181040048
1.33125	0.0379645663315005
1.332226	0.0198671345806873
1.333203	0.0550490672205427
1.334179	0.0592971121090302
1.335156	0.0258467681004531
1.336132	0.0596765597246834
1.337109	0.0375732333886398
1.338086	0.051861303282729
1.339062	0.0285025029994245
1.340039	0.0894525350415783
1.341015	0.083810155844311
1.341992	0.03154654616639
1.342968	0.0223575144426835
1.343945	0.0136128520017216
1.344921	0.061597576366319
1.345898	0.0360267168153025
1.346875	0.0177955431535154
1.347851	0.0526335776374863
1.348828	0.0228281435601812
1.349804	0.025709573242732
1.350781	0.020006222907578
1.351757	0.0623857492749244
1.352734	0.00492574449979097
1.353711	0.0784710791239078
1.354687	0.0235047743484364
1.355664	0.0492239016220261
1.35664	0.0394449851947297
1.357617	0.0294120277134886
1.358593	0.036292243091331
1.35957	0.0411113674124691
1.360546	0.0331097481108057
1.361523	0.0375203203756924
1.3625	0.0536629165700906
1.363476	0.014625973268392
1.364453	0.00939680340100792
1.365429	0.0382165534852111
1.366406	0.0424068954542596
1.367382	0.0345215204849943
1.368359	0.0190818082720952
1.369336	0.0151200169765811
1.370312	0.076456994877121
1.371289	0.0160336270963463
1.372265	0.0527095301984954
1.373242	0.0397699586976436
1.374218	0.0357393468727377
1.375195	0.011312006545786
1.376171	0.043842728456045
1.377148	0.00779103493603321
1.378125	0.0533742352371123
1.379101	0.0560320827780389
1.380078	0.0315481153970915
1.381054	0.0363802638628982
1.382031	0.0138173132665092
1.383007	0.00629680586953774
1.383984	0.0552033148945134
1.384961	0.0658187903639848
1.385937	0.0245275713088516
1.386914	0.0382839400367635
1.38789	0.0503383466393971
1.388867	0.0449757246850468
1.389843	0.0152778378305879
1.39082	0.0506292120812312
1.391796	0.0262624429907245
1.392773	0.0703256865103527
1.39375	0.00823370942289835
1.394726	0.057687302082675
1.395703	0.0073755250318982
1.396679	0.0284383894491465
1.397656	0.0988719612292707
1.398632	0.0378375964724307
1.399609	0.0591199500174266
1.400586	0.0498024879011688
1.401562	0.0771542219667453
1.402539	0.0590981737234011
1.403515	0.0890484041417565
1.404492	0.0422214391861315
1.405468	0.00156928077563099
1.406445	0.0354461248903922
1.407421	0.0382891759731154
1.408398	0.0902578596621933
1.409375	0.101546437100458
1.410351	0.0848507139621188
1.411328	0.099859550776415
1.412304	0.122573562750117
1.413281	0.183844139591281
1.414257	0.301843295003802
1.415234	0.432450953099112
1.41621	0.524726849948044
1.417187	0.859372838637793
1.418164	1.34300856264651
1.41914	2.1269536812338
1.420117	2.70899672689669
1.421093	3.20600760194514
1.42207	3.46545577098125
1.423046	3.75620626243211
1.424023	4.38842296235304
1.425	5.37996102615623
1.425976	6.17208520462323
1.426953	7.74646007953891
1.427929	8.94652185858728
1.428906	9.92734648945195
1.429882	11.3307714480366
1.430859	11.7625906440921
1.431835	13.0304971318729
1.432812	13.7105321819396
1.433789	14.2756582854216
1.434765	15.3133935602301
1.435742	15.2366892855345
1.436718	15.4827292774401
1.437695	16.0494384464324
1.438671	17.4892796400109
1.439648	18.0238587975383
1.440625	18.0482766538798
1.441601	18.6918068440049
1.442578	19.3392009729742
1.443554	18.788173422102
1.444531	19.781290532694
1.445507	19.6498702444698
1.446484	20.2487400297253
1.44746	20.4907681422035
1.448437	20.0774483207811
1.449414	19.640315434439
1.45039	19.86351940579
1.451367	20.3315765275913
1.452343	19.9527183404793
1.45332	20.0755874902406
1.454296	19.2387625974392
1.455273	18.9445954252093
1.45625	19.4499179429449
1.457226	18.5967832841624
1.458203	19.2179466873467
1.459179	18.9921776882379
1.460156	19.3063348862631
1.461132	18.8949652342757
1.462109	19.0558462733508
1.463085	18.3291953316032
1.464062	18.8402263592544
1.465039	18.0999899431409
1.466015	17.9538863244981
1.466992	18.3257380977685
1.467968	17.4053829537934
1.468945	17.6293693875352
1.469921	17.8821173069914
1.470898	17.6414074991244
1.471875	18.2499260562365
1.472851	16.9645359750333
1.473828	17.5804795485634
1.474804	17.8776500360799
1.475781	16.8831735430318
1.476757	16.3533347358106
1.477734	17.0755839695631
1.47871	16.1997891336431
1.479687	16.8466949327991
1.480664	16.1992416630108
1.48164	15.9484773142327
1.482617	16.2195396648403
1.483593	16.0868198095522
1.48457	15.8393539840271
1.485546	15.567483448586
1.486523	15.338221842678
1.4875	15.6685198958876
1.488476	15.5272625174364
1.489453	16.2142973842316
1.490429	15.8646996098091
1.491406	15.570762015152
1.492382	15.7308163760817
1.493359	16.0104853252697
1.494335	15.6148630928781
1.495312	15.5305473743411
1.496289	14.9716819065737
1.497265	15.2698376818366
1.498242	15.830929051165
1.499218	15.1343121432723
1.500195	15.1458600813721
1.501171	15.2041180602396
1.502148	14.6384577716648
1.503125	15.2965168004631
1.504101	14.8689006680328
1.505078	14.8166312238275
1.506054	15.205451172581
1.507031	14.6449566374224
1.508007	15.4514193426223
1.508984	14.5342567452036
1.50996	14.4184282704652
1.510937	14.3694787284551
1.511914	14.9754453177398
1.51289	14.3417258277304
1.513867	14.4647558319695
1.514843	14.4144813680035
1.51582	13.9771817678309
1.516796	14.2490357054046
1.517773	13.8277773906239
1.51875	13.9233373655201
1.519726	14.0990613043821
1.520703	13.9145288204336
1.521679	13.8345455917633
1.522656	13.5583071108224
1.523632	13.8486633289706
1.524609	13.4354025502966
1.525585	14.1508379032994
1.526562	14.0781257454169
1.527539	13.9089739700723
1.528515	13.7234399010315
1.529492	13.6054550376365
1.530468	13.7775759965424
1.531445	14.1985549612008
1.532421	13.469472574134
1.533398	13.9032530042618
1.534374	12.8798906131381
1.535351	13.4696226432085
1.536328	13.4876950737206
1.537304	13.6851934914425
1.538281	13.5234304999259
1.539257	13.3920571014475
1.540234	13.4068341586564
1.54121	13.6797578543755
1.542187	13.6678292625685
1.543164	13.1320868670636
1.54414	13.9069426898222
1.545117	13.271022371336
1.546093	13.0959024658708
1.54707	13.7713677308928
1.548046	13.4054931059324
1.549023	13.2809586406074
1.549999	13.3618186124291
1.550976	13.3019927068278
1.551953	13.2526819015953
1.552929	12.8397770933158
1.553906	12.9281631202464
1.554882	12.8517590360186
1.555859	13.1211984613371
1.556835	12.4756669317027
1.557812	12.8940663353432
1.558789	12.9394351331899
1.559765	12.6173994109677
1.560742	12.5120402141606
1.561718	12.5785467499501
1.562695	12.3781873619822
1.563671	12.8826639044109
1.564648	12.9090010445834
1.565624	12.5468579841578
1.566601	12.6784791541314
1.567578	12.393595156271
1.568554	12.7176238904717
1.569531	12.7477525537365
1.570507	12.7590498407798
1.571484	12.6244756813375
1.57246	12.2016676229284
1.573437	12.5390237408853
1.574414	12.342059064201
1.57539	12.3463210979979
1.576367	12.3776026560275
1.577343	12.6282549047458
1.57832	12.4482324960281
1.579296	12.1913125997343
1.580273	11.8349124766229
1.581249	12.2053667783218
1.582226	12.1525447572028
1.583203	12.0556099629334
1.584179	11.9743232875548
1.585156	12.38068181341
1.586132	12.0195657577826
1.587109	11.7891383132526
1.588085	12.5146457487937
1.589062	12.4803963619485
1.590039	12.3846989556143
1.591015	11.9191671397656
1.591992	11.8467233271705
1.592968	11.7956132812673
1.593945	11.6471921958646
1.594921	11.7318474921442
1.595898	11.5127403395157
1.596874	11.4985442877985
1.597851	11.6892844875833
1.598828	11.3253960576496
1.599804	11.5225813304225
1.600781	11.2208810294435
1.601757	11.3835449076692
1.602734	11.0870108925084
1.60371	11.4103632683479
1.604687	10.9258707559372
1.605664	11.0911718327282
1.60664	11.3364953835204
1.607617	11.4940753999998
1.608593	11.4021931848335
1.60957	11.5575202351614
1.610546	11.4861867901654
1.611523	11.7124386804628
1.612499	11.8281296447386
1.613476	11.4624124245872
1.614453	11.1986054574101
1.615429	10.9673724931165
1.616406	11.079112864327
1.617382	10.9267171602564
1.618359	11.2598914612512
1.619335	11.4288549199548
1.620312	11.102902717101
1.621289	10.9042944558615
1.622265	10.7685253430395
1.623242	10.934129266697
1.624218	10.8599735556224
1.625195	10.8932495388928
1.626171	10.8948367170871
1.627148	10.8689965536228
1.628124	10.7624571331462
1.629101	11.0063608297203
1.630078	10.9722153964297
1.631054	10.9568595518207
1.632031	10.6854029716557
1.633007	10.670755750166
1.633984	11.0173410268415
1.63496	10.8863670394464
1.635937	10.8243867968395
1.636914	10.5889520786105
1.63789	10.8888922612481
1.638867	10.6577739435258
1.639843	11.1720646381913
1.64082	10.8614075109467
1.641796	10.8260083520105
1.642773	10.6320739682516
1.643749	10.4051663945448
1.644726	10.5899120310378
1.645703	10.5523546378408
1.646679	10.5079395051235
1.647656	10.3871110492406
1.648632	10.3937778358593
1.649609	10.4756815261409
1.650585	10.6088485806373
1.651562	10.4308814375782
1.652538	10.3436546225522
1.653515	10.2293744386278
1.654492	10.1872395183139
1.655468	10.1901155345059
1.656445	10.0135325363153
1.657421	10.5501393268715
1.658398	10.3556165477009
1.659374	10.5435381833479
1.660351	10.3568703349433
1.661328	9.95181110884692
1.662304	9.67802090992947
1.663281	10.0329081733018
1.664257	9.935384860226
1.665234	9.63312212048088
1.66621	9.82884381524755
1.667187	9.95042510316263
1.668163	9.59859012327837
1.66914	9.73925873862379
1.670117	9.64066209796454
1.671093	9.54853368967115
1.67207	9.43995592363254
1.673046	9.84191911747709
1.674023	9.59915748186569
1.674999	9.61261863001108
1.675976	9.72661463223218
1.676953	9.41586824724651
1.677929	9.95825763729831
1.678906	9.68814825520388
1.679882	9.89705371704559
1.680859	9.66811021113196
1.681835	9.53828901814917
1.682812	9.41324148881797
1.683788	9.38491594600341
1.684765	8.97389074593995
1.685742	9.30252071881961
1.686718	9.23739459457287
1.687695	9.25851405939042
1.688671	9.33713764934228
1.689648	8.99869010741166
1.690624	8.95544569279654
1.691601	9.16980933195734
1.692578	9.18798574504608
1.693554	9.13745031455411
1.694531	9.00767164207672
1.695507	9.12781166756677
1.696484	9.20928109256662
1.69746	9.09409391233376
1.698437	8.98651122714666
1.699413	9.05537742222874
1.70039	8.8153452589807
1.701367	8.74591753520841
1.702343	8.81960616236491
1.70332	8.75371178169952
1.704296	8.7984099363493
1.705273	8.60524523785502
1.706249	8.59155801553508
1.707226	8.51771161073795
1.708203	8.57257368375321
1.709179	8.3450785656808
1.710156	8.53876730230467
1.711132	8.21441541253144
1.712109	8.31617609694895
1.713085	8.42074780594034
1.714062	8.31726085436552
1.715038	8.41716901713507
1.716015	8.17060346773878
1.716992	8.4311665051558
1.717968	7.96478706788681
1.718945	8.12144491131634
1.719921	7.93280575119808
1.720898	8.02321499380043
1.721874	8.10299863406659
1.722851	7.95678741608195
1.723828	7.88067133295457
1.724804	8.035025813442
1.725781	7.85411653393334
1.726757	8.0249837170223
1.727734	7.83095538191056
1.72871	7.8617988794337
1.729687	8.0055318029938
1.730663	7.8945274208791
1.73164	7.81325275631424
1.732617	7.87358292337974
1.733593	7.64993536117868
1.73457	7.9543659119835
1.735546	7.74712862842654
1.736523	7.95074118822573
1.737499	7.84057884248925
1.738476	7.7307677720491
1.739453	7.68748701800928
1.740429	7.95132160125328
1.741406	7.6410784040329
1.742382	7.81537435000327
1.743359	7.75008068710288
1.744335	7.54671042489885
1.745312	7.91123902478089
1.746288	7.66391310543041
1.747265	7.67211988397008
1.748242	7.59506470104927
1.749218	7.8051319777408
1.750195	7.70009907530234
1.751171	7.83971709716748
1.752148	7.68753820393629
1.753124	7.78878904888569
1.754101	7.66416592727774
1.755078	7.67898592318778
1.756054	7.63941409352786
1.757031	7.71701389718394
1.758007	7.45103955033215
1.758984	7.73958111304869
1.75996	7.43615374750711
1.760937	7.34619265965337
1.761913	7.45692121733581
1.76289	7.24941428745163
1.763867	7.3697418699559
1.764843	7.05894451449089
1.76582	7.26529308091842
1.766796	7.16359075400466
1.767773	7.03876472891835
1.768749	6.98533680724788
1.769726	7.04655908286626
1.770703	6.9221187446097
1.771679	6.77861001255119
1.772656	6.96559029580495
1.773632	6.92016242039015
1.774609	6.90910423545759
1.775585	6.83697826894777
1.776562	6.91701349725435
1.777538	6.93670760091904
1.778515	6.52266280557166
1.779492	6.83049838758491
1.780468	6.47216027494885
1.781445	6.35668886381428
1.782421	6.37054014532873
1.783398	6.30888751405769
1.784374	6.43117421655556
1.785351	6.40831736231376
1.786327	6.35245607979253
1.787304	6.16074070430699
1.788281	6.27483603753102
1.789257	6.26461332763811
1.790234	6.12588626909701
1.79121	6.05409794754099
1.792187	6.52321983031402
1.793163	5.95682663864755
1.79414	6.01055859369776
1.795117	6.08423225379809
1.796093	5.89685114960731
1.79707	6.03655415139366
1.798046	5.76228921888801
1.799023	5.84138929179159
1.799999	5.9674243765861
1.800976	5.81970120717765
1.801952	5.90136870740043
1.802929	5.60014224444433
1.803906	5.50395665101792
1.804882	5.48753231553173
1.805859	5.59654455406664
1.806835	5.63364948506703
1.807812	5.40712005560788
1.808788	5.60249692823379
1.809765	5.71840440559646
1.810742	5.40348967350221
1.811718	5.61645425840913
1.812695	5.51393981901146
1.813671	5.57168603580371
1.814648	5.39758419627012
1.815624	5.43135663562061
1.816601	5.34635249089704
1.817577	5.30184416514173
1.818554	5.11135810666793
1.819531	4.9146500049384
1.820507	5.0795864000378
1.821484	5.01608112055978
1.82246	4.88491584851674
1.823437	5.07912313232511
1.824413	5.1077352941938
1.82539	5.00107842646926
1.826367	5.12300789309757
1.827343	5.13845504014319
1.82832	4.92031276929303
1.829296	4.84491460944081
1.830273	5.06927762890791
1.831249	4.99480381665627
1.832226	4.87185517713786
1.833202	4.85503801334696
1.834179	4.804094795915
1.835156	4.78670529404203
1.836132	4.73976285434461
1.837109	4.55487211782559
1.838085	4.56498304404731
1.839062	4.53016499691965
1.840038	4.51464480337058
1.841015	4.4371113581524
1.841992	4.39340693428517
1.842968	4.48122756112499
1.843945	4.53126028505139
1.844921	4.49582301571225
1.845898	4.4950790442871
1.846874	4.38119062722169
1.847851	4.36985668028346
1.848827	4.33036341360272
1.849804	4.50653536908266
1.850781	4.42039585511159
1.851757	4.40566838797588
1.852734	4.16807318930474
1.85371	4.17266204102968
1.854687	4.1949771365843
1.855663	4.11533430821401
1.85664	4.11980258587326
1.857617	4.04639923954335
1.858593	4.15480455600032
1.85957	4.00750873959409
1.860546	4.01350101059038
1.861523	4.03970823189794
1.862499	3.93471133255402
1.863476	3.89854047139319
1.864452	4.05458337023189
1.865429	3.80197967260018
1.866406	3.79841010764372
1.867382	3.78979331912319
1.868359	3.73807811576725
1.869335	3.64454220759275
1.870312	3.49633814800185
1.871288	3.44779051879683
1.872265	3.41466759433645
1.873242	3.37257317413351
1.874218	3.39495917365806
1.875195	3.29759102137394
1.876171	3.37760164926704
1.877148	3.29252766449623
1.878124	3.32059024028033
1.879101	3.32288070348666
1.880077	3.33766392280553
1.881054	3.30851263376717
1.882031	3.2792607387027
1.883007	3.17328458267124
1.883984	3.19741689682097
1.88496	3.07816531437088
1.885937	3.01619013438477
1.886913	2.95985148243033
1.88789	2.8906584679439
1.888867	2.86876709663123
1.889843	2.86027842482458
1.89082	2.71206616068942
1.891796	2.75841102510671
1.892773	2.72185161157713
1.893749	2.77991214189675
1.894726	2.76096437790349
1.895702	2.73289449939441
1.896679	2.73125739785396
1.897656	2.69854524526179
1.898632	2.70577408322779
1.899609	2.59559065478863
1.900585	2.63010585828118
1.901562	2.55056462904354
1.902538	2.45992337936925
1.903515	2.34572014254601
1.904491	2.29945009847594
1.905468	2.31950446630396
1.906445	2.30791133802691
1.907421	2.26959438829448
1.908398	2.23968643065162
1.909374	2.31370056595965
1.910351	2.39563979841886
1.911327	2.25180562233624
1.912304	2.32268484899007
1.913281	2.23882817710516
1.914257	2.17905298685232
1.915234	2.13775615994853
1.91621	2.0775907138154
1.917187	1.99838721075671
1.918163	1.95265102712191
1.91914	1.91367109934201
1.920116	1.81415728638533
1.921093	1.83240844160106
1.92207	1.82306824860428
1.923046	1.81208841695851
1.924023	1.86153732921422
1.924999	1.85915207220213
1.925976	1.88474523605748
1.926952	1.82181832720559
1.927929	1.77530667448754
1.928906	1.79406243198102
1.929882	1.69624638642993
1.930859	1.66623305556395
1.931835	1.6429094365926
1.932812	1.60349246401853
1.933788	1.49523760434563
1.934765	1.47060992321627
1.935741	1.42148092146961
1.936718	1.3917806708767
1.937695	1.42194328001653
1.938671	1.46158138699714
1.939648	1.45890594785279
1.940624	1.48635993904462
1.941601	1.42060901583496
1.942577	1.4755019112319
1.943554	1.44621449907897
1.944531	1.35751962452231
1.945507	1.32996599880667
1.946484	1.29293259860377
1.94746	1.24042872892298
1.948437	1.15708584722187
1.949413	1.13680844396276
1.95039	1.12073368594533
1.951366	1.14127979487772
1.952343	1.09210326165926
1.95332	1.21260910818977
1.954296	1.18743047460892
1.955273	1.22691241410228
1.956249	1.21652198891736
1.957226	1.18276449173374
1.958202	1.15567378008339
1.959179	1.09892091373779
1.960156	1.00828365820977
1.961132	0.963841435377635
1.962109	0.91730933767403
1.963085	0.89221853049285
1.964062	0.873244308296166
1.965038	0.895881764287854
1.966015	0.899320521942438
1.966991	1.00253716086086
1.967968	0.957584438579585
1.968945	0.959851758898215
1.969921	1.02388732801818
1.970898	0.948129044426812
1.971874	0.917678096215378
1.972851	0.873744712940628
1.973827	0.796611482279247
1.974804	0.709916824289621
1.975781	0.721987289101581
1.976757	0.706980037164459
1.977734	0.694499012538981
1.97871	0.685198284178056
1.979687	0.759040141992741
1.980663	0.758915827232803
1.98164	0.774110650938979
1.982616	0.783723529093041
1.983593	0.778956952732518
1.98457	0.73566840598661
1.985546	0.720900811513642
1.986523	0.635058435192558
1.987499	0.56318620960312
1.988476	0.522878055998002
1.989452	0.533013313857778
1.990429	0.531668287450455
1.991406	0.535139995561233
1.992382	0.531176903048928
1.993359	0.590362025376379
1.994335	0.624972884193114
1.995312	0.657380303507376
1.996288	0.622608618207819
1.997265	0.630056791620517
1.998241	0.569659225968903
1.999218	0.473842006171435
2.000195	0.406391172333381
2.001171	0.352913461562665
2.002148	0.362405138392945
2.003124	0.360952167913215
2.004101	0.372213368208473
2.005077	0.423040908775984
2.006054	0.47273952067846
2.007031	0.47767354712879
2.008007	0.490208376400945
2.008984	0.499769797270914
2.00996	0.465059888172964
2.010937	0.400523906247418
2.011913	0.330718123334086
2.01289	0.273461064093593
2.013866	0.214161898158716
2.014843	0.236248533621396
2.01582	0.260697217499156
2.016796	0.271478658470404
2.017773	0.304969377861483
2.018749	0.371021968798637
2.019726	0.40093197491825
2.020702	0.401191351064751
2.021679	0.35103259320368
2.022655	0.323247005745158
2.023632	0.242359168522584
2.024609	0.160658278721639
2.025585	0.128228650163498
2.026562	0.130483894055818
2.027538	0.159601829568116
2.028515	0.188338113611697
2.029491	0.269470101437043
2.030468	0.280182001763204
2.031445	0.311401123769976
2.032421	0.311982958276666
2.033398	0.267995266975464
2.034374	0.203386119819389
2.035351	0.149458325938558
2.036327	0.100031125126637
2.037304	0.0448722247597331
2.03828	0.0710223593802172
2.039257	0.126021378886679
2.040234	0.142884988464966
2.04121	0.203485153761904
2.042187	0.245553901403469
2.043163	0.257628725938122
2.04414	0.199242624885063
2.045116	0.176473476773459
2.046093	0.122568244397968
2.04707	0.0749533097175909
2.048046	0.0230464993491554
2.049023	0.0392493866131358
2.049999	0.105786490697073
2.050976	0.125891658750411
2.051952	0.145929268696216
2.052929	0.186486000778911
2.053905	0.196806571020507
2.054882	0.154761171848724
2.055859	0.149177302975143
2.056835	0.0998002010413817
2.057812	0.111945035139645
2.058788	0.0713386307384043
2.059765	0.0875459829598737
2.060741	0.0967641023646688
2.061718	0.114382727204922
2.062695	0.167045392736117
2.063671	0.194097412496309
2.064648	0.144703635031701
2.065624	0.163968788918199
2.066601	0.0839393448388162
2.067577	0.0998479491050117
2.068554	0.0387866683587544
2.06953	0.0886040848294101
2.070507	0.0712159912087798
2.071484	0.120989494005771
2.07246	0.116270726131611
2.073437	0.0764938593745093
2.074413	0.132433804258014
2.07539	0.120269853608106
2.076366	0.131217231992517
2.077343	0.128763858029646
2.07832	0.0678635835272217
2.079296	0.118856092097134
2.080273	0.0831107019207906
2.081249	0.0832767348641612
2.082226	0.057015937653457
2.083202	0.139061457729906
2.084179	0.114744919833393
2.085155	0.0874792743004336
2.086132	0.0902043353960961
2.087109	0.108628333566246
2.088085	0.0902652679226346
2.089062	0.105231096381526
2.090038	0.111134273126025
2.091015	0.139805431122693
2.091991	0.0995869059262135
2.092968	0.187754671417098
2.093945	0.0933968024630951
2.094921	0.14318512810153
2.095898	0.106291949012742
2.096874	0.112085846228218
2.097851	0.0675056550303195
2.098827	0.0883045438916396
2.099804	0.06790112040481
2.10078	0.0718842750294645
2.101757	0.100101310697971
2.102734	0.0762709889457695
2.10371	0.05886424612486
2.104687	0.0715247529240682
2.105663	0.046363294001572
2.10664	0.0933574405986073
2.107616	7.41647396868054E-4
2.108593	0.148315345024173
2.10957	0.114803656698874
2.110546	0.146580133490211
2.111523	0.126938652120288
2.112499	0.142934564624546
2.113476	0.0454742770164101
2.114452	0.0769439610031957
2.115429	0.0971323960393859
2.116405	0.0879403016183911
2.117382	0.0941821038210763
2.118359	0.0979018345184159
2.119335	0.0894043624035902
2.120312	0.0632024496988732
2.121288	0.0136946708409339
2.122265	0.0743562474472535
2.123241	0.115611814209141
2.124218	0.082261022324421
2.125195	0.126566927880779
2.126171	0.0835489167101573
2.127148	0.0523437835401944
2.128124	0.0911022347732233
2.129101	0.185902816990061
2.130077	0.127362554807925
2.131054	0.127721969946814
2.13203	0.0273636553711908
2.133007	0.0504205717688176
2.133984	0.128687697040003
2.13496	0.16790547475617
2.135937	0.046360978679796
2.136913	0.0249050223069746
2.13789	0.0891096502101547
2.138866	0.0912342126927749
2.139843	0.0852691364678997
2.140819	0.110891256782129
2.141796	0.0272562467349945
2.142773	0.110670606038063
2.143749	0.158532297944614
2.144726	0.0702298101644145
2.145702	0.0460393737535829
2.146679	0.0659640373255731
2.147655	0.0914278484937062
2.148632	0.0897770559675895
2.149609	0.00744354004976967
2.150585	0.0400568156937928
2.151562	0.0977183900305981
2.152538	0.107656125051664
2.153515	0.0571112483142673
2.154491	0.0961315940127329
2.155468	0.0669016487669589
2.156444	0.0348990906975712
2.157421	0.0322012738679703
2.158398	0.0533784400837435
2.159374	0.0381585174918284
2.160351	0.0864439118196747
2.161327	0.162056314334436
2.162304	0.0676945142177067
2.16328	0.0776643690613611
2.164257	0.0773724619157411
2.165234	0.0590354336935641
2.16621	0.109976370978765
2.167187	0.114212323324533
2.168163	0.0719156093071011
2.16914	0.0508116389273307
2.170116	0.12960327796824
2.171093	0.129511492772916
2.172069	0.0645749840773051
2.173046	0.0524800583057574
2.174023	0.06046909024271
2.174999	0.0736138384302585
2.175976	0.105667596675339
2.176952	0.0651044120161038
2.177929	0.054212450743641
2.178905	0.106284883039249
2.179882	0.0424556403332467
2.180859	0.0435263073812712
2.181835	0.0858572569521791
2.182812	0.109155758207609
2.183788	0.0494418551952574
2.184765	0.0557901759885269
2.185741	0.0574103797548361
2.186718	0.0549739951539862
2.187694	0.0937772173880933
2.188671	0.0573599666026271
2.189648	0.0763034027527621
2.190624	0.0131530431139523
2.191601	0.0242775629769732
2.192577	0.0765653117142097
2.193554	0.0288916356742969
2.19453	0.0873718091171386
2.195507	0.0711739418631538
2.196484	0.0430031588724015
2.19746	0.0508550013498967
2.198437	0.0432053819423321
2.199413	0.0385823206499
2.20039	0.12486795402361
2.201366	0.0389073856786408
2.202343	0.0417672389586875
2.203319	0.0424238802572808
2.204296	0.0542440267524868
2.205273	0.103911385122345
2.206249	0.0760463866978392
2.207226	0.0816747213688085
2.208202	0.0352606652542095
2.209179	0.0693128581078814
2.210155	0.0355392945164884
2.211132	0.0946346419839569
2.212109	0.108975861167795
2.213085	0.0762608028342352
2.214062	0.0740479793304436
2.215038	0.041992913141916
2.216015	0.0527675925967445
2.216991	0.0383819307292025
2.217968	0.0457746594342642
2.218944	0.0420803062362728
2.219921	0.0379067570126752
2.220898	0.00839693701501143
2.221874	0.059464857364868
2.222851	0.0590677512124239
2.223827	0.0874016409352422
2.224804	0.073815481890661
2.22578	0.0797839468715487
2.226757	0.096855332942489
2.227734	0.033111387342437
2.22871	0.0972734210559457
2.229687	0.031216712726695
2.230663	0.0459468929326902
2.23164	0.0641236739377566
2.232616	0.136981416410883
2.233593	0.0556157017924345
2.234569	0.0357909982235849
2.235546	0.0275945906578075
2.236523	0.0921086931000739
2.237499	0.0537091623357952
2.238476	0.104963312859128
2.239452	0.0742185340690501
2.240429	0.0368914171167671
2.241405	0.0439168425081449
2.242382	0.0733662718152647
2.243359	0.0410214704714519
2.244335	0.0466427331505486
2.245312	0.0929077713255312
2.246288	0.0696211329231228
2.247265	0.084595693353935
2.248241	0.102088440832263
2.249218	0.0936024355152247
2.250194	0.0227574251017399
2.251171	0.0729072419681234
2.252148	0.0432880420555146
2.253124	0.0617073806419791
2.254101	0.0343138368868551
2.255077	0.017449799500467
2.256054	0.0567872023216367
2.25703	0.0655725086559246
2.258007	0.064426461320629
2.258983	0.174586627212282
2.25996	0.0433658615471779
2.260937	0.0884726180150248
2.261913	0.0104617187524745
2.26289	0.0366239265626202
2.263866	0.0188198432170435
2.264843	0.0734982470836312
2.265819	0.0489156423295872
2.266796	0.133564104308059
2.267773	0.0643733049888918
2.268749	0.00990708690481314
2.269726	0.0652069127943465
2.270702	0.0598300517926844
2.271679	0.0761793240279132
2.272655	0.0589076236864033
2.273632	0.0101161460028165
2.274608	0.0234270304255997
2.275585	0.0515481825461509
2.276562	0.06731964619783
2.277538	0.0303406404021438
2.278515	0.0538537255696289
2.279491	0.0173426510194874
2.280468	0.0625623605926159
2.281444	0.109870313845585
2.282421	0.0365721311082154
2.283398	0.060035199497982
2.284374	0.042187323120204
2.285351	0.026738513895505
2.286327	0.0772166562308548
2.287304	0.0275983456172068
2.28828	0.0383521726967587
2.289257	0.0495498218748776
2.290233	0.0488988569123299
2.29121	0.0416380791771679
2.292187	0.0654475216954599
2.293163	0.0161823781889794
2.29414	0.0585347157725374
2.295116	0.0827050947544648
2.296093	0.0218745445794627
2.297069	0.0956000940958292
2.298046	0.0665751446634001
2.299023	0.0217071839765034
2.299999	0.0192505459160564
2.300976	0.0398893626936618
2.301952	0.0448747890159597
2.302929	0.0310760349728202
2.303905	0.0669328339810407
2.304882	0.0266400979188366
2.305858	0.0294785372623813
2.306835	0.0230489747339399
2.307812	0.0482069066627283
2.308788	0.0625671913578818
2.309765	0.0263934738874844
2.310741	0.0733962997205207
2.311718	0.0460366594535366
2.312694	0.0971339699181383
2.313671	0.0809019544558782
2.314648	0.0962454969329978
2.315624	0.0333897156415714
2.316601	0.0860287379906444
2.317577	0.00652204503958107
2.318554	0.0667192767346484
2.31953	0.0503458405624362
2.320507	0.0174308397797622
2.321483	0.0601546339359787
2.32246	0.012304995894209
2.323437	0.0156752758626892
2.324413	0.119846776242596
2.32539	0.13101816886259
2.326366	0.0830149642462761
2.327343	0.0359856374952564
2.328319	0.0855105328863351
2.329296	0.0533612433114194
2.330273	0.129768751854102
2.331249	0.0555602623412993
2.332226	0.081240482210278
2.333202	0.0558804320853606
2.334179	0.101132332329006
2.335155	0.0772163165678822
2.336132	0.105991522449378
2.337108	0.06804311174223
2.338085	0.0255740961436702
2.339062	0.20350825116942
2.340038	0.195643996285453
2.341015	0.0959976704910532
2.341991	0.010366050395875
2.342968	0.0971251702804031
2.343944	0.0575658623822586
2.344921	0.188229986425349
2.345898	0.17193878384649
2.346874	0.0941177554047848
2.347851	0.112119840582166
2.348827	0.0894447082203548
2.349804	0.104340351704116
2.35078	0.173036503550186
2.351757	0.158218107438972
2.352733	0.0744293004876205
2.35371	0.109841551540054
2.354687	0.195133637659312
2.355663	0.185636341234037
2.35664	0.177594163954941
2.357616	0.222775704272302
2.358593	0.191153514661978
2.359569	0.14011055952601
2.360546	0.21858431135852
2.361523	0.251564054461384
2.362499	0.221797733963785
2.363476	0.314528172993597
2.364452	0.242166949475737
2.365429	0.171459699348068
2.366405	0.257843369050655
2.367382	0.222432001798199
2.368358	0.253620053969752
2.369335	0.215705201482247
2.370312	0.299981254164489
2.371288	0.262476327149962
2.372265	0.167870538728308
2.373241	0.214946039191817
2.374218	0.259699816490601
2.375194	0.30375793202947
2.376171	0.288971301611287
2.377148	0.330630582685525
2.378124	0.261638834538511
2.379101	0.238211375510785
2.380077	0.26528691638903
2.381054	0.27147992690432
2.38203	0.341660187698143
2.383007	0.294143904339119
2.383983	0.28567060254979
2.38496	0.266221687065615
2.385937	0.269523920344169
2.386913	0.245945354560292
2.38789	0.287467607192689
2.388866	0.366056998340559
2.389843	0.351861664403285
2.390819	0.406310285586681
2.391796	0.334384134797885
2.392772	0.29704653394383
2.393749	0.324667167894522
2.394726	0.274530551595647
2.395702	0.358514681110453
2.396679	0.35220912959127
2.397655	0.355569270826744
2.398632	0.484996299097148
2.399608	0.312158066018259
2.400585	0.336677226654403
2.401562	0.334035969931662
2.402538	0.362789793158642
2.403515	0.424295831558956
2.404491	0.419311214256261
2.405468	0.403919054222316
2.406444	0.451967384097802
2.407421	0.346706469747323
2.408397	0.360355630041325
2.409374	0.359367862924687
2.410351	0.359998285898322
2.411327	0.408261694311592
2.412304	0.451044087426163
2.41328	0.470239994905786
2.414257	0.495268862821811
2.415233	0.430243171428031
2.41621	0.321191898290928
2.417187	0.355652510933495
2.418163	0.445412916114441
2.41914	0.358694784923141
2.420116	0.405989288236439
2.421093	0.418763120767457
2.422069	0.409136144983794
2.423046	0.47394226613402
2.424022	0.373573882017386
2.424999	0.389287556609828
2.425976	0.408249081804234
2.426952	0.375734132933555
2.427929	0.409734021203512
2.428905	0.441032941704857
2.429882	0.500726147765939
2.430858	0.470084570664322
2.431835	0.438110475090806
2.432812	0.33418790350683
2.433788	0.382019083626778
2.434765	0.3817222069423
2.435741	0.405570604070672
2.436718	0.362047218499535
2.437694	0.372449717881746
2.438671	0.50188040065677
2.439647	0.42551817256471
2.440624	0.401438507947668
2.441601	0.36519015449523
2.442577	0.370183283152886
2.443554	0.394498672621404
2.44453	0.449180811869619
2.445507	0.384451193588835
2.446483	0.424538380454794
2.44746	0.44680237017263
2.448437	0.42936235858774
2.449413	0.365645333074689
2.45039	0.342676543214902
2.451366	0.36465316779045
2.452343	0.420925978665953
2.453319	0.369550172441646
2.454296	0.432348867051829
2.455272	0.436108298241985
2.456249	0.39744251872311
2.457226	0.338953936030362
2.458202	0.347456680404939
2.459179	0.340958908473356
2.460155	0.358992492947931
2.461132	0.435881007877563
2.462108	0.451151088475092
2.463085	0.370983344272789
2.464062	0.432283687327038
2.465038	0.434838329968507
2.466015	0.373631720540762
2.466991	0.288322130781527
2.467968	0.340619925790873
2.468944	0.353289795789745
2.469921	0.402538056104724
2.470897	0.365668176958646
2.471874	0.483387825784766
2.472851	0.383634604566585
2.473827	0.341364430031553
2.474804	0.346229403035646
2.47578	0.28779062775848
2.476757	0.30001663622596
2.477733	0.340277248284444
2.47871	0.364747655677415
2.479687	0.443485151684631
2.480663	0.373458767965817
2.48164	0.39571488776949
2.482616	0.359651892219924
2.483593	0.311367586317475
2.484569	0.285473607003568
2.485546	0.314930630832649
2.486522	0.316650665180199
2.487499	0.353202054318176
2.488476	0.314715060470689
2.489452	0.33646047633902
2.490429	0.33411317204823
2.491405	0.286610451143717
2.492382	0.261340811851211
2.493358	0.264725344219205
2.494335	0.260215491840378
2.495312	0.321558266853602
2.496288	0.329919456912865
2.497265	0.324962547549625
2.498241	0.349271625652371
2.499218	0.273984574339597
2.500194	0.300656201828894
2.501171	0.246442408160446
2.502147	0.187633829408403
2.503124	0.245381703842503
[truncated: 48 more rows]
