# Supplementary material for: Nanoscale magnonic Fabry-Pérot resonator for low-loss spin-wave manipulation
Source: Nat Commun. 2021 Apr 16;12:2293. doi: 10.1038/s41467-021-22520-6 (PMC8052321; doi:10.1038/s41467-021-22520-6)
Supplement: Supplementary file 4 — Source Data [file 41467_2021_22520_MOESM4_ESM.zip › Source data/Fig1/Fig1d_upper panel_YIG_CoFeB.txt]

0.5309766	0.119162891607732
0.5319531	0.0198460879546132
0.5329297	0.232824889176676
0.5339062	0.0835390332812979
0.5348828	0.0632439743457391
0.5358594	0.0967897749869752
0.5368359	0.131981005888334
0.5378125	0.13512739744346
0.5387891	0.123493505627781
0.5397656	0.100321886405491
0.5407422	0.200472961613886
0.5417187	0.0759191281365092
0.5426953	0.193521518306182
0.5436719	0.250007634725682
0.5446484	0.27995584154693
0.545625	0.201267750752662
0.5466016	0.116578830272964
0.5475781	0.165430358021775
0.5485547	0.175674073518298
0.5495312	0.122128023297746
0.5505078	0.221495565055059
0.5514844	0.122915153468425
0.5524609	0.0876013894334496
0.5534375	0.0819838282036343
0.5544141	0.0362204881943963
0.5553906	0.13541117236497
0.5563672	0.128169337814003
0.5573437	0.140709493811191
0.5583203	0.249696603074736
0.5592969	0.111625656443425
0.5602734	0.0644447491117236
0.56125	0.224471510843091
0.5622265	0.230285834238452
0.5632031	0.103705806873497
0.5641797	0.0631734531607265
0.5651562	0.0188925427842227
0.5661328	0.0739725814570683
0.5671094	0.218882061252599
0.5680859	0.0317746076289829
0.5690625	0.172438760179137
0.570039	0.259447222081843
0.5710156	0.164854850710802
0.5719922	0.0634557033958848
0.5729687	0.289351392937487
0.5739453	0.190385392580681
0.5749219	0.0455992952483753
0.5758984	0.163177011614075
0.576875	0.0710179683662804
0.5778515	0.0799491555760497
0.5788281	0.198041094228774
0.5798047	0.189240985286503
0.5807812	0.146615894228021
0.5817578	0.248080107586112
0.5827343	0.0596516696356649
0.5837109	0.047484742395579
0.5846875	0.119199109551108
0.585664	0.0794345445016543
0.5866406	0.10048546215231
0.5876172	0.0263650554872832
0.5885937	0.0652319501749817
0.5895703	0.0744609610132679
0.5905468	0.139494345144032
0.5915234	0.221211116472138
0.5925	0.161721910863464
0.5934765	0.14141382869135
0.5944531	0.0645913151777564
0.5954297	0.221718965051932
0.5964062	0.165765711062858
0.5973828	0.263337588764403
0.5983593	0.0562724327340804
0.5993359	0.153241800241362
0.6003125	0.0369856956809067
0.601289	0.0758935260126613
0.6022656	0.146866606145926
0.6032422	0.16216313908781
0.6042187	0.096886954597214
0.6051953	0.0275721212365915
0.6061718	0.0881037807711156
0.6071484	0.206650514175067
0.608125	0.128953583842435
0.6091015	0.0511496498876473
0.6100781	0.190926258244614
0.6110546	0.151684167958698
0.6120312	0.120702462017516
0.6130078	0.160266640092847
0.6139843	0.134189162114122
0.6149609	0.0768390547523393
0.6159375	0.0657812907816854
0.616914	0.0860556580863902
0.6178906	0.124206795147741
0.6188671	0.0219644345402585
0.6198437	0.0807714408752995
0.6208203	0.131302885084388
0.6217968	0.0828790224485406
0.6227734	0.0405067465908248
0.62375	0.0573695098725665
0.6247265	0.159657748319513
0.6257031	0.13616399551404
0.6266796	0.217244179764706
0.6276562	0.0757148200478354
0.6286328	0.107283675601426
0.6296093	0.0207747428990842
0.6305859	0.0733674083771112
0.6315624	0.281833224332565
0.632539	0.0536931578697957
0.6335156	0.172827549958275
0.6344921	0.136904474427098
0.6354687	0.182106164327323
0.6364453	0.250909138131704
0.6374218	0.0336404060969736
0.6383984	0.116099171370962
0.6393749	0.150533877217525
0.6403515	0.259928016576147
0.6413281	0.124756005625499
0.6423046	0.0152508763757133
0.6432812	0.035411448568968
0.6442578	0.130137274634025
0.6452343	0.0642297848009481
0.6462109	0.0635594386906091
0.6471874	0.0762915615281612
0.648164	0.104691323242967
0.6491406	0.178454363345618
0.6501171	0.045106263735948
0.6510937	0.101301209189558
0.6520703	0.224517224158192
0.6530468	0.0611859111187535
0.6540234	0.162789195816903
0.6549999	0.0726643396443303
0.6559765	0.237783082847612
0.6569531	0.199403723306913
0.6579296	0.120910180911012
0.6589062	0.0890633660299587
0.6598827	0.0506956794108295
0.6608593	0.0662916011981103
0.6618359	0.120019142239909
0.6628124	0.00622070435392255
0.663789	0.0575475347120274
0.6647656	0.0760468850790438
0.6657421	0.0494404008046719
0.6667187	0.0437341790186143
0.6676952	0.104905347314647
0.6686718	0.156034328407577
0.6696484	0.0299133539406571
0.6706249	0.108124531267527
0.6716015	0.0324844788482736
0.6725781	0.0537895271808639
0.6735546	0.0870623218978463
0.6745312	0.048779762627231
0.6755077	0.134177571440573
0.6764843	0.145470258057853
0.6774609	0.0255111507523847
0.6784374	0.0462433877656828
0.679414	0.156138708823493
0.6803905	0.141148455471964
0.6813671	0.169289403815153
0.6823437	0.0666330954254723
0.6833202	0.105382125144055
0.6842968	0.0533300776912175
0.6852734	0.105915937032273
0.6862499	0.0986173525749226
0.6872265	0.0592178771540428
0.688203	0.0798358504044017
0.6891796	0.110511497499084
0.6901562	0.0547504954541427
0.6911327	0.145007659798503
0.6921093	0.152497761134256
0.6930859	0.172142780052538
0.6940624	0.0343800527273185
0.695039	0.110688017261819
0.6960155	0.0556448049019477
0.6969921	0.0651329546765729
0.6979687	0.131980919880444
0.6989452	0.0469240236653022
0.6999218	0.125453045994826
0.7008984	0.0523401451457531
0.7018749	0.0314680751706773
0.7028515	0.0893723169071777
0.703828	0.135705473201719
0.7048046	0.0717410383736345
0.7057812	0.163348506888212
0.7067577	0.101745585117549
0.7077343	0.202762807204208
0.7087108	0.0729320483419224
0.7096874	0.15262054961695
0.710664	0.044276407605795
0.7116405	0.0641197231621853
0.7126171	0.080467988614152
0.7135937	0.127621410804902
0.7145702	0.0877114134560315
0.7155468	0.101038586894656
0.7165233	0.0234637179690219
0.7174999	0.0778589126261304
0.7184765	0.0510534758189193
0.719453	0.0578051279974545
0.7204296	0.0906099991949415
0.7214062	0.111690391857552
0.7223827	0.06977021795131
0.7233593	0.094954279812513
0.7243358	0.0473597424826994
0.7253124	0.0396706112945548
0.726289	0.0833728640307002
0.7272655	0.0328295561854634
0.7282421	0.0907321497864004
0.7292186	0.0349532342406992
0.7301952	0.0483150472270513
0.7311718	0.0487087895176723
0.7321483	0.0379582060653266
0.7331249	0.0271311043373653
0.7341015	0.155746912977146
0.735078	0.0609089892729554
0.7360546	0.043681270395016
0.7370311	0.0523304043641983
0.7380077	0.0674334917324507
0.7389843	0.0265238372980231
0.7399608	0.0410727990200936
0.7409374	0.164223138412881
0.741914	0.0110985612517339
0.7428905	0.0972404170969566
0.7438671	0.07085104034417
0.7448436	0.0693726421416952
0.7458202	0.0279564422115852
0.7467968	0.145152188638287
0.7477733	0.170840854997178
0.7487499	0.103424544719497
0.7497265	0.0969086799039683
0.750703	0.140500914852893
0.7516796	0.0559449057328806
0.7526561	0.161890170801164
0.7536327	0.0478433373724169
0.7546093	0.0548062958603635
0.7555858	0.056640035348581
0.7565624	0.0428393454649555
0.7575389	0.0315184412442525
0.7585155	0.158976472542416
0.7594921	0.136627176595518
0.7604686	0.0625409413931594
0.7614452	0.0901749200829111
0.7624218	0.0696723227448638
0.7633983	0.0535596851466716
0.7643749	0.176223286505952
0.7653514	0.0438547906192813
0.766328	0.0448999354060226
0.7673046	0.0913576277246323
0.7682811	0.126005608601911
0.7692577	0.0817488129879578
0.7702343	0.0606568455823578
0.7712108	0.0706092140191583
0.7721874	0.175952896614597
0.7731639	0.0694849144625753
0.7741405	0.118474088398559
0.7751171	0.109798644981851
0.7760936	0.0189747604400477
0.7770702	0.0335202057060648
0.7780467	0.0811674165805251
0.7790233	0.00759710899928868
0.7799999	0.0902838777514446
0.7809764	0.0346371608919856
0.781953	0.0579987978032459
0.7829296	0.086772835354014
0.7839061	0.0716859585509108
0.7848827	0.122873076077797
0.7858592	0.0634605960284687
0.7868358	0.142654896310405
0.7878124	0.0352034905178023
0.7887889	0.125113302937703
0.7897655	0.0283036915352273
0.7907421	0.0572972326569765
0.7917186	0.0470837013770604
0.7926952	0.0712604997302215
0.7936717	0.0809024360936258
0.7946483	0.027514015880916
0.7956249	0.190106867764993
0.7966014	0.0582540577310268
0.797578	0.0842925649018144
0.7985546	0.105609734796461
0.7995311	0.0814810980226193
0.8005077	0.0264823921792744
0.8014842	0.147667330643511
0.8024608	0.0823661233112898
0.8034374	0.0464658918493124
0.8044139	0.142049937430222
0.8053905	0.114141931501292
0.806367	0.20416284895963
0.8073436	0.106004120523461
0.8083202	0.150634790423931
0.8092967	0.0553934694631867
0.8102733	0.0991096799431564
0.8112499	0.00812469867793385
0.8122264	0.136510720966578
0.813203	0.121128157864794
0.8141795	0.027147404305156
0.8151561	0.0358213244544866
0.8161327	0.134213877825413
0.8171092	0.069156075797329
0.8180858	0.105961770323129
0.8190624	0.123652427841
0.8200389	0.0662913051330693
0.8210155	0.0833279698543972
0.821992	0.0641119867569716
0.8229686	0.0874135894820302
0.8239452	0.127983064543908
0.8249217	0.0662740774207118
0.8258983	0.117759824998257
0.8268748	0.00992858954909734
0.8278514	0.106108109535042
0.828828	0.103438049578975
0.8298045	0.0689646373097314
0.8307811	0.0926974073682781
0.8317577	0.0853782201643604
0.8327342	0.0218043587740479
0.8337108	0.0781668186087063
0.8346873	0.111972539718674
0.8356639	0.115291062017225
0.8366405	0.0276573034210696
0.837617	0.184407318935719
0.8385936	0.0523105706189676
0.8395702	0.0330123460675131
0.8405467	0.0394268077776847
0.8415233	0.0643622493896575
0.8424998	0.0949776995749218
0.8434764	0.0684607077096885
0.844453	0.0471836879541532
0.8454295	0.131699843285989
0.8464061	0.0583940860887967
0.8473827	0.0593673878912202
0.8483592	0.0581337216941802
0.8493358	0.0493678607630876
0.8503123	0.0504006976068516
0.8512889	0.103329163341048
0.8522655	0.0748720677385065
0.853242	0.0736990989168592
0.8542186	0.0536796570587117
0.8551951	0.124425442228622
0.8561717	0.00550162950326256
0.8571483	0.064813319927697
0.8581248	0.0617277446497521
0.8591014	0.0270571384446711
0.860078	0.11170795060179
0.8610545	0.01934833089501
0.8620311	0.105381644877534
0.8630076	0.0305351263303678
0.8639842	0.0776935129433109
0.8649608	0.104623054359533
0.8659373	0.119900985315266
0.8669139	0.0405166135495266
0.8678905	0.129241550349423
0.868867	0.0403907601638246
0.8698436	0.137193684119268
0.8708201	0.0575260884208334
0.8717967	0.0898812187625257
0.8727733	0.0902221392293144
0.8737498	0.0855044957418685
0.8747264	0.138789213259713
0.8757029	0.180431122529371
0.8766795	0.0816912952748761
0.8776561	0.00819791229597987
0.8786326	0.0888617705189279
0.8796092	0.0908564893480972
0.8805858	0.063415713647488
0.8815623	0.056225522257691
0.8825389	0.013920012445421
0.8835154	0.0541085458012125
0.884492	0.0806537628943672
0.8854686	0.0234643562484037
0.8864451	0.0315279125255146
0.8874217	0.081405375655287
0.8883983	0.00445463543074604
0.8893748	0.0626237786639069
0.8903514	0.0580659994119161
0.8913279	0.149606931592181
0.8923045	0.0974911686880817
0.8932811	0.125002868573494
0.8942576	0.127909901854532
0.8952342	0.0892978102901124
0.8962108	0.0588063350454202
0.8971873	0.0236718482698067
0.8981639	0.0719395310442332
0.8991404	0.0677635189581334
0.900117	0.0489569803677525
0.9010936	0.0733230751620126
0.9020701	0.00627247489924296
0.9030467	0.0160039127781671
0.9040232	0.0955377993806792
0.9049998	0.045176667154031
0.9059764	0.0712650994313486
0.9069529	0.0523838032891208
0.9079295	0.119904699202701
0.9089061	0.0794956270172649
0.9098826	0.0568232756790041
0.9108592	0.0485307927457938
0.9118357	0.0760842651416011
0.9128123	0.0534818363983806
0.9137889	0.0257859150111134
0.9147654	0.0630988126101181
0.915742	0.0934582249680358
0.9167186	0.0457678852566513
0.9176951	0.0322179464527117
0.9186717	0.0914845216058657
0.9196482	0.140658638075115
0.9206248	0.195751546818231
0.9216014	0.0307794255177891
0.9225779	0.1187344750407
0.9235545	0.0561306725363638
0.924531	0.0615687497807817
0.9255076	0.063601171297392
0.9264842	0.0788990168643431
0.9274607	0.0972203627242616
0.9284373	0.0780893619253241
0.9294139	0.029671790754186
0.9303904	0.0256352216935493
0.931367	0.102675931759018
0.9323435	0.0280266045656283
0.9333201	0.0388426705078848
0.9342967	0.0726420396152403
0.9352732	0.0472742148063424
0.9362498	0.0698320360122689
0.9372264	0.00815830297991371
0.9382029	0.0257569927581929
0.9391795	0.0405012393671318
0.940156	0.0381172576377682
0.9411326	0.151206643823048
0.9421092	0.0844060155886878
0.9430857	0.0394969297626284
0.9440623	0.11702227737432
0.9450389	0.0205419281097792
0.9460154	0.0282629588594353
0.946992	0.0958944420826568
0.9479685	0.050322362678046
0.9489451	0.0251188630901879
0.9499217	0.0493144404585127
0.9508982	0.125658529483766
0.9518748	0.0317857240977424
0.9528513	0.0804813307720294
0.9538279	0.0543581415996141
0.9548045	0.0904700238831714
0.955781	0.0910446775902189
0.9567576	0.0199191199497813
0.9577342	0.0706725929108321
0.9587107	0.0823078498378982
0.9596873	0.045493232710135
0.9606638	0.0746731096259022
0.9616404	0.0556343580031513
0.962617	0.0332951238282678
0.9635935	0.0608660996087223
0.9645701	0.0743339999060711
0.9655467	0.0444354654351881
0.9665232	0.0680247202474659
0.9674998	0.042555092286556
0.9684763	0.0411273926994698
0.9694529	0.0567622602612378
0.9704295	0.156055227730954
0.971406	0.0850977225668895
0.9723826	0.0651473980541856
0.9733591	0.0749985056922776
0.9743357	0.0224620868327398
0.9753123	0.084021376057636
0.9762888	0.0969684242520136
0.9772654	0.0316883788861734
0.978242	0.046765565820874
0.9792185	0.0560652263454068
0.9801951	0.061791736131643
0.9811716	0.0541402214824376
0.9821482	0.0557463798773633
0.9831248	0.0810412704107043
0.9841013	0.0150737391020782
0.9850779	0.0404085014667087
0.9860545	0.0768094775217128
0.987031	0.0695967200861951
0.9880076	0.0481972095892221
0.9889841	0.0343180633306677
0.9899607	0.0365755307238323
0.9909373	0.00356729374131175
0.9919138	0.0595865125147537
0.9928904	0.0113917556738738
0.993867	0.0497529019821457
0.9948435	0.0356395123377888
0.9958201	0.0601640654356924
0.9967966	0.0539009776348908
0.9977732	0.0102925383536298
0.9987498	0.00149255275790433
0.9997263	0.107474257884121
1.0007029	0.0643876599156158
1.0016794	0.0171388908066975
1.002656	0.0215223019940731
1.0036326	0.112736182025191
1.0046091	0.0913366601336977
1.0055857	0.0720144824779245
1.0065623	0.0457324978675351
1.0075388	0.0584612763441682
1.0085154	0.0720244547161178
1.0094919	0.0713483779209251
1.0104685	0.022775085148067
1.0114451	0.0758047104377558
1.0124216	0.0928513978368258
1.0133982	0.134434402923033
1.0143748	0.0560711134755089
1.0153513	0.0576798050537495
1.0163279	0.0665485207522602
1.0173044	0.0460121038036526
1.018281	0.0342541809064055
1.0192576	0.0303922149302432
1.0202341	0.0440321844426392
1.0212107	0.0695936044670572
1.0221872	0.0294566688080594
1.0231638	0.0333868308448107
1.0241404	0.0452106570466234
1.0251169	0.0509231799976415
1.0260935	0.0818351016823349
1.0270701	0.0869533805737212
1.0280466	0.0750761427857885
1.0290232	0.0465733175600644
1.0299997	0.0493192870533
1.030976	0.0138065698978937
1.031953	0.124286494586399
1.032929	0.0590750615932214
1.033906	0.0386786852988835
1.034883	0.0922361816532157
1.035859	0.0406995050603076
1.036836	0.0272426798083632
1.037812	0.0792069333140559
1.038789	0.0430608620561015
1.039765	0.0366400598928686
1.040742	0.0528417834767185
1.041718	0.0243045392051001
1.042695	0.0448743410301148
1.043672	0.0725874387594024
1.044648	0.0461327939392792
1.045625	0.0235844660223568
1.046601	0.00608182964556588
1.047578	0.0717691236345359
1.048554	0.0919013131096014
1.049531	0.0745954196170415
1.050508	0.067228476854043
1.051484	0.0222411455915406
1.052461	0.0225462576606047
1.053437	0.0625205749388767
1.054414	0.0169469078168024
1.05539	0.0392473984211998
1.056367	0.0326301995524775
1.057343	0.0651797645080511
1.05832	0.103893739835067
1.059297	0.0587863012113045
1.060273	0.0494214620809033
1.06125	0.134431564876849
1.062226	0.0334520565571705
1.063203	0.0603140408872171
1.064179	0.0402349863461026
1.065156	0.0312931182885501
1.066133	0.0960038696098741
1.067109	0.0356796806002927
1.068086	0.0335941173685425
1.069062	0.0306961374774954
1.070039	0.0390638543317707
1.071015	0.0353253647907918
1.071992	0.0668736004882898
1.072968	0.0157641015965535
1.073945	0.101428106704988
1.074922	0.0753630769815803
1.075898	0.0196261109043896
1.076875	0.0830364620494232
1.077851	0.00703279819910489
1.078828	0.0693720727128043
1.079804	0.0316049981260885
1.080781	0.114444853986232
1.081758	0.0480229289781975
1.082734	0.0177531961006275
1.083711	0.0275185538508712
1.084687	0.0636533536196627
1.085664	0.0365305501716933
1.08664	0.00800442953851753
1.087617	0.0382966184241527
1.088593	0.0489706724204615
1.08957	0.0475300453672001
1.090547	0.0477432343167364
1.091523	0.0680538795365503
1.0925	0.0553408411735899
1.093476	0.0349817875705631
1.094453	0.0379538076113596
1.095429	0.0210953613948114
1.096406	0.039244257684023
1.097383	0.0117924550380667
1.098359	0.0281170596603055
1.099336	0.0404168393699726
1.100312	0.0269976514880276
1.101289	0.0322932488496221
1.102265	0.0612668700892758
1.103242	0.0322344719321453
1.104218	0.0801165941753584
1.105195	0.0436401699525621
1.106172	0.0566675373199085
1.107148	0.120404109403801
1.108125	0.0212297909865382
1.109101	0.0758074974628744
1.110078	0.018519980225469
1.111054	0.0746881277594136
1.112031	0.0209522814641747
1.113008	0.0284027522901606
1.113984	0.0378391147335571
1.114961	0.0188383975535766
1.115937	0.0655664453593338
1.116914	0.0629270869830227
1.11789	0.0574403487481264
1.118867	0.0523463452146375
1.119843	0.0531717761732218
1.12082	0.055659204890521
1.121797	0.0354263773852493
1.122773	0.0146084988667321
1.12375	0.0565479567383022
1.124726	0.0430818748555817
1.125703	0.0564631015591466
1.126679	0.0351158015305888
1.127656	0.10350900397828
1.128633	0.0777632927062441
1.129609	0.0765028136699886
1.130586	0.0559275560239029
1.131562	0.0347557824680872
1.132539	0.0862069585340006
1.133515	0.0510063060572318
1.134492	0.0327156851266697
1.135468	0.0412095636241407
1.136445	0.0958191331615064
1.137422	0.069402163447706
1.138398	0.037453034366993
1.139375	0.0121442249613835
1.140351	0.0847125352457268
1.141328	0.0246633401826273
1.142304	0.102983222520363
1.143281	0.0445636923463485
1.144257	0.0248399364095911
1.145234	0.0698585929347135
1.146211	0.0794650985478292
1.147187	0.0154779383510288
1.148164	0.0520470940550404
1.14914	0.0308162336573193
1.150117	0.0698307348597807
1.151093	0.0230487752319534
1.15207	0.0777812819187881
1.153047	0.0688412437191085
1.154023	0.0729326649814944
1.155	0.0546619263674909
1.155976	0.0687865018732636
1.156953	0.0651217856121782
1.157929	0.0376353864322781
1.158906	0.0660283603460952
1.159882	0.0547039041948168
1.160859	0.0372618230689267
1.161836	0.0974312759355773
1.162812	0.032815521166435
1.163789	0.0750195895871426
1.164765	0.061836399211421
1.165742	0.0911071972623722
1.166718	0.0326375823348743
1.167695	0.0687078126006388
1.168672	0.0206650645167394
1.169648	0.0191762917606351
1.170625	0.0516264459889755
1.171601	0.101157600039901
1.172578	0.0395356861500518
1.173554	0.0137623906678795
1.174531	0.013285026561137
1.175507	0.0607100736492265
1.176484	0.0593620975170554
1.177461	0.0980921465807982
1.178437	0.0559140649391376
1.179414	0.0359325229629743
1.18039	0.0347341285480779
1.181367	0.0104136046305062
1.182343	0.0700884771165824
1.18332	0.0295094455698307
1.184297	0.0509857223996915
1.185273	0.106956635033397
1.18625	0.063426885275398
1.187226	0.0574248214822345
1.188203	0.0305441917344984
1.189179	0.0355996528058042
1.190156	0.0865327231954068
1.191132	0.0360796038814647
1.192109	0.0282454999199477
1.193086	0.0740176064507608
1.194062	0.0542662919296868
1.195039	0.00790596936662229
1.196015	0.0906971960563264
1.196992	0.0256574756739707
1.197968	0.049308965885577
1.198945	0.0871465467332223
1.199922	0.0280593376795747
1.200898	0.038448958672574
1.201875	0.0458137764298055
1.202851	0.0195904794802399
1.203828	0.0559949182903895
1.204804	0.029926778762366
1.205781	0.0490927067104483
1.206757	0.0422031825250964
1.207734	0.0701725673711501
1.208711	0.0319758291426848
1.209687	0.0592341774186913
1.210664	0.0578382531397733
1.21164	0.072257860082822
1.212617	0.0702342949181182
1.213593	0.0130638513518343
1.21457	0.0638276705568267
1.215547	0.0246804313905774
1.216523	0.0922071744703334
1.2175	0.0214617619678449
1.218476	0.0421073462267488
1.219453	0.0246668225579421
1.220429	0.0413632621273265
1.221406	0.0396910222288782
1.222382	0.0703367048340168
1.223359	0.018699189621778
1.224336	0.0389440872192249
1.225312	0.0517846129924981
1.226289	0.0411541235657923
1.227265	0.0340550043108278
1.228242	0.0113013453525012
1.229218	0.0200368313196507
1.230195	0.048191447942137
1.231172	0.0506578609437864
1.232148	0.0467223781298095
1.233125	0.0498031872533174
1.234101	0.0143770866370387
1.235078	0.0349356583329354
1.236054	0.0338961169281748
1.237031	0.048919406227297
1.238007	0.0160168574805578
1.238984	0.0193547153150981
1.239961	0.0472039352996601
1.240937	0.0376766570555258
1.241914	0.0116376981160847
1.24289	0.0270173859293265
1.243867	0.158576612134395
1.244843	0.0335191365584631
1.24582	0.0421034987846141
1.246797	0.055457607834555
1.247773	0.0307261605981171
1.24875	0.0425881652009029
1.249726	0.0710247321233279
1.250703	0.0437949727701505
1.251679	0.0640757711494899
1.252656	0.0451932961108039
1.253632	0.0169270643719322
1.254609	0.0281357263283682
1.255586	0.0517193004597952
1.256562	0.0302058714917894
1.257539	0.0230150511621004
1.258515	0.0381264326805564
1.259492	0.057954092689484
1.260468	0.0566455141812465
1.261445	0.0451331410410687
1.262422	0.0546533743934133
1.263398	0.0845194001172754
1.264375	0.0816767473305053
1.265351	0.0116359780293205
1.266328	0.0803791959226316
1.267304	0.0427537845704377
1.268281	0.0235278988825323
1.269257	0.046764569350025
1.270234	0.0455575105502057
1.271211	0.0728596377789802
1.272187	0.0968344095255482
1.273164	0.0587923590651881
1.27414	0.0130443636871356
1.275117	0.0115495539343218
1.276093	0.0712980917948931
1.27707	0.044328426370971
1.278046	0.0510808985758638
1.279023	0.0321633087524294
1.28	0.0231802791595615
1.280976	0.0298749102374986
1.281953	0.00567772142322931
1.282929	0.0474112104663359
1.283906	0.0233305626234624
1.284882	0.0912017997115901
1.285859	0.108009124912667
1.286836	0.0412336772576815
1.287812	0.039104300024909
1.288789	0.0179998770102777
1.289765	0.0326792260260995
1.290742	0.0406991614303047
1.291718	0.0516812667786123
1.292695	0.0256224553316539
1.293671	0.0304100607845578
1.294648	0.0492353223290044
1.295625	0.0558357300353116
1.296601	0.0479160164340854
1.297578	0.040216224886824
1.298554	0.0632777543206497
1.299531	0.0391591266846696
1.300507	0.0587867414815055
1.301484	0.0452810147061768
1.302461	0.0509509671623376
1.303437	0.0267328787707198
1.304414	0.00728986715836064
1.30539	0.0978015907553906
1.306367	0.0755742471524315
1.307343	0.0411896909801328
1.30832	0.012049310541105
1.309296	0.0117390361159786
1.310273	0.0485930712314348
1.31125	0.0417190885953948
1.312226	0.00989101298027442
1.313203	0.0261294848340652
1.314179	0.0154160781450846
1.315156	0.0326715203916714
1.316132	0.0763180846019795
1.317109	0.0464792614824257
1.318086	0.0742942593519701
1.319062	0.0519397902852062
1.320039	0.0421829913725959
1.321015	0.05008552703492
1.321992	0.0366583821059086
1.322968	0.0336772340041993
1.323945	0.0629014656654099
1.324921	0.00560421196044047
1.325898	0.0627522138832743
1.326875	0.0297120663525191
1.327851	0.0593482090296331
1.328828	0.0445484931793714
1.329804	0.0262728395555296
1.330781	0.0697028819367607
1.331757	0.0392292705621963
1.332734	0.018646853347482
1.333711	0.0828844617840176
1.334687	0.0517484196995164
1.335664	0.0509030739415156
1.33664	0.0812481568249896
1.337617	0.063133320354457
1.338593	0.0697191031346001
1.33957	0.101622693819835
1.340546	0.0281963622774357
1.341523	0.0440848339806163
1.3425	0.0957020850222575
1.343476	0.0189109967506454
1.344453	0.0720846156044665
1.345429	0.0693291204511654
1.346406	0.0522847403156627
1.347382	0.025273223552463
1.348359	0.0587003408008207
1.349336	0.0106054078110913
1.350312	0.0365092992884347
1.351289	0.0456451795949627
1.352265	0.0875714034774166
1.353242	0.0344610101264168
1.354218	0.110868129262746
1.355195	0.041764881931338
1.356171	0.0181845783067575
1.357148	0.0671075025564281
1.358125	0.0202170936984375
1.359101	0.0586893384170626
1.360078	0.0319962207453801
1.361054	0.0999488981063088
1.362031	0.0807759312766451
1.363007	0.0823967104840145
1.363984	0.0778116000464616
1.364961	0.073669056906233
1.365937	0.0470368395683772
1.366914	0.0978852861918956
1.36789	0.08351235229261
1.368867	0.0717059226853807
1.369843	0.073361555106845
1.37082	0.0710106021417867
1.371796	0.184253478971709
1.372773	0.0746279478012588
1.37375	0.0584631845265104
1.374726	0.0466528258213851
1.375703	0.0895226747158238
1.376679	0.0166828382766819
1.377656	0.0965707795333169
1.378632	0.115450157220259
1.379609	0.0349555677694584
1.380586	0.109630264978268
1.381562	0.0497317620151116
1.382539	0.0842061737678853
1.383515	0.0689750596355407
1.384492	0.0746107974751911
1.385468	0.0612636119210751
1.386445	0.0622032250589252
1.387421	0.0577601645082439
1.388398	0.072354923827882
1.389375	0.0248590828672741
1.390351	0.106793216505561
1.391328	0.0735321283541752
1.392304	0.0704847952115688
1.393281	0.091894353283525
1.394257	0.142295271959263
1.395234	0.0635275324919747
1.39621	0.0836689483883053
1.397187	0.0861936447902825
1.398164	0.0639330840336308
1.39914	0.0551533041854538
1.400117	0.107790849744245
1.401093	0.115908369534604
1.40207	0.0959847497881971
1.403046	0.0678341669485465
1.404023	0.0634362740121265
1.405	0.0751108046464428
1.405976	0.0813974602335263
1.406953	0.144828510458635
1.407929	0.176780956462433
1.408906	0.186026357800823
1.409882	0.249931844894343
1.410859	0.393407904297524
1.411835	0.657269407705739
1.412812	1.20682508382243
1.413789	1.90903287436246
1.414765	2.64173150563508
1.415742	3.23828117634973
1.416718	3.26179097175351
1.417695	3.35457513635796
1.418671	4.11278812191198
1.419648	4.9374901881701
1.420625	5.64670737198741
1.421601	6.86154948067104
1.422578	8.56680146228918
1.423554	9.83240587709544
1.424531	11.2283539084703
1.425507	12.1006582220876
1.426484	12.9120600914681
1.42746	13.8922596087759
1.428437	14.9167132877253
1.429414	15.4899215575685
1.43039	15.4391998000243
1.431367	16.0496696206203
1.432343	17.0272801288977
1.43332	17.2123036997753
1.434296	18.4163906533637
1.435273	18.4411974719042
1.43625	19.279523795938
1.437226	19.5098290412465
1.438203	19.6843152031789
1.439179	20.3628238061119
1.440156	19.4661297803595
1.441132	18.6008734434945
1.442109	19.4842641463156
1.443085	18.8416644683109
1.444062	18.2347245156949
1.445039	18.9202844475486
1.446015	18.5926688437567
1.446992	18.8029481545235
1.447968	18.68361160199
1.448945	18.8781373436022
1.449921	18.0353651457756
1.450898	18.0623352847593
1.451875	18.2148392253337
1.452851	18.6236161799823
1.453828	18.1931652748305
1.454804	17.4940838065444
1.455781	17.7988041071552
1.456757	18.0775502763585
1.457734	17.1734459504621
1.45871	17.006245335521
1.459687	16.1953219284891
1.460664	16.2261665611907
1.46164	16.1723296502936
1.462617	16.8618676364926
1.463593	15.5484411851472
1.46457	15.4863337452763
1.465546	15.7650365036001
1.466523	15.4876887805767
1.4675	15.0673283868442
1.468476	14.5190679381257
1.469453	15.0897832107598
1.470429	14.7049211483981
1.471406	14.1623007981634
1.472382	14.4189837905596
1.473359	14.0690145464743
1.474335	14.6064519932036
1.475312	13.9373616041139
1.476289	13.9829458109047
1.477265	14.3635492574089
1.478242	14.2435262246222
1.479218	14.1308031701732
1.480195	13.9473142255346
1.481171	13.444739250182
1.482148	14.2539081149773
1.483125	14.2289119351408
1.484101	13.8843002044192
1.485078	13.7096446242323
1.486054	13.8784389516029
1.487031	14.0240943381889
1.488007	13.7395712687078
1.488984	14.3968221837461
1.48996	14.2533800106462
1.490937	13.995694635207
1.491914	14.0941152605023
1.49289	14.4882283542744
1.493867	14.4990611903441
1.494843	13.8737485698868
1.49582	14.268799794646
1.496796	13.8520937025687
1.497773	13.5797186585809
1.49875	13.7410344758642
1.499726	13.9052884293982
1.500703	13.542883489919
1.501679	13.3978715490521
1.502656	13.0073199330019
1.503632	13.096725959033
1.504609	13.4236931620268
1.505585	12.8808576125173
1.506562	13.6036749694605
1.507539	12.93942048247
1.508515	13.2263051574083
1.509492	13.2732481443722
1.510468	12.7187706825906
1.511445	12.904409638994
1.512421	13.1581561879142
1.513398	12.968536058031
1.514374	13.0203852298106
1.515351	13.1073097606429
1.516328	12.5403844724138
1.517304	13.0799867668943
1.518281	12.9503590776584
1.519257	13.0647224716601
1.520234	12.5296684694098
1.52121	12.8159185547406
1.522187	12.9497844141765
1.523164	13.01240239973
1.52414	13.3500675421264
1.525117	12.7986935161744
1.526093	13.0287578443049
1.52707	12.6144893906958
1.528046	12.5463772658471
1.529023	12.8227277675891
1.529999	12.6640502061436
1.530976	13.0130592642625
1.531953	12.6557683606205
1.532929	12.8340832258395
1.533906	12.5477669149606
1.534882	12.2710488260344
1.535859	12.3612564121653
1.536835	12.5931780569872
1.537812	11.3767276972509
1.538789	12.2728184357643
1.539765	12.6097646139141
1.540742	11.6270944386427
1.541718	11.9305839838484
1.542695	11.9782381275263
1.543671	11.9532581309867
1.544648	11.8319142351823
1.545624	12.1076298604741
1.546601	11.8168787911703
1.547578	11.7165084454732
1.548554	11.773008451854
1.549531	12.0426427996516
1.550507	12.0974820330864
1.551484	11.8413679909348
1.55246	11.7259706316156
1.553437	12.0832529638018
1.554414	11.6265856667804
1.55539	11.9011499896555
1.556367	11.9926126884413
1.557343	12.1966442070801
1.55832	11.9405424311031
1.559296	12.1795751575693
1.560273	11.9614889382969
1.561249	12.1320390267397
1.562226	12.1892158253977
1.563203	11.6713533339883
1.564179	11.9339736884598
1.565156	11.9044561301343
1.566132	11.8664442380184
1.567109	11.7974684396539
1.568085	12.2742294452715
1.569062	11.7659781454567
1.570039	11.9735047133997
1.571015	11.1894652985204
1.571992	11.534826251653
1.572968	11.6362245559721
1.573945	11.1427593182759
1.574921	11.3075775801458
1.575898	11.0009705474349
1.576874	11.229786578309
1.577851	11.1566558278368
1.578828	11.1214545477826
1.579804	10.9994960021448
1.580781	10.9434411072811
1.581757	11.1414202332113
1.582734	11.1789106373994
1.58371	10.8840346644742
1.584687	10.7081985959439
1.585664	10.761169783191
1.58664	11.2525053033781
1.587617	10.7633598600887
1.588593	10.704815875157
1.58957	10.9273945738783
1.590546	10.7586281739253
1.591523	10.5217373574682
1.592499	10.6198158688385
1.593476	10.5976395579401
1.594453	10.6988635977465
1.595429	10.3279837767855
1.596406	10.3357564380941
1.597382	10.2996589703342
1.598359	10.3709479283357
1.599335	10.0574046272753
1.600312	9.93819493037408
1.601289	9.94827892843607
1.602265	9.93678930600811
1.603242	9.97868397770352
1.604218	9.83519677488077
1.605195	10.1803326246422
1.606171	9.87251959365926
1.607148	9.8094432872934
1.608124	9.77806657205043
1.609101	9.94790539949753
1.610078	9.66606198476841
1.611054	9.52352054793127
1.612031	9.86301096436875
1.613007	9.57619238850025
1.613984	10.0640737671278
1.61496	9.41587657560745
1.615937	9.60261078515552
1.616914	9.44594056199239
1.61789	9.46958861842326
1.618867	9.16751753762391
1.619843	9.16824163263387
1.62082	9.42396121563629
1.621796	9.47215131942823
1.622773	9.44402517515921
1.623749	9.60519514689421
1.624726	9.88147435360797
1.625703	9.22087426580978
1.626679	9.68853193874789
1.627656	9.72620397844689
1.628632	9.19136474294395
1.629609	9.97811418219235
1.630585	9.35340472900142
1.631562	9.67705156139932
1.632538	9.41067348689242
1.633515	9.69862789836998
1.634492	9.6317057042242
1.635468	9.3224666713703
1.636445	9.39983364825251
1.637421	9.35436205443535
1.638398	8.79771413710909
1.639374	9.16362803794403
1.640351	9.03127429336309
1.641328	8.67980744453107
1.642304	9.0152569596235
1.643281	8.8883544467151
1.644257	8.29730911377184
1.645234	8.7173742987352
1.64621	9.02965211231756
1.647187	8.5831833723957
1.648163	8.27954744778294
1.64914	8.42192970672309
1.650117	8.82555401579414
1.651093	8.73285615349675
1.65207	9.20416208791708
1.653046	8.79611249910692
1.654023	8.32802848994363
1.654999	8.41131747336153
1.655976	8.45257950439776
1.656953	8.39658782109215
1.657929	8.07648012580976
1.658906	7.99557974842263
1.659882	8.15375841883141
1.660859	7.88561008965121
1.661835	8.00754893112025
1.662812	8.05367979838794
1.663788	7.5770055174815
1.664765	7.74954884293183
1.665742	7.70811444656915
1.666718	7.56918732905627
1.667695	7.86802021961033
1.668671	7.68481901193802
1.669648	7.89851370398195
1.670624	8.02405309211747
1.671601	7.51618081869895
1.672578	7.57335274130289
1.673554	7.94136506591065
1.674531	7.8106157016115
1.675507	7.54753249755342
1.676484	7.36380780576313
1.67746	7.41487846340802
1.678437	6.93355555867125
1.679413	7.07444205696422
1.68039	7.29949974603657
1.681367	6.97968940635871
1.682343	6.96781121002529
1.68332	6.84322065330894
1.684296	6.90061729361421
1.685273	6.62322121772088
1.686249	6.74544232975911
1.687226	6.7303777488228
1.688203	6.59901215674324
1.689179	6.51087892679913
1.690156	6.50248733946788
1.691132	6.67968515755122
1.692109	6.66253047404701
1.693085	6.58830092599245
1.694062	6.39372777832917
1.695038	6.35021449429191
1.696015	6.29324024592292
1.696992	6.24919303704094
1.697968	6.00828098379736
1.698945	5.96815442279881
1.699921	5.72601610231287
1.700898	5.73216820764648
1.701874	5.60659447276526
1.702851	5.52411217322748
1.703828	5.41377662971668
1.704804	5.48997128072725
1.705781	5.2040113144044
1.706757	5.39241470351307
1.707734	5.12175907078984
1.70871	5.29014524567132
1.709687	5.13209019023244
1.710663	5.13933507278802
1.71164	5.17395236135558
1.712617	5.03882691148009
1.713593	4.80608633434859
1.71457	4.54081120960969
1.715546	4.49747031848405
1.716523	4.2611681491462
1.717499	4.20882147285449
1.718476	3.9591920760169
1.719453	3.98978806800524
1.720429	3.69865323990301
1.721406	3.75407026234206
1.722382	3.64908409545642
1.723359	3.61363176001365
1.724335	3.56277783548245
1.725312	3.57694716840744
1.726288	3.55998088289839
1.727265	3.34426990861339
1.728242	3.25528462135945
1.729218	3.25940462424735
1.730195	2.93854432492365
1.731171	3.02360317871989
1.732148	2.7656889447841
1.733124	2.74434563025633
1.734101	2.57456351315097
1.735078	2.40169034862199
1.736054	2.28548386936508
1.737031	2.28869258433836
1.738007	2.1135312542311
1.738984	2.00954205109662
1.73996	1.97422011549498
1.740937	1.9081910097561
1.741913	1.89352802829396
1.74289	1.82573861355732
1.743867	1.81222779044888
1.744843	1.78156838954277
1.74582	1.66946298045476
1.746796	1.61785129978376
1.747773	1.49978871086938
1.748749	1.40861459296529
1.749726	1.42769105549408
1.750703	1.3676075610076
1.751679	1.32285842803218
1.752656	1.21584985244375
1.753632	1.25693833637397
1.754609	1.26342753094613
1.755585	1.2589121584368
1.756562	1.30000522047746
1.757538	1.30079284944185
1.758515	1.36631386599392
1.759492	1.4542105798647
1.760468	1.49095145423
1.761445	1.56019503164252
1.762421	1.65871647498077
1.763398	1.67030278886447
1.764374	1.81491149589915
1.765351	1.86900515555803
1.766327	1.96004560005042
1.767304	2.0144614422042
1.768281	2.00409153998679
1.769257	2.10267651430229
1.770234	2.10628594258402
1.77121	2.09221805819685
1.772187	2.20404467485929
1.773163	2.11846408554859
1.77414	2.23078637150688
1.775117	2.29737133468884
1.776093	2.32899581425751
1.77707	2.38681445697131
1.778046	2.42567983535315
1.779023	2.52653392300488
1.779999	2.53357284179398
1.780976	2.6157184079371
1.781952	2.62398541566301
1.782929	2.62017808266419
1.783906	2.78005787566302
1.784882	2.75886321230829
1.785859	2.82344473981695
1.786835	2.86019079751666
1.787812	2.94825792119335
1.788788	2.91779888537918
1.789765	3.06240256284114
1.790742	3.0253630696932
1.791718	2.91123544689188
1.792695	3.09638652295559
1.793671	3.00242031760395
1.794648	2.96889391495924
1.795624	3.02098303863153
1.796601	3.00919790963635
1.797577	3.05155907219392
1.798554	3.1610711817955
1.799531	3.07394538703917
1.800507	3.07730141673173
1.801484	3.18039769901219
1.80246	3.16599364738039
1.803437	3.13142802318958
1.804413	3.30995192225813
1.80539	3.2905265990139
1.806367	3.3371580495868
1.807343	3.20423471767753
1.80832	3.30748777728215
1.809296	3.34319604699688
1.810273	3.30793037513262
1.811249	3.25054298854468
1.812226	3.27865720333981
1.813202	3.34681017389837
1.814179	3.33528790273479
1.815156	3.39769711694039
1.816132	3.2935045575994
1.817109	3.32519866086881
1.818085	3.38781012364654
1.819062	3.44341543687848
1.820038	3.28561400740288
1.821015	3.37789074696681
1.821992	3.26338140297365
1.822968	3.30618191235464
1.823945	3.41258460880679
1.824921	3.26780207917013
1.825898	3.28499666964388
1.826874	3.36307095941135
1.827851	3.20555766829752
1.828827	3.29830218762058
1.829804	3.28791136924161
1.830781	3.29387287483898
1.831757	3.3546714593392
1.832734	3.21888758933346
1.83371	3.30877429559735
1.834687	3.37522170615872
1.835663	3.41874533756947
1.83664	3.30255793075625
1.837617	3.26282490012897
1.838593	3.38557180219563
1.83957	3.41359579598303
1.840546	3.34339178682637
1.841523	3.15133138654802
1.842499	3.23540628925627
1.843476	3.19733304132131
1.844452	3.16202193691189
1.845429	3.20204131742334
1.846406	3.17160760256694
1.847382	3.1573846617883
1.848359	3.19880428975281
1.849335	3.21311618658619
1.850312	3.13988494259478
1.851288	3.10943640353505
1.852265	3.21652753973427
1.853242	3.21461944540268
1.854218	3.03394138392106
1.855195	3.01910012588023
1.856171	3.04198396509992
1.857148	3.02895020939764
1.858124	2.98895405969299
1.859101	2.89739615185256
1.860077	2.98493421765037
1.861054	3.08502391567797
1.862031	2.90594769167734
1.863007	2.8895230459626
1.863984	2.86475422795394
1.86496	2.93086109024174
1.865937	2.77994229979551
1.866913	2.84526106049625
1.86789	2.76248738742406
1.868867	2.75688464775732
1.869843	2.798978796675
1.87082	2.74460752961143
1.871796	2.78893374326749
1.872773	2.75670021335092
1.873749	2.82862625097714
1.874726	2.69690534997113
1.875702	2.6350443771081
1.876679	2.63623272523065
1.877656	2.56930252661769
1.878632	2.58949265150319
1.879609	2.6216720132713
1.880585	2.5876716409423
1.881562	2.60091202504072
1.882538	2.48041630782052
1.883515	2.52847174798573
1.884491	2.59482769995697
1.885468	2.58636650513728
1.886445	2.55971079349255
1.887421	2.4710884285533
1.888398	2.49832391966814
1.889374	2.50781139401507
1.890351	2.47822862497932
1.891327	2.35726046895141
1.892304	2.40533343703087
1.893281	2.31320551889712
1.894257	2.32163468263606
1.895234	2.27493339776992
1.89621	2.27503280895354
1.897187	2.34521225892686
1.898163	2.33948246573639
1.89914	2.42458450127543
1.900116	2.29007913784027
1.901093	2.24758398602662
1.90207	2.17938186880776
1.903046	2.1389579529411
1.904023	2.11760782265607
1.904999	2.01897450945649
1.905976	2.04259949607675
1.906952	2.05705969940228
1.907929	1.99668950766503
1.908906	1.97851346321429
1.909882	1.9659210757009
1.910859	1.8969425988324
1.911835	1.97880674650245
1.912812	1.88602761952529
1.913788	1.93809584100606
1.914765	1.86387138165868
1.915741	1.86692463807974
1.916718	1.84344471475199
1.917695	1.83284490850072
1.918671	1.79613662520174
1.919648	1.78427613267079
1.920624	1.76429320194264
1.921601	1.73328943614995
1.922577	1.71448450545965
1.923554	1.68819773098554
1.924531	1.63734472498208
1.925507	1.66086187809974
1.926484	1.6525923599662
1.92746	1.5827022597583
1.928437	1.58761270649308
1.929413	1.64083788401785
1.93039	1.6333439122015
1.931366	1.52618941455065
1.932343	1.5409568540417
1.93332	1.49222525413367
1.934296	1.46236219351446
1.935273	1.46150406281247
1.936249	1.42865006550849
1.937226	1.38851037174607
1.938202	1.36701350571172
1.939179	1.34598292563723
1.940156	1.34555375895313
1.941132	1.357428419582
1.942109	1.34079870484447
1.943085	1.3273545638001
1.944062	1.2765240246503
1.945038	1.25850063876583
1.946015	1.27855700545976
1.946991	1.25741878981662
1.947968	1.21350607600378
1.948945	1.23411589951596
1.949921	1.18867113947199
1.950898	1.14459453127027
1.951874	1.13273884914408
1.952851	1.14402363160447
1.953827	1.10572048396835
1.954804	1.12195229816905
1.955781	1.10385401281531
1.956757	1.09340956292144
1.957734	1.09657274120552
1.95871	1.09078473420168
1.959687	1.09664457025932
1.960663	1.01740831236473
1.96164	1.00028592249679
1.962616	0.989626626766908
1.963593	0.968033092227172
1.96457	0.945435694722058
1.965546	0.936139270760606
1.966523	0.919302635084687
1.967499	0.914216839213893
1.968476	0.91153523871812
1.969452	0.90127171612232
1.970429	0.871089493589063
1.971406	0.893833719114562
1.972382	0.867460266035425
1.973359	0.851137670021601
1.974335	0.857528579936937
1.975312	0.823332999588071
1.976288	0.807626501589553
1.977265	0.770574607592295
1.978241	0.771324242046865
1.979218	0.749339929553317
1.980195	0.74086489975372
1.981171	0.726894769346719
1.982148	0.67172168332622
1.983124	0.691707004874304
1.984101	0.687768221743241
1.985077	0.65395346813268
1.986054	0.690287733043434
1.987031	0.710900277717635
1.988007	0.65677557630406
1.988984	0.6519476543429
1.98996	0.609827640042209
1.990937	0.623789795895829
1.991913	0.589960458202556
1.99289	0.560315434589527
1.993866	0.5652214222821
1.994843	0.549819350211367
1.99582	0.593616554275996
1.996796	0.571611468622954
1.997773	0.526365967023325
1.998749	0.529319730932217
1.999726	0.525038235271909
2.000702	0.505471295902151
2.001679	0.493193845308298
2.002655	0.466126785631999
2.003632	0.480241932308383
2.004609	0.457729255527872
2.005585	0.442945492836726
2.006562	0.446304621786622
2.007538	0.413263837188496
2.008515	0.432901239280035
2.009491	0.425596738583521
2.010468	0.424146271128074
2.011445	0.411749554884761
2.012421	0.392603389181933
2.013398	0.399493354699624
2.014374	0.362601614804085
2.015351	0.351244911990366
2.016327	0.340173860221417
2.017304	0.344692774046957
2.01828	0.329089782460775
2.019257	0.321598287068277
2.020234	0.349646674577501
2.02121	0.343695150167267
2.022187	0.326195114573962
2.023163	0.336748163013616
2.02414	0.296199433480358
2.025116	0.315687518228263
2.026093	0.307336308179313
2.02707	0.305292777586975
2.028046	0.293964019232967
2.029023	0.269309220767879
2.029999	0.250518861938839
2.030976	0.241919011345553
2.031952	0.253718560474674
2.032929	0.296786074590857
2.033905	0.28706229649428
2.034882	0.253995189226726
2.035859	0.318196742906099
2.036835	0.251067221472816
2.037812	0.239163707401912
2.038788	0.236635430493597
2.039765	0.196440829323489
2.040741	0.242842605192746
2.041718	0.171629615767849
2.042695	0.217559032551298
2.043671	0.193993579282803
2.044648	0.232616709972113
2.045624	0.250553838719346
2.046601	0.203510926011783
2.047577	0.154760096686169
2.048554	0.181817407077073
2.04953	0.170055180742611
2.050507	0.11413433706681
2.051484	0.125343570943691
2.05246	0.132975608165844
2.053437	0.14538332812981
2.054413	0.124666880189761
2.05539	0.157255981399166
2.056366	0.159900132160585
2.057343	0.159122846513791
2.05832	0.147657510851336
2.059296	0.074928769494333
2.060273	0.119903832853076
2.061249	0.118137364839053
2.062226	0.113041127584522
2.063202	0.138802114679598
2.064179	0.0925902855444695
2.065155	0.138223838478701
2.066132	0.119321264720636
2.067109	0.127527654068496
2.068085	0.0430419258094454
2.069062	0.0727493977349098
2.070038	0.0634890123627616
2.071015	0.0612853829201752
2.071991	0.0985770601927837
2.072968	0.117001446904087
2.073945	0.062021585465836
2.074921	0.0557516419261606
2.075898	0.0479686170391809
2.076874	0.0621229539142055
2.077851	0.0985034491161766
2.078827	0.128825771002653
2.079804	0.0378564402421913
2.08078	0.0303599559099548
2.081757	0.09004756247895
2.082734	0.0634827304419155
2.08371	0.101336684132009
2.084687	0.0701770168284514
2.085663	0.0630212920772313
2.08664	0.0221507843778138
2.087616	0.0642490867318104
2.088593	0.0556254692563802
2.08957	0.0906791109380308
2.090546	0.0289038405152838
2.091523	0.0171196814787383
2.092499	0.066962274901407
2.093476	0.018973275501792
2.094452	0.0823744191480207
2.095429	0.0239198383293742
2.096405	0.0743053159041593
2.097382	0.0400936599651878
2.098359	0.056037273416634
2.099335	0.0831897902323236
2.100312	0.0312966324628993
2.101288	0.0622362245679624
2.102265	0.0203072434723423
2.103241	0.006987984204897
2.104218	0.025124509125977
2.105195	0.0469673274376241
2.106171	0.0714061505278257
2.107148	0.0837396318753755
2.108124	0.0245561805271097
2.109101	0.0496337622433843
2.110077	0.0538882631949082
2.111054	0.00480091250291796
2.11203	0.0421760426097699
2.113007	0.0147351991430323
2.113984	0.0612512369643928
2.11496	0.0154051621156449
2.115937	0.0481216406459042
2.116913	0.00790708259040526
2.11789	0.0270125360004684
2.118866	0.0319247130055839
2.119843	0.0239323367522208
2.120819	0.0433623603385667
2.121796	0.0936752768630918
2.122773	0.0744269471770548
2.123749	0.0687201490310441
2.124726	0.0301546333911805
2.125702	0.070446574521907
2.126679	0.0157482819928678
2.127655	0.0278573390691538
2.128632	0.0498855569108174
2.129609	0.0323016786226641
2.130585	0.0453066397482444
2.131562	0.0041776437315354
2.132538	0.123685924882856
2.133515	0.0709416217639786
2.134491	0.0726890962788512
2.135468	0.0891394514845099
2.136444	0.0734793108642766
2.137421	0.0368443569833129
2.138398	0.0293559405842331
2.139374	0.0230995326363262
2.140351	0.0664804792097838
2.141327	0.0342906505775
2.142304	0.118892850276054
2.14328	0.0171823840973053
2.144257	0.0531669993932148
2.145234	0.106132114639885
2.14621	0.119140397825842
2.147187	0.0246775151136029
2.148163	0.0758175698461155
2.14914	0.043016565422917
2.150116	0.0224337142134817
2.151093	0.0559917841608392
2.152069	0.0726624133318458
2.153046	0.0820636477524373
2.154023	0.022057686137539
2.154999	0.0184312421785972
2.155976	0.0794651510741218
2.156952	0.0580609783780553
2.157929	0.0778877098286398
2.158905	0.0724853027015284
2.159882	0.0458904221913898
2.160859	0.138247217783709
2.161835	0.0638529651232235
2.162812	0.0549424705964848
2.163788	0.102165703597678
2.164765	0.0518253838131084
2.165741	0.127846069962669
2.166718	0.038656674823276
2.167694	0.0137387569288819
2.168671	0.107346398477434
2.169648	0.0737562003919162
2.170624	0.0166228836738223
2.171601	0.0538940798028501
2.172577	0.060537124948875
2.173554	0.0880345213475373
2.17453	0.0770949334667373
2.175507	0.022113783867301
2.176484	0.0560880564903839
2.17746	0.0167450347438273
2.178437	0.0815006255471417
2.179413	0.0300675934557074
2.18039	0.106373855709892
2.181366	0.120332507530742
2.182343	0.0314762564292882
2.183319	0.0508742472130743
2.184296	0.0241782455007906
2.185273	0.0703377737099889
2.186249	0.0366444293232382
2.187226	0.00401399211272531
2.188202	0.0932156137936397
2.189179	0.0563694677161892
2.190155	0.0782145887234006
2.191132	0.15213059222992
2.192109	0.0622693541503764
2.193085	0.0871259063220722
2.194062	0.0521795966191987
2.195038	0.116995730218572
2.196015	0.106952499746945
2.196991	0.0801417584299053
2.197968	0.0329852570691078
2.198944	0.059496367522678
2.199921	0.0886422642818408
2.200898	0.106757140315908
2.201874	0.0124258946031085
2.202851	0.0154993202203897
2.203827	0.0339930817572341
2.204804	0.0101651172006247
2.20578	0.0243765045076253
2.206757	0.0128730483733122
2.207734	0.0594822779242885
2.20871	0.116338381827736
2.209687	0.0278201031940232
2.210663	0.0918189819362075
2.21164	0.0401374591537998
2.212616	0.0888116137278256
2.213593	0.0412367637879902
2.214569	0.0942581638248189
2.215546	0.119900154264937
2.216523	0.0427285449643268
2.217499	0.0817417852253552
2.218476	0.0626343880346268
2.219452	0.0592832539801992
2.220429	0.0210357213382879
2.221405	0.120432483519238
2.222382	0.0501195063188252
2.223359	0.0536337329690269
2.224335	0.0717386299324743
2.225312	0.0282184046391925
2.226288	0.0362877986525774
2.227265	0.0739822952609805
2.228241	0.0276532389853865
2.229218	0.0910288298476082
2.230194	0.0626846653272649
2.231171	0.0947274766322253
2.232148	0.0567713742740582
2.233124	0.0598657647345203
2.234101	0.0850774777273944
2.235077	0.106123859639915
2.236054	0.0866249736689439
2.23703	0.0936345771448753
2.238007	0.121300713950037
2.238983	0.0494105471865471
2.23996	0.0296941217102336
2.240937	0.0686264030091866
2.241913	0.0220647401663468
2.24289	0.0416835827956187
2.243866	0.0607303977543643
2.244843	0.0583669663824744
2.245819	0.0504829016559964
2.246796	0.0598460676040456
2.247773	0.0442004476497354
2.248749	0.0614313653490365
2.249726	0.0472939504240384
2.250702	0.0975460743781281
2.251679	0.0485580673343362
2.252655	0.127319887912155
2.253632	0.0858597803789765
2.254608	0.0665345792193661
2.255585	0.0481049297641583
2.256562	0.0293287094719492
2.257538	0.0923418934877683
2.258515	0.0548902013994529
2.259491	0.0329775311455679
2.260468	0.0655313057069871
2.261444	0.0332207192532836
2.262421	0.0368937768934837
2.263398	0.0860105328427687
2.264374	0.0601038794087112
2.265351	0.0763658368434158
2.266327	0.03151710290742
2.267304	0.0448094420641822
2.26828	0.0734086652649733
2.269257	0.0280212366206952
2.270233	0.0496605808587394
2.27121	0.117049265367605
2.272187	0.0161095205271251
2.273163	0.0958512532633432
2.27414	0.0251416755057454
2.275116	0.0239254704202551
2.276093	0.0657882635279576
2.277069	0.108755894585613
2.278046	0.0957254937219067
2.279023	0.0315678907606114
2.279999	0.00675708292818143
2.280976	0.0472069001428435
2.281952	0.0457118700970251
2.282929	0.0482532884907571
2.283905	0.0321757211877077
2.284882	0.0393104200301749
2.285858	0.0758760072116727
2.286835	0.0610077030858768
2.287812	0.0191399555939473
2.288788	0.0786258576434655
2.289765	0.0599849539355745
2.290741	0.0352964191742237
2.291718	0.0617389630046448
2.292694	0.0351317749476624
2.293671	0.044764535691056
2.294648	0.0405454615808831
2.295624	0.0584235566291885
2.296601	0.0392574528880275
2.297577	0.03325895090253
2.298554	0.059762445785929
2.29953	0.0403852487575018
2.300507	0.0787695369498977
2.301483	0.031805121371417
2.30246	0.0269238947704098
2.303437	0.0372610927953542
2.304413	0.0209637682012204
2.30539	0.0534292313962404
2.306366	0.0334979860763972
2.307343	0.100040408871828
2.308319	0.0736567667364859
2.309296	0.0195519901654109
2.310273	0.0845923673153536
2.311249	0.0619115503031874
2.312226	0.0541289996670408
2.313202	0.0153349232002413
2.314179	0.0651346616812684
2.315155	0.0302177196528544
2.316132	0.0392576812542565
2.317108	0.125143754888634
2.318085	0.0642813373433233
2.319062	0.0713422877239788
2.320038	0.0691030120591831
2.321015	0.00388552611937962
2.321991	0.0443973781310124
2.322968	0.0489268094786182
2.323944	0.0744197630135987
2.324921	0.0420297461530819
2.325898	0.0822382739742542
2.326874	0.0375204035424285
2.327851	0.0696015739223015
2.328827	0.0745248886217571
2.329804	0.112689571847143
2.33078	0.0466246505285519
2.331757	0.0272887687859346
2.332733	0.0830866089503844
2.33371	0.0401669928262849
2.334687	0.0579221324314886
2.335663	0.0446262324323836
2.33664	0.0952335609069413
2.337616	0.0806439611868787
2.338593	0.0404066879275235
2.339569	0.0413431306018848
2.340546	0.0395985781855046
2.341523	0.0603930400549972
2.342499	0.0445926596729693
2.343476	0.049641116543987
2.344452	0.0651741123268818
2.345429	0.0617416884766201
2.346405	0.0270574072891879
2.347382	0.0403637984825689
2.348358	0.021638594418589
2.349335	0.045001995524779
2.350312	0.0785394829708023
2.351288	0.0612528578048372
2.352265	0.0484861276497599
2.353241	0.096369755389728
2.354218	0.0964694255061867
2.355194	0.012861293123227
2.356171	0.0299854132863451
2.357148	0.022839525208754
2.358124	0.071367194389339
2.359101	0.039840733132973
2.360077	0.0709091457416785
2.361054	0.0330104401062452
2.36203	0.0163985706055894
2.363007	0.0441034787454743
2.363983	0.0711789778678649
2.36496	0.11311729072066
2.365937	0.0649427894951337
2.366913	0.0667005281325486
2.36789	0.0736361202049755
2.368866	0.0513079236978929
2.369843	0.11732272037363
2.370819	0.067931958929774
2.371796	0.0900083119269159
2.372772	0.0808127510665588
2.373749	0.0398375885958987
2.374726	0.0879196696697002
2.375702	0.181447872710227
2.376679	0.134011569312017
2.377655	0.118647012577157
2.378632	0.092322390778933
2.379608	0.0621369569170594
2.380585	0.103857833444208
2.381562	0.0904119083484278
2.382538	0.175828327005763
2.383515	0.14476091900134
2.384491	0.0994705706227224
2.385468	0.105632886893699
2.386444	0.110966138944
2.387421	0.148410743473787
2.388397	0.151820136115128
2.389374	0.14428183139624
2.390351	0.123643855195021
2.391327	0.109292393430908
2.392304	0.13829046004367
2.39328	0.116511662211396
2.394257	0.145034678370356
2.395233	0.141670168227528
2.39621	0.159891108303651
2.397187	0.122037522328868
2.398163	0.0752337492790975
2.39914	0.115519317273833
2.400116	0.126911663528535
2.401093	0.14929775577821
2.402069	0.183122884662732
2.403046	0.244759778848752
2.404022	0.130437138632561
2.404999	0.132383741752572
2.405976	0.16569253674831
2.406952	0.13951376692709
2.407929	0.204035087903723
2.408905	0.229553041659464
2.409882	0.21049087094145
2.410858	0.208717734386816
2.411835	0.192758103423254
2.412812	0.11963947886989
2.413788	0.171429243090444
2.414765	0.218617535540587
2.415741	0.210312147026489
2.416718	0.231086775020813
2.417694	0.13839000425004
2.418671	0.175386129870322
2.419647	0.142531155879846
2.420624	0.140626632342766
2.421601	0.207158562310112
2.422577	0.263935037482862
2.423554	0.139441598954151
2.42453	0.200762311023807
2.425507	0.185562530035124
2.426483	0.172264001875273
2.42746	0.169391492814969
2.428437	0.170596352191629
2.429413	0.242965194777974
2.43039	0.224915486211441
2.431366	0.274663634232437
2.432343	0.191895070735471
2.433319	0.160261485757023
2.434296	0.197988528622039
2.435272	0.183036085810011
2.436249	0.198852335732455
2.437226	0.265566514952808
2.438202	0.182373824412813
2.439179	0.259459488579104
2.440155	0.25729247245005
2.441132	0.228040813431828
2.442108	0.16343580932168
2.443085	0.186870483981292
2.444062	0.183756969770516
2.445038	0.189942709573834
2.446015	0.214021008722518
2.446991	0.250125018375132
2.447968	0.259028215139278
2.448944	0.202574705387081
2.449921	0.220629646856338
2.450897	0.192706427590986
2.451874	0.183499553880391
2.452851	0.28807743233419
2.453827	0.243302045498697
2.454804	0.302779231325416
2.45578	0.183939161535341
2.456757	0.203363663918308
2.457733	0.194995654718156
2.45871	0.208975306880715
2.459687	0.219567570144323
2.460663	0.175873106098621
2.46164	0.270966184307064
2.462616	0.238875878038993
2.463593	0.284098594531705
2.464569	0.203618230787338
2.465546	0.204462623622338
2.466522	0.209994701756562
2.467499	0.20501600654983
2.468476	0.247742418025629
2.469452	0.201005441815788
2.470429	0.251979944099186
2.471405	0.217045126566251
2.472382	0.193054503252491
2.473358	0.212186959436814
2.474335	0.162432203168771
2.475312	0.174555331823494
2.476288	0.183315979414199
2.477265	0.240574017741505
2.478241	0.247895190673269
2.479218	0.198801052950299
2.480194	0.222641185856019
2.481171	0.214033217227766
2.482147	0.196023239633264
2.483124	0.183607983276684
[truncated: 48 more rows]
