# Supplementary material for: Nanoscale magnonic Fabry-Pérot resonator for low-loss spin-wave manipulation
Source: Nat Commun. 2021 Apr 16;12:2293. doi: 10.1038/s41467-021-22520-6 (PMC8052321; doi:10.1038/s41467-021-22520-6)
Supplement: Supplementary file 4 — Source Data [file 41467_2021_22520_MOESM4_ESM.zip › Source data/Fig2/Fig2a_lower panel.txt]

0	1.436E-5
0.568965517241381	1.152E-5
1.13793103448276	7.71E-6
1.70689655172413	5.78E-6
2.27586206896552	-5E-7
2.8448275862069	-5.85E-6
3.41379310344827	-9.86E-6
3.98275862068965	-1.872E-5
4.55172413793103	-2.116E-5
5.12068965517241	-2.157E-5
5.68965517241379	-1.884E-5
6.25862068965517	-1.474E-5
6.82758620689655	-8.46E-6
7.39655172413793	-1.05E-6
7.96551724137931	3.98E-6
8.53448275862069	1.135E-5
9.10344827586207	1.596E-5
9.67241379310345	1.96E-5
10.2413793103448	2.01E-5
10.8103448275862	1.832E-5
11.3793103448276	1.713E-5
11.948275862069	1.196E-5
12.5172413793103	6.84E-6
13.0862068965517	1.5E-6
13.6551724137931	-3.21E-6
14.2241379310345	-1.139E-5
14.7931034482759	-1.537E-5
15.3620689655172	-1.921E-5
15.9310344827586	-2.009E-5
16.5	-2.077E-5
17.0689655172414	-1.707E-5
17.6379310344828	-1.333E-5
18.2068965517241	-8.71E-6
18.7758620689655	-1.84E-6
19.3448275862069	3.96E-6
19.9137931034483	1.278E-5
20.4827586206897	1.555E-5
21.051724137931	1.919E-5
21.6206896551724	1.799E-5
22.1896551724138	1.689E-5
22.7586206896552	1.486E-5
23.3275862068966	1.157E-5
23.8965517241379	8.4E-6
24.4655172413793	2.02E-6
25.0344827586207	-1.91E-6
25.6034482758621	-6.9E-6
26.1724137931035	-1.351E-5
26.7413793103448	-1.714E-5
27.3103448275862	-2.151E-5
27.8793103448276	-2.259E-5
28.448275862069	-2.011E-5
29.0172413793103	-1.643E-5
29.5862068965517	-1.202E-5
30.1551724137931	-4.15E-6
30.7241379310345	4.62E-6
31.2931034482759	7.44E-6
31.8620689655172	1.766E-5
32.4310344827586	1.962E-5
33	1.407E-5
33.5689655172414	1.988E-5
34.1379310344828	3.011E-5
34.7068965517241	1.411E-5
35.2758620689655	5.69E-6
35.8448275862069	-8.9E-7
36.4137931034483	-1.101E-5
36.9827586206897	-1.638E-5
37.551724137931	-2.186E-5
38.1206896551724	-2.408E-5
38.6896551724138	-2.558E-5
39.2586206896552	-2.301E-5
39.8275862068966	-1.917E-5
40.3965517241379	-1.317E-5
40.9655172413793	-4.68E-6
41.5344827586207	2.76E-6
42.1034482758621	1.209E-5
42.6724137931035	1.754E-5
43.2413793103448	2.239E-5
43.8103448275862	2.533E-5
44.3793103448276	2.547E-5
44.948275862069	2.243E-5
45.5172413793104	1.754E-5
46.0862068965517	1.302E-5
46.6551724137931	4.29E-6
47.2241379310345	-3.24E-6
47.7931034482759	-1.202E-5
48.3620689655173	-2.033E-5
48.9310344827586	-2.376E-5
49.5	-2.58E-5
50.0689655172414	-2.73E-5
50.6379310344828	-2.455E-5
51.2068965517241	-1.792E-5
51.7758620689655	-1.414E-5
52.3448275862069	-5.82E-6
52.9137931034483	1.54E-6
53.4827586206897	1.072E-5
54.051724137931	2.272E-5
54.6206896551724	2.549E-5
55.1896551724138	2.695E-5
55.7586206896552	2.573E-5
56.3275862068966	2.34E-5
56.8965517241379	1.765E-5
57.4655172413793	1.079E-5
58.0344827586207	4.19E-6
58.6034482758621	-5.24E-6
59.1724137931035	-1.208E-5
59.7413793103448	-2.013E-5
60.3103448275862	-2.686E-5
60.8793103448276	-3.039E-5
61.448275862069	-2.979E-5
62.0172413793104	-2.96E-5
62.5862068965517	-2.009E-5
63.1551724137931	-1.049E-5
63.7241379310345	-3.87E-6
64.2931034482759	1.035E-5
64.8620689655173	1.734E-5
65.4310344827586	2.172E-5
66	2.679E-5
