# Supplementary material for: Nanoscale magnonic Fabry-Pérot resonator for low-loss spin-wave manipulation
Source: Nat Commun. 2021 Apr 16;12:2293. doi: 10.1038/s41467-021-22520-6 (PMC8052321; doi:10.1038/s41467-021-22520-6)
Supplement: Supplementary file 4 — Source Data [file 41467_2021_22520_MOESM4_ESM.zip › Source data/Fig2/Fig2a_upper panel.txt]

-2.787E-5	-2.368E-5	-1.692E-5	-1.153E-5	2.17E-6	7.92E-6	1.884E-5	2.612E-5	3.055E-5	2.885E-5	2.688E-5	2.235E-5	1.184E-5	5.76E-6	-3.55E-6	-9.64E-6	-1.537E-5	-2.395E-5	-2.633E-5	-2.914E-5	-2.745E-5	-2.407E-5	-1.226E-5	-3.95E-6	3.56E-6	1.367E-5	1.868E-5	2.365E-5	2.574E-5	2.598E-5	2.422E-5	1.962E-5	1.318E-5	4.74E-6	-1.14E-6	-1.237E-5	-1.567E-5	-2.244E-5	-2.678E-5	-2.668E-5	-2.413E-5	-1.971E-5	-1.413E-5	-4.61E-6	4.31E-6	1.279E-5	1.851E-5	2.228E-5	2.484E-5	2.526E-5
-2.648E-5	-2.121E-5	-1.345E-5	-7.29E-6	6.04E-6	1.192E-5	2.218E-5	2.848E-5	3.159E-5	2.857E-5	2.399E-5	1.791E-5	7.57E-6	6.8E-7	-9.31E-6	-1.416E-5	-1.819E-5	-2.541E-5	-2.72E-5	-2.811E-5	-2.342E-5	-1.763E-5	-7.16E-6	-6.8E-7	9.53E-6	1.786E-5	1.983E-5	2.48E-5	2.397E-5	2.479E-5	2.075E-5	1.651E-5	7.59E-6	-2.15E-6	-7.33E-6	-1.65E-5	-1.946E-5	-2.464E-5	-2.646E-5	-2.511E-5	-2.15E-5	-1.539E-5	-9.45E-6	2E-7	6.57E-6	1.555E-5	2.006E-5	2.295E-5	2.456E-5	2.37E-5
-2.098E-5	-1.418E-5	-7.07E-6	1.9E-6	1.157E-5	1.722E-5	2.536E-5	3.082E-5	3.026E-5	2.506E-5	1.99E-5	1.176E-5	-2.2E-7	-5.17E-6	-1.401E-5	-2.024E-5	-2.343E-5	-2.653E-5	-2.584E-5	-2.356E-5	-1.932E-5	-1.464E-5	-1.54E-6	4.88E-6	1.514E-5	2.101E-5	2.255E-5	2.481E-5	2.459E-5	2.274E-5	1.631E-5	1.268E-5	2.87E-6	-5.17E-6	-1.323E-5	-1.933E-5	-2.206E-5	-2.415E-5	-2.38E-5	-2.176E-5	-1.616E-5	-1.085E-5	-6.22E-6	4.21E-6	1.174E-5	1.811E-5	2.165E-5	2.383E-5	2.3E-5	1.988E-5
-1.753E-5	-9.11E-6	-2.37E-6	6.61E-6	1.626E-5	2.123E-5	2.828E-5	3.043E-5	2.83E-5	2.113E-5	1.301E-5	7.17E-6	-4.8E-6	-1.356E-5	-1.975E-5	-2.444E-5	-2.613E-5	-2.616E-5	-2.398E-5	-1.973E-5	-1.278E-5	-6.75E-6	3.96E-6	1.078E-5	1.723E-5	2.258E-5	2.491E-5	2.33E-5	2.178E-5	1.94E-5	1.291E-5	6.77E-6	-4.28E-6	-1.087E-5	-1.666E-5	-2.235E-5	-2.392E-5	-2.4E-5	-2.109E-5	-1.847E-5	-1.21E-5	-6.24E-6	1.54E-6	1.061E-5	1.532E-5	2.064E-5	2.178E-5	2.2E-5	1.996E-5	1.661E-5
-1.076E-5	-1.69E-6	7.89E-6	1.444E-5	2.093E-5	2.532E-5	2.848E-5	2.638E-5	2.417E-5	1.645E-5	8E-6	-1.41E-6	-1.147E-5	-1.82E-5	-2.417E-5	-2.693E-5	-2.657E-5	-2.401E-5	-1.967E-5	-1.469E-5	-5.74E-6	-3.1E-7	9.21E-6	1.692E-5	2.176E-5	2.465E-5	2.494E-5	2.218E-5	1.784E-5	1.269E-5	6.19E-6	3.3E-7	-8.08E-6	-1.685E-5	-2.106E-5	-2.524E-5	-2.401E-5	-2.213E-5	-1.703E-5	-1.175E-5	-4.16E-6	2.56E-6	7.94E-6	1.5E-5	1.854E-5	2.083E-5	2.055E-5	1.842E-5	1.514E-5	1.217E-5
-4.72E-6	4.17E-6	1.246E-5	1.724E-5	2.416E-5	2.66E-5	2.721E-5	2.524E-5	2.088E-5	9.29E-6	2.59E-6	-7.36E-6	-1.773E-5	-2.29E-5	-2.8E-5	-2.851E-5	-2.629E-5	-2.039E-5	-1.566E-5	-7.39E-6	1.56E-6	6.98E-6	1.548E-5	2.04E-5	2.38E-5	2.521E-5	2.332E-5	1.857E-5	1.409E-5	8.04E-6	-5.2E-7	-6.28E-6	-1.467E-5	-2.021E-5	-2.409E-5	-2.458E-5	-2.422E-5	-1.945E-5	-1.108E-5	-6.74E-6	2.93E-6	6.92E-6	1.349E-5	1.851E-5	2.028E-5	2.071E-5	1.962E-5	1.625E-5	9.94E-6	7.62E-6
3.02E-6	1.14E-5	1.819E-5	2.279E-5	2.602E-5	2.63E-5	2.616E-5	2.04E-5	1.585E-5	3.94E-6	-2.97E-6	-1.204E-5	-2.227E-5	-2.505E-5	-2.889E-5	-2.781E-5	-2.616E-5	-1.65E-5	-1.015E-5	-1.34E-6	5.95E-6	1.305E-5	2.118E-5	2.298E-5	2.551E-5	2.436E-5	2.206E-5	1.429E-5	8.38E-6	4.12E-6	-6.59E-6	-1.276E-5	-1.86E-5	-2.303E-5	-2.564E-5	-2.353E-5	-2.12E-5	-1.692E-5	-7.07E-6	-9.8E-7	9.69E-6	1.314E-5	1.745E-5	2.139E-5	2.084E-5	2.002E-5	1.665E-5	1.196E-5	5.41E-6	2.2E-7
5.89E-6	1.521E-5	2.214E-5	2.466E-5	2.686E-5	2.653E-5	2.18E-5	1.559E-5	9.98E-6	-9.5E-7	-7.4E-6	-1.69E-5	-2.482E-5	-2.75E-5	-2.844E-5	-2.663E-5	-2.449E-5	-1.493E-5	-6.91E-6	2.91E-6	1.189E-5	1.673E-5	2.456E-5	2.51E-5	2.6E-5	2.319E-5	1.91E-5	1.065E-5	6.08E-6	9.5E-7	-9.51E-6	-1.54E-5	-1.95E-5	-2.604E-5	-2.564E-5	-2.306E-5	-1.904E-5	-1.438E-5	-2.71E-6	3.7E-6	1.245E-5	1.619E-5	2.184E-5	2.207E-5	2.189E-5	1.951E-5	1.325E-5	7.36E-6	1E-6	-3.63E-6
1.239E-5	1.923E-5	2.371E-5	2.71E-5	2.654E-5	2.468E-5	1.894E-5	1.337E-5	5.34E-6	-6.91E-6	-1.268E-5	-1.998E-5	-2.673E-5	-2.87E-5	-2.909E-5	-2.479E-5	-1.981E-5	-1E-5	-1.75E-6	7.74E-6	1.538E-5	2.014E-5	2.592E-5	2.722E-5	2.587E-5	2.166E-5	1.63E-5	7.2E-6	8.1E-7	-4.92E-6	-1.294E-5	-1.896E-5	-2.431E-5	-2.615E-5	-2.539E-5	-2.181E-5	-1.754E-5	-1.026E-5	1.35E-6	7.24E-6	1.63E-5	1.994E-5	2.316E-5	2.336E-5	2.249E-5	1.698E-5	1.122E-5	5.29E-6	-3.02E-6	-6.55E-6
1.496E-5	2.268E-5	2.651E-5	2.877E-5	2.637E-5	2.238E-5	1.727E-5	8.21E-6	-5.1E-7	-1.064E-5	-1.756E-5	-2.324E-5	-2.894E-5	-2.896E-5	-2.747E-5	-2.223E-5	-1.789E-5	-4.93E-6	6.5E-7	1.229E-5	1.948E-5	2.266E-5	2.66E-5	2.704E-5	2.57E-5	1.873E-5	1.322E-5	2.41E-6	-3.45E-6	-1.227E-5	-1.768E-5	-2.255E-5	-2.608E-5	-2.651E-5	-2.523E-5	-1.862E-5	-1.142E-5	-6.59E-6	7.23E-6	1.147E-5	1.933E-5	2.321E-5	2.502E-5	2.274E-5	2.006E-5	1.519E-5	8.86E-6	2.42E-6	-6.39E-6	-1.109E-5
1.981E-5	2.495E-5	2.861E-5	2.884E-5	2.456E-5	2.037E-5	1.135E-5	1.89E-6	-3.87E-6	-1.513E-5	-1.992E-5	-2.637E-5	-2.871E-5	-2.957E-5	-2.613E-5	-2.055E-5	-1.152E-5	-8.9E-7	4.9E-6	1.606E-5	2.309E-5	2.659E-5	2.702E-5	2.573E-5	2.404E-5	1.589E-5	1.053E-5	-1.6E-6	-8.09E-6	-1.434E-5	-2.169E-5	-2.511E-5	-2.699E-5	-2.675E-5	-2.28E-5	-1.572E-5	-9.33E-6	-1.49E-6	9.69E-6	1.705E-5	2.295E-5	2.463E-5	2.611E-5	2.249E-5	1.846E-5	1.273E-5	5.55E-6	-5.9E-7	-1.114E-5	-1.497E-5
2.281E-5	2.76E-5	3.023E-5	2.938E-5	2.247E-5	1.848E-5	6.57E-6	-1.26E-6	-9E-6	-1.956E-5	-2.315E-5	-2.82E-5	-2.902E-5	-2.904E-5	-2.313E-5	-1.724E-5	-1.091E-5	3.78E-6	1.258E-5	1.921E-5	2.634E-5	2.862E-5	2.772E-5	2.453E-5	2.114E-5	1.21E-5	5.99E-6	-3.53E-6	-1.163E-5	-1.686E-5	-2.433E-5	-2.661E-5	-2.767E-5	-2.526E-5	-2.107E-5	-1.301E-5	-6.47E-6	1.72E-6	1.401E-5	1.922E-5	2.501E-5	2.722E-5	2.624E-5	2.175E-5	1.619E-5	8.75E-6	-4E-8	-6.72E-6	-1.478E-5	-1.804E-5
2.607E-5	3.036E-5	3.016E-5	2.701E-5	2.036E-5	1.284E-5	2.01E-6	-9.63E-6	-1.491E-5	-2.33E-5	-2.576E-5	-2.908E-5	-2.903E-5	-2.602E-5	-2.018E-5	-1.438E-5	-5.34E-6	7.19E-6	1.497E-5	2.351E-5	2.842E-5	3.013E-5	2.766E-5	2.369E-5	1.752E-5	8.4E-6	1.8E-7	-8.94E-6	-1.639E-5	-2.102E-5	-2.58E-5	-2.815E-5	-2.696E-5	-2.419E-5	-1.943E-5	-7.91E-6	-1.47E-6	5.13E-6	1.676E-5	2.166E-5	2.715E-5	2.729E-5	2.618E-5	1.883E-5	1.429E-5	6.87E-6	-2.94E-6	-9.7E-6	-1.792E-5	-2.082E-5
2.756E-5	2.953E-5	2.898E-5	2.661E-5	1.634E-5	9.68E-6	-9.4E-7	-1.311E-5	-1.876E-5	-2.542E-5	-2.854E-5	-2.871E-5	-2.744E-5	-2.426E-5	-1.631E-5	-9.62E-6	-9E-7	1.017E-5	1.679E-5	2.597E-5	2.947E-5	3.091E-5	2.538E-5	2.228E-5	1.457E-5	3.58E-6	-2.54E-6	-1.303E-5	-1.799E-5	-2.361E-5	-2.621E-5	-2.879E-5	-2.542E-5	-2.058E-5	-1.632E-5	-5.31E-6	2.72E-6	1.136E-5	2.099E-5	2.328E-5	2.784E-5	2.685E-5	2.52E-5	1.707E-5	1.278E-5	2.9E-6	-7.13E-6	-1.331E-5	-1.952E-5	-2.341E-5
2.914E-5	2.972E-5	2.793E-5	2.209E-5	1.304E-5	5.76E-6	-6.36E-6	-1.676E-5	-2.227E-5	-2.825E-5	-2.906E-5	-2.957E-5	-2.535E-5	-2.023E-5	-1.241E-5	-5.93E-6	1.11E-6	1.43E-5	2.134E-5	2.699E-5	3.05E-5	3E-5	2.414E-5	1.829E-5	1.05E-5	-1.9E-7	-6.88E-6	-1.557E-5	-2.117E-5	-2.718E-5	-2.838E-5	-2.838E-5	-2.383E-5	-1.882E-5	-1.404E-5	-8.3E-7	6.33E-6	1.282E-5	2.233E-5	2.602E-5	2.749E-5	2.693E-5	2.285E-5	1.497E-5	7.45E-6	-1.45E-6	-1.009E-5	-1.647E-5	-2.302E-5	-2.47E-5
2.891E-5	2.817E-5	2.416E-5	2.068E-5	8.21E-6	1.6E-6	-9.64E-6	-1.999E-5	-2.464E-5	-2.94E-5	-2.973E-5	-2.807E-5	-2.132E-5	-1.659E-5	-7.97E-6	-1.48E-6	5.54E-6	1.853E-5	2.316E-5	2.915E-5	3.008E-5	2.777E-5	2.011E-5	1.566E-5	6.42E-6	-5.1E-6	-1.065E-5	-1.727E-5	-2.385E-5	-2.675E-5	-2.798E-5	-2.757E-5	-2.141E-5	-1.369E-5	-9.55E-6	3.42E-6	9.35E-6	1.714E-5	2.696E-5	2.794E-5	2.706E-5	2.563E-5	1.95E-5	1.221E-5	5.84E-6	-4.37E-6	-1.43E-5	-1.873E-5	-2.39E-5	-2.552E-5
2.852E-5	2.67E-5	2.31E-5	1.804E-5	3.36E-6	-4E-6	-1.521E-5	-2.427E-5	-2.87E-5	-3.017E-5	-2.898E-5	-2.631E-5	-1.95E-5	-1.368E-5	-3.99E-6	6.33E-6	9.19E-6	2.097E-5	2.419E-5	2.845E-5	2.94E-5	2.713E-5	1.965E-5	1.252E-5	1.49E-6	-8.39E-6	-1.181E-5	-2.105E-5	-2.472E-5	-2.623E-5	-2.703E-5	-2.4E-5	-1.949E-5	-1.214E-5	-4.61E-6	7.19E-6	1.283E-5	1.803E-5	2.513E-5	2.721E-5	2.62E-5	2.359E-5	1.916E-5	9.24E-6	2.49E-6	-7.68E-6	-1.464E-5	-2.079E-5	-2.588E-5	-2.482E-5
2.744E-5	2.574E-5	1.937E-5	1.472E-5	2.4E-7	-7.58E-6	-1.865E-5	-2.584E-5	-3.024E-5	-3.062E-5	-2.911E-5	-2.512E-5	-1.646E-5	-1.099E-5	6.2E-7	8.66E-6	1.375E-5	2.225E-5	2.545E-5	2.977E-5	2.774E-5	2.449E-5	1.451E-5	7.95E-6	-2.6E-7	-1.138E-5	-1.567E-5	-2.271E-5	-2.54E-5	-2.771E-5	-2.541E-5	-2.225E-5	-1.665E-5	-6.07E-6	-1.29E-6	1.041E-5	1.512E-5	2.11E-5	2.521E-5	2.655E-5	2.447E-5	2.1E-5	1.471E-5	5.74E-6	-5.3E-7	-1.046E-5	-1.719E-5	-2.296E-5	-2.65E-5	-2.572E-5
2.679E-5	2.172E-5	1.734E-5	1.035E-5	-3.87E-6	-1.049E-5	-2.009E-5	-2.96E-5	-2.979E-5	-3.039E-5	-2.686E-5	-2.013E-5	-1.208E-5	-5.24E-6	4.19E-6	1.079E-5	1.765E-5	2.34E-5	2.573E-5	2.695E-5	2.549E-5	2.272E-5	1.072E-5	1.54E-6	-5.82E-6	-1.414E-5	-1.792E-5	-2.455E-5	-2.73E-5	-2.58E-5	-2.376E-5	-2.033E-5	-1.202E-5	-3.24E-6	4.29E-6	1.302E-5	1.754E-5	2.243E-5	2.547E-5	2.533E-5	2.239E-5	1.754E-5	1.209E-5	2.76E-6	-4.68E-6	-1.317E-5	-1.917E-5	-2.301E-5	-2.558E-5	-2.408E-5
2.451E-5	1.926E-5	1.305E-5	5.95E-6	-6.88E-6	-1.392E-5	-2.369E-5	-2.934E-5	-3.109E-5	-2.934E-5	-2.488E-5	-1.945E-5	-8.55E-6	-1.58E-6	8.08E-6	1.394E-5	1.897E-5	2.491E-5	2.774E-5	2.721E-5	2.277E-5	1.789E-5	7.42E-6	4.1E-7	-9.78E-6	-1.764E-5	-1.953E-5	-2.556E-5	-2.625E-5	-2.606E-5	-2.174E-5	-1.643E-5	-8.99E-6	-8E-7	5.92E-6	1.578E-5	2.038E-5	2.383E-5	2.581E-5	2.44E-5	2.102E-5	1.455E-5	1.075E-5	-6.5E-7	-7.13E-6	-1.512E-5	-2.112E-5	-2.375E-5	-2.489E-5	-2.457E-5
2.392E-5	1.532E-5	9.54E-6	1.12E-6	-9.23E-6	-1.656E-5	-2.418E-5	-3.169E-5	-3.113E-5	-2.664E-5	-2.229E-5	-1.555E-5	-3.7E-6	2.92E-6	1.174E-5	1.669E-5	2.117E-5	2.523E-5	2.488E-5	2.486E-5	2.112E-5	1.619E-5	2.52E-6	-2.05E-6	-1.262E-5	-1.953E-5	-2.243E-5	-2.503E-5	-2.477E-5	-2.34E-5	-1.847E-5	-1.518E-5	-6.38E-6	2.42E-6	7.61E-6	1.757E-5	2.089E-5	2.42E-5	2.476E-5	2.256E-5	1.703E-5	1.152E-5	5.79E-6	-3.25E-6	-9.65E-6	-1.691E-5	-2.159E-5	-2.418E-5	-2.475E-5	-2.258E-5
2.006E-5	1.477E-5	5.45E-6	-7E-7	-1.326E-5	-1.868E-5	-2.582E-5	-3.048E-5	-3.059E-5	-2.625E-5	-2.154E-5	-1.293E-5	-9.3E-7	5.86E-6	1.393E-5	1.921E-5	2.426E-5	2.526E-5	2.617E-5	2.308E-5	1.832E-5	1.387E-5	5.9E-7	-6.38E-6	-1.434E-5	-2.115E-5	-2.393E-5	-2.465E-5	-2.385E-5	-2.355E-5	-1.655E-5	-1.23E-5	-2.39E-6	6.4E-6	1.191E-5	1.94E-5	2.221E-5	2.364E-5	2.392E-5	2.117E-5	1.503E-5	1.013E-5	3.33E-6	-6.23E-6	-1.236E-5	-1.849E-5	-2.217E-5	-2.315E-5	-2.248E-5	-2.157E-5
1.881E-5	1.062E-5	5.7E-7	-5.51E-6	-1.585E-5	-2.062E-5	-2.684E-5	-3.117E-5	-3.102E-5	-2.291E-5	-1.936E-5	-9.62E-6	1.91E-6	8.6E-6	1.825E-5	2.237E-5	2.498E-5	2.583E-5	2.474E-5	2.177E-5	1.664E-5	9.94E-6	-2.28E-6	-9.45E-6	-1.767E-5	-2.383E-5	-2.481E-5	-2.551E-5	-2.427E-5	-2.15E-5	-1.457E-5	-7.92E-6	5.6E-7	9.35E-6	1.542E-5	2.12E-5	2.355E-5	2.405E-5	2.241E-5	1.924E-5	1.189E-5	6.55E-6	-8E-8	-9.27E-6	-1.44E-5	-2E-5	-2.258E-5	-2.35E-5	-2.144E-5	-1.843E-5
1.333E-5	4.18E-6	-3.88E-6	-1.222E-5	-1.992E-5	-2.428E-5	-2.915E-5	-2.938E-5	-2.902E-5	-1.949E-5	-1.254E-5	-3.68E-6	6.72E-6	1.372E-5	2.16E-5	2.448E-5	2.63E-5	2.381E-5	2.19E-5	1.628E-5	1.089E-5	4.64E-6	-8.57E-6	-1.439E-5	-2.115E-5	-2.456E-5	-2.461E-5	-2.25E-5	-2.122E-5	-1.849E-5	-8.31E-6	-3.26E-6	5.78E-6	1.217E-5	1.698E-5	2.262E-5	2.424E-5	2.277E-5	1.881E-5	1.499E-5	7E-6	3.03E-6	-3.9E-6	-1.21E-5	-1.715E-5	-2.079E-5	-2.225E-5	-2.25E-5	-1.882E-5	-1.579E-5
8.9E-6	-1.78E-6	-9.12E-6	-1.415E-5	-2.343E-5	-2.641E-5	-2.843E-5	-2.644E-5	-2.31E-5	-1.5E-5	-9.89E-6	6.3E-7	1.328E-5	1.884E-5	2.355E-5	2.634E-5	2.716E-5	2.283E-5	2.014E-5	1.38E-5	4.92E-6	-1.38E-6	-1.239E-5	-1.816E-5	-2.26E-5	-2.566E-5	-2.47E-5	-2.147E-5	-1.776E-5	-1.354E-5	-5.29E-6	3.16E-6	1.082E-5	1.748E-5	2.116E-5	2.388E-5	2.336E-5	2.086E-5	1.557E-5	9.62E-6	2.33E-6	-3.95E-6	-9.9E-6	-1.623E-5	-1.937E-5	-2.139E-5	-2.127E-5	-1.998E-5	-1.531E-5	-1.073E-5
2.69E-6	-7.17E-6	-1.603E-5	-1.925E-5	-2.593E-5	-2.833E-5	-2.706E-5	-2.567E-5	-2.073E-5	-9.19E-6	-1.66E-6	6.17E-6	1.73E-5	2.164E-5	2.636E-5	2.83E-5	2.516E-5	2.09E-5	1.489E-5	6.61E-6	2E-7	-8.48E-6	-1.769E-5	-2.12E-5	-2.39E-5	-2.564E-5	-2.458E-5	-1.926E-5	-1.427E-5	-8.37E-6	1.84E-6	5.18E-6	1.52E-5	1.96E-5	2.338E-5	2.39E-5	2.315E-5	2.031E-5	1.225E-5	4.92E-6	-2.68E-6	-8.3E-6	-1.235E-5	-1.807E-5	-2.048E-5	-2.155E-5	-1.993E-5	-1.57E-5	-1.132E-5	-5.9E-6
-2.58E-6	-1.201E-5	-1.921E-5	-2.317E-5	-2.644E-5	-2.792E-5	-2.591E-5	-2.103E-5	-1.567E-5	-5.54E-6	1.09E-6	1.216E-5	2.106E-5	2.631E-5	2.848E-5	2.806E-5	2.562E-5	1.542E-5	1.118E-5	1.42E-6	-5.65E-6	-1.403E-5	-2.035E-5	-2.408E-5	-2.682E-5	-2.446E-5	-2.31E-5	-1.463E-5	-9.51E-6	-2.51E-6	5.26E-6	1.203E-5	1.898E-5	2.427E-5	2.494E-5	2.409E-5	2.062E-5	1.664E-5	7.66E-6	2.02E-6	-8.34E-6	-1.284E-5	-1.757E-5	-2.154E-5	-2.297E-5	-2.046E-5	-1.708E-5	-1.333E-5	-4.84E-6	-1.59E-6
-8.56E-6	-1.739E-5	-2.315E-5	-2.726E-5	-2.766E-5	-2.773E-5	-2.304E-5	-1.5E-5	-9.35E-6	3.01E-6	7.48E-6	1.646E-5	2.531E-5	2.674E-5	2.83E-5	2.603E-5	2.118E-5	1.223E-5	6.38E-6	-3.56E-6	-1.17E-5	-1.666E-5	-2.36E-5	-2.659E-5	-2.715E-5	-2.259E-5	-1.927E-5	-1.082E-5	-6.06E-6	-1.1E-7	1.032E-5	1.696E-5	2.257E-5	2.506E-5	2.592E-5	2.166E-5	1.921E-5	1.136E-5	1.26E-6	-5.71E-6	-1.388E-5	-1.759E-5	-2.031E-5	-2.352E-5	-2.264E-5	-1.931E-5	-1.392E-5	-9.05E-6	-5.8E-7	4.68E-6
-1.36E-5	-2.15E-5	-2.605E-5	-2.982E-5	-2.706E-5	-2.457E-5	-1.952E-5	-1.261E-5	-3.91E-6	7.77E-6	1.289E-5	2.232E-5	2.691E-5	2.814E-5	2.766E-5	2.454E-5	1.77E-5	7.62E-6	-1.08E-6	-7.56E-6	-1.851E-5	-2.178E-5	-2.617E-5	-2.741E-5	-2.657E-5	-2.101E-5	-1.549E-5	-7.94E-6	-7E-8	5.57E-6	1.618E-5	1.987E-5	2.479E-5	2.527E-5	2.479E-5	1.977E-5	1.513E-5	8.87E-6	-2.16E-6	-9.48E-6	-1.779E-5	-2.061E-5	-2.391E-5	-2.397E-5	-2.152E-5	-1.743E-5	-9.84E-6	-4.98E-6	3.02E-6	8.42E-6
-1.933E-5	-2.614E-5	-2.879E-5	-2.992E-5	-2.748E-5	-2.165E-5	-1.392E-5	-3.95E-6	1.93E-6	1.308E-5	1.809E-5	2.449E-5	2.786E-5	2.864E-5	2.66E-5	2.091E-5	1.412E-5	4.15E-6	-4.06E-6	-1.39E-5	-2.17E-5	-2.574E-5	-2.836E-5	-2.568E-5	-2.358E-5	-1.754E-5	-1.137E-5	-1.21E-6	6.52E-6	1.325E-5	1.993E-5	2.374E-5	2.639E-5	2.651E-5	2.396E-5	1.744E-5	1.148E-5	4E-6	-7.28E-6	-1.293E-5	-2.16E-5	-2.405E-5	-2.578E-5	-2.4E-5	-2.066E-5	-1.507E-5	-4.55E-6	1.6E-7	9.14E-6	1.328E-5
-2.263E-5	-2.838E-5	-3.014E-5	-3.01E-5	-2.339E-5	-1.865E-5	-8.75E-6	-7E-8	6.7E-6	1.822E-5	2.253E-5	2.67E-5	2.833E-5	2.717E-5	2.403E-5	1.699E-5	1.208E-5	-2.88E-6	-1.084E-5	-1.935E-5	-2.562E-5	-2.831E-5	-2.847E-5	-2.57E-5	-2.188E-5	-1.323E-5	-7.24E-6	1.71E-6	9.99E-6	1.723E-5	2.439E-5	2.62E-5	2.763E-5	2.546E-5	2.136E-5	1.322E-5	7.65E-6	-1.9E-6	-1.417E-5	-2.003E-5	-2.474E-5	-2.671E-5	-2.55E-5	-2.202E-5	-1.883E-5	-1.008E-5	-9E-7	5.15E-6	1.386E-5	1.762E-5
-2.72E-5	-3.062E-5	-3.121E-5	-3.004E-5	-2.102E-5	-1.388E-5	-3.8E-6	8.02E-6	1.431E-5	2.327E-5	2.645E-5	2.858E-5	2.778E-5	2.614E-5	1.964E-5	1.303E-5	7.02E-6	-8.09E-6	-1.509E-5	-2.441E-5	-2.869E-5	-3.059E-5	-2.687E-5	-2.344E-5	-1.814E-5	-9.25E-6	-1.82E-6	7.86E-6	1.48E-5	1.812E-5	2.674E-5	2.779E-5	2.748E-5	2.255E-5	2.004E-5	8.5E-6	3.37E-6	-4.47E-6	-1.666E-5	-2.177E-5	-2.606E-5	-2.762E-5	-2.585E-5	-2.147E-5	-1.609E-5	-7.46E-6	1.07E-6	8.96E-6	1.681E-5	2.064E-5
-2.917E-5	-3.079E-5	-3.004E-5	-2.71E-5	-1.68E-5	-9.93E-6	1.82E-6	1.338E-5	1.77E-5	2.577E-5	2.734E-5	2.764E-5	2.731E-5	2.317E-5	1.624E-5	7.3E-6	1.59E-6	-1.085E-5	-1.982E-5	-2.655E-5	-3.076E-5	-3.057E-5	-2.624E-5	-2.061E-5	-1.556E-5	-4.08E-6	3.21E-6	1.136E-5	1.866E-5	2.294E-5	2.761E-5	2.684E-5	2.51E-5	2.137E-5	1.491E-5	4.55E-6	-3.32E-6	-1.003E-5	-2.059E-5	-2.487E-5	-2.864E-5	-2.746E-5	-2.552E-5	-1.916E-5	-1.28E-5	-3.03E-6	5.99E-6	1.266E-5	2.041E-5	2.313E-5
-3.001E-5	-2.9E-5	-2.738E-5	-2.339E-5	-1.162E-5	-5.28E-6	6.71E-6	1.822E-5	2.389E-5	2.885E-5	2.888E-5	2.769E-5	2.278E-5	1.829E-5	1.116E-5	2.47E-6	-6.47E-6	-1.616E-5	-2.118E-5	-2.948E-5	-3.095E-5	-2.929E-5	-2.283E-5	-1.825E-5	-1.08E-5	9.6E-7	7.23E-6	1.543E-5	2.242E-5	2.646E-5	2.793E-5	2.603E-5	2.438E-5	1.604E-5	1.027E-5	-2.6E-7	-5.78E-6	-1.375E-5	-2.213E-5	-2.626E-5	-2.91E-5	-2.704E-5	-2.379E-5	-1.48E-5	-8.56E-6	7.5E-7	1.035E-5	1.547E-5	2.186E-5	2.596E-5
-3.062E-5	-2.834E-5	-2.672E-5	-1.884E-5	-8.6E-6	-2E-6	1.246E-5	2.142E-5	2.588E-5	3.01E-5	2.787E-5	2.663E-5	2.028E-5	1.532E-5	5.28E-6	-1.71E-6	-8.21E-6	-2.043E-5	-2.426E-5	-2.936E-5	-2.998E-5	-2.797E-5	-2.025E-5	-1.368E-5	-3.14E-6	5.34E-6	1.052E-5	1.933E-5	2.411E-5	2.776E-5	2.747E-5	2.656E-5	2.022E-5	1.218E-5	4.58E-6	-4.21E-6	-1.187E-5	-1.766E-5	-2.517E-5	-2.722E-5	-2.756E-5	-2.386E-5	-1.948E-5	-1.129E-5	-4.46E-6	5.17E-6	1.43E-5	1.979E-5	2.457E-5	2.576E-5
-2.846E-5	-2.623E-5	-2.061E-5	-1.362E-5	-2.48E-6	6.52E-6	1.77E-5	2.626E-5	2.743E-5	2.931E-5	2.779E-5	2.388E-5	1.522E-5	8.47E-6	-2.1E-7	-8.22E-6	-1.526E-5	-2.41E-5	-2.639E-5	-2.941E-5	-2.859E-5	-2.566E-5	-1.498E-5	-6.02E-6	1.72E-6	1.047E-5	1.577E-5	2.268E-5	2.481E-5	2.708E-5	2.467E-5	2.299E-5	1.599E-5	6.95E-6	6E-8	-1.019E-5	-1.463E-5	-2.257E-5	-2.65E-5	-2.707E-5	-2.57E-5	-2.097E-5	-1.62E-5	-6.31E-6	1.62E-6	9.44E-6	1.646E-5	2.172E-5	2.553E-5	2.55E-5
-2.732E-5	-2.146E-5	-1.702E-5	-7.85E-6	3.62E-6	1.302E-5	2.086E-5	2.813E-5	3.096E-5	2.832E-5	2.583E-5	2.015E-5	1.125E-5	4.55E-6	-6.76E-6	-1.255E-5	-1.925E-5	-2.466E-5	-2.765E-5	-2.748E-5	-2.507E-5	-2.122E-5	-1.053E-5	-3.24E-6	5.63E-6	1.566E-5	1.845E-5	2.398E-5	2.606E-5	2.577E-5	2.279E-5	1.889E-5	1.11E-5	-1.7E-7	-2.69E-6	-1.474E-5	-1.828E-5	-2.373E-5	-2.668E-5	-2.421E-5	-2.183E-5	-1.692E-5	-1.164E-5	-2.33E-6	5.59E-6	1.272E-5	1.864E-5	2.433E-5	2.583E-5	2.427E-5
[truncated: 67 more columns]
