# Supplementary material for: Nanoscale magnonic Fabry-Pérot resonator for low-loss spin-wave manipulation
Source: Nat Commun. 2021 Apr 16;12:2293. doi: 10.1038/s41467-021-22520-6 (PMC8052321; doi:10.1038/s41467-021-22520-6)
Supplement: Supplementary file 4 — Source Data [file 41467_2021_22520_MOESM4_ESM.zip › Source data/Fig2/Fig2b_lower panel.txt]

0	-3.87E-6
0.568965517241381	-3.24E-6
1.13793103448276	2.5E-7
1.70689655172413	4.58E-6
2.27586206896552	5.49E-6
2.8448275862069	4.56E-6
3.41379310344827	2.28E-6
3.98275862068965	7E-7
4.55172413793103	-2.27E-6
5.12068965517241	-4.02E-6
5.68965517241379	-3.92E-6
6.25862068965517	-3.15E-6
6.82758620689655	-1.32E-6
7.39655172413793	1.57E-6
7.96551724137931	1.26E-6
8.53448275862069	6.8E-7
9.10344827586207	3.5E-7
9.67241379310345	-5.4E-7
10.2413793103448	4.4E-7
10.8103448275862	1.77E-6
11.3793103448276	3.47E-6
11.948275862069	3.02E-6
12.5172413793103	1E-6
13.0862068965517	-2.42E-6
13.6551724137931	-3.76E-6
14.2241379310345	-3.66E-6
14.7931034482759	-1.47E-6
15.3620689655172	-7.9E-7
15.9310344827586	8E-8
16.5	1.35E-6
17.0689655172414	2.39E-6
17.6379310344828	2.79E-6
18.2068965517241	2.32E-6
18.7758620689655	5.4E-7
19.3448275862069	-1.46E-6
19.9137931034483	-2.73E-6
20.4827586206897	-2.49E-6
21.051724137931	-3.8E-7
21.6206896551724	1.89E-6
22.1896551724138	2.1E-6
22.7586206896552	-1.9E-7
23.3275862068966	-3.19E-6
23.8965517241379	-4.24E-6
24.4655172413793	-2.94E-6
25.0344827586207	6.1E-7
25.6034482758621	3.27E-6
26.1724137931035	3.92E-6
26.7413793103448	3.28E-6
27.3103448275862	3.2E-6
27.8793103448276	7.3E-7
28.448275862069	5E-8
29.0172413793103	-1.08E-6
29.5862068965517	-3.07E-6
30.1551724137931	-5.16E-6
30.7241379310345	-4.58E-6
31.2931034482759	-1.98E-6
31.8620689655172	5.6E-7
32.4310344827586	-4.85E-6
33	1.62E-6
33.5689655172414	9.3E-6
34.1379310344828	-1.418E-5
34.7068965517241	-1.981E-5
35.2758620689655	-2.028E-5
35.8448275862069	-1.634E-5
36.4137931034483	-1.043E-5
36.9827586206897	3E-6
37.551724137931	8.79E-6
38.1206896551724	1.86E-5
38.6896551724138	2.032E-5
39.2586206896552	1.954E-5
39.8275862068966	1.288E-5
40.3965517241379	6.35E-6
40.9655172413793	-5.59E-6
41.5344827586207	-1.449E-5
42.1034482758621	-1.954E-5
42.6724137931035	-2.036E-5
43.2413793103448	-1.566E-5
43.8103448275862	-9.35E-6
44.3793103448276	9E-7
44.948275862069	7.69E-6
45.5172413793104	1.608E-5
46.0862068965517	2.012E-5
46.6551724137931	2.026E-5
47.2241379310345	1.495E-5
47.7931034482759	7.57E-6
48.3620689655173	-4.28E-6
48.9310344827586	-1.294E-5
49.5	-1.826E-5
50.0689655172414	-2.114E-5
50.6379310344828	-1.916E-5
51.2068965517241	-1.485E-5
51.7758620689655	-4.54E-6
52.3448275862069	6.49E-6
52.9137931034483	1.959E-5
53.4827586206897	2.371E-5
54.051724137931	2.253E-5
54.6206896551724	1.429E-5
55.1896551724138	6.46E-6
55.7586206896552	-4.65E-6
56.3275862068966	-1.429E-5
56.8965517241379	-2.023E-5
57.4655172413793	-2.409E-5
58.0344827586207	-2.309E-5
58.6034482758621	-1.559E-5
59.1724137931035	-2.97E-6
59.7413793103448	8.41E-6
60.3103448275862	2.129E-5
60.8793103448276	2.679E-5
61.448275862069	2.678E-5
62.0172413793104	1.925E-5
62.5862068965517	1.004E-5
63.1551724137931	-8.24E-6
63.7241379310345	-2.062E-5
64.2931034482759	-2.789E-5
64.8620689655173	-2.895E-5
65.4310344827586	-2.245E-5
66	-2.008E-5
