# Supplementary material for: Nanoscale magnonic Fabry-Pérot resonator for low-loss spin-wave manipulation
Source: Nat Commun. 2021 Apr 16;12:2293. doi: 10.1038/s41467-021-22520-6 (PMC8052321; doi:10.1038/s41467-021-22520-6)
Supplement: Supplementary file 4 — Source Data [file 41467_2021_22520_MOESM4_ESM.zip › Source data/Fig2/Fig2b_upper panel.txt]

1.835E-5	2.181E-5	2.848E-5	2.634E-5	2.044E-5	5.9E-6	-9.3E-6	-1.837E-5	-2.629E-5	-2.702E-5	-2.066E-5	-7.87E-6	1.26E-6	1.642E-5	2.253E-5	2.376E-5	1.913E-5	1.278E-5	4.87E-6	-7.32E-6	-1.522E-5	-2.345E-5	-2.475E-5	-2.039E-5	-5.6E-6	2.45E-6	1.487E-5	1.909E-5	2.071E-5	1.847E-5	1.372E-5	2.96E-6	-6.19E-6	-1.537E-5	-1.999E-5	-2.033E-5	-1.7E-5	-8.46E-6	1.9E-7	1.164E-5	1.566E-5	2.037E-5	2.015E-5	1.463E-5	3.23E-6	-5.49E-6	-1.463E-5	-2.024E-5	-2.226E-5	-1.779E-5
2.26E-5	2.468E-5	2.965E-5	2.659E-5	2.054E-5	7.72E-6	-1.323E-5	-2.214E-5	-2.966E-5	-2.976E-5	-2.097E-5	-6.25E-6	6.09E-6	1.974E-5	2.627E-5	2.686E-5	2.118E-5	1.366E-5	9.9E-7	-1.007E-5	-1.976E-5	-2.656E-5	-2.675E-5	-1.963E-5	-4.15E-6	7.34E-6	1.833E-5	2.261E-5	2.354E-5	2.006E-5	1.28E-5	6E-7	-9.29E-6	-1.969E-5	-2.421E-5	-2.281E-5	-1.804E-5	-5.91E-6	1.89E-6	1.381E-5	1.927E-5	2.316E-5	2.097E-5	1.376E-5	1.28E-6	-8.95E-6	-1.731E-5	-2.353E-5	-2.363E-5	-1.875E-5
2.434E-5	2.686E-5	3.213E-5	2.84E-5	1.86E-5	3.12E-6	-1.581E-5	-2.19E-5	-3.192E-5	-3.026E-5	-2.41E-5	-8.32E-6	4.75E-6	2.141E-5	2.863E-5	2.944E-5	2.254E-5	1.464E-5	4.7E-7	-1.382E-5	-2.252E-5	-2.8E-5	-2.836E-5	-1.75E-5	-1.95E-6	5.42E-6	2.136E-5	2.483E-5	2.578E-5	2.011E-5	1.314E-5	-3.2E-7	-1.239E-5	-2.258E-5	-2.662E-5	-2.554E-5	-1.928E-5	-6.93E-6	5.41E-6	1.703E-5	2.15E-5	2.591E-5	2.172E-5	1.343E-5	1.12E-6	-1.194E-5	-1.993E-5	-2.61E-5	-2.574E-5	-1.979E-5
2.667E-5	2.896E-5	3.237E-5	2.699E-5	1.713E-5	4.12E-6	-1.587E-5	-2.592E-5	-3.24E-5	-3.204E-5	-2.182E-5	-5.59E-6	8.28E-6	2.228E-5	3.03E-5	3.001E-5	2.307E-5	1.436E-5	-2.53E-6	-1.514E-5	-2.492E-5	-3.087E-5	-2.763E-5	-2.08E-5	-1.06E-6	1.01E-5	2.301E-5	2.689E-5	2.837E-5	2.165E-5	1.27E-5	-1.62E-6	-1.692E-5	-2.287E-5	-2.863E-5	-2.604E-5	-1.89E-5	-3.42E-6	4.68E-6	2.018E-5	2.457E-5	2.64E-5	2.231E-5	1.399E-5	-9.1E-7	-1.146E-5	-2.273E-5	-2.791E-5	-2.697E-5	-2.182E-5
2.64E-5	2.858E-5	3.204E-5	2.637E-5	1.721E-5	1.3E-7	-1.785E-5	-2.398E-5	-3.279E-5	-3.138E-5	-2.084E-5	-4.95E-6	8.28E-6	2.527E-5	3.201E-5	3.208E-5	2.312E-5	1.172E-5	-4.79E-6	-1.672E-5	-2.739E-5	-3.141E-5	-2.944E-5	-1.762E-5	2.3E-7	1.158E-5	2.395E-5	2.734E-5	2.841E-5	2.2E-5	1.213E-5	-2.47E-6	-1.804E-5	-2.681E-5	-2.929E-5	-2.647E-5	-1.866E-5	-4.97E-6	7.43E-6	2.155E-5	2.66E-5	2.753E-5	2.285E-5	1.299E-5	-2.18E-6	-1.463E-5	-2.307E-5	-2.915E-5	-2.764E-5	-2.133E-5
2.644E-5	2.821E-5	3.04E-5	2.326E-5	1.381E-5	-2.3E-7	-1.476E-5	-2.665E-5	-3.172E-5	-3.057E-5	-2.151E-5	-4.32E-6	7.79E-6	2.286E-5	3.173E-5	3.214E-5	2.351E-5	1.035E-5	-3.54E-6	-2.028E-5	-2.754E-5	-3.22E-5	-2.845E-5	-1.689E-5	-7.9E-7	1.233E-5	2.434E-5	2.862E-5	2.955E-5	2.183E-5	1.119E-5	-5.22E-6	-1.719E-5	-2.529E-5	-3.031E-5	-2.713E-5	-1.839E-5	-5.2E-7	8.32E-6	2.176E-5	2.724E-5	2.73E-5	2.184E-5	1.329E-5	-3.05E-6	-1.368E-5	-2.375E-5	-2.991E-5	-2.722E-5	-1.954E-5
2.748E-5	2.773E-5	2.924E-5	2.247E-5	1.377E-5	-1.84E-6	-1.663E-5	-2.618E-5	-3.055E-5	-2.955E-5	-1.936E-5	-1.4E-6	9.45E-6	2.339E-5	3.123E-5	3.195E-5	2.12E-5	9.54E-6	-5.15E-6	-1.924E-5	-2.783E-5	-3.118E-5	-2.741E-5	-1.509E-5	2.11E-6	1.318E-5	2.475E-5	2.742E-5	2.824E-5	1.965E-5	9.18E-6	-3.25E-6	-1.959E-5	-2.838E-5	-3.069E-5	-2.647E-5	-1.688E-5	1.17E-6	8.28E-6	2.247E-5	2.647E-5	2.663E-5	2.058E-5	1.071E-5	-2.73E-6	-1.384E-5	-2.487E-5	-2.953E-5	-2.769E-5	-1.824E-5
2.475E-5	2.557E-5	2.483E-5	1.768E-5	9.5E-6	-5.3E-7	-1.476E-5	-2.414E-5	-2.765E-5	-2.493E-5	-1.676E-5	-1.03E-6	9.78E-6	2.31E-5	2.965E-5	2.931E-5	1.789E-5	8.36E-6	-7.14E-6	-2.046E-5	-2.801E-5	-2.832E-5	-2.205E-5	-1.381E-5	3.98E-6	1.091E-5	2.182E-5	2.655E-5	2.58E-5	1.669E-5	7.32E-6	-7.16E-6	-1.917E-5	-2.674E-5	-2.805E-5	-2.401E-5	-1.491E-5	2.22E-6	9.36E-6	2.412E-5	2.613E-5	2.434E-5	1.763E-5	9.32E-6	-4.41E-6	-1.367E-5	-2.4E-5	-2.831E-5	-2.616E-5	-1.663E-5
2.31E-5	2.225E-5	1.989E-5	1.396E-5	7.4E-6	-3.82E-6	-1.66E-5	-2.183E-5	-2.405E-5	-2.166E-5	-1.246E-5	6.3E-7	9.85E-6	2.229E-5	2.684E-5	2.583E-5	1.584E-5	6.74E-6	-7.68E-6	-2.208E-5	-2.572E-5	-2.565E-5	-1.97E-5	-1.073E-5	3.33E-6	1.3E-5	2.206E-5	2.425E-5	2.36E-5	1.522E-5	4.98E-6	-7.19E-6	-1.902E-5	-2.558E-5	-2.578E-5	-2.13E-5	-1.22E-5	2.46E-6	1.131E-5	2.121E-5	2.321E-5	2.191E-5	1.525E-5	7.68E-6	-4.88E-6	-1.606E-5	-2.183E-5	-2.539E-5	-2.22E-5	-1.544E-5
1.863E-5	1.832E-5	1.576E-5	7.26E-6	1.5E-6	-6.7E-6	-1.362E-5	-1.78E-5	-2E-5	-1.573E-5	-9.26E-6	3.38E-6	1.02E-5	1.955E-5	2.209E-5	2.149E-5	1.264E-5	3.16E-6	-1.005E-5	-1.921E-5	-2.347E-5	-2.047E-5	-1.61E-5	-5.99E-6	7.47E-6	1.097E-5	1.851E-5	2.073E-5	1.981E-5	1.171E-5	4E-6	-7.7E-6	-1.659E-5	-2.28E-5	-2.28E-5	-1.828E-5	-9.54E-6	3.63E-6	1.193E-5	2.096E-5	2.147E-5	1.8E-5	1.135E-5	3.99E-6	-5.5E-6	-1.512E-5	-1.973E-5	-2.204E-5	-1.964E-5	-1.244E-5
1.484E-5	1.493E-5	9.73E-6	3.84E-6	-1.3E-6	-7.28E-6	-1.185E-5	-1.424E-5	-1.408E-5	-1.13E-5	-3.81E-6	2.87E-6	1.009E-5	1.628E-5	1.796E-5	1.69E-5	9.98E-6	7.2E-7	-9.45E-6	-1.805E-5	-2.054E-5	-1.599E-5	-1.062E-5	-1.22E-6	7.15E-6	1.076E-5	1.542E-5	1.734E-5	1.677E-5	7.71E-6	3E-7	-8.4E-6	-1.604E-5	-1.992E-5	-1.848E-5	-1.423E-5	-6.27E-6	4.87E-6	1.202E-5	1.865E-5	1.831E-5	1.477E-5	8.81E-6	3.27E-6	-6.08E-6	-1.243E-5	-1.705E-5	-1.77E-5	-1.39E-5	-9.39E-6
1.172E-5	8.82E-6	5.4E-6	-1.78E-6	-5.39E-6	-8.59E-6	-1.066E-5	-1.006E-5	-7.83E-6	-5.58E-6	-4E-8	4.27E-6	8.31E-6	1.225E-5	1.303E-5	1.093E-5	5.8E-6	-1.3E-6	-1.061E-5	-1.563E-5	-1.66E-5	-1.084E-5	-6.97E-6	1.31E-6	7.34E-6	9.17E-6	1.321E-5	1.247E-5	1.151E-5	4.89E-6	-9.1E-7	-8.96E-6	-1.354E-5	-1.511E-5	-1.291E-5	-9.06E-6	-3.17E-6	8.3E-6	1.095E-5	1.562E-5	1.403E-5	1.008E-5	4.09E-6	-5.8E-7	-6.98E-6	-1.164E-5	-1.461E-5	-1.3E-5	-1.034E-5	-5.27E-6
8.72E-6	7.05E-6	1.32E-6	-5.38E-6	-8.46E-6	-9.69E-6	-8.46E-6	-7.2E-6	-3.82E-6	-1.16E-6	2.59E-6	6.21E-6	7.69E-6	8.99E-6	8.97E-6	7.5E-6	2.3E-6	-2.65E-6	-1.077E-5	-1.41E-5	-1.328E-5	-6.5E-6	-2.04E-6	3.99E-6	7.47E-6	9.22E-6	9.45E-6	8.88E-6	7.12E-6	1.11E-6	-3.29E-6	-8.69E-6	-1.139E-5	-1.232E-5	-8.55E-6	-5.44E-6	-5.6E-7	6.94E-6	1.13E-5	1.298E-5	1.034E-5	5.95E-6	2.1E-7	-3.18E-6	-7.79E-6	-9.83E-6	-1.044E-5	-9.06E-6	-5.55E-6	-1.2E-6
1.92E-6	5.7E-7	-3.7E-6	-1.051E-5	-1.092E-5	-9.93E-6	-6.13E-6	-1.47E-6	1.41E-6	4.86E-6	6.92E-6	7.1E-6	6.45E-6	4.9E-6	3.75E-6	7.3E-7	-2.71E-6	-6.35E-6	-9.99E-6	-1.005E-5	-8.56E-6	-1.86E-6	3.81E-6	6.73E-6	8.7E-6	6.56E-6	4.96E-6	3.59E-6	7.3E-7	-2.58E-6	-5.77E-6	-8.05E-6	-8.45E-6	-6.26E-6	-3.86E-6	-1.41E-6	3.13E-6	8.7E-6	9.89E-6	8.62E-6	6.6E-6	1.29E-6	-3.58E-6	-5.31E-6	-7.17E-6	-7.33E-6	-6.63E-6	-3.24E-6	-6.8E-7	2.09E-6
-3.22E-6	-5.44E-6	-1.087E-5	-1.497E-5	-1.368E-5	-9.9E-6	-3.9E-6	2.52E-6	7.33E-6	1.055E-5	9.7E-6	7.6E-6	3.87E-6	6.2E-7	-2.31E-6	-4.24E-6	-6.93E-6	-8.45E-6	-8.93E-6	-7.28E-6	-3.98E-6	3.46E-6	8.8E-6	1.121E-5	8.61E-6	5.2E-6	9.8E-7	-1.11E-6	-3.17E-6	-5.03E-6	-6.64E-6	-7.71E-6	-6.12E-6	-3.42E-6	2.06E-6	3.3E-6	5.84E-6	8.69E-6	8.41E-6	5.3E-6	2.46E-6	-2.65E-6	-8.52E-6	-8.6E-6	-7.09E-6	-3.82E-6	-1.78E-6	2.39E-6	3.32E-6	5.68E-6
-8.09E-6	-9.57E-6	-1.676E-5	-1.932E-5	-1.776E-5	-1.028E-5	-1.16E-6	6.06E-6	1.345E-5	1.518E-5	1.404E-5	9.42E-6	2.78E-6	-3.74E-6	-8.01E-6	-1.005E-5	-9.38E-6	-9.85E-6	-8.57E-6	-4.13E-6	7.6E-7	9.78E-6	1.239E-5	1.399E-5	1.004E-5	3.51E-6	-2.79E-6	-6.22E-6	-8.56E-6	-9.52E-6	-9.52E-6	-7.02E-6	-2.21E-6	1.45E-6	6.2E-6	8.52E-6	9.23E-6	8.88E-6	6.62E-6	1.63E-6	-2.95E-6	-9.17E-6	-1.222E-5	-1.071E-5	-6.84E-6	-2.62E-6	1E-6	5.81E-6	8.68E-6	9.45E-6
-1.229E-5	-1.501E-5	-2.085E-5	-2.213E-5	-1.869E-5	-9.44E-6	3.35E-6	1.129E-5	1.897E-5	2.037E-5	1.841E-5	9.35E-6	6.3E-7	-8.86E-6	-1.382E-5	-1.603E-5	-1.474E-5	-1.151E-5	-6.53E-6	-7.8E-7	5.61E-6	1.525E-5	1.86E-5	1.641E-5	7.91E-6	0	-8.14E-6	-1.175E-5	-1.362E-5	-1.322E-5	-1.052E-5	-6.29E-6	2.38E-6	5.32E-6	1.224E-5	1.32E-5	1.204E-5	7.86E-6	6.09E-6	-2.07E-6	-7.43E-6	-1.278E-5	-1.512E-5	-1.251E-5	-6.74E-6	-8.1E-7	5.83E-6	1.144E-5	1.43E-5	1.332E-5
-1.482E-5	-1.821E-5	-2.391E-5	-2.593E-5	-2.116E-5	-7.81E-6	6.17E-6	1.543E-5	2.357E-5	2.329E-5	1.967E-5	8.71E-6	6.7E-7	-1.154E-5	-1.872E-5	-2.023E-5	-1.738E-5	-1.356E-5	-6.08E-6	2.56E-6	9.73E-6	1.924E-5	2.063E-5	1.824E-5	6.79E-6	2.3E-7	-1.014E-5	-1.537E-5	-1.721E-5	-1.682E-5	-1.27E-5	-4.24E-6	3.1E-6	1.109E-5	1.702E-5	1.675E-5	1.464E-5	8.32E-6	2.83E-6	-6.57E-6	-1.049E-5	-1.602E-5	-1.768E-5	-1.345E-5	-6.04E-6	2.48E-6	1.033E-5	1.617E-5	1.77E-5	1.566E-5
-2.008E-5	-2.245E-5	-2.895E-5	-2.789E-5	-2.062E-5	-8.24E-6	1.004E-5	1.925E-5	2.678E-5	2.679E-5	2.129E-5	8.41E-6	-2.97E-6	-1.559E-5	-2.309E-5	-2.409E-5	-2.023E-5	-1.429E-5	-4.65E-6	6.46E-6	1.429E-5	2.253E-5	2.371E-5	1.959E-5	6.49E-6	-4.54E-6	-1.485E-5	-1.916E-5	-2.114E-5	-1.826E-5	-1.294E-5	-4.28E-6	7.57E-6	1.495E-5	2.026E-5	2.012E-5	1.608E-5	7.69E-6	9E-7	-9.35E-6	-1.566E-5	-2.036E-5	-1.954E-5	-1.449E-5	-5.59E-6	6.35E-6	1.288E-5	1.954E-5	2.032E-5	1.86E-5
-2.3E-5	-2.484E-5	-3.016E-5	-2.807E-5	-2.071E-5	-8.08E-6	1.162E-5	2.054E-5	2.906E-5	2.919E-5	2.211E-5	8.44E-6	-3.57E-6	-1.864E-5	-2.536E-5	-2.77E-5	-2.173E-5	-1.556E-5	-4.63E-6	9.95E-6	2.01E-5	2.718E-5	2.654E-5	2.121E-5	6.28E-6	-5.23E-6	-1.802E-5	-2.286E-5	-2.452E-5	-2.044E-5	-1.396E-5	-2.39E-6	1.061E-5	1.879E-5	2.351E-5	2.307E-5	1.858E-5	5.66E-6	-1.57E-6	-1.383E-5	-1.857E-5	-2.335E-5	-2.143E-5	-1.522E-5	-5.93E-6	9.17E-6	1.489E-5	2.351E-5	2.358E-5	1.957E-5
-2.446E-5	-2.726E-5	-3.202E-5	-2.833E-5	-1.885E-5	-6.52E-6	1.203E-5	2.321E-5	3.17E-5	3.011E-5	2.431E-5	7.61E-6	-6.46E-6	-2.16E-5	-2.931E-5	-2.982E-5	-2.375E-5	-1.407E-5	-2.97E-6	1.364E-5	2.234E-5	2.922E-5	2.861E-5	1.975E-5	5.68E-6	-7.35E-6	-2.024E-5	-2.528E-5	-2.722E-5	-2.075E-5	-1.335E-5	1.15E-6	1.059E-5	2.15E-5	2.7E-5	2.53E-5	1.888E-5	4.44E-6	-1.89E-6	-1.686E-5	-2.177E-5	-2.507E-5	-2.243E-5	-1.506E-5	-3.4E-6	1.205E-5	1.817E-5	2.649E-5	2.617E-5	2.167E-5
-2.507E-5	-2.82E-5	-3.224E-5	-2.834E-5	-2.004E-5	-5.28E-6	1.263E-5	2.38E-5	3.198E-5	3.115E-5	2.268E-5	7.01E-6	-7.07E-6	-2.26E-5	-3.089E-5	-3.24E-5	-2.336E-5	-1.424E-5	-5.5E-7	1.417E-5	2.556E-5	3.016E-5	2.919E-5	1.998E-5	1.59E-6	-1.002E-5	-2.215E-5	-2.765E-5	-2.766E-5	-2.229E-5	-1.45E-5	7.5E-7	1.651E-5	2.193E-5	2.85E-5	2.607E-5	1.924E-5	6.25E-6	-6.06E-6	-1.789E-5	-2.476E-5	-2.686E-5	-2.313E-5	-1.393E-5	-2.35E-6	1.135E-5	2.136E-5	2.818E-5	2.762E-5	2.219E-5
-2.678E-5	-2.9E-5	-3.213E-5	-2.669E-5	-1.724E-5	-3.5E-6	1.749E-5	2.37E-5	3.222E-5	3.075E-5	2.276E-5	6.37E-6	-7.42E-6	-2.373E-5	-3.184E-5	-3.309E-5	-2.265E-5	-1.413E-5	2.79E-6	1.937E-5	2.498E-5	3.201E-5	2.879E-5	2.107E-5	2.82E-6	-1.114E-5	-2.406E-5	-2.908E-5	-2.827E-5	-2.214E-5	-1.495E-5	1.43E-6	1.657E-5	2.493E-5	3.031E-5	2.79E-5	1.935E-5	3.92E-6	-7.07E-6	-2.166E-5	-2.55E-5	-2.795E-5	-2.262E-5	-1.453E-5	-6.4E-7	1.342E-5	2.229E-5	2.961E-5	2.822E-5	2.186E-5
-2.759E-5	-2.863E-5	-3.066E-5	-2.5E-5	-1.57E-5	5.8E-7	1.534E-5	2.505E-5	3.148E-5	3.048E-5	2.049E-5	5.06E-6	-7.69E-6	-2.342E-5	-3.179E-5	-3.357E-5	-2.307E-5	-1.299E-5	4.18E-6	1.729E-5	2.525E-5	3.122E-5	2.844E-5	1.744E-5	1.61E-6	-1.274E-5	-2.43E-5	-2.86E-5	-2.855E-5	-2.225E-5	-1.31E-5	3.23E-6	1.516E-5	2.543E-5	2.985E-5	2.733E-5	1.835E-5	1.98E-6	-9.69E-6	-2.177E-5	-2.654E-5	-2.761E-5	-2.092E-5	-1.292E-5	1.96E-6	1.334E-5	2.333E-5	2.94E-5	2.683E-5	2.228E-5
-2.64E-5	-2.714E-5	-2.787E-5	-2.098E-5	-1.218E-5	2.4E-7	1.578E-5	2.436E-5	2.941E-5	2.705E-5	1.803E-5	3.41E-6	-8.93E-6	-2.358E-5	-3.052E-5	-3.131E-5	-2.277E-5	-1.001E-5	3.73E-6	2.069E-5	2.619E-5	2.949E-5	2.623E-5	1.498E-5	-1.06E-6	-1.346E-5	-2.398E-5	-2.812E-5	-2.763E-5	-2.065E-5	-1.116E-5	2.6E-6	1.925E-5	2.532E-5	2.979E-5	2.543E-5	1.765E-5	1.73E-6	-1.083E-5	-2.339E-5	-2.666E-5	-2.68E-5	-1.849E-5	-1.195E-5	3.05E-6	1.562E-5	2.144E-5	2.866E-5	2.707E-5	2.118E-5
-2.476E-5	-2.58E-5	-2.426E-5	-1.662E-5	-7.97E-6	2.91E-6	1.566E-5	2.17E-5	2.744E-5	2.427E-5	1.667E-5	2.51E-6	-1.089E-5	-2.228E-5	-2.819E-5	-2.935E-5	-1.843E-5	-7.61E-6	7.87E-6	2.054E-5	2.659E-5	2.801E-5	2.335E-5	1.407E-5	-2.4E-6	-1.219E-5	-2.279E-5	-2.6E-5	-2.571E-5	-1.946E-5	-8.52E-6	6.38E-6	1.96E-5	2.649E-5	2.731E-5	2.422E-5	1.613E-5	-1.44E-6	-9.24E-6	-2.267E-5	-2.645E-5	-2.429E-5	-1.743E-5	-9.96E-6	2.54E-6	1.682E-5	2.259E-5	2.704E-5	2.48E-5	1.857E-5
-2.195E-5	-2.19E-5	-2.052E-5	-1.202E-5	-4.99E-6	5.91E-6	1.382E-5	2E-5	2.322E-5	1.981E-5	1.122E-5	-1.41E-6	-1.024E-5	-2.195E-5	-2.573E-5	-2.661E-5	-1.635E-5	-6.29E-6	8.93E-6	2.134E-5	2.481E-5	2.498E-5	2.09E-5	9.55E-6	-5.09E-6	-1.432E-5	-2.147E-5	-2.342E-5	-2.304E-5	-1.638E-5	-7.7E-6	7.2E-6	1.758E-5	2.363E-5	2.603E-5	2.072E-5	1.279E-5	-2.29E-6	-1.261E-5	-2.183E-5	-2.364E-5	-2.15E-5	-1.481E-5	-6.12E-6	2.37E-6	1.598E-5	2.043E-5	2.457E-5	2.126E-5	1.522E-5
-1.849E-5	-1.758E-5	-1.598E-5	-7.99E-6	-1.93E-6	6.49E-6	1.439E-5	1.774E-5	1.782E-5	1.6E-5	9.18E-6	-1.94E-6	-8.86E-6	-1.817E-5	-2.202E-5	-2.115E-5	-1.286E-5	-5.01E-6	8.47E-6	1.941E-5	2.232E-5	2.152E-5	1.601E-5	4.48E-6	-7.21E-6	-1.268E-5	-1.905E-5	-2.078E-5	-1.955E-5	-1.281E-5	-3.99E-6	6.33E-6	1.691E-5	2.149E-5	2.182E-5	1.757E-5	9.6E-6	-5.83E-6	-1.237E-5	-2.036E-5	-2.024E-5	-1.823E-5	-1.064E-5	-4.56E-6	5.24E-6	1.318E-5	1.945E-5	2.112E-5	1.792E-5	1.257E-5
-1.598E-5	-1.498E-5	-1.107E-5	-4.86E-6	1.63E-6	7.54E-6	1.365E-5	1.507E-5	1.402E-5	1.165E-5	5.35E-6	-4.48E-6	-1.02E-5	-1.596E-5	-1.808E-5	-1.768E-5	-9.52E-6	-2.01E-6	8.61E-6	1.834E-5	1.959E-5	1.779E-5	1.108E-5	3.09E-6	-6.85E-6	-1.238E-5	-1.678E-5	-1.734E-5	-1.597E-5	-9.63E-6	-2.04E-6	7.12E-6	1.554E-5	1.907E-5	1.864E-5	1.441E-5	7.38E-6	-5.36E-6	-1.209E-5	-1.81E-5	-1.796E-5	-1.434E-5	-7.49E-6	-2.15E-6	6.64E-6	1.342E-5	1.708E-5	1.767E-5	1.462E-5	8.65E-6
-1.161E-5	-1.12E-5	-6.5E-6	8E-7	4.54E-6	8.3E-6	1.117E-5	1.064E-5	9.31E-6	7.16E-6	1.21E-6	-3.17E-6	-8.78E-6	-1.239E-5	-1.395E-5	-1.338E-5	-6.75E-6	-2.1E-7	8.24E-6	1.604E-5	1.705E-5	1.291E-5	8.54E-6	-7.2E-7	-8.07E-6	-1.134E-5	-1.355E-5	-1.363E-5	-1.261E-5	-5.14E-6	5.8E-7	7.12E-6	1.376E-5	1.54E-5	1.455E-5	1.059E-5	4.25E-6	-5.5E-6	-1.188E-5	-1.624E-5	-1.482E-5	-1.053E-5	-4.29E-6	-1E-8	7.09E-6	1.11E-5	1.453E-5	1.453E-5	1.102E-5	6.63E-6
-6.76E-6	-5.57E-6	-9.7E-7	6.04E-6	7.45E-6	9.68E-6	8.12E-6	7.07E-6	3.51E-6	1.74E-6	-2.78E-6	-5.9E-6	-7.84E-6	-9E-6	-9.22E-6	-7.46E-6	-3.48E-6	1.82E-6	9.77E-6	1.421E-5	1.359E-5	8.01E-6	2.79E-6	-4.5E-6	-7.44E-6	-9.46E-6	-1.009E-5	-9.49E-6	-7.06E-6	-2.21E-6	2.34E-6	8.19E-6	1.125E-5	1.265E-5	8.99E-6	4.71E-6	-1.4E-7	-7.79E-6	-1.128E-5	-1.347E-5	-1.089E-5	-6.65E-6	-6.8E-7	3.55E-6	7E-6	9.38E-6	1.128E-5	8.74E-6	5.88E-6	2.16E-6
-3.02E-6	-1.04E-6	3.91E-6	9.49E-6	1.083E-5	1.036E-5	5.51E-6	1.98E-6	-9.4E-7	-4.21E-6	-5.72E-6	-7.05E-6	-6.37E-6	-5.27E-6	-4.26E-6	-2.67E-6	2.41E-6	5.35E-6	8.69E-6	1.145E-5	8.86E-6	3.33E-6	-2.63E-6	-6.19E-6	-8.1E-6	-7.67E-6	-6.18E-6	-4.7E-6	-2.95E-6	1.77E-6	4.17E-6	8.1E-6	9.77E-6	7.5E-6	4.12E-6	2.18E-6	-2.8E-6	-7.33E-6	-1.003E-5	-1.005E-5	-6.53E-6	-1.73E-6	2.53E-6	5.45E-6	6.94E-6	7.72E-6	7.22E-6	4.41E-6	1.43E-6	-1.13E-6
2.12E-6	3.59E-6	1.024E-5	1.398E-5	1.353E-5	1.015E-5	3.65E-6	-1.78E-6	-6.73E-6	-8.66E-6	-8.63E-6	-7.44E-6	-5.02E-6	-6E-7	1.85E-6	3.3E-6	5.48E-6	7.43E-6	9.34E-6	8.57E-6	5.41E-6	-2.68E-6	-7.9E-6	-1.016E-5	-8.87E-6	-6.34E-6	-2.57E-6	-2E-8	1.02E-6	5.35E-6	7.29E-6	7.81E-6	7.3E-6	4.7E-6	-2.4E-7	-2.24E-6	-5.4E-6	-8.25E-6	-9.86E-6	-6.94E-6	-2.94E-6	1.56E-6	7.39E-6	7.78E-6	7E-6	5.24E-6	2.99E-6	-1.1E-7	-2.41E-6	-4.63E-6
5.85E-6	9.1E-6	1.389E-5	1.895E-5	1.688E-5	9.39E-6	1.4E-6	-4.67E-6	-1.239E-5	-1.358E-5	-1.271E-5	-8.63E-6	-3.37E-6	3.69E-6	7.04E-6	8.85E-6	9.41E-6	1.006E-5	8.38E-6	5.54E-6	3.9E-7	-8.38E-6	-1.196E-5	-1.369E-5	-8.56E-6	-3.54E-6	2.03E-6	4.87E-6	7.35E-6	9.89E-6	9.03E-6	7.43E-6	2.57E-6	3E-8	-5.8E-6	-7.26E-6	-8.81E-6	-8.96E-6	-7.65E-6	-2.92E-6	1.66E-6	6.97E-6	1.041E-5	9.77E-6	6.43E-6	3.84E-6	-3.1E-7	-5.28E-6	-6.23E-6	-8.6E-6
1.177E-5	1.344E-5	1.904E-5	2.208E-5	1.815E-5	8.88E-6	-2.67E-6	-1.105E-5	-1.606E-5	-1.857E-5	-1.573E-5	-8.84E-6	-2.9E-7	7.48E-6	1.232E-5	1.358E-5	1.242E-5	1.052E-5	7.87E-6	1.17E-6	-4.5E-6	-1.177E-5	-1.534E-5	-1.481E-5	-7.33E-6	-2.03E-6	5.46E-6	8.44E-6	9.21E-6	1.195E-5	9.85E-6	6.49E-6	2.11E-6	-4.55E-6	-9.72E-6	-1.167E-5	-1.12E-5	-9.4E-6	-5.78E-6	6E-8	5.6E-6	1.27E-5	1.441E-5	1.162E-5	7.22E-6	-2.7E-7	-2.48E-6	-9.72E-6	-1.073E-5	-1.202E-5
1.402E-5	1.623E-5	2.397E-5	2.418E-5	1.913E-5	9.25E-6	-6.43E-6	-1.344E-5	-2.153E-5	-2.262E-5	-1.805E-5	-7.99E-6	4.2E-7	1.192E-5	1.583E-5	1.859E-5	1.597E-5	1.339E-5	6.68E-6	-1.66E-6	-9.21E-6	-1.838E-5	-2.04E-5	-1.746E-5	-5.49E-6	1.7E-6	9.77E-6	1.274E-5	1.621E-5	1.55E-5	1.122E-5	4.97E-6	-1.88E-6	-8.26E-6	-1.353E-5	-1.502E-5	-1.382E-5	-7.94E-6	-6.1E-6	5.19E-6	1.029E-5	1.511E-5	1.62E-5	1.293E-5	4.74E-6	-1.32E-6	-8.23E-6	-1.397E-5	-1.552E-5	-1.502E-5
1.885E-5	2.134E-5	2.628E-5	2.489E-5	1.674E-5	6.39E-6	-9.24E-6	-1.8E-5	-2.534E-5	-2.444E-5	-1.814E-5	-6.53E-6	3.87E-6	1.51E-5	2.082E-5	2.09E-5	1.679E-5	1.098E-5	4.46E-6	-6.1E-6	-1.301E-5	-2.119E-5	-2.277E-5	-1.807E-5	-4.32E-6	3.44E-6	1.226E-5	1.743E-5	1.798E-5	1.636E-5	1.147E-5	3.36E-6	-5.35E-6	-1.335E-5	-1.823E-5	-1.747E-5	-1.532E-5	-6.55E-6	-1.52E-6	9.04E-6	1.386E-5	1.792E-5	1.827E-5	1.176E-5	4.12E-6	-5.06E-6	-1.063E-5	-1.85E-5	-1.841E-5	-1.677E-5
[truncated: 67 more columns]
