# Supplementary material for: Nanoscale magnonic Fabry-Pérot resonator for low-loss spin-wave manipulation
Source: Nat Commun. 2021 Apr 16;12:2293. doi: 10.1038/s41467-021-22520-6 (PMC8052321; doi:10.1038/s41467-021-22520-6)
Supplement: Supplementary file 4 — Source Data [file 41467_2021_22520_MOESM4_ESM.zip › Source data/Fig2/Fig2e_lower panel.txt]

0	2.212E-5
0.52	1.818E-5
1.04	1.51E-5
1.56	1.183E-5
2.08	1.059E-5
2.6	1.089E-5
3.12	8.58E-6
3.64	6.57E-6
4.16	3.68E-6
4.68	1.6E-6
5.2	-1.36E-6
5.72	-3.36E-6
6.24	-7.12E-6
6.76	-1.273E-5
7.28	-1.743E-5
7.8	-2.015E-5
8.32	-2.114E-5
8.84	-1.875E-5
9.36	-1.832E-5
9.88	-1.796E-5
10.4	-1.819E-5
10.92	-1.67E-5
11.44	-1.25E-5
11.96	-5.07E-6
12.48	3.79E-6
13	1.111E-5
13.52	1.66E-5
14.04	2.11E-5
14.56	2.185E-5
15.08	2.242E-5
15.6	2.249E-5
16.12	2.138E-5
16.64	1.873E-5
17.16	1.563E-5
17.68	9.54E-6
18.2	3.18E-6
18.72	-2.71E-6
19.24	-8.57E-6
19.76	-1.539E-5
20.28	-1.918E-5
20.8	-2.258E-5
21.32	-2.456E-5
21.84	-2.646E-5
22.36	-2.644E-5
22.88	-2.504E-5
23.4	-2.246E-5
23.92	-1.757E-5
24.44	-1.21E-5
24.96	-5.55E-6
25.48	1.23E-6
26	8.74E-6
26.52	1.549E-5
27.04	2.205E-5
27.56	2.67E-5
28.08	2.808E-5
28.6	2.725E-5
29.12	2.33E-5
29.64	1.922E-5
30.16	1.525E-5
30.68	9.39E-6
31.2	3.89E-6
31.72	-1.43E-6
32.24	-8.04E-6
32.76	-1.271E-5
33.28	-1.821E-5
33.8	-2.321E-5
34.32	-2.627E-5
34.84	-2.691E-5
35.36	-2.732E-5
35.88	-2.361E-5
36.4	-2.01E-5
36.92	-1.479E-5
37.44	-9.53E-6
37.96	-4.99E-6
38.48	1.79E-6
39	7.02E-6
39.52	1.246E-5
40.04	1.833E-5
40.56	2.41E-5
41.08	2.697E-5
41.6	2.524E-5
42.12	2.392E-5
42.64	1.976E-5
43.16	1.491E-5
43.68	8.26E-6
44.2	3.09E-6
44.72	-1.3E-6
45.24	-8.31E-6
45.76	-1.063E-5
46.28	-1.541E-5
46.8	-1.874E-5
47.32	-2.115E-5
47.84	-2.283E-5
48.36	-1.869E-5
48.88	-5.25E-6
49.4	6.53E-6
49.92	1.316E-5
50.44	1.208E-5
50.96	1.214E-5
51.48	1.048E-5
52	6.78E-6
52.52	5.29E-6
53.04	5.62E-6
53.56	3.63E-6
54.08	3.33E-6
54.6	1.19E-6
55.12	1.1E-7
55.64	1.67E-6
56.16	1.46E-6
56.68	7.8E-7
57.2	1.35E-6
57.72	-9.7E-7
58.24	9.8E-7
58.76	-1.04E-6
59.28	3.4E-7
59.8	-6E-7
60.32	1.03E-6
60.84	-1.59E-6
61.36	-6.3E-7
61.88	-4.5E-7
62.4	-8.4E-7
62.92	-1.05E-6
63.44	3E-8
63.96	5.6E-7
64.48	-1.11E-6
65	-3.8E-7
65.52	4.6E-7
66.04	-1.83E-6
66.56	-1.05E-6
67.08	-2.14E-6
67.6	-1.61E-6
68.12	-1.69E-6
68.64	-1.77E-6
69.16	-1.37E-6
69.68	-7.5E-7
70.2	8.7E-7
70.72	5.2E-7
71.24	-3.8E-7
71.76	4E-7
72.28	1.2E-7
72.8	-6.2E-7
73.32	-1.57E-6
73.84	-9.2E-7
74.36	-1.58E-6
74.88	-2.25E-6
75.4	-7.1E-7
75.92	-9.6E-7
76.44	3.2E-7
76.96	-1.3E-6
77.48	-2.23E-6
78	-1.15E-6
78.52	-1.03E-6
79.04	-1.13E-6
79.56	-1.18E-6
80.08	-5.3E-7
80.6	-4.1E-7
81.12	-1.61E-6
81.64	-4E-7
82.16	-4.6E-7
82.68	1.7E-7
83.2	-3.7E-7
83.72	-2.6E-7
84.24	2E-7
84.76	-1.32E-6
85.28	-1.45E-6
85.8	-6.5E-7
86.32	-1.73E-6
86.84	2.1E-7
87.36	-9.4E-7
87.88	-5.1E-7
88.4	-1.54E-6
88.92	-9.2E-7
89.44	-1.34E-6
89.96	-7.3E-7
90.48	-5.6E-7
91	-9E-7
91.52	-1.1E-7
92.04	-4.3E-7
92.56	-4.7E-7
93.08	-2.8E-7
93.6	-7.5E-7
94.12	-1.08E-6
94.64	-2.09E-6
95.16	-1.1E-7
95.68	-9.7E-7
96.2	-1.11E-6
96.72	-4.6E-7
97.24	-1.42E-6
97.76	-2.7E-7
98.28	6.8E-7
98.8	-4.9E-7
99.32	-9.1E-7
99.84	-1.11E-6
100.36	-1.33E-6
100.88	-1.11E-6
101.4	1.3E-7
101.92	-1.06E-6
102.44	-1.53E-6
102.96	-8.4E-7
103.48	-8.9E-7
104	-1.25E-6
104.52	-6.1E-7
105.04	-1.65E-6
105.56	-9.5E-7
106.08	-5.6E-7
106.6	-2E-8
107.12	-2.3E-7
107.64	-6E-8
108.16	-3.1E-7
108.68	-5.3E-7
109.2	-4.7E-7
109.72	-2.31E-6
110.24	-1.27E-6
110.76	-7.4E-7
111.28	-1.51E-6
111.8	-1.07E-6
112.32	-1.47E-6
112.84	-6.8E-7
113.36	-1.54E-6
113.88	-3.8E-7
114.4	-7.1E-7
114.92	-9.2E-7
115.44	-5.3E-7
115.96	-1.56E-6
116.48	-7.2E-7
117	-1.13E-6
117.52	-2.16E-6
118.04	-7.5E-7
118.56	-9.5E-7
119.08	-1.16E-6
119.6	-8.4E-7
120.12	-3.5E-7
120.64	-1.18E-6
121.16	-4E-7
121.68	-1E-7
122.2	1.8E-7
122.72	-9.1E-7
123.24	-9.5E-7
123.76	-1.55E-6
124.28	-1.4E-6
124.8	-2.43E-6
125.32	-1.13E-6
125.84	-8E-7
126.36	-9.4E-7
126.88	-1E-6
127.4	-1.22E-6
127.92	-1.01E-6
128.44	-1.28E-6
128.96	-9.7E-7
129.48	-6.8E-7
130	-8.4E-7
