# Supplementary material for: Nanoscale magnonic Fabry-Pérot resonator for low-loss spin-wave manipulation
Source: Nat Commun. 2021 Apr 16;12:2293. doi: 10.1038/s41467-021-22520-6 (PMC8052321; doi:10.1038/s41467-021-22520-6)
Supplement: Supplementary file 4 — Source Data [file 41467_2021_22520_MOESM4_ESM.zip › Source data/Fig2/Fig2e_upper panel.txt]

-2.421E-5	-2.168E-5	-1.771E-5	-1.561E-5	-1.318E-5	-1.205E-5	-1.052E-5	-7.96E-6	-5.18E-6	-3.01E-6	-3.5E-7	2.2E-6	6.64E-6	1.119E-5	1.478E-5	1.765E-5	1.854E-5	1.836E-5	1.673E-5	1.673E-5	1.592E-5	1.435E-5	1.007E-5	2.51E-6	-5.82E-6	-1.415E-5	-2.005E-5	-2.44E-5	-2.618E-5	-2.672E-5	-2.589E-5	-2.535E-5	-2.15E-5	-1.782E-5	-1.211E-5	-6.44E-6	-1.6E-7	6.09E-6	1.121E-5	1.569E-5	1.948E-5	2.291E-5	2.405E-5	2.466E-5	2.307E-5	2.131E-5	1.593E-5	1.021E-5	4.34E-6	-3.96E-6
-2.543E-5	-2.087E-5	-1.888E-5	-1.6E-5	-1.352E-5	-1.259E-5	-1.025E-5	-8.35E-6	-4.43E-6	-1.45E-6	1.47E-6	5.76E-6	1.015E-5	1.427E-5	1.799E-5	2.098E-5	1.978E-5	1.84E-5	1.793E-5	1.599E-5	1.607E-5	1.269E-5	6.36E-6	-1.28E-6	-1.003E-5	-1.843E-5	-2.444E-5	-2.731E-5	-2.964E-5	-2.987E-5	-2.849E-5	-2.559E-5	-2.056E-5	-1.601E-5	-1.061E-5	-4.5E-6	3.53E-6	9.53E-6	1.558E-5	2.093E-5	2.398E-5	2.631E-5	2.61E-5	2.673E-5	2.493E-5	2.066E-5	1.513E-5	8.56E-6	7.9E-7	-6.58E-6
-2.378E-5	-2.131E-5	-1.82E-5	-1.646E-5	-1.41E-5	-1.263E-5	-9.06E-6	-6.56E-6	-2.67E-6	5.8E-7	3.96E-6	8.15E-6	1.3E-5	1.758E-5	2.124E-5	2.231E-5	2.146E-5	1.961E-5	1.821E-5	1.749E-5	1.507E-5	9.67E-6	1.56E-6	-6.98E-6	-1.602E-5	-2.356E-5	-2.856E-5	-3.113E-5	-3.142E-5	-3.081E-5	-2.888E-5	-2.457E-5	-1.959E-5	-1.249E-5	-5.02E-6	1.01E-6	7.83E-6	1.395E-5	2.133E-5	2.434E-5	2.725E-5	2.824E-5	2.929E-5	2.696E-5	2.391E-5	1.822E-5	1.117E-5	3.22E-6	-4.41E-6	-1.291E-5
-2.293E-5	-2.022E-5	-1.764E-5	-1.599E-5	-1.408E-5	-1.24E-5	-9.67E-6	-6.56E-6	-1.57E-6	7.3E-7	5.15E-6	1.043E-5	1.532E-5	2.083E-5	2.256E-5	2.288E-5	2.176E-5	2.063E-5	1.796E-5	1.649E-5	1.339E-5	7.89E-6	4.9E-7	-1.003E-5	-1.909E-5	-2.605E-5	-3.063E-5	-3.334E-5	-3.315E-5	-3.24E-5	-2.885E-5	-2.428E-5	-1.8E-5	-1.233E-5	-4.57E-6	3.36E-6	1.043E-5	1.742E-5	2.308E-5	2.805E-5	2.993E-5	2.961E-5	3.012E-5	2.775E-5	2.476E-5	1.756E-5	1.004E-5	2.09E-6	-8.14E-6	-1.586E-5
-2.124E-5	-1.919E-5	-1.638E-5	-1.503E-5	-1.388E-5	-1.118E-5	-8.58E-6	-3.99E-6	5.3E-7	4.1E-6	7.77E-6	1.304E-5	1.811E-5	2.249E-5	2.488E-5	2.456E-5	2.144E-5	1.963E-5	1.76E-5	1.5E-5	1.196E-5	3.73E-6	-3.75E-6	-1.467E-5	-2.165E-5	-2.874E-5	-3.232E-5	-3.472E-5	-3.452E-5	-3.194E-5	-2.81E-5	-2.251E-5	-1.549E-5	-7.94E-6	-8E-8	6.55E-6	1.365E-5	1.943E-5	2.516E-5	2.872E-5	3.155E-5	3.122E-5	3.001E-5	2.554E-5	2.184E-5	1.442E-5	7.11E-6	-2.3E-6	-1.123E-5	-1.923E-5
-1.94E-5	-1.722E-5	-1.536E-5	-1.456E-5	-1.28E-5	-1.055E-5	-6.84E-6	-3.32E-6	1.41E-6	3.81E-6	9.24E-6	1.383E-5	1.818E-5	2.297E-5	2.441E-5	2.353E-5	2.099E-5	1.883E-5	1.689E-5	1.475E-5	8.85E-6	2.03E-6	-7.28E-6	-1.608E-5	-2.414E-5	-2.932E-5	-3.288E-5	-3.314E-5	-3.377E-5	-3.117E-5	-2.673E-5	-2.01E-5	-1.412E-5	-6.28E-6	1.76E-6	9.31E-6	1.521E-5	2.159E-5	2.597E-5	2.999E-5	3.103E-5	3.049E-5	2.934E-5	2.505E-5	1.98E-5	1.239E-5	3.11E-6	-4.06E-6	-1.259E-5	-2.185E-5
-1.728E-5	-1.53E-5	-1.462E-5	-1.341E-5	-1.164E-5	-9.04E-6	-6.25E-6	-2.34E-6	1.14E-6	5.29E-6	9.8E-6	1.547E-5	1.928E-5	2.247E-5	2.337E-5	2.196E-5	1.896E-5	1.676E-5	1.419E-5	1.16E-5	6.71E-6	-3.9E-7	-1.03E-5	-1.856E-5	-2.516E-5	-3.002E-5	-3.33E-5	-3.289E-5	-3.285E-5	-2.926E-5	-2.359E-5	-1.81E-5	-1.084E-5	-2.81E-6	4.27E-6	1.1E-5	1.743E-5	2.231E-5	2.697E-5	2.93E-5	3.036E-5	2.992E-5	2.776E-5	2.258E-5	1.657E-5	9.83E-6	1.42E-6	-7.27E-6	-1.687E-5	-2.365E-5
-1.371E-5	-1.276E-5	-1.153E-5	-1.223E-5	-1.092E-5	-7.7E-6	-3.61E-6	-3.2E-7	3.02E-6	7.33E-6	1.118E-5	1.686E-5	1.912E-5	2.22E-5	2.343E-5	1.969E-5	1.75E-5	1.428E-5	1.29E-5	8.48E-6	4.09E-6	-4.52E-6	-1.306E-5	-2.093E-5	-2.636E-5	-2.953E-5	-3.104E-5	-3.218E-5	-3.022E-5	-2.656E-5	-2.025E-5	-1.434E-5	-6.8E-6	-1.3E-7	6.8E-6	1.374E-5	1.993E-5	2.306E-5	2.73E-5	2.888E-5	2.831E-5	2.806E-5	2.321E-5	1.942E-5	1.325E-5	6.07E-6	-2.21E-6	-9.76E-6	-1.789E-5	-2.475E-5
-1.118E-5	-9.49E-6	-9.58E-6	-8.93E-6	-7.45E-6	-6.18E-6	-2.48E-6	-2E-8	4.44E-6	7.91E-6	1.275E-5	1.653E-5	1.956E-5	2.057E-5	2.046E-5	1.837E-5	1.526E-5	1.213E-5	9.98E-6	6.64E-6	4.5E-7	-7.14E-6	-1.554E-5	-2.239E-5	-2.739E-5	-2.905E-5	-2.898E-5	-2.893E-5	-2.703E-5	-2.358E-5	-1.735E-5	-1.02E-5	-3.76E-6	2.89E-6	9.02E-6	1.474E-5	1.97E-5	2.442E-5	2.51E-5	2.724E-5	2.564E-5	2.486E-5	2.082E-5	1.592E-5	9.9E-6	2.19E-6	-4.97E-6	-1.35E-5	-2.052E-5	-2.593E-5
-7.65E-6	-6.45E-6	-7.72E-6	-7.11E-6	-7.66E-6	-4.1E-6	-1.58E-6	1.37E-6	5.07E-6	8.99E-6	1.186E-5	1.668E-5	1.859E-5	2.061E-5	1.865E-5	1.541E-5	1.265E-5	1.024E-5	7.82E-6	3.56E-6	-2.16E-6	-8.73E-6	-1.541E-5	-2.262E-5	-2.687E-5	-2.661E-5	-2.636E-5	-2.59E-5	-2.377E-5	-1.984E-5	-1.38E-5	-7.01E-6	-7.6E-7	5.82E-6	1.111E-5	1.45E-5	2.006E-5	2.283E-5	2.386E-5	2.469E-5	2.391E-5	2.05E-5	1.723E-5	1.227E-5	6.12E-6	-9.3E-7	-7.21E-6	-1.378E-5	-1.971E-5	-2.584E-5
-4.11E-6	-2.89E-6	-4.37E-6	-5.36E-6	-4.95E-6	-2.31E-6	-1.9E-7	3.55E-6	5.6E-6	8.18E-6	1.184E-5	1.411E-5	1.672E-5	1.717E-5	1.533E-5	1.218E-5	8.92E-6	6.63E-6	4.7E-6	1.51E-6	-5.55E-6	-1.206E-5	-1.811E-5	-2.314E-5	-2.431E-5	-2.492E-5	-2.279E-5	-2.07E-5	-1.861E-5	-1.46E-5	-8.73E-6	-3.43E-6	3.59E-6	7.86E-6	1.269E-5	1.548E-5	1.905E-5	2.029E-5	2.196E-5	2.089E-5	1.9E-5	1.555E-5	1.294E-5	6.13E-6	1.34E-6	-5.26E-6	-1.094E-5	-1.671E-5	-2.177E-5	-2.383E-5
4.1E-7	-3.7E-7	-2.46E-6	-2.86E-6	-2.02E-6	-1.09E-6	1.31E-6	4.72E-6	5.89E-6	8.97E-6	1.11E-5	1.32E-5	1.358E-5	1.427E-5	1.261E-5	8.44E-6	4.98E-6	2.96E-6	1.99E-6	-2.73E-6	-8.12E-6	-1.437E-5	-1.997E-5	-2.208E-5	-2.25E-5	-2.157E-5	-1.82E-5	-1.64E-5	-1.374E-5	-1.016E-5	-4.96E-6	4.8E-7	6.2E-6	1.018E-5	1.424E-5	1.582E-5	1.682E-5	1.779E-5	1.832E-5	1.777E-5	1.432E-5	1.18E-5	6.89E-6	2.85E-6	-3.14E-6	-8.24E-6	-1.369E-5	-1.725E-5	-2.106E-5	-2.272E-5
5.76E-6	3.82E-6	5.9E-7	7E-7	5.7E-7	2.84E-6	2.8E-6	6.1E-6	6.69E-6	8.74E-6	1.002E-5	1.277E-5	1.246E-5	1.032E-5	6.51E-6	3.08E-6	2.7E-7	-1.13E-6	-4.18E-6	-5.77E-6	-1.096E-5	-1.658E-5	-2.022E-5	-2.18E-5	-1.957E-5	-1.628E-5	-1.216E-5	-1.136E-5	-7.06E-6	-3.23E-6	6.7E-7	6.18E-6	9.54E-6	1.277E-5	1.415E-5	1.565E-5	1.57E-5	1.531E-5	1.341E-5	1.141E-5	8.38E-6	5.32E-6	5.6E-7	-3.4E-6	-8.47E-6	-1.211E-5	-1.538E-5	-1.858E-5	-2.07E-5	-2.099E-5
7.67E-6	7.62E-6	4.53E-6	2.16E-6	2.76E-6	3.93E-6	4.64E-6	6.17E-6	6.46E-6	6.81E-6	8.82E-6	8.44E-6	8.95E-6	6.74E-6	2.66E-6	-7.2E-7	-2.51E-6	-5.36E-6	-5.79E-6	-8.97E-6	-1.302E-5	-1.763E-5	-1.996E-5	-2.017E-5	-1.588E-5	-1.163E-5	-8.83E-6	-4.25E-6	-1.66E-6	2.55E-6	5.99E-6	1.027E-5	1.256E-5	1.459E-5	1.571E-5	1.38E-5	1.265E-5	1.164E-5	9.43E-6	6.96E-6	2.93E-6	-4.8E-7	-4.63E-6	-9.29E-6	-1.241E-5	-1.51E-5	-1.756E-5	-1.846E-5	-1.843E-5	-1.702E-5
1.13E-5	8.32E-6	7E-6	3.82E-6	4.35E-6	5.37E-6	6.53E-6	7.29E-6	6.59E-6	7.23E-6	7.68E-6	7.11E-6	6.07E-6	2.66E-6	-1.68E-6	-5.37E-6	-7.52E-6	-8.49E-6	-9.4E-6	-1.123E-5	-1.516E-5	-1.936E-5	-1.858E-5	-1.601E-5	-1.167E-5	-7.03E-6	-2.06E-6	8.5E-7	3.8E-6	7.2E-6	1.023E-5	1.399E-5	1.399E-5	1.522E-5	1.432E-5	1.302E-5	1.117E-5	7.17E-6	5.41E-6	1.05E-6	-1.89E-6	-5.58E-6	-9.5E-6	-1.201E-5	-1.522E-5	-1.803E-5	-1.834E-5	-1.822E-5	-1.71E-5	-1.435E-5
1.564E-5	1.378E-5	1.029E-5	7.92E-6	6.33E-6	7.8E-6	7.01E-6	6.11E-6	7.27E-6	5.53E-6	5.34E-6	4.17E-6	1.03E-6	-2.59E-6	-6.46E-6	-9.36E-6	-1.143E-5	-1.14E-5	-1.16E-5	-1.393E-5	-1.592E-5	-1.822E-5	-1.724E-5	-1.419E-5	-8.31E-6	-1.09E-6	2.9E-6	5.99E-6	9.35E-6	1.242E-5	1.399E-5	1.651E-5	1.704E-5	1.658E-5	1.351E-5	1.098E-5	6.6E-6	3.1E-6	-1.43E-6	-4.79E-6	-8.47E-6	-1.128E-5	-1.417E-5	-1.774E-5	-1.988E-5	-2.029E-5	-1.948E-5	-1.726E-5	-1.34E-5	-9.37E-6
1.688E-5	1.395E-5	1.173E-5	9.23E-6	8.83E-6	7.7E-6	7.96E-6	7.36E-6	6.02E-6	4.22E-6	2.68E-6	1.56E-6	-1.27E-6	-5.33E-6	-1.085E-5	-1.333E-5	-1.59E-5	-1.525E-5	-1.396E-5	-1.53E-5	-1.77E-5	-1.794E-5	-1.594E-5	-9.94E-6	-3.77E-6	3.63E-6	8.61E-6	1.049E-5	1.341E-5	1.545E-5	1.737E-5	1.865E-5	1.827E-5	1.549E-5	1.283E-5	8.57E-6	3.19E-6	-2.6E-7	-5.27E-6	-9.74E-6	-1.44E-5	-1.698E-5	-1.942E-5	-2.1E-5	-2.21E-5	-2.167E-5	-1.916E-5	-1.509E-5	-1.114E-5	-5E-6
1.987E-5	1.617E-5	1.233E-5	9.76E-6	1.036E-5	9.7E-6	8.82E-6	6.73E-6	5.51E-6	3.47E-6	1.08E-6	-1.98E-6	-5.07E-6	-9.75E-6	-1.416E-5	-1.75E-5	-1.849E-5	-1.776E-5	-1.699E-5	-1.685E-5	-1.84E-5	-1.655E-5	-1.474E-5	-7.29E-6	-3.1E-7	6.92E-6	1.291E-5	1.66E-5	1.813E-5	1.941E-5	2.048E-5	2.011E-5	1.819E-5	1.6E-5	1.07E-5	5.71E-6	-1.1E-7	-4.79E-6	-9.91E-6	-1.449E-5	-1.753E-5	-2.082E-5	-2.335E-5	-2.381E-5	-2.406E-5	-2.174E-5	-1.929E-5	-1.465E-5	-8.47E-6	-2.06E-6
2.212E-5	1.818E-5	1.51E-5	1.183E-5	1.059E-5	1.089E-5	8.58E-6	6.57E-6	3.68E-6	1.6E-6	-1.36E-6	-3.36E-6	-7.12E-6	-1.273E-5	-1.743E-5	-2.015E-5	-2.114E-5	-1.875E-5	-1.832E-5	-1.796E-5	-1.819E-5	-1.67E-5	-1.25E-5	-5.07E-6	3.79E-6	1.111E-5	1.66E-5	2.11E-5	2.185E-5	2.242E-5	2.249E-5	2.138E-5	1.873E-5	1.563E-5	9.54E-6	3.18E-6	-2.71E-6	-8.57E-6	-1.539E-5	-1.918E-5	-2.258E-5	-2.456E-5	-2.646E-5	-2.644E-5	-2.504E-5	-2.246E-5	-1.757E-5	-1.21E-5	-5.55E-6	1.23E-6
2.245E-5	1.976E-5	1.619E-5	1.324E-5	1.205E-5	1.012E-5	9.61E-6	5.86E-6	2.88E-6	-3.2E-7	-3.64E-6	-5.96E-6	-1.111E-5	-1.672E-5	-2.002E-5	-2.33E-5	-2.367E-5	-2.165E-5	-1.947E-5	-1.903E-5	-1.727E-5	-1.489E-5	-9.77E-6	-1.27E-6	8.28E-6	1.571E-5	2.195E-5	2.407E-5	2.542E-5	2.586E-5	2.41E-5	2.24E-5	1.896E-5	1.361E-5	7.88E-6	9.4E-7	-5.85E-6	-1.209E-5	-1.79E-5	-2.367E-5	-2.592E-5	-2.967E-5	-2.909E-5	-2.903E-5	-2.689E-5	-2.224E-5	-1.715E-5	-9.48E-6	-2.64E-6	5.6E-6
2.156E-5	1.889E-5	1.517E-5	1.359E-5	1.183E-5	1.047E-5	8.79E-6	5.66E-6	2.41E-6	-1.82E-6	-5.04E-6	-8.5E-6	-1.312E-5	-1.778E-5	-2.17E-5	-2.57E-5	-2.442E-5	-2.319E-5	-2.117E-5	-1.782E-5	-1.723E-5	-1.25E-5	-7.36E-6	4.5E-7	1.05E-5	1.91E-5	2.426E-5	2.675E-5	2.795E-5	2.799E-5	2.567E-5	2.245E-5	1.788E-5	1.297E-5	4.2E-6	-1.22E-6	-8.63E-6	-1.5E-5	-2.125E-5	-2.645E-5	-2.883E-5	-3.058E-5	-3.081E-5	-3.017E-5	-2.594E-5	-2.272E-5	-1.547E-5	-8.55E-6	-2.4E-7	8.38E-6
2.295E-5	1.936E-5	1.475E-5	1.353E-5	1.244E-5	9.52E-6	8.73E-6	6.43E-6	5.2E-7	-2.84E-6	-6.68E-6	-9.77E-6	-1.522E-5	-2.004E-5	-2.384E-5	-2.658E-5	-2.611E-5	-2.365E-5	-2.178E-5	-1.886E-5	-1.545E-5	-1.102E-5	-4.61E-6	4.85E-6	1.396E-5	2.214E-5	2.663E-5	2.939E-5	2.86E-5	2.825E-5	2.602E-5	2.17E-5	1.663E-5	1.035E-5	3.18E-6	-4.7E-6	-1.177E-5	-1.956E-5	-2.512E-5	-2.853E-5	-3.209E-5	-3.283E-5	-3.291E-5	-3.022E-5	-2.493E-5	-1.955E-5	-1.294E-5	-5.02E-6	3.89E-6	1.228E-5
2.213E-5	1.77E-5	1.508E-5	1.351E-5	1.079E-5	9.89E-6	7.56E-6	3.76E-6	-5.4E-7	-3.75E-6	-9.44E-6	-1.217E-5	-1.716E-5	-2.236E-5	-2.532E-5	-2.717E-5	-2.642E-5	-2.278E-5	-1.983E-5	-1.738E-5	-1.322E-5	-7.89E-6	-1.51E-6	7.56E-6	1.714E-5	2.44E-5	2.884E-5	3.104E-5	2.941E-5	2.93E-5	2.541E-5	2.079E-5	1.571E-5	8.85E-6	7.6E-7	-7.28E-6	-1.373E-5	-2.077E-5	-2.677E-5	-3.088E-5	-3.351E-5	-3.331E-5	-3.256E-5	-2.969E-5	-2.456E-5	-1.772E-5	-1.185E-5	-3.54E-6	5.07E-6	1.437E-5
2.051E-5	1.675E-5	1.312E-5	1.055E-5	1.033E-5	8.2E-6	6.38E-6	3.36E-6	-1.02E-6	-5.32E-6	-9.76E-6	-1.376E-5	-1.876E-5	-2.263E-5	-2.566E-5	-2.734E-5	-2.602E-5	-2.278E-5	-1.955E-5	-1.609E-5	-1.267E-5	-6.76E-6	7.1E-7	9.6E-6	1.856E-5	2.475E-5	2.857E-5	3.147E-5	3.031E-5	2.816E-5	2.523E-5	2.004E-5	1.344E-5	6.83E-6	-1.43E-6	-8.97E-6	-1.616E-5	-2.237E-5	-2.706E-5	-3.158E-5	-3.327E-5	-3.452E-5	-3.235E-5	-2.965E-5	-2.308E-5	-1.657E-5	-9.79E-6	-1.04E-6	8.13E-6	1.57E-5
1.719E-5	1.344E-5	1.159E-5	1.02E-5	8.38E-6	8.62E-6	5.98E-6	1.9E-6	-2.8E-6	-7.06E-6	-9.77E-6	-1.374E-5	-1.906E-5	-2.307E-5	-2.614E-5	-2.775E-5	-2.434E-5	-2.18E-5	-1.769E-5	-1.452E-5	-9.97E-6	-5.11E-6	3.32E-6	1.152E-5	2.215E-5	2.693E-5	2.982E-5	3.025E-5	2.992E-5	2.714E-5	2.34E-5	1.753E-5	1.027E-5	3.3E-6	-4.34E-6	-1.101E-5	-1.81E-5	-2.437E-5	-2.9E-5	-3.216E-5	-3.263E-5	-3.335E-5	-3.061E-5	-2.632E-5	-2.105E-5	-1.433E-5	-6.29E-6	1.51E-6	1.037E-5	1.758E-5
1.476E-5	1.08E-5	8.89E-6	7.19E-6	7.88E-6	7.84E-6	5.24E-6	8E-7	-3.65E-6	-6.7E-6	-1.196E-5	-1.449E-5	-1.967E-5	-2.25E-5	-2.564E-5	-2.622E-5	-2.27E-5	-1.924E-5	-1.563E-5	-1.135E-5	-7.23E-6	-2.52E-6	6.45E-6	1.459E-5	2.142E-5	2.768E-5	2.862E-5	2.964E-5	2.832E-5	2.438E-5	1.976E-5	1.444E-5	7.07E-6	3.1E-7	-6.51E-6	-1.337E-5	-1.907E-5	-2.584E-5	-2.898E-5	-3.088E-5	-3.208E-5	-3.112E-5	-2.898E-5	-2.448E-5	-1.922E-5	-1.169E-5	-3.38E-6	4.18E-6	1.187E-5	1.915E-5
1.101E-5	8.09E-6	6.05E-6	4.71E-6	5.67E-6	5.26E-6	2.93E-6	-5.6E-7	-4.72E-6	-8.38E-6	-1.207E-5	-1.614E-5	-1.858E-5	-2.194E-5	-2.423E-5	-2.292E-5	-2.092E-5	-1.666E-5	-1.302E-5	-8.89E-6	-4.89E-6	6.1E-7	8.58E-6	1.572E-5	2.211E-5	2.67E-5	2.824E-5	2.657E-5	2.447E-5	2.204E-5	1.646E-5	1.103E-5	3.5E-6	-3.19E-6	-9.03E-6	-1.599E-5	-2.081E-5	-2.575E-5	-2.866E-5	-2.982E-5	-3.084E-5	-2.893E-5	-2.607E-5	-2.108E-5	-1.585E-5	-7.39E-6	7E-7	7.72E-6	1.434E-5	2.071E-5
7.97E-6	3.82E-6	1.78E-6	2.5E-6	3.76E-6	2.14E-6	1.4E-6	-1.69E-6	-4.66E-6	-8.92E-6	-1.326E-5	-1.567E-5	-1.846E-5	-2.11E-5	-2.134E-5	-2.059E-5	-1.669E-5	-1.263E-5	-8.89E-6	-6.37E-6	-2.54E-6	3.2E-6	1.054E-5	1.78E-5	2.339E-5	2.511E-5	2.52E-5	2.322E-5	2.123E-5	1.716E-5	1.277E-5	7.09E-6	5.2E-7	-4.32E-6	-1.091E-5	-1.626E-5	-1.991E-5	-2.417E-5	-2.668E-5	-2.715E-5	-2.623E-5	-2.503E-5	-2.2E-5	-1.721E-5	-1.069E-5	-4.95E-6	2.69E-6	9.71E-6	1.487E-5	2.033E-5
3.47E-6	6.3E-7	-2.6E-7	8.6E-7	2.3E-6	1.54E-6	-7.7E-7	-3.97E-6	-6.05E-6	-9.62E-6	-1.226E-5	-1.551E-5	-1.755E-5	-1.995E-5	-2.013E-5	-1.798E-5	-1.487E-5	-1.025E-5	-5.68E-6	-4.01E-6	-2.1E-7	5.98E-6	1.229E-5	1.841E-5	2.373E-5	2.383E-5	2.326E-5	2.116E-5	1.767E-5	1.254E-5	8.36E-6	1.88E-6	-3.62E-6	-8.29E-6	-1.331E-5	-1.8E-5	-2.123E-5	-2.392E-5	-2.543E-5	-2.543E-5	-2.396E-5	-2.165E-5	-1.76E-5	-1.312E-5	-7.22E-6	1.36E-6	5.45E-6	1.241E-5	1.636E-5	2.022E-5
-4E-8	-2.79E-6	-3.02E-6	-1.78E-6	-2.9E-7	7.8E-7	-2.58E-6	-4.35E-6	-6.53E-6	-9.12E-6	-1.212E-5	-1.396E-5	-1.638E-5	-1.774E-5	-1.72E-5	-1.399E-5	-9.65E-6	-5.49E-6	-3.67E-6	-5.7E-7	2.96E-6	8.83E-6	1.423E-5	1.996E-5	2.165E-5	2.1E-5	1.873E-5	1.609E-5	1.231E-5	8.03E-6	3.9E-6	-1.53E-6	-6.67E-6	-1.098E-5	-1.569E-5	-1.861E-5	-1.996E-5	-2.234E-5	-2.15E-5	-2.08E-5	-1.796E-5	-1.719E-5	-1.318E-5	-8.55E-6	-2.83E-6	3.91E-6	9.22E-6	1.332E-5	1.716E-5	1.966E-5
-4.69E-6	-7.61E-6	-8.15E-6	-6.71E-6	-3.64E-6	-2.12E-6	-2.84E-6	-5.37E-6	-6.83E-6	-8.96E-6	-1.14E-5	-1.145E-5	-1.359E-5	-1.407E-5	-1.312E-5	-1.028E-5	-6.33E-6	-2.07E-6	5E-7	2.19E-6	5.38E-6	8.9E-6	1.514E-5	1.869E-5	1.991E-5	1.922E-5	1.447E-5	1.006E-5	7.03E-6	3.39E-6	-1.42E-6	-5.63E-6	-9.44E-6	-1.307E-5	-1.543E-5	-1.783E-5	-1.907E-5	-2.025E-5	-1.935E-5	-1.739E-5	-1.512E-5	-1.153E-5	-8.62E-6	-4.15E-6	1.03E-6	5.02E-6	1.139E-5	1.545E-5	1.616E-5	1.77E-5
-9.3E-6	-1.057E-5	-9.87E-6	-7.76E-6	-4.44E-6	-4.21E-6	-4.84E-6	-5.59E-6	-8.38E-6	-9.45E-6	-1.027E-5	-1.118E-5	-1.145E-5	-1.178E-5	-1.005E-5	-5.73E-6	-2.43E-6	1.73E-6	2.7E-6	3.83E-6	7.07E-6	1.21E-5	1.614E-5	1.909E-5	1.883E-5	1.436E-5	1.018E-5	6.27E-6	1.52E-6	-1.11E-6	-4.34E-6	-9.3E-6	-1.244E-5	-1.434E-5	-1.699E-5	-1.747E-5	-1.722E-5	-1.66E-5	-1.476E-5	-1.348E-5	-9.82E-6	-6.57E-6	-2.06E-6	1.63E-6	5.07E-6	9.48E-6	1.248E-5	1.588E-5	1.755E-5	1.8E-5
-1.333E-5	-1.446E-5	-1.426E-5	-1.117E-5	-7.91E-6	-6.82E-6	-6.44E-6	-6.91E-6	-8.34E-6	-8.88E-6	-9.52E-6	-9.11E-6	-8.68E-6	-7.46E-6	-5.88E-6	-2.17E-6	2.68E-6	5.27E-6	7.38E-6	6.87E-6	9.16E-6	1.269E-5	1.626E-5	1.709E-5	1.611E-5	1.186E-5	5.65E-6	1.09E-6	-3.25E-6	-6.79E-6	-9.63E-6	-1.365E-5	-1.438E-5	-1.737E-5	-1.716E-5	-1.662E-5	-1.569E-5	-1.428E-5	-1.094E-5	-8.8E-6	-4.07E-6	-1.19E-6	2.71E-6	5.49E-6	9.03E-6	1.267E-5	1.569E-5	1.591E-5	1.557E-5	1.455E-5
-1.552E-5	-1.833E-5	-1.616E-5	-1.342E-5	-9.42E-6	-7.21E-6	-7.35E-6	-7.04E-6	-7.36E-6	-7.34E-6	-6.48E-6	-6.89E-6	-6.33E-6	-4.71E-6	-2.35E-6	2.3E-7	4.98E-6	8.25E-6	9.71E-6	1.053E-5	1.039E-5	1.177E-5	1.479E-5	1.613E-5	1.357E-5	9.03E-6	1.89E-6	-3.54E-6	-8.05E-6	-1.166E-5	-1.325E-5	-1.497E-5	-1.827E-5	-1.891E-5	-1.759E-5	-1.632E-5	-1.272E-5	-9.99E-6	-7.68E-6	-5.28E-6	-8E-8	3.29E-6	6.8E-6	1.045E-5	1.319E-5	1.48E-5	1.776E-5	1.648E-5	1.533E-5	1.244E-5
-1.859E-5	-2.167E-5	-2.048E-5	-1.666E-5	-1.301E-5	-8.35E-6	-8.57E-6	-7.99E-6	-8.01E-6	-6.12E-6	-5.67E-6	-4.4E-6	-3.53E-6	-1.63E-6	9.2E-7	5.19E-6	8.58E-6	1.199E-5	1.348E-5	1.18E-5	1.237E-5	1.36E-5	1.476E-5	1.326E-5	1.169E-5	6.3E-6	-1.98E-6	-8.6E-6	-1.347E-5	-1.627E-5	-1.842E-5	-1.862E-5	-2.014E-5	-1.938E-5	-1.728E-5	-1.505E-5	-1.09E-5	-8.52E-6	-3.85E-6	1.1E-7	4.53E-6	9.14E-6	1.197E-5	1.393E-5	1.661E-5	1.738E-5	1.84E-5	1.764E-5	1.385E-5	1.076E-5
-2.142E-5	-2.37E-5	-2.202E-5	-1.85E-5	-1.355E-5	-1.105E-5	-9.56E-6	-8.34E-6	-7.62E-6	-7.19E-6	-4E-6	-2.08E-6	-1.9E-7	1.04E-6	5.01E-6	7.49E-6	1.189E-5	1.644E-5	1.578E-5	1.507E-5	1.346E-5	1.281E-5	1.315E-5	1.222E-5	8.15E-6	2.45E-6	-6.26E-6	-1.241E-5	-1.837E-5	-2.079E-5	-2.293E-5	-2.296E-5	-2.257E-5	-2.079E-5	-1.702E-5	-1.206E-5	-9.58E-6	-4.38E-6	-8.8E-7	4E-6	8.89E-6	1.313E-5	1.642E-5	1.819E-5	1.95E-5	1.957E-5	1.949E-5	1.7E-5	1.345E-5	8.32E-6
-2.443E-5	-2.615E-5	-2.299E-5	-1.926E-5	-1.357E-5	-1.149E-5	-1.031E-5	-8.88E-6	-7.94E-6	-5.97E-6	-2.67E-6	-5.2E-7	1.68E-6	3.65E-6	7.56E-6	1.141E-5	1.54E-5	1.815E-5	1.713E-5	1.56E-5	1.448E-5	1.372E-5	1.318E-5	1.067E-5	4.14E-6	-3.74E-6	-1.215E-5	-1.962E-5	-2.36E-5	-2.403E-5	-2.524E-5	-2.548E-5	-2.355E-5	-1.994E-5	-1.609E-5	-1.122E-5	-5.03E-6	8.6E-7	4.53E-6	8.75E-6	1.431E-5	1.859E-5	2.101E-5	2.189E-5	2.203E-5	2.048E-5	1.906E-5	1.567E-5	1.014E-5	4.77E-6
[truncated: 201 more columns]
