# Supplementary material for: Nanoscale magnonic Fabry-Pérot resonator for low-loss spin-wave manipulation
Source: Nat Commun. 2021 Apr 16;12:2293. doi: 10.1038/s41467-021-22520-6 (PMC8052321; doi:10.1038/s41467-021-22520-6)
Supplement: Supplementary file 4 — Source Data [file 41467_2021_22520_MOESM4_ESM.zip › Source data/Fig2/Fig2f_lower panel.txt]

0	9.33E-6
0.52	1.171E-5
1.04	1.454E-5
1.56	1.726E-5
2.08	1.755E-5
2.6	1.435E-5
3.12	1.086E-5
3.64	5.62E-6
4.16	1.67E-6
4.68	-1.98E-6
5.2	-4.79E-6
5.72	-7.37E-6
6.24	-1.233E-5
6.76	-1.685E-5
7.28	-2.137E-5
7.8	-2.289E-5
8.32	-2.164E-5
8.84	-1.901E-5
9.36	-1.633E-5
9.88	-1.081E-5
10.4	-6.86E-6
10.92	-1.16E-6
11.44	4.26E-6
11.96	1.03E-5
12.48	1.588E-5
13	1.967E-5
13.52	2.151E-5
14.04	2.106E-5
14.56	2.086E-5
15.08	1.831E-5
15.6	1.405E-5
16.12	8.94E-6
16.64	3.55E-6
17.16	-3.36E-6
17.68	-9.48E-6
18.2	-1.492E-5
18.72	-2.027E-5
19.24	-2.503E-5
19.76	-2.577E-5
20.28	-2.613E-5
20.8	-2.392E-5
21.32	-2.085E-5
21.84	-1.332E-5
22.36	-8.39E-6
22.88	-1.1E-6
23.4	4.89E-6
23.92	9.49E-6
24.44	1.478E-5
24.96	1.884E-5
25.48	2.174E-5
26	2.322E-5
26.52	2.199E-5
27.04	1.916E-5
27.56	1.495E-5
28.08	1.114E-5
28.6	4.6E-6
29.12	-1.08E-6
29.64	-7.62E-6
30.16	-1.443E-5
30.68	-1.808E-5
31.2	-2.151E-5
31.72	-2.256E-5
32.24	-2.254E-5
32.76	-2.153E-5
33.28	-1.991E-5
33.8	-1.536E-5
34.32	-1.203E-5
34.84	-7.53E-6
35.36	-8.4E-7
35.88	5.28E-6
36.4	9.88E-6
36.92	1.475E-5
37.44	1.777E-5
37.96	1.932E-5
38.48	2.135E-5
39	2E-5
39.52	1.792E-5
40.04	1.454E-5
40.56	1.05E-5
41.08	5.89E-6
41.6	-1.36E-6
42.12	-7.08E-6
42.64	-1.339E-5
43.16	-1.751E-5
43.68	-1.987E-5
44.2	-2.075E-5
44.72	-2.074E-5
45.24	-1.821E-5
45.76	-1.625E-5
46.28	-9.83E-6
46.8	6.49E-6
47.32	8.94E-6
47.84	7.5E-6
48.36	3.76E-6
48.88	6E-8
49.4	-1.85E-6
49.92	-3.24E-6
50.44	-4.43E-6
50.96	-1.45E-6
51.48	9.3E-7
52	2.46E-6
52.52	3.79E-6
53.04	4.55E-6
53.56	5.33E-6
54.08	4.27E-6
54.6	2.64E-6
55.12	9.8E-7
55.64	-2.11E-6
56.16	-2.65E-6
56.68	-6.11E-6
57.2	-5.08E-6
57.72	-5.46E-6
58.24	-1.94E-6
58.76	1.76E-6
59.28	4.69E-6
59.8	6.67E-6
60.32	4.98E-6
60.84	3.07E-6
61.36	-8E-7
61.88	-1.49E-6
62.4	-3.77E-6
62.92	-5.78E-6
63.44	-5.3E-6
63.96	-3.73E-6
64.48	-2.79E-6
65	-2.7E-7
65.52	1.45E-6
66.04	2.14E-6
66.56	4.5E-6
67.08	4.23E-6
67.6	2.7E-6
68.12	-1.2E-7
68.64	-1.07E-6
69.16	-4.09E-6
69.68	-5.89E-6
70.2	-5.21E-6
70.72	-5.51E-6
71.24	-3.95E-6
71.76	-2.42E-6
72.28	1E-6
72.8	5.18E-6
73.32	6.3E-6
73.84	8.58E-6
74.36	8.51E-6
74.88	5.39E-6
75.4	7.6E-7
75.92	-1.95E-6
76.44	-2.91E-6
76.96	-6.4E-7
77.48	-1.5E-6
78	0
78.52	-9E-7
79.04	1.97E-6
79.56	1.44E-6
80.08	-5.4E-7
80.6	-3.19E-6
81.12	-4.49E-6
81.64	-5.55E-6
82.16	-5.51E-6
82.68	-6.11E-6
83.2	-4.12E-6
83.72	-4.86E-6
84.24	-3.59E-6
84.76	-3.69E-6
85.28	-2.43E-6
85.8	-1.93E-6
86.32	7.2E-7
86.84	1.35E-6
87.36	2.4E-6
87.88	3.28E-6
88.4	4.47E-6
88.92	3.48E-6
89.44	2.93E-6
89.96	9.7E-7
90.48	-1.15E-6
91	-3E-6
91.52	-3.11E-6
92.04	-3.65E-6
92.56	-3.15E-6
93.08	-2.47E-6
93.6	-4.6E-7
94.12	-3.5E-7
94.64	1.9E-7
95.16	1.11E-6
95.68	-8.2E-7
96.2	-1.56E-6
96.72	-5.9E-6
97.24	-5.97E-6
97.76	-6.67E-6
98.28	-4.53E-6
98.8	-1.36E-6
99.32	4.2E-7
99.84	1.94E-6
100.36	3.92E-6
100.88	3.55E-6
101.4	2.52E-6
101.92	2.38E-6
102.44	3.07E-6
102.96	1.33E-6
103.48	1.9E-6
104	1.44E-6
104.52	6.3E-7
105.04	-9.7E-7
105.56	-3.57E-6
106.08	-5.56E-6
106.6	-7.1E-6
107.12	-8.6E-6
107.64	-8.83E-6
108.16	-5.67E-6
108.68	-3.13E-6
109.2	-1.18E-6
109.72	2.4E-6
110.24	3.81E-6
110.76	2.28E-6
111.28	3.06E-6
111.8	6.3E-7
112.32	2.54E-6
112.84	2.48E-6
113.36	2.87E-6
113.88	2.91E-6
114.4	1.85E-6
114.92	1.5E-7
115.44	-2.28E-6
115.96	-2.79E-6
116.48	-3.85E-6
117	-5.82E-6
117.52	-5.77E-6
118.04	-5.03E-6
118.56	-5.68E-6
119.08	-4.65E-6
119.6	-3.61E-6
120.12	-1.37E-6
120.64	1.45E-6
121.16	1.59E-6
121.68	2.25E-6
122.2	2.79E-6
122.72	1.73E-6
123.24	8.3E-7
123.76	7.8E-7
124.28	-2E-8
124.8	1.2E-7
125.32	-6.1E-7
125.84	-5.1E-7
126.36	5.8E-7
126.88	-3.7E-7
127.4	9E-8
127.92	-1.53E-6
128.44	-2.69E-6
128.96	-4.27E-6
129.48	-3.24E-6
130	-4.91E-6
