# Supplementary material for: Nanoscale magnonic Fabry-Pérot resonator for low-loss spin-wave manipulation
Source: Nat Commun. 2021 Apr 16;12:2293. doi: 10.1038/s41467-021-22520-6 (PMC8052321; doi:10.1038/s41467-021-22520-6)
Supplement: Supplementary file 4 — Source Data [file 41467_2021_22520_MOESM4_ESM.zip › Source data/Fig2/Fig2f_upper panel.txt]

-8.74E-6	-1.038E-5	-1.273E-5	-1.281E-5	-1.356E-5	-1.358E-5	-1.374E-5	-1.179E-5	-8.15E-6	-2.52E-6	4.04E-6	9.41E-6	1.185E-5	1.301E-5	1.346E-5	1.529E-5	1.744E-5	1.87E-5	1.62E-5	1.169E-5	6.43E-6	-8E-7	-5.67E-6	-1.142E-5	-1.497E-5	-1.841E-5	-2.022E-5	-2.108E-5	-2.063E-5	-1.8E-5	-1.506E-5	-1.106E-5	-6.96E-6	-7.1E-7	4.49E-6	1.083E-5	1.53E-5	1.781E-5	2.035E-5	2.093E-5	1.915E-5	1.656E-5	1.192E-5	6.93E-6	1.29E-6	-4.44E-6	-9.75E-6	-1.511E-5	-1.793E-5	-2.039E-5
-9.56E-6	-1.2E-5	-1.343E-5	-1.343E-5	-1.367E-5	-1.449E-5	-1.359E-5	-1.262E-5	-9.15E-6	-3.89E-6	1.36E-6	7.9E-6	1.203E-5	1.25E-5	1.418E-5	1.663E-5	1.74E-5	1.845E-5	1.795E-5	1.325E-5	6.76E-6	7.5E-7	-5.76E-6	-1.092E-5	-1.553E-5	-1.932E-5	-2.069E-5	-2.236E-5	-2.214E-5	-1.935E-5	-1.773E-5	-1.337E-5	-8.25E-6	-1.2E-6	3.57E-6	9.55E-6	1.518E-5	1.875E-5	2.125E-5	2.247E-5	2.157E-5	1.859E-5	1.506E-5	1.071E-5	3.46E-6	-2.27E-6	-9.2E-6	-1.418E-5	-1.918E-5	-2.17E-5
-9.51E-6	-1.231E-5	-1.374E-5	-1.442E-5	-1.513E-5	-1.396E-5	-1.505E-5	-1.308E-5	-9.99E-6	-4.86E-6	-1.28E-6	6.9E-6	1.105E-5	1.361E-5	1.457E-5	1.652E-5	1.782E-5	1.887E-5	1.902E-5	1.372E-5	8.96E-6	1.95E-6	-5.54E-6	-1.135E-5	-1.648E-5	-1.953E-5	-2.223E-5	-2.333E-5	-2.251E-5	-2.179E-5	-1.871E-5	-1.541E-5	-9.43E-6	-3.03E-6	3.86E-6	9.9E-6	1.351E-5	1.9E-5	2.167E-5	2.356E-5	2.246E-5	2.048E-5	1.601E-5	1.219E-5	5.56E-6	-1.76E-6	-8.56E-6	-1.403E-5	-1.918E-5	-2.425E-5
-1.024E-5	-1.267E-5	-1.283E-5	-1.497E-5	-1.515E-5	-1.549E-5	-1.445E-5	-1.374E-5	-1.04E-5	-5.89E-6	1.31E-6	7.73E-6	1.17E-5	1.372E-5	1.544E-5	1.644E-5	1.936E-5	2.072E-5	1.972E-5	1.571E-5	8.94E-6	1.79E-6	-4.11E-6	-1.101E-5	-1.559E-5	-2.051E-5	-2.28E-5	-2.372E-5	-2.437E-5	-2.18E-5	-1.896E-5	-1.464E-5	-8.69E-6	-3.06E-6	2.8E-6	1.088E-5	1.432E-5	1.886E-5	2.314E-5	2.402E-5	2.345E-5	2.207E-5	1.812E-5	1.24E-5	6.75E-6	-1.39E-6	-7.22E-6	-1.454E-5	-1.996E-5	-2.352E-5
-1.072E-5	-1.165E-5	-1.276E-5	-1.397E-5	-1.541E-5	-1.479E-5	-1.464E-5	-1.402E-5	-1.347E-5	-1.03E-5	-5.69E-6	4E-8	5.95E-6	1.18E-5	1.359E-5	1.458E-5	1.641E-5	1.925E-5	2.019E-5	2.082E-5	1.666E-5	1.004E-5	2.83E-6	-3.68E-6	-1.081E-5	-1.571E-5	-1.999E-5	-2.279E-5	-2.394E-5	-2.363E-5	-2.269E-5	-2.025E-5	-1.64E-5	-1.037E-5	-4.67E-6	1.86E-6	7.95E-6	1.404E-5	1.87E-5	2.13E-5	2.385E-5	2.348E-5	2.257E-5	1.918E-5	1.469E-5	7.85E-6	8.6E-7	-6.31E-6	-1.325E-5	-1.944E-5
-9.38E-6	-1.107E-5	-1.333E-5	-1.302E-5	-1.506E-5	-1.398E-5	-1.365E-5	-1.419E-5	-1.371E-5	-1.169E-5	-6.31E-6	-1.02E-6	5.84E-6	1.098E-5	1.32E-5	1.363E-5	1.473E-5	1.769E-5	1.982E-5	2.001E-5	1.782E-5	1.092E-5	3.96E-6	-3.33E-6	-1.01E-5	-1.3E-5	-1.813E-5	-2.123E-5	-2.384E-5	-2.318E-5	-2.253E-5	-2.179E-5	-1.63E-5	-1.131E-5	-5.6E-6	3.2E-7	6.13E-6	1.302E-5	1.717E-5	2.052E-5	2.266E-5	2.383E-5	2.333E-5	2.112E-5	1.616E-5	1.017E-5	2.11E-6	-5.38E-6	-1.24E-5	-1.839E-5
-9.69E-6	-1.044E-5	-1.113E-5	-1.358E-5	-1.334E-5	-1.304E-5	-1.404E-5	-1.286E-5	-1.293E-5	-1.16E-5	-8.28E-6	-2.44E-6	3.7E-6	9.23E-6	1.203E-5	1.257E-5	1.37E-5	1.562E-5	1.876E-5	1.891E-5	1.76E-5	1.202E-5	5.1E-6	-1.09E-6	-7.24E-6	-1.292E-5	-1.699E-5	-1.968E-5	-2.266E-5	-2.211E-5	-2.19E-5	-1.951E-5	-1.571E-5	-1.134E-5	-7.41E-6	-1.27E-6	6.16E-6	1.099E-5	1.612E-5	1.95E-5	2.15E-5	2.327E-5	2.326E-5	1.988E-5	1.654E-5	1.089E-5	3.9E-6	-4.58E-6	-1.107E-5	-1.678E-5
-9.3E-6	-1.034E-5	-1.139E-5	-1.238E-5	-1.231E-5	-1.169E-5	-1.169E-5	-1.164E-5	-1.131E-5	-1.106E-5	-7.75E-6	-2.22E-6	4.82E-6	9.06E-6	1.062E-5	1.148E-5	1.201E-5	1.439E-5	1.789E-5	1.823E-5	1.764E-5	1.179E-5	5.8E-6	-2.7E-7	-5.63E-6	-1.107E-5	-1.518E-5	-1.787E-5	-2.009E-5	-2.179E-5	-2.034E-5	-1.952E-5	-1.708E-5	-1.255E-5	-7.84E-6	-1.33E-6	3.54E-6	9.01E-6	1.373E-5	1.658E-5	2.02E-5	2.177E-5	2.102E-5	2.14E-5	1.733E-5	1.083E-5	3.83E-6	-2.71E-6	-9.95E-6	-1.632E-5
-8.4E-6	-9.45E-6	-1.041E-5	-1.179E-5	-1.127E-5	-1.017E-5	-9.48E-6	-8.96E-6	-1.117E-5	-1.221E-5	-7.92E-6	-3.11E-6	4.02E-6	7.51E-6	8.18E-6	8.19E-6	8.98E-6	1.307E-5	1.594E-5	1.615E-5	1.509E-5	1.171E-5	5.69E-6	1.1E-7	-5.11E-6	-9.74E-6	-1.336E-5	-1.552E-5	-1.859E-5	-1.971E-5	-1.882E-5	-1.717E-5	-1.483E-5	-1.134E-5	-7.39E-6	-2.37E-6	1.72E-6	7.42E-6	1.108E-5	1.518E-5	1.881E-5	2.033E-5	1.921E-5	1.863E-5	1.494E-5	1.1E-5	4.73E-6	-2.78E-6	-9.36E-6	-1.438E-5
-6.76E-6	-7.98E-6	-9.19E-6	-8.17E-6	-8.09E-6	-7.74E-6	-7.13E-6	-9.55E-6	-1.049E-5	-1.047E-5	-6.22E-6	8E-8	4.49E-6	4.59E-6	5.95E-6	5.83E-6	9.14E-6	1.199E-5	1.402E-5	1.424E-5	1.265E-5	9.01E-6	3.4E-6	-1.9E-6	-5.23E-6	-8.9E-6	-1.174E-5	-1.359E-5	-1.647E-5	-1.673E-5	-1.649E-5	-1.562E-5	-1.312E-5	-9.89E-6	-6.24E-6	-2.32E-6	2.14E-6	5.45E-6	1.031E-5	1.347E-5	1.509E-5	1.717E-5	1.821E-5	1.676E-5	1.302E-5	7.97E-6	2.45E-6	-3.54E-6	-1.005E-5	-1.406E-5
-4.79E-6	-4.66E-6	-6.11E-6	-6.35E-6	-6.47E-6	-6E-6	-5.76E-6	-9.42E-6	-1.034E-5	-9.12E-6	-4.44E-6	-2.03E-6	1.44E-6	1.91E-6	6.9E-7	2.02E-6	5.33E-6	1.016E-5	1.265E-5	1.251E-5	1.099E-5	8.66E-6	4.98E-6	2.76E-6	-1.66E-6	-4.54E-6	-6.55E-6	-1.014E-5	-1.128E-5	-1.332E-5	-1.51E-5	-1.454E-5	-1.193E-5	-1.157E-5	-7.79E-6	-5.03E-6	-3.1E-7	2.16E-6	5.86E-6	9.53E-6	1.3E-5	1.536E-5	1.612E-5	1.538E-5	1.287E-5	8.73E-6	5.1E-6	-9.2E-7	-5.68E-6	-9.26E-6
-1.94E-6	-1.69E-6	-1.95E-6	-2.8E-7	-4E-7	-3.06E-6	-6.71E-6	-8.88E-6	-9.95E-6	-6.38E-6	-5.05E-6	-2.53E-6	-2.51E-6	-3.95E-6	-3.44E-6	-1.83E-6	1.33E-6	5.05E-6	8.52E-6	9.45E-6	8.65E-6	7.93E-6	7.42E-6	5.32E-6	3.92E-6	1.23E-6	-9.3E-7	-3.36E-6	-6.26E-6	-8.83E-6	-1.035E-5	-1.275E-5	-1.229E-5	-1.115E-5	-1.014E-5	-7.35E-6	-5.52E-6	-2.2E-6	7E-7	3.68E-6	8.37E-6	1.128E-5	1.33E-5	1.324E-5	1.183E-5	1.022E-5	6.96E-6	4.1E-6	-2.9E-7	-3.85E-6
1.44E-6	3.27E-6	3.28E-6	3.64E-6	1E-8	-4.81E-6	-7.16E-6	-7.6E-6	-4.79E-6	-3.84E-6	-4.67E-6	-6.41E-6	-8.26E-6	-8.92E-6	-5.5E-6	-2.13E-6	1.04E-6	2.87E-6	4.61E-6	4.81E-6	7.53E-6	7.42E-6	7.76E-6	6.14E-6	5.27E-6	3.39E-6	1.86E-6	-1.37E-6	-3.98E-6	-6.72E-6	-7.5E-6	-1.144E-5	-1.168E-5	-1.125E-5	-1.103E-5	-9.28E-6	-7.3E-6	-4.69E-6	-2.6E-7	2.27E-6	5.47E-6	7.87E-6	9.35E-6	9.93E-6	8.88E-6	7.37E-6	6.07E-6	5.38E-6	2.86E-6	3.3E-7
2.48E-6	5.21E-6	6.82E-6	7.87E-6	4.57E-6	1.05E-6	-3.62E-6	-5.83E-6	-4.76E-6	-3.2E-6	-3.13E-6	-6.66E-6	-9.25E-6	-1.089E-5	-9.86E-6	-7.47E-6	-5.3E-6	-2.29E-6	4.3E-7	2.35E-6	4.49E-6	6.56E-6	6.34E-6	8.38E-6	8.83E-6	7.43E-6	6.92E-6	5.43E-6	2.27E-6	-5.3E-7	-2.71E-6	-6.53E-6	-8E-6	-1.16E-5	-1.125E-5	-1.169E-5	-1.129E-5	-9.28E-6	-7.79E-6	-4.28E-6	-1.04E-6	1.7E-6	4.12E-6	6.51E-6	7.56E-6	7.19E-6	7.51E-6	8.52E-6	8.27E-6	7.49E-6
3.39E-6	7.03E-6	8.13E-6	1.006E-5	9.33E-6	6.17E-6	2.72E-6	-1.6E-6	-2.99E-6	-1.62E-6	-2.93E-6	-5.07E-6	-9.17E-6	-1.224E-5	-1.404E-5	-1.323E-5	-9.45E-6	-7.72E-6	-5.49E-6	-2.52E-6	3.1E-7	3.12E-6	6.13E-6	8.62E-6	1.059E-5	1.058E-5	1.212E-5	9.88E-6	9.62E-6	6.07E-6	2.68E-6	-7.3E-7	-4.23E-6	-7.32E-6	-1.088E-5	-1.284E-5	-1.303E-5	-1.412E-5	-1.288E-5	-1.162E-5	-8.48E-6	-4.83E-6	2E-8	2.4E-6	5.7E-6	7.08E-6	8.62E-6	8.72E-6	1.109E-5	1.037E-5
5.66E-6	8.5E-6	1.131E-5	1.245E-5	1.025E-5	6.36E-6	2.78E-6	-9.7E-7	-1.45E-6	-2.49E-6	-4.48E-6	-7.35E-6	-1.24E-5	-1.508E-5	-1.535E-5	-1.505E-5	-1.2E-5	-9.03E-6	-7.24E-6	-3.36E-6	5.2E-7	4.02E-6	8.04E-6	1.112E-5	1.236E-5	1.467E-5	1.447E-5	1.398E-5	1.153E-5	7.87E-6	3E-6	-1.9E-7	-5.1E-6	-8.53E-6	-1.186E-5	-1.417E-5	-1.622E-5	-1.649E-5	-1.64E-5	-1.424E-5	-1.056E-5	-6.49E-6	-1.51E-6	8.2E-7	4.62E-6	6.77E-6	9.42E-6	1.162E-5	1.386E-5	1.493E-5
6.32E-6	9.01E-6	1.132E-5	1.309E-5	1.415E-5	1.128E-5	8E-6	3.47E-6	-7.5E-7	-1.73E-6	-2.96E-6	-7.45E-6	-1.182E-5	-1.573E-5	-1.837E-5	-1.846E-5	-1.751E-5	-1.41E-5	-1.016E-5	-7.16E-6	-2.95E-6	7.9E-7	6.01E-6	1.025E-5	1.382E-5	1.545E-5	1.627E-5	1.823E-5	1.689E-5	1.315E-5	8.51E-6	4.01E-6	-8.8E-7	-6.33E-6	-1.005E-5	-1.577E-5	-1.735E-5	-1.966E-5	-1.989E-5	-1.99E-5	-1.706E-5	-1.211E-5	-7.75E-6	-3.62E-6	6E-8	5.27E-6	8.75E-6	1.316E-5	1.589E-5	1.814E-5
9.5E-6	1.235E-5	1.487E-5	1.633E-5	1.463E-5	1.129E-5	6.44E-6	2.87E-6	5E-8	-2.41E-6	-5.38E-6	-9.88E-6	-1.419E-5	-1.872E-5	-2.156E-5	-2.057E-5	-1.883E-5	-1.633E-5	-1.251E-5	-7.79E-6	-2.51E-6	2.27E-6	8.23E-6	1.193E-5	1.684E-5	1.9E-5	1.958E-5	1.919E-5	1.658E-5	1.368E-5	9.55E-6	4.62E-6	-1.5E-6	-7.18E-6	-1.231E-5	-1.65E-5	-2.093E-5	-2.297E-5	-2.311E-5	-2.257E-5	-1.793E-5	-1.391E-5	-8.07E-6	-2.49E-6	2.47E-6	7.18E-6	1.143E-5	1.599E-5	1.86E-5	2.041E-5
9.33E-6	1.171E-5	1.454E-5	1.726E-5	1.755E-5	1.435E-5	1.086E-5	5.62E-6	1.67E-6	-1.98E-6	-4.79E-6	-7.37E-6	-1.233E-5	-1.685E-5	-2.137E-5	-2.289E-5	-2.164E-5	-1.901E-5	-1.633E-5	-1.081E-5	-6.86E-6	-1.16E-6	4.26E-6	1.03E-5	1.588E-5	1.967E-5	2.151E-5	2.106E-5	2.086E-5	1.831E-5	1.405E-5	8.94E-6	3.55E-6	-3.36E-6	-9.48E-6	-1.492E-5	-2.027E-5	-2.503E-5	-2.577E-5	-2.613E-5	-2.392E-5	-2.085E-5	-1.332E-5	-8.39E-6	-1.1E-6	4.89E-6	9.49E-6	1.478E-5	1.884E-5	2.174E-5
9.34E-6	9.79E-6	1.264E-5	1.512E-5	1.816E-5	1.786E-5	1.471E-5	8.57E-6	3.49E-6	-1.14E-6	-4.14E-6	-6.48E-6	-1.065E-5	-1.544E-5	-1.923E-5	-2.234E-5	-2.451E-5	-2.233E-5	-1.804E-5	-1.432E-5	-9.98E-6	-3.42E-6	2.41E-6	7.86E-6	1.32E-5	1.802E-5	2.103E-5	2.341E-5	2.252E-5	2.147E-5	1.703E-5	1.282E-5	6.74E-6	3.5E-7	-5.6E-6	-1.353E-5	-1.804E-5	-2.401E-5	-2.681E-5	-2.804E-5	-2.693E-5	-2.309E-5	-1.845E-5	-1.129E-5	-5.19E-6	6E-7	6.46E-6	1.247E-5	1.825E-5	2.226E-5
7.97E-6	1.007E-5	1.13E-5	1.385E-5	1.579E-5	1.735E-5	1.642E-5	1.244E-5	6.51E-6	1.2E-7	-2.99E-6	-6.63E-6	-8.63E-6	-1.259E-5	-1.723E-5	-2.156E-5	-2.402E-5	-2.388E-5	-1.981E-5	-1.601E-5	-1.133E-5	-6.1E-6	7.1E-7	5.8E-6	1.086E-5	1.726E-5	2.054E-5	2.259E-5	2.29E-5	2.253E-5	1.927E-5	1.453E-5	1E-5	3.37E-6	-2.3E-6	-1.013E-5	-1.566E-5	-2.155E-5	-2.539E-5	-2.834E-5	-2.803E-5	-2.621E-5	-2.177E-5	-1.568E-5	-8.45E-6	-2.89E-6	4.17E-6	1.017E-5	1.539E-5	2.001E-5
7.65E-6	9.05E-6	1.096E-5	1.203E-5	1.555E-5	1.717E-5	1.723E-5	1.416E-5	7.66E-6	2.92E-6	-2.86E-6	-5.07E-6	-6.49E-6	-8.85E-6	-1.593E-5	-1.965E-5	-2.337E-5	-2.326E-5	-2.06E-5	-1.71E-5	-1.405E-5	-7.64E-6	-2.33E-6	3.28E-6	9.28E-6	1.414E-5	1.853E-5	2.172E-5	2.244E-5	2.148E-5	2.002E-5	1.657E-5	1.202E-5	6.33E-6	-6E-8	-7.15E-6	-1.343E-5	-1.978E-5	-2.388E-5	-2.664E-5	-2.695E-5	-2.74E-5	-2.385E-5	-1.984E-5	-1.251E-5	-5.88E-6	1.14E-6	8.19E-6	1.379E-5	1.889E-5
7.16E-6	9.26E-6	9.34E-6	1.046E-5	1.191E-5	1.323E-5	1.478E-5	1.374E-5	1.03E-5	4.77E-6	-3.1E-7	-4.57E-6	-7.45E-6	-8.15E-6	-1.132E-5	-1.569E-5	-1.915E-5	-2.161E-5	-2.154E-5	-1.864E-5	-1.543E-5	-1.049E-5	-4.83E-6	7E-7	7.18E-6	1.241E-5	1.658E-5	1.851E-5	2.057E-5	2.13E-5	2.015E-5	1.602E-5	1.286E-5	8.3E-6	1.22E-6	-4.61E-6	-9.89E-6	-1.612E-5	-2.119E-5	-2.434E-5	-2.712E-5	-2.604E-5	-2.449E-5	-2.006E-5	-1.452E-5	-8.96E-6	-1.89E-6	6.11E-6	1.105E-5	1.739E-5
7.07E-6	6.44E-6	9.07E-6	9.56E-6	1.18E-5	1.359E-5	1.394E-5	1.056E-5	5.26E-6	3.4E-7	-2.01E-6	-4.32E-6	-4.49E-6	-7.61E-6	-1.29E-5	-1.697E-5	-1.904E-5	-1.86E-5	-1.836E-5	-1.495E-5	-1.15E-5	-7.93E-6	-1.91E-6	2.51E-6	7.91E-6	1.154E-5	1.479E-5	1.771E-5	1.818E-5	1.744E-5	1.726E-5	1.369E-5	1.085E-5	5.36E-6	-1.12E-6	-6.28E-6	-1.186E-5	-1.671E-5	-2.106E-5	-2.333E-5	-2.484E-5	-2.374E-5	-2.032E-5	-1.596E-5	-9.64E-6	-4.38E-6	1.74E-6	6.78E-6	1.169E-5	1.675E-5
5.03E-6	4.48E-6	4.27E-6	6.85E-6	7.99E-6	1.14E-5	1.19E-5	1.029E-5	5.59E-6	9.3E-7	-1.38E-6	-1.38E-6	-1.91E-6	-4.75E-6	-7.7E-6	-1.208E-5	-1.614E-5	-1.623E-5	-1.558E-5	-1.388E-5	-1.17E-5	-8.94E-6	-5.56E-6	-8.6E-7	3.06E-6	6.58E-6	1.017E-5	1.336E-5	1.514E-5	1.58E-5	1.491E-5	1.379E-5	1.113E-5	8.32E-6	3.21E-6	-1.09E-6	-6.62E-6	-1.112E-5	-1.652E-5	-1.936E-5	-2.163E-5	-2.186E-5	-2.004E-5	-1.6E-5	-1.155E-5	-7.04E-6	-2.07E-6	2.85E-6	7.1E-6	1.298E-5
4.35E-6	4.39E-6	5.24E-6	3.86E-6	4.74E-6	6.24E-6	7.13E-6	9.78E-6	8.94E-6	5.38E-6	1.96E-6	-2.23E-6	-4E-6	-3.79E-6	-3.85E-6	-6.05E-6	-9.03E-6	-1.271E-5	-1.498E-5	-1.511E-5	-1.256E-5	-1.023E-5	-6.24E-6	-2.38E-6	9.7E-7	4.05E-6	6.49E-6	8.66E-6	1.135E-5	1.294E-5	1.328E-5	1.301E-5	1.171E-5	7.92E-6	5.77E-6	9.8E-7	-2.25E-6	-6.31E-6	-9.53E-6	-1.392E-5	-1.752E-5	-1.9E-5	-1.864E-5	-1.801E-5	-1.567E-5	-1.046E-5	-4.79E-6	8E-8	5.99E-6	1.018E-5
2.13E-6	2.07E-6	2.97E-6	3.62E-6	1.77E-6	5.6E-7	-6E-7	2.82E-6	3.85E-6	5.72E-6	7.9E-6	7.59E-6	2.94E-6	-2.15E-6	-3.92E-6	-3.43E-6	-2.7E-6	-3.47E-6	-6.47E-6	-1E-5	-1.321E-5	-1.198E-5	-9.16E-6	-7.7E-6	-4.1E-6	-1.7E-6	5.9E-7	2.97E-6	5.77E-6	7.25E-6	8.56E-6	9.57E-6	8.95E-6	7.93E-6	8.29E-6	5.67E-6	3.38E-6	1.47E-6	-1.62E-6	-4.91E-6	-7.63E-6	-1.164E-5	-1.404E-5	-1.645E-5	-1.647E-5	-1.41E-5	-1.127E-5	-6.48E-6	-2.66E-6	2.26E-6
1.63E-6	3.4E-7	6.8E-7	1E-7	-1.22E-6	-1.19E-6	-1.74E-6	-1E-8	2.57E-6	5.83E-6	7.63E-6	7.16E-6	4.48E-6	7E-8	-4E-7	-4.6E-7	-8.9E-7	-1.45E-6	-4.48E-6	-9.11E-6	-1.065E-5	-1.106E-5	-1.096E-5	-8.63E-6	-5.28E-6	-3.1E-6	-2.66E-6	3E-7	2.76E-6	4.15E-6	4.51E-6	7.57E-6	8.04E-6	7.99E-6	8.36E-6	6.6E-6	5.05E-6	3.17E-6	5.8E-7	-2.32E-6	-5.1E-6	-8.26E-6	-1.066E-5	-1.461E-5	-1.401E-5	-1.215E-5	-1.118E-5	-8.01E-6	-3.1E-6	1.7E-7
-8.6E-7	8E-8	-8.1E-7	-2.39E-6	-2.74E-6	-2.94E-6	-3.3E-6	-1.01E-6	2.69E-6	5.83E-6	8E-6	7.61E-6	4.52E-6	2.22E-6	3E-7	1.52E-6	1.24E-6	6.7E-7	-3.04E-6	-6.04E-6	-9.17E-6	-1.142E-5	-1.053E-5	-9.86E-6	-8.62E-6	-6.58E-6	-4.16E-6	-1.95E-6	6.2E-7	1.71E-6	2.31E-6	5.06E-6	7.18E-6	7.49E-6	8.73E-6	8.85E-6	6.35E-6	6.49E-6	3.47E-6	1.25E-6	-2.9E-6	-6.77E-6	-9.14E-6	-1.169E-5	-1.259E-5	-1.276E-5	-1.113E-5	-7.9E-6	-4.91E-6	-1.94E-6
-1.35E-6	-3.17E-6	-2.55E-6	-3.01E-6	-4.26E-6	-4.16E-6	-4.17E-6	-4.25E-6	-1.24E-6	2.43E-6	5.55E-6	9.25E-6	8.27E-6	5.77E-6	3.16E-6	3.01E-6	4.34E-6	5.82E-6	2.99E-6	-1.5E-7	-4.72E-6	-7.86E-6	-1.077E-5	-1.05E-5	-1.042E-5	-9.02E-6	-8.88E-6	-7.08E-6	-5.05E-6	-3.38E-6	-2E-8	1.48E-6	3.14E-6	5.76E-6	7.75E-6	8.9E-6	9.33E-6	8.93E-6	8.57E-6	6.63E-6	4.39E-6	4.5E-7	-4.49E-6	-7.23E-6	-9.77E-6	-1.145E-5	-1.164E-5	-1.205E-5	-9.77E-6	-7.94E-6
-2.21E-6	-4.24E-6	-4.82E-6	-5.8E-6	-6.35E-6	-6.29E-6	-7.24E-6	-5.45E-6	-3.22E-6	7.5E-7	5.35E-6	8.96E-6	1.001E-5	8.33E-6	5.83E-6	6.21E-6	7.24E-6	7.91E-6	5.14E-6	2.34E-6	-3.19E-6	-6.95E-6	-1.023E-5	-1.175E-5	-1.167E-5	-1.283E-5	-1.091E-5	-1.056E-5	-8.64E-6	-6.98E-6	-4.12E-6	-1.46E-6	2.63E-6	4.18E-6	7.35E-6	9.03E-6	1.115E-5	1.185E-5	1.125E-5	9.61E-6	6.21E-6	3.92E-6	-4.7E-7	-4.55E-6	-6.87E-6	-1.023E-5	-1.139E-5	-1.217E-5	-1.224E-5	-9.12E-6
-4.35E-6	-6.42E-6	-6.37E-6	-7.32E-6	-8.53E-6	-8.32E-6	-7.27E-6	-5.86E-6	-2.69E-6	8.6E-7	6.06E-6	9.15E-6	9.68E-6	8.69E-6	7.68E-6	7.82E-6	9.92E-6	1.044E-5	6.41E-6	1.6E-6	-3.85E-6	-7.41E-6	-1.075E-5	-1.221E-5	-1.269E-5	-1.356E-5	-1.335E-5	-1.229E-5	-9.89E-6	-8.08E-6	-4.41E-6	-2.23E-6	1.8E-6	5.23E-6	8.39E-6	9.87E-6	1.175E-5	1.22E-5	1.354E-5	1.2E-5	7.67E-6	4.33E-6	-6E-8	-3.13E-6	-7.58E-6	-1.047E-5	-1.175E-5	-1.295E-5	-1.329E-5	-1.217E-5
-5.5E-6	-7.52E-6	-8.36E-6	-8.22E-6	-1.015E-5	-1.053E-5	-8.95E-6	-6.36E-6	-2.94E-6	2.57E-6	7.55E-6	1.086E-5	1.042E-5	8.92E-6	8.9E-6	1.044E-5	1.134E-5	1.104E-5	7.98E-6	3.49E-6	-2.38E-6	-7.5E-6	-1E-5	-1.229E-5	-1.416E-5	-1.522E-5	-1.538E-5	-1.478E-5	-1.311E-5	-1.034E-5	-7.14E-6	-3.43E-6	5.8E-7	5.22E-6	8.14E-6	1.135E-5	1.381E-5	1.562E-5	1.421E-5	1.247E-5	1.05E-5	6.48E-6	3.15E-6	-1.86E-6	-5.18E-6	-9.31E-6	-1.147E-5	-1.412E-5	-1.429E-5	-1.465E-5
-7.69E-6	-7.68E-6	-8.23E-6	-1.029E-5	-1.033E-5	-1.056E-5	-1.178E-5	-1.071E-5	-7.83E-6	-2.99E-6	1.24E-6	7.9E-6	1.04E-5	1.227E-5	1.11E-5	1.095E-5	1.27E-5	1.418E-5	1.34E-5	9.99E-6	5.48E-6	5E-7	-5.83E-6	-1.033E-5	-1.461E-5	-1.528E-5	-1.782E-5	-1.855E-5	-1.684E-5	-1.508E-5	-1.301E-5	-1.024E-5	-6.15E-6	-1.14E-6	4.72E-6	7.48E-6	1.292E-5	1.624E-5	1.707E-5	1.775E-5	1.65E-5	1.441E-5	1.019E-5	5.37E-6	5E-7	-4.5E-6	-9.01E-6	-1.244E-5	-1.514E-5	-1.664E-5
-7.16E-6	-9.02E-6	-1.101E-5	-1.165E-5	-1.268E-5	-1.18E-5	-1.283E-5	-1.296E-5	-1.052E-5	-4.59E-6	1.8E-7	5.97E-6	1.121E-5	1.302E-5	1.282E-5	1.314E-5	1.506E-5	1.546E-5	1.506E-5	1.436E-5	8.21E-6	1.52E-6	-4.67E-6	-1.002E-5	-1.44E-5	-1.651E-5	-1.884E-5	-1.977E-5	-1.966E-5	-1.793E-5	-1.582E-5	-1.359E-5	-7.47E-6	-2.33E-6	3.6E-6	7.34E-6	1.305E-5	1.718E-5	2.006E-5	2.032E-5	1.909E-5	1.675E-5	1.338E-5	9.2E-6	3.63E-6	-2.24E-6	-6.49E-6	-1.174E-5	-1.629E-5	-1.851E-5
-9.08E-6	-1.156E-5	-1.168E-5	-1.383E-5	-1.392E-5	-1.399E-5	-1.33E-5	-1.262E-5	-9.36E-6	-6.26E-6	-8.5E-7	6.17E-6	1.047E-5	1.479E-5	1.426E-5	1.475E-5	1.659E-5	1.785E-5	1.741E-5	1.407E-5	1.013E-5	2.43E-6	-4.2E-6	-9.6E-6	-1.412E-5	-1.87E-5	-2.144E-5	-2.297E-5	-2.266E-5	-2.063E-5	-1.725E-5	-1.373E-5	-9.08E-6	-3.51E-6	2.78E-6	8.23E-6	1.374E-5	1.766E-5	2.061E-5	2.117E-5	2.189E-5	2E-5	1.538E-5	1.22E-5	5.42E-6	-1.22E-6	-6.62E-6	-1.205E-5	-1.802E-5	-2.038E-5
-9.93E-6	-1.124E-5	-1.226E-5	-1.388E-5	-1.407E-5	-1.35E-5	-1.351E-5	-1.308E-5	-1.059E-5	-6.32E-6	-2.5E-7	7.09E-6	1.277E-5	1.424E-5	1.447E-5	1.559E-5	1.771E-5	1.895E-5	1.816E-5	1.421E-5	9.62E-6	3.16E-6	-4.71E-6	-1.085E-5	-1.518E-5	-1.892E-5	-2.127E-5	-2.263E-5	-2.277E-5	-2.127E-5	-1.826E-5	-1.496E-5	-9.84E-6	-3.62E-6	1.89E-6	7.89E-6	1.337E-5	1.807E-5	2.08E-5	2.3E-5	2.258E-5	2.092E-5	1.737E-5	1.321E-5	6.26E-6	9.2E-7	-6.72E-6	-1.295E-5	-1.782E-5	-2.113E-5
[truncated: 201 more columns]
