# Supplementary material for: Nanoscale magnonic Fabry-Pérot resonator for low-loss spin-wave manipulation
Source: Nat Commun. 2021 Apr 16;12:2293. doi: 10.1038/s41467-021-22520-6 (PMC8052321; doi:10.1038/s41467-021-22520-6)
Supplement: Supplementary file 4 — Source Data [file 41467_2021_22520_MOESM4_ESM.zip › Source data/Fig2/Fig2g.h_mumax3 code_1.76GHz.mx3.txt]

Nx:=65536
Ny:=2
Nz:=32

setgridsize(Nx, Ny, Nz)

c := 10e-9  
              
setcellsize(c, c, 0.5*c)     

SetPBC(0, 4096, 0)  
  

strCFB := cuboid(3000*c, Ny*c, 10*0.5*c)

str1 := strCFB.transl(-10000*c, 0, 0)
str2 := strCFB.transl(10000*c, 0, 0)

CFBarray := str1.add(str2)


defRegion(1, cuboid(500*c, Ny*c, 20*0.5*c).transl(-(Nx/2-500/2)*c, 0, -6*0.5*c)) // left 5-um damped YIG

defregion(2, cuboid((Nx-500-500)*c, Ny*c, 20*0.5*c).transl(0, 0, -6*0.5*c))

defregion(3, CFBarray.transl(0, 0, 10*0.5*c))

defRegion(4, cuboid(500*c, Ny*c, 20*0.5*c).transl((Nx/2-500/2)*c, 0, -6*0.5*c)) // right 5-um damped YIG 


save(regions)


m.setRegion(1,uniform(0,1,0))   
m.setRegion(2,uniform(0,1,0))
m.setRegion(3,uniform(0,1,0))
m.setRegion(4,uniform(0,1,0))   


Msat.setRegion(0,0)         
Aex.setRegion(0,0)
alpha.setRegion(0,10000) 


Msat.setRegion(1,192e3)         
Aex.setRegion(1,3.1e-12)
alpha.setRegion(1,0.5)  
              

Msat.setRegion(2,192e3)         
Aex.setRegion(2,3.1e-12)
alpha.setRegion(2,0.001) 
 

Msat.setRegion(3,1150e3)         
Aex.setRegion(3,16e-12)
alpha.setRegion(3,0.005)  
 

Msat.setRegion(4,192e3)         
Aex.setRegion(4,3.1e-12)
alpha.setRegion(4,0.5)  


ext_ScaleExchange(2, 3, 0.0)


B_ex := 10.0          
B_ex = B_ex * 1e-3    

phi:=90.0             // direction of external magnetic field between x; DE mode = 90
phi = phi*pi/180.0

B_exc := 0.01       // excitation field (mT)
B_exc = B_exc*1e-3

B_ext_x := B_ex*cos(phi)
B_ext_y := B_ex*sin(phi)

//B_exc_x := B_exc*cos(phi_exc)
//B_exc_y := B_exc*sin(phi_exc)   


T_loc := 1e-9   // time location
f:= 1.76e9       // Bandwidth, unit (GHz)


mask := newVectorMask(Nx, Ny, Nz) //excitation antenna: position and width, antenna width = 2 um

pos:= 32668

for i:=pos; i<pos+200;i++{
	for j:=0; j<Ny; j++{
			for k:=0; k<Nz; k++{
				r := index2coord(i, j, k)
				x := r.X()
				y := r.Y()
				z := r.Z()
				mask.setVector(i, j, k, vector(1.0, 0, 0))
			}
	}
}

            
B_ext = vector(B_ext_x, B_ext_y, 0)   

B_ext.add(mask, B_exc*sin(2*pi*f*(t-T_loc)))


relax()

OutputFormat = OVF2_TEXT  

MaxDt = 5e-12

mz := m.comp(2)                       

tableAdd(Edens_total)				
tableautosave(5e-12)
    

run(150e-9)
    

autoSave(crop(m, 0, Nx, Ny/2, Ny/2+1, 19, 20), 10e-12)

run(3/f)
