# Supplementary material for: Nanoscale magnonic Fabry-Pérot resonator for low-loss spin-wave manipulation
Source: Nat Commun. 2021 Apr 16;12:2293. doi: 10.1038/s41467-021-22520-6 (PMC8052321; doi:10.1038/s41467-021-22520-6)
Supplement: Supplementary file 4 — Source Data [file 41467_2021_22520_MOESM4_ESM.zip › Source data/Fig3/Fig3a_YIG-CoFeB_+k_Calculation.txt]

	posGrunberg
0.1	1.4491
0.2	1.4569
0.3	1.4503
0.4	1.437
0.5	1.4202
0.6	1.4018
0.7	1.3825
0.8	1.3628
0.9	1.3432
1	1.3238
1.1	1.3047
1.2	1.286
1.3	1.2678
1.4	1.2501
1.5	1.233
1.6	1.2164
1.7	1.2004
1.8	1.185
1.9	1.1702
2	1.1559
2.1	1.1421
2.2	1.129
2.3	1.1163
2.4	1.1042
2.5	1.0926
2.6	1.0815
2.7	1.0709
2.8	1.0607
2.9	1.051
3	1.0418
3.1	1.033
3.2	1.0246
3.3	1.0166
3.4	1.0091
3.5	1.0019
3.6	0.99504
3.7	0.98858
3.8	0.98247
3.9	0.9767
4	0.97126
4.1	0.96614
4.2	0.96132
4.3	0.9568
4.4	0.95257
4.5	0.94862
4.6	0.94493
4.7	0.94151
4.8	0.93835
4.9	0.93542
5	0.93274
5.1	0.93029
5.2	0.92805
5.3	0.92604
5.4	0.92424
5.5	0.92263
5.6	0.92123
5.7	0.92002
5.8	0.91899
5.9	0.91814
6	0.91747
6.1	0.91696
6.2	0.91662
6.3	0.91644
6.4	0.91642
6.5	0.91654
6.6	0.91681
6.7	0.91723
6.8	0.91778
6.9	0.91847
7	0.91929
7.1	0.92023
7.2	0.9213
7.3	0.92249
7.4	0.9238
7.5	0.92522
7.6	0.92675
7.7	0.92839
7.8	0.93014
7.9	0.93199
8	0.93393
8.1	0.93598
8.2	0.93813
8.3	0.94036
8.4	0.94269
8.5	0.94511
8.6	0.94761
8.7	0.9502
8.8	0.95287
8.9	0.95562
9	0.95845
9.1	0.96136
9.2	0.96435
9.3	0.9674
9.4	0.97053
9.5	0.97374
9.6	0.97701
9.7	0.98035
9.8	0.98375
9.9	0.98722
10	0.99076
10.1	0.99435
10.2	0.99801
10.3	1.0017
10.4	1.0055
10.5	1.0093
10.6	1.0132
10.7	1.0172
10.8	1.0212
10.9	1.0252
11	1.0294
11.1	1.0335
11.2	1.0377
11.3	1.042
11.4	1.0463
11.5	1.0507
11.6	1.0551
11.7	1.0595
11.8	1.064
11.9	1.0686
12	1.0732
12.1	1.0778
12.2	1.0825
12.3	1.0872
12.4	1.092
12.5	1.0968
12.6	1.1016
12.7	1.1065
12.8	1.1114
12.9	1.1164
13	1.1214
13.1	1.1265
13.2	1.1315
13.3	1.1366
13.4	1.1418
13.5	1.147
13.6	1.1522
13.7	1.1575
13.8	1.1628
13.9	1.1681
14	1.1735
14.1	1.1789
14.2	1.1843
14.3	1.1898
14.4	1.1953
14.5	1.2008
14.6	1.2063
14.7	1.2119
14.8	1.2176
14.9	1.2232
15	1.2289
15.1	1.2346
15.2	1.2403
15.3	1.2461
15.4	1.2519
15.5	1.2577
15.6	1.2636
15.7	1.2695
15.8	1.2754
15.9	1.2814
16	1.2873
16.1	1.2933
16.2	1.2993
16.3	1.3054
16.4	1.3115
16.5	1.3176
16.6	1.3237
16.7	1.3299
16.8	1.3361
16.9	1.3423
17	1.3485
17.1	1.3548
17.2	1.361
17.3	1.3674
17.4	1.3737
17.5	1.38
17.6	1.3864
17.7	1.3928
17.8	1.3993
17.9	1.4057
18	1.4122
18.1	1.4187
18.2	1.4252
18.3	1.4318
18.4	1.4383
18.5	1.4449
18.6	1.4515
18.7	1.4582
18.8	1.4648
18.9	1.4715
19	1.4782
19.1	1.485
19.2	1.4917
19.3	1.4985
19.4	1.5053
19.5	1.5121
19.6	1.5189
19.7	1.5258
19.8	1.5327
19.9	1.5396
20	1.5465
20.1	1.5534
20.2	1.5604
20.3	1.5674
20.4	1.5744
20.5	1.5814
20.6	1.5884
20.7	1.5955
20.8	1.6026
20.9	1.6097
21	1.6168
21.1	1.624
21.2	1.6311
21.3	1.6383
21.4	1.6455
21.5	1.6527
21.6	1.66
21.7	1.6672
21.8	1.6745
21.9	1.6818
22	1.6891
22.1	1.6965
22.2	1.7038
22.3	1.7112
22.4	1.7186
22.5	1.726
22.6	1.7335
22.7	1.7409
22.8	1.7484
22.9	1.7559
23	1.7634
23.1	1.7709
23.2	1.7785
23.3	1.786
23.4	1.7936
23.5	1.8012
23.6	1.8088
23.7	1.8165
23.8	1.8241
23.9	1.8318
24	1.8395
24.1	1.8472
24.2	1.8549
24.3	1.8627
24.4	1.8704
24.5	1.8782
24.6	1.886
24.7	1.8938
24.8	1.9016
24.9	1.9095
25	1.9174
25.1	1.9252
25.2	1.9331
25.3	1.9411
25.4	1.949
25.5	1.957
25.6	1.9649
25.7	1.9729
25.8	1.9809
25.9	1.989
26	1.997
26.1	2.005
26.2	2.0131
26.3	2.0212
26.4	2.0293
26.5	2.0374
26.6	2.0456
26.7	2.0538
26.8	2.0619
26.9	2.0701
27	2.0783
27.1	2.0866
27.2	2.0948
27.3	2.1031
27.4	2.1113
27.5	2.1196
27.6	2.1279
27.7	2.1363
27.8	2.1446
27.9	2.153
28	2.1613
28.1	2.1697
28.2	2.1781
28.3	2.1866
28.4	2.195
28.5	2.2035
28.6	2.2119
28.7	2.2204
28.8	2.2289
28.9	2.2375
29	2.246
29.1	2.2546
29.2	2.2631
29.3	2.2717
29.4	2.2803
29.5	2.2889
29.6	2.2976
29.7	2.3062
29.8	2.3149
29.9	2.3236
30	2.3323
30.1	2.341
30.2	2.3497
30.3	2.3585
30.4	2.3672
30.5	2.376
30.6	2.3848
30.7	2.3936
30.8	2.4024
30.9	2.4113
31	2.4201
31.1	2.429
31.2	2.4379
31.3	2.4468
31.4	2.4557
31.5	2.4647
31.6	2.4736
31.7	2.4826
31.8	2.4916
31.9	2.5006
32	2.5096
32.1	2.5186
32.2	2.5277
32.3	2.5367
32.4	2.5458
32.5	2.5549
32.6	2.564
32.7	2.5731
32.8	2.5823
32.9	2.5914
33	2.6006
33.1	2.6098
33.2	2.619
33.3	2.6282
33.4	2.6374
33.5	2.6467
33.6	2.6559
33.7	2.6652
33.8	2.6745
33.9	2.6838
34	2.6931
34.1	2.7025
34.2	2.7118
34.3	2.7212
34.4	2.7306
34.5	2.74
34.6	2.7494
34.7	2.7588
34.8	2.7683
34.9	2.7777
35	2.7872
35.1	2.7967
35.2	2.8062
35.3	2.8157
35.4	2.8253
35.5	2.8348
35.6	2.8444
35.7	2.854
35.8	2.8636
35.9	2.8732
36	2.8828
36.1	2.8925
36.2	2.9021
36.3	2.9118
36.4	2.9215
36.5	2.9312
36.6	2.9409
36.7	2.9506
36.8	2.9604
36.9	2.9702
37	2.9799
37.1	2.9897
37.2	2.9995
37.3	3.0094
37.4	3.0192
37.5	3.0291
37.6	3.0389
37.7	3.0488
37.8	3.0587
37.9	3.0686
38	3.0786
38.1	3.0885
38.2	3.0985
38.3	3.1084
38.4	3.1184
38.5	3.1284
38.6	3.1384
38.7	3.1485
38.8	3.1585
38.9	3.1686
39	3.1787
39.1	3.1888
39.2	3.1989
39.3	3.209
39.4	3.2191
39.5	3.2293
39.6	3.2394
39.7	3.2496
39.8	3.2598
39.9	3.27
40	3.2803
40.1	3.2905
40.2	3.3008
40.3	3.311
40.4	3.3213
40.5	3.3316
40.6	3.3419
40.7	3.3523
40.8	3.3626
40.9	3.373
41	3.3833
41.1	3.3937
41.2	3.4041
41.3	3.4146
41.4	3.425
41.5	3.4354
41.6	3.4459
41.7	3.4564
41.8	3.4669
41.9	3.4774
42	3.4879
42.1	3.4984
42.2	3.509
42.3	3.5195
42.4	3.5301
42.5	3.5407
42.6	3.5513
42.7	3.562
42.8	3.5726
42.9	3.5833
43	3.5939
43.1	3.6046
43.2	3.6153
43.3	3.626
43.4	3.6367
43.5	3.6475
43.6	3.6582
43.7	3.669
43.8	3.6798
43.9	3.6906
44	3.7014
44.1	3.7122
44.2	3.7231
44.3	3.7339
44.4	3.7448
44.5	3.7557
44.6	3.7666
44.7	3.7775
44.8	3.7885
44.9	3.7994
45	3.8104
45.1	3.8213
45.2	3.8323
45.3	3.8433
45.4	3.8544
45.5	3.8654
45.6	3.8764
45.7	3.8875
45.8	3.8986
45.9	3.9097
46	3.9208
46.1	3.9319
46.2	3.943
46.3	3.9542
46.4	3.9654
46.5	3.9765
46.6	3.9877
46.7	3.9989
46.8	4.0102
46.9	4.0214
47	4.0327
47.1	4.0439
47.2	4.0552
47.3	4.0665
47.4	4.0778
47.5	4.0892
47.6	4.1005
47.7	4.1118
47.8	4.1232
47.9	4.1346
48	4.146
48.1	4.1574
48.2	4.1688
48.3	4.1803
48.4	4.1917
48.5	4.2032
48.6	4.2147
48.7	4.2262
48.8	4.2377
48.9	4.2492
49	4.2608
49.1	4.2724
49.2	4.2839
49.3	4.2955
49.4	4.3071
49.5	4.3187
49.6	4.3304
49.7	4.342
49.8	4.3537
49.9	4.3653
50	4.377
