# Supplementary material for: Nanoscale magnonic Fabry-Pérot resonator for low-loss spin-wave manipulation
Source: Nat Commun. 2021 Apr 16;12:2293. doi: 10.1038/s41467-021-22520-6 (PMC8052321; doi:10.1038/s41467-021-22520-6)
Supplement: Supplementary file 4 — Source Data [file 41467_2021_22520_MOESM4_ESM.zip › Source data/Fig3/Fig3a_YIG-CoFeB_+k_simulation_high-k.txt]

16.25	1.45
16.632	1.5
17.671	1.55
18.265	1.6
18.925	1.65
19.635	1.7
20.268	1.75
20.714	1.8
21.666	1.85
22.176	1.9
22.689	1.95
23.395	2
