# Supplementary material for: Nanoscale magnonic Fabry-Pérot resonator for low-loss spin-wave manipulation
Source: Nat Commun. 2021 Apr 16;12:2293. doi: 10.1038/s41467-021-22520-6 (PMC8052321; doi:10.1038/s41467-021-22520-6)
Supplement: Supplementary file 4 — Source Data [file 41467_2021_22520_MOESM4_ESM.zip › Source data/Fig3/Fig3a_YIG-CoFeB_+k_simulation_low-k.txt]

	posmu3
0.595	1.4
1.0722	1.3
1.3541	1.25
1.3659	1.2
1.6362	1.15
2.001	1.1
2.4043	1.05
8.1992	1
10.3	1.05
11.636	1.1
12.467	1.15
13.409	1.2
13.464	1.25
14.12	1.3
15.708	1.4
