# Supplementary material for: Nanoscale magnonic Fabry-Pérot resonator for low-loss spin-wave manipulation
Source: Nat Commun. 2021 Apr 16;12:2293. doi: 10.1038/s41467-021-22520-6 (PMC8052321; doi:10.1038/s41467-021-22520-6)
Supplement: Supplementary file 4 — Source Data [file 41467_2021_22520_MOESM4_ESM.zip › Source data/Fig3/Fig3a_YIG-CoFeB_-k_Calculation.txt]

	NegGrunberg
-0.1	1.466
-0.2	1.508
-0.3	1.5421
-0.4	1.5723
-0.5	1.6003
-0.6	1.6272
-0.7	1.6533
-0.8	1.6789
-0.9	1.7042
-1	1.7292
-1.1	1.7542
-1.2	1.7791
-1.3	1.8039
-1.4	1.8286
-1.5	1.8533
-1.6	1.878
-1.7	1.9027
-1.8	1.9273
-1.9	1.9519
-2	1.9765
-2.1	2.001
-2.2	2.0254
-2.3	2.0497
-2.4	2.074
-2.5	2.0982
-2.6	2.1223
-2.7	2.1463
-2.8	2.1702
-2.9	2.1939
-3	2.2175
-3.1	2.241
-3.2	2.2643
-3.3	2.2875
-3.4	2.3105
-3.5	2.3333
-3.6	2.356
-3.7	2.3784
-3.8	2.4007
-3.9	2.4228
-4	2.4447
-4.1	2.4664
-4.2	2.4878
-4.3	2.5091
-4.4	2.5302
-4.5	2.551
-4.6	2.5716
-4.7	2.592
-4.8	2.6122
-4.9	2.6321
-5	2.6518
-5.1	2.6713
-5.2	2.6906
-5.3	2.7096
-5.4	2.7284
-5.5	2.747
-5.6	2.7653
-5.7	2.7834
-5.8	2.8013
-5.9	2.819
-6	2.8364
-6.1	2.8536
-6.2	2.8705
-6.3	2.8873
-6.4	2.9038
-6.5	2.92
-6.6	2.9361
-6.7	2.952
-6.8	2.9676
-6.9	2.983
-7	2.9982
-7.1	3.0132
-7.2	3.0279
-7.3	3.0425
-7.4	3.0568
-7.5	3.071
-7.6	3.0849
-7.7	3.0987
-7.8	3.1122
-7.9	3.1256
-8	3.1388
-8.1	3.1517
-8.2	3.1645
-8.3	3.1771
-8.4	3.1896
-8.5	3.2018
-8.6	3.2139
-8.7	3.2258
-8.8	3.2375
-8.9	3.2491
-9	3.2604
-9.1	3.2717
-9.2	3.2827
-9.3	3.2936
-9.4	3.3044
-9.5	3.315
-9.6	3.3254
-9.7	3.3357
-9.8	3.3459
-9.9	3.3559
-10	3.3658
-10.1	3.3755
-10.2	3.3851
-10.3	3.3946
-10.4	3.4039
-10.5	3.4131
-10.6	3.4222
-10.7	3.4312
-10.8	3.44
-10.9	3.4488
-11	3.4574
-11.1	3.4659
-11.2	3.4743
-11.3	3.4826
-11.4	3.4907
-11.5	3.4988
-11.6	3.5068
-11.7	3.5146
-11.8	3.5224
-11.9	3.5301
-12	3.5377
-12.1	3.5452
-12.2	3.5526
-12.3	3.5599
-12.4	3.5671
-12.5	3.5743
-12.6	3.5813
-12.7	3.5883
-12.8	3.5952
-12.9	3.602
-13	3.6088
-13.1	3.6155
-13.2	3.6221
-13.3	3.6286
-13.4	3.6351
-13.5	3.6415
-13.6	3.6479
-13.7	3.6542
-13.8	3.6604
-13.9	3.6665
-14	3.6726
-14.1	3.6787
-14.2	3.6847
-14.3	3.6906
-14.4	3.6965
-14.5	3.7024
-14.6	3.7081
-14.7	3.7139
-14.8	3.7196
-14.9	3.7252
-15	3.7308
-15.1	3.7364
-15.2	3.7419
-15.3	3.7474
-15.4	3.7528
-15.5	3.7582
-15.6	3.7636
-15.7	3.7689
-15.8	3.7742
-15.9	3.7795
-16	3.7847
-16.1	3.7899
-16.2	3.7951
-16.3	3.8002
-16.4	3.8053
-16.5	3.8104
-16.6	3.8155
-16.7	3.8205
-16.8	3.8255
-16.9	3.8305
-17	3.8354
-17.1	3.8404
-17.2	3.8453
-17.3	3.8502
-17.4	3.855
-17.5	3.8599
-17.6	3.8647
-17.7	3.8696
-17.8	3.8744
-17.9	3.8791
-18	3.8839
-18.1	3.8887
-18.2	3.8934
-18.3	3.8981
-18.4	3.9028
-18.5	3.9075
-18.6	3.9122
-18.7	3.9169
-18.8	3.9216
-18.9	3.9263
-19	3.9309
-19.1	3.9356
-19.2	3.9402
-19.3	3.9448
-19.4	3.9494
-19.5	3.9541
-19.6	3.9587
-19.7	3.9633
-19.8	3.9679
-19.9	3.9725
-20	3.9771
-20.1	3.9817
-20.2	3.9862
-20.3	3.9908
-20.4	3.9954
-20.5	4
-20.6	4.0046
-20.7	4.0092
-20.8	4.0137
-20.9	4.0183
-21	4.0229
-21.1	4.0275
-21.2	4.0321
-21.3	4.0366
-21.4	4.0412
-21.5	4.0458
-21.6	4.0504
-21.7	4.055
-21.8	4.0596
-21.9	4.0642
-22	4.0688
-22.1	4.0734
-22.2	4.078
-22.3	4.0827
-22.4	4.0873
-22.5	4.0919
-22.6	4.0965
-22.7	4.1012
-22.8	4.1058
-22.9	4.1105
-23	4.1151
-23.1	4.1198
-23.2	4.1245
-23.3	4.1292
-23.4	4.1339
-23.5	4.1386
-23.6	4.1433
-23.7	4.148
-23.8	4.1527
-23.9	4.1574
-24	4.1622
-24.1	4.1669
-24.2	4.1717
-24.3	4.1764
-24.4	4.1812
-24.5	4.186
-24.6	4.1908
-24.7	4.1956
-24.8	4.2004
-24.9	4.2053
-25	4.2101
-25.1	4.215
-25.2	4.2198
-25.3	4.2247
-25.4	4.2296
-25.5	4.2345
-25.6	4.2394
-25.7	4.2443
-25.8	4.2492
-25.9	4.2542
-26	4.2591
-26.1	4.2641
-26.2	4.2691
-26.3	4.2741
-26.4	4.2791
-26.5	4.2841
-26.6	4.2891
-26.7	4.2942
-26.8	4.2992
-26.9	4.3043
-27	4.3094
-27.1	4.3145
-27.2	4.3196
-27.3	4.3247
-27.4	4.3299
-27.5	4.335
-27.6	4.3402
-27.7	4.3454
-27.8	4.3506
-27.9	4.3558
-28	4.361
-28.1	4.3663
-28.2	4.3715
-28.3	4.3768
-28.4	4.3821
-28.5	4.3874
-28.6	4.3927
-28.7	4.398
-28.8	4.4033
-28.9	4.4087
-29	4.4141
-29.1	4.4194
-29.2	4.4248
-29.3	4.4303
-29.4	4.4357
-29.5	4.4411
-29.6	4.4466
-29.7	4.4521
-29.8	4.4576
-29.9	4.4631
-30	4.4686
-30.1	4.4742
-30.2	4.4797
-30.3	4.4853
-30.4	4.4909
-30.5	4.4965
-30.6	4.5021
-30.7	4.5077
-30.8	4.5134
-30.9	4.5191
-31	4.5247
-31.1	4.5305
-31.2	4.5362
-31.3	4.5419
-31.4	4.5477
-31.5	4.5534
-31.6	4.5592
-31.7	4.565
-31.8	4.5708
-31.9	4.5766
-32	4.5825
-32.1	4.5884
-32.2	4.5942
-32.3	4.6001
-32.4	4.6061
-32.5	4.612
-32.6	4.6179
-32.7	4.6239
-32.8	4.6299
-32.9	4.6359
-33	4.6419
-33.1	4.6479
-33.2	4.654
-33.3	4.6601
-33.4	4.6661
-33.5	4.6722
-33.6	4.6784
-33.7	4.6845
-33.8	4.6906
-33.9	4.6968
-34	4.703
-34.1	4.7092
-34.2	4.7154
-34.3	4.7217
-34.4	4.7279
-34.5	4.7342
-34.6	4.7405
-34.7	4.7468
-34.8	4.7531
-34.9	4.7594
-35	4.7658
-35.1	4.7722
-35.2	4.7786
-35.3	4.785
-35.4	4.7914
-35.5	4.7978
-35.6	4.8043
-35.7	4.8108
-35.8	4.8173
-35.9	4.8238
-36	4.8303
-36.1	4.8369
-36.2	4.8434
-36.3	4.85
-36.4	4.8566
-36.5	4.8633
-36.6	4.8699
-36.7	4.8765
-36.8	4.8832
-36.9	4.8899
-37	4.8966
-37.1	4.9033
-37.2	4.9101
-37.3	4.9168
-37.4	4.9236
-37.5	4.9304
-37.6	4.9372
-37.7	4.9441
-37.8	4.9509
-37.9	4.9578
-38	4.9647
-38.1	4.9716
-38.2	4.9785
-38.3	4.9854
-38.4	4.9924
-38.5	4.9993
-38.6	5.0063
-38.7	5.0133
-38.8	5.0204
-38.9	5.0274
-39	5.0345
-39.1	5.0415
-39.2	5.0486
-39.3	5.0558
-39.4	5.0629
-39.5	5.07
-39.6	5.0772
-39.7	5.0844
-39.8	5.0916
-39.9	5.0988
-40	5.106
-40.1	5.1133
-40.2	5.1206
-40.3	5.1279
-40.4	5.1352
-40.5	5.1425
-40.6	5.1499
-40.7	5.1572
-40.8	5.1646
-40.9	5.172
-41	5.1794
-41.1	5.1869
-41.2	5.1943
-41.3	5.2018
-41.4	5.2093
-41.5	5.2168
-41.6	5.2243
-41.7	5.2318
-41.8	5.2394
-41.9	5.247
-42	5.2546
-42.1	5.2622
-42.2	5.2698
-42.3	5.2775
-42.4	5.2851
-42.5	5.2928
-42.6	5.3005
-42.7	5.3083
-42.8	5.316
-42.9	5.3238
-43	5.3315
-43.1	5.3393
-43.2	5.3471
-43.3	5.355
-43.4	5.3628
-43.5	5.3707
-43.6	5.3786
-43.7	5.3865
-43.8	5.3944
-43.9	5.4023
-44	5.4103
-44.1	5.4182
-44.2	5.4262
-44.3	5.4342
-44.4	5.4423
-44.5	5.4503
-44.6	5.4584
-44.7	5.4665
-44.8	5.4746
-44.9	5.4827
-45	5.4908
-45.1	5.499
-45.2	5.5071
-45.3	5.5153
-45.4	5.5235
-45.5	5.5318
-45.6	5.54
-45.7	5.5483
-45.8	5.5566
-45.9	5.5648
-46	5.5732
-46.1	5.5815
-46.2	5.5898
-46.3	5.5982
-46.4	5.6066
-46.5	5.615
-46.6	5.6234
-46.7	5.6319
-46.8	5.6403
-46.9	5.6488
-47	5.6573
-47.1	5.6658
-47.2	5.6744
-47.3	5.6829
-47.4	5.6915
-47.5	5.7001
-47.6	5.7087
-47.7	5.7173
-47.8	5.7259
-47.9	5.7346
-48	5.7433
-48.1	5.752
-48.2	5.7607
-48.3	5.7694
-48.4	5.7782
-48.5	5.7869
-48.6	5.7957
-48.7	5.8045
-48.8	5.8133
-48.9	5.8222
-49	5.831
-49.1	5.8399
-49.2	5.8488
-49.3	5.8577
-49.4	5.8666
-49.5	5.8756
-49.6	5.8845
-49.7	5.8935
-49.8	5.9025
-49.9	5.9115
-50	5.9206
