# Supplementary material for: Nanoscale magnonic Fabry-Pérot resonator for low-loss spin-wave manipulation
Source: Nat Commun. 2021 Apr 16;12:2293. doi: 10.1038/s41467-021-22520-6 (PMC8052321; doi:10.1038/s41467-021-22520-6)
Supplement: Supplementary file 4 — Source Data [file 41467_2021_22520_MOESM4_ESM.zip › Source data/Fig3/Fig3a_YIG-CoFeB_-k_exp.txt]

-0.0605811195955104	1.421
-0.100968532659078	1.441
-0.111065385925368	1.461
-0.323099304508858	1.501
-0.373583570839113	1.521
-0.34329301104096	1.541
-0.444261543699879	1.561
-0.504842663294593	1.581
-0.565423782890899	1.601
-0.646198609017716	1.621
-0.706779728614022	1.641
-0.777457701474788	1.661
-0.858232527601604	1.681
-0.928910500463962	1.701
-0.999588473324727	1.721
-1.07026644618549	1.741
-1.1308475657818	1.761
-1.19142868537651	1.781
-1.27220351150492	1.801
-1.33278463109964	1.821
-1.4034626039612	1.841
-1.47414057682276	1.861
-1.53472169641747	1.881
-1.61549652255225	1.901
-1.67607764214219	1.921
-1.75685246826741	1.941
-1.81743358785735	1.961
-1.89820841399849	1.981
-1.95878953358843	2.001
-2.03956435971366	2.021
-2.12033918583888	2.041
-2.20111401196411	2.061
-2.28188883808933	2.081
-2.34246995769519	2.101
-2.42324478382041	2.121
-2.48382590341035	2.141
-2.57469758280322	2.161
-2.6453755556608	2.181
-2.72615038180195	2.201
-2.80692520792717	2.221
-2.90789374058768	2.241
-2.96847486017762	2.261
-3.06944339283813	2.281
-3.19060563203393	2.301
