# Supplementary material for: Nanoscale magnonic Fabry-Pérot resonator for low-loss spin-wave manipulation
Source: Nat Commun. 2021 Apr 16;12:2293. doi: 10.1038/s41467-021-22520-6 (PMC8052321; doi:10.1038/s41467-021-22520-6)
Supplement: Supplementary file 4 — Source Data [file 41467_2021_22520_MOESM4_ESM.zip › Source data/Fig3/Fig3a_YIG-CoFeB_-k_simulation.txt]

1E9	1E9
-0.18789	1.5
-0.34675	1.55
-0.52013	1.6
-0.70334	1.65
-0.91061	1.7
-1.0939	1.75
-1.2966	1.8
-1.5014	1.85
-1.6927	1.9
-1.8925	1.95
-2.0967	2
