# Supplementary material for: Nanoscale magnonic Fabry-Pérot resonator for low-loss spin-wave manipulation
Source: Nat Commun. 2021 Apr 16;12:2293. doi: 10.1038/s41467-021-22520-6 (PMC8052321; doi:10.1038/s41467-021-22520-6)
Supplement: Supplementary file 4 — Source Data [file 41467_2021_22520_MOESM4_ESM.zip › Source data/Fig3/Fig3a_YIG_+k_calculation.txt]

0.1	1.4825
0.2	1.5555
0.3	1.6239
0.4	1.6884
0.5	1.7493
0.6	1.807
0.7	1.8619
0.8	1.9142
0.9	1.9642
1	2.012
1.1	2.0578
1.2	2.1018
1.3	2.1441
1.4	2.1848
1.5	2.224
1.6	2.2618
1.7	2.2983
1.8	2.3335
1.9	2.3676
2	2.4006
2.1	2.4325
2.2	2.4634
2.3	2.4934
2.4	2.5225
2.5	2.5507
2.6	2.5781
2.7	2.6047
2.8	2.6306
2.9	2.6557
3	2.6802
3.1	2.704
3.2	2.7272
3.3	2.7497
3.4	2.7717
3.5	2.7931
3.6	2.814
3.7	2.8343
3.8	2.8542
3.9	2.8735
4	2.8924
4.1	2.9108
4.2	2.9288
4.3	2.9464
4.4	2.9636
4.5	2.9804
4.6	2.9967
4.7	3.0128
4.8	3.0284
4.9	3.0438
5	3.0587
5.1	3.0734
5.2	3.0878
5.3	3.1018
5.4	3.1155
5.5	3.129
5.6	3.1422
5.7	3.1551
5.8	3.1678
5.9	3.1802
6	3.1923
6.1	3.2042
6.2	3.2159
6.3	3.2273
6.4	3.2386
6.5	3.2496
6.6	3.2604
6.7	3.271
6.8	3.2814
6.9	3.2917
7	3.3017
7.1	3.3116
7.2	3.3212
7.3	3.3308
7.4	3.3401
7.5	3.3493
7.6	3.3583
7.7	3.3672
7.8	3.3759
7.9	3.3845
8	3.393
8.1	3.4013
8.2	3.4095
8.3	3.4175
8.4	3.4255
8.5	3.4333
8.6	3.4409
8.7	3.4485
8.8	3.456
8.9	3.4633
9	3.4706
9.1	3.4777
9.2	3.4847
9.3	3.4917
9.4	3.4985
9.5	3.5053
9.6	3.5119
9.7	3.5185
9.8	3.525
9.9	3.5314
10	3.5377
10.1	3.544
10.2	3.5502
10.3	3.5562
10.4	3.5623
10.5	3.5682
10.6	3.5741
10.7	3.5799
10.8	3.5857
10.9	3.5914
11	3.597
11.1	3.6026
11.2	3.6081
11.3	3.6136
11.4	3.619
11.5	3.6243
11.6	3.6296
11.7	3.6349
11.8	3.6401
11.9	3.6452
12	3.6504
12.1	3.6554
12.2	3.6605
12.3	3.6654
12.4	3.6704
12.5	3.6753
12.6	3.6802
12.7	3.685
12.8	3.6898
12.9	3.6946
13	3.6993
13.1	3.704
13.2	3.7087
13.3	3.7133
13.4	3.7179
13.5	3.7225
13.6	3.7271
13.7	3.7316
13.8	3.7361
13.9	3.7406
14	3.745
14.1	3.7495
14.2	3.7539
14.3	3.7583
14.4	3.7627
14.5	3.767
14.6	3.7714
14.7	3.7757
14.8	3.78
14.9	3.7843
15	3.7886
15.1	3.7928
15.2	3.7971
15.3	3.8013
15.4	3.8055
15.5	3.8097
15.6	3.8139
15.7	3.8181
15.8	3.8223
15.9	3.8265
16	3.8306
16.1	3.8348
16.2	3.8389
16.3	3.8431
16.4	3.8472
16.5	3.8513
16.6	3.8554
16.7	3.8595
16.8	3.8636
16.9	3.8678
17	3.8719
17.1	3.8759
17.2	3.88
17.3	3.8841
17.4	3.8882
17.5	3.8923
17.6	3.8964
17.7	3.9005
17.8	3.9046
17.9	3.9087
18	3.9127
18.1	3.9168
18.2	3.9209
18.3	3.925
18.4	3.9291
18.5	3.9332
18.6	3.9373
18.7	3.9414
18.8	3.9455
18.9	3.9496
19	3.9537
19.1	3.9578
19.2	3.9619
19.3	3.9661
19.4	3.9702
19.5	3.9743
19.6	3.9785
19.7	3.9826
19.8	3.9868
19.9	3.9909
20	3.9951
20.1	3.9992
20.2	4.0034
20.3	4.0076
20.4	4.0118
20.5	4.016
20.6	4.0202
20.7	4.0244
20.8	4.0286
20.9	4.0329
21	4.0371
21.1	4.0413
21.2	4.0456
21.3	4.0499
21.4	4.0541
21.5	4.0584
21.6	4.0627
21.7	4.067
21.8	4.0713
21.9	4.0757
22	4.08
22.1	4.0843
22.2	4.0887
22.3	4.0931
22.4	4.0974
22.5	4.1018
22.6	4.1062
22.7	4.1106
22.8	4.1151
22.9	4.1195
23	4.124
23.1	4.1284
23.2	4.1329
23.3	4.1374
23.4	4.1419
23.5	4.1464
23.6	4.1509
23.7	4.1554
23.8	4.16
23.9	4.1645
24	4.1691
24.1	4.1737
24.2	4.1783
24.3	4.1829
24.4	4.1875
24.5	4.1922
24.6	4.1968
24.7	4.2015
24.8	4.2062
24.9	4.2109
25	4.2156
25.1	4.2203
25.2	4.225
25.3	4.2298
25.4	4.2345
25.5	4.2393
25.6	4.2441
25.7	4.2489
25.8	4.2537
25.9	4.2586
26	4.2634
26.1	4.2683
26.2	4.2732
26.3	4.2781
26.4	4.283
26.5	4.2879
26.6	4.2929
26.7	4.2978
26.8	4.3028
26.9	4.3078
27	4.3128
27.1	4.3178
27.2	4.3228
27.3	4.3279
27.4	4.3329
27.5	4.338
27.6	4.3431
27.7	4.3482
27.8	4.3534
27.9	4.3585
28	4.3637
28.1	4.3688
28.2	4.374
28.3	4.3792
28.4	4.3845
28.5	4.3897
28.6	4.395
28.7	4.4002
28.8	4.4055
28.9	4.4108
29	4.4161
29.1	4.4215
29.2	4.4268
29.3	4.4322
29.4	4.4376
29.5	4.443
29.6	4.4484
29.7	4.4539
29.8	4.4593
29.9	4.4648
30	4.4703
30.1	4.4758
30.2	4.4813
30.3	4.4868
30.4	4.4924
30.5	4.4979
30.6	4.5035
30.7	4.5091
30.8	4.5148
30.9	4.5204
31	4.526
31.1	4.5317
31.2	4.5374
31.3	4.5431
31.4	4.5488
31.5	4.5546
31.6	4.5603
31.7	4.5661
31.8	4.5719
31.9	4.5777
32	4.5835
32.1	4.5894
32.2	4.5952
32.3	4.6011
32.4	4.607
32.5	4.6129
32.6	4.6188
32.7	4.6248
32.8	4.6307
32.9	4.6367
33	4.6427
33.1	4.6487
33.2	4.6548
33.3	4.6608
33.4	4.6669
33.5	4.673
33.6	4.6791
33.7	4.6852
33.8	4.6913
33.9	4.6975
34	4.7036
34.1	4.7098
34.2	4.716
34.3	4.7223
34.4	4.7285
34.5	4.7348
34.6	4.741
34.7	4.7473
34.8	4.7536
34.9	4.76
35	4.7663
35.1	4.7727
35.2	4.7791
35.3	4.7855
35.4	4.7919
35.5	4.7983
35.6	4.8048
35.7	4.8112
35.8	4.8177
35.9	4.8242
36	4.8307
36.1	4.8373
36.2	4.8438
36.3	4.8504
36.4	4.857
36.5	4.8636
36.6	4.8703
36.7	4.8769
36.8	4.8836
36.9	4.8902
37	4.8969
37.1	4.9037
37.2	4.9104
37.3	4.9172
37.4	4.9239
37.5	4.9307
37.6	4.9375
37.7	4.9443
37.8	4.9512
37.9	4.958
38	4.9649
38.1	4.9718
38.2	4.9787
38.3	4.9857
38.4	4.9926
38.5	4.9996
38.6	5.0066
38.7	5.0136
38.8	5.0206
38.9	5.0276
39	5.0347
39.1	5.0418
39.2	5.0488
39.3	5.056
39.4	5.0631
39.5	5.0702
39.6	5.0774
39.7	5.0846
39.8	5.0918
39.9	5.099
40	5.1062
40.1	5.1135
40.2	5.1208
40.3	5.128
40.4	5.1354
40.5	5.1427
40.6	5.15
40.7	5.1574
40.8	5.1648
40.9	5.1722
41	5.1796
41.1	5.187
41.2	5.1945
41.3	5.2019
41.4	5.2094
41.5	5.2169
41.6	5.2244
41.7	5.232
41.8	5.2395
41.9	5.2471
42	5.2547
42.1	5.2623
42.2	5.2699
42.3	5.2776
42.4	5.2853
42.5	5.2929
42.6	5.3006
42.7	5.3084
42.8	5.3161
42.9	5.3239
43	5.3316
43.1	5.3394
43.2	5.3472
43.3	5.3551
43.4	5.3629
43.5	5.3708
43.6	5.3787
43.7	5.3866
43.8	5.3945
43.9	5.4024
44	5.4104
44.1	5.4183
44.2	5.4263
44.3	5.4343
44.4	5.4424
44.5	5.4504
44.6	5.4585
44.7	5.4666
44.8	5.4747
44.9	5.4828
45	5.4909
45.1	5.4991
45.2	5.5072
45.3	5.5154
45.4	5.5236
45.5	5.5318
45.6	5.5401
45.7	5.5484
45.8	5.5566
45.9	5.5649
46	5.5732
46.1	5.5816
46.2	5.5899
46.3	5.5983
46.4	5.6067
46.5	5.6151
46.6	5.6235
46.7	5.632
46.8	5.6404
46.9	5.6489
47	5.6574
47.1	5.6659
47.2	5.6744
47.3	5.683
47.4	5.6915
47.5	5.7001
47.6	5.7087
47.7	5.7174
47.8	5.726
47.9	5.7347
48	5.7433
48.1	5.752
48.2	5.7607
48.3	5.7695
48.4	5.7782
48.5	5.787
48.6	5.7958
48.7	5.8046
48.8	5.8134
48.9	5.8222
49	5.8311
49.1	5.84
49.2	5.8489
49.3	5.8578
49.4	5.8667
49.5	5.8756
49.6	5.8846
49.7	5.8936
49.8	5.9026
49.9	5.9116
50	5.9206
