# Supplementary material for: Nanoscale magnonic Fabry-Pérot resonator for low-loss spin-wave manipulation
Source: Nat Commun. 2021 Apr 16;12:2293. doi: 10.1038/s41467-021-22520-6 (PMC8052321; doi:10.1038/s41467-021-22520-6)
Supplement: Supplementary file 4 — Source Data [file 41467_2021_22520_MOESM4_ESM.zip › Source data/Fig3/Fig3a_YIG_-k_calculation.txt]

-0.1	1.4825
-0.2	1.5555
-0.3	1.6239
-0.4	1.6884
-0.5	1.7493
-0.6	1.807
-0.7	1.8619
-0.8	1.9142
-0.9	1.9642
-1	2.012
-1.1	2.0578
-1.2	2.1018
-1.3	2.1441
-1.4	2.1848
-1.5	2.224
-1.6	2.2618
-1.7	2.2983
-1.8	2.3335
-1.9	2.3676
-2	2.4006
-2.1	2.4325
-2.2	2.4634
-2.3	2.4934
-2.4	2.5225
-2.5	2.5507
-2.6	2.5781
-2.7	2.6047
-2.8	2.6306
-2.9	2.6557
-3	2.6802
-3.1	2.704
-3.2	2.7272
-3.3	2.7497
-3.4	2.7717
-3.5	2.7931
-3.6	2.814
-3.7	2.8343
-3.8	2.8542
-3.9	2.8735
-4	2.8924
-4.1	2.9108
-4.2	2.9288
-4.3	2.9464
-4.4	2.9636
-4.5	2.9804
-4.6	2.9967
-4.7	3.0128
-4.8	3.0284
-4.9	3.0438
-5	3.0587
-5.1	3.0734
-5.2	3.0878
-5.3	3.1018
-5.4	3.1155
-5.5	3.129
-5.6	3.1422
-5.7	3.1551
-5.8	3.1678
-5.9	3.1802
-6	3.1923
-6.1	3.2042
-6.2	3.2159
-6.3	3.2273
-6.4	3.2386
-6.5	3.2496
-6.6	3.2604
-6.7	3.271
-6.8	3.2814
-6.9	3.2917
-7	3.3017
-7.1	3.3116
-7.2	3.3212
-7.3	3.3308
-7.4	3.3401
-7.5	3.3493
-7.6	3.3583
-7.7	3.3672
-7.8	3.3759
-7.9	3.3845
-8	3.393
-8.1	3.4013
-8.2	3.4095
-8.3	3.4175
-8.4	3.4255
-8.5	3.4333
-8.6	3.4409
-8.7	3.4485
-8.8	3.456
-8.9	3.4633
-9	3.4706
-9.1	3.4777
-9.2	3.4847
-9.3	3.4917
-9.4	3.4985
-9.5	3.5053
-9.6	3.5119
-9.7	3.5185
-9.8	3.525
-9.9	3.5314
-10	3.5377
-10.1	3.544
-10.2	3.5502
-10.3	3.5562
-10.4	3.5623
-10.5	3.5682
-10.6	3.5741
-10.7	3.5799
-10.8	3.5857
-10.9	3.5914
-11	3.597
-11.1	3.6026
-11.2	3.6081
-11.3	3.6136
-11.4	3.619
-11.5	3.6243
-11.6	3.6296
-11.7	3.6349
-11.8	3.6401
-11.9	3.6452
-12	3.6504
-12.1	3.6554
-12.2	3.6605
-12.3	3.6654
-12.4	3.6704
-12.5	3.6753
-12.6	3.6802
-12.7	3.685
-12.8	3.6898
-12.9	3.6946
-13	3.6993
-13.1	3.704
-13.2	3.7087
-13.3	3.7133
-13.4	3.7179
-13.5	3.7225
-13.6	3.7271
-13.7	3.7316
-13.8	3.7361
-13.9	3.7406
-14	3.745
-14.1	3.7495
-14.2	3.7539
-14.3	3.7583
-14.4	3.7627
-14.5	3.767
-14.6	3.7714
-14.7	3.7757
-14.8	3.78
-14.9	3.7843
-15	3.7886
-15.1	3.7928
-15.2	3.7971
-15.3	3.8013
-15.4	3.8055
-15.5	3.8097
-15.6	3.8139
-15.7	3.8181
-15.8	3.8223
-15.9	3.8265
-16	3.8306
-16.1	3.8348
-16.2	3.8389
-16.3	3.8431
-16.4	3.8472
-16.5	3.8513
-16.6	3.8554
-16.7	3.8595
-16.8	3.8636
-16.9	3.8678
-17	3.8719
-17.1	3.8759
-17.2	3.88
-17.3	3.8841
-17.4	3.8882
-17.5	3.8923
-17.6	3.8964
-17.7	3.9005
-17.8	3.9046
-17.9	3.9087
-18	3.9127
-18.1	3.9168
-18.2	3.9209
-18.3	3.925
-18.4	3.9291
-18.5	3.9332
-18.6	3.9373
-18.7	3.9414
-18.8	3.9455
-18.9	3.9496
-19	3.9537
-19.1	3.9578
-19.2	3.9619
-19.3	3.9661
-19.4	3.9702
-19.5	3.9743
-19.6	3.9785
-19.7	3.9826
-19.8	3.9868
-19.9	3.9909
-20	3.9951
-20.1	3.9992
-20.2	4.0034
-20.3	4.0076
-20.4	4.0118
-20.5	4.016
-20.6	4.0202
-20.7	4.0244
-20.8	4.0286
-20.9	4.0329
-21	4.0371
-21.1	4.0413
-21.2	4.0456
-21.3	4.0499
-21.4	4.0541
-21.5	4.0584
-21.6	4.0627
-21.7	4.067
-21.8	4.0713
-21.9	4.0757
-22	4.08
-22.1	4.0843
-22.2	4.0887
-22.3	4.0931
-22.4	4.0974
-22.5	4.1018
-22.6	4.1062
-22.7	4.1106
-22.8	4.1151
-22.9	4.1195
-23	4.124
-23.1	4.1284
-23.2	4.1329
-23.3	4.1374
-23.4	4.1419
-23.5	4.1464
-23.6	4.1509
-23.7	4.1554
-23.8	4.16
-23.9	4.1645
-24	4.1691
-24.1	4.1737
-24.2	4.1783
-24.3	4.1829
-24.4	4.1875
-24.5	4.1922
-24.6	4.1968
-24.7	4.2015
-24.8	4.2062
-24.9	4.2109
-25	4.2156
-25.1	4.2203
-25.2	4.225
-25.3	4.2298
-25.4	4.2345
-25.5	4.2393
-25.6	4.2441
-25.7	4.2489
-25.8	4.2537
-25.9	4.2586
-26	4.2634
-26.1	4.2683
-26.2	4.2732
-26.3	4.2781
-26.4	4.283
-26.5	4.2879
-26.6	4.2929
-26.7	4.2978
-26.8	4.3028
-26.9	4.3078
-27	4.3128
-27.1	4.3178
-27.2	4.3228
-27.3	4.3279
-27.4	4.3329
-27.5	4.338
-27.6	4.3431
-27.7	4.3482
-27.8	4.3534
-27.9	4.3585
-28	4.3637
-28.1	4.3688
-28.2	4.374
-28.3	4.3792
-28.4	4.3845
-28.5	4.3897
-28.6	4.395
-28.7	4.4002
-28.8	4.4055
-28.9	4.4108
-29	4.4161
-29.1	4.4215
-29.2	4.4268
-29.3	4.4322
-29.4	4.4376
-29.5	4.443
-29.6	4.4484
-29.7	4.4539
-29.8	4.4593
-29.9	4.4648
-30	4.4703
-30.1	4.4758
-30.2	4.4813
-30.3	4.4868
-30.4	4.4924
-30.5	4.4979
-30.6	4.5035
-30.7	4.5091
-30.8	4.5148
-30.9	4.5204
-31	4.526
-31.1	4.5317
-31.2	4.5374
-31.3	4.5431
-31.4	4.5488
-31.5	4.5546
-31.6	4.5603
-31.7	4.5661
-31.8	4.5719
-31.9	4.5777
-32	4.5835
-32.1	4.5894
-32.2	4.5952
-32.3	4.6011
-32.4	4.607
-32.5	4.6129
-32.6	4.6188
-32.7	4.6248
-32.8	4.6307
-32.9	4.6367
-33	4.6427
-33.1	4.6487
-33.2	4.6548
-33.3	4.6608
-33.4	4.6669
-33.5	4.673
-33.6	4.6791
-33.7	4.6852
-33.8	4.6913
-33.9	4.6975
-34	4.7036
-34.1	4.7098
-34.2	4.716
-34.3	4.7223
-34.4	4.7285
-34.5	4.7348
-34.6	4.741
-34.7	4.7473
-34.8	4.7536
-34.9	4.76
-35	4.7663
-35.1	4.7727
-35.2	4.7791
-35.3	4.7855
-35.4	4.7919
-35.5	4.7983
-35.6	4.8048
-35.7	4.8112
-35.8	4.8177
-35.9	4.8242
-36	4.8307
-36.1	4.8373
-36.2	4.8438
-36.3	4.8504
-36.4	4.857
-36.5	4.8636
-36.6	4.8703
-36.7	4.8769
-36.8	4.8836
-36.9	4.8902
-37	4.8969
-37.1	4.9037
-37.2	4.9104
-37.3	4.9172
-37.4	4.9239
-37.5	4.9307
-37.6	4.9375
-37.7	4.9443
-37.8	4.9512
-37.9	4.958
-38	4.9649
-38.1	4.9718
-38.2	4.9787
-38.3	4.9857
-38.4	4.9926
-38.5	4.9996
-38.6	5.0066
-38.7	5.0136
-38.8	5.0206
-38.9	5.0276
-39	5.0347
-39.1	5.0418
-39.2	5.0488
-39.3	5.056
-39.4	5.0631
-39.5	5.0702
-39.6	5.0774
-39.7	5.0846
-39.8	5.0918
-39.9	5.099
-40	5.1062
-40.1	5.1135
-40.2	5.1208
-40.3	5.128
-40.4	5.1354
-40.5	5.1427
-40.6	5.15
-40.7	5.1574
-40.8	5.1648
-40.9	5.1722
-41	5.1796
-41.1	5.187
-41.2	5.1945
-41.3	5.2019
-41.4	5.2094
-41.5	5.2169
-41.6	5.2244
-41.7	5.232
-41.8	5.2395
-41.9	5.2471
-42	5.2547
-42.1	5.2623
-42.2	5.2699
-42.3	5.2776
-42.4	5.2853
-42.5	5.2929
-42.6	5.3006
-42.7	5.3084
-42.8	5.3161
-42.9	5.3239
-43	5.3316
-43.1	5.3394
-43.2	5.3472
-43.3	5.3551
-43.4	5.3629
-43.5	5.3708
-43.6	5.3787
-43.7	5.3866
-43.8	5.3945
-43.9	5.4024
-44	5.4104
-44.1	5.4183
-44.2	5.4263
-44.3	5.4343
-44.4	5.4424
-44.5	5.4504
-44.6	5.4585
-44.7	5.4666
-44.8	5.4747
-44.9	5.4828
-45	5.4909
-45.1	5.4991
-45.2	5.5072
-45.3	5.5154
-45.4	5.5236
-45.5	5.5318
-45.6	5.5401
-45.7	5.5484
-45.8	5.5566
-45.9	5.5649
-46	5.5732
-46.1	5.5816
-46.2	5.5899
-46.3	5.5983
-46.4	5.6067
-46.5	5.6151
-46.6	5.6235
-46.7	5.632
-46.8	5.6404
-46.9	5.6489
-47	5.6574
-47.1	5.6659
-47.2	5.6744
-47.3	5.683
-47.4	5.6915
-47.5	5.7001
-47.6	5.7087
-47.7	5.7174
-47.8	5.726
-47.9	5.7347
-48	5.7433
-48.1	5.752
-48.2	5.7607
-48.3	5.7695
-48.4	5.7782
-48.5	5.787
-48.6	5.7958
-48.7	5.8046
-48.8	5.8134
-48.9	5.8222
-49	5.8311
-49.1	5.84
-49.2	5.8489
-49.3	5.8578
-49.4	5.8667
-49.5	5.8756
-49.6	5.8846
-49.7	5.8936
-49.8	5.9026
-49.9	5.9116
-50	5.9206
