# Supplementary material for: Nanoscale magnonic Fabry-Pérot resonator for low-loss spin-wave manipulation
Source: Nat Commun. 2021 Apr 16;12:2293. doi: 10.1038/s41467-021-22520-6 (PMC8052321; doi:10.1038/s41467-021-22520-6)
Supplement: Supplementary file 4 — Source Data [file 41467_2021_22520_MOESM4_ESM.zip › Source data/Fig3/Fig3b.txt]

1.592	5.5206
1.709	5.7118
1.79	5.7438
1.875	5.502
1.494	3.8408
1.973	5.72
1.62	3.7538
1.719	3.718
1.826	3.433
1.948	3.6146
