# Supplementary material for: Nanoscale magnonic Fabry-Pérot resonator for low-loss spin-wave manipulation
Source: Nat Commun. 2021 Apr 16;12:2293. doi: 10.1038/s41467-021-22520-6 (PMC8052321; doi:10.1038/s41467-021-22520-6)
Supplement: Supplementary file 4 — Source Data [file 41467_2021_22520_MOESM4_ESM.zip › Source data/Fig3/Fig3c_exp.txt]

6000	80	1530000000	4000	80	1560000000	3800	1510000000	80	2750	80	1530000000	270	1630000000	50	700	1980000000	50	1300	1570000000	1400	1760000000	50	940	1900000000	550	1690000000	750	1920000000	800	1850000000	50	900	1670000000	50	1000	1580000000	600	1660000000	1100	1750000000	250	1910000000	800	1810000000	850	1750000000	50	50	50
6000	80	1580000000	4000	80	1660000000	3800	1610000000	80	2750	80	1630000000												--		--
6000	80	1650000000	4000	80	1780000000	3800	1730000000	80	2750	80	1750000000												--		--
6000	80	1730000000	4000	80	1910000000	3800	1840000000	80	2750	80	1930000000												--		--
6000	80	1800000000
[truncated: 7 more columns]
