# Supplementary material for: Nanoscale magnonic Fabry-Pérot resonator for low-loss spin-wave manipulation
Source: Nat Commun. 2021 Apr 16;12:2293. doi: 10.1038/s41467-021-22520-6 (PMC8052321; doi:10.1038/s41467-021-22520-6)
Supplement: Supplementary file 4 — Source Data [file 41467_2021_22520_MOESM4_ESM.zip › Source data/Fig3/Fig3c_simulations.txt]

4000	1440000000	3200	1530000000	200	1930000000	250	1750000000	300	1550000000	400	2165000000	1200	1670000000	2560	1500000000	700	1480000000	600	1630000000	500	1830000000	800	1790000000	450	1970000000	900	1630000000	1000	1560000000	750	1880000000	2000	1580000000	2400	1560000000	1400	1770000000	1550000000	1700	1560000000	300	950	1590000000	550	1720000000	850	1709000000
4000	1510000000	3200	1650000000									1200	2000000000	2560	1640000000	700	1980000000									900	2080000000	1000	1910000000			2000	1780000000	2400	1720000000	1400	2050000000		1700	1780000000		950	1970000000
4000	1600000000	3200	1810000000											2560	1800000000																	2000	1950000000	2400	1830000000				1700	2050000000
4000	1720000000	3200	1940000000											2560	1930000000																	2000	2050000000	2400	1930000000
4000	1840000000	3200	2040000000											2560	2010000000																			2400	2100000000
