# Supplementary material for: Nanoscale magnonic Fabry-Pérot resonator for low-loss spin-wave manipulation
Source: Nat Commun. 2021 Apr 16;12:2293. doi: 10.1038/s41467-021-22520-6 (PMC8052321; doi:10.1038/s41467-021-22520-6)
Supplement: Supplementary file 4 — Source Data [file 41467_2021_22520_MOESM4_ESM.zip › Source data/Fig3/Fig3d_4mT.txt]

0.5010254	0.0668684231920276
0.5020508	0.27031982701981
0.5030762	0.00682937054119814
0.5041016	0.304515349981787
0.505127	0.0536742763589832
0.5061523	0.158173751682925
0.5071777	0.191084259855829
0.5082031	0.163188985899294
0.5092285	0.0911866077895368
0.5102539	0.30231545412309
0.5112793	0.477026961260786
0.5123047	0.208125306581516
0.5133301	0.0723508392839337
0.5143555	0.163315790846418
0.5153809	0.0280092551549454
0.5164062	0.064801826918063
0.5174316	0.0491870255825792
0.518457	0.129857854796021
0.5194824	0.253025712956016
0.5205078	0.048145218736427
0.5215332	0.0639147216429963
0.5225586	0.227248165290641
0.523584	0.219129707015659
0.5246094	0.274481983928873
0.5256348	0.230608496577798
0.5266601	0.410520802107981
0.5276855	0.279773420323051
0.5287109	0.557854559703244
0.5297363	0.14403403911468
0.5307617	0.235722710115105
0.5317871	0.264416862108472
0.5328125	0.149606895283747
0.5338379	0.145890577880368
0.5348633	0.0080023935082009
0.5358887	0.127449878814984
0.536914	0.059054290487708
0.5379394	0.0399451064207495
0.5389648	0.0704188440245886
0.5399902	0.112198306551443
0.5410156	0.160238975120723
0.542041	0.306022760767904
0.5430664	0.0239249429657152
0.5440918	0.104682710683055
0.5451172	0.310891696996784
0.5461426	0.157088127314646
0.5471679	0.097142538785546
0.5481933	0.327522808483556
0.5492187	0.194328701780385
0.5502441	0.0203336633875551
0.5512695	0.44678230989342
0.5522949	0.132680884104299
0.5533203	0.164769957517754
0.5543457	0.235146644265173
0.5553711	0.229401393517738
0.5563965	0.179862940141515
0.5574218	0.102382947388908
0.5584472	0.129753487223003
0.5594726	0.177460146508495
0.560498	0.314387675879129
0.5615234	0.084575180754735
0.5625488	0.171618922555071
0.5635742	0.43773253298912
0.5645996	0.31535935071669
0.565625	0.103802710987279
0.5666504	0.247334464837232
0.5676757	0.22916071253602
0.5687011	0.0775352313913024
0.5697265	0.188721596100058
0.5707519	0.0848493727991905
0.5717773	0.150349238504602
0.5728027	0.0652138900847373
0.5738281	0.093145386768562
0.5748535	0.0464934654617109
0.5758789	0.131363078746208
0.5769043	0.17803901300168
0.5779296	0.180648069866151
0.578955	0.394459123389649
0.5799804	0.16679876863799
0.5810058	0.161267469359232
0.5820312	0.100999053875997
0.5830566	0.161619117375475
0.584082	0.0657220620947586
0.5851074	0.23799752939787
0.5861328	0.0672007350731597
0.5871582	0.13107606888437
0.5881835	0.167374268443032
0.5892089	0.253994008072534
0.5902343	0.266110870294906
0.5912597	0.0416234052811276
0.5922851	0.10231627875868
0.5933105	0.0889706556825345
0.5943359	0.102391251391104
0.5953613	0.116530032805083
0.5963867	0.229175399102007
0.5974121	0.208077667475633
0.5984374	0.148777310090551
0.5994628	0.162369617830253
0.6004882	0.246064698834595
0.6015136	0.18730337528475
0.602539	0.269958696972197
0.6035644	0.0504578469477669
0.6045898	0.181401042126604
0.6056152	0.253860539336739
0.6066406	0.0859898894220855
0.607666	0.167423675682409
0.6086913	0.0239162739910428
0.6097167	0.143942315106608
0.6107421	0.095742973202844
0.6117675	0.0228505940512851
0.6127929	0.0842111746577169
0.6138183	0.2195710432982
0.6148437	0.228599741100685
0.6158691	0.38546047960642
0.6168945	0.028700566364464
0.6179199	0.0798193298183166
0.6189452	0.0531864710211347
0.6199706	0.158579177993999
0.620996	0.205651608386386
0.6220214	0.259901298584025
0.6230468	0.205250291012595
0.6240722	0.134157280354822
0.6250976	0.262748392536799
0.626123	0.197862649758626
0.6271484	0.166497786290928
0.6281738	0.281839899348903
0.6291991	0.0528129011659273
0.6302245	0.131084154011951
0.6312499	0.127646261245963
0.6322753	0.103922350222441
0.6333007	0.198652743007379
0.6343261	0.199616683710862
0.6353515	0.0493861625867823
0.6363769	0.0591397806775096
0.6374023	0.172709433252631
0.6384277	0.155155122178968
0.639453	0.170604363426618
0.6404784	0.128603646667489
0.6415038	0.0556677774273951
0.6425292	0.214387757178485
0.6435546	0.0226331264935573
0.64458	0.171190761696514
0.6456054	0.101962793930423
0.6466308	0.280618450412798
0.6476562	0.133592734810162
0.6486816	0.257717115959298
0.6497069	0.0904595894016179
0.6507323	0.0731199237600567
0.6517577	0.128755595931907
0.6527831	0.126676806714628
0.6538085	0.0784671902913574
0.6548339	0.203668147934336
0.6558593	0.0609389713205944
0.6568847	0.219981164547627
0.6579101	0.081112736287881
0.6589355	0.121123999649102
0.6599608	0.149583886677401
0.6609862	0.245486920140728
0.6620116	0.188801977965033
0.663037	0.0538250860960547
0.6640624	0.0522931294943198
0.6650878	0.182553505285652
0.6661132	0.103843055306976
0.6671386	0.140746399511213
0.668164	0.0856035522494213
0.6691894	0.14052678666769
0.6702147	0.105026702037972
0.6712401	0.0217660387407706
0.6722655	0.198133777847982
0.6732909	0.136716629499905
0.6743163	0.134969701355884
0.6753417	0.119305950876458
0.6763671	0.127395715470279
0.6773925	0.0633301290751061
0.6784179	0.222851102069566
0.6794433	0.107652353879072
0.6804686	0.214400764818179
0.681494	0.233088373366197
0.6825194	0.0150180948368918
0.6835448	0.159247443753035
0.6845702	0.0296663965414017
0.6855956	0.240837448768745
0.686621	0.188646321008914
0.6876464	0.166834710292673
0.6886718	0.03216607314828
0.6896972	0.191188973218975
0.6907225	0.148950001452403
0.6917479	0.0882015988317474
0.6927733	0.0742880381805752
0.6937987	0.125343721418294
0.6948241	0.0392635996675216
0.6958495	0.1578228158454
0.6968749	0.0857432066586236
0.6979003	0.154451506487182
0.6989257	0.155115807173383
0.6999511	0.045376972620317
0.7009764	0.107106459161192
0.7020018	0.239259483060923
0.7030272	0.205273563930318
0.7040526	0.204742684358929
0.705078	0.0811366864057961
0.7061034	0.0472008995467777
0.7071288	0.120679562466569
0.7081542	0.0307207942579222
0.7091796	0.137268139039072
0.710205	0.0882219959751082
0.7112303	0.0700014359705565
0.7122557	0.148941650792401
0.7132811	0.0985279830707525
0.7143065	0.11452416668519
0.7153319	0.0932860256644676
0.7163573	0.0413476988441582
0.7173827	0.0881496832586351
0.7184081	0.0929942769119891
0.7194335	0.0423406710805119
0.7204589	0.0566398889572543
0.7214842	0.149784057711555
0.7225096	0.115814082110146
0.723535	0.281647181367228
0.7245604	0.116780066427676
0.7255858	0.0413559976180638
0.7266112	0.149139907372921
0.7276366	0.0956105562472309
0.728662	0.0708625255382738
0.7296874	0.0720915677869229
0.7307128	0.127282931822607
0.7317381	0.193754367988561
0.7327635	0.105412699187565
0.7337889	0.194461633431842
0.7348143	0.0715563580069004
0.7358397	0.0801256797672163
0.7368651	0.132109932381903
0.7378905	0.231338165132453
0.7389159	0.0754507399264666
0.7399413	0.0383237698481561
0.7409667	0.251695035630474
0.741992	0.0861035065762719
0.7430174	0.100977086160475
0.7440428	0.13450717366322
0.7450682	0.136046739450341
0.7460936	0.104162274272695
0.747119	0.279738789978533
0.7481444	0.0804810421478779
0.7491698	0.0436102615758642
0.7501952	0.0807734268319207
0.7512206	0.0734855219343545
0.7522459	0.0434522419594156
0.7532713	0.093474891038987
0.7542967	0.10740200270594
0.7553221	0.119854212171144
0.7563475	0.225469838106031
0.7573729	0.14056440080877
0.7583983	0.12819061303303
0.7594237	0.130750808936907
0.7604491	0.0779978366410826
0.7614745	0.0257846457773888
0.7624998	0.258738865738045
0.7635252	0.0642221432186135
0.7645506	0.0607619619460366
0.765576	0.0444604661280851
0.7666014	0.070136949233434
0.7676268	0.118599460616764
0.7686522	0.160864634359104
0.7696776	0.0711137727598649
0.770703	0.0628826235815523
0.7717284	0.142603923618011
0.7727537	0.19981460521579
0.7737791	0.047449737178082
0.7748045	0.115935629682375
0.7758299	0.0949179383393026
0.7768553	0.03294491966673
0.7778807	0.104615797758887
0.7789061	0.112971941639019
0.7799315	0.188810668222071
0.7809569	0.173626001927316
0.7819823	0.133784612764255
0.7830076	0.187504906949488
0.784033	0.151417072381451
0.7850584	0.0932098035411388
0.7860838	0.0347808704706438
0.7871092	0.181302878660648
0.7881346	0.0168531042700753
0.78916	0.104111508446337
0.7901854	0.192425040941313
0.7912108	0.197363952542854
0.7922362	0.18359908279532
0.7932615	0.136624666750399
0.7942869	0.0529994335265435
0.7953123	0.305374331353276
0.7963377	0.0796755633921016
0.7973631	0.0293092073067306
0.7983885	0.0240626692551697
0.7994139	0.224708567226593
0.8004393	0.167731261563997
0.8014647	0.155200143569586
0.8024901	0.237307950386274
0.8035154	0.1644384763126
0.8045408	0.134980661519721
0.8055662	0.128830573702421
0.8065916	0.251666975091148
0.807617	0.140852482986121
0.8086424	0.141979584723341
0.8096678	0.133438249426148
0.8106932	0.0526579361728173
0.8117186	0.104330568835506
0.812744	0.207275097871066
0.8137693	0.111503219995477
0.8147947	0.08797356452622
0.8158201	0.119194155431978
0.8168455	0.16499566489167
0.8178709	0.0682282690911157
0.8188963	0.0645677371485768
0.8199217	0.0745321702186197
0.8209471	0.0956331365653151
0.8219725	0.110853727033787
0.8229979	0.0123120212568895
0.8240232	0.153851516683457
0.8250486	0.0453835774833871
0.826074	0.137371339929128
0.8270994	0.132280709965605
0.8281248	0.194766503729568
0.8291502	0.320652693724551
0.8301756	0.202046089388888
0.831201	0.399912419769692
0.8322264	0.529455601677672
0.8332518	0.80298756220164
0.8342771	0.818194273405901
0.8353025	1.18147494713959
0.8363279	1.40582667597183
0.8373533	1.81371390579468
0.8383787	2.19491798007941
0.8394041	3.3161233403951
0.8404295	4.45162278230781
0.8414549	6.09025174778268
0.8424803	7.02560567033548
0.8435057	8.24172706332532
0.844531	8.80331375459446
0.8455564	9.96544069719794
0.8465818	12.0688985850293
0.8476072	12.6015635170654
0.8486326	12.6490844596169
0.849658	12.835806695508
0.8506834	16.3945638824976
0.8517088	15.7443627616014
0.8527342	16.117539315246
0.8537596	18.24487351287
0.8547849	17.8139943354353
0.8558103	19.2692391174743
0.8568357	20.1766118908946
0.8578611	21.5597877620334
0.8588865	22.0673410123286
0.8599119	21.880749346686
0.8609373	22.0549827587328
0.8619627	23.5343930650893
0.8629881	27.0931099316455
0.8640135	26.487328312468
0.8650388	26.0984333965183
0.8660642	26.675756791876
0.8670896	26.6079338535934
0.868115	27.7343766975571
0.8691404	26.8242427297492
0.8701658	29.4217148843843
0.8711912	27.3968943856964
0.8722166	29.4992944306901
0.873242	26.9660596525682
0.8742674	28.44680538827
0.8752927	30.1223329618162
0.8763181	24.7258735186886
0.8773435	28.0840495960038
0.8783689	26.2865732531743
0.8793943	28.5953684941111
0.8804197	27.5527084748941
0.8814451	25.2997218025061
0.8824705	27.3357670337984
0.8834959	27.5738541991678
0.8845213	27.278260872099
0.8855466	25.0950490149632
0.886572	25.4500252166968
0.8875974	26.0175913026283
0.8886228	25.0538410874093
0.8896482	25.833919682884
0.8906736	25.7323652334604
0.891699	26.4212704723997
0.8927244	26.3817753172924
0.8937498	23.9120937554243
0.8947752	26.4454071402347
0.8958005	25.5002873402831
0.8968259	26.6444829824304
0.8978513	27.1667020671475
0.8988767	24.103521488986
0.8999021	25.8645587949418
0.9009275	25.598996309795
0.9019529	24.8612971832445
0.9029783	22.8866862251506
0.9040037	24.7968452884838
0.9050291	24.2705383666225
0.9060544	25.2810141579191
0.9070798	26.3297142042585
0.9081052	25.5336789975363
0.9091306	26.8138248206193
0.910156	25.3861781488195
0.9111814	23.7515605460799
0.9122068	23.4619018915454
0.9132322	24.54369105367
0.9142576	25.440035972453
0.915283	23.300435536569
0.9163083	22.8184549845783
0.9173337	23.37992277485
0.9183591	21.7005706600021
0.9193845	19.5109714037585
0.9204099	22.6131308044353
0.9214353	21.3933140577705
0.9224607	20.7375171653696
0.9234861	21.8705677037451
0.9245115	19.7005299322153
0.9255369	21.0084801029085
0.9265622	19.8154276508628
0.9275876	19.3210251684934
0.928613	20.4793386617519
0.9296384	19.3471435353461
0.9306638	18.8818695715831
0.9316892	19.6453173321787
0.9327146	19.5059257893646
0.93374	19.4051452027033
0.9347654	19.1749159377349
0.9357908	17.1425054434816
0.9368161	18.1303173956029
0.9378415	16.0262443106083
0.9388669	16.4368004060881
0.9398923	15.8961279918652
0.9409177	15.930028856415
0.9419431	14.9544704449186
0.9429685	15.072759487524
0.9439939	15.763609636322
0.9450193	16.2479451343393
0.9460447	17.5269321817368
0.94707	16.6838984200745
0.9480954	17.0661715611095
0.9491208	17.3550783675162
0.9501462	18.4990397094814
0.9511716	17.4575569551461
0.952197	15.8937193630886
0.9532224	18.3512893829208
0.9542478	17.4464499284486
0.9552732	18.7049743316076
0.9562986	16.6614607471644
0.9573239	17.4019727024314
0.9583493	17.5688785122763
0.9593747	18.6878626263876
0.9604001	17.8276329055711
0.9614255	17.3625559046739
0.9624509	19.5765021560949
0.9634763	18.9883792642713
0.9645017	20.5095140939224
0.9655271	20.6834944693202
0.9665525	20.0725848960776
0.9675778	19.9994215001441
0.9686032	20.8694797199672
0.9696286	20.8648957631278
0.970654	19.36595875301
0.9716794	20.0803397236515
0.9727048	19.3673177608114
0.9737302	19.6937954704572
0.9747556	21.128915772403
0.975781	19.3570383271434
0.9768064	20.4451449571732
0.9778317	18.5294904292342
0.9788571	20.1884767970187
0.9798825	18.0876876902391
0.9809079	19.3647983332732
0.9819333	17.8746412534697
0.9829587	20.5512744639574
0.9839841	18.3864396152518
0.9850095	18.8684540488324
0.9860349	19.832528585062
0.9870603	19.345237722667
0.9880856	17.6789999993743
0.989111	18.0774720665771
0.9901364	18.7585890028421
0.9911618	17.3101365589905
0.9921872	16.8044846871763
0.9932126	17.5611915666164
0.994238	17.9883250279869
0.9952634	18.5388027395434
0.9962888	16.9297385121124
0.9973142	16.5786901149296
0.9983395	16.1943299787371
0.9993649	18.0509480307066
1.00039	17.3494897262577
1.001416	16.8019724641284
1.002441	16.8162559736494
1.003466	17.5112592444518
1.004492	15.3855178762377
1.005517	18.516202292628
1.006543	15.6182271842379
1.007568	15.9558203287076
1.008593	16.7417557030162
1.009619	16.4824363264847
1.010644	16.001862386525
1.01167	17.0206002622851
1.012695	15.2461656330712
1.01372	17.5733417681306
1.014746	17.4456111463337
1.015771	17.647320227077
1.016797	16.4859476453591
1.017822	16.1744693856738
1.018847	16.6046464940418
1.019873	15.6821911773451
1.020898	16.1265616895481
1.021924	16.5314080073337
1.022949	15.7442713648146
1.023974	16.1282385361875
1.025	16.4299739924878
1.026025	15.1488555743701
1.02705	15.4807470518431
1.028076	17.3169679461136
1.029101	17.722781104426
1.030127	15.4927302010491
1.031152	18.6878943582695
1.032177	18.2028183940077
1.033203	17.1202904813994
1.034228	16.6798607726151
1.035254	16.7189059803864
1.036279	17.461224152105
1.037304	17.0362284645047
1.03833	16.9705073866694
1.039355	16.0429768091728
1.040381	18.5549767148255
1.041406	16.7987043981327
1.042431	16.6117982580417
1.043457	17.9268700064519
1.044482	17.8647468031546
1.045507	18.001440039844
1.046533	16.7395433326719
1.047558	16.8873295363377
1.048584	17.0529153668219
1.049609	16.1361879627923
1.050634	17.4783367675481
1.05166	17.2547650709081
1.052685	16.4379958017842
1.053711	17.6681577155062
1.054736	16.1998850936234
1.055761	16.8199209552275
1.056787	16.0664520270086
1.057812	16.1451746538252
1.058838	16.4188152094968
1.059863	14.7015004672108
1.060888	14.4719576280323
1.061914	16.2802031063952
1.062939	15.4601973360939
1.063964	15.0772071952547
1.06499	14.9415593758158
1.066015	15.6228613838834
1.067041	15.2192296957258
1.068066	15.9943363200395
1.069091	14.0472495942699
1.070117	15.0206537156209
1.071142	14.2824073572171
1.072168	14.812900900269
1.073193	14.7588686058459
1.074218	14.4536213486098
1.075244	14.5191682129074
1.076269	14.3879475242313
1.077295	13.9647264471346
1.07832	14.1302003300836
1.079345	15.1746801970949
1.080371	14.3403600714112
1.081396	15.028288380738
1.082422	13.9785615342697
1.083447	14.833657360983
1.084472	14.9976495544396
1.085498	14.9764523984432
1.086523	15.0782082621867
1.087548	17.1326987425391
1.088574	16.0928367026159
1.089599	16.0752879455953
1.090625	15.1671841118325
1.09165	15.3956462584504
1.092675	15.7278912164133
1.093701	15.0918888836441
1.094726	15.4236308191806
1.095752	14.9020685337317
1.096777	15.5762069376991
1.097802	16.0473658228725
1.098828	15.1247660906616
1.099853	16.2362492445783
1.100879	15.3933205246629
1.101904	15.282172166117
1.102929	14.7494126516719
1.103955	15.8357807925792
1.10498	14.6742408816289
1.106005	15.4636104588464
1.107031	15.3191765910092
1.108056	15.2589657239584
1.109082	14.8683811798416
1.110107	15.0924834867448
1.111132	14.7907490115606
1.112158	14.6563221451476
1.113183	14.5213261631237
1.114209	14.7659051438677
1.115234	14.3762202846796
1.116259	15.6686075649065
1.117285	14.2828044728682
1.11831	14.6653815535887
1.119336	13.1568881794548
1.120361	13.9824446384372
1.121386	14.0332368106476
1.122412	13.0537337247059
1.123437	13.6346166717974
1.124463	15.20965716754
1.125488	13.9063317318727
1.126513	14.3345475382977
1.127539	13.5756554088749
1.128564	14.5318377198938
1.129589	15.2399801447623
1.130615	14.3903871749145
1.13164	13.5217490849946
1.132666	13.7436048379325
1.133691	13.8755138924149
1.134716	14.1559833310862
1.135742	14.0437657584433
1.136767	14.0329609389964
1.137793	14.3747513375545
1.138818	14.4896313282031
1.139843	13.9555446194208
1.140869	14.1180516094439
1.141894	14.0059208782159
1.14292	13.7414244403737
1.143945	14.9004281162098
1.14497	14.4868007484917
1.145996	13.5492754037268
1.147021	13.7732534870598
1.148046	14.3333100043361
1.149072	15.2545757994446
1.150097	14.8044249799521
1.151123	15.2768407206546
1.152148	15.1188248462008
1.153173	14.8982985785627
1.154199	14.0203978015508
1.155224	13.6415403737738
1.15625	14.2585626803772
1.157275	13.4551682978136
1.1583	14.8197359640442
1.159326	13.2350516648012
1.160351	13.951028698895
1.161377	13.6437370689861
1.162402	14.1090799891912
1.163427	13.7023838182212
1.164453	13.4903310316556
1.165478	13.0659976996516
1.166504	13.7584139625067
1.167529	13.7289089934985
1.168554	12.9763862668786
1.16958	13.1605138968083
1.170605	12.9439161117841
1.17163	12.9057873012848
1.172656	13.2708289266801
1.173681	13.25600575436
1.174707	13.3430080700921
1.175732	12.7763003077454
1.176757	12.7873891146322
1.177783	12.8063770131984
1.178808	12.7070780060514
1.179834	12.0386709847832
1.180859	13.0019931883066
1.181884	12.5700037548922
1.18291	12.3963357578505
1.183935	12.6110409533336
1.184961	11.4311562838868
1.185986	11.834795208782
1.187011	11.9413304463877
1.188037	12.6495672125443
1.189062	12.5070501766618
1.190087	12.2869842454451
1.191113	12.0156030805251
1.192138	12.3363188016919
1.193164	12.420658165984
1.194189	11.9651545464964
1.195214	12.0229562075511
1.19624	11.6384906624299
1.197265	11.21569329159
1.198291	12.6066311801214
1.199316	12.1487763470174
1.200341	12.3420792300254
1.201367	11.696135864636
1.202392	11.6034860970645
1.203418	11.4185413637955
1.204443	12.4736908141746
1.205468	12.1139101183307
1.206494	12.4785912345795
1.207519	12.1124602050981
1.208544	12.3278341522664
1.20957	12.5164136967304
1.210595	12.1397868560774
1.211621	12.3838591341292
1.212646	12.4238006537744
1.213671	12.6542344350427
1.214697	12.874326103928
1.215722	13.1841424377509
1.216748	12.1660509069846
1.217773	11.7263227465236
1.218798	13.2204551746788
1.219824	12.8331227631764
1.220849	13.3371514896711
1.221875	12.6379597806587
1.2229	14.0342348278059
1.223925	12.9840520261467
1.224951	12.2832351825069
1.225976	13.8871501582257
1.227002	13.017084646894
1.228027	12.6598251728884
1.229052	13.5174001160839
1.230078	13.072369464866
1.231103	13.9800953579652
1.232128	13.091729643313
1.233154	13.16884889859
1.234179	13.2278635639231
1.235205	13.9607675480172
1.23623	13.4741602975592
1.237255	13.0061500008351
1.238281	12.5098244277753
1.239306	13.0359920846049
1.240332	12.1677367558499
1.241357	12.723619869644
1.242382	12.5945719392934
1.243408	11.7126884011788
1.244433	12.1445023979586
1.245459	12.6879714550699
1.246484	12.6809192252404
1.247509	13.0030471751951
1.248535	12.3023734797278
1.24956	12.1927860317475
1.250585	12.8182322901781
1.251611	12.2299598830373
1.252636	12.360296423893
1.253662	12.3620862025036
1.254687	11.5172990713936
1.255712	11.954075438042
1.256738	12.3523552503976
1.257763	12.3340171598047
1.258789	12.0486367749493
1.259814	12.2649995950573
1.260839	12.0697639033629
1.261865	12.3718981282538
1.26289	12.0039045326562
1.263916	12.1274597558972
1.264941	12.7053739750501
1.265966	12.9211304784732
1.266992	13.5774087217143
1.268017	12.4034363370816
1.269043	13.3845442174809
1.270068	13.3035901144028
1.271093	13.0386961522119
1.272119	13.2361944838108
1.273144	13.1179719936146
1.274169	12.8959088804202
1.275195	12.7054984723554
1.27622	12.708089281043
1.277246	12.4364923130648
1.278271	12.8731102252205
1.279296	12.7382757230818
1.280322	12.9060190900318
1.281347	13.5010823471194
1.282373	13.877089389809
1.283398	12.4066004818141
1.284423	12.5389192929886
1.285449	12.9607775547019
1.286474	13.4447929362168
1.2875	13.1855392619552
1.288525	12.4587173271121
1.28955	13.9620800565879
1.290576	12.9557551577118
1.291601	13.0423299568398
1.292626	12.3870906744544
1.293652	12.1339745404317
1.294677	13.0755446813807
1.295703	13.6446699887728
1.296728	12.6291601017538
1.297753	11.5026305655778
1.298779	11.7026456619969
1.299804	12.8996282218978
1.30083	11.9330065137562
1.301855	12.5416053439673
1.30288	12.2989788886332
1.303906	11.3803198346384
1.304931	11.876855019605
1.305957	12.3712081616075
1.306982	12.5436963256741
1.308007	13.050422649544
1.309033	12.1791756446809
1.310058	11.7573264075932
1.311083	11.080471595929
1.312109	11.7028321997893
1.313134	11.5795241452273
1.31416	11.650697561563
1.315185	12.0597602464774
1.31621	11.8982711425417
1.317236	11.6121529602572
1.318261	12.1544644278078
1.319287	12.1522055074964
1.320312	11.4781050708564
1.321337	12.0154518055126
1.322363	12.50928998924
1.323388	12.300585846871
1.324414	12.4985303796493
1.325439	11.9802834708541
1.326464	11.2524281274834
1.32749	12.422346904233
1.328515	11.8263248531148
1.329541	11.4736302594297
1.330566	11.4122652168301
1.331591	11.7020817670159
1.332617	12.2467195648847
1.333642	12.0218094544195
1.334667	12.1731628715794
1.335693	12.6320698245597
1.336718	12.3745959774417
1.337744	12.5661214590829
1.338769	12.3679171932524
1.339794	12.5555949046475
1.34082	13.199025774042
1.341845	12.7897828244143
1.342871	12.9622004432224
1.343896	12.8356320776797
1.344921	11.6500389836657
1.345947	12.0792463266895
1.346972	12.6979322389914
1.347998	11.8408020536491
1.349023	12.3561539293285
1.350048	12.7166117645797
1.351074	12.6439397572908
1.352099	12.8518432776222
1.353124	12.3846839941434
1.35415	12.7574918301083
1.355175	12.2450939224158
1.356201	13.2501068959586
1.357226	12.2783286254223
1.358251	12.3792235320684
1.359277	12.325373569872
1.360302	12.3850177484007
1.361328	12.2051636778815
1.362353	13.0850405392763
1.363378	12.301682071408
1.364404	13.3123900493105
1.365429	12.2098070519204
1.366455	12.1518289970564
1.36748	12.2837271344688
1.368505	13.3309836002909
1.369531	12.7971227920525
1.370556	12.577246062289
1.371582	12.3781459591
1.372607	13.321398951865
1.373632	12.5400453886998
1.374658	12.7990875924313
1.375683	12.1607240854344
1.376708	12.6974551503502
1.377734	12.5034493398422
1.378759	12.2497783702247
1.379785	11.89041514746
1.38081	12.3051116114454
1.381835	12.8426470747149
1.382861	12.8291825036436
1.383886	12.0163445099192
1.384912	12.8719681896357
1.385937	13.3010849327097
1.386962	12.8617509866341
1.387988	13.4433318525089
1.389013	13.733825967509
1.390039	12.3649406628762
1.391064	12.7451802299783
1.392089	13.2449095891231
1.393115	12.284535182396
1.39414	13.132681808573
1.395165	12.9344809772115
1.396191	12.9993155167617
1.397216	12.9583477265252
1.398242	12.800031858842
1.399267	13.0319211240248
1.400292	12.5621966686504
1.401318	12.308999756234
1.402343	12.6256049645537
1.403369	11.9702341230344
1.404394	12.5494150832788
1.405419	12.6513754249396
1.406445	12.1431711417185
1.40747	12.1568214678077
1.408496	11.1631956238686
1.409521	11.3130170785518
1.410546	10.8917482606954
1.411572	10.5759574646309
1.412597	10.4029057746314
1.413622	10.4104712207191
1.414648	10.401483831316
1.415673	10.706852913151
1.416699	9.19593779781579
1.417724	9.55217848034515
1.418749	9.59288982081802
1.419775	9.15651449446573
1.4208	9.38956295059728
1.421826	9.78770406168147
1.422851	9.26886151784263
1.423876	8.6972378861342
1.424902	7.87544551124884
1.425927	7.85358733869065
1.426953	7.32891135023265
1.427978	7.16714613807156
1.429003	7.15072475711162
1.430029	6.40275563251874
1.431054	5.9785167534212
1.43208	6.06703913211255
1.433105	5.43872980965391
1.43413	5.6507748212992
1.435156	5.35118598754968
1.436181	5.38492445711376
1.437206	4.51830066490711
1.438232	4.55221570049685
1.439257	4.18888698358526
1.440283	4.17232025813096
1.441308	3.73279944427699
1.442333	3.73445810722892
1.443359	3.43316776306737
1.444384	3.05972403821064
1.44541	2.95280785202187
1.446435	2.63004299726773
1.44746	2.45601549587854
1.448486	2.18068940758198
1.449511	2.08384900764187
1.450537	1.78482635291196
1.451562	1.61958719574125
1.452587	1.39786914272045
1.453613	1.36676625640413
1.454638	1.20991805774971
1.455663	1.27755298304987
1.456689	1.26549941105313
1.457714	1.32507024219175
1.45874	1.52829569489971
1.459765	1.75307174635752
1.46079	1.73270068719355
1.461816	2.06821577957046
1.462841	1.99877185752904
1.463867	2.06521304146424
1.464892	2.12985171843288
1.465917	2.56392059554757
1.466943	2.66007449399335
1.467968	2.95540760341744
1.468994	3.00176054643354
1.470019	3.11241384175952
1.471044	3.05286136765789
1.47207	3.30654238078782
1.473095	3.60558645605455
1.474121	3.70868316370409
1.475146	3.83858305614028
1.476171	4.16432727410671
1.477197	4.53225313456563
1.478222	4.57834659087776
1.479247	4.83889668294942
1.480273	5.18323685744651
1.481298	5.3318442598585
1.482324	5.4020746850611
1.483349	5.52179931602816
1.484374	5.56731641133881
1.4854	6.3155761204636
1.486425	6.19153519947945
1.487451	6.3074014889964
1.488476	6.06339004906109
1.489501	7.20348040633188
1.490527	6.34999437969956
1.491552	6.75967037299579
1.492578	7.10329610854602
1.493603	7.55820852093434
1.494628	7.30392491948411
1.495654	7.39700650675299
1.496679	7.63968194722477
1.497704	8.31616603187515
1.49873	7.78777853803228
1.499755	7.70497524978309
1.500781	8.2146927033009
1.501806	8.48242606733769
1.502831	8.43047371847941
1.503857	8.6916830368932
1.504882	8.73862356243619
1.505908	9.02949443738696
1.506933	8.65796190195464
1.507958	8.75600549172128
1.508984	8.79113243372582
1.510009	8.93129170151384
1.511035	8.79402152851504
1.51206	9.21417086514055
1.513085	8.81477363833205
1.514111	9.11455058560772
1.515136	9.68767400221808
1.516161	9.84327499667326
1.517187	9.60978209187702
1.518212	9.8125512478356
1.519238	9.92850344320719
1.520263	10.0785733579674
1.521288	9.56984156255264
1.522314	10.8412558443464
1.523339	10.118476721835
1.524365	10.9362713565325
1.52539	10.8631257388084
1.526415	10.2916870319128
1.527441	10.4150262417226
1.528466	10.4827188051278
1.529492	10.4004200160054
1.530517	10.5649726905697
1.531542	10.3443006833099
1.532568	10.973508917097
1.533593	11.2003462859083
1.534619	10.9998512008389
1.535644	11.6851027610242
1.536669	11.3072089828193
1.537695	10.5899000858766
1.53872	10.727360944002
1.539745	11.5987663060357
1.540771	10.6159329996532
1.541796	10.9270498772727
1.542822	11.2742376947411
1.543847	11.4037315167382
1.544872	10.6658837044619
1.545898	10.5987152545544
1.546923	10.3167222967216
1.547949	10.8834643959833
1.548974	10.4255460135596
1.549999	10.9745373321346
1.551025	11.2386281262526
1.55205	10.5399408893433
1.553076	11.0173155146782
1.554101	11.112252674184
1.555126	10.3289063474671
1.556152	11.0708166316514
1.557177	10.4300624854494
1.558202	10.9375099620629
1.559228	10.780018884464
1.560253	10.9417165485686
1.561279	10.6817930729443
1.562304	10.0630952302528
1.563329	10.6393674220661
1.564355	10.7144602689558
1.56538	10.4451410040279
1.566406	10.9193621886749
1.567431	11.0791241433016
1.568456	10.2612927665181
1.569482	10.9166464685183
1.570507	10.7305700547632
1.571533	10.7865678310909
1.572558	11.2537886768221
1.573583	10.7846865248719
1.574609	11.0390137790097
1.575634	10.0045342750777
1.57666	10.8885886723912
1.577685	10.7478510415998
1.57871	10.2128663143024
1.579736	11.6288609632321
1.580761	10.9667896199704
1.581786	10.8917898344458
1.582812	10.6103987130748
1.583837	10.4282975826004
1.584863	11.2683257585971
1.585888	10.6845496371806
1.586913	11.1485797846508
1.587939	11.1274981698952
1.588964	11.4597016199727
1.58999	10.6409491629451
1.591015	10.8002533435249
1.59204	11.2843744722403
1.593066	10.8890177083197
1.594091	10.965156506781
1.595117	11.4618098750956
1.596142	10.8192150361238
1.597167	11.7583051776003
1.598193	10.6469829749148
1.599218	11.6260237337215
1.600243	10.7666880129615
1.601269	10.1475541197071
1.602294	11.3474778724625
1.60332	10.7196965672471
1.604345	10.3436750151882
1.60537	10.6776161344527
1.606396	10.8596411925485
1.607421	11.0302500771163
1.608447	11.4431822387286
1.609472	10.7768039691051
1.610497	11.019001714262
1.611523	10.4012952568724
1.612548	10.939446749074
1.613574	10.2545547793079
1.614599	10.565215505651
1.615624	10.7419117196433
1.61665	10.1956124744214
1.617675	10.2758064296631
1.6187	10.5894993929413
1.619726	10.944669208515
1.620751	11.0420621235301
1.621777	10.6026670502183
1.622802	10.8670042812035
1.623827	10.5030684728588
1.624853	9.94961514090118
1.625878	10.1595944240595
1.626904	9.84252112542029
1.627929	11.0492164020213
1.628954	10.2364107141953
1.62998	10.1047490500681
1.631005	10.4663115834913
1.632031	10.0509654712527
1.633056	10.0619245396117
1.634081	10.2068667558994
1.635107	10.421373684818
1.636132	10.7778878783564
1.637158	10.3830507457399
1.638183	10.230464326627
1.639208	10.8830149918794
1.640234	10.0966912588915
1.641259	9.57785295276901
1.642284	9.76303331387013
1.64331	9.63319615303412
1.644335	10.4214997105555
1.645361	10.2177543737839
1.646386	10.2681455026872
1.647411	9.44773982737465
1.648437	10.0121542764107
1.649462	9.94744262877495
1.650488	10.1150101860244
1.651513	9.78960081158667
1.652538	9.66116922888074
1.653564	9.91827906745853
1.654589	10.0601029854781
1.655615	10.0634683047314
1.65664	9.44713667238376
1.657665	9.37366152166255
1.658691	9.75130434961734
1.659716	10.105754100543
1.660741	9.93650785124211
1.661767	9.27985859368261
1.662792	9.73219581518049
1.663818	9.44456575343271
1.664843	9.83105505606886
1.665868	9.58061195615588
1.666894	9.65552530840033
1.667919	9.38357733614223
1.668945	9.24373843720732
1.66997	9.63256837901523
1.670995	9.31406061344954
1.672021	9.37013146302148
1.673046	9.46681567877098
1.674072	9.72530570128467
1.675097	8.64534042985937
1.676122	8.9559828819866
1.677148	9.24240187780049
1.678173	8.98891794249081
1.679199	9.09709894607754
1.680224	8.74679992608114
1.681249	8.93510059557211
1.682275	9.35653628355178
1.6833	8.2008595812572
1.684325	8.52603006459278
1.685351	8.63138594825464
1.686376	8.99484158650907
1.687402	8.06067482066266
1.688427	9.06946163595596
1.689452	8.14867095125325
1.690478	8.71542274975632
1.691503	8.44381522651236
1.692529	8.67274214221414
1.693554	8.87518072031241
1.694579	8.79618453098825
1.695605	7.95592356143176
1.69663	8.58718171572408
1.697656	8.34516570561981
1.698681	8.34882962433664
1.699706	8.04408008558126
1.700732	8.14797519075807
1.701757	8.73591699001095
1.702782	8.96161883148642
1.703808	8.33682851655696
1.704833	8.30049248113894
1.705859	8.44066544594157
1.706884	7.89021392935762
1.707909	7.99989065795408
1.708935	8.26153429600338
1.70996	8.0310340663818
1.710986	7.83229855854857
1.712011	8.21976821369131
1.713036	8.17668636598109
1.714062	7.77941113620088
1.715087	8.04631926911709
1.716113	7.46693874101677
1.717138	7.70838276015477
1.718163	7.82005292757178
1.719189	7.61632202880275
1.720214	7.56691144057898
1.721239	7.54735863349139
1.722265	7.37624787307978
1.72329	7.39421541201966
1.724316	7.6498181013463
1.725341	7.41202659345803
1.726366	7.29707053087916
1.727392	7.31503258387993
1.728417	7.31035561450809
1.729443	7.18261593850855
1.730468	7.3489249955884
1.731493	7.22880489213155
1.732519	6.73603128421128
1.733544	7.25051464713402
1.73457	6.92721021099988
1.735595	7.30637505134639
1.73662	6.77550668087399
1.737646	7.1237137555286
1.738671	6.53446197498593
1.739697	6.71023958111378
1.740722	6.80639247887051
1.741747	6.80337840279401
1.742773	6.67618669867882
1.743798	7.06248131663587
1.744823	6.57343340465734
1.745849	6.60935557912729
1.746874	6.70522123668745
1.7479	6.58495114016809
1.748925	6.59885180704704
1.74995	6.15689085267637
1.750976	6.06904538770259
1.752001	6.06455978623222
1.753027	6.05795906245993
1.754052	6.00381171669282
1.755077	6.5968679860765
1.756103	6.08160173437393
1.757128	6.1654107625284
1.758154	6.07790837139365
1.759179	6.13943181755967
1.760204	6.1195921358053
1.76123	5.87926436956955
1.762255	5.7409553688887
1.76328	5.46372212367156
1.764306	5.76300123836357
1.765331	5.41377715813745
1.766357	6.01987742422892
1.767382	5.59551908200017
1.768407	5.4702777475957
1.769433	5.56104113564583
1.770458	5.67147929309805
1.771484	5.61732713905498
1.772509	5.29428962728344
1.773534	5.15665252046267
1.77456	5.05326916832658
1.775585	5.07299203681269
1.776611	5.025431458176
1.777636	4.75832775170185
1.778661	5.0523042357555
1.779687	4.76267826506155
1.780712	4.74613240541917
1.781738	4.78346726509976
1.782763	4.87002922456286
1.783788	4.51518671124163
1.784814	4.63983637719532
1.785839	4.61446528145586
1.786864	4.39089715389156
1.78789	4.34285721825602
1.788915	4.39280581955736
1.789941	4.27099561150852
1.790966	4.45188947689968
1.791991	4.15085158051333
1.793017	4.15206472920221
1.794042	4.16498188937011
1.795068	4.20580832760125
1.796093	3.87416120050907
1.797118	3.66841626563099
1.798144	3.68316052492
1.799169	3.81972179217767
1.800195	3.58037160402576
1.80122	3.4408803506834
1.802245	3.21106036517067
1.803271	3.28747884493908
1.804296	3.02076156082191
1.805321	3.0542781144421
1.806347	2.79888107589833
1.807372	2.78955657124658
1.808398	2.67752112324696
1.809423	2.65536464028163
1.810448	2.45493186231838
1.811474	2.40494501140034
1.812499	2.37072296291406
1.813525	2.27983523116809
1.81455	1.9771255003507
1.815575	1.90253336461184
1.816601	1.55581826573205
1.817626	1.37873421003261
1.818652	1.45788163059071
1.819677	1.47207000299987
1.820702	1.34230338677262
1.821728	1.24627176722706
1.822753	1.19583531320525
1.823778	1.0972220967288
1.824804	0.964634356823953
1.825829	0.881305903346057
1.826855	0.90134856583131
1.82788	0.780525387931059
1.828905	0.787547909010068
1.829931	0.672553108133157
1.830956	0.634296891682121
1.831982	0.517045152304709
1.833007	0.498075037961551
1.834032	0.493935505543234
1.835058	0.416298432230797
1.836083	0.411162465627165
1.837109	0.429389153212452
1.838134	0.489952254394854
1.839159	0.37947187134615
1.840185	0.29027584601129
1.84121	0.291310605948294
1.842236	0.240872212000907
1.843261	0.290210125630313
1.844286	0.280312306961972
1.845312	0.228551214949763
1.846337	0.182206107517831
1.847362	0.136494066540096
1.848388	0.111353392601681
1.849413	0.124253059946408
1.850439	0.139577533584492
1.851464	0.193600847195151
1.852489	0.102546090261804
1.853515	0.120203231567625
1.85454	0.101347374382773
1.855566	0.0623024129063562
1.856591	0.0934921993467072
1.857616	0.0783883260386458
1.858642	0.085979540684683
1.859667	0.120268048094879
1.860693	0.0895278186017028
1.861718	0.136451419663306
1.862743	0.0975721731923959
1.863769	0.111252852757187
1.864794	0.0910394609773773
1.865819	0.111747315504079
1.866845	0.0837731211909823
1.86787	0.0672610026207678
1.868896	0.0763767134006517
1.869921	0.0892695840526337
1.870946	0.053692421877598
1.871972	0.0882440729347544
1.872997	0.0668735461817298
1.874023	0.0401059995666216
1.875048	0.0661053162652451
1.876073	0.0575467487019764
1.877099	0.0674555718558105
1.878124	0.0315563339944486
1.87915	0.0546310997762094
1.880175	0.0783883260386458
1.8812	0.0439899101779287
1.882226	0.070036787747966
1.883251	0.0421245914229689
1.884277	0.106778050849813
1.885302	0.0820962378422053
1.886327	0.0813878883781797
1.887353	0.0262300478700713
1.888378	0.0499517496211495
1.889403	0.0804529206030041
1.890429	0.080919054132731
1.891454	0.0340175729643581
1.89248	0.053692421877598
1.893505	0.0358330828200451
1.89453	0.0432340704343564
1.895556	0.0306578452879848
1.896581	0.0459378271003739
1.897607	0.0441171619707867
1.898632	0.0372042508391634
1.899657	0.0647437822123987
1.900683	0.0571830587823247
1.901708	0.0754121259647658
1.902734	0.115106214061952
1.903759	0.0692780964138082
1.904784	0.0359840779263065
1.90581	0.0835314855238485
1.906835	0.0315961961576469
1.90786	0.0488453318977791
1.908886	0.100176332376102
1.909911	0.0150813505635139
1.910937	0.0536247097456993
1.911962	0.0441771704530892
1.912987	0.0976839464071981
1.914013	0.0687627111537591
1.915038	0.0404431115047704
1.916064	0.0134198769157889
1.917089	0.0441687296677242
1.918114	0.0535114645931131
1.91914	0.0168346165265295
1.920165	0.00564563599011174
1.921191	0.015984282418993
1.922216	0.030523572983319
1.923241	0.0502255347135638
1.924267	0.0308472251556797
1.925292	0.0213325146560003
1.926317	0.0414680116717416
1.927343	0.0369877491585447
1.928368	0.0566199581302433
1.929394	0.019267225985446
1.930419	0.0189263994272815
1.931444	0.0303096681926924
1.93247	0.0487634282861794
1.933495	0.00539308821322005
1.934521	0.0472326394077748
1.935546	0.0263476922476869
1.936571	0.0354593370861282
1.937597	0.0253681034976169
1.938622	0.0496445055763818
1.939648	0.034042942879008
1.940673	0.050456446003851
1.941698	0.0269179107952201
1.942724	0.0390766825416706
1.943749	0.0289678685032244
1.944775	0.0217417639384871
1.9458	0.0398863230276006
1.946825	0.041959650860166
1.947851	0.020937690336324
1.948876	0.0652829828254822
1.949901	0.0760708084366585
1.950927	0.0642694055965294
1.951952	0.0569840254254866
1.952978	0.0263037794292106
1.954003	0.0187391819643993
1.955028	0.0455779518578468
1.956054	0.011678323581467
1.957079	0.0422758110509272
1.958105	0.0253521208417008
1.95913	0.0446113962987681
1.960155	0.0104574701226062
1.961181	0.0232659783050762
1.962206	0.0410075525827487
1.963232	0.0405886328457919
1.964257	0.0283067708265637
1.965282	0.0272404995333235
1.966308	0.0376048938613314
1.967333	0.0231382239436392
1.968358	0.0253716664441857
1.969384	0.0502132686765844
1.970409	0.0176135714583187
1.971435	0.0599126993679721
1.97246	0.0691741841287933
1.973485	0.0496629706774101
1.974511	0.0651429900482281
1.975536	0.03905878639959
1.976562	0.0325366955100314
1.977587	0.0205777561746304
1.978612	0.0616323085639099
1.979638	0.0366194301681024
1.980663	0.00917022687878272
1.981689	0.0392772036022856
1.982714	0.0159131411416665
1.983739	0.0426110986437876
1.984765	0.0138752661097514
1.98579	0.0499960810625203
1.986816	0.041888661718557
1.987841	0.0206323175607886
1.988866	0.0109234662370502
1.989892	0.0254806046065728
1.990917	0.0209732776108796
1.991942	0.0359590539040643
1.992968	0.0760531050165613
1.993993	0.0143298279225384
1.995019	0.0517477558341654
1.996044	0.051696786189624
1.997069	0.011093560528011
1.998095	0.025474427848759
1.99912	0.0585007986313324
2.000146	0.00910843140095467
2.001171	0.0205065380215932
2.002196	0.0246266564377099
2.003222	0.0925439480559049
2.004247	0.016698294603836
2.005273	0.0125761327358471
2.006298	0.0397654609445647
2.007323	0.0439127466555764
2.008349	0.0751729484273013
2.009374	0.0460075581267883
2.010399	0.0486000689917473
2.011425	0.058787383879534
2.01245	0.0226414724954523
2.013476	0.0257845020641664
2.014501	0.0436625190252185
2.015526	0.0393062006303549
2.016552	0.0283663972728738
2.017577	0.00611314663855408
2.018603	0.0472828568448788
2.019628	0.0457142952621606
2.020653	0.0285065884658801
2.021679	0.0481677072400321
2.022704	0.0375608142895345
2.02373	0.0864080896492603
2.024755	0.0789248590377487
2.02578	0.0225345831722377
2.026806	0.0851391335769455
2.027831	0.0580029437245568
2.028856	0.0677433544263797
2.029882	0.0840022308369534
2.030907	0.0460087142958918
2.031933	0.00318206227855993
2.032958	0.0403202547646577
2.033983	0.0481714908834053
2.035009	0.0708675926894974
2.036034	0.0543606676558796
2.03706	0.0867205433227781
2.038085	0.0363122400826512
2.03911	0.0537401122561258
2.040136	0.0467998606744347
2.041161	0.0536754279941148
2.042187	0.0421276377888875
2.043212	0.0819660326399399
2.044237	0.104295395846082
2.045263	0.0383384000795547
2.046288	0.0497723336925699
2.047314	0.0889914296607544
2.048339	0.0283512909927059
2.049364	0.0598237788518663
2.05039	0.0268154382385465
2.051415	0.101768847437055
2.05244	0.0326856433187432
2.053466	0.0444456716674245
2.054491	0.0865678886457201
2.055517	0.0236726301530903
2.056542	0.00335597955053499
2.057567	0.0559769371234362
2.058593	0.0632844655134141
2.059618	0.0268109849131588
2.060644	0.0403480528605904
2.061669	0.0646023619754797
2.062694	0.0664422161183161
2.06372	0.0458204746289776
2.064745	0.0630681928387242
2.065771	0.0413695576456565
2.066796	0.0310063533125165
2.067821	0.0228204428361316
2.068847	0.0629811246897767
2.069872	0.0762686085544321
2.070897	0.0064743717372203
2.071923	0.0373240123955504
2.072948	0.00675147472458194
2.073974	0.0542883259038672
2.074999	0.0142296637444016
2.076024	0.0093971026781442
2.07705	0.10164852553906
2.078075	0.0261752720422348
2.079101	0.0471810642651838
2.080126	0.0122775897516294
2.081151	0.0146567427556611
2.082177	0.0200296989877981
2.083202	0.0283826643294424
2.084228	0.0849037702349672
2.085253	0.046153036846417
2.086278	0.022573479080587
2.087304	0.0936864777417552
2.088329	0.0585493988916545
2.089355	0.0246390770488283
2.09038	0.0579798525938149
2.091405	0.02609965666851
2.092431	0.0538907460459014
2.093456	0.0618409691795765
2.094481	0.0381974261480477
2.095507	0.0217440845301114
2.096532	0.0914932590787103
2.097558	0.0633715318894415
2.098583	0.0862955966479522
2.099608	0.0522717178336431
2.100634	0.0551090653733447
2.101659	0.0404738833728826
2.102685	0.0634188420212834
2.10371	0.0523036297954215
2.104735	0.0428804772795701
2.105761	0.0284218690664513
2.106786	0.00894463001929141
2.107812	0.0182825237368391
2.108837	0.111574100269256
2.109862	0.0498011468973904
2.110888	0.0231235507309983
2.111913	0.0612323358511645
2.112938	0.0546386703764083
2.113964	0.0155485048306448
2.114989	0.0825122606538235
2.116015	0.0481240836015594
2.11704	0.0937121654747883
2.118065	0.0550515226680144
2.119091	0.0565904077483833
2.120116	0.0287828604734172
2.121142	0.0256216499645437
2.122167	0.0699283282730168
2.123192	0.0292153700294012
2.124218	0.0380370348422926
2.125243	0.087123244396068
2.126269	0.0329382207320622
2.127294	0.0878257648726705
2.128319	0.0844856856189574
2.129345	0.0377234146351003
2.13037	0.106411972415109
2.131395	0.0688932231499623
2.132421	0.0448211616236103
2.133446	0.0413596556614363
2.134472	0.0467718555359139
2.135497	0.0561755502236088
2.136522	0.0369515283526081
2.137548	0.043478166661636
2.138573	0.053387013470626
2.139599	0.092067755955519
2.140624	0.0411412753411328
2.141649	0.019069128297086
2.142675	0.0504750916114369
2.1437	0.0737828756600914
2.144726	0.0829557906227805
2.145751	0.0389324763227951
2.146776	0.0259919106895126
2.147802	0.0141764329944066
2.148827	0.0734696169209136
2.149853	0.0424592261000778
2.150878	0.025906327371924
2.151903	0.120167918180706
2.152929	0.0536448309461294
2.153954	0.109418285195234
2.154979	0.115174302977146
2.156005	0.0647937950510249
2.15703	0.0379679984044155
2.158056	0.0766397903456905
2.159081	0.0135116181730937
2.160106	0.0141521115952696
2.161132	0.027539289393078
2.162157	0.107869550468925
2.163183	0.0510113970709389
2.164208	0.075497627009665
2.165233	0.0381418007958106
2.166259	0.0567785221648864
2.167284	0.0446175074526222
2.16831	0.0747530498260319
2.169335	0.0830388329325003
2.17036	0.0804820547610025
2.171386	0.0936030673441938
2.172411	0.0488585333758208
2.173436	0.0402048359043269
2.174462	0.0834834019330657
2.175487	0.067200346728421
2.176513	0.027326561350505
2.177538	0.0483775094650975
2.178563	0.0353555519679753
2.179589	0.0878254135665145
2.180614	0.0735646472625554
2.18164	0.103570152421837
2.182665	0.0298158991933026
2.18369	0.0561237395139466
2.184716	0.101201893813292
2.185741	0.0378530986295732
2.186767	0.0262508410114367
2.187792	0.0523702943303491
2.188817	0.085072946300093
2.189843	0.0988380995927345
2.190868	0.0982653738181512
2.191893	0.07221126118593
2.192919	0.0994005220086479
2.193944	0.0134974793472604
2.19497	0.0924428178387488
2.195995	0.0697148440088049
2.19702	0.110339715393371
2.198046	0.110485592041979
2.199071	0.0251870073988991
2.200097	0.0668261318452512
2.201122	0.0727655247182847
2.202147	0.0687463072458441
2.203173	0.0450490984138085
2.204198	0.0060686572674993
2.205224	0.0465178180726301
2.206249	0.100559040891568
2.207274	0.158714534428049
2.2083	0.0123826369457486
2.209325	0.0230092244778589
2.210351	0.0319945916572973
2.211376	0.046044373822641
2.212401	0.0948626178961861
2.213427	0.115965812867417
2.214452	0.129601628726982
2.215477	0.0391765231738321
2.216503	0.0402791114211175
2.217528	0.00442302862541223
2.218554	0.00796443989903433
2.219579	0.0788162039855091
2.220604	0.0875373784792948
2.22163	0.111253395061359
2.222655	0.0251836734165094
2.223681	0.124319352559746
2.224706	0.0514321268076909
2.225731	0.0964931843318947
2.226757	0.0865329718574954
2.227782	0.0706265001415179
2.228808	0.0429731923972015
2.229833	0.150878061908384
2.230858	0.0859693031780263
2.231884	0.087324395884199
2.232909	0.0404530942019159
2.233934	0.0578127922935573
2.23496	0.105060827569359
2.235985	0.0394676219100417
2.237011	0.06807974072649
2.238036	0.0390131427468106
2.239061	0.0252835604462366
2.240087	0.0392915245924678
2.241112	0.0837186381638748
2.242138	0.038752949968854
2.243163	0.0795690903605144
2.244188	0.0239867456640823
2.245214	0.030775196785686
2.246239	0.0811232388956611
2.247265	0.0447755844678218
2.24829	0.0429687899592088
2.249315	0.0276156283958939
2.250341	0.0601411963596848
2.251366	0.0353972784712059
2.252392	0.0607265646341607
2.253417	0.00819458172541863
2.254442	0.0590980536509774
2.255468	0.0283884437422853
2.256493	0.0667644406143884
2.257518	0.0393452461497904
2.258544	0.0644109381001278
2.259569	0.030326081981977
2.260595	0.0415570874515732
2.26162	0.0351420310623532
2.262645	0.0293729651076972
2.263671	0.0533057538650463
2.264696	0.0483320129248849
2.265722	0.0127749499544093
2.266747	0.0382634658767342
2.267772	0.0305062924739159
2.268798	0.0120629587920769
2.269823	0.00977045696631519
2.270849	0.0520772408284128
2.271874	0.0245049043402275
2.272899	0.0267020306537256
2.273925	0.0689040186680632
2.27495	0.0580928892306322
2.275975	0.0973786989377882
2.277001	0.0445509466209911
2.278026	0.0683966026479207
2.279052	0.0479012431074236
2.280077	0.0493545268660333
2.281102	0.0784190795277786
2.282128	0.0489033361481985
2.283153	0.0383579405223586
2.284179	0.0215067190455448
2.285204	0.097767727071434
2.286229	0.108903828095518
2.287255	0.0566866142045863
2.28828	0.0539242814219281
2.289306	0.0368325070177796
2.290331	0.0338757186328583
2.291356	0.0900782199596867
2.292382	0.0732645073884552
2.293407	0.0388819002033247
2.294433	0.0258438302570265
2.295458	0.118935246708028
2.296483	0.0391682841785864
2.297509	0.0227354128846094
2.298534	0.0942256632221445
2.299559	0.0385836316632455
2.300585	0.0537118628800901
2.30161	0.0385989776203308
2.302636	0.0302536094323653
2.303661	0.0835098306904744
2.304686	0.0237502815405839
2.305712	0.0722062414289326
2.306737	0.0177891713857782
2.307763	0.0635503436815105
2.308788	0.0901505611863293
2.309813	0.0285122815293645
2.310839	0.0393947301746376
2.311864	0.0207125009015933
2.31289	0.0883085267764518
2.313915	0.0173703084241851
2.31494	0.0604037448999861
2.315966	0.0449657424710264
2.316991	0.0284374283204811
2.318016	0.118875865551984
2.319042	0.070671089842224
2.320067	0.0614138326481404
2.321093	0.0342300097460284
2.322118	0.0194018007870916
2.323143	0.0226336308818644
2.324169	0.020809578361522
2.325194	0.0324276419536157
2.32622	0.0571162000311636
2.327245	0.0349244545233923
2.32827	0.121029442435944
2.329296	0.0307688123170628
2.330321	0.0600561103420609
2.331347	0.0206881676690808
2.332372	0.105045670307346
2.333397	0.0333756462328207
2.334423	0.012773262071748
2.335448	0.0522641036176935
2.336473	0.0754733580940692
2.337499	0.0191796738127112
2.338524	0.0698005993750662
2.33955	0.0402555400686974
2.340575	0.0182508289714722
2.3416	0.0779154458331145
2.342626	0.117699397172462
2.343651	0.0202924987556018
2.344677	0.0644320595495519
2.345702	0.0573685518329285
2.346727	0.0339352431356341
2.347753	0.0350135893525143
2.348778	0.0162143140575019
2.349804	0.0183444365808983
2.350829	0.0636298428849388
2.351854	0.0791034674056182
2.35288	0.0290977146937959
2.353905	0.0288799694579703
2.354931	0.00957520652488211
2.355956	0.0428486984026026
2.356981	0.0790574727790612
2.358007	0.0356809150258734
2.359032	0.0207974263058395
2.360057	0.0387760678734497
2.361083	0.0971956611391604
2.362108	0.0773386860481532
2.363134	0.0497908071945214
2.364159	0.00742145944334456
2.365184	0.0514027220165168
2.36621	0.0230086020154175
2.367235	0.0516703632617161
2.368261	0.00418318933716524
2.369286	0.0412240386715482
2.370311	0.0178688106161226
2.371337	0.00424797768976745
2.372362	0.0187576155958809
2.373388	0.0359223946246988
2.374413	0.0579633869314391
2.375438	0.0372908750780724
2.376464	0.0462519984659345
2.377489	0.0126650691302362
2.378514	0.063290835731522
2.37954	0.060448599895139
2.380565	0.0273071115326759
2.381591	0.0369700783367429
2.382616	0.032478887561125
2.383641	0.0378589308474374
2.384667	0.0536973088870318
2.385692	0.019382687340053
2.386718	0.0559565762807736
2.387743	0.0610022373006343
2.388768	0.135056614552973
2.389794	0.0498893110824483
2.390819	0.086581247690407
2.391845	0.0679221292444767
2.39287	0.0417379270971995
2.393895	0.0442835173206
2.394921	0.0486397929453241
2.395946	0.033535178477958
2.396972	0.0251163662631879
2.397997	0.0389995073833013
2.399022	0.0178307551406944
2.400048	0.0765276584749919
2.401073	0.0253146121974829
2.402098	0.042880689244723
2.403124	0.0189079339256356
2.404149	0.0510477155540976
2.405175	0.0302792228152326
2.4062	0.0408516593444526
2.407225	0.0698919010594024
2.408251	0.0497951446953184
2.409276	0.0667356561262014
2.410302	0.0770463545892945
2.411327	0.0425398862793496
2.412352	0.0083893038729897
2.413378	0.0656329394135452
2.414403	0.0872849078029031
2.415429	0.0765669319134329
2.416454	0.105250320157814
2.417479	0.0520761576590996
2.418505	0.0876189315728199
2.41953	0.0312471663724985
2.420555	0.0800149689669339
2.421581	0.0992996384630881
2.422606	0.0490371300169056
2.423632	0.0444773048452042
2.424657	0.0153111857783111
2.425682	0.0175987388994155
2.426708	0.0580676803446814
2.427733	0.0290377427524541
2.428759	0.00865852701087499
2.429784	0.0660821351517375
2.430809	0.0218646112891382
2.431835	0.0439804427416755
2.43286	0.035925840823236
2.433886	0.0281590225467096
2.434911	0.0249035523590872
2.435936	0.0698628783543449
2.436962	0.01394451947378
2.437987	0.0392341598361555
2.439012	0.0402313086925182
2.440038	0.0315369195995947
2.441063	0.0320854186769333
2.442089	0.0315123881509733
2.443114	0.0342421480388672
2.444139	0.0471129716081782
2.445165	0.00822001685419179
2.44619	0.0596469434769
2.447216	0.0251037012631405
2.448241	0.0360451747741232
2.449266	0.0511241289174652
2.450292	0.044486655872448
2.451317	0.0499320614372299
2.452343	0.0286797527721005
2.453368	0.0113409520855631
2.454393	0.0837757694416709
2.455419	0.0556890172463551
2.456444	0.09476000944146
2.45747	0.0506345281672941
2.458495	0.0356127950665726
2.45952	0.0919348035615033
2.460546	0.0582353180897726
2.461571	0.0476502050846846
2.462596	0.0531872711793837
2.463622	0.0345254359206679
2.464647	0.0121000272543953
2.465673	0.0643891543720128
2.466698	0.0590312146673251
2.467723	0.0746044203164317
2.468749	0.0430793453006008
2.469774	0.032140397302157
2.4708	0.0486554009493592
2.471825	0.0615115869691036
2.47285	0.0640080580130229
2.473876	0.00946814554428506
2.474901	0.0209768712863341
2.475927	0.0392233403485548
2.476952	0.0256183260061575
2.477977	0.0130689194923261
2.479003	0.0190965824198707
2.480028	0.0538553980095153
2.481053	0.0457713185558926
2.482079	0.0761751562219862
2.483104	0.0576266512634293
2.48413	0.0576732141778115
2.485155	0.0202415550393739
2.48618	0.0997366526960796
2.487206	0.0472294775883928
2.488231	0.0385862772954361
2.489257	0.0406536616841755
2.490282	0.0257503293197056
2.491307	0.0643280408160384
2.492333	0.0573971735989578
2.493358	0.0439504031223344
2.494384	0.0276706049349594
2.495409	0.0979704655296667
2.496434	0.125076542599003
2.49746	0.0464359299485754
2.498485	0.046913975046957
2.49951	0.0383720272701925
2.500536	0.0429655952279367
2.501561	0.0364037413307698
2.502587	0.0241167544707438
2.503612	0.0474172693688265
2.504637	0.0278543062739874
2.505663	0.0443577689463503
2.506688	0.0214578334552396
2.507714	0.0668373645955796
2.508739	0.0587919180384456
2.509764	0.0461297552229415
2.51079	0.0453533759517327
2.511815	0.016631826899617
2.512841	0.042940050528984
2.513866	0.028965995675697
2.514891	0.0568113918608726
2.515917	0.0165815265033433
2.516942	0.0632096300087228
2.517968	0.0526394712530407
2.518993	0.0236810398185933
2.520018	0.0148769746367681
2.521044	0.0291611834195704
2.522069	0.0378136217823663
2.523094	0.0690340461416554
2.52412	0.0810703654385559
2.525145	0.0681135389139435
2.526171	0.0662740178327103
2.527196	0.0527780455546991
2.528221	0.0667491281368446
2.529247	0.0485311343286524
2.530272	0.100133896141933
2.531298	0.0458372589049195
2.532323	0.0521201516929428
2.533348	0.0528526542544128
2.534374	0.0290989215948375
2.535399	0.109509394035293
2.536425	0.0574227031719337
2.53745	0.0166521780262093
2.538475	0.0582891090286556
2.539501	0.011510325341117
2.540526	0.0872141020369183
2.541551	0.0553742435914722
2.542577	0.025712919376191
2.543602	0.0494229909213121
2.544628	0.0774191167669672
2.545653	0.054440924781709
2.546678	0.0474622143322158
2.547704	0.0201660162975109
2.548729	0.0163735567643754
2.549755	0.0458600066088438
2.55078	0.0561731665544555
[truncated: 48 more rows]
