# Supplementary material for: Nanoscale magnonic Fabry-Pérot resonator for low-loss spin-wave manipulation
Source: Nat Commun. 2021 Apr 16;12:2293. doi: 10.1038/s41467-021-22520-6 (PMC8052321; doi:10.1038/s41467-021-22520-6)
Supplement: Supplementary file 4 — Source Data [file 41467_2021_22520_MOESM4_ESM.zip › Source data/Fig3/Fig3d_6mT.txt]

0.5010254	0.10365307203167
0.5020508	0.233219484607033
0.5030762	0.196447285545639
0.5041016	0.32358640364045
0.505127	0.142191224667714
0.5061523	0.135497147237137
0.5071777	0.236063424689489
0.5082031	0.198615650788275
0.5092285	0.330551047858723
0.5102539	0.153650353323064
0.5112793	0.0458118191942178
0.5123047	0.373582717950799
0.5133301	0.0507249250430249
0.5143555	0.27171910911513
0.5153809	0.119547438511735
0.5164062	0.168027735656606
0.5174316	0.507548314650349
0.518457	0.133968426149873
0.5194824	0.320312689302344
0.5205078	0.186552838418341
0.5215332	0.0821987178050589
0.5225586	0.0911600191876049
0.523584	0.125306540187893
0.5246094	0.0914741896540877
0.5256348	0.111156040367456
0.5266601	0.388212483509353
0.5276855	0.172537193997448
0.5287109	0.101923470995786
0.5297363	0.164044373103525
0.5307617	0.171870521850491
0.5317871	0.246809227665823
0.5328125	0.151083994727683
0.5338379	0.370080124707579
0.5348633	0.0628823438255175
0.5358887	0.0108311932038
0.536914	0.155531523451531
0.5379394	0.284647356825165
0.5389648	0.0333663917309154
0.5399902	0.323008483664207
0.5410156	0.0562385945104863
0.542041	0.0942660555083244
0.5430664	0.198767781271535
0.5440918	0.288272140769933
0.5451172	0.303261572673773
0.5461426	0.196748522315575
0.5471679	0.158767642371984
0.5481933	0.0883834042337327
0.5492187	0.147993274920402
0.5502441	0.251589709278917
0.5512695	0.347626083769688
0.5522949	0.371254001065281
0.5533203	0.223480479705309
0.5543457	0.100259145340172
0.5553711	0.116154985105282
0.5563965	0.256420855099502
0.5574218	0.0660444387744956
0.5584472	0.0517995891100702
0.5594726	0.130434762857944
0.560498	0.070247549599433
0.5615234	0.0488683064147955
0.5625488	0.199394304394359
0.5635742	0.468661045530883
0.5645996	0.153079905990148
0.565625	0.150183487832486
0.5666504	0.106481434303124
0.5676757	0.212157851785881
0.5687011	0.140485913889382
0.5697265	0.261780014326061
0.5707519	0.141025371132973
0.5717773	0.507746268965286
0.5728027	0.185289506834063
0.5738281	0.107662227464134
0.5748535	0.15848665602296
0.5758789	0.261347368988096
0.5769043	0.172831328966222
0.5779296	0.242342292192624
0.578955	0.291466170053078
0.5799804	0.13819236674937
0.5810058	0.0649061360947029
0.5820312	0.0278096469604537
0.5830566	0.252889502068571
0.584082	0.0622336163564902
0.5851074	0.034713505143687
0.5861328	0.326229429496282
0.5871582	0.0146489218317288
0.5881835	0.109056984177633
0.5892089	0.147495368838095
0.5902343	0.166964920431168
0.5912597	0.10608740854013
0.5922851	0.216097247526579
0.5933105	0.162297935590113
0.5943359	0.0907415036024382
0.5953613	0.138990002806127
0.5963867	0.0419820487416124
0.5974121	0.27099980141489
0.5984374	0.122748693664471
0.5994628	0.11724015704771
0.6004882	0.164402681397628
0.6015136	0.0581205697382828
0.602539	0.205075796888898
0.6035644	0.151135673119001
0.6045898	0.200241728576839
0.6056152	0.234725811421965
0.6066406	0.0844947061503879
0.607666	0.184101491827985
0.6086913	0.0690186266975814
0.6097167	0.117462791333809
0.6107421	0.104880300319814
0.6117675	0.177210840672686
0.6127929	0.10893972784856
0.6138183	0.152669996563092
0.6148437	0.0742079012555105
0.6158691	0.079231536634007
0.6168945	0.0331859272741884
0.6179199	0.0580584432887526
0.6189452	0.0859086041399027
0.6199706	0.389083454125744
0.620996	0.238374297087308
0.6220214	0.105747187795991
0.6230468	0.188118394571132
0.6240722	0.12767158684908
0.6250976	0.0309825957402297
0.626123	0.265291680535086
0.6271484	0.103626915134414
0.6281738	0.107033900615873
0.6291991	0.0672753736990832
0.6302245	0.107981132611539
0.6312499	0.093726430939545
0.6322753	0.130009656253117
0.6333007	0.0253657033854967
0.6343261	0.188975035084406
0.6353515	0.161082030631953
0.6363769	0.254477840282509
0.6374023	0.0400242336457864
0.6384277	0.0584128920346347
0.639453	0.0619039353916025
0.6404784	0.130426055922367
0.6415038	0.0413738699232281
0.6425292	0.196146312200786
0.6435546	0.305177767401615
0.64458	0.0830192980838317
0.6456054	0.102177942231981
0.6466308	0.0231292646780178
0.6476562	0.153414148751639
0.6486816	0.0438772738628666
0.6497069	0.0497873435352859
0.6507323	0.0566698338749109
0.6517577	0.0281699164091259
0.6527831	0.112481492318871
0.6538085	0.166374841567583
0.6548339	0.134065930224663
0.6558593	0.130522331091989
0.6568847	0.108175805395736
0.6579101	0.1530343485582
0.6589355	0.0411096799038988
0.6599608	0.106320164242528
0.6609862	0.0647463862652465
0.6620116	0.154454687546524
0.663037	0.0359026625730933
0.6640624	0.107400944622047
0.6650878	0.134413596517854
0.6661132	0.215312879271654
0.6671386	0.0160397103945185
0.668164	0.18001511284695
0.6691894	0.0653252085157591
0.6702147	0.289301802668511
0.6712401	0.0978104720629002
0.6722655	0.0980814954379388
0.6732909	0.238459109080604
0.6743163	0.199331798582385
0.6753417	0.12329719422632
0.6763671	0.0310182887073191
0.6773925	0.0942330339276933
0.6784179	0.298905240360235
0.6794433	0.0706293283751856
0.6804686	0.0114810306588472
0.681494	0.112224824878325
0.6825194	0.211605752316901
0.6835448	0.0516015583457263
0.6845702	0.162638955870692
0.6855956	0.134465366948283
0.686621	0.12371916900106
0.6876464	0.0744564998830246
0.6886718	0.0860008519103154
0.6896972	0.080441756924404
0.6907225	0.0404705614705638
0.6917479	0.033633897082607
0.6927733	0.153746138790593
0.6937987	0.0333564158918776
0.6948241	0.170268589077434
0.6958495	0.0960514243663378
0.6968749	0.266600496746706
0.6979003	0.0369071232549815
0.6989257	0.0992059270062092
0.6999511	0.183507254208572
0.7009764	0.0710536135411101
0.7020018	0.186864253564733
0.7030272	0.101742116239605
0.7040526	0.0651518117977797
0.705078	0.179050652968202
0.7061034	0.196767458528625
0.7071288	0.112598924161914
0.7081542	0.110221189646572
0.7091796	0.144208183282328
0.710205	0.0800004541029368
0.7112303	0.0414647656540466
0.7122557	0.0769100478088591
0.7132811	0.102098298199335
0.7143065	0.0636031296643436
0.7153319	0.165301222500288
0.7163573	0.0661980311846508
0.7173827	0.129849074466486
0.7184081	0.0437290297187944
0.7194335	0.0985260812367268
0.7204589	0.206871744960162
0.7214842	0.0515641310635412
0.7225096	0.133326691911447
0.723535	0.121040805827192
0.7245604	0.101073407199327
0.7255858	0.0368633719086087
0.7266112	0.104476864321722
0.7276366	0.0725904303965048
0.728662	0.114694727262021
0.7296874	0.152629889800649
0.7307128	0.161499408383591
0.7317381	0.113695444619539
0.7327635	0.147749341883973
0.7337889	0.066124355517571
0.7348143	0.0914561749576971
0.7358397	0.113165576550875
0.7368651	0.0396720813110379
0.7378905	0.0741479368567477
0.7389159	0.0275479859646695
0.7399413	0.136142803997245
0.7409667	0.0357391102100346
0.741992	0.117560340762659
0.7430174	0.128807167110681
0.7440428	0.169041050564255
0.7450682	0.104539431819015
0.7460936	0.0758422004277467
0.747119	0.047239965376721
0.7481444	0.150327040794834
0.7491698	0.0810186881735578
0.7501952	0.183376215382645
0.7512206	0.0510174203621579
0.7522459	0.0988965039937818
0.7532713	0.107675295401848
0.7542967	0.145600275869729
0.7553221	0.0941440059499557
0.7563475	0.0288649733314945
0.7573729	0.185066130220558
0.7583983	0.0390271312477064
0.7594237	0.231806508069787
0.7604491	0.032624460328712
0.7614745	0.092220913915915
0.7624998	0.0858013132466211
0.7635252	0.0929904835361044
0.7645506	0.115907162463553
0.765576	0.0938371945033786
0.7666014	0.0906665742398074
0.7676268	0.236758880264156
0.7686522	0.152601802220532
0.7696776	0.0754205400360147
0.770703	0.130618389822238
0.7717284	0.233648568487825
0.7727537	0.162823479753344
0.7737791	0.111998526618189
0.7748045	0.137328264482598
0.7758299	0.0292458848258178
0.7768553	0.147884154935606
0.7778807	0.0815237868410208
0.7789061	0.11255849010321
0.7799315	0.0945198116723177
0.7809569	0.126625900063562
0.7819823	0.113194949274296
0.7830076	0.0978377465154247
0.784033	0.136691598505086
0.7850584	0.134012103802533
0.7860838	0.06965271316465
0.7871092	0.181020592868823
0.7881346	0.106769263103453
0.78916	0.167853533872202
0.7901854	0.10078250196315
0.7912108	0.0318362295788383
0.7922362	0.180791454472853
0.7932615	0.0964803425732993
0.7942869	0.151823123833624
0.7953123	0.165213857152549
0.7963377	0.0765461582812652
0.7973631	0.0660512689451467
0.7983885	0.061857347888474
0.7994139	0.0832729649426805
0.8004393	0.161497326042558
0.8014647	0.155924143677881
0.8024901	0.0750486268313171
0.8035154	0.107319398262439
0.8045408	0.160193589063085
0.8055662	0.103672064018814
0.8065916	0.0184517022924092
0.807617	0.170114895633117
0.8086424	0.150068577475065
0.8096678	0.158119940735664
0.8106932	0.0871818896098226
0.8117186	0.046122029541668
0.812744	0.111789624448743
0.8137693	0.0828998131582388
0.8147947	0.125059709356447
0.8158201	0.0552859933826435
0.8168455	0.0376506214991364
0.8178709	0.0608469827764968
0.8188963	0.138877054929171
0.8199217	0.0425536544116296
0.8209471	0.041085752196085
0.8219725	0.0260625235780881
0.8229979	0.119268288519726
0.8240232	0.0679950445339364
0.8250486	0.0488037522997029
0.826074	0.0824671956760171
0.8270994	0.0741680023046327
0.8281248	0.0588622106981272
0.8291502	0.0983032353640494
0.8301756	0.132758451219696
0.831201	0.101966232364399
0.8322264	0.135087328197302
0.8332518	0.127099151235102
0.8342771	0.10249525216012
0.8353025	0.124288341612669
0.8363279	0.0807097437458067
0.8373533	0.155587863484642
0.8383787	0.128565985114048
0.8394041	0.0595229246865474
0.8404295	0.0206816375635813
0.8414549	0.122277010338519
0.8424803	0.118240424523032
0.8435057	0.104219201981102
0.844531	0.00328022749245384
0.8455564	0.154972203753467
0.8465818	0.140703932839683
0.8476072	0.0571016607939217
0.8486326	0.155761216194846
0.849658	0.069602674525004
0.8506834	0.0392680847561095
0.8517088	0.0776209421087063
0.8527342	0.0815897558154828
0.8537596	0.0844597599715563
0.8547849	0.0185105692379786
0.8558103	0.0123146293594492
0.8568357	0.050631171209758
0.8578611	0.146891303650034
0.8588865	0.116180382659155
0.8599119	0.0944233666048955
0.8609373	0.118420807062499
0.8619627	0.0457635371507852
0.8629881	0.13812783199212
0.8640135	0.0687236203665465
0.8650388	0.070524022175613
0.8660642	0.1014581444029
0.8670896	0.0358696368623628
0.868115	0.0218470682229138
0.8691404	0.120024260650602
0.8701658	0.110404895700111
0.8711912	0.0387401040486471
0.8722166	0.150018991740846
0.873242	0.0949779693773904
0.8742674	0.0708223262722462
0.8752927	0.0850242481875671
0.8763181	0.133370879068629
0.8773435	0.0632761234125487
0.8783689	0.0524201387204775
0.8793943	0.0665207062688213
0.8804197	0.142849718579653
0.8814451	0.100591036427439
0.8824705	0.173935843598293
0.8834959	0.0528286033428719
0.8845213	0.103668302894671
0.8855466	0.0208308421488615
0.886572	0.0825457502318272
0.8875974	0.10245988838192
0.8886228	0.0154301227789005
0.8896482	0.0800098254856765
0.8906736	0.0179994809131877
0.891699	0.145159120040949
0.8927244	0.0842272544176367
0.8937498	0.13544759706511
0.8947752	0.160253460090496
0.8958005	0.134015698036303
0.8968259	0.102052688214352
0.8978513	0.128633415457209
0.8988767	0.00986681381754617
0.8999021	0.0721663623671451
0.9009275	0.101859937410515
0.9019529	0.0890835998757325
0.9029783	0.125977455013951
0.9040037	0.167191495293178
0.9050291	0.0380728050843355
0.9060544	0.11982704441903
0.9070798	0.0502432514450827
0.9081052	0.0550741050916893
0.9091306	0.0644466511182109
0.910156	0.0858828049811195
0.9111814	0.0641895666027907
0.9122068	0.0444678620864024
0.9132322	0.0872533588610737
0.9142576	0.186273273915028
0.915283	0.148981416977882
0.9163083	0.144758885970638
0.9173337	0.0293291246858613
0.9183591	0.0713585877540752
0.9193845	0.0844493423795215
0.9204099	0.102137417594773
0.9214353	0.123670793168598
0.9224607	0.124314443338588
0.9234861	0.135481422988318
0.9245115	0.122546684688261
0.9255369	0.0427405273616684
0.9265622	0.101743061342777
0.9275876	0.0727789436593119
0.928613	0.142827092201109
0.9296384	0.0694243839551098
0.9306638	0.0545591281433795
0.9316892	0.0954506304206177
0.9327146	0.0441212451155518
0.93374	0.0576956969049382
0.9347654	0.0515030563836914
0.9357908	0.106050976889659
0.9368161	0.0964387578993762
0.9378415	0.072654901448043
0.9388669	0.171279520668569
0.9398923	0.0508960638652627
0.9409177	0.116437884724773
0.9419431	0.088673820055548
0.9429685	0.0472309431667497
0.9439939	0.11755867783959
0.9450193	0.0910279713168194
0.9460447	0.0968823480407886
0.94707	0.0712480660930899
0.9480954	0.0875838760004289
0.9491208	0.117525062687189
0.9501462	0.162484410571453
0.9511716	0.0510650600042973
0.952197	0.0349067568287075
0.9532224	0.118056014812041
0.9542478	0.0207607304392331
0.9552732	0.0919725685211975
0.9562986	0.123895093750582
0.9573239	0.0756390514873078
0.9583493	0.0934242390534234
0.9593747	0.183141035112223
0.9604001	0.125052132910349
0.9614255	0.0461218592440429
0.9624509	0.0311589832897288
0.9634763	0.159927811167579
0.9645017	0.0272224097694491
0.9655271	0.108845834068332
0.9665525	0.0173218857981406
0.9675778	0.111515534120983
0.9686032	0.0632682360995407
0.9696286	0.135409875934374
0.970654	0.162924073256798
0.9716794	0.114251647831588
0.9727048	0.0640136348635203
0.9737302	0.20962765963025
0.9747556	0.0405192952019332
0.975781	0.114109674947964
0.9768064	0.201300523902732
0.9778317	0.0428844178812689
0.9788571	0.095117752667357
0.9798825	0.168479000900581
0.9809079	0.0859477881726604
0.9819333	0.114917996957544
0.9829587	0.0702545060294199
0.9839841	0.109272746790741
0.9850095	0.117210625240668
0.9860349	0.117338474623621
0.9870603	0.0820731869226491
0.9880856	0.0947446034549937
0.989111	0.0372399347915554
0.9901364	0.171147463599974
0.9911618	0.124072184645541
0.9921872	0.104758587609274
0.9932126	0.109227389128726
0.994238	0.142321815283787
0.9952634	0.125608057564005
0.9962888	0.1591864953819
0.9973142	0.186258858839842
0.9983395	0.149196867335049
0.9993649	0.114323960162768
1.00039	0.0674588428212588
1.001416	0.114366085645881
1.002441	0.0841675222561298
1.003466	0.161932495863573
1.004492	0.149513727720427
1.005517	0.141215615088654
1.006543	0.0869097059533088
1.007568	0.149692601494262
1.008593	0.157611396030222
1.009619	0.166124643381
1.010644	0.10756355205418
1.01167	0.186482013428561
1.012695	0.0282279844946883
1.01372	0.115274101093101
1.014746	0.147741016617492
1.015771	0.0813514169958384
1.016797	0.148935633480079
1.017822	0.108432714692523
1.018847	0.167956552382265
1.019873	0.0794185686774025
1.020898	0.0186615182899514
1.021924	0.140848521631861
1.022949	0.0818677565916332
1.023974	0.0428090648376684
1.025	0.0544343766324489
1.026025	0.0930342702980708
1.02705	0.0420063066236928
1.028076	0.0406979596808845
1.029101	0.198999643001779
1.030127	0.0318386294298247
1.031152	0.207092826747795
1.032177	0.264134559620619
1.033203	0.354184975242807
1.034228	0.497478858411592
1.035254	0.658560879177969
1.036279	0.732511744244926
1.037304	0.862220835100087
1.03833	1.34722820208444
1.039355	2.50615129430085
1.040381	3.29401968052181
1.041406	4.35433832480413
1.042431	5.57033653629222
1.043457	6.75696561417224
1.044482	8.13469550173976
1.045507	9.53382202090274
1.046533	10.261708615379
1.047558	11.4540873918337
1.048584	11.9805057055764
1.049609	12.7760780280586
1.050634	12.9303280104562
1.05166	13.0227873980521
1.052685	14.908034551594
1.053711	15.4721893084787
1.054736	16.6207194410238
1.055761	17.6297014280602
1.056787	16.6023915774957
1.057812	19.0952182562572
1.058838	18.0581981379707
1.059863	20.6958523309405
1.060888	20.5148086687684
1.061914	20.2104486904694
1.062939	21.4143450875926
1.063964	22.0830836514288
1.06499	21.5239605147031
1.066015	21.7562761441498
1.067041	22.9787445544411
1.068066	23.0434611556936
1.069091	23.0413327026596
1.070117	25.0863189314273
1.071142	23.5877344423864
1.072168	24.6383193352185
1.073193	24.3722380094156
1.074218	24.0456462329982
1.075244	24.8430996195121
1.076269	24.0088586417768
1.077295	23.7105141530463
1.07832	24.138401502927
1.079345	25.7325021453482
1.080371	25.904996879454
1.081396	25.2901221703811
1.082422	25.9793064053566
1.083447	23.4195844000806
1.084472	25.3384441896843
1.085498	25.5874803429136
1.086523	24.8805177807797
1.087548	25.9746452004389
1.088574	26.4317282057492
1.089599	24.8606679389272
1.090625	23.3875250507145
1.09165	24.7090563392959
1.092675	23.857346027639
1.093701	26.1040386138612
1.094726	23.3218475655948
1.095752	25.6809442057457
1.096777	25.7604100853794
1.097802	24.3259487053003
1.098828	23.9659278311544
1.099853	25.2602885406422
1.100879	23.9911524932118
1.101904	25.7338893302765
1.102929	24.0745164495027
1.103955	22.3017168753602
1.10498	23.0453626016602
1.106005	22.8105499812214
1.107031	22.152683943694
1.108056	22.9188911028981
1.109082	21.7068780724567
1.110107	21.847009498102
1.111132	22.0710534705874
1.112158	20.8807552006211
1.113183	24.087506381211
1.114209	20.6125140636968
1.115234	21.4218711420945
1.116259	21.2470685619358
1.117285	20.3497088544505
1.11831	20.9064721667729
1.119336	19.9728437007629
1.120361	19.768067258661
1.121386	20.2033821518607
1.122412	19.8789852105746
1.123437	19.2270672628491
1.124463	20.3125996257009
1.125488	19.0685043673855
1.126513	20.0577930061809
1.127539	19.8263044229756
1.128564	20.9549979415159
1.129589	19.3040032535249
1.130615	18.7485235269343
1.13164	18.7744344749761
1.132666	19.4727831946089
1.133691	17.6806589988976
1.134716	19.4795624458273
1.135742	20.4321166466962
1.136767	18.6712776692437
1.137793	19.566869033102
1.138818	18.9175383506326
1.139843	19.8383538938655
1.140869	18.615440573484
1.141894	19.7808385131254
1.14292	18.4255079288068
1.143945	19.1619397389539
1.14497	19.8379141634624
1.145996	19.1041906974367
1.147021	19.3791804874011
1.148046	19.6896287023506
1.149072	19.4628880670014
1.150097	19.5010662816255
1.151123	19.8373262961223
1.152148	19.8140053904227
1.153173	19.4032600117223
1.154199	19.8803309583304
1.155224	19.638973721847
1.15625	20.0570600467295
1.157275	20.1667331886058
1.1583	18.9730294707361
1.159326	19.0428643892378
1.160351	19.796459282594
1.161377	19.3168601889488
1.162402	18.9867342298068
1.163427	18.3221603271389
1.164453	20.432959244806
1.165478	18.6014018710226
1.166504	18.4780351925313
1.167529	18.634600683229
1.168554	20.0442760064463
1.16958	19.2998118063069
1.170605	19.7493073770354
1.17163	18.8069337355856
1.172656	18.4410124696009
1.173681	17.9315532048635
1.174707	17.8365177433118
1.175732	18.1110181729383
1.176757	18.1094658093744
1.177783	18.0465236743763
1.178808	18.9605225367659
1.179834	17.7244551946536
1.180859	16.6851419560073
1.181884	17.1001238614209
1.18291	18.1787707518995
1.183935	16.4368281584617
1.184961	16.3074293001074
1.185986	16.926629475227
1.187011	17.3139977418036
1.188037	16.4135139043541
1.189062	17.4654669494584
1.190087	16.9779632123286
1.191113	17.7012316366371
1.192138	16.636849764652
1.193164	16.1841686800546
1.194189	16.1722014195498
1.195214	16.2417605900846
1.19624	16.8974922388679
1.197265	16.1795778497161
1.198291	16.4537209652768
1.199316	17.1061664349
1.200341	16.5421838295332
1.201367	16.0507800123125
1.202392	16.9337027799975
1.203418	17.1486643130961
1.204443	16.7220835381237
1.205468	17.3812918061028
1.206494	16.7301783737204
1.207519	17.0267542807737
1.208544	18.7092293240969
1.20957	17.2947160016817
1.210595	17.8288943949898
1.211621	16.5062208987487
1.212646	17.3867753696585
1.213671	17.9257467106952
1.214697	17.1025933375848
1.215722	17.7781031070029
1.216748	17.1171016798023
1.217773	17.3568911116535
1.218798	16.7332537837351
1.219824	17.8120444032599
1.220849	18.2243036711667
1.221875	17.8596599266428
1.2229	17.098278474873
1.223925	16.9883888195345
1.224951	17.1987315327062
1.225976	16.3594739283062
1.227002	17.2776247372191
1.228027	16.4130680540385
1.229052	16.9469783989684
1.230078	17.2436959074709
1.231103	16.4727116615956
1.232128	17.2401598263535
1.233154	16.6297967072704
1.234179	16.5704446220789
1.235205	16.0224369587936
1.23623	16.5498892467835
1.237255	15.6522710540855
1.238281	17.1510925585172
1.239306	17.0135280007576
1.240332	15.5841864593738
1.241357	15.6057192822566
1.242382	15.4331042371204
1.243408	15.9881332787071
1.244433	16.3360670671389
1.245459	14.9973012193876
1.246484	16.6639578373105
1.247509	16.2230015248017
1.248535	16.7436633420505
1.24956	16.1673016530711
1.250585	15.5655991135099
1.251611	16.1484459860216
1.252636	15.1124696399993
1.253662	15.001743231549
1.254687	16.7481207420004
1.255712	16.3594203954518
1.256738	15.4023137255519
1.257763	15.134854911181
1.258789	15.4303551444588
1.259814	15.770113660436
1.260839	15.333401883892
1.261865	16.6814735346484
1.26289	15.2788550316614
1.263916	15.8318493957668
1.264941	15.8910402499333
1.265966	16.5128807301778
1.266992	16.606132238934
1.268017	16.8352695558082
1.269043	17.3409735235846
1.270068	16.380102055436
1.271093	15.2469986708368
1.272119	15.9158909771311
1.273144	15.6852745234302
1.274169	15.5537636607535
1.275195	15.7853770853704
1.27622	16.1456981199521
1.277246	15.4075902488332
1.278271	15.935897236362
1.279296	15.9360945500637
1.280322	15.7744127746233
1.281347	16.6327199934397
1.282373	16.0411457362836
1.283398	17.0224109519341
1.284423	17.580427358503
1.285449	15.3453913194614
1.286474	16.0363301078496
1.2875	15.8127029690277
1.288525	15.5099751144199
1.28955	17.1523894743801
1.290576	16.5722843859746
1.291601	16.3616998537499
1.292626	16.1175346899891
1.293652	15.0947368512289
1.294677	16.2068445039155
1.295703	16.0423418516009
1.296728	14.7620100209985
1.297753	15.764600877263
1.298779	15.749269843669
1.299804	15.1871263305824
1.30083	15.6747027798463
1.301855	15.2045829773323
1.30288	15.8564069814867
1.303906	14.8283192470057
1.304931	15.1521562280832
1.305957	14.7271884293354
1.306982	15.2922818795144
1.308007	14.8438578668694
1.309033	13.9351323276027
1.310058	15.0958091437619
1.311083	14.8349740319482
1.312109	14.7971748088951
1.313134	13.9761083176501
1.31416	13.8322737329118
1.315185	14.0611664966353
1.31621	14.3352471998538
1.317236	13.8121201314999
1.318261	14.0352087671487
1.319287	14.8283953944739
1.320312	13.5280898282241
1.321337	14.1248633801632
1.322363	14.1451477971614
1.323388	13.7118644750249
1.324414	14.3378429785881
1.325439	15.3639140727486
1.326464	14.2757140677349
1.32749	14.649439695206
1.328515	13.7043314365875
1.329541	14.1687025841212
1.330566	14.0257546424275
1.331591	14.6062526288744
1.332617	14.9427670575955
1.333642	15.3346595632352
1.334667	14.7375118092364
1.335693	14.970491133651
1.336718	15.0458421527848
1.337744	15.9049871495264
1.338769	15.6990238577371
1.339794	15.4590933010172
1.34082	15.527795378978
1.341845	15.0129914915749
1.342871	14.7962964683802
1.343896	15.077752666074
1.344921	15.0546136610136
1.345947	15.7679831096949
1.346972	15.501948167188
1.347998	14.610551244166
1.349023	14.9724533751639
1.350048	14.449434992747
1.351074	14.6518296651734
1.352099	15.134091614675
1.353124	15.4181028131838
1.35415	14.8249860499681
1.355175	14.5079615854502
1.356201	14.4792455341162
1.357226	14.8429505041665
1.358251	14.6209576688328
1.359277	14.0185406516962
1.360302	14.4854224070767
1.361328	14.4624193323921
1.362353	14.7333715752811
1.363378	14.6097313553618
1.364404	14.020611199214
1.365429	13.6071651298584
1.366455	14.9684804347953
1.36748	14.7821254362694
1.368505	14.6484412745958
1.369531	14.0202684555412
1.370556	14.4282149710083
1.371582	14.3122876321163
1.372607	14.2351412022233
1.373632	15.0856044970805
1.374658	14.4372645248173
1.375683	14.7933986872236
1.376708	14.3288816878926
1.377734	14.0151892619792
1.378759	14.3854329804737
1.379785	14.8530711352637
1.38081	13.7801845135892
1.381835	14.4092388233675
1.382861	13.9529544441163
1.383886	14.4310421911646
1.384912	14.378659724717
1.385937	14.1982774015704
1.386962	14.1347159852047
1.387988	14.6142693672334
1.389013	14.8838563834179
1.390039	14.9648189047911
1.391064	14.7131361466081
1.392089	14.4292677687922
1.393115	13.6547838904479
1.39414	14.528291314221
1.395165	14.833254041366
1.396191	14.2101226350268
1.397216	14.4080383208204
1.398242	14.4092323267294
1.399267	14.6664137561002
1.400292	14.9203894550244
1.401318	15.1138219848438
1.402343	14.8463223987895
1.403369	13.9937281019418
1.404394	14.39462364817
1.405419	15.1229543958204
1.406445	13.6105098965587
1.40747	14.8497299619765
1.408496	14.4302203291089
1.409521	14.4283167419115
1.410546	14.5872937628687
1.411572	14.6380496820149
1.412597	15.5160174894341
1.413622	13.482942062955
1.414648	14.020162662667
1.415673	14.697145442375
1.416699	13.9585973990806
1.417724	13.5919041159633
1.418749	14.2900509577154
1.419775	14.4236505922119
1.4208	13.9038255185614
1.421826	14.0128665337785
1.422851	13.6097164879722
1.423876	14.5822127487129
1.424902	14.370535123856
1.425927	13.722429532182
1.426953	14.5364618699908
1.427978	14.631148291696
1.429003	14.347897410183
1.430029	13.6772430332528
1.431054	13.2510694549807
1.43208	13.2171410689184
1.433105	13.517136802
1.43413	13.9192207786975
1.435156	12.4077750488284
1.436181	13.5143410528772
1.437206	13.6706226835964
1.438232	13.6746001054255
1.439257	13.5940339733577
1.440283	13.341762977549
1.441308	13.7323605940434
1.442333	13.669145403904
1.443359	13.5045886373796
1.444384	13.7896284624045
1.44541	12.6313220139791
1.446435	13.0212612326389
1.44746	13.2964888297456
1.448486	12.7831510961598
1.449511	13.1706563783107
1.450537	13.4232341286869
1.451562	12.9737302916988
1.452587	12.561624637105
1.453613	12.525342422663
1.454638	12.317814722126
1.455663	12.170493175003
1.456689	12.0574397173113
1.457714	11.3581455939498
1.45874	12.3085920945662
1.459765	12.3218933945481
1.46079	12.2018065611722
1.461816	11.6481557786922
1.462841	10.9533368130159
1.463867	10.8159927591248
1.464892	10.9118463151753
1.465917	10.8784993584835
1.466943	10.1741303113121
1.467968	9.78393532097193
1.468994	10.1644194146041
1.470019	9.51033481698831
1.471044	9.55238821296172
1.47207	9.13216298189142
1.473095	8.57767078648487
1.474121	8.25173561078395
1.475146	8.28921345920257
1.476171	7.92456914130377
1.477197	8.03382770575521
1.478222	8.21259553716181
1.479247	8.25186532692264
1.480273	8.04331726433752
1.481298	7.59214332290672
1.482324	7.90442371407461
1.483349	7.56551469823918
1.484374	6.74612219146392
1.4854	7.01700144353523
1.486425	6.58157596914121
1.487451	6.15873497876577
1.488476	5.36508431264943
1.489501	5.26909379231951
1.490527	4.82385910470223
1.491552	4.69449789335058
1.492578	4.07904216456915
1.493603	3.88260976158383
1.494628	3.46767896412644
1.495654	3.06209590075376
1.496679	2.84088101033905
1.497704	2.46019700500853
1.49873	2.64307839042176
1.499755	2.47729038454457
1.500781	2.44344185409127
1.501806	2.34683642212341
1.502831	2.42475022133106
1.503857	2.42771423889865
1.504882	2.59702701259486
1.505908	2.73538659941959
1.506933	2.56882785929524
1.507958	2.77493622159087
1.508984	3.01416588619306
1.510009	3.43066057010862
1.511035	3.93577175119692
1.51206	4.00924633151462
1.513085	4.44127024485563
1.514111	4.79408049959458
1.515136	4.84004079016613
1.516161	5.05672142724384
1.517187	5.10717892630442
1.518212	5.44686343077004
1.519238	5.92811818105695
1.520263	6.11826308930582
1.521288	6.4171229196654
1.522314	6.63071060691462
1.523339	6.47140056999418
1.524365	6.69387283201713
1.52539	7.28485427839926
1.526415	7.595315282708
1.527441	7.97328877985446
1.528466	7.91195555215384
1.529492	8.40546496664884
1.530517	8.84495222899485
1.531542	8.32560580995017
1.532568	8.36372865146288
1.533593	8.88550543090178
1.534619	9.32532197209753
1.535644	9.39201499508732
1.536669	9.27656000945775
1.537695	9.58802341531611
1.53872	9.26313777936078
1.539745	9.58228025897975
1.540771	10.1788175113451
1.541796	10.9018016802702
1.542822	10.2470515045182
1.543847	11.1403392760203
1.544872	11.5334318843905
1.545898	10.9652458878267
1.546923	11.2013416983337
1.547949	11.8361176219492
1.548974	11.1603811403522
1.549999	11.1162226292235
1.551025	11.4653102928068
1.55205	10.8480220260149
1.553076	10.8290529625504
1.554101	11.8902062119999
1.555126	10.9354439388566
1.556152	11.4816250804168
1.557177	11.6171665649977
1.558202	12.0062458884223
1.559228	12.2516235202564
1.560253	12.3744973746156
1.561279	12.4615502854842
1.562304	13.5497058883579
1.563329	12.5352453263513
1.564355	12.4402215194994
1.56538	12.8252848251733
1.566406	12.0969961637203
1.567431	12.0478090085013
1.568456	12.5066789030829
1.569482	12.350150167419
1.570507	12.2423817145983
1.571533	12.4192500086698
1.572558	12.6392017797759
1.573583	12.6608171504055
1.574609	13.0644756076354
1.575634	12.5704286895388
1.57666	12.7237007352942
1.577685	13.1254727770513
1.57871	13.0455455983211
1.579736	13.0585258163395
1.580761	13.5268746818835
1.581786	13.6811992760909
1.582812	13.3896135749541
1.583837	14.2297922756875
1.584863	13.8409786841183
1.585888	13.1915987621365
1.586913	13.7581856984743
1.587939	13.8898070460392
1.588964	13.0886306243723
1.58999	12.6600990676505
1.591015	13.2253875881784
1.59204	12.7903054172418
1.593066	13.5498935220078
1.594091	13.1756130448411
1.595117	12.9769350719707
1.596142	12.8724308457648
1.597167	14.0399716524153
1.598193	13.964560005018
1.599218	13.9739866770367
1.600243	12.7030795960511
1.601269	14.0802231926336
1.602294	14.8426182920082
1.60332	13.6032827066749
1.604345	13.8637214886768
1.60537	13.3790763435846
1.606396	13.539152669096
1.607421	12.9148498158003
1.608447	12.8806033888886
1.609472	12.6655061237039
1.610497	13.0132141348476
1.611523	13.131866164441
1.612548	12.7337545990777
1.613574	13.3890946637936
1.614599	13.6936478746192
1.615624	13.0416038501405
1.61665	13.9489420721837
1.617675	13.2357095472725
1.6187	13.5501242483049
1.619726	13.9731843450568
1.620751	13.4132748343931
1.621777	13.2311722091135
1.622802	13.7673971175587
1.623827	14.4291062123231
1.624853	13.3889869727213
1.625878	13.4138784889682
1.626904	13.120191024687
1.627929	13.6448814445893
1.628954	13.3748859934365
1.62998	12.6147461772602
1.631005	14.199967237798
1.632031	13.0796411776082
1.633056	13.0899592702027
1.634081	13.7244569750914
1.635107	12.54296540835
1.636132	13.6416266988177
1.637158	13.1347712811894
1.638183	13.1069266421918
1.639208	14.1899072514494
1.640234	13.6306007301021
1.641259	13.1369598833341
1.642284	12.7035386472328
1.64331	12.5387128665147
1.644335	12.9440831938873
1.645361	12.4095136915095
1.646386	13.110718091947
1.647411	12.7407304747334
1.648437	12.5616440434919
1.649462	13.0064367188904
1.650488	13.3217319712742
1.651513	13.2551411110852
1.652538	13.1838447632341
1.653564	13.624858072852
1.654589	13.4260625373102
1.655615	14.0280123595942
1.65664	12.6838906266532
1.657665	12.5796614643513
1.658691	12.8212210325392
1.659716	12.6906432280694
1.660741	12.645968303518
1.661767	13.2656681400062
1.662792	13.0776828710145
1.663818	12.8437286403088
1.664843	13.1645188021866
1.665868	12.7173715361211
1.666894	12.566659013677
1.667919	12.9576218870736
1.668945	12.9595542410855
1.66997	12.705259230531
1.670995	13.7491518668708
1.672021	12.9769232317512
1.673046	13.8315041732776
1.674072	12.5867177443485
1.675097	12.8802705081652
1.676122	12.3779200389882
1.677148	12.9693542965506
1.678173	12.1623705773006
1.679199	12.226851571577
1.680224	12.5287467460283
1.681249	12.6286439676909
1.682275	12.3382560935207
1.6833	12.6478548054516
1.684325	13.1111914095845
1.685351	12.871396893121
1.686376	12.7161690063565
1.687402	12.251565654713
1.688427	12.8230767150035
1.689452	13.0521875214797
1.690478	12.4051707218089
1.691503	12.5240753899519
1.692529	12.0554308954518
1.693554	11.4825650823375
1.694579	12.3190671333838
1.695605	11.6000151366147
1.69663	12.1659006032923
1.697656	12.1840007461694
1.698681	11.7417186925853
1.699706	12.4032104492711
1.700732	12.9282337747952
1.701757	12.4274315318764
1.702782	12.4172938825518
1.703808	11.8942254022618
1.704833	12.6214993493206
1.705859	12.6741547218514
1.706884	11.9924840549686
1.707909	12.3484988127984
1.708935	11.8765898245334
1.70996	12.3962821255182
1.710986	12.3142662657198
1.712011	11.8239582212045
1.713036	12.4861031508283
1.714062	11.9742455618893
1.715087	11.6185651179207
1.716113	11.4354513386278
1.717138	12.0462040062302
1.718163	11.6688766003932
1.719189	11.6670275420678
1.720214	11.7046356469727
1.721239	12.2999615647894
1.722265	11.5427812574457
1.72329	11.3416024732594
1.724316	11.4029554898216
1.725341	11.3444647242951
1.726366	11.7337162969806
1.727392	11.6897144673524
1.728417	11.2999478874783
1.729443	11.137816862506
1.730468	11.5976031177485
1.731493	11.7190215847598
1.732519	11.8647584633116
1.733544	11.4649352998612
1.73457	11.320738149082
1.735595	11.3739168234098
1.73662	11.2644409772146
1.737646	11.4284611579381
1.738671	11.2265201070089
1.739697	11.4814560981069
1.740722	11.7281344684994
1.741747	10.7103736592799
1.742773	10.9373690851302
1.743798	10.8432909524845
1.744823	11.3964615108136
1.745849	10.8434369484552
1.746874	10.8546810996866
1.7479	10.8042632976022
1.748925	10.7371023801696
1.74995	10.0638538535247
1.750976	11.2711043505078
1.752001	10.7181480420768
1.753027	10.8649532353592
1.754052	10.9547989452881
1.755077	11.3047397602178
1.756103	10.4897972721414
1.757128	10.8265191723437
1.758154	10.9261227877276
1.759179	10.7229602913463
1.760204	11.0300362624244
1.76123	10.1444217309889
1.762255	10.9465192717621
1.76328	10.3482415096123
1.764306	10.5734625556706
1.765331	10.607343706401
1.766357	10.864920258599
1.767382	10.0846537616489
1.768407	10.4916556376192
1.769433	10.4253670194975
1.770458	10.0567121640569
1.771484	10.0078085689068
1.772509	10.5050847527692
1.773534	10.2616851159283
1.77456	10.7272169237875
1.775585	10.3009151544556
1.776611	10.5760914220083
1.777636	10.264920389995
1.778661	10.1771331274235
1.779687	10.1032556266252
1.780712	9.91332637791801
1.781738	10.3042602701099
1.782763	10.2500976357908
1.783788	10.0513052154391
1.784814	10.3452626056386
1.785839	10.0143057446631
1.786864	10.293079853497
1.78789	9.74329848997972
1.788915	10.3109000460222
1.789941	9.77773845109456
1.790966	9.99722350304654
1.791991	9.60352560345934
1.793017	9.41783225885501
1.794042	9.89433018858023
1.795068	9.30632092235917
1.796093	9.42544400781481
1.797118	9.38401416729461
1.798144	9.62777036393479
1.799169	8.81163410324442
1.800195	9.39477407146601
1.80122	8.9278327195526
1.802245	9.08335070441946
1.803271	9.13491183360852
1.804296	9.20623020283862
1.805321	8.91111371199872
1.806347	9.07897065579315
1.807372	8.7387511021896
1.808398	9.2158169021019
1.809423	9.57700235233432
1.810448	9.10577426368769
1.811474	8.696335291079
1.812499	8.38395006665122
1.813525	8.34457465899401
1.81455	8.40703431069007
1.815575	8.96971704102777
1.816601	8.80468405618356
1.817626	8.47800475241433
1.818652	8.56766896690132
1.819677	8.41519975015175
1.820702	7.95069665282156
1.821728	8.6682431069635
1.822753	8.28522017262312
1.823778	8.00048314957647
1.824804	8.37565587142121
1.825829	8.23919813092767
1.826855	7.61439469055762
1.82788	7.93630645885412
1.828905	7.59453290878228
1.829931	8.02099088514393
1.830956	7.88667684167645
1.831982	8.08118848070561
1.833007	7.90232838337689
1.834032	8.08188489082695
1.835058	7.7174694714346
1.836083	7.31533242817686
1.837109	7.41875383631053
1.838134	7.39670156263108
1.839159	7.36229875972206
1.840185	7.24969265559691
1.84121	7.16961238866551
1.842236	6.92165791295735
1.843261	7.31196928218645
1.844286	7.42492724958629
1.845312	7.1987799864202
1.846337	7.0848969827241
1.847362	6.44232936879449
1.848388	7.11587571215188
1.849413	6.86803637716595
1.850439	6.75216611019012
1.851464	6.52031878830453
1.852489	6.57523071033405
1.853515	6.81115590349083
1.85454	6.39636410836094
1.855566	6.44077183319965
1.856591	6.28606129975361
1.857616	6.42459909779786
1.858642	6.41444941229105
1.859667	6.26366654576447
1.860693	6.09004045096888
1.861718	6.17336648248207
1.862743	6.17250960774449
1.863769	6.25314578734642
1.864794	6.15395656521112
1.865819	6.03924474760893
1.866845	5.77325153019726
1.86787	5.98199812995265
1.868896	5.74488290720298
1.869921	5.58898303214207
1.870946	5.80126673516095
1.871972	5.28007426252513
1.872997	5.55004538725964
1.874023	5.1927060682284
1.875048	5.41004864454039
1.876073	5.36757942876386
1.877099	5.33298234997957
1.878124	5.64943975187138
1.87915	5.66967678243793
1.880175	5.75135242295385
1.8812	4.95014071724391
1.882226	5.15710444013138
1.883251	5.61181648720268
1.884277	5.01167117425563
1.885302	5.25087051881486
1.886327	5.49012235137638
1.887353	5.50832121819586
1.888378	4.65866451248858
1.889403	5.00545268026137
1.890429	5.40673464857919
1.891454	4.57491588553905
1.89248	4.52610217901646
1.893505	5.16775591556741
1.89453	5.113078360394
1.895556	5.16775591556741
1.896581	4.70848271748404
1.897607	4.74619567086399
1.898632	4.6339534234253
1.899657	4.77150530460816
1.900683	4.25593817443904
1.901708	4.82253019141096
1.902734	4.68350737627354
1.903759	4.52436558026821
1.904784	4.44092549738545
1.90581	4.47649543069428
1.906835	4.29741224630926
1.90786	3.92960346951497
1.908886	4.08951701504186
1.909911	4.14425480592702
1.910937	4.166354520847
1.911962	3.56137695665193
1.912987	3.5050048881147
1.914013	3.76591533142428
1.915038	3.84688886663814
1.916064	4.08951701504186
1.917089	4.10956183649228
1.918114	3.97230678042573
1.91914	3.98220083301408
1.920165	3.87770081800129
1.921191	3.73599162006137
1.922216	3.60904564378526
1.923241	3.70630568050768
1.924267	3.84688886663814
1.925292	3.25350754551026
1.926317	3.35008298389626
1.927343	3.44952511773907
1.928368	3.28829947041106
1.929394	3.3949235215798
1.930419	3.06047924689183
1.931444	2.84844288208479
1.93247	2.8258093454447
1.933495	3.012035752153
1.934521	2.87125770377216
1.935546	2.67233100085452
1.936571	2.56101470920184
1.937597	2.86363253103444
1.938622	2.54066505760058
1.939648	2.40907152015462
1.940673	2.26012483770538
1.941698	2.14306185784766
1.942724	2.58840134660348
1.943749	2.05379234044071
1.944775	2.10913991377924
1.9458	2.01056186715023
1.946825	2.15448998143856
1.947851	2.08128215286577
1.948876	1.94741633528824
1.949901	2.07024234767967
1.950927	1.90642498080201
1.951952	1.95780115665078
1.952978	1.77434389477043
1.954003	1.78380578745819
1.955028	1.31345169327763
1.956054	1.80768185590699
1.957079	1.83187750322954
1.958105	1.84655006656306
1.95913	1.60807763659457
1.960155	1.43051371394006
1.961181	1.3966836560623
1.962206	1.35642037392297
1.963232	1.29302331335077
1.964257	1.27255639852327
1.965282	1.16254805236206
1.966308	1.24908742602713
1.967333	1.22605127731049
1.968358	1.05361059374111
1.969384	1.15946068416674
1.970409	1.03143304261561
1.971435	1.13204072889465
1.97246	0.98846856652515
1.973485	0.888725048473419
1.974511	0.900620547545514
1.975536	0.954881203394575
1.976562	0.811897669436973
1.977587	0.816227207044819
1.978612	0.733864068835591
1.979638	0.745667029717525
1.980663	0.69216260321084
1.981689	0.69956435930736
1.982714	0.683020440480184
1.983739	0.574600642020885
1.984765	0.627302974576098
1.98579	0.553602065818579
1.986816	0.473216004662123
1.987841	0.426598052168066
1.988866	0.381516788442342
1.989892	0.363685264077783
1.990917	0.379493097894748
1.991942	0.366598229088403
1.992968	0.672209095443777
1.993993	0.360795445292322
1.995019	0.401288291839533
1.996044	0.469455861937283
1.997069	0.512514322277314
1.998095	0.351327532690572
1.99912	0.343019027396878
2.000146	0.46572559705506
2.001171	0.344848215772738
2.002196	0.347610304000502
2.003222	0.27950654670221
2.004247	0.240834314010952
2.005273	0.189070483005001
2.006298	0.224745667059633
2.007323	0.173185885170219
2.008349	0.149224067713113
2.009374	0.27000914010843
2.010399	0.320104053457068
2.011425	0.277285606375228
2.01245	0.272171799020877
2.013476	0.192111361567672
2.014501	0.173647038015721
2.015526	0.169991924744971
2.016552	0.185583572742616
2.017577	0.241475598542261
2.018603	0.19313581747648
2.019628	0.222959853019939
2.020653	0.158214530793981
2.021679	0.158635818481506
2.022704	0.137416032835006
2.02373	0.185090720151367
2.024755	0.118088852093072
2.02578	0.175503961542524
2.026806	0.144922269869176
2.027831	0.145308163425462
2.028856	0.165091435791939
2.029882	0.100673632098984
2.030907	0.138148819618953
2.031933	0.214241390552261
2.032958	0.0553434684861104
2.033983	0.13064553487811
2.035009	0.122242555342044
2.036034	0.121271224172754
2.03706	0.120307611135973
2.038085	0.168641180279835
2.03911	0.185090720151367
2.040136	0.128577582191306
2.041161	0.290880947001852
2.042187	0.152838528887322
2.043212	0.148827774725743
2.044237	0.156957368713519
2.045263	0.150819820138655
2.046288	0.177380742390384
2.047314	0.0502910236523014
2.048339	0.0996084525193877
2.049364	0.15447293315552
2.05039	0.109324425857219
2.051415	0.05015746624225
2.05244	0.122242555342044
2.053466	0.0488412453395109
2.054491	0.00676895984980159
2.055517	0.0417225535361985
2.056542	0.0238778425630721
2.057567	0.0652006314336917
2.058593	0.0945743276176447
2.059618	0.0788720831429683
2.060644	0.0239060304187081
2.061669	0.073491196786256
2.062694	0.0211909784341285
2.06372	0.043723530842424
2.064745	0.053385760248216
2.065771	0.0770318611666841
2.066796	0.0472195652498241
2.067821	0.0266439007414363
2.068847	0.0870013510613123
2.069872	0.0562232618880637
2.070897	0.0457108290046024
2.071923	0.0590605742487465
2.072948	0.0605915670754487
2.073974	0.0968649580844695
2.074999	0.031715443127568
2.076024	0.0209745935142746
2.07705	0.0478836237928315
2.078075	0.03437728119966
2.079101	0.0130998722465265
2.080126	0.0737478667001767
2.081151	0.0224780059797588
2.082177	0.0362346159095691
2.083202	0.0252200970909808
2.084228	0.0346607438417643
2.085253	0.0197345223695656
2.086278	0.0249234658404685
2.087304	0.0105037673287141
2.088329	0.0449552806063192
2.089355	0.0254717759664496
2.09038	0.016983063912282
2.091405	0.0803398718690695
2.092431	0.0256172052775163
2.093456	0.0694370658624636
2.094481	0.0507220047642113
2.095507	0.02984135889215
2.096532	0.12782904813039
2.097558	0.0613572982188696
2.098583	0.109650552218039
2.099608	0.0435145053328802
2.100634	0.0521681227905107
2.101659	0.0566657814009725
2.102685	0.0362464400998415
2.10371	0.0560481102859606
2.104735	0.0823394463404619
2.105761	0.0391578899709829
2.106786	0.0252017865299625
2.107812	0.0330537087139498
2.108837	0.034486726151202
2.109862	0.0509979040847494
2.110888	0.0299529502639083
2.111913	0.0843058579687726
2.112938	0.0659440812614476
2.113964	0.0910632994758487
2.114989	0.05008148560305
2.116015	0.0104386193094729
2.11704	0.103650420636762
2.118065	0.0589248499142713
2.119091	0.0403583518408412
2.120116	0.0583384650770896
2.121142	0.0175070497864059
2.122167	0.069275935247401
2.123192	0.0465779271610202
2.124218	0.0916894375516973
2.125243	0.133253632801693
2.126269	0.059827119739003
2.127294	0.0455492105073543
2.128319	0.0438318732992899
2.129345	0.0278636248015351
2.13037	0.0328151904339443
2.131395	0.043071618021955
2.132421	0.0193717437627443
2.133446	0.0321213694047763
2.134472	0.0525868255845635
2.135497	0.0367456906025223
2.136522	0.0364420491598596
2.137548	0.0222688085965734
2.138573	0.0259956331151982
2.139599	0.0517161901157017
2.140624	0.0920438962169687
2.141649	0.112741233369992
2.142675	0.0640754360276425
2.1437	0.0614502692455891
2.144726	0.0596613911790573
2.145751	0.0133829337598975
2.146776	0.0384378369178392
2.147802	0.0517938407543725
2.148827	0.0827865691492026
2.149853	0.0794210130430996
2.150878	0.0843773081063582
2.151903	0.0277897667486883
2.152929	0.0353390027615056
2.153954	0.120908789054111
2.154979	0.0170356038276791
2.156005	0.0378120335284946
2.15703	0.0693495998997146
2.158056	0.0432671297276961
2.159081	0.0918114567143986
2.160106	0.0758136342031465
2.161132	0.0278986941516857
2.162157	0.129984237058633
2.163183	0.0376047466722234
2.164208	0.0581061006087881
2.165233	0.0577838481711559
2.166259	0.0512887524502059
2.167284	0.0842576156286641
2.16831	0.047359521460304
2.169335	0.0890189211686263
2.17036	0.0132172231829316
2.171386	0.0534593826276548
2.172411	0.0844072678383165
2.173436	0.0171167076973553
2.174462	0.018661385820718
2.175487	0.0186198035900795
2.176513	0.0475978450360034
2.177538	0.0631795015548659
2.178563	0.0747603009681882
2.179589	0.06186935012646
2.180614	0.036438538095666
2.18164	0.0209347604219109
2.182665	0.070940157153503
2.18369	0.109502307966957
2.184716	0.0676789546979916
2.185741	0.0450214282405619
2.186767	0.101131430651714
2.187792	0.025285679406237
2.188817	0.0929783342978917
2.189843	0.0347578799477831
2.190868	0.0636555303933366
2.191893	0.0392936241283799
2.192919	0.154843117754327
2.193944	0.0824670131726389
2.19497	0.0353612765454826
2.195995	0.0829351998789826
2.19702	0.0734522144632175
2.198046	0.0202662719895174
2.199071	0.079722888816456
2.200097	0.0221261752796682
2.201122	0.0469045177425906
2.202147	0.0204228791568678
2.203173	0.0425478654904814
2.204198	0.0202775219632237
2.205224	0.0705286619114726
2.206249	0.0602619376123146
2.207274	0.0966000848840274
2.2083	0.0127024962240646
2.209325	0.0359965952630815
2.210351	0.0313952102223548
2.211376	0.00531304505188851
2.212401	0.0369700835293958
2.213427	0.0259297737018495
2.214452	0.0822095814194167
2.215477	0.0329370881811067
2.216503	0.0532858577157504
2.217528	0.0293318826626335
2.218554	0.077473333935886
2.219579	0.0926238302130127
2.220604	0.0240448820034539
2.22163	0.0453432156385429
2.222655	0.0365255905722221
2.223681	0.0696286287914289
2.224706	0.0571765091005957
2.225731	0.0362576434052794
2.226757	0.0653356960979257
2.227782	0.0487717072101869
2.228808	0.0416501202487677
2.229833	0.0119052539322412
2.230858	0.0367266610031636
2.231884	0.0885791877407442
2.232909	0.0253656966753133
2.233934	0.0428779092552995
2.23496	0.105345440125219
2.235985	0.0812594668581227
2.237011	0.0798872635970779
2.238036	0.0550307042930772
2.239061	0.0990040720659878
2.240087	0.00953259612480628
2.241112	0.0027305748755724
2.242138	0.0775260044449764
2.243163	0.0513090685912344
2.244188	0.00770256856544905
2.245214	0.078684581146942
2.246239	0.0537490416913045
2.247265	0.0572650178679602
2.24829	0.0403756769235385
2.249315	0.0704492876780745
2.250341	0.0827041258335371
2.251366	0.0846235795884179
2.252392	0.0289771168033905
2.253417	0.0563890868231908
2.254442	0.00740050241499657
2.255468	0.0722846437372621
2.256493	0.0514183411006617
2.257518	0.0396937602427951
2.258544	0.0137496710670883
2.259569	0.0731833789262569
2.260595	0.0506450355379725
2.26162	0.059036424350223
2.262645	0.0534408398294497
2.263671	0.0529943631735093
2.264696	0.0315770969148136
2.265722	0.0832209323542317
2.266747	0.0252656429755789
2.267772	0.0149015611801874
2.268798	0.0352127206729117
2.269823	0.0969164616717408
2.270849	0.0166030030432841
2.271874	0.116987875118969
2.272899	0.0502392683308993
2.273925	0.0539009732748783
2.27495	0.0621033111536197
2.275975	0.0753120612645312
2.277001	0.0727405565956963
2.278026	0.0944411446932925
2.279052	0.0227071198649432
2.280077	0.0456207860787513
2.281102	0.0535938033443886
2.282128	0.0688954080764691
2.283153	0.0239605577276177
2.284179	0.0634746668671365
2.285204	0.048243812883831
2.286229	0.0254837492045121
2.287255	0.0785422505332799
2.28828	0.0604279009746491
2.289306	0.0746532735889905
2.290331	0.0310617230854697
2.291356	0.0495209654396701
2.292382	0.0543409433342052
2.293407	0.0777790982181331
2.294433	0.0272476287197418
2.295458	0.055830010501629
2.296483	0.0162996443572125
2.297509	0.102766263869167
2.298534	0.0461640948287583
2.299559	0.0349433462646281
2.300585	0.0761654121318095
2.30161	0.0305074684091634
2.302636	0.0586217199084469
2.303661	0.120483949727955
2.304686	0.0404630014439871
2.305712	0.034510963339904
2.306737	0.0564177729337733
2.307763	0.0507377397143556
2.308788	0.0236681331221629
2.309813	0.0738183098359235
2.310839	0.074774871610852
2.311864	0.0239230359443165
2.31289	0.0350801684702911
2.313915	0.0384797450849314
2.31494	0.00981995923554986
2.315966	0.00625628361410581
2.316991	0.044223489769149
2.318016	0.0522758330186378
2.319042	0.0572507651204156
2.320067	0.0537049632513542
2.321093	0.0527222778406131
2.322118	0.0261212756915316
2.323143	0.0370221532872009
2.324169	0.0382214393622388
2.325194	0.04899724755029
2.32622	0.0369996354261849
2.327245	0.0378296887165848
2.32827	0.0328217403758743
2.329296	0.0367162713265086
2.330321	0.032075955422291
2.331347	0.0515209326821227
2.332372	0.0483266996210273
2.333397	0.0316911008672419
2.334423	0.0790875712557799
2.335448	0.0285397706331796
2.336473	0.0476071690309359
2.337499	0.0545662137249141
2.338524	0.0225978859940748
2.33955	0.0504130968009981
2.340575	0.0196700278380697
2.3416	0.0758436709943882
2.342626	0.0198952667184057
2.343651	0.110975867670598
2.344677	0.038803740906336
2.345702	0.0278772521161071
2.346727	0.0533371531889226
2.347753	0.0611163609504536
2.348778	0.0576384487720714
2.349804	0.0663323329386823
2.350829	0.0299925216650129
2.351854	0.0897539009202764
2.35288	0.0446088167117959
2.353905	0.0695331707526156
2.354931	0.110054542051465
2.355956	0.0212459217734534
2.356981	0.0529865804262032
2.358007	0.0453701106445697
2.359032	0.0533985878248152
2.360057	0.12205492051876
2.361083	0.0434115493818105
2.362108	0.0625985642575179
2.363134	0.0707168362163445
2.364159	0.0430587363464754
2.365184	0.0610080218860831
2.36621	0.0291631922069572
2.367235	0.0549037292002219
2.368261	0.0490031524382176
2.369286	0.0405107899749746
2.370311	0.0511417175413185
2.371337	0.0363345400986582
2.372362	0.0221308473889771
2.373388	0.0481261152581943
2.374413	0.0374842777230414
2.375438	0.0353874679359869
2.376464	0.00993225145915895
2.377489	0.0339635523408285
2.378514	0.0457600994867592
2.37954	0.0590038832481677
2.380565	0.102400706127331
2.381591	0.00685665750094585
2.382616	0.0439654715107037
2.383641	0.0486138332806383
2.384667	0.0383924211186661
2.385692	0.0401544383894483
2.386718	0.0588282674467486
2.387743	0.100341852540117
2.388768	0.00980286329978216
2.389794	0.0680513220773337
2.390819	0.0370498704239259
2.391845	0.0376286155732921
2.39287	0.0680071209700308
2.393895	0.0327474858016795
2.394921	0.044938572492683
2.395946	0.0626907305968961
2.396972	0.0718896622203401
2.397997	0.0387453432920897
2.399022	0.0649515920390139
2.400048	0.0631328489024187
2.401073	0.0218359024595455
2.402098	0.0382022959608245
2.403124	0.0668428222696536
2.404149	0.0501074074242621
2.405175	0.0576603037426217
2.4062	0.0666324673906197
2.407225	0.0900982987257101
2.408251	0.0382594836098254
2.409276	0.0421042986144669
2.410302	0.0393687895251873
2.411327	0.0124601805924752
2.412352	0.112995379985865
2.413378	0.0828733296090859
2.414403	0.015776707079581
2.415429	0.0315746673329427
2.416454	0.111589797089591
2.417479	0.0507961627722134
2.418505	0.026979383632196
2.41953	0.0348478079298612
2.420555	0.0457076551189776
2.421581	0.144218109617324
2.422606	0.0711906298161844
2.423632	0.0170070423764276
2.424657	0.0339199695176529
2.425682	0.0167719776631234
2.426708	0.0468869623838645
2.427733	0.0528725803651316
2.428759	0.0926212973986702
2.429784	0.0172477027374784
2.430809	0.0614270020208133
2.431835	0.0266462542496051
2.43286	0.0410190928671966
2.433886	0.0483901330973547
2.434911	0.0563379166401171
2.435936	0.0147871069342811
2.436962	0.0413015521047246
2.437987	0.0334129702711567
2.439012	0.0367189626300989
2.440038	0.00920401215793335
2.441063	0.0386223525016861
2.442089	0.0245858556637511
2.443114	0.0241448534073371
2.444139	0.0158520672514857
2.445165	0.0232573154121021
2.44619	0.0701549593541896
2.447216	0.0109076190058535
2.448241	0.0782440613467917
2.449266	0.0659251690942951
2.450292	0.08656129213192
2.451317	0.054710177678209
2.452343	0.0911123396934296
2.453368	0.0450304168897298
2.454393	0.0911757241960052
2.455419	0.0541912802570164
2.456444	0.0182467156637156
2.45747	0.077402613961407
2.458495	0.0262460882290866
2.45952	0.078421309165334
2.460546	0.0336974488662183
2.461571	0.069432852886581
2.462596	0.037582578897416
2.463622	0.0270121958514313
2.464647	0.0497657051614834
2.465673	0.0232857110296261
2.466698	0.0515424334136156
2.467723	0.0511475370754448
2.468749	0.0403121765561288
2.469774	0.0576223027817016
2.4708	0.0357423589783509
2.471825	0.0460540096492596
2.47285	0.0691925864025685
2.473876	0.00734393026851059
2.474901	0.072915855519463
2.475927	0.0216568048737419
2.476952	0.0534340157026673
2.477977	0.045200682577741
2.479003	0.0518062348640518
2.480028	0.010731824848987
2.481053	0.0374067515276738
2.482079	0.116463282330322
2.483104	0.0502729530121098
2.48413	0.00161947943545691
2.485155	0.072244008229647
2.48618	0.00756357057854933
2.487206	0.048781060487023
2.488231	0.0167801661814536
2.489257	0.0534009581536998
2.490282	0.0430134985905588
2.491307	0.0682726918945834
2.492333	0.0433940424479916
2.493358	0.0278688519178998
2.494384	0.0403086254912547
2.495409	0.0425475284165485
2.496434	0.0253772082944677
2.49746	0.0289678354792484
2.498485	0.052361606030607
2.49951	0.0242494274163762
2.500536	0.0141966453208215
2.501561	0.0109990699772343
2.502587	0.0646550862588892
2.503612	0.0434281627174935
2.504637	0.0382266737030637
2.505663	0.0747100407865911
2.506688	0.0348028374941656
2.507714	0.02940568248242
2.508739	0.0381131920962021
2.509764	0.0525129170285797
2.51079	0.0573266967879582
2.511815	0.00391866635298337
2.512841	0.0481797145119489
2.513866	0.0317239115852449
2.514891	0.0264238765473806
2.515917	0.0367951694663226
2.516942	0.0562021781189173
2.517968	0.041075467975989
2.518993	0.106549455376402
2.520018	0.037545606633561
2.521044	0.0688698931960287
2.522069	0.0939462574111582
2.523094	0.0529605380137012
2.52412	0.0436156853388067
2.525145	0.051316772589476
2.526171	0.0386043794830068
2.527196	0.00399134072324701
2.528221	0.0142874322758325
2.529247	0.0272066712377467
2.530272	0.0674548738996642
2.531298	0.0657123791851277
2.532323	0.0598984741064895
2.533348	0.0489466046881834
2.534374	0.027345761619911
2.535399	0.0527462578244343
2.536425	0.0338101145914488
2.53745	0.0691852870732282
2.538475	0.00267120511224765
2.539501	0.0493141620480294
2.540526	0.0718170957080179
2.541551	0.0481240461968744
2.542577	0.060634821264027
2.543602	0.0661012583834899
2.544628	0.0239048034968393
2.545653	0.0434068715785371
2.546678	0.0296956307223891
2.547704	0.0493483330357906
2.548729	0.0151733618384432
2.549755	0.0904044798148305
2.55078	0.0402998742077863
[truncated: 48 more rows]
