# Supplementary material for: Nanoscale magnonic Fabry-Pérot resonator for low-loss spin-wave manipulation
Source: Nat Commun. 2021 Apr 16;12:2293. doi: 10.1038/s41467-021-22520-6 (PMC8052321; doi:10.1038/s41467-021-22520-6)
Supplement: Supplementary file 4 — Source Data [file 41467_2021_22520_MOESM4_ESM.zip › Source data/Fig4/Fig4a_w250,p500,N2.txt]

0.50195	0.04452
0.50391	0.03399
0.50586	0.1445
0.50781	0.11756
0.50977	0.04187
0.51172	0.04573
0.51367	0.02999
0.51563	0.1229
0.51758	0.05549
0.51953	0.07422
0.52148	0.04293
0.52344	0.04349
0.52539	0.08434
0.52734	0.09712
0.5293	0.05524
0.53125	0.07934
0.5332	0.28427
0.53516	0.07471
0.53711	0.06153
0.53906	0.11399
0.54102	0.11266
0.54297	0.11931
0.54492	0.12898
0.54688	0.04383
0.54883	0.10531
0.55078	0.03904
0.55273	0.08783
0.55469	0.03205
0.55664	0.02761
0.55859	0.06185
0.56055	0.08726
0.5625	0.08059
0.56445	0.04012
0.56641	0.06942
0.56836	0.05178
0.57031	0.10823
0.57227	0.08442
0.57422	0.07191
0.57617	0.02747
0.57813	0.09697
0.58008	0.10634
0.58203	0.03978
0.58398	0.05699
0.58594	0.05935
0.58789	0.01211
0.58984	0.06431
0.5918	0.05626
0.59375	0.09353
0.5957	0.10077
0.59766	0.06328
0.59961	0.08238
0.60156	0.02223
0.60352	0.05928
0.60547	0.16724
0.60742	0.0949
0.60938	0.0635
0.61133	0.08259
0.61328	0.11923
0.61523	0.0581
0.61719	0.11339
0.61914	0.04668
0.62109	0.04799
0.62305	0.08154
0.625	0.06653
0.62695	0.06939
0.62891	0.06223
0.63086	0.04842
0.63281	0.03508
0.63477	0.14027
0.63672	0.02359
0.63867	0.04873
0.64063	0.07675
0.64258	0.02806
0.64453	0.05649
0.64648	0.08724
0.64844	0.05153
0.65039	0.03006
0.65234	0.0473
0.6543	0.01049
0.65625	0.03607
0.6582	0.0978
0.66016	0.07024
0.66211	0.02921
0.66406	0.03051
0.66602	0.03413
0.66797	0.05887
0.66992	0.04292
0.67188	0.05997
0.67383	0.0102
0.67578	0.04705
0.67773	0.02544
0.67969	0.12394
0.68164	0.03326
0.68359	0.06749
0.68555	0.01103
0.6875	0.0381
0.68945	0.11505
0.69141	0.02748
0.69336	0.04769
0.69531	0.06418
0.69727	0.04842
0.69922	0.04936
0.70117	0.02267
0.70313	0.01807
0.70508	0.07797
0.70703	0.02627
0.70898	0.03107
0.71094	0.08947
0.71289	0.09727
0.71484	0.02262
0.7168	0.04503
0.71875	0.0457
0.7207	0.02103
0.72266	0.07268
0.72461	0.07536
0.72656	0.03508
0.72852	0.03999
0.73047	0.04879
0.73242	0.07436
0.73438	0.06385
0.73633	0.0503
0.73828	0.07351
0.74023	0.04157
0.74219	0.06675
0.74414	0.029
0.74609	0.05104
0.74805	0.05222
0.75	0.03271
0.75195	0.00899
0.75391	0.05173
0.75586	0.08813
0.75781	0.00783
0.75977	0.04577
0.76172	0.04519
0.76367	0.08603
0.76563	0.03047
0.76758	0.04007
0.76953	0.03435
0.77148	0.03689
0.77344	0.0575
0.77539	0.0296
0.77734	0.05078
0.7793	0.05978
0.78125	0.0279
0.7832	0.0093
0.78516	0.01032
0.78711	0.03586
0.78906	0.01895
0.79102	0.127
0.79297	0.02384
0.79492	0.03991
0.79688	0.1126
0.79883	0.02888
0.80078	0.07405
0.80273	0.04607
0.80469	0.06985
0.80664	0.04909
0.80859	0.06832
0.81055	0.07454
0.8125	0.06174
0.81445	0.02352
0.81641	0.10517
0.81836	0.04422
0.82031	0.05624
0.82227	0.01251
0.82422	0.04553
0.82617	0.05145
0.82813	0.02455
0.83008	0.0502
0.83203	0.06329
0.83398	0.00596
0.83594	0.08165
0.83789	0.04456
0.83984	0.03397
0.8418	0.08349
0.84375	0.05878
0.8457	0.01734
0.84766	0.02962
0.84961	0.0425
0.85156	0.03126
0.85352	0.0334
0.85547	0.04669
0.85742	0.08011
0.85938	0.02578
0.86133	0.03681
0.86328	0.06532
0.86523	0.05411
0.86719	0.03085
0.86914	0.0515
0.87109	0.1016
0.87305	0.03082
0.875	0.03081
0.87695	0.04631
0.87891	0.03823
0.88086	0.02711
0.88281	0.02343
0.88477	0.02192
0.88672	0.07769
0.88867	0.0087
0.89063	0.03338
0.89258	0.04641
0.89453	0.02093
0.89648	0.04934
0.89844	0.06468
0.90039	0.02488
0.90234	0.05834
0.9043	0.01658
0.90625	0.03321
0.9082	0.04159
0.91016	0.03388
0.91211	0.02491
0.91406	0.04346
0.91602	0.01679
0.91797	0.05787
0.91992	0.07015
0.92188	0.02028
0.92383	0.01158
0.92578	0.01513
0.92773	0.01755
0.92969	0.03583
0.93164	0.03516
0.93359	0.06714
0.93555	0.05903
0.9375	0.03685
0.93945	0.02635
0.94141	0.01443
0.94336	0.05701
0.94531	0.0329
0.94727	0.07307
0.94922	0.0633
0.95117	0.07226
0.95313	0.07575
0.95508	0.06415
0.95703	0.02885
0.95898	0.04929
0.96094	0.05131
0.96289	0.03747
0.96484	0.04375
0.9668	0.06781
0.96875	0.06405
0.9707	0.08164
0.97266	0.07456
0.97461	0.08471
0.97656	0.05034
0.97852	0.07383
0.98047	0.03211
0.98242	0.04948
0.98438	0.02571
0.98633	0.03834
0.98828	0.04415
0.99023	0.05516
0.99219	0.01692
0.99414	0.0844
0.99609	0.02366
0.99805	0.11369
1	0.05822
1.00195	0.09335
1.00391	0.02652
1.00586	0.08891
1.00781	0.04135
1.00977	0.0636
1.01172	0.04125
1.01367	0.02912
1.01563	0.0477
1.01758	0.02214
1.01953	0.06842
1.02148	0.06903
1.02344	0.00477
1.02539	0.07693
1.02734	0.04268
1.0293	0.07777
1.03125	0.0355
1.0332	0.12619
1.03516	0.07219
1.03711	0.0969
1.03906	0.07639
1.04102	0.07069
1.04297	0.02506
1.04492	0.07838
1.04688	0.08051
1.04883	0.09618
1.05078	0.06138
1.05273	0.08317
1.05469	0.0776
1.05664	0.08648
1.05859	0.08925
1.06055	0.08809
1.0625	0.14817
1.06445	0.18995
1.06641	0.22582
1.06836	0.39966
1.07031	0.48053
1.07227	0.74196
1.07422	1.17393
1.07617	1.65347
1.07813	2.10962
1.08008	2.8805
1.08203	3.65822
1.08398	4.85696
1.08594	5.73972
1.08789	6.53731
1.08984	7.46815
1.0918	8.2841
1.09375	9.08828
1.0957	9.81117
1.09766	10.86619
1.09961	11.1894
1.10156	11.81459
1.10352	11.62627
1.10547	11.79203
1.10742	11.63281
1.10938	11.22768
1.11133	11.08474
1.11328	10.5487
1.11523	10.3423
1.11719	9.23816
1.11914	9.04128
1.12109	8.54327
1.12305	8.09029
1.125	7.74375
1.12695	7.47703
1.12891	7.11663
1.13086	6.76543
1.13281	6.70343
1.13477	6.06972
1.13672	6.11812
1.13867	5.66595
1.14063	5.78929
1.14258	5.38608
1.14453	5.3846
1.14648	5.2277
1.14844	5.28564
1.15039	5.24802
1.15234	5.10212
1.1543	5.03922
1.15625	5.17214
1.1582	5.02569
1.16016	4.95836
1.16211	4.86659
1.16406	4.8401
1.16602	4.60143
1.16797	4.51014
1.16992	4.43245
1.17188	4.25686
1.17383	4.06328
1.17578	3.93973
1.17773	3.82427
1.17969	3.83072
1.18164	3.83233
1.18359	3.71628
1.18555	3.60232
1.1875	3.50878
1.18945	3.45593
1.19141	3.59064
1.19336	3.29481
1.19531	3.38684
1.19727	3.33757
1.19922	3.20026
1.20117	3.21771
1.20313	3.21587
1.20508	3.1594
1.20703	3.11495
1.20898	3.16663
1.21094	3.14453
1.21289	3.04187
1.21484	3.07524
1.2168	3.24691
1.21875	3.15223
1.2207	3.13224
1.22266	3.20913
1.22461	3.12296
1.22656	3.04673
1.22852	2.99865
1.23047	3.06185
1.23242	2.85328
1.23438	2.74365
1.23633	2.58545
1.23828	2.56906
1.24023	2.47975
1.24219	2.48853
1.24414	2.4484
1.24609	2.4421
1.24805	2.38732
1.25	2.36575
1.25195	2.5266
1.25391	2.50451
1.25586	2.50641
1.25781	2.5187
1.25977	2.5687
1.26172	2.57051
1.26367	2.55129
1.26563	2.53678
1.26758	2.53819
1.26953	2.73459
1.27148	2.81262
1.27344	2.90656
1.27539	3.0277
1.27734	2.99446
1.2793	3.10569
1.28125	3.11354
1.2832	3.14424
1.28516	3.15107
1.28711	3.09343
1.28906	3.10011
1.29102	3.23946
1.29297	3.20557
1.29492	3.18833
1.29688	3.11053
1.29883	3.20304
1.30078	3.15859
1.30273	3.16611
1.30469	3.1102
1.30664	3.09893
1.30859	2.99049
1.31055	3.03546
1.3125	2.92924
1.31445	2.81706
1.31641	2.88863
1.31836	2.81091
1.32031	2.84338
1.32227	2.85059
1.32422	2.98893
1.32617	2.99037
1.32813	3.00405
1.33008	3.05157
1.33203	3.07667
1.33398	2.99239
1.33594	3.00646
1.33789	2.90031
1.33984	2.91523
1.3418	2.78176
1.34375	2.80467
1.3457	2.9563
1.34766	3.16058
1.34961	3.18084
1.35156	3.09054
1.35352	3.23069
1.35547	3.15486
1.35742	3.16319
1.35938	3.11258
1.36133	3.12314
1.36328	3.09389
1.36523	2.99871
1.36719	2.96386
1.36914	2.87608
1.37109	2.85357
1.37305	2.8334
1.375	2.84427
1.37695	2.87766
1.37891	2.78554
1.38086	2.94596
1.38281	2.97555
1.38477	3.06424
1.38672	3.12839
1.38867	3.26995
1.39063	3.21477
1.39258	3.2142
1.39453	3.27041
1.39648	3.27012
1.39844	3.28532
1.40039	3.39074
1.40234	3.28003
1.4043	3.34431
1.40625	3.29119
1.4082	3.24923
1.41016	3.25149
1.41211	3.22698
1.41406	3.30898
1.41602	3.16244
1.41797	3.08514
1.41992	3.01007
1.42188	2.98851
1.42383	2.94427
1.42578	2.81169
1.42773	2.85817
1.42969	2.98268
1.43164	2.87804
1.43359	2.86275
1.43555	2.98771
1.4375	2.88289
1.43945	2.92647
1.44141	2.83352
1.44336	2.79563
1.44531	2.64777
1.44727	2.57539
1.44922	2.618
1.45117	2.63919
1.45313	2.69567
1.45508	2.7447
1.45703	2.78741
1.45898	2.88854
1.46094	2.89136
1.46289	2.93543
1.46484	2.79912
1.4668	2.71898
1.46875	2.59813
1.4707	2.6543
1.47266	2.66558
1.47461	2.77125
1.47656	2.77638
1.47852	2.89178
1.48047	2.83985
1.48242	2.8837
1.48438	2.83953
1.48633	2.91182
1.48828	2.82532
1.49023	2.65504
1.49219	2.68092
1.49414	2.54545
1.49609	2.58936
1.49805	2.60441
1.5	2.69042
1.50195	2.72316
1.50391	2.76732
1.50586	2.77031
1.50781	2.82632
1.50977	2.79872
1.51172	2.57817
1.51367	2.51002
1.51563	2.50198
1.51758	2.47519
1.51953	2.62868
1.52148	2.721
1.52344	2.73155
1.52539	2.81318
1.52734	2.80102
1.5293	2.8136
1.53125	2.54026
1.5332	2.24428
1.53516	2.07777
1.53711	2.02507
1.53906	2.11033
1.54102	2.21996
1.54297	2.33791
1.54492	2.40991
1.54688	2.56098
1.54883	2.50979
1.55078	2.34085
1.55273	1.88968
1.55469	1.68044
1.55664	1.6055
1.55859	1.65558
1.56055	1.82699
1.5625	1.86658
1.56445	2.10026
1.56641	2.21105
1.56836	2.24891
1.57031	2.25843
1.57227	1.9898
1.57422	1.64604
1.57617	1.58485
1.57813	1.63288
1.58008	1.69598
1.58203	1.743
1.58398	1.85685
1.58594	1.86112
1.58789	1.89976
1.58984	1.9174
1.5918	1.8615
1.59375	1.84715
1.5957	1.84221
1.59766	1.85635
1.59961	1.87873
1.60156	1.79747
1.60352	1.75109
1.60547	1.55603
1.60742	1.48656
1.60938	1.42119
1.61133	1.51314
1.61328	1.84877
1.61523	1.82128
1.61719	1.78133
1.61914	1.68176
1.62109	1.57212
1.62305	1.36161
1.625	1.20101
1.62695	1.17447
1.62891	1.13743
1.63086	1.11765
1.63281	1.38733
1.63477	1.27382
1.63672	1.22234
1.63867	1.05142
1.64063	0.99759
1.64258	0.83167
1.64453	0.79902
1.64648	0.84983
1.64844	0.90747
1.65039	0.75398
1.65234	0.86946
1.6543	0.83338
1.65625	0.7449
1.6582	0.65778
1.66016	0.59587
1.66211	0.56617
1.66406	0.56967
1.66602	0.59648
1.66797	0.53492
1.66992	0.53511
1.67188	0.51299
1.67383	0.53619
1.67578	0.45808
1.67773	0.43705
1.67969	0.44198
1.68164	0.49138
1.68359	0.44895
1.68555	0.46943
1.6875	0.49149
1.68945	0.44597
1.69141	0.42642
1.69336	0.40405
1.69531	0.42872
1.69727	0.41023
1.69922	0.38336
1.70117	0.42134
1.70313	0.44348
1.70508	0.51927
1.70703	0.47187
1.70898	0.45303
1.71094	0.40048
1.71289	0.38952
1.71484	0.35975
1.7168	0.36851
1.71875	0.36052
1.7207	0.34216
1.72266	0.38204
1.72461	0.3928
1.72656	0.37262
1.72852	0.35102
1.73047	0.30175
1.73242	0.32662
1.73438	0.34915
1.73633	0.27941
1.73828	0.31064
1.74023	0.29423
1.74219	0.29244
1.74414	0.3123
1.74609	0.23174
1.74805	0.25108
1.75	0.2638
1.75195	0.26669
1.75391	0.26762
1.75586	0.25774
1.75781	0.30423
1.75977	0.30027
1.76172	0.2104
1.76367	0.18104
1.76563	0.14925
1.76758	0.1727
1.76953	0.17209
1.77148	0.13527
1.77344	0.17437
1.77539	0.19065
1.77734	0.13924
1.7793	0.11257
1.78125	0.08763
1.7832	0.09909
1.78516	0.07521
1.78711	0.07743
1.78906	0.0672
1.79102	0.09234
1.79297	0.07443
1.79492	0.04626
1.79688	0.06118
1.79883	0.04125
1.80078	0.04855
1.80273	0.08968
1.80469	0.05985
1.80664	0.07321
1.80859	0.08397
1.81055	0.11404
1.8125	0.09111
1.81445	0.11334
1.81641	0.11429
1.81836	0.06601
1.82031	0.08934
1.82227	0.10014
1.82422	0.12395
1.82617	0.10817
1.82813	0.13642
1.83008	0.16664
1.83203	0.18445
1.83398	0.16319
1.83594	0.1279
1.83789	0.12832
1.83984	0.14768
1.8418	0.15527
1.84375	0.17912
1.8457	0.19119
1.84766	0.19513
1.84961	0.20457
1.85156	0.18632
1.85352	0.16147
1.85547	0.19793
1.85742	0.18119
1.85938	0.19761
1.86133	0.20203
1.86328	0.18672
1.86523	0.25723
1.86719	0.24276
1.86914	0.21231
1.87109	0.2272
1.87305	0.27765
1.875	0.24275
1.87695	0.25231
1.87891	0.25657
1.88086	0.25932
1.88281	0.26165
1.88477	0.22086
1.88672	0.24293
1.88867	0.27262
1.89063	0.27599
1.89258	0.28944
1.89453	0.29727
1.89648	0.27006
1.89844	0.26872
1.90039	0.24955
1.90234	0.23254
1.9043	0.28008
1.90625	0.26414
1.9082	0.28452
1.91016	0.27974
1.91211	0.30745
1.91406	0.28878
1.91602	0.31506
1.91797	0.29027
1.91992	0.28547
1.92188	0.29155
1.92383	0.32304
1.92578	0.33034
1.92773	0.29582
1.92969	0.29984
1.93164	0.30001
1.93359	0.30644
1.93555	0.30351
1.9375	0.33291
1.93945	0.3474
1.94141	0.31671
1.94336	0.27619
1.94531	0.33853
1.94727	0.33474
1.94922	0.3312
1.95117	0.31723
1.95313	0.38646
1.95508	0.41445
1.95703	0.34122
1.95898	0.29733
1.96094	0.39612
1.96289	0.33948
1.96484	0.30055
1.9668	0.34818
1.96875	0.42536
1.9707	0.38784
1.97266	0.28282
1.97461	0.3804
1.97656	0.36945
1.97852	0.26572
1.98047	0.34101
1.98242	0.38738
1.98438	0.37409
1.98633	0.30937
1.98828	0.34058
1.99023	0.37671
1.99219	0.3301
1.99414	0.3246
1.99609	0.37059
1.99805	0.39072
2	0.35167
2.00195	0.3032
2.00391	0.392
2.00586	0.36883
2.00781	0.38427
2.00977	0.38257
2.01172	0.38907
2.01367	0.37712
2.01563	0.38879
2.01758	0.389
2.01953	0.43586
2.02148	0.42407
2.02344	0.33243
2.02539	0.30729
2.02734	0.36915
2.0293	0.38673
2.03125	0.33473
2.0332	0.39753
2.03516	0.39047
2.03711	0.34008
2.03906	0.29709
2.04102	0.33408
2.04297	0.36405
2.04492	0.27723
2.04688	0.35442
2.04883	0.37876
2.05078	0.32907
2.05273	0.24845
2.05469	0.33344
2.05664	0.35273
2.05859	0.25282
2.06055	0.30912
2.0625	0.35963
2.06445	0.26943
2.06641	0.24333
2.06836	0.26901
2.07031	0.28461
2.07227	0.21553
2.07422	0.2723
2.07617	0.30706
2.07813	0.2329
2.08008	0.19021
2.08203	0.25014
2.08398	0.26833
2.08594	0.18042
2.08789	0.25963
2.08984	0.21085
2.0918	0.15759
2.09375	0.17935
2.0957	0.19182
2.09766	0.16673
2.09961	0.19432
2.10156	0.23408
2.10352	0.1422
2.10547	0.1401
2.10742	0.2048
2.10938	0.15495
2.11133	0.10852
2.11328	0.17626
2.11523	0.17586
2.11719	0.13645
2.11914	0.12448
2.12109	0.09458
2.12305	0.13699
2.125	0.16015
2.12695	0.13244
2.12891	0.13558
2.13086	0.13037
2.13281	0.11389
2.13477	0.07751
2.13672	0.11788
2.13867	0.16969
2.14063	0.09217
2.14258	0.08719
2.14453	0.12384
2.14648	0.09683
2.14844	0.08909
2.15039	0.12705
2.15234	0.13204
2.1543	0.08528
2.15625	0.11364
2.1582	0.10859
2.16016	0.06151
2.16211	0.07203
2.16406	0.09752
2.16602	0.11499
2.16797	0.08381
2.16992	0.07944
2.17188	0.06525
2.17383	0.05293
2.17578	0.0823
2.17773	0.02656
2.17969	0.06367
2.18164	0.02004
2.18359	0.04647
2.18555	0.02914
2.1875	0.04984
2.18945	0.05386
2.19141	0.04229
2.19336	0.03256
2.19531	0.00987
2.19727	0.0246
2.19922	0.00141
2.20117	0.04997
2.20313	0.04282
2.20508	0.03329
2.20703	0.02249
2.20898	0.01373
2.21094	0.01319
2.21289	0.05136
2.21484	0.0124
2.2168	0.05792
2.21875	0.01477
2.2207	0.02404
2.22266	0.03082
2.22461	0.0198
2.22656	0.00901
2.22852	0.01613
2.23047	0.02176
2.23242	0.03324
2.23438	0.00302
2.23633	0.02302
2.23828	0.03484
2.24023	0.01741
2.24219	0.02358
2.24414	0.02183
2.24609	0.02157
2.24805	0.02044
2.25	0.00918
2.25195	0.0164
2.25391	0.02492
2.25586	0.02675
2.25781	0.04953
2.25977	0.0254
2.26172	0.01693
2.26367	0.00512
2.26563	0.02297
2.26758	0.00582
2.26953	0.03814
2.27148	0.04491
2.27344	0.02433
2.27539	0.00815
2.27734	0.02704
2.2793	0.01765
2.28125	0.00505
2.2832	0.02819
2.28516	0.02913
2.28711	0.04967
2.28906	0.01831
2.29102	0.03475
2.29297	0.02426
2.29492	0.02253
2.29688	0.03481
2.29883	0.03004
2.30078	0.01392
2.30273	0.06058
2.30469	0.00733
2.30664	0.02767
2.30859	0.00592
2.31055	0.02715
2.3125	0.04323
2.31445	0.01549
2.31641	0.01892
2.31836	0.04181
2.32031	0.0387
2.32227	0.03648
2.32422	0.03986
2.32617	0.03813
2.32813	0.01618
2.33008	0.02383
2.33203	0.02205
2.33398	0.04063
2.33594	0.01636
2.33789	0.03779
2.33984	0.03057
2.3418	0.0435
2.34375	0.07243
2.3457	0.06233
2.34766	0.06733
2.34961	0.0209
2.35156	0.01534
2.35352	0.05663
2.35547	0.06258
2.35742	0.02779
2.35938	0.04814
2.36133	0.02013
2.36328	0.03669
2.36523	0.05513
2.36719	0.03911
2.36914	0.02883
2.37109	0.02683
2.37305	0.0569
2.375	0.06348
2.37695	0.05242
2.37891	0.07361
2.38086	0.04794
2.38281	0.03758
2.38477	0.06677
2.38672	0.03257
2.38867	0.06266
2.39063	0.04727
2.39258	0.06492
2.39453	0.07994
2.39648	0.08694
2.39844	0.07268
2.40039	0.07915
2.40234	0.07289
2.4043	0.08265
2.40625	0.08635
2.4082	0.05034
2.41016	0.0831
2.41211	0.07397
2.41406	0.09449
2.41602	0.08866
2.41797	0.08351
2.41992	0.10395
2.42188	0.04022
2.42383	0.11703
2.42578	0.07857
2.42773	0.0823
2.42969	0.06689
2.43164	0.07736
2.43359	0.11318
2.43555	0.07512
2.4375	0.09822
2.43945	0.0977
2.44141	0.11026
2.44336	0.11968
2.44531	0.09404
2.44727	0.06988
2.44922	0.03308
2.45117	0.12489
2.45313	0.09949
2.45508	0.06682
2.45703	0.07168
2.45898	0.06967
2.46094	0.13444
2.46289	0.06689
2.46484	0.08229
2.4668	0.0837
2.46875	0.07584
2.4707	0.13035
2.47266	0.05978
2.47461	0.1038
2.47656	0.06824
2.47852	0.11515
2.48047	0.1036
2.48242	0.08569
2.48438	0.11701
2.48633	0.06423
2.48828	0.14562
2.49023	0.07156
2.49219	0.08245
2.49414	0.08382
2.49609	0.08306
2.49805	0.12308
2.5	0.07046
