# Supplementary material for: Nanoscale magnonic Fabry-Pérot resonator for low-loss spin-wave manipulation
Source: Nat Commun. 2021 Apr 16;12:2293. doi: 10.1038/s41467-021-22520-6 (PMC8052321; doi:10.1038/s41467-021-22520-6)
Supplement: Supplementary file 4 — Source Data [file 41467_2021_22520_MOESM4_ESM.zip › Source data/Fig4/Fig4a_w250,p500,N4.txt]

0.5019531	0.0850162144417316
0.5039062	0.0583189936636367
0.5058594	0.0249442667660067
0.5078125	0.0449778902911608
0.5097656	0.14620509451501
0.5117187	0.128711560152398
0.5136719	0.0642290375584634
0.515625	0.102673016034141
0.5175781	0.042982588113008
0.5195312	0.0639352189008108
0.5214844	0.177181522046431
0.5234375	0.126271567683703
0.5253906	0.0587751825274975
0.5273437	0.0550205119109628
0.5292969	0.0420083096949364
0.53125	0.0671944603719756
0.5332031	0.0189562705849146
0.5351562	0.214765927260491
0.5371094	0.0845385868043428
0.5390625	0.0382597789694635
0.5410156	0.0450880756705983
0.5429687	0.131720237964796
0.5449219	0.0488046206362164
0.546875	0.0612121197789866
0.5488281	0.0625311631025851
0.5507812	0.121080660422573
0.5527344	0.106941981118042
0.5546875	0.164416858795353
0.5566406	0.00835183215245613
0.5585937	0.0665068336240254
0.5605469	0.101753719589743
0.5625	0.0549659053542539
0.5644531	0.11815976858473
0.5664062	0.0935492911379632
0.5683594	0.100790573028057
0.5703125	0.0863374451800035
0.5722656	0.135036944457958
0.5742187	0.113790697478946
0.5761719	0.0310197493830103
0.578125	0.0665165707436778
0.5800781	0.04887675977903
0.5820312	0.188448318649889
0.5839844	0.0582517035444218
0.5859375	0.109868180908805
0.5878906	0.0648435238084545
0.5898437	0.0987131203839946
0.5917969	0.124628804994454
0.59375	0.133483326168215
0.5957031	0.056287272727391
0.5976562	0.00950629053754435
0.5996094	0.0768936082708634
0.6015625	0.0664865443537337
0.6035156	0.0860580106540478
0.6054687	0.133623753919393
0.6074219	0.0754524643153615
0.609375	0.178868717355271
0.6113281	0.0857102094086545
0.6132812	0.192660682886883
0.6152344	0.0664136297767695
0.6171875	0.185758948576102
0.6191406	0.0849419294005617
0.6210937	0.122733682360702
0.6230469	0.0241488602438446
0.625	0.074673063594185
0.6269531	0.142575308038133
0.6289062	0.188325382427675
0.6308594	0.148745244835783
0.6328125	0.0786732876963744
0.6347656	0.0220738065463221
0.6367187	0.0802236175675892
0.6386719	0.0806855178729572
0.640625	0.0491535653248674
0.6425781	0.0718456474520941
0.6445312	0.0694496540178697
0.6464844	0.0728685068894444
0.6484375	0.0543706125894587
0.6503906	0.0593200409820084
0.6523437	0.051969878893468
0.6542969	0.065424158034418
0.65625	0.0364946117510476
0.6582031	0.0584679882832748
0.6601562	0.0673466617992904
0.6621094	0.0757764928965606
0.6640625	0.14483139627888
0.6660156	0.0985255460011245
0.6679687	0.037477444886409
0.6699219	0.0928917249017349
0.671875	0.096367962312283
0.6738281	0.00658274502598612
0.6757812	0.0190401508102877
0.6777344	0.0560398243399674
0.6796875	0.0239889019215657
0.6816406	0.0296121170944658
0.6835937	0.0473924313813672
0.6855469	0.0361375238078234
0.6875	0.0946881042002896
0.6894531	0.0514274338151584
0.6914062	0.131007532665081
0.6933594	0.0395773324590023
0.6953125	0.0358421614015952
0.6972656	0.1033258969383
0.6992187	0.0557178953231554
0.7011719	0.098452624441709
0.703125	0.0448845212991049
0.7050781	0.100450490464155
0.7070312	0.0253662348177415
0.7089844	0.0420086854877524
0.7109375	0.0650884013206962
0.7128906	0.0374194793843527
0.7148437	0.12715976316321
0.7167969	0.064493379414636
0.71875	0.0492984922495141
0.7207031	0.0337221649742969
0.7226562	0.0693985731402606
0.7246094	0.0179384594640477
0.7265625	0.110851840612324
0.7285156	0.0531028923171799
0.7304687	0.0941943941223331
0.7324219	0.0633923727916735
0.734375	0.0458314242439704
0.7363281	0.0419010142289002
0.7382812	0.0514941854176974
0.7402344	0.0484854238401213
0.7421875	0.0202955583946636
0.7441406	0.110845485949641
0.7460937	0.0680087225950378
0.7480469	0.0380700583496701
0.75	0.0327371436703192
0.7519531	0.103298026753844
0.7539062	0.0488993524298435
0.7558594	0.0183293963766827
0.7578125	0.0555065016328061
0.7597656	0.0040288117458173
0.7617187	0.0402398974620177
0.7636719	0.0953339752164148
0.765625	0.0903675230246049
0.7675781	0.0580340867845527
0.7695312	0.0470614042588319
0.7714844	0.0382573700622415
0.7734375	0.0962016782250114
0.7753906	0.0266664019750097
0.7773437	0.0402572113399041
0.7792969	0.0334858004935322
0.78125	0.0363575739274762
0.7832031	0.0656990641300232
0.7851562	0.0806843684689829
0.7871094	0.0159652211560616
0.7890625	0.0398309240337354
0.7910156	0.0328852293579098
0.7929687	0.0257864982770635
0.7949219	0.0486794530200864
0.796875	0.0259429712215566
0.7988281	0.0164838543614691
0.8007812	0.0191923302043342
0.8027344	0.0802688810276467
0.8046875	0.037197662838954
0.8066406	0.115241223840336
0.8085937	0.0484553988210622
0.8105469	0.0290696283467174
0.8125	0.0232700053365715
0.8144531	0.0542557172977862
0.8164062	0.119242669804732
0.8183594	0.0519810697842355
0.8203125	0.0380001627285303
0.8222656	0.0383091687146171
0.8242187	0.00297060164411521
0.8261719	0.0114720828276647
0.828125	0.0289807120635723
0.8300781	0.0155910592636231
0.8320312	0.0862053310698242
0.8339844	0.0301156185134176
0.8359375	0.093012101881982
0.8378906	0.0419443804123151
0.8398437	0.0227442140820843
0.8417969	0.0356591838312054
0.84375	0.106272003628896
0.8457031	0.0508207844141755
0.8476562	0.0563338718838924
0.8496094	0.0606187247598009
0.8515625	0.0327343488054627
0.8535156	0.0312033183716252
0.8554687	0.0373636495479577
0.8574219	0.0572800979627462
0.859375	0.00595551516779995
0.8613281	0.0312423182570714
0.8632812	0.0597726656476227
0.8652344	0.0216804994895897
0.8671875	0.0847888143233823
0.8691406	0.00448721859296881
0.8710937	0.0230414693321842
0.8730469	0.022903208156992
0.875	0.0521147461030752
0.8769531	0.00789331630825691
0.8789062	0.0530922323452923
0.8808594	0.0384529919724518
0.8828125	0.0577293692877655
0.8847656	0.0298985870137642
0.8867187	0.0184289665177444
0.8886719	0.0570935733327675
0.890625	0.0557404754769324
0.8925781	0.048793543284325
0.8945313	0.0307332737341794
0.8964844	0.0781091946010302
0.8984375	0.0442994791231195
0.9003906	0.0212013315887022
0.9023438	0.0527917211022505
0.9042969	0.0401038436535664
0.90625	0.0832245095724535
0.9082031	0.0411990292551881
0.9101563	0.0545094286394748
0.9121094	0.0627566147916417
0.9140625	0.072182273785469
0.9160156	0.0136386888912149
0.9179688	0.0480723259760124
0.9199219	0.0190635652395348
0.921875	0.00993655264324932
0.9238281	0.0455579505937844
0.9257813	0.0635070747513318
0.9277344	0.101054444288139
0.9296875	0.0195704804403423
0.9316406	0.0185614594533943
0.9335938	0.0216986211735881
0.9355469	0.0220564049545938
0.9375	0.0341590429228469
0.9394531	0.0483163655324901
0.9414063	0.054707210522348
0.9433594	0.0571667557330176
0.9453125	0.0675715738306335
0.9472656	0.0431393999527821
0.9492188	0.0186736767164563
0.9511719	0.0378457851135064
0.953125	0.0220484466514079
0.9550781	0.0385799580738601
0.9570313	0.017878813392357
0.9589844	0.0860125103453102
0.9609375	0.0354737911367421
0.9628906	0.0535189670222922
0.9648438	0.0193814089246903
0.9667969	0.0139679286150501
0.96875	0.0889887372776331
0.9707031	0.0297239672338199
0.9726563	0.025798775466231
0.9746094	0.037359652743002
0.9765625	0.0450269909423726
0.9785156	0.0374500127362929
0.9804688	0.0442426853204572
0.9824219	0.0396026591230665
0.984375	0.0603584731919637
0.9863281	0.0459699331242864
0.9882813	0.023656741109177
0.9902344	0.0662892042807394
0.9921875	0.00185948205458042
0.9941406	0.00834362994040999
0.9960938	0.0224151704903844
0.9980469	0.0453235233303877
1	0.0133605463345109
1.001953	0.0509004391014311
1.003906	0.0453213967584628
1.005859	0.0432309764408925
1.007812	0.0420687491102362
1.009766	0.0301479686123244
1.011719	0.0259912015117324
1.013672	0.0298828841166394
1.015625	0.00908890244449672
1.017578	0.0620678194251103
1.019531	0.0328583208968944
1.021484	0.0354494859849668
1.023437	0.0795408445949658
1.025391	0.0207529100227276
1.027344	0.0622826794460827
1.029297	0.0777934038725759
1.03125	0.0342230327261524
1.033203	0.097550564969731
1.035156	0.0651289488927082
1.037109	0.0609023788244778
1.039062	0.0113171836031064
1.041016	0.0390161457159573
1.042969	0.0547712094109743
1.044922	0.0622293208055696
1.046875	0.0737921083918384
1.048828	0.0372579492083978
1.050781	0.0885865010260345
1.052734	0.0535618569593396
1.054687	0.09439700269993
1.056641	0.0827208740118539
1.058594	0.0746850176369002
1.060547	0.100678173859583
1.0625	0.162408918529027
1.064453	0.190729060336841
1.066406	0.197422973243658
1.068359	0.369626556367694
1.070312	0.438399769274084
1.072266	0.705406757964857
1.074219	0.964217726196942
1.076172	1.34133727447538
1.078125	1.99780075802168
1.080078	2.52435845951442
1.082031	3.33601974897422
1.083984	4.30865822351054
1.085937	4.96710824196232
1.087891	5.91257903752364
1.089844	7.19897297641888
1.091797	8.13990700391817
1.09375	8.98592314989896
1.095703	9.7679182982892
1.097656	10.6015723002254
1.099609	11.7340570819836
1.101562	12.1834091470354
1.103516	12.1944031904887
1.105469	12.8031284826538
1.107422	12.5685933715537
1.109375	12.1111452085847
1.111328	12.2144442858302
1.113281	11.4921651612904
1.115234	10.8908650708484
1.117187	10.7126749955642
1.119141	10.3239230945274
1.121094	9.64285611541498
1.123047	8.90425448654771
1.125	8.49446715405416
1.126953	8.39938511187492
1.128906	8.07439659118965
1.130859	7.45213358370675
1.132812	7.49112697943267
1.134766	7.04201227174449
1.136719	6.74203907181121
1.138672	6.51838757384817
1.140625	6.60301054262592
1.142578	6.00105157060411
1.144531	6.08465634472449
1.146484	6.03407286711662
1.148437	5.85518465475524
1.150391	5.92615199977127
1.152344	5.9657914035562
1.154297	5.42816972006182
1.15625	5.38018160278303
1.158203	5.04353899195955
1.160156	5.09753370848335
1.162109	5.0654427122525
1.164062	5.05049911525277
1.166016	4.8819717990539
1.167969	4.81237817320387
1.169922	4.68207022306949
1.171875	4.47466483995439
1.173828	4.31081456902197
1.175781	4.07480086830866
1.177734	4.05720625509931
1.179687	3.78211518236886
1.181641	3.75442242096664
1.183594	3.73548249304759
1.185547	3.6894229777348
1.1875	3.64599656240554
1.189453	3.61567072722337
1.191406	3.48718008883883
1.193359	3.45487000590938
1.195312	3.34716127476777
1.197266	3.40187663150444
1.199219	3.51504643052407
1.201172	3.45487818096479
1.203125	3.43224898932828
1.205078	3.43332175450729
1.207031	3.59481052210909
1.208984	3.57914588063423
1.210937	3.56779512995814
1.212891	3.58316343759882
1.214844	3.71572903440119
1.216797	3.7350444762044
1.21875	3.54506133944012
1.220703	3.43177410986344
1.222656	3.4019831490775
1.224609	3.43910620085001
1.226562	3.32511976674961
1.228516	3.19796533115245
1.230469	3.11232296515118
1.232422	3.1676968610833
1.234375	3.11036401849333
1.236328	3.02156716037227
1.238281	3.06323691233415
1.240234	3.09774824599498
1.242187	3.3184403220382
1.244141	3.12364765011068
1.246094	3.12187147712202
1.248047	3.04422693117268
1.25	3.01474250397111
1.251953	3.06565619826522
1.253906	3.09390210134351
1.255859	3.02138944707563
1.257812	2.93404470194304
1.259766	2.86361872247592
1.261719	2.83908023687645
1.263672	2.84767603010455
1.265625	2.84636710912366
1.267578	2.85004004951311
1.269531	2.93309366832019
1.271484	2.90813078528546
1.273437	2.90576366038934
1.275391	2.99966669529717
1.277344	3.04284044261756
1.279297	3.1239725745808
1.28125	3.02382479587031
1.283203	3.29842573558963
1.285156	3.33669479619233
1.287109	3.07399057361616
1.289062	3.27596163237964
1.291016	3.33823750445546
1.292969	3.2612907547511
1.294922	3.31872372959327
1.296875	3.29397374287547
1.298828	3.33092105797601
1.300781	3.43851332271725
1.302734	3.43224916945092
1.304687	3.52765936471338
1.306641	3.54155789249251
1.308594	3.73416431551522
1.310547	3.66034330935821
1.3125	3.54474259200707
1.314453	3.55344129813805
1.316406	3.55486307944402
1.318359	3.53480890913851
1.320312	3.48094181599664
1.322266	3.40604154796696
1.324219	3.41931395805007
1.326172	3.3810029290428
1.328125	3.34936443355154
1.330078	3.45301684375405
1.332031	3.55015192144477
1.333984	3.62259500092641
1.335937	3.5351019715404
1.337891	3.5478427357803
1.339844	3.54611184817075
1.341797	3.43563591636228
1.34375	3.42297387789346
1.345703	3.42204111723807
1.347656	3.52371541972627
1.349609	3.4283847541891
1.351562	3.49985716630979
1.353516	3.47068185794622
1.355469	3.52127144327517
1.357422	3.60106783749071
1.359375	3.49260338244697
1.361328	3.5321882520489
1.363281	3.43429358786942
1.365234	3.46424742763345
1.367187	3.45048136136293
1.369141	3.4410949010966
1.371094	3.51625555516803
1.373047	3.37990211240855
1.375	3.37317743427692
1.376953	3.34542124952718
1.378906	3.29972647505774
1.380859	3.32648910628946
1.382812	3.31474374704426
1.384766	3.33816866529794
1.386719	3.34426607956802
1.388672	3.26947716721803
1.390625	3.34613228695176
1.392578	3.37394463366417
1.394531	3.41189498384989
1.396484	3.34719184416113
1.398437	3.32274370383275
1.400391	3.33023357937923
1.402344	3.21008927131735
1.404297	3.20635856101074
1.40625	3.2595601352859
1.408203	3.3049826413644
1.410156	3.38869636222221
1.412109	3.42605474301857
1.414062	3.53748075349402
1.416016	3.68790721756459
1.417969	3.6770802325738
1.419922	3.55492395439445
1.421875	3.16530898394517
1.423828	2.99693333814368
1.425781	2.8974502385047
1.427734	2.93766097545756
1.429687	3.04231250229772
1.431641	3.12180243546096
1.433594	3.19430640217836
1.435547	3.42611437487134
1.4375	3.59913454969011
1.439453	3.57339695899326
1.441406	3.52975467996885
1.443359	3.44134795923836
1.445312	3.19522210716444
1.447266	2.86585095971755
1.449219	2.80382936913073
1.451172	2.78663165687129
1.453125	2.96427448922295
1.455078	3.26200706455964
1.457031	3.36110784403517
1.458984	3.51699476116414
1.460937	3.58217456831852
1.462891	3.62724061575679
1.464844	3.46947350106799
1.466797	3.45650276555409
1.46875	3.36735069425004
1.470703	3.09365774060108
1.472656	3.1310550291049
1.474609	3.20677181104191
1.476562	3.1858043226617
1.478516	3.18290456271029
1.480469	3.13883264103839
1.482422	3.02762488882127
1.484375	2.95437219201538
1.486328	2.94768482254888
1.488281	2.8836117218419
1.490234	2.75984146306486
1.492187	2.78650566129427
1.494141	2.75125949447158
1.496094	2.79029237398378
1.498047	2.74161304668949
1.5	2.53402686851543
1.501953	2.53123072712467
1.503906	2.62830048079477
1.505859	2.5106174377534
1.507812	2.48835977403917
1.509766	2.4317665167898
1.511719	2.5044573405275
1.513672	2.60841094270554
1.515625	2.66781002137896
1.517578	2.58432999543093
1.519531	2.56560202450127
1.521484	2.63888619501403
1.523437	2.51418311410113
1.525391	2.65283163147042
1.527344	2.52059770834587
1.529297	2.53964576033509
1.53125	2.48301437455029
1.533203	2.48411696022773
1.535156	2.60101160181361
1.537109	2.60474505652593
1.539062	2.58527172561047
1.541016	2.59796435486556
1.542969	2.59087748435202
1.544922	2.46023496535189
1.546875	2.38585238049633
1.548828	2.29094266746895
1.550781	2.23570704456241
1.552734	2.31648491916002
1.554687	2.50368167191587
1.556641	2.54285605371067
1.558594	2.53723281274349
1.560547	2.41076551003908
1.5625	2.34500417312251
1.564453	2.23454210837421
1.566406	2.08970904117966
1.568359	1.98977207231005
1.570312	1.79280125217856
1.572266	1.87267268632625
1.574219	2.15115038295168
1.576172	2.25299592545127
1.578125	2.23392621434692
1.580078	2.12713250307779
1.582031	1.96960982591986
1.583984	1.84010608893323
1.585937	1.63105646732007
1.587891	1.50101752032122
1.589844	1.47962888562504
1.591797	1.66623710477311
1.59375	2.01404681062426
1.595703	2.0432482923889
1.597656	1.98798545827025
1.599609	1.86990993491131
1.601562	1.6692373785308
1.603516	1.43388481614809
1.605469	1.30355680834261
1.607422	1.17071099210149
1.609375	1.15535709546626
1.611328	1.58645639001752
1.613281	1.61588139273679
1.615234	1.59924588447354
1.617187	1.51922907790124
1.619141	1.36797481567427
1.621094	1.21968604115355
1.623047	0.957473914906396
1.625	0.862409185849762
1.626953	0.881180782295858
1.628906	0.904370567930658
1.630859	1.02399107917545
1.632812	1.12146515238459
1.634766	1.15099017272445
1.636719	1.0141082092316
1.638672	0.824337177119248
1.640625	0.667922681107993
1.642578	0.632785386544048
1.644531	0.692822799711008
1.646484	0.502417203519595
1.648437	0.591152450897871
1.650391	0.667572332185644
1.652344	0.686863241015051
1.654297	0.517074405655094
1.65625	0.441913378983642
1.658203	0.433276257145205
1.660156	0.426891109940814
1.662109	0.347437809017592
1.664062	0.319484596663774
1.666016	0.419245733138597
1.667969	0.382289790989833
1.669922	0.326126680064818
1.671875	0.285645696795313
1.673828	0.230089497642917
1.675781	0.227124729694699
1.677734	0.198254213926993
1.679687	0.274640651605002
1.681641	0.253162576132334
1.683594	0.291678206177716
1.685547	0.238418826656139
1.6875	0.21334396400467
1.689453	0.222886176043581
1.691406	0.174237867877515
1.693359	0.177121381399134
1.695312	0.242020038102323
1.697266	0.258800695834246
1.699219	0.284020320398864
1.701172	0.244642537530353
1.703125	0.216210272609241
1.705078	0.19557478316759
1.707031	0.162076411730923
1.708984	0.150195984408129
1.710937	0.178148938598495
1.712891	0.175424832161841
1.714844	0.224543638235103
1.716797	0.151087616830773
1.71875	0.133664661983973
1.720703	0.0849762256042553
1.722656	0.0994491193760156
1.724609	0.0778951264602562
1.726562	0.0983855162263034
1.728516	0.0956873513490472
1.730469	0.128573313454513
1.732422	0.0962524781312985
1.734375	0.0759647326266005
1.736328	0.0427906008704379
1.738281	0.0143187651652585
1.740234	0.0299423245251663
1.742187	0.0274001057074786
1.744141	0.0464291853640069
1.746094	0.0302176341791213
1.748047	0.0243329885357703
1.75	0.0387355986384071
1.751953	0.085199547715262
1.753906	0.0609223760012249
1.755859	0.0820732875713044
1.757812	0.0658669548897473
1.759766	0.0579669226842214
1.761719	0.0363638551552032
1.763672	0.0435923248072468
1.765625	0.0582282656984561
1.767578	0.0731036106590974
1.769531	0.0836360052068396
1.771484	0.0696516688138985
1.773437	0.124057679596459
1.775391	0.0773437616205347
1.777344	0.0522777732462449
1.779297	0.0124490657679381
1.78125	0.0603906722423207
1.783203	0.0815780025540145
1.785156	0.121165987319611
1.787109	0.112541202949617
1.789063	0.143671743532269
1.791016	0.0800494431858617
1.792969	0.0565488382448936
1.794922	0.0320957490127587
1.796875	0.0538624605138096
1.798828	0.0681889751891154
1.800781	0.091994587376824
1.802734	0.087570063539982
1.804688	0.0710301436912019
1.806641	0.0990597968470181
1.808594	0.094619439595637
1.810547	0.0527002513022699
1.8125	0.040978348962895
1.814453	0.00899285582000184
1.816406	0.0646362905112951
1.818359	0.0385496352869103
1.820313	0.0823976337579436
1.822266	0.0970967154387382
1.824219	0.0813811510564608
1.826172	0.0805738621939925
1.828125	0.0613287541221
1.830078	0.0255598687900718
1.832031	0.0517831167105206
1.833984	0.0530241335225822
1.835938	0.0647214761603921
1.837891	0.074452732801641
1.839844	0.113636136234434
1.841797	0.0745891692118755
1.84375	0.091247467285836
1.845703	0.0297175505363128
1.847656	0.00240719992236229
1.849609	0.0509219563260201
1.851563	0.0635376890960224
1.853516	0.0585872563100586
1.855469	0.115891335279915
1.857422	0.106708295693387
1.859375	0.0979940096403908
1.861328	0.048008181736302
1.863281	0.0246361244403295
1.865234	0.0366135657403223
1.867188	0.0614178977133946
1.869141	0.103086108750755
1.871094	0.0913001915309897
1.873047	0.104277346067741
1.875	0.0899972196770684
1.876953	0.0954504680988569
1.878906	0.0452931351260045
1.880859	0.0456279253769286
1.882813	0.0885913859455376
1.884766	0.110061709191253
1.886719	0.107898931179957
1.888672	0.105603458200601
1.890625	0.136822098586961
1.892578	0.113963330782202
1.894531	0.0876190496724748
1.896484	0.0777048573424347
1.898438	0.0743623527986736
1.900391	0.0897987319366738
1.902344	0.0777884149285567
1.904297	0.0827914690853446
1.90625	0.131989409252381
1.908203	0.146008187173561
1.910156	0.0932445041900796
1.912109	0.0755179266539495
1.914063	0.125942218357926
1.916016	0.121632142567268
1.917969	0.10045631733702
1.919922	0.116901469603709
1.921875	0.174202327783948
1.923828	0.172763195837829
1.925781	0.141752515408889
1.927734	0.0904693238843383
1.929688	0.153764220698066
1.931641	0.157564858785835
1.933594	0.154693612830784
1.935547	0.164931698984155
1.9375	0.205138581169145
1.939453	0.184240933031675
1.941406	0.148543463391561
1.943359	0.175478822815866
1.945313	0.215725485232992
1.947266	0.234726536270077
1.949219	0.221695798389347
1.951172	0.24551863947478
1.953125	0.240184040762495
1.955078	0.227866353364381
1.957031	0.190553864135008
1.958984	0.238388836364331
1.960938	0.254254274654709
1.962891	0.267113240990596
1.964844	0.291573369097591
1.966797	0.256018341471231
1.96875	0.291662344611711
1.970703	0.281766336713277
1.972656	0.251935796305285
1.974609	0.29046437358042
1.976563	0.355972633602205
1.978516	0.370265512528105
1.980469	0.30263976784171
1.982422	0.281239250609305
1.984375	0.301419504566145
1.986328	0.281522237892289
1.988281	0.24658695427222
1.990234	0.401026137217626
1.992188	0.413060845426785
1.994141	0.350014905682615
1.996094	0.290647045924369
1.998047	0.409307263767906
2	0.339875120315914
2.001953	0.383499516014362
2.003906	0.52582264404859
2.005859	0.482163020022606
2.007812	0.378814112009637
2.009766	0.375949753504007
2.011719	0.493269832945194
2.013672	0.323806352704774
2.015625	0.504375617457714
2.017578	0.555529335445654
2.019531	0.502823258560789
2.021484	0.340959332065468
2.023437	0.343912706381992
2.025391	0.478275025795379
2.027344	0.283737364839751
2.029297	0.410388927337588
2.03125	0.515424575550342
2.033203	0.520251716861146
2.035156	0.378122144114266
2.037109	0.389293783445492
2.039062	0.451745801591481
2.041016	0.327006122376723
2.042969	0.398730799605606
2.044922	0.520317469201996
2.046875	0.455714818033219
2.048828	0.358351340681195
2.050781	0.331288103535949
2.052734	0.406338436883763
2.054687	0.340653919029343
2.056641	0.414624340862101
2.058594	0.489628362179684
2.060547	0.464348104305975
2.0625	0.360113860457342
2.064453	0.321972510209577
2.066406	0.342198285238033
2.068359	0.307026596278376
2.070312	0.351703549075368
2.072266	0.364647486554467
2.074219	0.395419038805999
2.076172	0.290769854276006
2.078125	0.252780774769552
2.080078	0.281002640118932
2.082031	0.279974867828829
2.083984	0.30960360579117
2.085937	0.337289488092899
2.087891	0.318059624221265
2.089844	0.258064673779365
2.091797	0.192136595453555
2.09375	0.213848906728137
2.095703	0.241372447118328
2.097656	0.235224783880559
2.099609	0.272660184309774
2.101562	0.269180517505255
2.103516	0.19694094779352
2.105469	0.211531761319098
2.107422	0.166101428417429
2.109375	0.225913938673781
2.111328	0.222493223866531
2.113281	0.259848502184528
2.115234	0.181305302259145
2.117187	0.189239788774768
2.119141	0.161016739900348
2.121094	0.127281600162875
2.123047	0.160920545112803
2.125	0.222019184921754
2.126953	0.172314034583367
2.128906	0.170498132673675
2.130859	0.125503358831995
2.132812	0.0931097661901398
2.134766	0.14712243766286
2.136719	0.181291353349932
2.138672	0.170291796345499
2.140625	0.143234369942563
2.142578	0.0874962884731918
2.144531	0.0959979185122105
2.146484	0.0815169007160662
2.148437	0.126169639942977
2.150391	0.19494409829346
2.152344	0.149304930638369
2.154297	0.0954322851637505
2.15625	0.0673812615917009
2.158203	0.0817694850853349
2.160156	0.0462900646733638
2.162109	0.140248888928733
2.164062	0.137984246246347
2.166016	0.109885745458338
2.167969	0.0675479328064753
2.169922	0.0504744949784077
2.171875	0.0599101394436777
2.173828	0.0866239843953584
2.175781	0.141117576683559
2.177734	0.0667541742960618
2.179687	0.0746801293178733
2.181641	0.0465156983756258
2.183594	0.0449521740785514
2.185547	0.0548661080508797
2.1875	0.0928992635985151
2.189453	0.06779452731783
2.191406	0.0341308065806805
2.193359	0.0344059551375616
2.195312	0.0380416846768963
2.197266	0.0448417929377417
2.199219	0.113405694021323
2.201172	0.0760578722862512
2.203125	0.0660627595549399
2.205078	0.0118698931135752
2.207031	0.0152614724097153
2.208984	0.0706325659883973
2.210937	0.0546490833603747
2.212891	0.0630766443094534
2.214844	0.0725171841975819
2.216797	0.0325072765351704
2.21875	0.0272019643908983
2.220703	0.04401369777877
2.222656	0.0497673032739106
2.224609	0.077360609254388
2.226562	0.0899455788086874
2.228516	0.0979869714653956
2.230469	0.0095266953344018
2.232422	0.00349432397335123
2.234375	0.0384218095037766
2.236328	0.0573531873385429
2.238281	0.0399173531271025
2.240234	0.036416235896247
2.242187	0.0699043165576669
2.244141	0.0384176740424628
2.246094	0.0592682552857534
2.248047	0.0695634579659443
2.25	0.0704679887502205
2.251953	0.0158805038726999
2.253906	0.0548056935440918
2.255859	0.0626542436480403
2.257812	0.043066723040317
2.259766	0.0453935492847522
2.261719	0.0365605913535
2.263672	0.0913144872178584
2.265625	0.0478546937180722
2.267578	0.0434986182474765
2.269531	0.0592639420693471
2.271484	0.0313593575254548
2.273437	0.0770250208535408
2.275391	0.0359917298701088
2.277344	0.00741211431078097
2.279297	0.0524926460610474
2.28125	0.0220278038534939
2.283203	0.0183291213443307
2.285156	0.0780302237759351
2.287109	0.00760500042085429
2.289062	0.0462921106344753
2.291016	0.00698256626024702
2.292969	0.0386205941769686
2.294922	0.0331022052123893
2.296875	0.0394687481563692
2.298828	0.0200169284867107
2.300781	0.058569632323064
2.302734	0.0112855777633059
2.304687	0.0589528290624979
2.306641	0.025057251535608
2.308594	0.0410070372045538
2.310547	0.0754180838510373
2.3125	0.070894648493058
2.314453	0.0330927119055695
2.316406	0.0290628606179313
2.318359	0.0156911855217229
2.320312	0.0591183763267734
2.322266	0.111841273174341
2.324219	0.068109139937192
2.326172	0.0615064931016954
2.328125	0.0159922574435321
2.330078	0.076478018281603
2.332031	0.0371960045598731
2.333984	0.0901051230320613
2.335937	0.0428043690700564
2.337891	0.0176505649361466
2.339844	0.0300977503179797
2.341797	0.0624333584725506
2.34375	0.0374689712456517
2.345703	0.0730927649336704
2.347656	0.0260673911851613
2.349609	0.0440575758574103
2.351562	0.0544785170473381
2.353516	0.0728138200540804
2.355469	0.0532336451961795
2.357422	0.0655207659452452
2.359375	0.0136021658855912
2.361328	0.0631946180999271
2.363281	0.0836683968379967
2.365234	0.0959731468770301
2.367187	0.0691069711313787
2.369141	0.0456948602298333
2.371094	0.0164303360055638
2.373047	0.0602955698295654
2.375	0.094969216557751
2.376953	0.0699917803798145
2.378906	0.0156767326496731
2.380859	0.0153105235007372
2.382812	0.0740575192260212
2.384766	0.0696344739839607
2.386719	0.110948434452642
2.388672	0.0552591816053568
2.390625	0.0139527371744938
2.392578	0.0620463173029472
2.394531	0.0790583187391314
2.396484	0.0528983972781407
2.398437	0.0432256154496798
2.400391	0.054024079279492
2.402344	0.0966462451999026
2.404297	0.0926074338324592
2.40625	0.118357347375771
2.408203	0.0622547428030941
2.410156	0.0174957411469334
2.412109	0.0803162217661818
2.414062	0.0500690063748273
2.416016	0.121209358234432
2.417969	0.0729901863023277
2.419922	0.0310623118745997
2.421875	0.0700303281463212
2.423828	0.0527472492626725
2.425781	0.106394884493398
2.427734	0.0558794202866324
2.429687	0.0191387943782474
2.431641	0.0807262863000064
2.433594	0.108720308008901
2.435547	0.0857850833917809
2.4375	0.0559386169366423
2.439453	0.0449897893846871
2.441406	0.0843774783640451
2.443359	0.118060324002139
2.445312	0.0960657985628106
2.447266	0.0511527539036414
2.449219	0.0391215763413401
2.451172	0.099959498904971
2.453125	0.132948017494734
2.455078	0.0672989610867642
2.457031	0.0512487869706796
2.458984	0.0472493831804416
2.460937	0.0833977032690379
2.462891	0.0941275230262929
2.464844	0.078953940868089
2.466797	0.0359094941346883
2.46875	0.0680566871542823
2.470703	0.118361033053197
2.472656	0.11692088235714
2.474609	0.0580595617537306
2.476562	0.0430781294315259
2.478516	0.10328824592595
2.480469	0.100268950315095
2.482422	0.0796512183071678
2.484375	0.0608085376096564
2.486328	0.0487291469749317
2.488281	0.106665440781791
2.490234	0.11198497122048
2.492187	0.0666174536115604
2.494141	0.0270042182613347
2.496094	0.0851925527153994
2.498047	0.0989773831644811
2.5	0.112558517695777
