# Supplementary material for: Nanoscale magnonic Fabry-Pérot resonator for low-loss spin-wave manipulation
Source: Nat Commun. 2021 Apr 16;12:2293. doi: 10.1038/s41467-021-22520-6 (PMC8052321; doi:10.1038/s41467-021-22520-6)
Supplement: Supplementary file 4 — Source Data [file 41467_2021_22520_MOESM4_ESM.zip › Source data/Fig4/Fig4a_YIG.txt]

0.50195	0.11147
0.50391	0.08522
0.50586	0.08289
0.50781	0.02396
0.50977	0.07588
0.51172	0.01933
0.51367	0.04255
0.51563	0.09445
0.51758	0.04854
0.51953	0.08749
0.52148	0.06465
0.52344	0.07819
0.52539	0.02527
0.52734	0.03347
0.5293	0.06904
0.53125	0.03139
0.5332	0.1206
0.53516	0.05513
0.53711	0.07659
0.53906	0.16191
0.54102	0.10932
0.54297	0.05447
0.54492	0.05228
0.54688	0.09297
0.54883	0.08471
0.55078	0.05322
0.55273	0.09819
0.55469	0.07676
0.55664	0.09123
0.55859	0.08037
0.56055	0.02029
0.5625	0.0164
0.56445	0.09446
0.56641	0.02883
0.56836	0.09088
0.57031	0.07167
0.57227	0.07778
0.57422	0.08866
0.57617	0.08691
0.57813	0.0356
0.58008	0.0966
0.58203	0.07386
0.58398	0.07323
0.58594	0.0198
0.58789	0.03022
0.58984	0.02125
0.5918	0.11143
0.59375	0.0043
0.5957	0.03303
0.59766	0.07458
0.59961	0.07964
0.60156	0.09903
0.60352	0.08669
0.60547	0.07649
0.60742	0.09059
0.60938	0.06313
0.61133	0.04234
0.61328	0.09705
0.61523	0.0978
0.61719	0.04421
0.61914	0.12305
0.62109	0.03674
0.62305	0.01379
0.625	0.0489
0.62695	0.11221
0.62891	0.02067
0.63086	0.05348
0.63281	0.02363
0.63477	0.02449
0.63672	0.05806
0.63867	0.0483
0.64063	0.04456
0.64258	0.00787
0.64453	0.01601
0.64648	0.05454
0.64844	0.04334
0.65039	0.07763
0.65234	0.02187
0.6543	0.12044
0.65625	0.04723
0.6582	0.05572
0.66016	0.05705
0.66211	0.08852
0.66406	0.06358
0.66602	0.09137
0.66797	0.06663
0.66992	0.05969
0.67188	0.01073
0.67383	0.0992
0.67578	0.01565
0.67773	0.02773
0.67969	0.06617
0.68164	0.011
0.68359	0.04187
0.68555	0.03107
0.6875	0.04594
0.68945	0.05385
0.69141	0.01905
0.69336	0.07445
0.69531	0.04567
0.69727	0.05826
0.69922	0.06943
0.70117	0.02881
0.70313	0.04494
0.70508	0.07535
0.70703	0.03335
0.70898	0.02997
0.71094	0.05096
0.71289	0.08274
0.71484	0.06525
0.7168	0.01938
0.71875	0.06026
0.7207	0.0396
0.72266	0.03978
0.72461	0.05136
0.72656	0.02832
0.72852	0.02497
0.73047	0.05926
0.73242	0.07786
0.73438	0.0483
0.73633	0.07665
0.73828	0.03309
0.74023	0.04266
0.74219	0.0306
0.74414	0.02166
0.74609	0.03794
0.74805	0.03014
0.75	0.01159
0.75195	0.06128
0.75391	0.03384
0.75586	0.0469
0.75781	0.04631
0.75977	0.06925
0.76172	0.04665
0.76367	0.0459
0.76563	0.03898
0.76758	0.04073
0.76953	0.0441
0.77148	0.0159
0.77344	0.02157
0.77539	0.07055
0.77734	0.03515
0.7793	0.07082
0.78125	0.01859
0.7832	0.05005
0.78516	0.04503
0.78711	0.01275
0.78906	0.06931
0.79102	0.04883
0.79297	0.02149
0.79492	0.04322
0.79688	0.03278
0.79883	0.06241
0.80078	0.04006
0.80273	0.04673
0.80469	0.01338
0.80664	0.03892
0.80859	0.06589
0.81055	0.01041
0.8125	0.04229
0.81445	0.04558
0.81641	0.0147
0.81836	0.03685
0.82031	0.07199
0.82227	0.02112
0.82422	0.05212
0.82617	0.02042
0.82813	0.03827
0.83008	0.05146
0.83203	0.05345
0.83398	0.05038
0.83594	0.0382
0.83789	0.01866
0.83984	0.02148
0.8418	0.06234
0.84375	0.02559
0.8457	0.04576
0.84766	0.00854
0.84961	0.07414
0.85156	0.0294
0.85352	0.02867
0.85547	0.05502
0.85742	0.02265
0.85938	0.02282
0.86133	0.02475
0.86328	0.02273
0.86523	0.00806
0.86719	0.03944
0.86914	0.06818
0.87109	0.02889
0.87305	0.03246
0.875	0.04712
0.87695	0.06472
0.87891	0.01029
0.88086	0.05129
0.88281	0.05823
0.88477	0.03264
0.88672	0.05281
0.88867	0.05743
0.89063	0.04972
0.89258	0.0661
0.89453	0.01129
0.89648	0.02056
0.89844	0.03046
0.90039	0.04245
0.90234	0.02204
0.9043	0.06158
0.90625	0.02385
0.9082	0.06271
0.91016	0.02787
0.91211	0.00807
0.91406	0.04779
0.91602	0.04137
0.91797	0.05468
0.91992	0.05829
0.92188	0.04345
0.92383	0.06948
0.92578	0.05826
0.92773	0.04318
0.92969	0.02954
0.93164	0.03997
0.93359	0.03322
0.93555	0.04244
0.9375	0.00893
0.93945	0.00534
0.94141	0.01986
0.94336	0.03918
0.94531	0.055
0.94727	0.06299
0.94922	0.09568
0.95117	0.05321
0.95313	0.05869
0.95508	0.03759
0.95703	0.05159
0.95898	0.03028
0.96094	0.04395
0.96289	0.01599
0.96484	0.03295
0.9668	0.01812
0.96875	0.05091
0.9707	0.04066
0.97266	0.03127
0.97461	0.02215
0.97656	0.05166
0.97852	0.042
0.98047	0.02816
0.98242	0.02193
0.98438	0.04358
0.98633	0.06679
0.98828	0.0367
0.99023	0.04838
0.99219	0.03155
0.99414	0.05772
0.99609	0.05722
0.99805	0.06633
1	0.03772
1.00195	0.05491
1.00391	0.05271
1.00586	0.00761
1.00781	0.0539
1.00977	0.01799
1.01172	0.05314
1.01367	0.04974
1.01563	0.06163
1.01758	0.06604
1.01953	0.04273
1.02148	0.02334
1.02344	0.02922
1.02539	0.06491
1.02734	0.07399
1.0293	0.0325
1.03125	0.08018
1.0332	0.02507
1.03516	0.06681
1.03711	0.04211
1.03906	0.07998
1.04102	0.04478
1.04297	0.07396
1.04492	0.05837
1.04688	0.07625
1.04883	0.04298
1.05078	0.08614
1.05273	0.08333
1.05469	0.0728
1.05664	0.05656
1.05859	0.0439
1.06055	0.06426
1.0625	0.05272
1.06445	0.09012
1.06641	0.07353
1.06836	0.1131
1.07031	0.1487
1.07227	0.20573
1.07422	0.41504
1.07617	0.51189
1.07813	0.86176
1.08008	1.40664
1.08203	2.0172
1.08398	2.77695
1.08594	3.75874
1.08789	4.64809
1.08984	5.4923
1.0918	6.24479
1.09375	6.95127
1.0957	7.61298
1.09766	8.49315
1.09961	9.47455
1.10156	9.8519
1.10352	10.04483
1.10547	9.80983
1.10742	10.08778
1.10938	10.08706
1.11133	10.08696
1.11328	9.72302
1.11523	9.65361
1.11719	9.26286
1.11914	9.12446
1.12109	8.6432
1.12305	8.35457
1.125	7.83239
1.12695	7.47354
1.12891	7.13454
1.13086	6.94311
1.13281	6.46466
1.13477	6.38139
1.13672	5.97892
1.13867	5.82869
1.14063	5.63779
1.14258	5.36717
1.14453	5.34239
1.14648	5.20879
1.14844	5.06498
1.15039	4.82945
1.15234	4.81744
1.1543	4.50281
1.15625	4.8752
1.1582	4.58894
1.16016	4.59079
1.16211	4.58382
1.16406	4.31807
1.16602	4.35348
1.16797	4.24947
1.16992	4.27164
1.17188	4.13333
1.17383	4.1236
1.17578	3.85119
1.17773	3.65323
1.17969	3.55142
1.18164	3.47991
1.18359	3.46744
1.18555	3.48187
1.1875	3.54585
1.18945	3.53841
1.19141	3.66337
1.19336	3.77958
1.19531	3.6382
1.19727	3.78311
1.19922	3.84277
1.20117	3.94914
1.20313	3.77746
1.20508	3.83943
1.20703	3.70351
1.20898	3.58877
1.21094	3.36357
1.21289	3.46922
1.21484	3.47493
1.2168	3.57545
1.21875	3.60487
1.2207	3.77292
1.22266	3.74569
1.22461	3.9393
1.22656	3.74809
1.22852	3.93351
1.23047	3.9002
1.23242	3.83357
1.23438	3.71068
1.23633	3.46267
1.23828	3.29513
1.24023	3.15227
1.24219	3.02352
1.24414	3.08577
1.24609	3.03601
1.24805	3.13792
1.25	3.21742
1.25195	3.33731
1.25391	3.48316
1.25586	3.57167
1.25781	3.63535
1.25977	3.71293
1.26172	3.61658
1.26367	3.6718
1.26563	3.60967
1.26758	3.35481
1.26953	3.31264
1.27148	3.27104
1.27344	3.39889
1.27539	3.51408
1.27734	3.43014
1.2793	3.7451
1.28125	3.73616
1.2832	3.71606
1.28516	3.76127
1.28711	3.71277
1.28906	3.67431
1.29102	3.74271
1.29297	3.66063
1.29492	3.52957
1.29688	3.45896
1.29883	3.42531
1.30078	3.3134
1.30273	3.29803
1.30469	3.33339
1.30664	3.35056
1.30859	3.27893
1.31055	3.2583
1.3125	3.31415
1.31445	3.13293
1.31641	3.32586
1.31836	3.25218
1.32031	3.36168
1.32227	3.29548
1.32422	3.21813
1.32617	3.12774
1.32813	3.14762
1.33008	3.11498
1.33203	3.06122
1.33398	3.20729
1.33594	3.31743
1.33789	3.49579
1.33984	3.74213
1.3418	3.69918
1.34375	3.87869
1.3457	3.79784
1.34766	3.53876
1.34961	3.29963
1.35156	2.99688
1.35352	2.95183
1.35547	2.96827
1.35742	2.95706
1.35938	3.00247
1.36133	3.20091
1.36328	3.21717
1.36523	3.39559
1.36719	3.50897
1.36914	3.44318
1.37109	3.34543
1.37305	3.13989
1.375	2.86657
1.37695	2.67818
1.37891	2.49357
1.38086	2.46022
1.38281	2.48716
1.38477	2.60179
1.38672	2.8458
1.38867	3.05026
1.39063	3.23309
1.39258	3.3271
1.39453	3.25006
1.39648	3.11435
1.39844	2.86052
1.40039	2.55912
1.40234	2.41317
1.4043	2.45662
1.40625	2.47165
1.4082	2.78126
1.41016	2.7878
1.41211	3.01505
1.41406	3.20723
1.41602	3.25833
1.41797	3.24149
1.41992	3.14498
1.42188	2.84013
1.42383	2.4739
1.42578	2.25942
1.42773	2.28882
1.42969	2.38496
1.43164	2.51465
1.43359	2.65604
1.43555	2.6536
1.4375	2.78235
1.43945	2.84423
1.44141	2.90275
1.44336	2.86395
1.44531	2.72996
1.44727	2.5288
1.44922	2.43122
1.45117	2.4433
1.45313	2.57086
1.45508	2.67887
1.45703	2.88683
1.45898	2.84774
1.46094	2.89238
1.46289	2.98623
1.46484	2.92917
1.4668	2.9653
1.46875	2.94917
1.4707	2.8441
1.47266	2.93773
1.47461	2.97094
1.47656	3.01951
1.47852	2.99895
1.48047	3.06507
1.48242	2.96487
1.48438	3.0543
1.48633	3.09155
1.48828	3.04034
1.49023	3.13923
1.49219	3.16046
1.49414	3.1745
1.49609	3.12661
1.49805	3.05929
1.5	3.08838
1.50195	3.11128
1.50391	3.16255
1.50586	3.12515
1.50781	3.07407
1.50977	3.14261
1.51172	3.06519
1.51367	3.07936
1.51563	3.22882
1.51758	3.147
1.51953	3.23044
1.52148	3.21097
1.52344	3.10744
1.52539	3.15132
1.52734	3.06294
1.5293	3.05682
1.53125	3.06692
1.5332	3.09516
1.53516	3.04931
1.53711	3.11682
1.53906	3.15982
1.54102	3.14175
1.54297	3.22634
1.54492	3.20787
1.54688	3.10041
1.54883	3.02773
1.55078	2.92452
1.55273	2.95947
1.55469	3.03532
1.55664	3.05172
1.55859	3.15217
1.56055	3.20817
1.5625	3.27378
1.56445	3.14883
1.56641	3.11616
1.56836	2.96138
1.57031	2.7489
1.57227	2.70146
1.57422	2.75754
1.57617	2.91193
1.57813	3.16676
1.58008	3.33363
1.58203	3.31307
1.58398	3.34151
1.58594	3.18336
1.58789	3.06119
1.58984	2.90862
1.5918	2.79882
1.59375	2.73148
1.5957	2.87206
1.59766	3.06805
1.59961	3.26369
1.60156	3.3627
1.60352	3.23911
1.60547	3.25762
1.60742	3.001
1.60938	2.96848
1.61133	2.80618
1.61328	2.79767
1.61523	2.84415
1.61719	3.10388
1.61914	3.17681
1.62109	3.04776
1.62305	3.09347
1.625	3.06688
1.62695	2.97183
1.62891	2.76583
1.63086	2.83811
1.63281	2.69366
1.63477	2.73374
1.63672	2.92554
1.63867	2.94793
1.64063	2.97403
1.64258	2.88966
1.64453	2.85097
1.64648	2.74067
1.64844	2.72817
1.65039	2.70877
1.65234	2.6559
1.6543	2.76501
1.65625	2.98769
1.6582	3.01459
1.66016	2.95814
1.66211	2.85944
1.66406	2.70352
1.66602	2.5993
1.66797	2.6074
1.66992	2.57635
1.67188	2.57448
1.67383	2.70936
1.67578	2.74656
1.67773	2.77431
1.67969	2.69082
1.68164	2.68649
1.68359	2.54534
1.68555	2.48681
1.6875	2.3888
1.68945	2.35495
1.69141	2.38477
1.69336	2.5234
1.69531	2.56288
1.69727	2.49602
1.69922	2.43738
1.70117	2.35557
1.70313	2.24031
1.70508	2.19953
1.70703	2.18829
1.70898	2.14236
1.71094	2.18309
1.71289	2.31681
1.71484	2.31664
1.7168	2.27806
1.71875	2.26562
1.7207	2.21936
1.72266	2.09481
1.72461	1.9885
1.72656	1.94947
1.72852	1.97932
1.73047	2.14956
1.73242	2.19179
1.73438	2.18161
1.73633	2.13368
1.73828	2.0719
1.74023	1.96208
1.74219	1.86498
1.74414	1.83066
1.74609	1.88486
1.74805	2.0302
1.75	2.02557
1.75195	2.06689
1.75391	2.04509
1.75586	1.92368
1.75781	1.83648
1.75977	1.77539
1.76172	1.83196
1.76367	1.83362
1.76563	1.83425
1.76758	1.80445
1.76953	1.74645
1.77148	1.77025
1.77344	1.78358
1.77539	1.81544
1.77734	1.76284
1.7793	1.75661
1.78125	1.68783
1.7832	1.62976
1.78516	1.60613
1.78711	1.62909
1.78906	1.62607
1.79102	1.66586
1.79297	1.62372
1.79492	1.60294
1.79688	1.53924
1.79883	1.46954
1.80078	1.45003
1.80273	1.49186
1.80469	1.48075
1.80664	1.39774
1.80859	1.37324
1.81055	1.26712
1.8125	1.25227
1.81445	1.33931
1.81641	1.39904
1.81836	1.3816
1.82031	1.35125
1.82227	1.21268
1.82422	1.13703
1.82617	1.08526
1.82813	1.06099
1.83008	1.04638
1.83203	1.31445
1.83398	1.34329
1.83594	1.2834
1.83789	1.16135
1.83984	1.02976
1.8418	0.94318
1.84375	0.91094
1.8457	0.98493
1.84766	1.15424
1.84961	1.15116
1.85156	1.1654
1.85352	1.07867
1.85547	0.92682
1.85742	0.82433
1.85938	0.7982
1.86133	0.87998
1.86328	0.65382
1.86523	1.03955
1.86719	1.12987
1.86914	1.05297
1.87109	0.93826
1.87305	0.82168
1.875	0.77482
1.87695	0.86177
1.87891	0.65916
1.88086	0.9837
1.88281	0.98562
1.88477	0.92627
1.88672	0.80891
1.88867	0.74733
1.89063	0.71533
1.89258	0.82789
1.89453	0.73995
1.89648	0.81909
1.89844	0.83872
1.90039	0.82264
1.90234	0.75922
1.9043	0.67482
1.90625	0.67727
1.9082	0.72076
1.91016	0.6982
1.91211	0.69219
1.91406	0.70932
1.91602	0.69126
1.91797	0.66823
1.91992	0.67473
1.92188	0.65276
1.92383	0.62441
1.92578	0.62082
1.92773	0.62702
1.92969	0.61798
1.93164	0.65432
1.93359	0.64646
1.93555	0.60821
1.9375	0.59202
1.93945	0.51833
1.94141	0.54327
1.94336	0.55651
1.94531	0.56509
1.94727	0.57007
1.94922	0.63716
1.95117	0.65659
1.95313	0.57621
1.95508	0.57955
1.95703	0.5523
1.95898	0.48798
1.96094	0.47335
1.96289	0.52212
1.96484	0.52143
1.9668	0.5334
1.96875	0.51705
1.9707	0.55352
1.97266	0.50073
1.97461	0.49329
1.97656	0.50029
1.97852	0.49428
1.98047	0.4835
1.98242	0.47408
1.98438	0.472
1.98633	0.47057
1.98828	0.46002
1.99023	0.47245
1.99219	0.46585
1.99414	0.47171
1.99609	0.46747
1.99805	0.46044
2	0.46531
2.00195	0.43057
2.00391	0.45672
2.00586	0.49029
2.00781	0.48288
2.00977	0.45517
2.01172	0.48136
2.01367	0.46209
2.01563	0.5129
2.01758	0.45821
2.01953	0.47982
2.02148	0.41293
2.02344	0.45495
2.02539	0.40267
2.02734	0.38035
2.0293	0.41375
2.03125	0.381
2.0332	0.37086
2.03516	0.33979
2.03711	0.33537
2.03906	0.30067
2.04102	0.29462
2.04297	0.32999
2.04492	0.35049
2.04688	0.25359
2.04883	0.23631
2.05078	0.25546
2.05273	0.25195
2.05469	0.23015
2.05664	0.26344
2.05859	0.23657
2.06055	0.2416
2.0625	0.19013
2.06445	0.20598
2.06641	0.23863
2.06836	0.19512
2.07031	0.20238
2.07227	0.21948
2.07422	0.21848
2.07617	0.19305
2.07813	0.14408
2.08008	0.18073
2.08203	0.19753
2.08398	0.20984
2.08594	0.16093
2.08789	0.15329
2.08984	0.14524
2.0918	0.11903
2.09375	0.10954
2.0957	0.11703
2.09766	0.12348
2.09961	0.1306
2.10156	0.14814
2.10352	0.09961
2.10547	0.03253
2.10742	0.13515
2.10938	0.1066
2.11133	0.09279
2.11328	0.11161
2.11523	0.09558
2.11719	0.04102
2.11914	0.07176
2.12109	0.06196
2.12305	0.09163
2.125	0.09088
2.12695	0.07779
2.12891	0.06409
2.13086	0.01635
2.13281	0.05495
2.13477	0.04982
2.13672	0.04134
2.13867	0.04777
2.14063	0.06951
2.14258	0.02937
2.14453	0.0105
2.14648	0.04178
2.14844	0.02463
2.15039	0.05381
2.15234	0.06267
2.1543	0.06685
2.15625	0.03223
2.1582	0.0357
2.16016	0.07296
2.16211	0.02035
2.16406	0.05889
2.16602	0.0949
2.16797	0.02432
2.16992	0.02682
2.17188	0.04898
2.17383	0.03313
2.17578	0.03137
2.17773	0.03486
2.17969	0.03744
2.18164	0.01829
2.18359	0.05025
2.18555	0.03397
2.1875	0.02177
2.18945	0.04692
2.19141	0.0354
2.19336	0.02113
2.19531	0.01153
2.19727	0.01065
2.19922	0.01623
2.20117	0.03278
2.20313	0.04454
2.20508	0.01819
2.20703	0.03359
2.20898	0.04554
2.21094	0.05079
2.21289	0.0873
2.21484	0.05141
2.2168	0.01029
2.21875	0.05407
2.2207	0.01176
2.22266	0.01048
2.22461	0.00907
2.22656	0.01616
2.22852	0.03023
2.23047	0.01952
2.23242	0.03379
2.23438	0.04105
2.23633	0.0099
2.23828	0.05563
2.24023	0.01135
2.24219	0.06459
2.24414	0.05649
2.24609	0.02783
2.24805	0.01651
2.25	0.01919
2.25195	0.029
2.25391	0.01303
2.25586	0.00755
2.25781	0.02073
2.25977	0.01733
2.26172	0.0267
2.26367	0.01172
2.26563	0.04989
2.26758	0.0132
2.26953	0.02177
2.27148	0.04701
2.27344	0.01843
2.27539	0.03116
2.27734	0.0246
2.2793	0.00957
2.28125	0.03037
2.2832	0.02236
2.28516	0.04988
2.28711	0.04532
2.28906	0.02633
2.29102	0.03122
2.29297	0.02903
2.29492	0.01963
2.29688	0.02569
2.29883	0.03411
2.30078	0.00815
2.30273	0.01741
2.30469	0.05487
2.30664	0.01085
2.30859	0.05262
2.31055	0.02695
2.3125	0.02969
2.31445	0.02968
2.31641	0.01686
2.31836	0.00871
2.32031	0.0166
2.32227	0.04157
2.32422	0.01877
2.32617	0.02949
2.32813	0.02081
2.33008	0.02477
2.33203	0.01751
2.33398	0.02682
2.33594	0.0152
2.33789	0.04043
2.33984	0.03444
2.3418	0.02887
2.34375	0.03163
2.3457	0.09319
2.34766	0.00956
2.34961	0.04573
2.35156	0.01033
2.35352	0.01297
2.35547	0.04729
2.35742	0.01893
2.35938	0.02875
2.36133	0.00544
2.36328	0.00208
2.36523	0.06166
2.36719	0.01222
2.36914	0.01916
2.37109	0.0061
2.37305	0.00897
2.375	0.0223
2.37695	0.09636
2.37891	0.0106
2.38086	0.00509
2.38281	0.03818
2.38477	0.02677
2.38672	0.02709
2.38867	0.00927
2.39063	0.0079
2.39258	0.01609
2.39453	0.04551
2.39648	0.05501
2.39844	0.01814
2.40039	0.0134
2.40234	0.01595
2.4043	0.03476
2.40625	0.03248
2.4082	0.02846
2.41016	0.01809
2.41211	0.01258
2.41406	0.0379
2.41602	0.01265
2.41797	0.07144
2.41992	0.02653
2.42188	0.03437
2.42383	0.01986
2.42578	0.07294
2.42773	0.0299
2.42969	0.01645
2.43164	0.02617
2.43359	0.01679
2.43555	0.03339
2.4375	0.04288
2.43945	0.00761
2.44141	0.02911
2.44336	0.04142
2.44531	0.0639
2.44727	0.02732
2.44922	0.03125
2.45117	0.04158
2.45313	0.04761
2.45508	0.04242
2.45703	0.01921
2.45898	0.03668
2.46094	0.03686
2.46289	0.04666
2.46484	0.04023
2.4668	0.01876
2.46875	0.03277
2.4707	0.053
2.47266	0.06451
2.47461	0.03697
2.47656	0.01663
2.47852	0.03212
2.48047	0.02523
2.48242	0.04928
2.48438	0.01788
2.48633	0.05592
2.48828	0.02665
2.49023	0.04155
2.49219	0.01479
2.49414	0.01889
2.49609	0.03599
2.49805	0.05986
2.5	0.02747
