# Supplementary material for: Nanoscale magnonic Fabry-Pérot resonator for low-loss spin-wave manipulation
Source: Nat Commun. 2021 Apr 16;12:2293. doi: 10.1038/s41467-021-22520-6 (PMC8052321; doi:10.1038/s41467-021-22520-6)
Supplement: Supplementary file 4 — Source Data [file 41467_2021_22520_MOESM4_ESM.zip › Source data/Fig4/Fig4b_w250,p500,N4.txt]

2	290	30
4	276	30
6	253	30
8	239	30
10	224	30
12	215	30
14	196	30
16	192	30
18	170	30
20	173	30
22	164	30
24	170	30
26	171	30
28	143	30
30	144	35
32	140	35
34	145	35
36	130	35
38	133	35
40	135	35
42	126	35
44	132	35
46	127	35
48	123	35
