# Supplementary material for: Nanoscale magnonic Fabry-Pérot resonator for low-loss spin-wave manipulation
Source: Nat Commun. 2021 Apr 16;12:2293. doi: 10.1038/s41467-021-22520-6 (PMC8052321; doi:10.1038/s41467-021-22520-6)
Supplement: Supplementary file 4 — Source Data [file 41467_2021_22520_MOESM4_ESM.zip › Source data/Fig4/Fig4c_left panel,YIG-CoFeB.txt]

0.07472	0.5
0.18346	0.502443792766373
0.07502	0.504887585532747
0.09448	0.50733137829912
0.04137	0.509775171065494
0.04656	0.512218963831867
0.11045	0.51466275659824
0.07409	0.517106549364614
0.0642	0.519550342130987
0.12222	0.521994134897361
0.02187	0.524437927663734
0.00981	0.526881720430108
0.07374	0.529325513196481
0.09118	0.531769305962854
0.00906	0.534213098729228
0.01772	0.536656891495601
0.11142	0.539100684261975
0.0502	0.541544477028348
0.09838	0.543988269794721
0.08708	0.546432062561095
0.08346	0.548875855327468
0.07672	0.551319648093842
0.03479	0.553763440860215
0.0711	0.556207233626588
0.0847	0.558651026392962
0.06222	0.561094819159335
0.01956	0.563538611925709
0.0568	0.565982404692082
0.0621	0.568426197458455
0.02944	0.570869990224829
0.03295	0.573313782991202
0.02516	0.575757575757576
0.01595	0.578201368523949
0.07735	0.580645161290323
0.01639	0.583088954056696
0.15529	0.585532746823069
0.05998	0.587976539589443
0.10999	0.590420332355816
0.02782	0.59286412512219
0.05373	0.595307917888563
0.07114	0.597751710654936
0.04775	0.60019550342131
0.12103	0.602639296187683
0.06865	0.605083088954057
0.11621	0.60752688172043
0.04538	0.609970674486804
0.01919	0.612414467253177
0.02617	0.61485826001955
0.08563	0.617302052785924
0.07231	0.619745845552297
0.06101	0.622189638318671
0.05752	0.624633431085044
0.04202	0.627077223851417
0.04525	0.629521016617791
0.03147	0.631964809384164
0.03093	0.634408602150538
0.01483	0.636852394916911
0.06633	0.639296187683284
0.10071	0.641739980449658
0.04076	0.644183773216031
0.05596	0.646627565982405
0.01157	0.649071358748778
0.11516	0.651515151515151
0.06261	0.653958944281525
0.06275	0.656402737047898
0.04582	0.658846529814272
0.02311	0.661290322580645
0.16745	0.663734115347019
0.07578	0.666177908113392
0.05861	0.668621700879765
0.05275	0.671065493646139
0.05567	0.673509286412512
0.02825	0.675953079178886
0.05246	0.678396871945259
0.04706	0.680840664711633
0.03362	0.683284457478006
0.02198	0.685728250244379
0.05258	0.688172043010753
0.03999	0.690615835777126
0.04058	0.6930596285435
0.02815	0.695503421309873
0.02582	0.697947214076246
0.07641	0.70039100684262
0.12713	0.702834799608993
0.02892	0.705278592375367
0.07354	0.70772238514174
0.03897	0.710166177908113
0.09061	0.712609970674487
0.03663	0.71505376344086
0.05584	0.717497556207234
0.09507	0.719941348973607
0.03486	0.72238514173998
0.05159	0.724828934506354
0.04172	0.727272727272727
0.02867	0.729716520039101
0.05272	0.732160312805474
0.04778	0.734604105571848
0.01738	0.737047898338221
0.03327	0.739491691104594
0.06263	0.741935483870968
0.02195	0.744379276637341
0.01754	0.746823069403715
0.04287	0.749266862170088
0.05819	0.751710654936461
0.05054	0.754154447702835
0.0415	0.756598240469208
0.07652	0.759042033235582
0.0302	0.761485826001955
0.04096	0.763929618768328
0.02392	0.766373411534702
0.03719	0.768817204301075
0.02525	0.771260997067449
0.03693	0.773704789833822
0.0468	0.776148582600195
0.07893	0.778592375366569
0.04233	0.781036168132942
0.05527	0.783479960899316
0.01853	0.785923753665689
0.03278	0.788367546432063
0.05736	0.790811339198436
0.05446	0.793255131964809
0.01667	0.795698924731183
0.01595	0.798142717497556
0.06392	0.80058651026393
0.01766	0.803030303030303
0.06749	0.805474095796676
0.03171	0.80791788856305
0.06266	0.810361681329423
0.05954	0.812805474095797
0.03017	0.81524926686217
0.04968	0.817693059628543
0.03464	0.820136852394917
0.06583	0.82258064516129
0.06067	0.825024437927664
0.0791	0.827468230694037
0.007	0.82991202346041
0.07111	0.832355816226784
0.03067	0.834799608993157
0.03326	0.837243401759531
0.05158	0.839687194525904
0.0358	0.842130987292278
0.04199	0.844574780058651
0.03701	0.847018572825024
0.07016	0.849462365591398
0.04345	0.851906158357771
0.02463	0.854349951124145
0.02318	0.856793743890518
0.03524	0.859237536656892
0.00163	0.861681329423265
0.04888	0.864125122189638
0.04155	0.866568914956012
0.05406	0.869012707722385
0.01607	0.871456500488759
0.06	0.873900293255132
0.03228	0.876344086021505
0.03608	0.878787878787879
0.04175	0.881231671554252
0.02401	0.883675464320626
0.02844	0.886119257086999
0.06205	0.888563049853372
0.02515	0.891006842619746
0.02839	0.893450635386119
0.02263	0.895894428152493
0.02177	0.898338220918866
0.054	0.900782013685239
0.05101	0.903225806451613
0.01354	0.905669599217986
0.03667	0.90811339198436
0.01282	0.910557184750733
0.01691	0.913000977517107
0.02064	0.91544477028348
0.01829	0.917888563049853
0.01618	0.920332355816227
0.01301	0.9227761485826
0.02507	0.925219941348974
0.03176	0.927663734115347
0.04279	0.93010752688172
0.02961	0.932551319648094
0.02249	0.934995112414467
0.08772	0.937438905180841
0.00639	0.939882697947214
0.04985	0.942326490713588
0.05455	0.944770283479961
0.01659	0.947214076246334
0.10338	0.949657869012708
0.04165	0.952101661779081
0.03627	0.954545454545455
0.02186	0.956989247311828
0.03599	0.959433040078201
0.06191	0.961876832844575
0.04228	0.964320625610948
0.03638	0.966764418377322
0.00818	0.969208211143695
0.02253	0.971652003910068
0.04638	0.974095796676442
0.03271	0.976539589442815
0.03269	0.978983382209189
0.02268	0.981427174975562
0.02106	0.983870967741935
0.06598	0.986314760508309
0.02097	0.988758553274682
0.03334	0.991202346041056
0.08262	0.993646138807429
0.04668	0.996089931573803
0.03414	0.998533724340176
0.03448	1.00097751710655
0.03897	1.00342130987292
0.04499	1.0058651026393
0.04614	1.00830889540567
0.05017	1.01075268817204
0.0382	1.01319648093842
0.03383	1.01564027370479
0.06736	1.01808406647116
0.03797	1.02052785923754
0.03848	1.02297165200391
0.04045	1.02541544477028
0.0504	1.02785923753666
0.03743	1.03030303030303
0.06728	1.0327468230694
0.03438	1.03519061583578
0.06832	1.03763440860215
0.0553	1.04007820136852
0.05359	1.0425219941349
0.0559	1.04496578690127
0.05558	1.04740957966764
0.05588	1.04985337243402
0.04086	1.05229716520039
0.05777	1.05474095796676
0.03919	1.05718475073314
0.08582	1.05962854349951
0.03824	1.06207233626588
0.06138	1.06451612903226
0.05932	1.06695992179863
0.10706	1.06940371456501
0.06904	1.07184750733138
0.06364	1.07429130009775
0.07327	1.07673509286413
0.10818	1.0791788856305
0.04294	1.08162267839687
0.06063	1.08406647116325
0.07384	1.08651026392962
0.085	1.08895405669599
0.07674	1.09139784946237
0.09933	1.09384164222874
0.03937	1.09628543499511
0.07197	1.09872922776149
0.06005	1.10117302052786
0.10537	1.10361681329423
0.18145	1.10606060606061
0.32689	1.10850439882698
0.47238	1.11094819159335
0.83656	1.11339198435973
1.32558	1.1158357771261
1.94766	1.11827956989247
2.54146	1.12072336265885
3.38206	1.12316715542522
4.08183	1.12561094819159
4.73109	1.12805474095797
5.26391	1.13049853372434
5.83575	1.13294232649071
6.42928	1.13538611925709
6.83455	1.13782991202346
7.1039	1.14027370478983
6.89173	1.14271749755621
6.93534	1.14516129032258
6.8811	1.14760508308895
6.75389	1.15004887585533
6.13609	1.1524926686217
6.12877	1.15493646138807
5.55435	1.15738025415445
5.23383	1.15982404692082
4.99682	1.16226783968719
4.86437	1.16471163245357
4.73622	1.16715542521994
4.63551	1.16959921798631
4.60031	1.17204301075269
4.53701	1.17448680351906
4.40174	1.17693059628544
4.27037	1.17937438905181
4.2223	1.18181818181818
4.05893	1.18426197458456
3.94034	1.18670576735093
3.86877	1.1891495601173
3.64466	1.19159335288368
3.66957	1.19403714565005
3.6319	1.19648093841642
3.44292	1.1989247311828
3.32304	1.20136852394917
3.22255	1.20381231671554
3.07201	1.20625610948192
3.07626	1.20869990224829
3.11396	1.21114369501466
3.09656	1.21358748778104
3.22232	1.21603128054741
3.23564	1.21847507331378
3.25611	1.22091886608016
3.2593	1.22336265884653
3.17441	1.2258064516129
2.93263	1.22825024437928
2.66799	1.23069403714565
2.52809	1.23313782991202
2.36778	1.2355816226784
2.3673	1.23802541544477
2.374	1.24046920821114
2.37845	1.24291300097752
2.44523	1.24535679374389
2.46943	1.24780058651026
2.57461	1.25024437927664
2.58331	1.25268817204301
2.56555	1.25513196480938
2.41439	1.25757575757576
2.14622	1.26001955034213
2.00128	1.2624633431085
2.01185	1.26490713587488
2.07365	1.26735092864125
2.03944	1.26979472140762
2.33696	1.272238514174
2.4368	1.27468230694037
2.50416	1.27712609970675
2.67338	1.27956989247312
2.59845	1.28201368523949
2.51436	1.28445747800587
2.23684	1.28690127077224
2.14556	1.28934506353861
2.25002	1.29178885630499
2.27938	1.29423264907136
2.30323	1.29667644183773
2.41935	1.29912023460411
2.51889	1.30156402737048
2.52653	1.30400782013685
2.46841	1.30645161290323
2.38494	1.3088954056696
2.37184	1.31133919843597
2.23917	1.31378299120235
2.21943	1.31622678396872
2.124	1.31867057673509
2.20334	1.32111436950147
2.3314	1.32355816226784
2.28199	1.32600195503421
2.30466	1.32844574780059
2.32216	1.33088954056696
2.33023	1.33333333333333
2.39675	1.33577712609971
2.29235	1.33822091886608
2.26295	1.34066471163245
2.33684	1.34310850439883
2.35198	1.3455522971652
2.40884	1.34799608993157
2.35171	1.35043988269795
2.31133	1.35288367546432
2.32657	1.35532746823069
2.34784	1.35777126099707
2.31398	1.36021505376344
2.10945	1.36265884652981
2.00951	1.36510263929619
1.99588	1.36754643206256
1.92782	1.36999022482893
1.99534	1.37243401759531
2.07701	1.37487781036168
2.04011	1.37732160312806
2.0686	1.37976539589443
2.02682	1.3822091886608
2.11604	1.38465298142718
1.84189	1.38709677419355
1.71405	1.38954056695992
1.7392	1.3919843597263
1.87014	1.39442815249267
1.94598	1.39687194525904
2.12909	1.39931573802542
2.27397	1.40175953079179
2.29613	1.40420332355816
2.26712	1.40664711632454
1.9564	1.40909090909091
1.60725	1.41153470185728
1.61764	1.41397849462366
1.65502	1.41642228739003
1.73687	1.4188660801564
1.88537	1.42130987292278
2.02224	1.42375366568915
2.12605	1.42619745845552
2.10114	1.4286412512219
1.91164	1.43108504398827
1.50427	1.43352883675464
1.43745	1.43597262952102
1.48874	1.43841642228739
1.61203	1.44086021505376
1.75713	1.44330400782014
1.88403	1.44574780058651
1.99384	1.44819159335288
1.99459	1.45063538611926
1.82364	1.45307917888563
1.3694	1.455522971652
1.35832	1.45796676441838
1.39664	1.46041055718475
1.60354	1.46285434995112
1.74667	1.4652981427175
1.8538	1.46774193548387
1.85024	1.47018572825024
1.80815	1.47262952101662
1.31108	1.47507331378299
1.25696	1.47751710654936
1.20567	1.47996089931574
1.32765	1.48240469208211
1.33766	1.48484848484849
1.50985	1.48729227761486
1.52508	1.48973607038123
1.45112	1.49217986314761
1.33177	1.49462365591398
0.99552	1.49706744868035
0.93686	1.49951124144673
0.9707	1.5019550342131
1.03513	1.50439882697947
1.18082	1.50684261974585
1.21108	1.50928641251222
1.17633	1.51173020527859
0.8549	1.51417399804497
0.86354	1.51661779081134
0.72537	1.51906158357771
0.77134	1.52150537634409
0.84307	1.52394916911046
0.95635	1.52639296187683
0.9263	1.52883675464321
0.62642	1.53128054740958
0.79951	1.53372434017595
0.62609	1.53616813294233
0.52022	1.5386119257087
0.56954	1.54105571847507
0.66425	1.54349951124145
0.65127	1.54594330400782
0.48387	1.54838709677419
0.44052	1.55083088954057
0.49542	1.55327468230694
0.31961	1.55571847507331
0.2969	1.55816226783969
0.40348	1.56060606060606
0.39366	1.56304985337243
0.25016	1.56549364613881
0.25611	1.56793743890518
0.27388	1.57038123167155
0.16132	1.57282502443793
0.16315	1.5752688172043
0.21344	1.57771260997067
0.16486	1.58015640273705
0.09046	1.58260019550342
0.12325	1.5850439882698
0.07137	1.58748778103617
0.10587	1.58993157380254
0.11364	1.59237536656892
0.08414	1.59481915933529
0.08381	1.59726295210166
0.07627	1.59970674486804
0.05963	1.60215053763441
0.06566	1.60459433040078
0.06748	1.60703812316716
0.0354	1.60948191593353
0.04942	1.6119257086999
0.05875	1.61436950146628
0.03363	1.61681329423265
0.03881	1.61925708699902
0.02068	1.6217008797654
0.00441	1.62414467253177
0.02587	1.62658846529814
0.0395	1.62903225806452
0.04626	1.63147605083089
0.03667	1.63391984359726
0.01562	1.63636363636364
0.01195	1.63880742913001
0.01668	1.64125122189638
0.02987	1.64369501466276
0.02156	1.64613880742913
0.02737	1.6485826001955
0.02494	1.65102639296188
0.02582	1.65347018572825
0.01864	1.65591397849462
0.01188	1.658357771261
0.03021	1.66080156402737
0.01133	1.66324535679374
0.02183	1.66568914956012
0.03278	1.66813294232649
0.01684	1.67057673509286
0.04604	1.67302052785924
0.02313	1.67546432062561
0.01888	1.67790811339198
0.03478	1.68035190615836
0.0035	1.68279569892473
0.02595	1.68523949169111
0.00523	1.68768328445748
0.02321	1.69012707722385
0.03009	1.69257086999023
0.01537	1.6950146627566
0.02517	1.69745845552297
0.01091	1.69990224828935
0.01852	1.70234604105572
0.01978	1.70478983382209
0.0348	1.70723362658847
0.01587	1.70967741935484
0.02149	1.71212121212121
0.0178	1.71456500488759
0.01338	1.71700879765396
0.0129	1.71945259042033
0.03521	1.72189638318671
0.02061	1.72434017595308
0.0042	1.72678396871945
0.02513	1.72922776148583
0.0026	1.7316715542522
0.03488	1.73411534701857
0.01771	1.73655913978495
0.01045	1.73900293255132
0.01706	1.74144672531769
0.0272	1.74389051808407
0.00781	1.74633431085044
0.02505	1.74877810361681
0.02672	1.75122189638319
0.02492	1.75366568914956
0.02139	1.75610948191593
0.02672	1.75855327468231
0.05434	1.76099706744868
0.01556	1.76344086021505
0.00552	1.76588465298143
0.02397	1.7683284457478
0.04019	1.77077223851417
0.02056	1.77321603128055
0.02754	1.77565982404692
0.04945	1.77810361681329
0.02561	1.78054740957967
0.02773	1.78299120234604
0.0124	1.78543499511241
0.03868	1.78787878787879
0.0048	1.79032258064516
0.01957	1.79276637341154
0.02975	1.79521016617791
0.01664	1.79765395894428
0.02225	1.80009775171066
0.01732	1.80254154447703
0.02099	1.8049853372434
0.02884	1.80742913000978
0.00769	1.80987292277615
0.03522	1.81231671554252
0.01903	1.8147605083089
0.01693	1.81720430107527
0.02269	1.81964809384164
0.01791	1.82209188660802
0.01631	1.82453567937439
0.02897	1.82697947214076
0.04436	1.82942326490714
0.03075	1.83186705767351
0.02237	1.83431085043988
0.01798	1.83675464320626
0.02271	1.83919843597263
0.03069	1.841642228739
0.03756	1.84408602150538
0.0374	1.84652981427175
0.02403	1.84897360703812
0.01052	1.8514173998045
0.01031	1.85386119257087
0.03603	1.85630498533724
0.01531	1.85874877810362
0.05285	1.86119257086999
0.03666	1.86363636363636
0.01713	1.86608015640274
0.0333	1.86852394916911
0.02303	1.87096774193548
0.01563	1.87341153470186
0.02649	1.87585532746823
0.03728	1.8782991202346
0.03288	1.88074291300098
0.01673	1.88318670576735
0.02046	1.88563049853372
0.04821	1.8880742913001
0.05255	1.89051808406647
0.04467	1.89296187683285
0.03381	1.89540566959922
0.04483	1.89784946236559
0.04932	1.90029325513197
0.06303	1.90273704789834
0.05041	1.90518084066471
0.04969	1.90762463343109
0.05313	1.91006842619746
0.04615	1.91251221896383
0.03363	1.91495601173021
0.04956	1.91739980449658
0.07696	1.91984359726295
0.04811	1.92228739002933
0.05558	1.9247311827957
0.06235	1.92717497556207
0.05051	1.92961876832845
0.07363	1.93206256109482
0.07787	1.93450635386119
0.05475	1.93695014662757
0.08177	1.93939393939394
0.07587	1.94183773216031
0.06583	1.94428152492669
0.07869	1.94672531769306
0.081	1.94916911045943
0.04452	1.95161290322581
0.06135	1.95405669599218
0.08293	1.95650048875855
0.03214	1.95894428152493
0.09872	1.9613880742913
0.05281	1.96383186705767
0.08285	1.96627565982405
0.09627	1.96871945259042
0.06717	1.97116324535679
0.07423	1.97360703812317
0.10489	1.97605083088954
0.096	1.97849462365591
0.1023	1.98093841642229
0.12128	1.98338220918866
0.09441	1.98582600195503
0.08442	1.98826979472141
0.08875	1.99071358748778
0.08964	1.99315738025415
0.12523	1.99560117302053
0.10534	1.9980449657869
0.0933	2.00048875855328
0.12645	2.00293255131965
0.10798	2.00537634408602
0.09996	2.0078201368524
0.1144	2.01026392961877
0.12151	2.01270772238514
0.10026	2.01515151515152
0.13929	2.01759530791789
0.10701	2.02003910068426
0.12585	2.02248289345064
0.14303	2.02492668621701
0.13839	2.02737047898338
0.11166	2.02981427174976
0.12476	2.03225806451613
0.14871	2.0347018572825
0.12398	2.03714565004888
0.17587	2.03958944281525
0.12925	2.04203323558162
0.12807	2.044477028348
0.14822	2.04692082111437
0.11654	2.04936461388074
0.14914	2.05180840664712
0.11796	2.05425219941349
0.11578	2.05669599217986
0.11201	2.05913978494624
0.1087	2.06158357771261
0.12033	2.06402737047898
0.12277	2.06647116324536
0.0858	2.06891495601173
0.0933	2.0713587487781
0.1136	2.07380254154448
0.12242	2.07624633431085
0.10833	2.07869012707722
0.0841	2.0811339198436
0.10061	2.08357771260997
0.05687	2.08602150537634
0.09214	2.08846529814272
0.10604	2.09090909090909
0.0791	2.09335288367546
0.02508	2.09579667644184
0.07196	2.09824046920821
0.08618	2.10068426197458
0.05041	2.10312805474096
0.09389	2.10557184750733
0.02438	2.10801564027371
0.07731	2.11045943304008
0.043	2.11290322580645
0.06857	2.11534701857283
0.09159	2.1177908113392
0.0446	2.12023460410557
0.05722	2.12267839687195
0.04178	2.12512218963832
0.04374	2.12756598240469
0.04974	2.13000977517107
0.035	2.13245356793744
0.07008	2.13489736070381
0.03114	2.13734115347019
0.04338	2.13978494623656
0.07085	2.14222873900293
0.01274	2.14467253176931
0.06518	2.14711632453568
0.05453	2.14956011730205
0.01956	2.15200391006843
0.03915	2.1544477028348
0.03951	2.15689149560117
0.01428	2.15933528836755
0.01836	2.16177908113392
0.0177	2.16422287390029
0.01933	2.16666666666667
0.0464	2.16911045943304
0.03819	2.17155425219941
0.02756	2.17399804496579
0.03927	2.17644183773216
0.02526	2.17888563049853
0.05499	2.18132942326491
0.02103	2.18377321603128
0.01358	2.18621700879765
0.00276	2.18866080156403
0.05281	2.1911045943304
0.02297	2.19354838709677
0.03971	2.19599217986315
0.05904	2.19843597262952
0.01819	2.2008797653959
0.01075	2.20332355816227
0.03343	2.20576735092864
0.01499	2.20821114369501
0.03304	2.21065493646139
0.01766	2.21309872922776
0.00911	2.21554252199414
0.01261	2.21798631476051
0.03177	2.22043010752688
0.00703	2.22287390029326
0.0237	2.22531769305963
0.04328	2.227761485826
0.00812	2.23020527859238
0.00907	2.23264907135875
0.00693	2.23509286412512
0.025	2.2375366568915
0.0065	2.23998044965787
0.00619	2.24242424242424
0.00983	2.24486803519062
0.02552	2.24731182795699
0.03268	2.24975562072336
0.01789	2.25219941348974
0.01293	2.25464320625611
0.03732	2.25708699902248
0.01807	2.25953079178886
0.01164	2.26197458455523
0.01104	2.2644183773216
0.01699	2.26686217008798
0.01894	2.26930596285435
0.05076	2.27174975562072
0.02426	2.2741935483871
0.03135	2.27663734115347
0.02779	2.27908113391984
0.01709	2.28152492668622
0.04323	2.28396871945259
0.01081	2.28641251221896
0.05929	2.28885630498534
0.04119	2.29130009775171
0.00148	2.29374389051808
0.00995	2.29618768328446
0.05084	2.29863147605083
0.00367	2.3010752688172
0.03267	2.30351906158358
0.0031	2.30596285434995
0.01685	2.30840664711633
0.04378	2.3108504398827
0.02848	2.31329423264907
0.03413	2.31573802541544
0.01833	2.31818181818182
0.01161	2.32062561094819
0.00801	2.32306940371457
0.00779	2.32551319648094
0.03225	2.32795698924731
0.01005	2.33040078201369
0.01376	2.33284457478006
0.01379	2.33528836754643
0.00583	2.33773216031281
0.00897	2.34017595307918
0.01304	2.34261974584555
0.01763	2.34506353861193
0.00703	2.3475073313783
0.0239	2.34995112414467
0.02624	2.35239491691105
0.01914	2.35483870967742
0.014	2.35728250244379
0.01485	2.35972629521017
0.02942	2.36217008797654
0.02746	2.36461388074291
0.03698	2.36705767350929
0.00531	2.36950146627566
0.02218	2.37194525904203
0.03827	2.37438905180841
0.03038	2.37683284457478
0.01886	2.37927663734115
0.01075	2.38172043010753
0.01377	2.3841642228739
0.01306	2.38660801564027
0.03136	2.38905180840665
0.03693	2.39149560117302
0.02601	2.39393939393939
0.00825	2.39638318670577
0.04088	2.39882697947214
0.05025	2.40127077223851
0.01699	2.40371456500489
0.01437	2.40615835777126
0.02663	2.40860215053763
0.04041	2.41104594330401
0.03045	2.41348973607038
0.00851	2.41593352883676
0.0114	2.41837732160313
0.01052	2.4208211143695
0.03646	2.42326490713588
0.03567	2.42570869990225
0.03545	2.42815249266862
0.01333	2.430596285435
0.01556	2.43304007820137
0.008	2.43548387096774
0.00758	2.43792766373412
0.02878	2.44037145650049
0.01773	2.44281524926686
0.03562	2.44525904203324
0.01388	2.44770283479961
0.00356	2.45014662756598
0.01226	2.45259042033236
0.01985	2.45503421309873
0.00168	2.4574780058651
0.01593	2.45992179863148
0.01603	2.46236559139785
0.01737	2.46480938416422
0.01415	2.4672531769306
0.02649	2.46969696969697
0.02389	2.47214076246334
0.02062	2.47458455522972
0.02125	2.47702834799609
0.01463	2.47947214076246
0.01564	2.48191593352884
0.02036	2.48435972629521
0.01945	2.48680351906158
0.0172	2.48924731182796
0.02338	2.49169110459433
0.00143	2.4941348973607
0.03019	2.49657869012708
0.01768	2.49902248289345
0.02177	2.50146627565982
0.00211	2.5039100684262
0.01769	2.50635386119257
0.00207	2.50879765395894
0.01807	2.51124144672532
0.0286	2.51368523949169
0.01932	2.51612903225806
0.00836	2.51857282502444
0.02517	2.52101661779081
0.01418	2.52346041055719
0.01382	2.52590420332356
0.01639	2.52834799608993
0.03088	2.53079178885631
0.02118	2.53323558162268
0.02198	2.53567937438905
0.02406	2.53812316715543
0.00894	2.5405669599218
0.01409	2.54301075268817
0.00803	2.54545454545455
0.0409	2.54789833822092
0.01025	2.55034213098729
0.02001	2.55278592375367
0.0099	2.55522971652004
0.0184	2.55767350928641
0.01852	2.56011730205279
0.00859	2.56256109481916
0.00693	2.56500488758553
0.01756	2.56744868035191
0.00162	2.56989247311828
0.0063	2.57233626588465
0.01459	2.57478005865103
0.02663	2.5772238514174
0.02318	2.57966764418377
0.00499	2.58211143695015
0.01869	2.58455522971652
0.02702	2.58699902248289
0.00752	2.58944281524927
0.02262	2.59188660801564
0.00692	2.59433040078201
0.03181	2.59677419354839
0.01014	2.59921798631476
0.00274	2.60166177908113
0.01495	2.60410557184751
0.00136	2.60654936461388
0.00985	2.60899315738025
0.01692	2.61143695014663
0.00791	2.613880742913
0.0072	2.61632453567937
0.01055	2.61876832844575
0.02382	2.62121212121212
0.01063	2.62365591397849
0.01073	2.62609970674487
0.01822	2.62854349951124
0.00807	2.63098729227762
0.01419	2.63343108504399
0.01257	2.63587487781036
0.00933	2.63831867057674
0.01973	2.64076246334311
0.01071	2.64320625610948
0.00879	2.64565004887586
0.00914	2.64809384164223
0.01715	2.6505376344086
0.01111	2.65298142717498
0.01129	2.65542521994135
0.02011	2.65786901270772
0.01605	2.6603128054741
0.02519	2.66275659824047
0.01171	2.66520039100684
0.01119	2.66764418377322
0.02484	2.67008797653959
0.02315	2.67253176930596
0.01551	2.67497556207234
0.00647	2.67741935483871
0.04209	2.67986314760508
0.0206	2.68230694037146
0.03247	2.68475073313783
0.01306	2.6871945259042
0.00536	2.68963831867058
0.02229	2.69208211143695
0.00684	2.69452590420332
0.01321	2.6969696969697
0.00655	2.69941348973607
0.01118	2.70185728250244
0.015	2.70430107526882
0.01812	2.70674486803519
0.01011	2.70918866080156
0.01061	2.71163245356794
0.00594	2.71407624633431
0.02506	2.71652003910068
0.01566	2.71896383186706
0.01341	2.72140762463343
0.02366	2.7238514173998
0.01749	2.72629521016618
0.02631	2.72873900293255
0.00535	2.73118279569892
0.04168	2.7336265884653
0.01863	2.73607038123167
0.00761	2.73851417399805
0.02688	2.74095796676442
0.01737	2.74340175953079
0.01966	2.74584555229717
0.00815	2.74828934506354
0.01157	2.75073313782991
0.01046	2.75317693059629
0.01203	2.75562072336266
0.02845	2.75806451612903
0.0131	2.76050830889541
0.01429	2.76295210166178
0.01694	2.76539589442815
0.00823	2.76783968719453
0.01017	2.7702834799609
0.01418	2.77272727272727
0.02032	2.77517106549365
0.02386	2.77761485826002
0.0074	2.78005865102639
0.00534	2.78250244379277
0.00967	2.78494623655914
0.01432	2.78739002932551
0.04352	2.78983382209189
0.01361	2.79227761485826
0.01164	2.79472140762463
0.01196	2.79716520039101
0.00672	2.79960899315738
0.0022	2.80205278592375
0.01857	2.80449657869013
0.00245	2.8069403714565
0.00985	2.80938416422287
0.02402	2.81182795698925
0.03095	2.81427174975562
0.00825	2.81671554252199
0.02363	2.81915933528837
0.01303	2.82160312805474
0.00472	2.82404692082111
0.03032	2.82649071358749
0.02748	2.82893450635386
0.0061	2.83137829912024
0.00756	2.83382209188661
0.00664	2.83626588465298
0.00148	2.83870967741936
0.01074	2.84115347018573
0.01776	2.8435972629521
0.0156	2.84604105571848
0.02549	2.84848484848485
0.00994	2.85092864125122
0.02494	2.8533724340176
0.02027	2.85581622678397
0.0082	2.85826001955034
0.01037	2.86070381231672
0.02302	2.86314760508309
0.01148	2.86559139784946
0.01858	2.86803519061584
0.02003	2.87047898338221
0.01144	2.87292277614858
0.01139	2.87536656891496
0.01672	2.87781036168133
0.01944	2.8802541544477
0.00918	2.88269794721408
0.01492	2.88514173998045
0.00914	2.88758553274682
0.02957	2.8900293255132
0.02336	2.89247311827957
0.00923	2.89491691104594
0.02198	2.89736070381232
0.00811	2.89980449657869
0.01401	2.90224828934506
0.00806	2.90469208211144
0.01383	2.90713587487781
0.01029	2.90957966764418
0.00104	2.91202346041056
0.00439	2.91446725317693
0.00255	2.9169110459433
0.02184	2.91935483870968
0.01958	2.92179863147605
0.01406	2.92424242424242
0.01214	2.9266862170088
0.00756	2.92913000977517
0.00745	2.93157380254154
0.00568	2.93401759530792
0.01767	2.93646138807429
0.01343	2.93890518084067
0.00582	2.94134897360704
0.02006	2.94379276637341
0.02639	2.94623655913979
0.0139	2.94868035190616
0.00746	2.95112414467253
0.00764	2.95356793743891
0.02019	2.95601173020528
0.01744	2.95845552297165
0.01765	2.96089931573803
0.01317	2.9633431085044
0.00714	2.96578690127077
0.00502	2.96823069403715
0.01123	2.97067448680352
0.01083	2.97311827956989
0.01879	2.97556207233627
0.00861	2.97800586510264
0.00734	2.98044965786901
0.00882	2.98289345063539
0.01578	2.98533724340176
0.01623	2.98778103616813
0.01877	2.99022482893451
0.01978	2.99266862170088
0.01128	2.99511241446725
0.00232	2.99755620723363
0.01625	3
