# Supplementary material for: Nanoscale magnonic Fabry-Pérot resonator for low-loss spin-wave manipulation
Source: Nat Commun. 2021 Apr 16;12:2293. doi: 10.1038/s41467-021-22520-6 (PMC8052321; doi:10.1038/s41467-021-22520-6)
Supplement: Supplementary file 4 — Source Data [file 41467_2021_22520_MOESM4_ESM.zip › Source data/Fig4/Fig4c_left panel,YIG.txt]

0.03279	0.50146
0.03267	0.50293
0.17996	0.50439
0.07405	0.50586
0.15662	0.50732
0.13797	0.50879
0.10538	0.51025
0.03585	0.51172
0.07984	0.51318
0.02578	0.51465
0.01504	0.51611
0.05615	0.51758
0.07242	0.51904
0.09502	0.52051
0.05143	0.52197
0.16014	0.52344
0.11881	0.5249
0.08414	0.52637
0.04264	0.52783
0.02014	0.5293
0.01886	0.53076
0.09491	0.53223
0.08562	0.53369
0.07519	0.53516
0.18232	0.53662
0.21452	0.53809
0.05264	0.53955
0.01546	0.54102
0.14211	0.54248
0.13137	0.54395
0.03059	0.54541
0.07628	0.54688
0.13837	0.54834
0.07539	0.5498
0.06451	0.55127
0.0782	0.55273
0.13423	0.5542
0.05425	0.55566
0.10822	0.55713
0.01998	0.55859
0.06079	0.56006
0.09383	0.56152
0.11156	0.56299
0.02741	0.56445
0.11394	0.56592
0.04645	0.56738
0.0556	0.56885
0.02833	0.57031
0.033	0.57178
0.00901	0.57324
0.12168	0.57471
0.07696	0.57617
0.10292	0.57764
0.01986	0.5791
0.11302	0.58057
0.06373	0.58203
0.17103	0.5835
0.0454	0.58496
0.0742	0.58643
0.07165	0.58789
0.02118	0.58936
0.09166	0.59082
0.06005	0.59229
0.0442	0.59375
0.11994	0.59521
0.03718	0.59668
0.12284	0.59814
0.0962	0.59961
0.01583	0.60107
0.0644	0.60254
0.12758	0.604
0.09066	0.60547
0.04693	0.60693
0.04881	0.6084
0.06166	0.60986
0.08385	0.61133
0.01078	0.61279
0.02375	0.61426
0.08407	0.61572
0.08075	0.61719
0.0248	0.61865
0.11583	0.62012
0.02235	0.62158
0.06019	0.62305
0.03202	0.62451
0.01775	0.62598
0.07393	0.62744
0.01766	0.62891
0.06886	0.63037
0.02675	0.63184
0.03577	0.6333
0.01992	0.63477
0.04203	0.63623
0.09873	0.6377
0.12328	0.63916
0.07288	0.64062
0.04411	0.64209
0.0625	0.64355
0.05914	0.64502
0.0914	0.64648
0.10958	0.64795
0.08172	0.64941
0.01439	0.65088
0.04105	0.65234
0.04049	0.65381
0.03751	0.65527
0.02221	0.65674
0.0713	0.6582
0.01932	0.65967
0.04044	0.66113
0.04696	0.6626
0.13489	0.66406
0.00911	0.66553
0.06516	0.66699
0.07296	0.66846
0.01297	0.66992
0.08775	0.67139
0.1122	0.67285
0.05064	0.67432
0.05379	0.67578
0.01468	0.67725
0.07766	0.67871
0.06012	0.68018
0.02716	0.68164
0.03586	0.68311
0.05808	0.68457
0.06101	0.68604
0.01343	0.6875
0.0316	0.68896
0.06131	0.69043
0.06484	0.69189
0.06553	0.69336
0.04862	0.69482
0.04254	0.69629
0.07847	0.69775
0.03966	0.69922
0.0589	0.70068
0.02721	0.70215
0.08551	0.70361
0.05991	0.70508
0.121	0.70654
0.01212	0.70801
0.07844	0.70947
0.00471	0.71094
0.07973	0.7124
0.04772	0.71387
0.01607	0.71533
0.03592	0.7168
0.04271	0.71826
0.00472	0.71973
0.05185	0.72119
0.02608	0.72266
0.00839	0.72412
0.0767	0.72559
0.00534	0.72705
0.01928	0.72852
0.01716	0.72998
0.0285	0.73145
0.02081	0.73291
0.0712	0.73437
0.01542	0.73584
0.0461	0.7373
0.05269	0.73877
0.0415	0.74023
0.0749	0.7417
0.03864	0.74316
0.01396	0.74463
0.03123	0.74609
0.08072	0.74756
0.05292	0.74902
0.09929	0.75049
0.03995	0.75195
0.04231	0.75342
0.05124	0.75488
0.03621	0.75635
0.01819	0.75781
0.02253	0.75928
0.02702	0.76074
0.04344	0.76221
0.0636	0.76367
0.03817	0.76514
0.05244	0.7666
0.04444	0.76807
0.10478	0.76953
0.02411	0.771
0.0794	0.77246
0.05351	0.77393
0.031	0.77539
0.02426	0.77686
0.00676	0.77832
0.01497	0.77979
0.06137	0.78125
0.00504	0.78271
0.02254	0.78418
0.0294	0.78564
0.06731	0.78711
0.02755	0.78857
0.04511	0.79004
0.05874	0.7915
0.02628	0.79297
0.07501	0.79443
0.06181	0.7959
0.08205	0.79736
0.03594	0.79883
0.03668	0.80029
0.08986	0.80176
0.02121	0.80322
0.06992	0.80469
0.01077	0.80615
0.01061	0.80762
0.0608	0.80908
0.03116	0.81055
0.03022	0.81201
0.06965	0.81348
0.05278	0.81494
0.06335	0.81641
0.02031	0.81787
0.08448	0.81934
0.06398	0.8208
0.02814	0.82227
0.028	0.82373
0.05275	0.8252
0.04775	0.82666
0.06588	0.82812
0.02688	0.82959
0.01892	0.83105
0.01557	0.83252
0.07099	0.83398
0.07475	0.83545
0.03724	0.83691
0.05769	0.83838
0.05336	0.83984
0.04851	0.84131
0.03933	0.84277
0.00355	0.84424
0.03676	0.8457
0.04994	0.84717
0.04354	0.84863
0.04151	0.8501
0.04272	0.85156
0.05837	0.85303
0.07085	0.85449
0.03272	0.85596
0.01901	0.85742
0.03204	0.85889
0.03439	0.86035
0.03789	0.86182
0.03214	0.86328
0.07838	0.86475
0.06212	0.86621
0.02253	0.86768
0.07432	0.86914
0.0646	0.87061
0.05336	0.87207
0.00732	0.87354
0.02854	0.875
0.09441	0.87646
0.07704	0.87793
0.03777	0.87939
0.01279	0.88086
0.00232	0.88232
0.02408	0.88379
0.03849	0.88525
0.05476	0.88672
0.04908	0.88818
0.01211	0.88965
0.05759	0.89111
0.01108	0.89258
0.04022	0.89404
0.03195	0.89551
0.01271	0.89697
0.02473	0.89844
0.04373	0.8999
0.02135	0.90137
0.02426	0.90283
0.03981	0.9043
0.09275	0.90576
0.01587	0.90723
0.03032	0.90869
0.01873	0.91016
0.01302	0.91162
0.04691	0.91309
0.046	0.91455
0.04262	0.91602
0.02877	0.91748
0.04127	0.91895
0.03824	0.92041
0.04333	0.92187
0.0278	0.92334
0.03194	0.9248
0.04524	0.92627
0.0402	0.92773
0.02733	0.9292
0.03662	0.93066
0.01124	0.93213
0.03132	0.93359
0.04694	0.93506
0.06911	0.93652
0.02899	0.93799
0.03242	0.93945
0.03145	0.94092
0.03471	0.94238
0.03634	0.94385
0.0573	0.94531
0.06876	0.94678
0.0416	0.94824
0.03771	0.94971
0.0257	0.95117
0.03574	0.95264
0.05252	0.9541
0.05016	0.95557
0.06802	0.95703
0.03144	0.9585
0.03507	0.95996
0.03329	0.96143
0.07142	0.96289
0.04799	0.96436
0.05559	0.96582
0.026	0.96728
0.05417	0.96875
0.02361	0.97021
0.04224	0.97168
0.02529	0.97314
0.0413	0.97461
0.02402	0.97607
0.05549	0.97754
0.06629	0.979
0.0823	0.98047
0.06731	0.98193
0.03943	0.9834
0.04092	0.98486
0.03234	0.98633
0.04934	0.98779
0.06064	0.98926
0.06648	0.99072
0.01985	0.99219
0.03473	0.99365
0.07523	0.99512
0.01746	0.99658
0.04675	0.99805
0.05595	0.99951
0.06202	1.00098
0.05072	1.00244
0.05632	1.00391
0.03759	1.00537
0.0355	1.00684
0.06352	1.0083
0.10341	1.00977
0.03371	1.01123
0.03509	1.0127
0.10416	1.01416
0.05701	1.01563
0.12341	1.01709
0.06181	1.01855
0.04312	1.02002
0.08909	1.02148
0.07411	1.02295
0.10445	1.02441
0.04226	1.02588
0.04767	1.02734
0.03073	1.02881
0.09039	1.03027
0.06533	1.03174
0.05461	1.0332
0.09476	1.03467
0.08039	1.03613
0.11956	1.0376
0.05801	1.03906
0.08085	1.04053
0.08203	1.04199
0.10471	1.04346
0.07984	1.04492
0.05484	1.04639
0.1277	1.04785
0.06936	1.04932
0.10519	1.05078
0.0631	1.05225
0.09264	1.05371
0.05409	1.05518
0.04831	1.05664
0.06844	1.05811
0.06344	1.05957
0.06573	1.06104
0.06278	1.0625
0.07674	1.06397
0.05876	1.06543
0.11558	1.06689
0.16322	1.06836
0.2913	1.06982
0.33988	1.07129
0.56185	1.07275
0.6681	1.07422
0.87385	1.07568
1.16033	1.07715
1.37839	1.07861
1.64469	1.08008
2.10745	1.08154
2.45663	1.08301
3.13	1.08447
3.41386	1.08594
3.85783	1.0874
4.31201	1.08887
4.51305	1.09033
4.8069	1.0918
5.2373	1.09326
5.58624	1.09473
5.94593	1.09619
6.50984	1.09766
6.92848	1.09912
7.23787	1.10059
7.83933	1.10205
7.91654	1.10352
8.12336	1.10498
8.26314	1.10645
8.65963	1.10791
8.35716	1.10938
8.30754	1.11084
7.82308	1.1123
7.91868	1.11377
8.01038	1.11523
7.49301	1.1167
7.30651	1.11816
7.41398	1.11963
6.88661	1.12109
6.87411	1.12256
6.58472	1.12402
6.37248	1.12549
5.96756	1.12695
5.62387	1.12842
5.56806	1.12988
5.25786	1.13135
5.3367	1.13281
5.11829	1.13428
4.91508	1.13574
4.87457	1.13721
4.96612	1.13867
4.77342	1.14014
4.71195	1.1416
4.79051	1.14307
4.67214	1.14453
4.81963	1.146
4.80433	1.14746
4.59848	1.14893
4.64106	1.15039
4.48146	1.15186
4.34601	1.15332
4.49997	1.15479
4.37972	1.15625
4.23123	1.15772
4.1167	1.15918
4.08792	1.16064
4.1116	1.16211
3.87759	1.16357
3.85463	1.16504
3.71002	1.1665
3.67	1.16797
3.53544	1.16943
3.42632	1.1709
3.35449	1.17236
3.28474	1.17383
3.26259	1.17529
3.06589	1.17676
3.1448	1.17822
3.11275	1.17969
3.17006	1.18115
3.07049	1.18262
3.00266	1.18408
3.03935	1.18555
3.03036	1.18701
2.99538	1.18848
3.01585	1.18994
3.00852	1.19141
3.04751	1.19287
3.14095	1.19434
3.19039	1.1958
3.08636	1.19727
3.1414	1.19873
3.11636	1.2002
3.15979	1.20166
3.18084	1.20313
3.1342	1.20459
3.18758	1.20605
3.31021	1.20752
3.45458	1.20898
3.41913	1.21045
3.59939	1.21191
3.45059	1.21338
3.53548	1.21484
3.48984	1.21631
3.51352	1.21777
3.55869	1.21924
3.46051	1.2207
3.51958	1.22217
3.55481	1.22363
3.51738	1.2251
3.46424	1.22656
3.45937	1.22803
3.31373	1.22949
3.36513	1.23096
3.25178	1.23242
3.12451	1.23389
3.18401	1.23535
3.03565	1.23682
2.99809	1.23828
3.00341	1.23975
2.97821	1.24121
3.01827	1.24268
3.06944	1.24414
2.99385	1.24561
3.2419	1.24707
3.11869	1.24854
3.20262	1.25
3.13684	1.25146
3.11586	1.25293
3.14008	1.25439
3.21738	1.25586
3.09969	1.25732
3.0383	1.25879
3.00334	1.26025
2.81768	1.26172
2.72825	1.26318
2.73465	1.26465
2.67804	1.26611
2.83712	1.26758
2.78627	1.26904
2.93842	1.27051
2.9223	1.27197
3.05401	1.27344
3.08143	1.2749
3.03446	1.27637
3.07355	1.27783
3.24636	1.2793
3.13307	1.28076
3.17288	1.28223
3.08539	1.28369
3.05912	1.28516
2.91503	1.28662
2.82173	1.28809
2.72323	1.28955
2.7089	1.29102
2.65162	1.29248
2.52595	1.29395
2.4786	1.29541
2.51212	1.29688
2.42865	1.29834
2.28998	1.2998
2.31634	1.30127
2.3432	1.30273
2.40275	1.3042
2.35376	1.30566
2.30675	1.30713
2.33923	1.30859
2.33197	1.31006
2.35383	1.31152
2.31431	1.31299
2.33816	1.31445
2.35023	1.31592
2.38393	1.31738
2.43273	1.31885
2.47023	1.32031
2.422	1.32178
2.52729	1.32324
2.4871	1.32471
2.39077	1.32617
2.40125	1.32764
2.39466	1.3291
2.43079	1.33057
2.29537	1.33203
2.31706	1.3335
2.32554	1.33496
2.32398	1.33643
2.38884	1.33789
2.38101	1.33936
2.46091	1.34082
2.50969	1.34229
2.50737	1.34375
2.5633	1.34521
2.51454	1.34668
2.4893	1.34814
2.45668	1.34961
2.4757	1.35107
2.53434	1.35254
2.47736	1.354
2.51455	1.35547
2.51669	1.35693
2.51029	1.3584
2.5171	1.35986
2.48086	1.36133
2.46141	1.36279
2.40515	1.36426
2.4229	1.36572
2.33347	1.36719
2.22141	1.36865
2.25973	1.37012
2.22105	1.37158
2.2904	1.37305
2.37918	1.37451
2.36163	1.37598
2.40889	1.37744
2.47555	1.37891
2.44315	1.38037
2.45621	1.38184
2.40656	1.3833
2.51864	1.38477
2.47499	1.38623
2.49671	1.3877
2.482	1.38916
2.53432	1.39063
2.46929	1.39209
2.45172	1.39355
2.52732	1.39502
2.51462	1.39648
2.56453	1.39795
2.51708	1.39941
2.55976	1.40088
2.61205	1.40234
2.64632	1.40381
2.68975	1.40527
2.62276	1.40674
2.61817	1.4082
2.57749	1.40967
2.66406	1.41113
2.53742	1.4126
2.58844	1.41406
2.58592	1.41553
2.6173	1.41699
2.64364	1.41846
2.70215	1.41992
2.61187	1.42139
2.65085	1.42285
2.60273	1.42432
2.69597	1.42578
2.52395	1.42725
2.49965	1.42871
2.39563	1.43018
2.39435	1.43164
2.41078	1.43311
2.40485	1.43457
2.40079	1.43604
2.40773	1.4375
2.42708	1.43896
2.4163	1.44043
2.4701	1.44189
2.45535	1.44336
2.42983	1.44482
2.47292	1.44629
2.45932	1.44775
2.4588	1.44922
2.41578	1.45068
2.47283	1.45215
2.54357	1.45361
2.41237	1.45508
2.37798	1.45654
2.44084	1.45801
2.4305	1.45947
2.42001	1.46094
2.36429	1.4624
2.38024	1.46387
2.39669	1.46533
2.30086	1.4668
2.29411	1.46826
2.28543	1.46973
2.42186	1.47119
2.32297	1.47266
2.39289	1.47412
2.33492	1.47559
2.53556	1.47705
2.43732	1.47852
2.52064	1.47998
2.4795	1.48145
2.47182	1.48291
2.4112	1.48437
2.35565	1.48584
2.30831	1.4873
2.23368	1.48877
2.33502	1.49023
2.36688	1.4917
2.35361	1.49316
2.38379	1.49463
2.52213	1.49609
2.60437	1.49756
2.63687	1.49902
2.64889	1.50049
2.60576	1.50195
2.56532	1.50342
2.54037	1.50488
2.47606	1.50635
2.38666	1.50781
2.31227	1.50928
2.35945	1.51074
2.37008	1.51221
2.404	1.51367
2.44817	1.51514
2.48111	1.5166
2.41991	1.51807
2.55933	1.51953
2.45312	1.521
2.5032	1.52246
2.52936	1.52393
2.48165	1.52539
2.41359	1.52686
2.43464	1.52832
2.47931	1.52979
2.44108	1.53125
2.4157	1.53271
2.47137	1.53418
2.426	1.53564
2.45098	1.53711
2.45445	1.53857
2.42638	1.54004
2.41264	1.5415
2.19605	1.54297
2.24149	1.54443
2.11532	1.5459
2.15594	1.54736
2.23596	1.54883
2.3832	1.55029
2.43664	1.55176
2.39701	1.55322
2.36679	1.55469
2.22	1.55615
2.15507	1.55762
2.17391	1.55908
2.06495	1.56055
1.95884	1.56201
1.81667	1.56348
1.7717	1.56494
1.76497	1.56641
1.82225	1.56787
1.92062	1.56934
2.14617	1.5708
2.28153	1.57227
2.32761	1.57373
2.36243	1.5752
2.31737	1.57666
2.20393	1.57812
2.16076	1.57959
1.94366	1.58105
1.96061	1.58252
1.84638	1.58398
1.83455	1.58545
1.80376	1.58691
1.88706	1.58838
2.06009	1.58984
2.1733	1.59131
2.2176	1.59277
2.22	1.59424
2.15822	1.5957
2.09544	1.59717
2.08038	1.59863
1.94477	1.6001
1.9791	1.60156
1.89261	1.60303
1.88539	1.60449
1.87394	1.60596
1.95042	1.60742
2.06463	1.60889
2.1302	1.61035
2.17526	1.61182
2.17976	1.61328
2.19679	1.61475
2.19271	1.61621
2.07786	1.61768
2.15771	1.61914
2.13953	1.62061
2.05706	1.62207
2.05275	1.62354
2.03193	1.625
2.0915	1.62646
2.10476	1.62793
2.11782	1.62939
2.12575	1.63086
2.15085	1.63232
2.04587	1.63379
2.11817	1.63525
2.11986	1.63672
2.13278	1.63818
2.1534	1.63965
2.15737	1.64111
2.10639	1.64258
2.08636	1.64404
2.10999	1.64551
2.05584	1.64697
2.03427	1.64844
1.97998	1.6499
2.03592	1.65137
1.99444	1.65283
2.00916	1.6543
2.01536	1.65576
2.02832	1.65723
2.03207	1.65869
1.99242	1.66016
2.047	1.66162
1.93582	1.66309
1.92156	1.66455
1.79221	1.66602
1.68717	1.66748
1.64921	1.66895
1.61089	1.67041
1.59422	1.67187
1.56445	1.67334
1.58012	1.6748
1.60493	1.67627
1.64133	1.67773
1.6466	1.6792
1.70235	1.68066
1.71083	1.68213
1.58292	1.68359
1.27658	1.68506
1.2541	1.68652
1.21865	1.68799
1.19047	1.68945
1.14971	1.69092
1.17674	1.69238
1.21736	1.69385
1.33569	1.69531
1.39862	1.69678
1.4854	1.69824
1.57659	1.69971
1.58525	1.70117
1.27538	1.70264
1.13225	1.7041
1.11207	1.70557
1.10338	1.70703
1.07117	1.7085
1.17642	1.70996
1.28249	1.71143
1.36025	1.71289
1.47164	1.71436
1.54438	1.71582
1.58418	1.71729
1.61688	1.71875
1.50769	1.72021
1.23227	1.72168
1.27082	1.72314
1.25652	1.72461
1.24871	1.72607
1.32293	1.72754
1.37866	1.729
1.51277	1.73047
1.57566	1.73193
1.64312	1.7334
1.68224	1.73486
1.71119	1.73633
1.60728	1.73779
1.29252	1.73926
1.28778	1.74072
1.25944	1.74219
1.34406	1.74365
1.40496	1.74512
1.48359	1.74658
1.60401	1.74805
1.70779	1.74951
1.74236	1.75098
1.76327	1.75244
1.73915	1.75391
1.51242	1.75537
1.32904	1.75684
1.33589	1.7583
1.33603	1.75977
1.43035	1.76123
1.44007	1.7627
1.57335	1.76416
1.60484	1.76562
1.69049	1.76709
1.68024	1.76855
1.69043	1.77002
1.6436	1.77148
1.35705	1.77295
1.30447	1.77441
1.31834	1.77588
1.36946	1.77734
1.37715	1.77881
1.51903	1.78027
1.56608	1.78174
1.60818	1.7832
1.65314	1.78467
1.62202	1.78613
1.63412	1.7876
1.21779	1.78906
1.12094	1.79053
1.05971	1.79199
1.03865	1.79346
1.0984	1.79492
1.15752	1.79639
1.25515	1.79785
1.2534	1.79932
1.24885	1.80078
1.26048	1.80225
1.21079	1.80371
1.05089	1.80518
0.95811	1.80664
0.91486	1.80811
0.86963	1.80957
0.89347	1.81103
0.97574	1.8125
1.0068	1.81396
1.11189	1.81543
1.17754	1.81689
1.16233	1.81836
1.11646	1.81982
1.04729	1.82129
0.96067	1.82275
0.88043	1.82422
0.83623	1.82568
0.84834	1.82715
0.8828	1.82861
0.94091	1.83008
1.02304	1.83154
1.03727	1.83301
1.0256	1.83447
0.94698	1.83594
0.68584	1.8374
0.89805	1.83887
0.80626	1.84033
0.75145	1.8418
0.74928	1.84326
0.82613	1.84473
0.90594	1.84619
0.98286	1.84766
0.94188	1.84912
0.95413	1.85059
0.85234	1.85205
0.84384	1.85352
0.84313	1.85498
0.79973	1.85645
0.77881	1.85791
0.80145	1.85937
0.87992	1.86084
0.9251	1.8623
0.93002	1.86377
0.91656	1.86523
0.8732	1.8667
0.80503	1.86816
0.85971	1.86963
0.83518	1.87109
0.84937	1.87256
0.84794	1.87402
0.87344	1.87549
0.88291	1.87695
0.87651	1.87842
0.83014	1.87988
0.77858	1.88135
0.77763	1.88281
0.79427	1.88428
0.74198	1.88574
0.75012	1.88721
0.77049	1.88867
0.75828	1.89014
0.75819	1.8916
0.71232	1.89307
0.67375	1.89453
0.64803	1.896
0.60576	1.89746
0.60537	1.89893
0.5889	1.90039
0.57968	1.90186
0.57053	1.90332
0.5964	1.90478
0.58585	1.90625
0.57877	1.90771
0.61364	1.90918
0.61835	1.91064
0.54995	1.91211
0.51767	1.91357
0.58009	1.91504
0.55495	1.9165
0.4965	1.91797
0.5124	1.91943
0.52059	1.9209
0.58247	1.92236
0.59944	1.92383
0.57556	1.92529
0.52869	1.92676
0.44536	1.92822
0.50249	1.92969
0.53756	1.93115
0.47525	1.93262
0.47119	1.93408
0.52617	1.93555
0.57402	1.93701
0.60989	1.93848
0.60444	1.93994
0.52012	1.94141
0.45005	1.94287
0.56525	1.94434
0.53119	1.9458
0.47642	1.94727
0.48789	1.94873
0.53143	1.9502
0.58025	1.95166
0.60778	1.95312
0.57689	1.95459
0.48848	1.95605
0.44915	1.95752
0.53234	1.95898
0.48095	1.96045
0.48061	1.96191
0.48615	1.96338
0.51163	1.96484
0.51056	1.96631
0.48896	1.96777
0.49195	1.96924
0.44592	1.9707
0.46266	1.97217
0.47826	1.97363
0.47163	1.9751
0.43333	1.97656
0.44296	1.97803
0.41912	1.97949
0.39772	1.98096
0.38625	1.98242
0.419	1.98389
0.41956	1.98535
0.39427	1.98682
0.39257	1.98828
0.43506	1.98975
0.44004	1.99121
0.41285	1.99268
0.38727	1.99414
0.36457	1.99561
0.42151	1.99707
0.44729	1.99853
0.43636	2
0.39804	2.00146
0.42611	2.00293
0.46392	2.00439
0.48658	2.00586
0.44078	2.00732
0.34986	2.00879
0.37976	2.01025
0.42703	2.01172
0.39562	2.01318
0.36125	2.01465
0.4015	2.01611
0.44581	2.01758
0.41643	2.01904
0.39827	2.02051
0.36304	2.02197
0.33582	2.02344
0.40547	2.0249
0.38326	2.02637
0.35247	2.02783
0.39834	2.0293
0.4085	2.03076
0.38612	2.03223
0.29673	2.03369
0.31345	2.03516
0.32834	2.03662
0.3121	2.03809
0.31622	2.03955
0.29711	2.04102
0.32772	2.04248
0.31967	2.04395
0.28042	2.04541
0.26216	2.04687
0.25508	2.04834
0.28448	2.0498
0.30688	2.05127
0.26118	2.05273
0.24444	2.0542
0.28112	2.05566
0.2924	2.05713
0.26635	2.05859
0.27433	2.06006
0.2772	2.06152
0.29398	2.06299
0.22952	2.06445
0.24026	2.06592
0.20701	2.06738
0.22656	2.06885
0.23233	2.07031
0.21264	2.07178
0.18435	2.07324
0.17769	2.07471
0.23037	2.07617
0.23573	2.07764
0.15007	2.0791
0.175	2.08057
0.18205	2.08203
0.17726	2.0835
0.13394	2.08496
0.17104	2.08643
0.18748	2.08789
0.21301	2.08936
0.20179	2.09082
0.12337	2.09228
0.13828	2.09375
0.1979	2.09521
0.16653	2.09668
0.14315	2.09814
0.18031	2.09961
0.17437	2.10107
0.21442	2.10254
0.14239	2.104
0.15288	2.10547
0.16947	2.10693
0.19006	2.1084
0.19145	2.10986
0.13645	2.11133
0.14278	2.11279
0.17526	2.11426
0.19461	2.11572
0.14165	2.11719
0.15059	2.11865
0.16586	2.12012
0.14482	2.12158
0.12781	2.12305
0.1771	2.12451
0.14995	2.12598
0.11913	2.12744
0.13777	2.12891
0.10754	2.13037
0.11986	2.13184
0.13435	2.1333
0.11387	2.13477
0.1053	2.13623
0.13556	2.13769
0.12641	2.13916
0.10014	2.14062
0.09033	2.14209
0.13315	2.14355
0.08477	2.14502
0.11001	2.14648
0.08448	2.14795
0.11188	2.14941
0.12109	2.15088
0.08433	2.15234
0.10633	2.15381
0.07133	2.15527
0.06689	2.15674
0.09055	2.1582
0.09802	2.15967
0.10243	2.16113
0.08672	2.1626
0.09478	2.16406
0.097	2.16553
0.05522	2.16699
0.04669	2.16846
0.04393	2.16992
0.06874	2.17139
0.06577	2.17285
0.06131	2.17432
0.04344	2.17578
0.03571	2.17725
0.03898	2.17871
0.04842	2.18018
0.04474	2.18164
0.06388	2.18311
0.06847	2.18457
0.07912	2.18603
0.05771	2.1875
0.04246	2.18896
0.05696	2.19043
0.06666	2.19189
0.05534	2.19336
0.06635	2.19482
0.05434	2.19629
0.05896	2.19775
0.06589	2.19922
0.04213	2.20068
0.04271	2.20215
0.05128	2.20361
0.06172	2.20508
0.04186	2.20654
0.01583	2.20801
0.02227	2.20947
0.00403	2.21094
0.02544	2.2124
0.02458	2.21387
0.06593	2.21533
0.02658	2.2168
0.03349	2.21826
0.04566	2.21973
0.03994	2.22119
0.00674	2.22266
0.00783	2.22412
0.03402	2.22559
0.05189	2.22705
0.01346	2.22852
0.04227	2.22998
0.01187	2.23144
0.01429	2.23291
0.00682	2.23437
0.02805	2.23584
0.04875	2.2373
0.00809	2.23877
0.01252	2.24023
0.02934	2.2417
0.02171	2.24316
0.0215	2.24463
0.04193	2.24609
0.03525	2.24756
0.03727	2.24902
0.02822	2.25049
0.0133	2.25195
0.0087	2.25342
0.01702	2.25488
0.03647	2.25635
0.0143	2.25781
0.0287	2.25928
0.02037	2.26074
0.00466	2.26221
0.02553	2.26367
0.00889	2.26514
0.00221	2.2666
0.01478	2.26807
0.02789	2.26953
0.03368	2.271
0.00526	2.27246
0.01491	2.27393
0.02701	2.27539
0.02679	2.27686
0.0279	2.27832
0.02775	2.27978
0.02365	2.28125
0.01844	2.28271
0.03512	2.28418
0.03854	2.28564
0.01475	2.28711
0.04136	2.28857
0.01535	2.29004
0.02298	2.2915
0.0239	2.29297
0.0362	2.29443
0.00959	2.2959
0.01317	2.29736
0.02111	2.29883
0.00989	2.30029
0.02498	2.30176
0.03	2.30322
0.03739	2.30469
0.02475	2.30615
0.0238	2.30762
0.02044	2.30908
0.02557	2.31055
0.02209	2.31201
0.02206	2.31348
0.0383	2.31494
0.02646	2.31641
0.02425	2.31787
0.02845	2.31934
0.03221	2.3208
0.01428	2.32227
0.01944	2.32373
0.02823	2.32519
0.00945	2.32666
0.03939	2.32812
0.00488	2.32959
0.03952	2.33105
0.00772	2.33252
0.01328	2.33398
0.03403	2.33545
0.04537	2.33691
0.03048	2.33838
0.02507	2.33984
0.01662	2.34131
0.02282	2.34277
0.03207	2.34424
0.01818	2.3457
0.03073	2.34717
0.03689	2.34863
0.01905	2.3501
0.0308	2.35156
0.01477	2.35303
0.03645	2.35449
0.02237	2.35596
0.02526	2.35742
0.03584	2.35889
0.02232	2.36035
0.0297	2.36182
0.01412	2.36328
0.03141	2.36475
0.01672	2.36621
0.01106	2.36768
0.01184	2.36914
0.01255	2.37061
0.04981	2.37207
0.0321	2.37353
0.02519	2.375
0.04169	2.37646
0.05299	2.37793
0.0248	2.37939
0.03773	2.38086
0.02195	2.38232
0.03916	2.38379
0.0324	2.38525
0.04546	2.38672
0.06182	2.38818
0.04237	2.38965
0.02649	2.39111
0.02141	2.39258
0.02792	2.39404
0.03466	2.39551
0.05804	2.39697
0.02965	2.39844
0.0375	2.3999
0.03955	2.40137
0.05599	2.40283
0.01926	2.4043
0.02885	2.40576
0.04727	2.40723
0.06845	2.40869
0.01142	2.41016
0.03971	2.41162
0.04269	2.41309
0.04828	2.41455
0.09358	2.41602
0.01701	2.41748
0.06108	2.41894
0.03117	2.42041
0.05057	2.42187
0.04805	2.42334
0.06361	2.4248
0.0349	2.42627
0.0438	2.42773
0.05213	2.4292
0.06378	2.43066
0.04094	2.43213
0.05693	2.43359
0.04015	2.43506
0.04371	2.43652
0.02118	2.43799
0.05266	2.43945
0.06191	2.44092
0.03546	2.44238
0.09663	2.44385
0.05685	2.44531
0.0574	2.44678
0.03409	2.44824
0.05099	2.44971
0.04503	2.45117
0.02534	2.45264
0.04878	2.4541
0.07319	2.45557
0.03444	2.45703
0.03098	2.4585
0.03691	2.45996
0.0377	2.46143
0.06684	2.46289
0.04582	2.46435
0.03278	2.46582
0.02293	2.46728
0.05446	2.46875
0.05761	2.47021
0.06884	2.47168
0.03471	2.47314
0.05342	2.47461
0.02308	2.47607
0.02991	2.47754
0.04116	2.479
0.06545	2.48047
0.06777	2.48193
0.03232	2.4834
0.07031	2.48486
0.04016	2.48633
0.04879	2.48779
0.04582	2.48926
0.10268	2.49072
0.01609	2.49219
0.05706	2.49365
0.02267	2.49512
0.02583	2.49658
0.07116	2.49805
0.05368	2.49951
0.0304	2.50098
0.02748	2.50244
0.03173	2.50391
0.03823	2.50537
0.02939	2.50684
0.03268	2.5083
0.05281	2.50977
0.03321	2.51123
0.05232	2.51269
0.05779	2.51416
0.05164	2.51562
0.03191	2.51709
0.02334	2.51855
0.0488	2.52002
0.0583	2.52148
0.05158	2.52295
0.02649	2.52441
0.06125	2.52588
0.0451	2.52734
0.04258	2.52881
0.02798	2.53027
0.06455	2.53174
0.0365	2.5332
0.03423	2.53467
0.05183	2.53613
0.0478	2.5376
0.04991	2.53906
0.07611	2.54053
0.07169	2.54199
0.05487	2.54346
0.04942	2.54492
0.05017	2.54639
0.06352	2.54785
0.05079	2.54932
0.0594	2.55078
0.0237	2.55225
0.0565	2.55371
0.03673	2.55518
0.0601	2.55664
0.04948	2.5581
0.06088	2.55957
0.06453	2.56103
0.03735	2.5625
0.0687	2.56396
0.06237	2.56543
0.04373	2.56689
0.0601	2.56836
0.05196	2.56982
0.04967	2.57129
0.02189	2.57275
0.04529	2.57422
0.042	2.57568
0.05069	2.57715
0.04868	2.57861
0.07434	2.58008
0.04634	2.58154
0.05707	2.58301
0.05738	2.58447
0.03635	2.58594
0.03971	2.5874
0.05518	2.58887
0.05874	2.59033
0.03702	2.5918
0.05785	2.59326
0.05589	2.59473
0.05549	2.59619
0.04199	2.59766
0.04378	2.59912
0.02714	2.60059
0.04058	2.60205
0.05311	2.60352
0.029	2.60498
0.02638	2.60644
0.03346	2.60791
0.01826	2.60937
0.04306	2.61084
0.01848	2.6123
0.02975	2.61377
0.03365	2.61523
0.0409	2.6167
0.02343	2.61816
0.02579	2.61963
0.02634	2.62109
0.02884	2.62256
0.03506	2.62402
0.04525	2.62549
0.00571	2.62695
0.02485	2.62842
0.02236	2.62988
0.02865	2.63135
0.03823	2.63281
0.02681	2.63428
0.02805	2.63574
0.02118	2.63721
0.01804	2.63867
0.0223	2.64014
0.04499	2.6416
0.03099	2.64307
0.0255	2.64453
0.0255	2.646
0.03105	2.64746
0.03711	2.64893
0.03024	2.65039
0.02846	2.65185
0.02804	2.65332
0.00809	2.65478
0.00996	2.65625
0.02086	2.65771
0.01966	2.65918
0.01978	2.66064
0.01269	2.66211
0.04132	2.66357
0.02087	2.66504
0.01868	2.6665
0.03072	2.66797
0.03053	2.66943
0.04132	2.6709
0.04307	2.67236
0.01431	2.67383
0.03454	2.67529
0.00469	2.67676
0.01192	2.67822
0.02032	2.67969
0.04583	2.68115
0.00349	2.68262
0.02736	2.68408
0.04517	2.68555
0.02502	2.68701
0.01368	2.68848
0.03083	2.68994
0.00869	2.69141
0.01401	2.69287
0.01037	2.69434
0.0174	2.6958
0.01644	2.69727
0.01769	2.69873
0.00334	2.70019
0.01178	2.70166
0.01895	2.70312
0.00723	2.70459
0.0283	2.70605
0.04969	2.70752
0.0228	2.70898
0.03214	2.71045
0.02572	2.71191
0.01246	2.71338
0.03364	2.71484
0.02019	2.71631
0.02279	2.71777
0.01576	2.71924
0.02452	2.7207
0.03412	2.72217
0.01172	2.72363
0.00795	2.7251
0.01951	2.72656
0.0243	2.72803
0.00487	2.72949
0.00491	2.73096
0.01054	2.73242
0.02108	2.73389
0.01432	2.73535
0.01978	2.73682
0.0168	2.73828
0.00465	2.73975
0.02877	2.74121
0.01659	2.74268
0.01335	2.74414
0.01789	2.7456
0.02063	2.74707
0.01992	2.74853
0.01253	2.75
0.01176	2.75146
0.00161	2.75293
0.00807	2.75439
0.01087	2.75586
0.00921	2.75732
0.00444	2.75879
0.0214	2.76025
0.01357	2.76172
0.01919	2.76318
0.03069	2.76465
0.00926	2.76611
0.01734	2.76758
0.0286	2.76904
0.01869	2.77051
0.00417	2.77197
0.03241	2.77344
0.00613	2.7749
0.00118	2.77637
0.03479	2.77783
0.01457	2.7793
0.01182	2.78076
0.02881	2.78223
0.04243	2.78369
0.01326	2.78516
0.01193	2.78662
0.00972	2.78809
0.02288	2.78955
0.01583	2.79101
0.00836	2.79248
0.01577	2.79394
0.00674	2.79541
0.01117	2.79687
0.01634	2.79834
0.00722	2.7998
0.00774	2.80127
0.01193	2.80273
0.01758	2.8042
0.01902	2.80566
0.01897	2.80713
0.02753	2.80859
0.01716	2.81006
0.00859	2.81152
0.03179	2.81299
0.00626	2.81445
0.00235	2.81592
0.01361	2.81738
0.03185	2.81885
0.0378	2.82031
0.01868	2.82178
0.01818	2.82324
0.01388	2.82471
0.01363	2.82617
0.01745	2.82764
0.01075	2.8291
0.02162	2.83057
0.01672	2.83203
0.02624	2.8335
0.01533	2.83496
0.01165	2.83643
0.02205	2.83789
0.00652	2.83935
0.00703	2.84082
0.00833	2.84228
0.00942	2.84375
0.00817	2.84521
0.03544	2.84668
0.01135	2.84814
0.00938	2.84961
0.00218	2.85107
0.01986	2.85254
0.00329	2.854
0.02314	2.85547
0.0134	2.85693
0.0085	2.8584
0.00311	2.85986
0.01403	2.86133
0.00858	2.86279
0.01873	2.86426
0.00707	2.86572
0.01309	2.86719
0.02033	2.86865
0.01091	2.87012
0.01342	2.87158
0.0057	2.87305
0.00753	2.87451
0.00753	2.87598
0.01688	2.87744
0.01026	2.87891
0.02823	2.88037
0.00496	2.88184
0.0266	2.8833
0.01781	2.88476
0.01574	2.88623
0.00769	2.88769
0.02076	2.88916
0.02633	2.89062
0.02702	2.89209
0.01875	2.89355
0.01514	2.89502
0.01567	2.89648
0.00812	2.89795
0.01874	2.89941
0.00918	2.90088
0.00829	2.90234
0.01551	2.90381
0.01974	2.90527
0.01976	2.90674
0.00459	2.9082
0.03471	2.90967
0.03702	2.91113
0.00454	2.9126
0.00469	2.91406
0.01159	2.91553
0.00801	2.91699
0.01597	2.91846
0.02846	2.91992
0.0282	2.92139
0.01283	2.92285
0.00848	2.92432
0.01677	2.92578
0.01279	2.92725
0.02966	2.92871
0.0145	2.93018
0.01756	2.93164
0.00767	2.9331
0.02681	2.93457
0.00853	2.93603
0.0085	2.9375
0.03364	2.93896
0.00375	2.94043
0.01711	2.94189
0.00895	2.94336
0.01168	2.94482
0.01368	2.94629
0.02581	2.94775
0.02492	2.94922
0.01591	2.95068
0.01255	2.95215
0.01305	2.95361
0.019	2.95508
0.00852	2.95654
0.01096	2.95801
0.00457	2.95947
0.02062	2.96094
0.02548	2.9624
0.01353	2.96387
0.01004	2.96533
0.01117	2.9668
0.02629	2.96826
0.01707	2.96973
0.01947	2.97119
0.01151	2.97266
0.01812	2.97412
0.00946	2.97559
0.00858	2.97705
0.01376	2.97851
0.00266	2.97998
0.03038	2.98144
0.00554	2.98291
0.02137	2.98437
0.00827	2.98584
0.02957	2.9873
0.01076	2.98877
0.01485	2.99023
0.02898	2.9917
0.01637	2.99316
0.00778	2.99463
0.00744	2.99609
0.01237	2.99756
0.03619	2.99902
0.01279	3.00049
0.00848	3.00195
0.01247	3.00342
0.01664	3.00488
0.01424	3.00635
0.02073	3.00781
0.00505	3.00928
0.01432	3.01074
0.01709	3.01221
0.00555	3.01367
0.00413	3.01514
0.00449	3.0166
0.03088	3.01807
0.01225	3.01953
0.01564	3.021
0.00557	3.02246
0.01553	3.02392
0.01461	3.02539
0.01636	3.02685
0.0054	3.02832
0.02562	3.02978
0.02645	3.03125
0.01208	3.03271
0.02693	3.03418
0.01645	3.03564
0.02246	3.03711
0.02544	3.03857
0.01554	3.04004
0.00787	3.0415
0.01341	3.04297
0.01181	3.04443
0.00842	3.0459
0.01766	3.04736
0.01449	3.04883
0.01207	3.05029
0.028	3.05176
0.01002	3.05322
0.01703	3.05469
0.00493	3.05615
0.01778	3.05762
0.00685	3.05908
0.0092	3.06055
0.02884	3.06201
0.01202	3.06348
0.01834	3.06494
0.03902	3.06641
0.00933	3.06787
0.01096	3.06934
0.01286	3.0708
0.01003	3.07226
0.02907	3.07373
0.01852	3.07519
0.01333	3.07666
0.0126	3.07812
0.01886	3.07959
0.0251	3.08105
0.00502	3.08252
0.01822	3.08398
0.02162	3.08545
0.02357	3.08691
0.02599	3.08838
0.00734	3.08984
0.01393	3.09131
0.02262	3.09277
0.0234	3.09424
0.03064	3.0957
0.00476	3.09717
0.02791	3.09863
3.32781E-4	3.1001
0.02582	3.10156
0.01374	3.10303
0.02123	3.10449
0.0149	3.10596
0.01587	3.10742
0.01613	3.10889
0.00802	3.11035
0.02707	3.11182
0.01248	3.11328
0.0166	3.11475
0.00557	3.11621
0.01131	3.11767
0.03072	3.11914
0.00741	3.1206
0.00365	3.12207
0.01219	3.12353
0.01629	3.125
0.00871	3.12646
0.01331	3.12793
0.00688	3.12939
0.0042	3.13086
0.00911	3.13232
0.00413	3.13379
0.01231	3.13525
0.02189	3.13672
0.0085	3.13818
0.04036	3.13965
0.01298	3.14111
0.00555	3.14258
0.01047	3.14404
0.01423	3.14551
0.01381	3.14697
0.02778	3.14844
0.00672	3.1499
0.01907	3.15137
0.01847	3.15283
0.01203	3.1543
0.00799	3.15576
0.00125	3.15723
0.01885	3.15869
0.02043	3.16016
0.01392	3.16162
0.02254	3.16309
0.01675	3.16455
0.02266	3.16601
0.01805	3.16748
0.01134	3.16894
0.01599	3.17041
0.00841	3.17187
0.00596	3.17334
0.01952	3.1748
0.02499	3.17627
0.01026	3.17773
0.01392	3.1792
0.00473	3.18066
0.01016	3.18213
0.01766	3.18359
0.01652	3.18506
0.01664	3.18652
0.02189	3.18799
0.01218	3.18945
0.00834	3.19092
0.01027	3.19238
0.00779	3.19385
0.01109	3.19531
0.01751	3.19678
0.01016	3.19824
0.00722	3.19971
0.0385	3.20117
0.02461	3.20264
0.02844	3.2041
0.00773	3.20557
0.00819	3.20703
0.01986	3.2085
0.01394	3.20996
0.00143	3.21142
0.02016	3.21289
0.03546	3.21435
0.00705	3.21582
0.01536	3.21728
0.01466	3.21875
0.01552	3.22021
0.01708	3.22168
0.03245	3.22314
0.01412	3.22461
0.01074	3.22607
0.03077	3.22754
0.01607	3.229
0.02558	3.23047
0.01529	3.23193
0.01262	3.2334
0.01095	3.23486
0.00934	3.23633
0.00764	3.23779
0.02698	3.23926
0.02043	3.24072
0.02888	3.24219
0.0091	3.24365
0.02329	3.24512
0.005	3.24658
0.0238	3.24805
0.01951	3.24951
0.01034	3.25098
0.03038	3.25244
0.0142	3.25391
0.00334	3.25537
0.01538	3.25684
0.008	3.2583
0.00753	3.25976
0.00979	3.26123
0.02191	3.26269
0.00751	3.26416
0.00519	3.26562
0.02295	3.26709
0.00703	3.26855
0.01472	3.27002
0.00955	3.27148
0.0181	3.27295
0.00305	3.27441
0.00728	3.27588
0.02196	3.27734
0.01511	3.27881
0.00499	3.28027
0.0156	3.28174
0.00966	3.2832
0.01362	3.28467
0.01049	3.28613
0.02118	3.2876
0.01455	3.28906
0.01061	3.29053
0.01279	3.29199
0.00511	3.29346
0.00749	3.29492
0.0078	3.29639
0.00681	3.29785
0.02369	3.29932
0.03341	3.30078
0.00572	3.30225
0.00626	3.30371
9.59271E-4	3.30517
0.0141	3.30664
0.00283	3.3081
0.02249	3.30957
0.02006	3.31103
0.0058	3.3125
0.01995	3.31396
0.0208	3.31543
0.01376	3.31689
0.01152	3.31836
0.02039	3.31982
0.00593	3.32129
0.002	3.32275
0.01268	3.32422
0.00943	3.32568
0.00875	3.32715
0.01053	3.32861
0.0236	3.33008
0.01117	3.33154
0.01167	3.33301
0.01485	3.33447
0.02755	3.33594
0.01914	3.3374
0.00176	3.33887
0.02142	3.34033
0.00628	3.3418
0.01306	3.34326
0.035	3.34473
0.00818	3.34619
0.01273	3.34766
0.01062	3.34912
0.00392	3.35058
0.01871	3.35205
0.01706	3.35351
0.00301	3.35498
0.01371	3.35644
0.02487	3.35791
0.01289	3.35937
0.0163	3.36084
0.02276	3.3623
0.02497	3.36377
0.02975	3.36523
0.02269	3.3667
0.02791	3.36816
0.01443	3.36963
0.02019	3.37109
0.00856	3.37256
0.02492	3.37402
0.02241	3.37549
0.02107	3.37695
0.00921	3.37842
0.01246	3.37988
0.017	3.38135
0.01634	3.38281
0.00436	3.38428
0.01078	3.38574
0.02346	3.38721
0.02495	3.38867
0.00851	3.39014
0.01264	3.3916
0.00522	3.39307
0.00567	3.39453
0.00956	3.396
0.01323	3.39746
0.01587	3.39892
0.0148	3.40039
0.00788	3.40185
0.0108	3.40332
0.01711	3.40478
0.01421	3.40625
0.01073	3.40771
0.00893	3.40918
0.00415	3.41064
0.01814	3.41211
0.01156	3.41357
0.02055	3.41504
0.01667	3.4165
0.01203	3.41797
0.01849	3.41943
0.01953	3.4209
0.01816	3.42236
0.01697	3.42383
0.01593	3.42529
0.02503	3.42676
0.02499	3.42822
0.02317	3.42969
[truncated: 48 more rows]
