# Supplementary material for: Nanoscale magnonic Fabry-Pérot resonator for low-loss spin-wave manipulation
Source: Nat Commun. 2021 Apr 16;12:2293. doi: 10.1038/s41467-021-22520-6 (PMC8052321; doi:10.1038/s41467-021-22520-6)
Supplement: Supplementary file 4 — Source Data [file 41467_2021_22520_MOESM4_ESM.zip › Source data/Fig4/Fig4c_right panel,YIG-CoFeB.txt]

0.11679345130484	0.0515445288696666	0.0916447528131933	0.0488945111175355	0.059153829861528	0.0595566065919088	0.0834501521707834	0.0836623430707275	0.0309873515110698	0.0509175669636364	0.0799049205823201	0.0555966430865902	0.0980868420044529	0.0144297023401966	0.0855433846524394	0.0565324420730189	0.0214932754977481	0.0394203500436881	0.0472654439698452	0.0603398942935932	0.0464784367581011	0.0175945836450454	0.0750097528630081	0.0794935920465468	0.0951786122804514	0.0661328474450088	0.0882439803978974	0.0205946327578741	0.0733328099820135	0.100416351284313	0.0667289272380922	0.0237449693893234	0.0513463397924419	0.0812344774756464	0.0747138683849926	0.0700022135745549	0.0243924279525213	0.0192630523657311	0.0724878718270926	0.0139291390542714	0.0902461028875225	0.0903530499132974	0.114432806298212	0.0655066500845846	0.0466750174475865	0.0688973198192941	0.0492314507346848	0.083284078185284	0.0353150756263355	0.0543342673173035
0.144307651544701	0.112228001926343	0.201477458933276	0.149131771570493	0.169503543072297	0.123063389954707	0.101266096353568	0.190202407919507	0.0969349541551911	0.166146317241791	0.198524264435006	0.173152014903581	0.0968018996164032	0.164951806137247	0.198902298964678	0.173091902723437	0.0814929159946581	0.116675346481733	0.141342971278271	0.184896555129835	0.121167161171296	0.0624272714778293	0.0459280659207472	0.0256882225904604	0.128740187274786	0.132359340121294	0.219048691945992	0.0878085460039113	0.0803842257741859	0.123428146682949	0.144109958322889	0.13942044106458	0.0835323824790279	0.141173944859819	0.0761120121828119	0.23809478117021	0.148507770249296	0.0740236363578479	0.250617237472046	0.169035225884613	0.203197310090907	0.178743064917692	0.0757036966556621	0.191335649151962	0.174076503336924	0.22454306660286	0.115470238763315	0.113433675550342	0.214323289591239	0.0521305303395187
0.0924859125638159	0.0461069562188983	0.0431111448708626	0.16886568346603	0.0863627969628109	0.0579284315993934	0.058350784690842	0.0802050806323396	0.0912728104929787	0.0169014254312574	0.0907321012731641	0.0958884436858791	0.105342537159433	0.0709675895149138	0.138216282051806	0.124181569280033	0.0975251451206944	0.111186695069914	0.13888692543756	0.137153546546673	0.0975774656305696	0.0418373557591454	0.0575206131893367	0.0671132221649266	0.123265935829973	0.118535708466995	0.155465901938626	0.0466762252305239	0.0559008887558767	0.120093573400336	0.119760422543397	0.0800071396947029	0.0662296355785127	0.0793564401683499	0.0986382279764316	0.0363726762237645	0.0599265709081748	0.0668882920106568	0.0487798156166554	0.142072089379422	0.0329474445889924	0.0782072012237492	0.128848007594078	0.145041962192385	0.0951638665435936	0.0769813923182668	0.0620338853544843	0.034118692361678	0.119441917086156	0.118896958423641
0.0246159318967196	0.0949446672495517	0.13202657650845	0.0862307401603407	0.0643676557869267	0.0473695321570279	0.0959698768830121	0.13674602021357	0.0288800304191755	0.0194082425856567	0.0386368800767461	0.0632569549160533	0.0824546164283177	0.106404380319057	0.0698821100420129	0.0882400536472213	0.0144001174549424	0.0596351218966223	0.101064517316422	0.0265692175347187	0.0911905766857766	0.0170925632056538	0.0326484811767531	0.0588556079736035	0.0398831084766468	0.0335668966108099	0.0880314157047415	0.105491724797929	0.0445493477242382	0.0925487988959738	0.0295299049327322	0.0666793428077729	0.0351682602983614	0.0527649522717535	0.0342638834394833	0.0752123482637499	0.155419640856006	0.0783168159783084	0.0465324075241498	0.0803185430687593	0.086926627060104	0.114967503565718	0.0261874349580577	0.0796419308063215	0.0337862577751296	0.0242492631669629	0.0394826236341166	0.0340378092948525	0.0801150759670419	0.0599944181006017
0.0405778415577813	0.0308381040537915	0.0174629731848417	0.00871428637669357	0.0813154425687319	0.0737747382712158	0.0637248071424638	0.054154240862913	0.0696299410963308	0.0633738501709885	0.106773581671859	0.079133920847397	0.0310457002716499	0.040443446845748	0.0666865708589524	0.0838338641156329	0.0121540910266078	0.092844956612172	0.0597511209026383	0.0794234886550471	0.0908703954833944	0.0471917072372223	0.0512969340518554	0.0219967418192468	0.0387831433563565	0.104948351992862	0.0565636719656212	0.0902609088933022	0.0296998296381999	0.0592527906003532	0.0431133746348773	0.046093520462619	0.0187695282133962	0.044696591827532	0.0113722374317326	0.0352260121648137	0.0487429180050867	0.0309570568593802	0.0360880912710578	0.110067145497146	0.0513146403345761	0.0425971784969909	0.0423028779982866	0.0185538539608146	0.0703907421385054	0.0442954698121535	0.0508110395825602	0.0806119828116552	0.0326419917928318	0.116409053915236
0.0434195889215044	0.0704646690483004	0.0523054022336288	0.100769712255833	0.0077502860832645	0.0866402761407707	0.116509372379748	0.0799394010551099	0.0876747321688438	0.0930924496507751	0.0269339253794782	0.0374081631630384	0.0627496620930129	0.0864754805284278	0.0343027728142682	0.0799971476484637	0.00636824410769115	0.0493102102309907	0.0523191821706427	0.0842388424097411	0.090337721653233	0.0689690657774172	0.0225745650572497	0.0393617862429057	0.0849847008857859	0.0321844094713605	0.0452592936542165	0.0573137874488201	0.0645752423779269	0.0829897666811427	0.0341862386050308	0.0919790556391269	0.0531124460487267	0.098287160263803	0.0447137088501062	0.0244963176462464	0.0558466870546365	0.0426364283492755	0.0421143438105825	0.0108354395526238	0.00874093815456653	0.0208300114312001	0.0573229477131323	0.0109131827817979	0.0178189700413262	0.0697436759828445	0.0611105509883269	0.107505496231145	0.0320800257045174	0.0406668396426831
0.00618189096834043	0.167881027596318	0.0918322755358638	0.112589592167572	0.0825978586010291	0.119623265390431	0.0823940516821627	0.0804562861883226	0.0230795650843507	0.0835404991930142	0.0256725107731305	0.110598064284737	0.0829934954511021	0.159084971931938	0.107231394529459	0.165754546763852	0.0389281115004633	0.1169349652497	0.0759675917162213	0.0841588352292212	0.159297887657172	0.140550147600324	0.0555421000406448	0.00982494509682869	0.0987218977353783	0.112320916500871	0.0265806437859668	0.0801261051052433	0.0656423190313269	0.106986162659591	0.151171779877132	0.0858967735590075	0.102388017164855	0.101077606720684	0.110475893581746	0.0769679510336224	0.100751808179998	0.0590344876047349	0.10682087755983	0.151963149584241	0.0877702751972637	0.10180386243169	0.0799275005077789	0.10468303195868	0.0871190569960471	0.166547734785637	0.0555745454901834	0.148565091211523	0.137571573796079	0.141303376813541
0.0993813311141132	0.215528077520932	0.122978310472873	0.165381127079872	0.189672922908338	0.0906046522913857	0.102537628175515	0.0542119129015478	0.041380743417881	0.100711698787988	0.138737240841039	0.172107339009265	0.102301737120577	0.113174583447405	0.151412440110909	0.154275605359548	0.161560756501938	0.137508340581005	0.12302923827481	0.188597635125106	0.183769674455565	0.0999129545443157	0.0865941238127172	0.0834496291687778	0.109287184765281	0.130837566879519	0.113820069664265	0.107042272128008	0.138527596959107	0.182726854978249	0.0852114662140313	0.175748545676216	0.117065089400124	0.191318026497132	0.112770819094879	0.125226737251565	0.220555438499553	0.138723081697645	0.129922369280475	0.145986483940309	0.116110159825502	0.127956786565661	0.122622318500596	0.195103605273261	0.125129991676918	0.0932177853652043	0.166755822768983	0.156174188425367	0.222937326942125	0.222624573423896
0.0450154689655956	0.0367241348155344	0.0368799896316051	0.0856494386897573	0.0400546057886144	0.0858804428361528	0.0196515189432864	0.0672396630930716	0.0382014873798312	0.0874776374286166	0.0169956889719531	0.0569844792550761	0.0149521070987535	0.103962420265457	0.0428959260436994	0.13268121937385	0.101010285999787	0.104878542913129	0.0524155217006413	0.0180526828189791	0.134081176190243	0.046023665061215	0.100390324658535	0.0130038745685049	0.137786097048323	0.0450426399443383	0.0188271697972674	0.12783990125015	0.107070097538673	0.00592753441166578	0.063018286203222	0.0334309741658081	0.042954708385503	0.0649264662780911	0.123612408647524	0.0776688431821281	0.0429151360062869	0.0157067952663566	0.0296682582612209	0.0564608099681053	0.0526992466031607	0.101383630561706	0.0324524747234722	0.0781332482241766	0.0459381695913681	0.120916153111867	0.0550345829519676	0.0851410412753849	0.057356268341673	0.0361972631170659
0.106372270154552	0.0794829682264131	0.112143051868556	0.0970208924019914	0.215579913915768	0.0811757954300695	0.0918289257961651	0.0552522902244405	0.0792331843404138	0.113122619799357	0.106635416513444	0.128869269278399	0.110165324914333	0.0594194531664505	0.120479668248309	0.135669435256972	0.120248801449821	0.147836688723767	0.131181486200303	0.0838062105246932	0.0971447196085716	0.135220542149082	0.138331323796574	0.133722436329442	0.0304348269094881	0.152074246230294	0.115298199230405	0.122105989553031	0.204022088062388	0.0891416376655292	0.114403036571359	0.104062852344942	0.143205103262447	0.112845013911623	0.0869652743662693	0.146882589000194	0.137051502480183	0.173947079835018	0.113173447830406	0.122718819383823	0.0863138740810375	0.107706510173736	0.087053636305182	0.0340236719325285	0.113527650819631	0.112238397281086	0.112715553835932	0.0998063393899045	0.0844640111907131	0.116447101008896
0.0817089327449631	0.156807427156779	0.0167086025520344	0.0041970962625084	0.0612274009219671	0.0561708288088693	0.0634568746053987	0.0399260844162803	0.0569038864146571	0.054444573082794	0.0482593586949112	0.0285031183134144	0.0321108014385167	0.0461596477968301	0.111446713132746	0.0473902214262593	0.00616663891878072	0.0294578105399909	0.0708202900660115	0.0729961383546371	0.103940880408582	0.130407180010612	0.0380522696860424	0.0650030071592669	0.111193911241309	0.0583701711403393	0.0922430668599745	0.0574623311204862	0.0643569727440602	0.052307557835114	0.100686198023785	0.0894434379812969	0.064261977066578	0.0524308036644109	0.0442220961666597	0.0827410229285244	0.0687645919975724	0.0855863225099133	0.158589413238022	0.0594886382741654	0.117716208044034	0.0610996185324399	0.00977403828163002	0.0613744970486684	0.0240391908921222	0.0210078373951724	0.0333465997556603	0.0754761114532969	0.0690838509101693	0.050992039384199
0.0804652753440638	0.0655358194231864	0.0913010031055553	0.0865811008303498	0.0139909818772204	0.00922801817841336	0.0986868298587983	0.0399355280806464	0.0454149878211258	0.103274035776821	0.0276270683181006	0.0673325308693302	0.0345519720464005	0.00265981417211222	0.0387215198239706	0.0778849205802285	0.0611147782509313	0.0728970606125707	0.0610691745818543	0.0326956557738738	0.0846711020703758	0.044291991961376	0.078511687750328	0.064840999184632	0.0719185411955316	0.0426099283178183	0.0207626296552437	0.0122526867660927	0.0499748670346385	0.00691633745914989	0.072739729517369	0.0292891190272252	0.0859056855731005	0.0804627708180933	0.0451220104525873	0.0773783341669398	0.0674920437455631	0.0669223711444491	0.0398431785000268	0.0398054728424434	0.0460176072791035	0.0839149711872518	0.0645674300964877	0.0311582249382294	0.0595332395351247	0.107320283683491	0.022702493579927	0.0682524976951679	0.0897427883911153	0.108825907599901
0.0619730384219783	0.0997015511240752	0.111961321862776	0.0338765197909171	0.0609477252744883	0.0929073973461769	0.0181840825568407	0.0860205115072086	0.031175389334775	0.104027318958866	0.0610251833676098	0.0255613074854258	0.0880687708846587	0.0356312136832315	0.0220865014699771	0.0600657511129545	0.0609199691954305	0.0711859139595875	0.0411947219248777	0.114236052713836	0.0257901268346627	0.0425811608659314	0.102327024282969	0.0910305848278572	0.0753257552938441	0.0703620139052955	0.0312681513466594	0.0581076208090505	0.0728926420426548	0.0578580350223355	0.0596956885223665	0.045616988275626	0.108827834383024	0.0669266114359191	0.109288155877755	0.0189752445605658	0.0143616905284256	0.117541467434624	0.081381322144392	0.0408653122905833	0.0997909337184621	0.063832499707197	0.125683818232824	0.0144213712545375	0.00650742673574033	0.0873492826804903	0.0669071279887157	0.0541729405376707	0.0344963005606181	0.0700142838569995
0.0580091737330304	0.0497422952085908	0.133422430624923	0.0351132395387079	0.0977984404925089	0.0534298159609876	0.0587674889798177	0.0360900915163964	0.0705408517438888	0.190124992611525	0.12107063682418	0.0334413875720626	0.0421794325266012	0.092090278874377	0.105823160961056	0.0961532519477787	0.0410431983827101	0.076377495796766	0.113272974125909	0.12011802919816	0.0699111960435759	0.0866007854864204	0.0541874237962906	0.121714838712254	0.138013018057017	0.125850366908851	0.121026388214771	0.102391338301587	0.0411307050039116	0.165041649498552	0.0807012734394848	0.0989074229343405	0.103385813292653	0.0693951466441566	0.0807908384947978	0.0808321842141817	0.0628331480282924	0.119154168467117	0.0718335713709857	0.0579326043992509	0.126139136744243	0.103160123735189	0.0569104269443852	0.0968414184753024	0.0974734463064973	0.0618795671412947	0.164273688010751	0.0330591456340299	0.0609239481662679	0.0722104476096693
0.0994133233013065	0.143797795614874	0.0914210986913005	0.118153899346994	0.0811579576497986	0.101590674043546	0.109054727195637	0.067397316656476	0.107238321426052	0.0140348561229676	0.0982009207905124	0.0778292242077004	0.0717168236850938	0.136427735713014	0.0607708921528794	0.028729569129856	0.0773988093203099	0.133854261480824	0.0283086651639193	0.0828807030521128	0.0569459340680702	0.0577784549575298	0.0655437124510574	0.0672732252543836	0.0879256869651378	0.0964799201453587	0.0823316245615942	0.0784608535934768	0.0852041676096614	0.103848738212487	0.0618758765210482	0.0620846384465151	0.106231505434259	0.071720351333519	0.00507362381348411	0.101410604304648	0.0808773253105597	0.0680629974383211	0.0621424962372586	0.0328717019850734	0.133932544133869	0.0197618039621773	0.0743945997026088	0.0496224906031328	0.0836530910863012	0.103702914003683	0.0747324239898225	0.0963477447780424	0.0187528005563169	0.0572677440274052
0.0553518138718145	0.00734329302281374	0.0576892961847352	0.0642660671500874	0.0204337190166327	0.0850900775354788	0.00782772133808716	0.12337513487277	0.0112153714299503	0.0426069824607763	0.0400598867786817	0.0767387891315839	0.0184460619765653	0.0836774912643072	0.0289728809341995	0.0904251590952983	0.0451663225699303	0.0136282454706364	0.0471237050455246	0.0722405993367054	0.0359096057598482	0.0104934839696659	0.0557142588120178	0.103194232607781	0.109407355771789	0.0637070140293492	0.0442042245323917	0.0640403880088886	0.0215178731231969	0.0537888963445301	0.0447487263198138	0.110043730209751	0.0371776039123018	0.0741856248504608	0.0992180392564517	0.0408054582019918	0.00809459121754305	0.0212609446597511	0.0467009011753831	0.0704809458741482	0.0216196367323155	0.0108071539613947	0.0664424760965107	0.0438564030376421	0.0222270863522398	0.0366915090634128	0.0315710405277368	0.0562039809354111	0.00879700405466589	0.0692062972336044
0.0489056067394179	0.0785038158972728	0.0181070066527988	0.0217653334656835	0.0398221452355659	0.00971588051248275	0.0580160386377983	0.0530556849651025	0.0252177641003804	0.109248198736389	0.0860148924003338	0.0542782833540524	0.036917635502586	0.0412966379442958	0.0294617791791127	0.0623617383403718	0.0635202929984804	0.0431200593343249	0.0689207578348989	0.0883018976871692	0.0151291703363159	0.0685426477070299	0.0691825303105835	0.094557545048895	0.0488762330726019	0.051297192963555	0.0400367565090605	0.0442262855712618	0.0381365669794704	0.0734280466761155	0.0451287781584966	0.0470517528876715	0.0832467425821287	0.124568220835422	0.0629046066311985	0.036740535469901	0.0675209239914295	0.0942401519407572	0.117413545942877	0.0412501989870231	0.0514836935449334	0.068076003504796	0.0659906445872057	0.0927266305652837	0.0225288623804488	0.0838905157978999	0.0656253633067071	0.040686627332402	0.0312944890827906	0.00547303285128547
0.0453681610332316	0.0429113395312544	0.0311088238336351	0.095551519007954	0.0908110348028895	0.0317548960329348	0.0921752861658728	0.0841988259270193	0.0618917637828427	0.0625455024975234	0.0686264172428927	0.0323200850853141	0.0586187757161142	0.0731410454625944	0.0617373823557591	0.08088887553263	0.102737352178867	0.149300495029055	0.0693608344137936	0.105715349323162	0.0926538325696255	0.0821607721543055	0.0880521816797863	0.0537970812630667	0.0507129941609416	0.0507972647961856	0.0837495707398557	0.0866172780102365	0.0334232576873844	0.10618505184978	0.0957344687330389	0.053400658831565	0.0309775350998558	0.0760323438599949	0.0341985680168659	0.0344973520791461	0.0370685355408398	0.0522982029062302	0.031396891723349	0.0774886486627229	0.063194502200917	0.0171894286644786	0.0919238171879872	0.127679169559831	0.0625795184921856	0.0952742164124166	0.06591520334303	0.0965776900688316	0.0423848528920852	0.0559251040692711
0.0484159152416486	0.0825417182066051	0.0226411863767405	0.152071416263922	0.0957971481340275	0.0631264008797666	0.0707097670685012	0.0570000162993014	0.0209158158228931	0.0614357515356368	0.0818446859492906	0.0965855397563101	0.0624874143120269	0.124402284004734	0.100009749702669	0.0986911576141865	0.103774088657075	0.0995165466722042	0.107734058363591	0.04720359199268	0.0527263181007028	0.0275723537131254	0.113173816035366	0.100919773632981	0.100636501105041	0.0618254692481838	0.0735181371871091	0.0481534138302	0.0401416897356962	0.0739180014581793	0.0950964605246021	0.0132516547678251	0.0392203981437058	0.131879316691472	0.123376721942438	0.0363273547682253	0.119466658682982	0.058783557594352	0.0425704358852314	0.104737201004396	0.0906353124157445	0.102996484185493	0.125100235404221	0.049925485109528	0.0705286753139246	0.108672726596518	0.0870268411591964	0.0879378120574307	0.0743243295021763	0.0692152131684011
0.0490078447472086	0.0320773884747053	0.0109454490593877	0.0520940553970537	0.0520945108612117	0.0396235433257199	0.0828896943342187	0.0868972127888162	0.0786528729049321	0.0343712993026755	0.123754563737013	0.0337875934440854	0.0442938286904199	0.0392254101247057	0.0588015202909741	0.0264642696757451	0.0984915152277001	0.0757574345220989	0.048238768968788	0.0632845195783102	0.110161659263681	0.0215437831077172	0.102554769871844	0.0349170918705109	0.0134495043774568	0.0561743768077688	0.0313554952495811	0.0203630175381177	0.0476778036531571	0.0375242649837209	0.0763484811090732	0.0912213369704095	0.0662437129368856	0.0585137694461338	0.0663054133381732	0.0664764431999552	0.0476895403290323	0.037434394781635	0.0970794903951113	0.0815743327406127	0.09220648796942	0.0224344478958004	0.0651403072262376	0.102746190450905	0.0801107976334589	0.0214289220436237	0.0882162347634408	0.104813793914465	0.022506705278261	0.0652098252949178
0.0680421083012431	0.07974813225331	0.1080570576065	0.0878128298028084	0.0675728414360014	0.0882710367976688	0.0815073838081557	0.101511415133252	0.0983899087592513	0.0476470770789365	0.107566138033835	0.0673914436233807	0.0957004909178135	0.115211226068802	0.0484118010840993	0.128706622231881	0.0936792978306264	0.0565504072215099	0.0647045520799209	0.0719509636105487	0.0957542987952755	0.0412407785754819	0.0900685775664549	0.0818648652274283	0.105255077430877	0.0649286395030914	0.0938126789363367	0.0739515337599654	0.162646966526739	0.0770472326261054	0.0650810570399291	0.0510067368497035	0.0961767029528669	0.0555859436347158	0.10772287935913	0.0456013430838183	0.133316731725307	0.0883232475365122	0.101190724512331	0.12889455196909	0.0967408773669631	0.0935098983490678	0.0653473327971083	0.0944923840414269	0.0747269350064716	0.0303094218855804	0.0992547323196108	0.121301877245402	0.0744890439597885	0.0561584694811476
0.051692586167723	0.0335976440731746	0.0592403017807042	0.107432538836355	0.105600110787107	0.0272234292147327	0.030597460208755	0.0839202250152423	0.0883597169928333	0.0202965171465082	0.0201902882634053	0.0294928121437441	0.0463213947824987	0.0549960560205275	0.0319895024859406	0.058853561493823	0.114733605041061	0.0938136226778276	0.0535119558760753	0.021122727966397	0.0530478340136683	0.0641475634588478	0.0501202472626665	0.0467149690755383	0.0713603395328694	0.0411927512506084	0.0985650163051704	0.0497594146217228	0.0621381025894575	0.0597730629748413	0.0962531237559145	0.0148247745720635	0.0373130373975223	0.0297501038983039	0.0823309244082957	0.121345901169635	0.0598909029834298	0.0719724701955303	0.0716691666127917	0.0338240412135806	0.057872642818736	0.0746640565750076	0.0956530676222357	0.0499046117702663	0.057307279818777	0.0583967114497452	0.0370202444322833	0.0371337828391345	0.0585552045227724	0.0433311039039176
0.0556811498770463	0.0594359676099355	0.0555478253526824	0.053890545847962	0.106575016046473	0.066111141954185	0.0117080989720573	0.0931402751984782	0.0504651465999753	0.0449212808546843	0.0508101546404181	0.0778993516267369	0.0395424995420434	0.0778322153646526	0.0282060753424577	0.0758687814216757	0.0105140151702948	0.174310092588781	0.071489873972683	0.0469156274396975	0.131099110424131	0.0779151478014295	0.102347496204295	0.0161339017553876	0.0674622248163852	0.0363710245318389	0.0954362352171758	0.101441443206764	0.0455463269961794	0.035590169669323	0.016472598027854	0.0733046618972859	0.0553411097498053	0.157408848727379	0.0835666569751477	0.0882873688372697	0.0305197810315986	0.0465859586780266	0.0122718696158731	0.112930208493552	0.0367450751897245	0.104852459544152	0.0663014499811541	0.0981871529116615	0.0402204732425229	0.0400107371407039	0.0426482105918185	0.0613059979520732	0.113791778811266	0.0715185061109787
0.113293469405763	0.11256881141231	0.0813712970696572	0.0867742253690945	0.179996043991778	0.0784177387857091	0.0835138964272085	0.114930457289979	0.120319128140193	0.0950207671972654	0.0742362122655204	0.139374809020066	0.119617748169049	0.0786909556597974	0.12823206028451	0.0618895624699933	0.128578602264603	0.135937302417861	0.0998443348153725	0.034556617154383	0.0393568177118235	0.153569513629668	0.0987207329071346	0.136036167950638	0.167306431143969	0.0588824128805376	0.0946637722773321	0.0597775179127546	0.138625982680304	0.135419249921568	0.155780213696252	0.0940625042462819	0.116245130823327	0.149170479980734	0.101953102403339	0.085476016073811	0.0512891252742762	0.0727481867453396	0.0885022077920602	0.0726155824573445	0.113212147977003	0.18194174419624	0.135936004227173	0.109041588743987	0.0795538661667181	0.0856807729808485	0.125963570170911	0.094034552731304	0.121309739003332	0.120111223652395
0.0240030759077019	0.0502024090230372	0.0270840122713032	0.07035784876052	0.0743668435117673	0.0880234235200109	0.0138474980828579	0.0928633702100845	0.0297511167763212	0.0270790110573565	0.0369153440007282	0.0592597032417688	0.0264114569105685	0.0579640210774969	0.0225695534279388	0.00943294154996849	0.0376255349753329	0.0342482172999702	0.0310409282064197	0.0283499588534652	0.0125171475166631	0.0362303761358256	0.0324463689736833	0.0519655923234605	0.00551808623836027	0.0857396087903613	0.0975854620533243	0.0245988051197736	0.08066683691207	0.061376253239239	0.0696713903765383	0.0678258926784963	0.0721212090782025	0.0571920830471535	0.0958814221112439	0.122479024009477	0.0531382842834627	0.0748003105360031	0.0501506122577681	0.0252280797731809	0.0309387253619033	0.0275897381486904	0.0832749301835624	0.033112710939615	0.0618201463470194	0.0598659958641306	0.0641630628835758	0.0167378939850792	0.0320776231818459	0.038684820861988
0.00379910099975774	0.0202887952986388	0.0348259494927174	0.0198677391039846	0.0610140379362037	0.0308894236225994	0.0644584758100073	0.0332460365806227	0.0876314381310315	0.0355682027245652	0.0384925555843205	0.0585041389697806	0.033002628402394	0.0331916247382092	0.0642297090785456	0.111117317348569	0.0698206741580785	0.0314266380145665	0.0355955481912529	0.0382957638014964	0.0821380078382621	0.0308817971220928	0.0214415317371614	0.107505455353758	0.0133908153828428	0.0446922481650912	0.016390591982471	0.0533085188828446	0.036480746446489	0.0573520774410439	0.0932798007859456	0.0913621834950982	0.0224656493947844	0.0534803815896502	0.0572647667239442	0.0469977027823701	0.126321912148047	0.00770081769434045	0.0504277834681886	0.0810401967742385	0.101817662702085	0.0277577290183779	0.0273025066518857	0.0347700875568311	0.0403221824131891	0.0909952183916677	0.0875282942250887	0.0770456944732053	0.0678504084111105	0.0539010163816324
0.0581820508110783	0.0876543062587948	0.0766676361178666	0.0674769641227953	0.0879585304841799	0.0778456356271188	0.0578451095089438	0.0221940963774243	0.0289515173196035	0.0754341174114213	0.0703264030580336	0.120871670899835	0.0575362090843331	0.043615350356947	0.0594700040743432	0.0757596709044733	0.0491695188050453	0.0661042718432516	0.0658964248805571	0.0433743331877403	0.0607645722783679	0.0796165829582814	0.124758003917051	0.0560492396981984	0.045911983739844	0.0471564864722352	0.0214839466582164	0.0334531500698828	0.00765203119172191	0.0158630988675585	0.0675713589374034	0.0610621149631259	0.0553429989911326	0.0564656606501553	0.0661355641344632	0.010608365720218	0.0572075798823439	0.0300826759637403	0.0400955560610186	0.0359979489908106	0.0218162334211371	0.0886645777416675	0.00375634798901303	0.0190210062939571	0.0696515043403809	0.021044771198205	0.0945758912797849	0.0803108223092716	0.0318006623751786	0.0320012370589249
0.0517543166629113	0.0459971864501352	0.0560713901041173	0.0445206960794685	0.113537760944157	0.071117460468733	0.0502941155218242	0.0215901364273764	0.0329944216735269	0.0305899079515183	0.035970789758208	0.0461738483353186	0.07164113983033	0.0511936912254284	0.0554309719627141	0.0666869513014863	0.032056588115516	0.0488862920372419	0.0850838247158765	0.0621443482253181	0.0105363163197907	0.0140811854569883	0.028402217556411	0.0503676740549938	0.0533735174861925	0.0166559638638726	0.0440761807769832	0.043638495925561	0.0560666928696381	0.0512202466166427	0.0649677233765321	0.0101576274730461	0.0518383747754595	0.0570560734333279	0.0282397135925225	0.0671651614647155	0.0359821802219321	0.00846407316290951	0.0338112463950991	0.0402830840136601	0.0415961655596871	0.0264203318233704	0.0491636922308333	0.0338685136883227	0.0760640741652385	0.0505018002574265	0.0375995404045808	0.0648950547240643	0.0583030933934255	0.0606553834481277
0.0492594927993062	0.0466103936984983	0.0800930293800096	0.0899566032352917	0.0238765640741418	0.037191445538356	0.0718880129772502	0.0725494937368229	0.0925020474982214	0.0325966224899542	0.0850233564755403	0.0677383420127685	0.145097336744565	0.0507186975982005	0.0587440574872727	0.0739553706143651	0.0523761201902795	0.0923544513224376	0.0903179508024224	0.0616253884515895	0.0626183030014588	0.0230160821160588	0.046829464659572	0.0741512226039692	0.0837474155435175	0.0213440687241233	0.0754368678528437	0.102919362673391	0.137715001839701	0.0442592942519361	0.0240097918352936	0.0266097000136792	0.0908369654980903	0.0461546454345746	0.0177840312163732	0.0371602484325172	0.040089904993528	0.134064777847972	0.0413438525874223	0.0438637258026652	0.0938622512710243	0.0497042279856527	0.0898417086088783	0.0863232709701399	0.0572216079193254	0.0441776908509499	0.0523140338939753	0.0614303438190745	0.0820927468823123	0.0356500366428076
0.0594908152698616	0.050379406495196	0.0764889570487825	0.0307817009614641	0.060185046663197	0.0667490297164663	0.0679121609545757	0.0513036403901214	0.0731403047947505	0.0311046032875478	0.0380666249914147	0.0306188395203999	0.0303306087787107	0.0332672134381361	0.0455302734223813	0.0918666484655936	0.110814820320474	0.0324966913399195	0.040934649499915	0.0258205822130823	0.0484060444556431	0.0467801638903694	0.0845437839968741	0.0583840721967156	0.0593727799775638	0.088245645547678	0.0963686274950273	0.11643210444444	0.0504013202376297	0.0311201825355993	0.0739831359444468	0.0739264776132354	0.0376966186091253	0.0582246524891734	0.0292399658228162	0.0930577437046015	0.0330227340957983	0.0858107087704938	0.0961251221035505	0.0287447402065662	0.0281111091993788	0.0969564255950414	0.0216907191414301	0.0618366490782457	0.0786275086951189	0.0751441233105072	0.0271317534432632	0.0500225597543924	0.0431888127466547	0.0127941855929872
0.0730657063268482	0.0728196169312542	0.0296103213361321	0.0407200325217012	0.0176629094154332	0.0948517267233533	0.0651986559615611	0.0462262434575037	0.056360097964167	0.0515833766307325	0.0514750770691701	0.0180427549703974	0.060622948472792	0.0690630500986237	0.0500080452986487	0.00547093341831776	0.0364676303156059	0.0307012201234576	0.0743733663874912	0.017323867829091	0.0310022598834504	0.0606395906194394	0.0214339452955111	0.0368637437557962	0.0406169853189004	0.0064408983049564	0.0404165732443078	0.0508195007263708	0.0221674445534457	0.0182295946282018	0.0251489336058804	0.0176454099710571	0.0557840178877703	0.0732954958527146	0.0614667576419686	0.0206053124232757	0.0611589276894134	0.107767248117897	0.0590874721860548	0.0585680413054876	0.0328093712108142	0.0153491773934184	0.0633606580222559	0.0196320163272571	0.0753010220386875	0.0934918662786127	0.0599043206302559	0.0382646800824899	0.0819458627247673	0.0527750207545388
0.0540907311521715	0.00407264586535891	0.0509583626723318	0.023260061129249	0.096020463994949	0.0410184843075217	0.0980367786975403	0.0729798133749745	0.0228070210003507	0.0151852422083087	0.0771524959381367	0.0747739710474608	0.0891676424021365	0.0627254779713579	0.0287264376725169	0.0131497400968726	0.0544018792715288	0.0807321029119259	0.105589205475903	0.0125386087057019	0.0493587394594483	0.0406563410462378	0.049743535572448	0.0606472092663661	0.0794455399449963	0.0231349005456288	0.0147805396961864	0.0446846796943315	0.043727771334119	0.0509963200798774	0.030531778184942	0.0713456850229132	0.0654799327194355	0.0456216477532542	0.035768584380449	0.0590142451404629	0.0523982835675034	0.0646282986636914	0.0532156273691404	0.135793756275583	0.0575462678557223	0.0468516110846125	0.015697113503635	0.0374814233144455	0.0198382616107362	0.112182346569024	0.0564651304777249	0.00663834876358105	0.0348829704840227	0.0246582363139641
0.0373059684451081	0.0574501732478754	0.0950160595568318	0.0275011125714306	0.042634715938974	0.112657193780069	0.0422139658891995	0.0511864147066156	0.0485246648739298	0.0189022857273321	0.0295876954968919	0.0467698851600953	0.0512301531224044	0.0532443812201598	0.0174561942360423	0.0440214592877795	0.0756050690967596	0.0280446965346081	0.108145389656564	0.0844068423224753	0.0319592552258106	0.0654183072189192	0.0542206811877977	0.0424782913178213	0.082464352456111	0.117084888263779	0.0369357404884456	0.0384053408515951	0.0350415529160224	0.0787186507000501	0.0187636765689286	0.101778113074623	0.0591876698575168	0.0132465154451116	0.0211406248624609	0.0212466037469827	0.0903630250865236	0.123077173888246	0.0718254765546126	0.0309424071153122	0.0765908842770868	0.0850904662064023	0.120328907593479	0.0325826035185925	0.0261386709919072	0.0310457806837225	0.0460521995152631	0.107803821288478	0.0185332709393365	0.0222539315677419
0.102759743712178	0.0708750695707546	0.117934269767606	0.122120877003677	0.087291007429918	0.0726365880675194	0.0207618619685856	0.0762117174702086	0.0944212161716961	0.0750317300909805	0.0566034490617581	0.179368110256512	0.108756522835438	0.145462957419862	0.0754683916612326	0.0540627740898384	0.112721785494853	0.130200193523252	0.0525156344297629	0.0841354072766187	0.103602384165376	0.11743796007012	0.100961153230475	0.125713901531223	0.0820214094602556	0.0553213392796541	0.115432643264885	0.0696799583592067	0.156601245675825	0.0891333525345176	0.123554427809838	0.0197670017656826	0.0920151953642685	0.104961827215548	0.0989487040832617	0.0857967472958177	0.082149106562984	0.0437403566172854	0.0844017259562544	0.0452329271530375	0.0876476893234146	0.0878623720539185	0.0833229581567151	0.0623090233464945	0.074671715825773	0.0719866994792253	0.0654684745230229	0.128814453458475	0.0365032312174101	0.0968956838391659
0.0205968091857396	0.0308768817696687	0.0209651774375063	0.0124812813701392	0.0836977682982485	0.0442111416269813	0.0416193655646305	0.0566968358969467	0.0367606785786457	0.0650011474916713	0.0671187725299063	0.0381945004623801	0.0640173756550048	0.0353627752055647	0.0111695327181237	0.0354556705663086	0.0448501558324591	0.0471740324798824	0.0420453227961982	0.0671305909482741	0.023527946647332	0.0353741312948106	0.0422034938468807	0.067426911932867	0.129589412618508	0.107823808430981	0.0253913397151233	0.0594821769052294	0.0662042766850488	0.0391824153360063	0.0172767889554609	0.0574565318852922	0.024809774953669	0.0221521829919943	0.0687485993354665	0.0131560101670005	0.0282748575238915	0.0483432158913968	0.0153767441908282	0.0480541119995532	0.0410278157976368	0.0549636396051881	0.0799902787547368	0.0115700395761586	0.0652327705999753	0.0467644511291772	0.0518161141644724	0.101209829080196	0.00507579210065365	0.0282198216826914
0.140791853535313	0.175323478099984	0.106654358698722	0.0252232197924452	0.133787229575465	0.0948628692584255	0.0753579643802591	0.110817352338661	0.18078359141265	0.118512755387089	0.06198548491286	0.0649556838213408	0.112248958208387	0.0951335315158744	0.0980705412145859	0.0743326912555499	0.0725932363118218	0.0800889368052742	0.0997279833775716	0.0840144038182341	0.0329287075160216	0.143386449170808	0.120415098520377	0.0360236583394796	0.0467688384420236	0.0816355098449474	0.127463909606833	0.043282719413277	0.0900904396048394	0.038793643155961	0.0816795984453952	0.0471779167763394	0.100208534761188	0.0457960279260822	0.0746888731359551	0.0804024357585888	0.0978399572640566	0.0622788281153604	0.151513849650824	0.0673266630629235	0.136508363134831	0.0979901834089482	0.170876904354391	0.0868483351856488	0.0428456960676075	0.069479187176266	0.166767576539575	0.133904007407295	0.0872546109754985	0.065103085807354
0.0415827204140453	0.0324288320388255	0.0694389300246142	0.021239174241608	0.0695336883278257	0.0443324257936822	0.0532035340823032	0.105058266843548	0.0598415586149759	0.0369352415122536	0.115183978832783	0.0551212027769224	0.0124127833579845	0.0861101488310779	0.054433541685797	0.0467868861352463	0.0364760008469309	0.072370572285022	0.0485150324925069	0.0676562943551024	0.0607534780635397	0.0887775082067164	0.0470930711209239	0.0584479078758239	0.0358592601434958	0.0468996146706495	0.133957454094033	0.0180762848149283	0.0441739655366839	0.081591348471235	0.0369273425005821	0.0245339416620689	0.0537228130184533	0.0265071311935517	0.0723571756784163	0.0329873497741862	0.0447882011673934	0.0288064368170119	0.0943854530083879	0.0277669094117229	0.047412043600753	0.0475053996118259	0.0813866055565881	0.0394650759294962	0.0390548847893405	0.0585738441303224	0.0329135327348934	0.0718408056140972	0.0457529753164119	0.0781823464730786
0.0538217835633361	0.0868710649360931	0.0555250759556887	0.115200265149308	0.0984994757624451	0.048283803275817	0.025416208938638	0.0373300253088153	0.0397969412309363	0.0785079971700845	0.0901266624663412	0.0249970363244378	0.0763963475703872	0.0388735357788882	0.0271517951937769	0.0466285609812012	0.025077074783687	0.0968535484570684	0.0878861780363995	0.114460484704052	0.121049913735129	0.0209220945494114	0.0714408186240114	0.0615609222492372	0.110611034013703	0.140376300311899	0.114447254408204	0.154298477772927	0.0974397293660815	0.0801775939700625	0.0428326167438064	0.107164735554017	0.142503043622978	0.0540621795973063	0.0858501328287674	0.129604520873632	0.0764003024095723	0.188842296059119	0.110297731800968	0.0949562274668855	0.0498803212973284	0.114062069775967	0.101867142871146	0.0775418813604442	0.0411699412471041	0.0508835758420495	0.0788530987181924	0.0966374606562574	0.150622261706064	0.0868324670227496
0.0801663567022008	0.0377766747056256	0.0421469199624025	0.0662596007687704	0.115515044926933	0.00851433859175661	0.0613284583313041	0.0621372305479943	0.0725689891413199	0.0249644897363455	0.0694719817213947	0.0049014985844617	0.0615667436218166	0.0700727188290658	0.0554935721057583	0.0221327434979964	0.0370182379684011	0.0879594670865513	0.114932934124073	0.0577953709404462	0.0373945647787175	0.0579867953020513	0.0230658354898151	0.0357218932759449	0.0716861794450563	0.123381716973798	0.0256218470513708	0.0146144828076636	0.00500167691525802	0.0613961822875478	0.0508358447296885	0.108187695403199	0.0204520714504145	0.0883216525085777	0.0602943064615997	0.0903243660920186	0.0310178080261162	0.0511660566197953	0.0491313028716937	0.0933247432091174	0.0911752248507236	0.0431083542862413	0.0573336194747942	0.0869440805694977	0.134039377761804	0.0694601356024087	0.0439551748657402	0.0885163771955384	0.0406654018999751	0.0373730895243315
0.0451615105310967	0.0541059318503184	0.0745378973635345	0.0149051793886127	0.0315005601604559	0.0700702068216564	0.0252564667503058	0.0206985091476992	0.0190874316173403	0.0463722036794026	0.0272398680969641	0.0704616247734226	0.0403752830452939	0.0551669525248948	0.0274458228229094	0.0556791698485762	0.0542360481382309	0.0471237679097417	0.0987084145166363	0.0313265220142565	0.066324148440764	0.0440941676196966	0.0212103523014362	0.0498982382407095	0.0351519363509039	0.0439136631797178	0.0334251367073495	0.0323751461238074	0.0791088676291457	0.096716742420643	0.0574269342201375	0.0757707755628804	0.101887766600622	0.083008049384647	0.0372029424994573	0.0281331599314763	0.0309346324396266	0.0872219388525989	0.0627368520878084	0.0313171322051116	0.020930097086256	0.0636721710522596	0.0187399607702057	0.0451802184491233	0.0948242497991574	0.0359258284325971	0.0756844028156931	0.0438565606124705	0.0204010795059345	0.0524992390457043
0.0110831113852286	0.0367138410362809	0.0395135599342251	0.00736858807275105	0.078644222526213	0.0561149056187851	0.0520999288278602	0.0470187443928164	0.095060251000416	0.0884757509477377	0.090420311397383	0.0410214979323871	0.0690843856635941	0.0520322896131402	0.0161221236027091	0.0504488301338812	0.0307293506329639	0.0484820448532377	0.0397388369601339	0.018234275559771	0.0833841657767433	0.0688882802685247	0.0353809422911064	0.0326164730035376	0.0618519120233196	0.0103626804192169	0.0756673389307203	0.0476744315615919	0.0405610273174361	0.0513668797043136	0.00818732841414958	0.0457916906270221	0.0297583283155909	0.014923032163824	0.0621746378948128	0.0500548965245577	0.0241024334447479	0.0573954462611375	0.0235991447938373	0.0523825205940138	0.0224097313851751	0.0423109944623872	0.0050421396897002	0.0501362585115007	0.0283639765299108	0.042614613178919	0.0497191121716488	0.0480457350652505	0.0364106931234397	0.0650780205066088
0.0773292562057912	0.0494752449029502	0.0603373491970299	0.0432921388031788	0.0294470209373801	0.0387379008442345	0.10832281347073	0.0550686794567422	0.0444424912155979	0.0631122210565168	0.0482015136130651	0.0188637660345356	0.0664649819274819	0.0484778631559602	0.0371932935680765	0.0876392151361843	0.0355320284669733	0.00692727586375034	0.061309694108463	0.0344352416194369	0.0598550139648217	0.0656211416082774	0.0258676577843936	0.0759136890551711	0.0299254908225173	0.0374449086235793	0.0703396039275098	0.0543227530379536	0.00990263809727312	0.013313059931109	0.0490262211691591	0.0331729147607879	0.0422519281235335	0.0592293047374152	0.0819145753644869	0.0552260283418652	0.00632023651190056	0.0556776527061486	0.0591381687572772	0.0593558325088554	0.0468283351360733	0.0687853295218254	0.0434837921107523	0.0962072306487626	0.0840676853175493	0.0601756859083218	0.100012365535809	0.0572241074677937	0.0315841048969355	0.00874734065510484
0.144333753174246	0.144317232726387	0.0580993049439879	0.082734032750975	0.103271838239737	0.154368800991491	0.149863996788897	0.126771717784886	0.109636168486975	0.113343864788616	0.12314677177279	0.0340965856740363	0.132632935011729	0.0986721190020859	0.0935531881798565	0.0589881526876289	0.114104850793821	0.0710642612747399	0.140693090433602	0.117892511374058	0.0839153595709898	0.0916967021099723	0.128026868619714	0.100714565669788	0.0885130952662317	0.145338098429064	0.0604382411473175	0.0923642561259722	0.0964622835078469	0.136242748521152	0.103703594086373	0.115813949160896	0.174274758610929	0.141598111451186	0.0831987055519808	0.137560961352862	0.130893386417456	0.127423724741919	0.133934274889083	0.0643944564248585	0.12979011583412	0.142188216433473	0.14199934001803	0.108542214435807	0.128947519891146	0.0611795900924892	0.109576671195566	0.0945597988303962	0.0735696304167671	0.113280729521031
0.0252896165062838	0.0629111754174892	0.0338069075597	0.0172682438337147	0.044701833363987	0.097205951886527	0.0679394224256676	0.0320339981929875	0.0299753237637485	0.0196144208189306	0.0451528314557625	0.0285640540357509	0.023733632269402	0.0925521001313125	0.0450633064955746	0.00591222371252729	0.0464602077361789	0.130199752846856	0.0289652757284736	0.0469523155138764	0.0221115840399109	0.0355176826368645	0.054572869358597	0.0459028355351007	0.0570897667195311	0.0575394485384671	0.074477349944467	0.0597030468031716	0.10359882863514	0.00741066378237853	0.0704656213531478	0.058725292892558	0.0271814806402078	0.0505467380658831	0.0604952344051372	0.0292290564504353	0.0471826809677094	0.0253072216613352	0.0359561226291504	0.0328417439845916	0.0428635323500549	0.0578645216423622	0.0500919445301348	0.0930131797324798	0.025286543603178	0.100346189498292	0.00870572934696186	0.0177804497281252	0.0105294549830797	0.0884944965681533
0.0207396395418869	0.00739712867209115	0.0591394480779285	0.087550780119931	0.0479439961754694	0.0620017460667375	0.054934680790477	0.066806272553016	0.0306603327793503	0.0626687524873697	0.0306614620141	0.0710030045631148	0.00671604022741563	0.023835486635063	0.0238449369077337	0.0941330467910377	0.0550529242925578	0.0675839593706561	0.0717942538935558	0.036301443475935	0.0916042537749699	0.0666047047394266	0.0232142615000649	0.0795055601477544	0.0260956332696359	0.0382514527860642	0.0758103746161236	0.0309281070903377	0.078125218932266	0.013909157635079	0.0160940627371986	0.0317291492668871	0.0429893420542374	0.0810952651854429	0.0573137955992464	0.109326115532514	0.0749929337302776	0.0492620657095649	0.0060694474491105	0.0139929455965982	0.0388830441404798	0.0543808126459269	0.0322535835342819	0.119362360400894	0.0367864954557145	0.0470450649183833	0.0129773116486419	0.0139472635231256	0.0689416295827717	0.0474024886397856
0.0616985691249967	0.0582501495521805	0.0374530156977935	0.0791951698150936	0.0585585393549054	0.0310951053996854	0.0739305381832954	0.0863126792218351	0.0220650215530272	0.115703979773083	0.144085773790117	0.0519517679079019	0.0198997230996254	0.0127006128321906	0.0950822039632959	0.0844668532722991	0.0311275544340059	0.0602402422551321	0.0523865010653059	0.0643023857345838	0.0452947798355727	0.0314800075956948	0.101167634312249	0.0831517091529555	0.023127605488885	0.00753667163709233	0.0811215295013808	0.0365057281276696	0.0543210095266362	0.0106365420037804	0.0684663442678532	0.0403153065636052	0.0350498340242005	0.0780237825334872	0.0518594652839016	0.0959408238370698	0.0166292193662862	0.132813176905825	0.0606943271176086	0.0419686849199871	0.0389458127726679	0.0926168227927654	0.0194107196017993	0.0474601496873545	0.116368163605517	0.0779486099089009	0.0222215105323311	0.0283573259014051	0.137431188750609	0.0221480996173244
0.0302683522440851	0.0495249691603942	0.0299365522874469	0.050071202286474	0.0603105020663299	0.0717643907056174	0.0134815967349452	0.0531181267695549	0.0168388517534147	0.0800217856913141	0.0339959189184246	0.0476359656650697	0.0537127092499524	0.0442214578830527	0.0261863154608934	0.0585134675236812	0.075641783126419	0.0501387405952533	0.0292273581687557	0.0727301172527265	0.0531989909196296	0.0336387376944394	0.0269237977538422	0.0458083667783714	0.0278093198290991	0.0169722688910705	0.0181187666215169	0.0571630407112743	0.0425191619858212	0.0273435318290981	0.0429863355466327	0.0193215228652166	0.0681988662431708	0.0273795401169901	0.0435986684228269	0.0240317885552563	0.0964763047292764	0.0472888793207674	0.0571989984361557	0.0257125714876517	0.0761493573036602	0.040279846647902	0.0124679572830592	0.0356524242571518	0.0227266723271358	0.0547621230662919	0.0548040152267281	0.0513678387602253	0.0220493358451953	0.0711809809706076
0.0514229585182125	0.0599013638827899	0.0129515547585517	0.0712647552086864	0.0608504654615493	0.0385198302791926	0.00343210052471023	0.0419575312164053	0.0557395654331365	0.0583266456545703	0.0611795942002511	0.0737222888147377	0.0241133112662231	0.0310094786545058	0.00521021409880839	0.0494511535441803	0.0550673325570832	0.0657359262702314	0.0466062458904094	0.0422057028009972	0.107739157532101	0.00392928586700958	0.03255319216439	0.0397548886202804	0.0504656569165735	0.0452462190902732	0.0324778410443259	0.0362324216746778	0.0409386443060893	0.105314212723405	0.0457630377235614	0.0821770652471966	0.0868303785939748	0.0372165708616807	0.0505710283577207	0.0292193569788197	0.0350473459310359	0.0205202538168172	0.0464788597022711	0.0412164987639173	0.0634600821178196	0.044883292764424	0.06077774197765	0.09363028317335	0.0586893410211676	0.0774316898910284	0.0456484031825397	0.0796686609035259	0.0892501084562758	0.0313688488693549
0.111080302147988	0.108677293873743	0.0973539199111944	0.103847245111917	0.0344918203343865	0.103927643562217	0.078207374729503	0.0952198980043363	0.112783558522785	0.125038209808492	0.0726420467201779	0.0408675300989637	0.0806327603686008	0.0927860810818482	0.0876635953284287	0.0853512844574201	0.0709180553124922	0.0640060880031519	0.121383652181727	0.1430192255982	0.0161032316628353	0.117770544654417	0.0422668453681701	0.150179959754941	0.0970254593741009	0.107379557508415	0.111223446443884	0.0423566520090696	0.119001909376551	0.0847159662760834	0.0566244830492273	0.147467540848485	0.11333480848977	0.0676610822419057	0.0947451494179306	0.0859758196318843	0.0968098614697542	0.128980653443802	0.0246215382082551	0.0653328799455894	0.0741393838794483	0.0896710809206854	0.0642039471001355	0.0985193058067798	0.049680033323295	0.0840757928882327	0.122742171658849	0.0924678615686315	0.0999973152791374	0.0624485406268185
0.100826105988499	0.062220260490141	0.0788915939108578	0.0814024779327927	0.0808167294504108	0.0884840138014424	0.0966318679925179	0.0485485254176087	0.0649264099339006	0.0730843985702079	0.129599788520273	0.0299184974942342	0.109382726657039	0.0102547084400167	0.0795911604015082	0.0819332190689039	0.00183893768195288	0.0903082189081603	0.0376675363141008	0.134611806922961	0.0522559753454875	0.0631297321389573	0.127910794156005	0.058387423356961	0.0221651670133951	0.0683567106819199	0.0661402680495875	0.03497889014447	0.0494792242868156	0.0237809674844507	0.122079210577585	0.0653433671415982	0.0915838300070722	0.0421476103116932	0.0788023525453321	0.0271824844441655	0.0793575220329409	0.0685533430712092	0.185013608240114	0.0444427674442456	0.019507066763841	0.0341740118366603	0.0559081487822062	0.0774904360069318	0.0319132834577484	0.0744601493398731	0.0741520641121816	0.0410576496612385	0.0809466912803637	0.0467870783026351
0.0219857647610562	0.0263300904851503	0.0362845977218792	0.0405544158606531	0.0550531876124626	0.0298226100247178	0.0214049856249706	0.0591610900179943	0.0228501679267878	0.044969677298314	0.0513408209574127	0.0727781253954243	0.0447808534944657	0.0712597310411827	0.0722134048138994	0.0482103369082316	0.0276129782202246	0.0693030466230699	0.0714638110756766	0.0304390629801377	0.0234924455967488	0.0612099062253083	0.0441617131545709	0.0604257779930131	0.0704594239481223	0.0279351134934118	0.0379119034423475	0.0958766988598924	0.0458618783629509	0.0605185319707691	0.0479177563693878	0.054060129459672	0.070807598630719	0.0420241378054482	0.057568800608227	0.101500838568907	0.0626553422165836	0.0583404961876714	0.0659971559649656	0.0173538724466761	0.0231376151579933	0.0666988970137573	0.0639208946989363	0.0466977865011619	0.0206413183500207	0.0323033830077672	0.126597773035435	0.0310702205677569	0.00909818647573979	0.0348577370095551
0.0524050565671442	0.040557379968081	0.02922164981782	0.0758382866770525	0.0400283290183965	0.0118254384737024	0.0702121908898021	0.0762504986612239	0.0238594998053005	0.0235607025364975	0.0206296084091701	0.0557753893194568	0.10409815831691	0.0437406623188117	0.107966064725737	0.0416643799223968	0.0774808659048529	0.0375885615282676	0.058833344169328	0.0693235445955276	0.080234897235261	0.0305569256315938	0.0623895599584065	0.046757831797315	0.0633550457707577	0.0742045306907065	0.0477591787250514	0.0492810647673312	0.0591854095548193	0.0731148292877177	0.0363694492385728	0.03125661914847	0.0722618512741502	0.00895716265893994	0.0363002072482073	0.0438785241824836	0.0550488509491143	0.0150892141215514	0.0680157389950666	0.0626636325393685	0.0415295424777275	0.0824054134130617	0.0246272788102644	0.113693936712824	0.0138448621406711	0.051490499798926	0.0303678425101949	0.0397282257414914	0.0740285214073657	0.0494342483958551
0.0411389189522634	0.0454441548494512	0.0294736655777136	0.0432620834728264	0.0506808289205317	0.00831324661029564	0.0670974025316701	0.0616163416829764	0.0194932314548042	0.0374546260172674	0.0300035126022671	0.0748839012912235	0.0329093469569741	0.0296814018208389	0.0434852520835673	0.029640875551348	0.0444179665857016	0.0354934538016928	0.064100399951168	0.0245639628433382	0.0264515427897302	0.0178026553629884	0.0310063076663701	0.0498292017702572	0.0264602525304238	0.0397358970506078	0.0452397115559162	0.0199065869738216	0.0293774948337822	0.0624352972334664	0.0192127612814445	0.00646696921055188	0.0450403353661684	0.0339812056166125	0.0153794941945781	0.0381809422408411	0.00910298480203112	0.0282623986971418	0.0390066994979734	0.028600038577731	0.040725558674352	0.0237656297861008	0.0317141172485689	0.0858136058232351	0.0123717589005987	0.0281615432270527	0.0293942459483553	0.0131980664361148	0.0841670622531837	0.0187082051141043
0.0723548191572842	0.0238594102241535	0.0555445935142611	0.0817361168842183	0.0331456397915013	0.0612001472381042	0.054225998120979	0.0638547770731846	0.0586831403622344	0.0563389095811669	0.0635073062939887	0.0166313339023716	0.073971817113907	0.044424024934686	0.0863729708213976	0.0445250829929569	0.0582273608771906	0.0513745642199805	0.0650404603306657	0.0773605126259179	0.0366090236837071	0.0594905381854308	0.0483690114317467	0.0559264648561099	0.102320325153324	0.0674454776395501	0.0364998689273537	0.0382146715798056	0.0615839662980268	0.0617322667655044	0.00811936669590098	0.0261489018144262	0.0200686107799647	0.0559947462306563	0.101174677152223	0.0727636217270643	0.0549438150489989	0.0495587083008748	0.0648114864654877	0.0568890940145262	0.026569785063041	0.0710992469154538	0.0419229904521152	0.0156886492554485	0.0627124484464071	0.0369791326705238	0.0685348199006155	0.0499398648873953	0.0606801777727167	0.0550502084900775
0.0194080552433448	0.023185112859885	0.0466420144083015	0.0337475358042939	0.0192943456839821	0.0144849731290703	0.0329517383471419	0.0273700822047889	0.0444520702374693	0.0163138916144555	0.107974847486479	0.0122032527754107	0.0302415564413507	0.0715943857380465	0.0184624125059214	0.0220510957210022	0.0103256020230069	0.0900424382357231	0.0695007519395618	0.0287355644851358	0.0561127820455571	0.0173610038585568	0.0909448564007471	0.043059444633374	0.0404550535885725	0.0428598749996865	0.0848887741593251	0.049644901283299	0.0304812431822736	0.0518944606380309	0.0336121446533913	0.0377760900068615	0.0425665298792232	0.0518783905997102	0.0391804939015255	0.0218266686198192	0.0847138901432923	0.0319290544042257	0.0516243455298079	0.0310881149541133	0.0309596635894902	0.0384910772562737	0.0335317896426203	0.0178327602934289	0.0403454117607157	0.047612678474147	0.0357162364764017	0.0201829658996829	0.0101238845741543	0.00926330029291289
0.0758345377377586	0.0869103199387564	0.0322491752780191	0.0654406188249722	0.107392725415697	0.0335859124366827	0.052342968035101	0.0607416632329442	0.0323500819790801	0.069463130109859	0.0679042571645291	0.0318639204290697	0.0547788511384175	0.0668116378095082	0.074519202552371	0.140828463075361	0.0213897449140081	0.0749637089832814	0.0543187264483336	0.0527406646782992	0.0704285101955636	0.0688133899229627	0.0585145014871912	0.0398092729260407	0.0805378863592614	0.100510393868704	0.0570505510450881	0.0734317371579523	0.0595173147689183	0.0507599594582423	0.0360705190238039	0.0274430038545528	0.0315447740086451	0.022801878435861	0.07202766221011	0.0682698691853961	0.0476379330935842	0.0383784571008281	0.0666388840295401	0.0745807125156873	0.0226984809855043	0.00556986596479817	0.0646812775445762	0.037785811913156	0.0393651946089436	0.0602526506918326	0.0314955314334494	0.0405187413349489	0.0363952993031811	0.0683682625791017
0.0198674303305108	0.0464847843971501	0.0167659777014199	0.0679025858253272	0.0317491987043202	0.0394818359129005	0.044060235890812	0.0279467991032855	0.0176423514932562	0.0172069339764672	0.0246398836114497	0.0135932506594502	0.0417837786905517	0.0508706537000521	0.0722373255670758	0.0301161913406808	0.0257040977447644	0.0651955335437789	0.0466522164399989	0.0516336871944945	0.0658014153261174	0.0216794425909211	0.0490546550518144	0.0309267622840748	0.0541460156885112	0.0500416711152615	0.052616364159841	0.0149080706643113	0.0114488789490611	0.0345803743208919	0.102126199798408	0.0834756331155506	0.0540389283495519	0.057858178146199	0.0302953674611978	0.0474868748746641	0.0687636684141597	0.020074685511148	0.0142785270722619	0.0415016436186568	0.0452568905765815	0.0849193227996373	0.0640514077290148	0.0295898226072493	0.0264609766255386	0.0310578379121276	0.00550949800391333	0.0531445996327924	0.0857231763327806	0.0350215566704737
0.0826199766990968	0.0645417575363716	0.0837655865095542	0.0368445639810733	0.0108828527415991	0.00709944438680203	0.0680502706273127	0.0283967410929212	0.0837215029062928	0.08643899058482	0.0605945809316972	0.0943534225746549	0.0892885396618653	0.0226763778087441	0.0473889663388863	0.0534331484395408	0.0359292202812711	0.00726303337242264	0.0523621921675936	0.0620569623644932	0.0500545128946771	0.0741936400125508	0.106771691229523	0.0719032061977573	0.0768743214193413	0.0387616418831453	0.0733957472905695	0.0296666740986193	0.0413778972875568	0.0981459955031406	0.0644141151976312	0.0547288093357977	0.0273834163048696	0.0344509132668081	0.019564333664112	0.0487868191858518	0.0783457821955579	0.0670864315602619	0.0945875437863422	0.0641527519376575	0.0170900955831423	0.0897717405367886	0.104912295378432	0.0458874142414547	0.0608420362817855	0.0428320524712137	0.0424706838613284	0.0943905532152378	0.0784913889022872	0.0516083678030492
0.0119574697935212	0.0286863681467086	0.0141748202137187	0.042977198295673	0.0312682338602519	0.0371019393620317	0.0281995551979743	0.0252585223671774	0.0368909041646897	0.0294668997387906	0.0274769996145431	0.0455796775124013	0.0495518768895914	0.0287505683987417	0.0875856592841659	0.039506145770047	0.0385543760979697	0.0390608006924602	0.0535718012076204	0.0454831870667525	0.0201216764276271	0.0420209131828236	0.0386256623526911	0.0228129945292962	0.0396873246271716	0.0531782905433749	0.0334965486804417	0.0579673361511705	0.0418940424236311	0.0650941964293899	0.0673149098032323	0.0452172441872291	0.0524651608814916	0.0308066966637438	0.0360710483788091	0.0642042520912655	0.0148710803304198	0.0331914211956785	0.0205597675939053	0.0265132539334273	0.0027663188789328	0.035074777252339	0.0246155701025696	0.0140991119623207	0.0402855358599088	0.0762885565444373	0.0298081015255735	0.052697337926486	0.0241984068544762	0.0262383681005519
0.0294930250195812	0.0192018121858101	0.117826712358991	0.0491357188246321	0.0482122910220091	0.105977750741961	0.0141410403018274	0.0346332695960055	0.0595497955347909	0.0224220579094806	0.0781214201676646	0.0571233537911991	0.0482069868003975	0.043333234089595	0.100938933738542	0.0541899367944584	0.0405988276691039	0.0634924134218711	0.0182381297843336	0.041959674551699	0.0205437717289693	0.0629644687633629	0.00834898635784183	0.0430792873193998	0.0282219197369949	0.0460270299886066	0.0431407575490209	0.0711109064107785	0.0503741568575326	0.0314640106264936	0.0182039103825323	0.0398471167523637	0.103107563015473	0.026438543148154	0.038908285322183	0.0688165614139285	0.0263688961126574	0.0322773821868379	0.104493075351359	0.0600463726009498	0.0645381815692858	0.0198458643995418	0.0484042620360749	0.0900655715651181	0.0403055429611871	0.0383601915479394	0.0507431656851639	0.0434484375755504	0.0285450849698148	0.0332198927822186
0.0896853307860059	0.0189846069659079	0.0535205792707413	0.026765829675945	0.0618683304185348	0.0468223453634106	0.0439140223751195	0.0772512757672707	0.0671632178188828	0.0461077979613904	0.0450076825091764	0.0480941174799008	0.109458031114373	0.0450854800696022	0.0858748071260041	0.0428185943993459	0.0525697826599055	0.0462594855459505	0.0244559329577855	0.0140862598207294	0.0125832814086168	0.0415796151476947	0.0614208822448986	0.0685562823042567	0.0247621538248513	0.0711265924290297	0.0377822857859394	0.0572228838531754	0.0140476877396178	0.0155079658919957	0.0257352940038772	0.0415527160647051	0.0394252039778774	0.0931441451223817	0.0414715638620055	0.0515622394866515	0.0523374139985842	0.037105850279932	0.0704108542553377	0.0125810375078131	0.0170826845262848	0.020585394615781	0.0220161775321262	0.0526914353830421	0.0532881076780593	0.053102698344697	0.0598804677395144	0.07851670026404	0.070919998864639	0.0384251269288964
0.0449482471622225	0.0218554484643242	0.0324842837908935	0.0396319188418943	0.0426759674957777	0.0203889709396684	0.0472584376037846	0.0810249595767335	0.0100918878168403	0.0172300599833198	0.030859918389487	0.0293886219033506	0.0268630283065033	0.0199201026007797	0.0400724649282884	0.0552469676852354	0.0556781076214631	0.0193023028037201	0.0435582881717693	0.0311018998374955	0.0500876807517148	0.0388148680512983	0.00931914986969547	0.0156892135428759	0.0780410583994252	0.0244501491366679	0.0563509626653245	0.0574724423240304	0.0521873542426065	0.00363329090379122	0.0317731648401633	0.0366766322453439	0.0577841232452463	0.0294626695021429	0.0311024440444316	0.0285604263602512	0.0159554625480711	0.0306915411661646	0.0122477739342585	0.0296209838761983	0.047915663431928	0.014197380741616	0.0626835345865475	0.0362578606711772	0.0611448731576696	0.0279084941573528	0.0361509522415087	0.0292661769236024	0.0308443769070085	0.0660937108979917
0.0956978597198339	0.0530920021623655	0.105236282696906	0.0995055078457278	0.111750989698891	0.0925645770301172	0.122920420305926	0.0777941904380231	0.123948597150916	0.0941520741617672	0.112428969306187	0.0916921298197097	0.113672926719152	0.0633725145498685	0.0698123919257355	0.0379601020914812	0.109691829168423	0.0631988543507064	0.0931538749405504	0.0542301964289831	0.0735503910729624	0.0701437355311806	0.0411634343827264	0.105907220652411	0.0499883412348049	0.0536805631148342	0.0926466042260312	0.097065944516596	0.118858506409622	0.0853021174144822	0.0729025269482506	0.0665440802016566	0.0694307242281225	0.123037930964561	0.0776887057911972	0.0944613987572035	0.0960569472859355	0.105373099950787	0.0909604268314463	0.0914233860786601	0.0889188783789629	0.103481752295208	0.107530855002844	0.0857193140157228	0.0931049305126264	0.0835365425320835	0.0908266580273138	0.0724552132025571	0.113219120233482	0.111359641628082
0.0593073693242686	0.0411015567605279	0.0587340165707012	0.0724239661786691	0.0441231633876684	0.0990811480260422	0.0201664739714461	0.00522549759611924	0.0448049456411828	0.0704351798046246	0.0309760144641256	0.0338669553364929	0.0601430376478691	0.0439455711785591	0.05337762406838	0.0179605239370487	0.00283499350169202	0.0501532880605081	0.0298535858675379	0.0593784057763805	0.0340733414385499	0.0458507334051452	0.0325888390838904	0.014699607760748	0.122201111777366	0.0620597705257351	0.0560832145463239	0.0500201379287873	0.0231405280164758	0.0784289980230603	0.0477928698006692	0.0250053831013818	0.0345738250444017	0.0262925461451644	0.0681243869482361	0.0900566371133631	0.0565210622424287	0.087611911807135	0.0355625967065019	0.082310470115704	0.0785723495177947	0.07133490907447	0.0206732184581109	0.0258078536014795	0.068910184807693	0.0208697845694419	0.0359481293004863	0.0652618539701654	0.0772662845576853	0.0537804631904728
0.0546358780775728	0.0219824997793732	0.0316394488183375	0.0365325752790575	0.0152942055634312	0.0640760369310478	0.0670543555778631	0.0414467003100054	0.0270006691719794	0.0869353055500986	0.0899471731555702	0.0404324957068222	0.0787936344802377	0.0367099458567838	0.0262553543315359	0.0735371902819315	0.0604545348783696	0.10588362296723	0.0671331108045747	0.0580863170205729	0.0784793838489428	0.0791527691491441	0.0398755191778465	0.0372827722810429	0.030490091856413	0.0847721652338484	0.0437014363395248	0.107823958933425	0.0292786053800796	0.0842565871885447	0.00742935287722834	0.110986168112471	0.0103385429997363	0.0710383025532367	0.067936657935173	0.0768408217736725	0.0356106777008768	0.0374187198253862	0.0487003376509794	0.0379458019522941	0.0882870854643022	0.0345166247253437	0.111252833409997	0.0398245394176174	0.0744137566848416	0.0949258310288327	0.0721467338077026	0.0503939931032852	0.0613650703518413	0.0480572940594172
0.0191978954390319	0.0793512257841459	0.0426211123276822	0.025741902498725	0.0576417817436103	0.051039710960124	0.0359423859812673	0.0618626602743052	0.0621510598478208	0.0576882356935148	0.0543920307113083	0.0143297921550511	0.0683291845358658	0.0335666598250014	0.0328799789730727	0.0464214571412574	0.0884878267006994	0.0480771601339108	0.0520538969945207	0.0604184693093911	0.0515983440304454	0.113871031653395	0.0713662842051896	0.0179565245289929	0.0307306737657637	0.0398115089423473	0.0396028830859939	0.0534536449551095	0.0449267042671516	0.0428795218584093	0.0870254707207131	0.0169791773658708	0.0481986286325005	0.0771706084030734	0.0468219206364828	0.0545912202341091	0.0113502932543053	0.0375510081583933	0.0810681118710286	0.0277386765013514	0.0199574735385644	0.0415936537265482	0.0911741786931637	0.0371306184792083	0.0534163830070373	0.0512941403612734	0.0261079210865586	0.0278182351941312	0.0537636106194194	0.0913383517769507
0.0214041563727352	0.024250206223068	0.0253142344455049	0.036887413787841	0.0443369606909912	0.0385076811091502	0.0287758815365125	0.0242615446079025	0.0627907718065967	0.0463183182220221	0.00909724430945355	0.0146170631792977	0.00748513902905357	0.053549525955617	0.048361057030521	0.0711268264312032	0.0635466258979546	0.0389306587056577	0.0399982465023474	0.0719139050259086	0.0171143037161396	0.0381872967031184	0.0239994837094988	0.0476889182155763	0.0532051197304639	0.0353248275555097	0.0430815398941925	0.00941535051083123	0.0343231587498793	0.0606325593930258	0.0330539849263288	0.0333655068104322	0.0341631550921031	0.0622964713566122	0.0181391390471769	0.0134043106950302	0.022300156920608	0.015967300356322	0.0100731160994453	0.0379041835337885	0.073519517518959	0.0518911445994728	0.00675857689955696	0.0356946837477351	0.0441297918835221	0.0500573141266698	0.0742265851304571	0.0691910853898022	0.0393918184662069	0.00514668326938709
0.0820849030012523	0.18880071103267	0.194760635268347	0.157192710718826	0.103940926228134	0.15650358566743	0.154207319310034	0.11117001021105	0.107278957672267	0.137236453500891	0.137568567830098	0.17920672883728	0.133377483580191	0.123288101639302	0.187341053432396	0.180614128677448	0.150912728951835	0.150756622914134	0.140137822731687	0.118264422281077	0.134961711917305	0.153610624638431	0.123345742217734	0.0803600055930837	0.157811510227436	0.117593435649346	0.0905448614867357	0.167846903716018	0.15468456084441	0.125481878407681	0.163838244675462	0.173228868479187	0.181636761321463	0.119675568626266	0.118240457233093	0.141080927789147	0.100139779863231	0.110097075176048	0.175282283682579	0.122664842244066	0.120986275239136	0.157478041350864	0.124744803641069	0.15589726234101	0.106047477361213	0.1683042198048	0.125099547634432	0.175760080375441	0.128792729962655	0.128010749511002
0.0345454974424468	0.0299181307812796	0.0434377364491867	0.0394368011579334	0.0947801654659608	0.0382796564456174	0.0807226580742068	0.107756057473002	0.054533186898667	0.0480827022482856	0.0795406650344722	0.0267977372290778	0.0193693101268554	0.0389944030942344	0.039467151765797	0.0635718376293253	0.0188516717694093	0.0355973159255189	0.0159736641995893	0.0437195478522789	0.0617174140601581	0.0353069795443068	0.0493795647043289	0.075583339179812	0.0431276906258844	0.0219141077635145	0.0232963090675331	0.0459489658651857	0.0104643642462304	0.0742560709876149	0.0322540380827099	0.0543617628558576	0.064252265274075	0.066372366925103	0.0443039331129009	0.00586654831452498	0.0335969874819507	0.0444352919959012	0.0835681071712789	0.0347888675259098	0.0538645474531486	0.0351862751377765	0.0147881084706525	0.0596245486668874	0.0120862674361248	0.0348053725935207	0.0589261052341926	0.0573852982361162	0.0296218415232173	0.0111869754576072
0.0538457691154737	0.0597183103036001	0.0351449180941996	0.0111309583565801	0.039977978461373	0.00838120001254862	0.0643760354878894	0.0950408902566943	0.0509323519167582	0.0264543898817758	0.0387722246021608	0.0314588063400778	0.0383025885307281	0.0993745821432226	0.0320874965079936	0.0481933193507575	0.046502395098367	0.04927591218999	0.0492675622764451	0.04663210826702	0.0623776035035974	0.0550101551786977	0.0464425606676118	0.0439819652721431	0.0562000380252229	0.0207149647714838	0.0366776564789873	0.0632066159439027	0.0331892219554014	0.0566215139583471	0.0144002324523912	0.0469421642797588	0.0610509709101313	0.0611737395981846	0.0751516453694375	0.0259425074617459	0.0255094954194598	0.0436883562596109	0.0400137624749136	0.00973119487317544	0.0489845678172953	0.0371129794404411	0.0318110405573694	0.0608925354544067	0.0279112237880481	0.0511415202624766	0.0361524144614395	0.0118878062983052	0.0327368477294944	0.0469155987412502
0.0531994815485837	0.0276541262113889	0.0770999983524077	0.047460367377847	0.0112330940433803	0.0499753397441628	0.0686782617013928	0.0799624081096743	0.0495431068781937	0.0707252064618093	0.037109672812566	0.0830721512023163	0.0983431378629262	0.115498466492476	0.0990322532730174	0.0486092733202497	0.0266415388791306	0.0921738509326343	0.0415253253028938	0.106895326426467	0.0299514393270707	0.0468635017702359	0.0654349833873365	0.0580457051319765	0.0653112971763079	0.0516678258654068	0.114611899396801	0.0688071962883476	0.0672061428299118	0.0554123208690615	0.0490197004441694	0.0698760520750737	0.0863623123458757	0.043765339054909	0.0458981912665194	0.0366334897629505	0.0126409301289557	0.0986473470360156	0.0427527096477744	0.0401847529487056	0.0432245892764408	0.0284162420102618	0.0659902526697125	0.0477078242037645	0.0527606554191985	0.0784256574797368	0.00233988449608821	0.054058088183185	0.0300936986121497	0.0486692545972588
0.0276347810874486	0.0382311579836238	0.0404072262442017	0.0455610924017291	0.0259040133205615	0.0261848718815464	0.059767847236889	0.0164858656762369	0.0305047841100326	0.0165848424050283	0.0775833639495711	0.0116255233258745	0.0429574274988869	0.0180549297665381	0.036132267465173	0.024729180850413	0.0391349841276741	0.0453777449041378	0.0253612564383096	0.0114100353362617	0.0740848631074999	0.0399889319433434	0.0878756394736664	0.0284995597779745	0.0569220670849909	0.00593964235099269	0.0188415607644012	0.0360607975299543	0.0379459912718616	0.031795042543453	0.0616154522616373	0.016471882835602	0.0253729718888289	0.0682421851910115	0.0668149715060308	0.0563140261972069	0.0184762511007636	0.0199634777085527	0.0450985910618705	0.0570579177375305	0.0294431566875756	0.0511177332650363	0.0133983795037679	0.0164235558132884	0.0394104863897611	0.0412381685019158	0.0366065060393614	0.0581223756633485	0.0154438976184609	0.0195152678696502
0.0812721720584881	0.0323162553401556	0.0568597744089361	0.00643839657160143	0.0522145895381023	0.0252132432387589	0.0151110788817293	0.0802037635533994	0.0410010915563781	0.035917292073131	0.0459969080903574	0.0245601614037646	0.0457852060950008	0.0197082967685091	0.0778421178840022	0.0571831957765514	0.0287656976259072	0.030574075160418	0.0252159935514764	0.0549344919745773	0.0257278961275966	0.018713787857024	0.0708661286910044	0.0579135331706614	0.0255262577227529	0.00464993964708414	0.0598824578806223	0.0275769789123829	0.0184568301467442	0.0151502174224005	0.0286403338091858	0.0269198074384418	0.0384734784144325	0.0787121210212209	0.0308091750389344	0.0448125388102136	0.0532270049038503	0.0360080438285883	0.0481340780437156	0.0593175737388171	0.0685789184136707	0.0339291560494879	0.0152628173176416	0.0273191342511307	0.05147213158318	0.0301600132545213	0.0080104939036497	0.0360960682079711	0.02380433270721	0.0181762020865664
0.0201775308736991	0.0772082519908172	0.0420677265720433	0.0595656400081607	0.0401410291600303	0.0398857805908923	0.0343338426985151	0.0735818068531794	0.0369143170944892	0.0724255064403543	0.059086607246998	0.042339613517178	0.0146243246662231	0.0563271648451642	0.0472337969827802	0.0444451663347737	0.0520948010338047	0.030738610133656	0.0323036185642491	0.0815520835484392	0.0162351346799477	0.0657058601830004	0.0442138606417422	0.0919585609799425	0.0592279635765041	0.0902978966657552	0.0273055999916739	0.0824890310124328	0.0314971837005997	0.082809882346534	0.087460322939831	0.0665388052281449	0.00812452819892417	0.0706120989560698	0.0617534496122354	0.0274171852709829	0.0743531046370607	0.00874439411391977	0.0725069866226007	0.0288265368099916	0.0494296200627215	0.0061049640132434	0.0554052040353485	0.0494590506863567	0.0621214322588589	0.053435218999802	0.0504775130273273	0.07821611075921	0.0389358249353908	0.0397685483169301
0.0890655409520186	0.100206647277339	0.0304464317074103	0.0195213897858221	0.0410471742017466	0.084824042026577	0.0721290096011653	0.0609111643899097	0.0518339378378857	0.0391782874328977	0.0289648580844095	0.0597698592516103	0.0633880640173919	0.052927431049436	0.0782101296693683	0.0767643972580063	0.0404981671071305	0.0639939063064102	0.0366058771280932	0.0956443738761486	0.0512972709361746	0.0777302363971891	0.0488474996024208	0.0581307685024308	0.0671268018887031	0.0315893971693304	0.0585519752069851	0.0793950918054618	0.0266508059976617	0.0961459774529798	0.0887914983384339	0.0401976771959006	0.0434913059122085	0.073491744740155	0.0505572570410999	0.0570512372589562	0.0761584894375834	0.0525661948235422	0.0943228894398836	0.0667282962866249	0.045301844521901	0.019764755537075	0.0385309823571418	0.0172312671875157	0.0729268220693162	0.07561345033483	0.033621613950561	0.0437495208497947	0.0519673549740691	0.0494596991302309
0.0161708971432789	0.0243342385287582	0.0338845992164066	0.0305819428817998	0.0583487311240484	0.0462917970758406	0.0385819218831851	0.0137884873761452	0.0169856602917402	0.0629390163509154	0.0394306329618253	0.0310911098541217	0.0387342279545777	0.0284703941497969	0.0261189574086142	0.0199659517051054	0.0133134383472786	0.0642556583689974	0.0344810451157807	0.063025928277854	0.0223200132411296	0.0167323565936041	0.0183755839838996	0.0316287023299784	0.0346583260008767	0.0450197725914792	0.0247590727479302	0.0349063626584324	0.0175247988794394	0.0357713157347853	0.0754935355998658	0.0610085884811221	0.0109819307871694	0.0349735823449645	0.0258116951091128	0.0377195325703544	0.0751016054480662	0.00789337698378546	0.0134841469148136	0.0471955172953841	0.012472145311765	0.0321841306792746	0.0167933097643861	0.0230838414221083	0.0233844300734933	0.0175804205978953	0.0717021160413554	0.0235722414764897	0.0149999306340979	0.012435903044316
0.0183893540818894	0.0516004576142286	0.0643041283506075	0.0175254044822629	0.0358123596681718	0.0747656563124286	0.0646135787321496	0.0621116810769641	0.0577820860234468	0.0409237259131045	0.0341445567477995	0.0465566928503228	0.0278951607247297	0.0516461781203808	0.0740813419566641	0.0905296146958213	0.0630254818233839	0.00585641921265495	0.0271356683271741	0.0160499152255202	0.044525606777971	0.00853545864395845	0.0586659732892117	0.0334457715564673	0.0201926900193238	0.0384200463089441	0.0503594021096915	0.0504871794338612	0.023286930050524	0.0792419591702256	0.0100268992427826	0.0152813769290409	0.0695896321348612	0.0432067707570237	0.0178728391803093	0.0669647958234946	0.0472556411307072	0.107809606283606	0.0118424430481611	0.0150722691793887	0.0682919392631729	0.0305801344808358	0.0334352200131598	0.0196277480369686	0.0484564980394188	0.103981816114735	0.0615133213106535	0.0440739716052025	0.0576056398006871	0.0493292390839313
0.0114771267104607	0.0335204422706279	0.0342995839523048	0.0504489150890862	0.0377083870515102	0.0486600534015329	0.069597780416879	0.0428187315552615	0.0158241127540954	0.0460696188619485	0.0645616893617928	0.0404336673922228	0.0109669754631628	0.0358070513241152	0.0404071417881604	0.0599210515220102	0.0612648159949844	0.0351949031337209	0.00271308813319358	0.0204959878965682	0.0663891504466754	0.0424233435462129	0.106389243177944	0.0645989288078193	0.0323391187872054	0.0777966623310295	0.0179093237171334	0.045794170652773	0.0468670535183608	0.0320274283091743	0.0189745548322093	0.0417267814553507	0.035253658559429	0.0214022149636188	0.0264077611503626	0.0139870959800297	0.0635318152971446	0.0128882906369517	0.0459189932208122	0.0480579609919075	0.0109342287015913	0.0359715865385029	0.0465243411731279	0.0257010730657399	0.00852463395901373	0.0362247747423311	0.0557396606993665	0.0324201599102328	0.0060287487051812	0.0564044820189407
0.0362155592117131	0.0629877133302666	0.078844228051586	0.0569199687263205	0.0482453465890183	0.0213965398023255	0.0336709718764651	0.0721792481100558	0.0359905708665214	0.0587899684282991	0.0389440453149349	0.0107830868048635	0.0779343598151425	0.0568859697236674	0.0316357765099989	0.0510492504470276	0.0656568306618603	0.0533572916123832	0.0249826980679036	0.0390578275463165	0.0139257413124136	0.0144197054483436	0.0677974308848565	0.0417709705656572	0.0345157364114693	0.0142422904522061	0.0358432419771677	0.0391734524136998	0.0600016253471721	0.0271332692727895	0.0335601331507639	0.0654045055344982	0.0422727759891706	0.0660222033191539	0.0364142987129795	0.0227005650171466	0.0477634231282233	0.0459098017685251	0.0946235980347382	0.0407120098537572	0.0453758886686542	0.0342443717286359	0.0573964284825267	0.0676837364475234	0.0829073769192254	0.0189686019419646	0.0369106319714136	0.0666951478546596	0.0226075668676176	0.00700157192111236
0.0308107887583321	0.0074679259121481	0.0847995269380508	0.0335192457264704	0.040928045425483	0.0513428117927408	0.0992635037863343	0.0275286900324093	0.0461414096987684	0.0534858527475316	0.0248746707209382	0.0310208624003968	0.0125790775543424	0.0552141966330517	0.0162726058389522	0.0675792106938414	0.00668265395237686	0.0296206036019677	0.0323675174405445	0.031658661568097	0.0427524558298877	0.0545424668728872	0.0151315770259621	0.111312843119561	0.036628221800314	0.00550008971394649	0.033345275968617	0.0543814832649516	0.0568330157661064	0.0479292470720217	0.0337666485741849	0.0582632664248822	0.0272660798846094	0.0274110083504318	0.0549387215259347	0.017892263465364	0.0557105314793956	0.00745270350534442	0.0398210655516462	0.0687965702838165	0.0480377355317806	0.0322256834196949	0.0168655055721909	0.0224456088024009	0.0414553682339754	0.0356299587366025	0.0255082936391774	0.00958040596329472	0.0620249157117501	0.0521259910503014
0.0658824147604139	0.0644282301248668	0.0889726153960773	0.0322068242984659	0.0317906446380567	0.0314296749026939	0.0588571923263708	0.0572657396088272	0.0804348071947786	0.0759696480582588	0.0796684129504969	0.0955112484915175	0.0398569208841526	0.083562477295152	0.0177245367689793	0.0723329227745001	0.0612982454993616	0.016928665161852	0.0556096077034625	0.0403001344775982	0.0378893866278792	0.0962635358163464	0.0835645838694896	0.0477761896052916	0.0545169098505565	0.0614675620827319	0.0770900652573839	0.0577938647235466	0.0177884756434975	0.0562716225560744	0.100613472673873	0.0227518842432995	0.0935694521220264	0.0492763930035996	0.0841466222896714	0.113291068937115	0.0775325358297238	0.0365668555102131	0.0342622258868699	0.144422656856888	0.0916560885995388	0.11855832989223	0.010135740169371	0.0469261340505423	0.0496920352063006	0.0463132880641442	0.0607514528265917	0.110587591145418	0.101891738390593	0.0795633683108313
0.0588703577917583	0.0840197023897615	0.0223672548344338	0.0351018314234145	0.0651934414614883	0.018361206905367	0.0512115786056093	0.108599437709928	0.022906007423621	0.025847903297995	0.0763006228649282	0.0836081815242085	0.0560214517056904	0.0517201397864749	0.0353795793385093	0.0692717972325282	0.0135707226546799	0.120770942883098	0.0130217073774479	0.0655784164995778	0.0718328299190837	0.0322799476905648	0.0147853266832526	0.0316956872845708	0.0569833850677099	0.0898066883346948	0.0561928334621888	0.0307736928728744	0.0517454213890417	0.0353825263354456	0.0419067374710678	0.0864505665051124	0.0629616288220889	0.0389367987622329	0.0725755991862396	0.0281444418982079	0.0529893079293568	0.114593144665704	0.0384156743310852	0.0301892590427229	0.0488913224601631	0.0402117843249973	0.0352228827228778	0.0200189377029552	0.0688393227847645	0.0327561759155577	0.0681304440853552	0.0703163691551661	0.039193043589477	0.0562948909454384
0.102354546027178	0.0563920582273506	0.0854230153843857	0.0956465686065595	0.0505334178812944	0.0431484559584291	0.0647876532539357	0.0603971386142167	0.0455079984702514	0.0491008416328074	0.0867553232074972	0.068177965574061	0.0187041060214946	0.0684146885001883	0.0569650756434475	0.0864684154644371	0.0704875744402721	0.0599739330220463	0.0660418358577834	0.0429556389245394	0.0730623125074147	0.0552990737738798	0.056763717836678	0.0487699392943081	0.0224763022160319	0.0750681878714239	0.10159341043427	0.052736854438347	0.0402461923022601	0.090557736937668	0.0636796166097717	0.0731358033840526	0.078469586234006	0.0139426177745868	0.0550933466579949	0.0438634077949577	0.0922040966801378	0.0505158222111865	0.0286306405744595	0.0505447086860435	0.0530403089125698	0.0756289105744073	0.0318605459808686	0.0368852763721593	0.0542920315838209	0.0370987556413925	0.0798552220304878	0.113647970553411	0.0206236016084728	0.0918561905600907
0.0397043006192742	0.0761692147987834	0.0959661611386649	0.0831312356988775	0.0673981547430914	0.0866224608166871	0.0787979661775429	0.0935234962115045	0.09868342513342	0.0858714783111936	0.104960085475202	0.0630177725601739	0.0693858575701223	0.0810952493264143	0.0869287519939525	0.0843378649773594	0.134159448894868	0.0810013589065468	0.0821533907102981	0.0963469532927581	0.113941748337442	0.0959470016764881	0.0877049092105049	0.146038292131013	0.0687521510072683	0.107074588695022	0.0567852052758507	0.103191171819367	0.066998552645505	0.102651968038334	0.104371884544397	0.106376215319906	0.0768093560367551	0.0702603530185339	0.055193523917294	0.127675941312091	0.0861250469139872	0.0936092146021961	0.0508768468932091	0.0655225849152374	0.10335796709949	0.093697087325402	0.0797905775765146	0.0694407221639896	0.10160241863225	0.112879658097183	0.0661726556018398	0.123986929113423	0.0954549189342257	0.0878681407557261
0.0129346101207497	0.0340168616610392	0.0116291787881136	0.0269782254068859	0.0487890761987404	0.0462314402497218	0.0263025273269497	0.0544840894217541	0.0309969806999617	0.013934343099393	0.00845608475097648	0.0161352676014849	0.0483216318212972	0.0457613978362211	0.0354927290061063	0.0169888907974182	0.0354699208681666	0.0425246224283885	0.0236118438813448	0.0462271569610527	0.0583129501208925	0.0166085156963568	0.0439485454723565	0.0163181237424209	0.0543290716804806	0.029844608413023	0.0277177687568336	0.017697198586239	0.0428375704622421	0.0244214447086859	0.0389166109463504	0.00901830036468541	0.025002655987845	0.031912076314455	0.0495363019104374	0.060592993751773	0.0707523670358696	0.0351171883323964	0.0252799983211273	0.0230493791692936	0.031493436244986	0.037185823855697	0.0571391399143687	0.0191200568855511	0.0376903554916573	0.0541771197256711	0.0320609018384465	0.0445652154325411	0.0361211496607803	0.0331471761034043
0.0670563420864761	0.0416407966588069	0.0519192552500486	0.065884112596856	0.0167514965186345	0.0668062190412727	0.0397572069282665	0.0703594506956073	0.0543935238416018	0.059335325700146	0.0929615283798045	0.0417483086577648	0.0735767587114845	0.035552673467385	0.0604606375971177	0.0671114822577314	0.0616779419781763	0.0301394200936083	0.0315293935531333	0.0684838191274559	0.0823330623446165	0.0415489463510978	0.0966738382170988	0.0958857513346553	0.0390941177670056	0.0334123553704464	0.098646679867803	0.0674604274734788	0.0674335935376679	0.0399043847223898	0.0621938975421946	0.106523597928369	0.0523953935710622	0.0463306554992358	0.0540615402018952	0.0264619289565614	0.018804485043609	0.0681836857099952	0.0854784620559595	0.0760413451272878	0.07994337756634	0.0351874343674557	0.0825644485345273	0.0174582503851911	0.0221334285606835	0.0526743312608882	0.0276476674959462	0.082426752070966	0.0722786197546868	0.0295484830126609
0.0923532299873919	0.0326263123998545	0.0195230670491729	0.0464877465194838	0.0185553544550735	0.0303978669299969	0.0291943597185073	0.04024541037701	0.0505980066337015	0.0287705284100424	0.0187245242098379	0.0714471456618898	0.00737871229576267	0.0400603751900116	0.0381615593424902	0.0650380011645423	0.0218488879747155	0.0670439076423265	0.0159781665026835	0.0736216770930736	0.0250765722521261	0.0640235010172647	0.00360251494575692	0.0149208367534535	0.0196993541865945	0.0520496638801299	0.043268475251015	0.0115254757462053	0.0316554306209298	0.0381362380140006	0.0360107044774148	0.0423329979461283	0.0418067834415161	0.0163838399397158	0.0235700269327113	0.0339774515122777	0.0611130155483969	0.070161682463371	0.0402069045273979	0.0375205243237186	0.0310720362769722	0.0156078436203487	0.0356492753021881	0.0604434103769675	0.0712198389907623	0.0335072521208383	0.0147348408169873	0.0178807692462217	0.0457789147166291	0.0451720949655039
0.0863190765221646	0.0798204584524544	0.0343416913667571	0.102211086494106	0.0442769582474067	0.0524930983831865	0.0626515026153117	0.041786068134882	0.0918738593890253	0.0443391609020589	0.053653927344091	0.0914614509711638	0.0661599710202242	0.0600762968015473	0.0556272286502797	0.072075684762642	0.0910463941310632	0.0594862154695018	0.0603669702278887	0.0726474960102859	0.0408438807571697	0.0768812812856628	0.0309141777007736	0.0727968886405491	0.0713913803167665	0.056674973807896	0.0518189700537298	0.0369124982161124	0.0817148991943721	0.0700682566058697	0.0629846494986016	0.0366055940492897	0.0572016896071544	0.0569994873206672	0.0578488015638717	0.0842014408072053	0.00902433810657879	0.10465279976489	0.0410785297701488	0.061322287370536	0.0443502250352814	0.0577333105557216	0.044447097936025	0.0540903704834862	0.058733163261679	0.0654775807926385	0.0478749021776542	0.0345370821122022	0.0462180012255398	0.0747419928542677
0.0377960155828442	0.061645298142873	0.0369144952254504	0.0465295128858276	0.0177137188694413	0.0401650222634894	0.0326293778991237	0.0459210452283493	0.0337748759915296	0.0684712762454162	0.0340947082857678	0.0424349010683423	0.016295420872992	0.0726671548973709	0.0512411081334606	0.0645649974744911	0.0499468887106144	0.0199380322999086	0.0536957434174032	0.0375753911403528	0.0492366727171496	0.0531095511955505	0.0549462268898138	0.0508299497811477	0.0495374825248195	0.0341526105461438	0.0259940929820131	0.0378093582940203	0.0412348276422407	0.0677964136850468	0.077179771157368	0.0328398965949204	0.040780603498943	0.0624108916007527	0.0537650704953634	0.0492998972480781	0.0274826027282297	0.0367261706145264	0.0524288065354837	0.0173516249416647	0.0269010547591465	0.0409342528805364	0.0257070234406105	0.0524620034473951	0.0156704744268513	0.0582505296010431	0.0131799896377863	0.0650905866050967	0.0461024505344922	0.0447640731133462
0.0457434634308738	0.0417370099475142	0.0438766225894332	0.0876280802907795	0.0758872443207006	0.0849385411630274	0.0736767811854793	0.086685204833294	0.0307792556308234	0.0526757702636962	0.0363628254134425	0.0470936527638418	0.0152697991421179	0.0493627673412685	0.0716005738644468	0.0668143366706495	0.103705041743291	0.0608980206316568	0.0235366265500751	0.103804902416788	0.0847150508425256	0.0884841337882363	0.0414920428176093	0.0471480282896687	0.0651203197277355	0.0572698420877167	0.0477150661664453	0.0372112024835667	0.0349076028729334	0.0384207282002601	0.0537060006436171	0.0463599889540938	0.0693772175137199	0.0566605206840156	0.0371301167269321	0.10080174550057	0.050472236576308	0.0297331098998036	0.0672392011748221	0.0535981898119144	0.0868294322040177	0.0705914607679633	0.0342392663830346	0.0657701114796744	0.0645205599821832	0.0818805203562451	0.0355022528685955	0.0784779633537171	0.0762174323277457	0.0556374455478323
0.0835049936219139	0.125804189773212	0.077056527145674	0.0810452415476843	0.0774774139350179	0.0698993527207551	0.0527000883673652	0.126902688896583	0.0879952774934115	0.0734323194872537	0.105730105945356	0.00367277067439569	0.120864789438446	0.0685216582197052	0.0942979209817672	0.0359001788324473	0.07049925134953	0.0674513033746735	0.0449823169509513	0.103861271987016	0.0855820462576235	0.0940740736650821	0.0328110870255162	0.0640498634786406	0.112245087795048	0.0538191114547212	0.091230094084758	0.0994077746893966	0.0783826887514597	0.0936706152337141	0.0550281032399991	0.0618752017589672	0.0686966972914142	0.0625386815772562	0.138013292648419	0.0493168486466613	0.101684846854978	0.0742853523662522	0.0471951052427523	0.0861244575301494	0.0719463242766891	0.0758794243310398	0.107842710664611	0.093029410065726	0.049823262614092	0.035783259754339	0.155138658186077	0.0902022200804437	0.0467846152594386	0.117251847198226
0.0179164003454517	0.0112375754941162	0.0590850216458689	0.0264770126371575	0.0178379476945547	0.0345280777175298	0.0515178402093685	0.0363490484021865	0.051990484101744	0.0450170429028029	0.051428164953567	0.0307495714897395	0.0244387767346261	0.0122082776027844	0.0540596903338939	0.0565008857796203	0.0258757930421494	0.0572032026894168	0.0276034218405284	0.0441485311870486	0.0419072534856259	0.0237520397538782	0.00395623242260051	0.0528316170070357	0.0405611609268892	0.0378383153109556	0.0587735315419109	0.0497394307196263	0.0346455821319732	0.0428597056288783	0.0401607671130782	0.0255818958210286	0.028842945129312	0.0317531535380488	0.00306174290669955	0.0140007312285582	0.00483490137749779	0.0175318686615742	0.0127120269273575	0.0129940053871802	0.0165723535024615	0.0322373126293679	0.0785567009103437	0.0438667798553324	0.00963025792048583	0.0259862825148904	0.0545265671722693	0.025094419609619	0.0178874640865755	0.0222757671842588
0.0110408586546285	0.0290943138904718	0.00149838978412805	0.0176597759235247	0.0335920515412858	0.0477922663165088	0.0254765188059688	0.0675873706962814	0.0055759946663708	0.0201485171402404	0.0131410345921198	0.0104367774007706	0.0243089416951212	0.00317201872970968	0.0193039398402839	0.0114015814519998	0.0181105889331297	0.0150587555891398	0.0260237474647234	0.0318438409049568	0.0217801511400174	0.0337039807865599	0.0411496168154529	0.054698316983264	0.0332191002871842	0.0287917890424562	0.0398149338327216	0.0197772680772269	0.0415638195238744	0.0387384048747106	0.0449463275696009	0.0323394504149282	0.0187925160252532	0.0288387850650768	0.0456321665037953	0.0431688481918918	0.00592603011263355	0.0136992822420584	0.0149190287785264	0.0289271054868164	0.0171849069582586	0.0229546013751587	0.061467559542335	0.0251129262413005	0.0512444123933615	0.0112603020987201	0.0444944135891462	0.0230152106938639	0.0450263001803935	0.0370711061543041
0.0187934043830089	0.0248502843047003	0.0354216516434196	0.0562650747761851	0.0584555400742342	0.0371823909848197	0.0455119181959737	0.0718850273768112	0.0475191645391888	0.0097613982279088	0.0404729698454722	0.0352277477433699	0.0442697340276059	0.0247684962126529	0.0444034326432642	0.0639240173310173	0.0154357929835276	0.0518802804450882	0.0389083818965952	0.00315263593234868	0.0493007365952934	0.0481175793731913	0.0190690069458893	0.012544784316011	0.0109071468221938	0.0323586554137295	0.0273913815070452	0.0846603807147174	0.0269253328950507	0.0145911875952243	0.0340716001153761	0.00665063293961785	0.0291421839612202	0.0252487619318255	0.0279260950188835	0.058649495630544	0.019641140273001	0.0570584035545168	0.0447902788139793	0.0315681922034981	0.0307664755312727	0.0435308324787156	0.0115959242400666	0.0492066524084102	0.0273216460208916	0.0370316329939148	0.084840672416459	0.044066075031385	0.0278803522727117	0.0345563602152151
0.050267565455741	0.0293000934499704	0.0511130517522482	0.0379273359631243	0.0199103102464351	0.0157135286850358	0.0477272602918416	0.0510260339137221	0.037650660566022	0.0169778793232724	0.039008540055584	0.0268317499237321	0.0277171571311456	0.0436821196842942	0.0177299379217413	0.0393124975680864	0.0488631101000049	0.00297450987406249	0.0545872725606116	0.0493925725849302	0.0331120807447603	0.0233038548504562	0.0207076930188164	0.0351049328752556	0.0492297587848145	0.00795746583632315	0.031948715310948	0.0499583357943686	0.0706431125894245	0.0214384666251857	0.0517343223436458	0.028483660789184	0.0580213212221137	0.013449035722648	0.0265134068348619	0.0282420068958837	0.0404382100430397	0.0349740934638898	0.0123726042108837	0.0216962980747408	0.0262050369084151	0.0269888138566975	0.0633699266054254	0.0329829478000443	0.0140669600898391	0.0241263143560988	0.0140828393043315	0.0516344126351299	0.022945081977532	0.00761425168348598
0.0242395235054755	0.00806603009653262	0.0511908996043291	0.02019797002254	0.0311834729004725	0.0212745367502938	0.068295938063409	0.0182692576443125	0.0900393199394864	0.0193789545623448	0.0333921698104121	0.0266144051358842	0.069501107739426	0.0244939103870738	0.0718011684402225	0.0258643248994924	0.0400801644500341	0.0217595214724253	0.0365775005815242	0.0799382031994672	0.0305068487555729	0.0505936522845843	0.0463334215387323	0.0904401677795692	0.0446104496502109	0.0842189838087886	0.0872561135227721	0.084093232353545	0.067657419679418	0.0407796821209987	0.0392619822347166	0.0543798279548998	0.0159241153603811	0.04165444668712	0.0625431226107581	0.0452558440341455	0.0548891186488834	0.0824351607675149	0.0314416394478563	0.0902244705487652	0.0635040951164096	0.0428184264966615	0.0707312543925329	0.03451719054286	0.0475239566709886	0.00865344385032231	0.0648478951527344	0.0235878144416046	0.0462762348566702	0.0728327429881018
0.0389556496384722	0.0643417496556148	0.041073125913516	0.112163620051532	0.0415214396584716	0.00915075979022906	0.0584834789537438	0.032535374443475	0.0770921326004035	0.0565989397594451	0.0798816323602653	0.0551603932687653	0.0723245687709543	0.0580196899315922	0.0601377783316486	0.0870339882029831	0.0330685523859905	0.0838511072960065	0.0766988222426772	0.0478265163906018	0.103510809400828	0.0666752127202943	0.0649043917575113	0.0405890007540922	0.0650550521550671	0.0520666998185261	0.0993148274887421	0.0340151577234512	0.0319014999344937	0.0966498280951151	0.0511446515515376	0.0747649622076284	0.0502716133458337	0.0464095792388565	0.0371305963094979	0.0229749266881311	0.00616872176579986	0.0486134548942955	0.0461030359586145	0.0851870087555526	0.0408879496551422	0.0610835767070086	0.0291786544250866	0.0492462906494946	0.0254192545981919	0.046937426477858	0.052009493885087	0.0660298481094156	0.085194834889931	0.0938901705853813
0.00185876566441631	0.053827250849866	0.0746899748169043	0.0568521364682931	0.0479378052277115	0.0484434814130869	0.0559906972472571	0.0579972846572846	0.0918064159980434	0.0473149257022316	0.0278892280975043	0.0514070357628623	0.0290925266086155	0.021611987152164	0.0430962857363938	0.0111862653701736	0.0573118927041727	0.0499834414851049	0.0365486139794015	0.0375858328678693	0.0587270662407653	0.0468546185802617	0.0317136396790984	0.0991843439809903	0.0456889585284874	0.0300292849128004	0.0444142894954154	0.0106504573425661	0.0715756607921163	0.0195017157794995	0.0475319911826477	0.0514568850728501	0.0878317319423328	0.0872628590225198	0.0715989954190993	0.0108207702264403	0.0669922391132204	0.0324180868344587	0.0440919294741441	0.0615802506931086	0.00819515581751982	0.0415764604263759	0.0292902500073489	0.0237471466240695	0.0200735167288319	0.0531818254178032	0.0295749312932169	0.0345642197322057	0.0445343185619585	0.0327481525676442
0.0496489805139754	0.0567637156643238	0.064051548737633	0.0268110547195481	0.0755917753025936	0.0464362554045619	0.0672835151779991	0.0162523999415348	0.112819228718576	0.0274006359796692	0.0380371235126804	0.0850755096779943	0.0367480588703301	0.0300869706424891	0.0596799240008137	0.0380743691128927	0.0144619230902201	0.0441103913564097	0.0647812776767393	0.0132784994750499	0.0349849025621882	0.0482275601713346	0.0299559015769948	0.0514687820802562	0.0556927345346994	0.0222601329138283	0.0592595800407369	0.0480205690607625	0.0588839400106515	0.00491331497557321	0.0157463835216339	0.0401338878990225	0.0779491872979675	0.0247826023371598	0.0599930512659591	0.0495672603051139	0.0678969635372194	0.0716487624152965	0.0381729403989606	0.0115910573199946	0.0563907293602104	0.0508536631503031	0.038330996314132	0.031384919205926	0.106472806434862	0.0628832638332983	0.0493763779590869	0.020659933785344	0.0460237214574539	0.0183506971276189
0.0214181694235619	0.0229670258498135	0.0429068105335843	0.0326931456606825	0.0285867666060159	0.0355004234138316	0.0811482992076267	0.0368504048401441	0.0129957321651087	0.0332659821643452	0.00644469251454559	0.0343760758145458	0.00692004530767256	0.0788085654132127	0.0464723125208774	0.068235142650075	0.0452529522692487	0.0611322578620737	0.0499348060180346	0.0222459342920656	0.0220976848260559	0.020628396478762	0.0299664846208844	0.0642884662194534	0.0336007504529825	0.0554055105772883	0.0329222869549383	0.0710293132377676	0.0793976945525908	0.022395988731601	0.03898296806869	0.032696990873481	0.105874485665491	0.0580090973624284	0.0484743387649177	0.0495650154687608	0.0199061985962907	0.0262205083362184	0.057342415165332	0.0388104350879361	0.00718891775403315	0.0471723499496951	0.0184014523627741	0.040043009475278	0.0407882056527742	0.04608931438139	0.0637258281697814	0.00848016276769379	0.0743587496189151	0.0130066395953115
0.0316065302527633	0.0213669241119994	0.047935486218477	0.0225894722438594	0.0751363130665945	0.0504606984760952	0.0255252985216459	0.00212960860352118	0.0276837244438406	0.103531508886334	0.017588634070286	0.0412450840456925	0.0475754433867549	0.0288231167349868	0.0420656573923276	0.0289317402165321	0.0520990691371413	0.0357562508350358	0.013459241491411	0.0187455792420107	0.0190011978900222	0.0224891288015899	0.0362590000880512	0.0334090661094575	0.0164993465543836	0.00797414326933772	0.0688665294116418	0.0411260127890974	0.0452528097857636	0.0544411338910481	0.0142541385897718	0.0474743108541726	0.00844074142304916	0.0788788821823186	0.0319401813237824	0.0272349743012785	0.00966908128419267	0.00789287998279342	0.0088245983269699	0.0431380313793094	0.0192242955884669	0.0294173306160195	0.0293213906917288	0.0228977038205166	0.00883544563672512	0.03039654453609	0.0331622751131527	0.0371314575319418	0.0472939445497381	0.0352468521195553
0.0224767807111767	0.00350141951371055	0.0285173108656247	0.0145355235165563	0.0261138701784416	0.0115983372087549	0.0483107063445785	0.0198809005814823	0.0733039098474731	0.0432445682829763	0.0257224492706371	0.0316765297793335	0.0318850641044173	0.0183931848935366	0.0045571561353702	0.0240026460906126	0.0029287165706969	0.024033442809871	0.0601634667817771	0.031174889020447	0.0246882510457733	0.0287318419499708	0.0199286605120775	0.0205343171668974	0.0513740199654592	0.0319573200350333	0.0592028551912358	0.043497146618991	0.00860697688350242	0.0454068200702505	0.0151180477906203	0.0487231358910236	0.0119071890250583	0.0145518961249191	0.0251592981065391	0.0515504354346013	0.0581764838932373	0.0123119058546597	0.0771595711232411	0.0152035608022563	0.0282003494526016	0.0297592041087409	0.028347469099872	0.0410011250668231	0.0108213628740002	0.0335315401213917	0.0340817505020887	0.0177766171240936	0.0101697968145794	0.0557754835071199
0.0619701582906942	0.0733712614761025	0.0780168367967684	0.0357329896340413	0.0643638296853947	0.0488443921230718	0.0844596414060159	0.0735438816183712	0.0356210504019477	0.0230663853526482	0.0269703333234222	0.0791943102867327	0.037404843969438	0.0776955994710441	0.0901378419553037	0.0808754544003779	0.0710459922283277	0.0846535857640732	0.0389592582552107	0.0591423334764397	0.0534999788389584	0.0775673510147781	0.028770948450864	0.110796338081759	0.0377320751279177	0.0721871655850443	0.0618932538595969	0.0364184166129962	0.0158726128783723	0.100360026779407	0.0945887304485392	0.0390666040899411	0.00686193368527101	0.061460579436395	0.0294694018963399	0.0822376471925632	0.0639189950532273	0.044027768304411	0.0662776576555154	0.0547459915020726	0.0951692359650644	0.0433958742984457	0.071931591315438	0.00236633982827059	0.0421001196498846	0.0286291060976797	0.0319119293758181	0.0493720159689646	0.0772834293427123	0.0337975228211847
0.0194123636701679	0.0203052218577839	0.053718815722297	0.0426819810284973	0.0781685429288248	0.0262790191603557	0.0455653291242026	0.0502448609508525	0.0303482502776344	0.0473159323127856	0.0538146123973703	0.0256309114376681	0.0283571714734968	0.0419793298948566	0.0556030718752411	0.050476595787332	0.05506967214294	0.0439885437544243	0.0578151306831456	0.0515635743099962	0.0147008488176826	0.0153569376966452	0.0275708059398052	0.0187305875731475	0.0264200440382619	0.0541821352661013	0.0427511159260785	0.0128428640768899	0.0614300565486733	0.0442581522076544	0.0271441662140349	0.0343394247279028	0.0504136484195401	0.0215346175271753	0.0159793268599276	0.055305729979503	0.0488163051987636	0.0556142806613526	0.0264372199132397	0.046247940357497	0.0283909196295414	0.0181312884050776	0.0417642733057228	0.0300633844057917	0.079191103770149	0.0540861009947223	0.00534062946341908	0.0237034368225312	0.00348466027452806	0.0151291912071796
0.0271103192714453	0.0338470795158992	0.0470871170779858	0.0321273757484349	0.083657477606725	0.0688094046526149	0.029908205661726	0.0416081019198545	0.0548175087990078	0.0546590233315534	0.0469088055578758	0.0495802899332985	0.0357371475721902	0.0715826726483225	0.0397397067106905	0.0452151435792526	0.0625563993443844	0.0651834460430139	0.0644659248231653	0.0335966042152034	0.0282903724457367	0.0319187718664109	0.0384491225330631	0.0796965768753489	0.0328649168485877	0.0186141221031916	0.0308262741419051	0.0421756874760492	0.0508169932211627	0.0757916448488918	0.0499330584375972	0.0664256120524222	0.0438572444802774	0.069162393216217	0.0375562585766274	0.00904779782674154	0.0212929940989049	0.0918999338968016	0.0178523762092207	0.0325627040693644	0.0370840352784753	0.0174772445787315	0.0326077564533134	0.0658520782950455	0.0357494443211877	0.0320322714309081	0.0308847261543841	0.0328197488307878	0.0370473502756624	0.0490342825436673
0.0305243215147036	0.055457570421711	0.0584928121974384	0.0102433266973419	0.0840493835912108	0.0500306836932147	0.0362405038760879	0.0806255884736998	0.0431150379232328	0.0280065495690937	0.0152078791895098	0.0164292023747046	0.0392695504811644	0.00604180603245561	0.0557654690978037	0.00382175546730164	0.0352750023923259	0.0307195005315434	0.0185895329866831	0.0388981409263283	0.0504602254662037	0.0135648659375978	0.0224989965695594	0.03676857241646	0.0233913081883549	0.0547053136461624	0.0112635611880641	0.0442670177829873	0.0305840018989831	0.0216524101304705	0.0234848614886143	0.066357455731137	0.00350553073251812	0.0362830462891817	0.00960529502261456	0.0160599951584725	0.0251238625290957	0.0168223317155881	0.0104050701127399	0.00751500664362887	0.0304091527258232	0.048678234664626	0.0507586268866387	0.0474893215832633	0.012297172621116	0.0308623266057308	0.0130797997880876	0.0180839823655881	0.00554231928377606	0.0328279859749863
0.0662949392061777	0.0401917345699078	0.00429985232591365	0.0143140897532021	0.0365509226787136	0.0535893888138113	0.0704556096975464	0.0150640819982662	0.0410997267707329	0.0506962248444487	0.0664181895642	0.0532995540934594	0.0159381559149012	0.0229754387551521	0.0844737317710784	0.013892256945151	0.0493986749595566	0.0609467451433832	0.0709924113989348	0.0406992251127217	0.0348145450095804	0.0476151522129689	0.0559949784043789	0.0735596159706194	0.065195883895983	0.0478904734753504	0.0345237297562941	0.054621794783923	0.0338917876793682	0.0403563173774925	0.00641629302359774	0.0560830897274473	0.0430653717486809	0.0420425212441783	0.0120316290334079	0.04834448962646	0.0315567762452013	0.0508597481379627	0.0374906428719821	0.0542667695279395	0.0375112723877573	0.0489781723452244	0.0990875869749673	0.0814666654148054	0.108266095663058	0.0333391277673622	0.047712376934738	0.0439106780785232	0.0536949248587276	0.0517373315187757
0.0487906103684797	0.0475372885402193	0.0419322345238362	0.0234973133979972	0.0743998650442351	0.0404172973387675	0.0164068470858654	0.022108077174608	0.0207393040141009	0.0312991905389261	0.0317294275683458	0.0446554412435148	0.024980861443993	0.0250495178589643	0.0542380786833241	0.0304938527046518	0.0163015435663057	0.0507223973579345	0.0508162332760015	0.0180663802792538	0.0170124016763357	0.0118529895499669	0.0239806362992853	0.0474865296560656	0.0382184416327877	0.0441858881242643	0.0189075858548282	0.0274875058498966	0.0321128061883206	0.0496212295669313	0.0254262567923574	0.022376291301449	0.0183105483280704	0.0328311146419833	0.0333344905458213	0.0189035278484441	0.0182921691804581	0.0466742038856079	0.0169075945933032	0.0219550037177202	0.0272080936491332	0.0354043285427559	0.0462241373833131	0.0229633112386155	0.0315814790795948	0.0588834460313474	0.0390409512915772	0.00616003996947138	0.0444866742861725	0.0369294572700236
0.00960728863841886	0.0599694531178408	0.0242269056845091	0.0449995260492461	0.0343959242549811	0.0434480946453915	0.0157006898248719	0.0252105788372922	0.059021247695901	0.0495835829979329	0.0316399776778967	0.0190470467610756	0.0540256940061088	0.0757138828690665	0.0360776746590922	0.0367451989581932	0.0193140946585078	0.0374024158781916	0.0521625975304394	0.0861969139537029	0.041702383544945	0.00829322859212997	0.00752018639006228	0.0471466469390164	0.0376661437020171	0.0342697435789006	0.0486183256285467	0.0702518457089691	0.0395052777597536	0.0405762176481113	0.00959522334673691	0.0659764524277996	0.0329566543023563	0.0193546079863814	0.0620968142122557	0.0643678333143326	0.0538619524820282	0.0393610262634958	0.0438013271186139	0.0548272458999312	0.0514715358248073	0.0487777591131143	0.0443573545364574	0.0310332783111648	0.0555767073569695	0.0610634513795879	0.0376458169221978	0.0393870246755667	0.0703787486039699	0.0404874576035011
0.0407098848101257	0.0572800192370856	0.0642984112135067	0.0524749185490287	0.0827777621746481	0.0798257428971444	0.0211577409327603	0.0432572477798808	0.0348965075151683	0.0482548990265563	0.0394751722078688	0.0111588832681951	0.0217866456209098	0.0647144985166822	0.0222220278657794	0.0697408617737901	0.0695290800752642	0.0498559719166852	0.0444168200124288	0.0489957472835643	0.0301651501062621	0.0454340020503257	0.0930072417913471	0.0965278317741831	0.0470809257007814	0.0352206401770354	0.0390861987729122	0.0533743756949039	0.0548715932851107	0.0051483123038829	0.00774136371305865	0.015426769520525	0.0470591778216853	0.041056680104905	0.0485258262776611	0.0932236554241508	0.0229690090429561	0.0469506932952646	0.0534796541948029	0.027360288098512	0.063553944933867	0.0579162114936293	0.0634101642869982	0.0546657722341385	0.0371858573616866	0.0750821491667394	0.0525783555507711	0.0897569758920575	0.100744943582104	0.0782579088183233
0.0442983870588185	0.0320564929223519	0.0187437423448634	0.0673666347858256	0.036780789661296	0.0257971465516945	0.024092871014244	0.0535508193890445	0.0195572363125053	0.0584814923531231	0.0783396503903764	0.0226262596883709	0.0659253087379058	0.0328425452911342	0.0272171051938555	0.0525160905556706	0.0488503107381611	0.0320796401843151	0.0821933808418348	0.00362122578073945	0.04974893609917	0.0266779882208629	0.0393509975689931	0.0391089982944795	0.0224658043357639	0.0760830954360987	0.0422738567481002	0.0569227261199962	0.0396092074014846	0.0243346757659939	0.0337279737945848	0.0146934456047843	0.0304558633117385	0.0583180683642128	0.0734610860012429	0.0685105581622052	0.0276533117161351	0.088805675963851	0.0773811533484595	0.0483648947820958	0.04754640456812	0.0354430062682368	0.0324975287430475	0.0577098756558373	0.0291829715319482	0.0487959452340151	0.0267787424095558	0.0571183939775209	0.0160912249232656	0.0390558058779946
0.032818719025612	0.0447433627557664	0.00282953365429447	0.0473854441482297	0.0205684992964673	0.0339310610046204	0.0502065638007821	0.0410320009901272	0.0225661538632528	0.0233776720874428	0.0104460617125955	0.0372690642558703	0.0238745888356072	0.0191731711737261	0.0148912225642825	0.0168074651036523	0.0245874465843243	0.0603229462640619	0.0376272713369997	0.0122715163745571	0.00377550275674777	0.0407021462787506	0.0590499159885397	0.00924478227270983	0.0449415848374309	0.0489986766217795	0.0679178113970739	0.00567814477428896	0.0354774569783602	0.0244081339131679	0.0148863885407955	0.0246909926659339	0.0113762822699513	0.0830915621088568	0.039130144568956	0.0345696680933211	0.0191789219430147	0.0561882930058437	0.0247648650842703	0.0346890853164407	0.00751341892816579	0.0577376780388578	0.0381341133485925	0.0302362504879731	0.017020549597866	0.0525200058083251	0.0201625629955842	0.00794885863639329	0.0135778021302292	0.018072483972617
0.0253992609246332	0.0124586207423134	0.019740265576524	0.0185493084738037	0.0228459125047048	0.0219470232559837	0.0308266427707673	0.0107658809364029	0.0153366615688845	0.0262661253953206	0.00711456976802259	0.0329642872264425	0.0233749507499	0.0230660981285072	0.0433774882520876	0.0197003882568767	0.0454251573267072	0.0659282472950777	0.0178961997707495	0.0322501776249326	0.0327595196976486	0.0397271366239816	0.0245343514660031	0.0195533958473726	0.0570753788058652	0.0413916334934066	0.0106864503026369	0.0552625308291703	0.0382192482534367	0.0675173657181618	0.0411851005765398	0.0169408584232715	0.0168886394414889	0.0355004630223545	0.0360734612870174	0.0737568388782934	0.0328367940709519	0.0132934085280661	0.017198875322814	0.0247799093920503	0.0192592262057324	0.0592344680944708	0.0236511991202349	0.0516915937700921	0.0269884104103762	0.0108579711627369	0.040188098669682	0.0296564240111531	0.0420863618160242	0.0324443797308877
0.00521287428507249	0.0296903643775721	0.0290971737425768	0.020936490643613	0.00448605412882892	0.00200919511027277	0.0236377974199797	0.0141599481947755	0.0144618242835979	0.0338685319606909	0.00946354737047213	0.0239517542815761	0.0321835123118701	0.0357000059469326	0.0234097954291113	0.0630551999694046	0.0390211893599832	0.0833288415366758	0.0353781607937227	0.0546789426219381	0.0432934188672332	0.030852654836358	0.0204063425888962	0.0185617372930911	0.0213133409007359	0.0148855309920515	0.0214382317085925	0.01379290819596	0.0298022864846072	0.0153365950809986	0.0313336353418367	0.0352702934496454	0.0375134634978502	0.0212619482478789	0.0267687710472483	0.041563678042316	0.00838833385904794	0.00777739841372197	0.0151161911736828	0.0140577377673636	0.0198974025286518	0.0360069508833394	0.00844108957808481	0.0233837801666882	0.0235652325252574	0.038327778327829	0.0227057916920001	0.0304301432245046	0.0154336867642059	0.0430915396376528
0.0395488041349483	0.0729065620421783	0.0320235362887393	0.0469961636125234	0.0211741625131394	0.0490283079826723	0.0259202391048274	0.0649976572358389	0.0689162839315209	0.0572772397713879	0.0478843641090127	0.0430001614479403	0.0801773177037527	0.0529882995585441	0.0818022487970967	0.0623068216481281	0.0336845033389688	0.0206262414392201	0.0889879766779451	0.0665167537983339	0.0637716030027951	0.0483494280903384	0.0421814210157422	0.0335605098110413	0.0803794920310056	0.0671755435230211	0.0371907009622903	0.0488754422218285	0.0560296746136275	0.0455075055930173	0.0488866581818158	0.0370263936621932	0.0633467929633577	0.0307815777286107	0.0633067618076885	0.0460232750460384	0.0476140918585387	0.0457458224287154	0.0524228754581833	0.0284578810077297	0.0301134986025138	0.0398676154406681	0.0641960278287138	0.0931762668820372	0.100982210016666	0.0258332322037705	0.0787332586286107	0.0655162889793615	0.0614322420226724	0.0538301004405574
0.0441350096703037	0.0348811855223461	0.0424159524735836	0.0196655004089141	0.0522893680345766	0.0134632755405803	0.00888723837399605	0.0420016515887137	0.0513337386146041	0.0350237284912101	0.019813739190534	0.0378093255480206	0.0185259961349991	0.0469664846925731	0.0109864690729911	0.0394735954846806	0.0344054242565471	0.0359673417490173	0.0261886439687739	0.045295069742727	0.027253395378052	0.0414561782644035	0.0217316154829088	0.0268617278565025	0.0394633525588412	0.0320825160316394	0.0807516629725388	0.0281624113271467	0.0246680885415126	0.018832696527166	0.0484190647927549	0.0468300598220043	0.0796428016594708	0.0330696635741853	0.0148770616003281	0.00530295576790246	0.0499010664856554	0.0514362610269934	0.0148596795067248	0.0220432623787243	0.00926550979019827	0.0439976758942836	0.0181636973101982	0.00522486780647952	0.0227482197966632	0.0135567838968536	0.039988277546186	0.0512636797849413	0.0215516462790247	0.00769627912954357
0.0493062420769318	0.00508718323423602	0.0218441146718353	0.0278636408573826	0.0144588950745584	0.0191839281979682	0.0174597364781496	0.0319419067577456	0.0203538395109171	0.0261596703979618	0.0487183112920029	0.0172094319404215	0.0263472138410592	0.0254200181861855	0.019895222291081	0.0084613187823909	0.0322469202958205	0.0287858259538331	0.0110332963419093	0.0267141399096153	0.0202835604200522	0.0248762089022303	0.0173964897879784	0.0231731853800931	0.0394726599735787	0.0277326617584414	0.0194117621144218	0.0516267158067703	0.0817408200896578	0.0343122860792347	0.012423864425388	0.0194902578751742	0.0271182744157976	0.0249126584100393	0.0511820062911645	0.0216583916909174	0.0783927465121819	0.0250330904794485	0.017917388214539	0.00993665013308217	0.03114499434396	0.0597264491517427	0.049851205128793	0.0426535501690755	0.0262049747174995	0.0318895613800206	0.0259353723858671	0.0352458444669318	0.0144159002708294	0.00359985924710861
0.0622696292346606	0.054001524628864	0.0424212664992692	0.0346966429555627	0.0499767752355111	0.0585423597245832	0.0464420685785461	0.0300691804172686	0.0556624639147658	0.0321521447236246	0.0414797170419496	0.0608215990111819	0.0503450673259973	0.0692514338204921	0.0150874684624984	0.0441151482288341	0.032715011010582	0.025028402150463	0.0270669279615572	0.0499193344186479	0.0242356525901656	0.0483189403344444	0.0790945787940394	0.0684288835802407	0.0306139510802542	0.0168368714868635	0.0253261519883321	0.0209070632936575	0.0332121954847074	0.0380971853510775	0.0173299787693378	0.0149709914090398	0.0369239222236161	0.0208797192217951	0.0538670486263402	0.0751234908409893	0.0121926741881553	0.0509156074202567	0.0266074161522755	0.021328400631632	0.0750211588479177	0.0674857190035477	0.0230083431592735	0.0123627453938638	0.0330241739235745	0.054578303735031	0.0411306627607738	0.0497350506711112	0.0415967841796034	0.0164620971441247
0.0277589496609256	0.0100883168947883	0.0208440624733761	0.0206974289332685	0.0443561970912577	0.0245747788533793	0.0343766202652186	0.032567827720241	0.0309885231160005	0.0239326028186677	0.0696562289691633	0.0506678198478334	0.0228810675529409	0.0620774918226518	0.00907206050075863	0.03782303921342	0.0438527146711102	0.0423613948726172	0.0441602676328484	0.0213456788532094	0.0337547417541551	0.00354615679852451	0.00393367956310844	0.0275881634744414	0.00827783779244393	0.0467524357810425	0.0160805853400416	0.0359520618169696	0.0538723907509385	0.0555848905079159	0.0554126954002366	0.0304029765976031	0.0377531330452732	0.0312719701228624	0.0110912830503401	0.0185435543384325	0.00719158151278597	0.0490590938796776	0.0474791610856489	0.0578827328651239	0.0634413299025076	0.00625259662062171	0.0500992418367234	0.0493560387707442	0.0657930250473001	0.0449446171890483	0.0198333391956961	0.054765112123119	0.0293338066784794	0.0570972606667956
0.0331123513621504	0.0626986552610158	0.0498420678802846	0.0275593909138109	0.0113662397596125	0.0393101898926414	0.0632002386122537	0.0351677911375651	0.0294977929942648	0.0219957650124405	0.00618690344027479	0.0341840694931206	0.0314855825644596	0.027475833046239	0.0536558548937364	0.0795883537486466	0.0795430063160383	0.0690881832045235	0.0471954215462911	0.0721884169418425	0.0300044103864349	0.0394600671287265	0.069548503854298	0.0520345078982727	0.0245965913290142	0.0466022650368434	0.032609988559351	0.0268160099071364	0.0700987263135558	0.0469673144891008	0.0469529915525497	0.0340987987688144	0.0614498507170929	0.0350443686204264	0.0544118841793454	0.0162402990506702	0.0541767300581024	0.0337384503429337	0.0413346725632014	0.0276045808381236	0.0564025798103261	0.0511642394839466	0.0221761037540164	0.0398744982740117	0.0347068735560335	0.0448810447221942	0.0479851471118147	0.0362724934107707	0.0714358532493402	0.0411383246626712
0.0243172812450367	0.0394066928182117	0.0200329372838758	0.0536231658001916	0.0379177402025648	0.0270546234907548	0.0166429025461381	0.0176179278605252	0.0470361828953254	0.0317153809534156	0.0301430446615683	0.0410536495690127	0.0247573021328759	0.0442082957541014	0.0253551607234228	0.05232311083356	0.0596147391603327	0.0480379316965843	0.0241329635281924	0.0435026255033935	0.0235119924486987	0.0230422962500897	0.0144358487383157	0.0602891455159426	0.0810080325142699	0.0101366952275227	0.0178765241617292	0.0699070136462895	0.03352424257393	0.0471850599264746	0.0408726892053923	0.0177713919256789	0.0501801119861206	0.0321799872361208	0.0396348141859243	0.0301998856645428	0.0172676630626759	0.0398208371320205	0.0401312086512243	0.0319147825623801	0.0546278720472773	0.0752112901979271	0.021347468015109	0.0441433931356641	0.0562442022430268	0.0205898446589168	0.0260119806013847	0.0470898919623235	0.02873112278442	0.0358676848682131
0.0399508306292886	0.0146834875735901	0.0500515075707096	0.0087056188090879	0.0195903007975055	0.0305661502806344	0.0308405452858279	0.00520647769715611	0.0214726094321306	0.0345069588439988	0.0617268383869845	0.0247264420132696	0.0259372439790834	0.0365440925545808	0.0386371320851153	0.0101339334942781	0.0388385448900257	0.0328040712969671	0.0232478564604773	0.0309982154439026	0.0381623632660413	0.012787016355618	0.0165921790646393	0.0116744876898277	0.0175232190391356	0.0152573186135301	0.018485843124686	0.012367315623693	0.0204746844080515	0.0345559314119848	0.0360002375968896	0.0401088277236034	0.0231723765739505	0.0116633929998617	0.0419699448389654	0.0344038324307424	0.0158180758124264	0.0129243954548042	0.0669946667501302	0.0021571807368716	0.0458201323961793	0.0161887865928642	0.0156550770644447	0.0109909545836584	0.011153870084792	0.0137556888862129	0.0336827013198897	0.0286528962150443	0.0349721309913012	0.0243774463535014
0.0659274682922627	0.0356825098479984	0.0297611740556107	0.0398235708923899	0.0235713641224686	0.0312386525175223	0.0846666277014692	0.0341307830744418	0.0450198341461116	0.043687006141867	0.0325767688093848	0.0204457924922137	0.0243315123975823	0.0155045440538863	0.0336370373734742	0.0327343663401783	0.0417304974939911	0.0407772303759708	0.0215436824085392	0.0550026739502128	0.0585632879671218	0.0134688539711898	0.0435731042812378	0.0201625505352111	0.0242713196621465	0.0371808675233285	0.0360448446982062	0.0251818669729778	0.0405008824648316	0.0399483730245638	0.0230136830142961	0.0350383158111374	0.0224060662639417	0.0238113101562218	0.0215424810030964	0.00681367434209275	0.0530579277759846	0.0386117149156095	0.00618405131444315	0.0594792731262597	0.0500711584929498	0.0175261745836603	0.0257896196391533	0.0306208659353238	0.0239574684091424	0.0376388876386816	0.0597059651440398	0.0684786213618039	0.00401825954001127	0.0359586449293299
0.043285406099897	0.059992941560762	0.0759690887598193	0.0601821673143341	0.0422100243295118	0.0571370928966053	0.0758587952400149	0.0470149059570291	0.0610600326818493	0.0336962058785907	0.0286945726451776	0.0677652569038265	0.0658096377271445	0.101836445054512	0.0639299163624824	0.0382127676046541	0.0810573174045391	0.0211783132848289	0.017134278932411	0.0707244409121239	0.0434752604395247	0.0508952361878507	0.0308899044514952	0.0515676362764593	0.0485670120732046	0.0847783104524246	0.0613097747901866	0.0976514509244794	0.0480369065756091	0.0441049984201904	0.0633595361154742	0.0539936515255525	0.0199376025883497	0.0433222495380803	0.0609690727028261	0.0600110369039171	0.0518843643299839	0.0450412311874986	0.0691193522800786	0.049262799448384	0.109549989748156	0.0626049039369936	0.069545762805373	0.0438842695460743	0.0403922442701381	0.0969800429726245	0.00316480168447393	0.0493885383149896	0.0369972353685029	0.1064689244571
0.0794519899450278	0.0442098565964933	0.0621624248452793	0.067982752263975	0.042217898093908	0.0521082381131285	0.090521446981464	0.0713182169819437	0.0520644454151698	0.018043096305094	0.104074414836697	0.0452381377968744	0.037318338954852	0.0211279747901275	0.0705008999247329	0.0489291104018743	0.0415404052971517	0.0216992741591291	0.0795475095647375	0.0418695908243608	0.0757774413276596	0.0763817067309143	0.0783129510188475	0.06690107096096	0.058457715690788	0.0415117014427234	0.0612330639580301	0.0462485264417116	0.0419001177574216	0.0308519290627815	0.0412796787865473	0.0329286435393944	0.0687490356013246	0.0526434972745152	0.0595617080207074	0.0839097506545229	0.0846376620657595	0.0777832261396146	0.0794816074401676	0.0412905384245604	0.0744918644010687	0.0563451199583291	0.0344300277187646	0.0118325286866855	0.0510503020514806	0.106149804455325	0.0495456476167584	0.0829985689983321	0.061448365245322	0.0481917289214996
0.0280201324586181	0.035373652829599	0.00855798512115767	0.00748678951061622	0.0173517343631177	0.0492192856526663	0.0618188055402925	0.0421776436176651	0.0238012187827094	0.0457203095877298	0.066433495437493	0.0416299087885873	0.0131890584393242	0.024793728894896	0.0394739806780956	0.032784100942861	0.0306014458949211	0.0159815104814008	0.0419295773774754	0.0408647288362666	0.0259338496486408	0.0295948850789068	0.0317264972968691	0.0227235646776227	0.0551661262119691	0.0613654700099242	0.0258610397693325	0.0226030983379409	0.04269698950619	0.0535040376901209	0.0463486104271005	0.057930749136494	0.0767309759588199	0.0650080693659641	0.0167178961149474	0.0432257969089862	0.0394421462935487	0.0420277869226789	0.0736051255515991	0.061859049139075	0.0858245895217012	0.044515548514567	0.0153739572676281	0.0376101207103703	0.078380052303752	0.0550437941034827	0.0308571635170718	0.0161040197012828	0.0602089119934491	0.0572086174211683
0.0385993378515448	0.0295287582365189	0.0480154681456018	0.0539055260234941	0.0160867124949576	0.018027158386271	0.0295446353543072	0.0138701237743106	0.0107023359384354	0.0165744908547797	0.0125152998544757	0.0362008306066587	0.0571888080082685	0.043281893857031	0.0306389034922368	0.0718334641829837	0.0574435157628753	0.0150119157349494	0.0351383953749345	0.037861697950854	0.0508423932356454	0.0167737170706552	0.0142319710314424	0.0179364574929884	0.0280773466014209	0.0431282785632281	0.0743483554887242	0.0608012085283747	0.00923654068949214	0.0700437111837701	0.020463027681856	0.0154383000449726	0.0479634560847527	0.0362235530445551	0.0300324923799621	0.0472932246705283	0.0404899787629378	0.00868660494120073	0.0427950626225035	0.0442532617778396	0.0166976879762865	0.0662258270433296	0.0641238253244494	0.0904934850772949	0.0475070384595128	0.0223479202980501	0.0159440088255149	0.0269498288668274	0.0452671052030769	0.0275244117246643
0.0226551067414846	0.0321436122429107	0.028865275741097	0.0306914542775768	0.00439947306372479	0.0420182370074721	0.0241574047928834	0.0592460015263292	0.0340265874554546	0.0469516440083369	0.083226449763446	0.025090705383057	0.0526928671829243	0.022400164311241	0.00594532649987696	0.0258431351264343	0.0350707565588497	0.030692075096183	0.0399588105579858	0.0187227743250706	0.0505568735112942	0.0156632450141553	0.0118099578035109	0.0288230675724636	0.0236904845999233	0.0307129393914507	0.0202920284120239	0.0524566540686785	0.0148187189458227	0.0351624612986435	0.0290289076980265	0.017493277420929	0.0196418113857486	0.0307428435623779	0.0118948034620577	0.0155442957871687	0.0440155051602012	0.06585496038655	0.0617988518852907	0.0167289129580257	0.0311289932206983	0.0302261611021426	0.0471726431618438	0.0090462351233983	0.0251997845317475	0.00549241855042751	0.0177905845503724	0.0599965567307033	0.0192826639937438	0.0303190616527375
0.0309065370032177	0.0743950350172375	0.0244342932713674	0.0385510227787806	0.0294581837271649	0.036181477883889	0.0297231409165132	0.0155054716747031	0.032275734912942	0.012620802089079	0.0103175175235476	0.0296445806359311	0.0362386676421775	0.00419903753467772	0.0172667951922987	0.0392067030376248	0.0611381390221889	0.0423184547500237	0.00766566216241193	0.0451731175305513	0.0473656684407821	0.061395858341639	0.0067500688632654	0.0546510564704069	0.0517316310538243	0.0244306641308452	0.0551751559294407	0.015299703641717	0.0228090017928229	0.038126522073579	0.064320440704116	0.0677859135693831	0.0284236795239528	0.0498299337676993	0.0356322932337409	0.0503982300257707	0.049156138479609	0.0501345429332412	0.0078310082928176	0.02707340170136	0.0407737204559763	0.0591406410090068	0.0669603668991031	0.0350727455145473	0.00793624266083447	0.0327876694501409	0.071537027933487	0.015985669147538	0.0478529645225385	0.0370418481003886
0.0345865421191263	0.0453056904005369	0.0150377872287115	0.0533298112349603	0.0380603340311695	0.0810481408098262	0.0330620933684635	0.0819017902580609	0.0546186232643519	0.00541701842670855	0.0397524650812098	0.0531881469229619	0.0538495658159219	0.0649753250477787	0.0137326020420372	0.0538590630918771	0.0668459191828828	0.0345069902843183	0.0297768887936583	0.0436589665454417	0.0611006819265162	0.054926278252677	0.0502688627788236	0.0445301072460386	0.0361018467892433	0.0374009932766832	0.0682344911619952	0.0357926084720055	0.0249734203375229	0.0341540393326543	0.0248136346899401	0.0688778585825373	0.0588951176776862	0.0580598450809404	0.0251216593830045	0.0415871963913153	0.0726500808176178	0.0254277936938559	0.0605615606249245	0.0596085443369137	0.020314328276908	0.0346576027296364	0.0789171495745278	0.0725677340208167	0.0587454139557166	0.0455353167139892	0.0398395610779035	0.0331263792962455	0.037827162342773	0.0497783596829988
0.0498084145008223	0.025721158694753	0.0304771319524958	0.0256119998226709	0.0166455087944299	0.0346820811020619	0.0615413140466337	0.0104644904786656	0.0247032191702269	0.0405414982978885	0.0169962377931029	0.0319751427904693	0.0563818119347265	0.0187229950588895	0.0128766857168942	0.0329338474507383	0.0216780933381928	0.0246234377076695	0.00715506812110494	0.0320131480154826	0.0536167467889437	0.0430703932276314	0.0334210156371549	0.0192727203208603	0.00588828431736801	0.0235892415479642	0.016450523876501	0.0294610720960541	0.0386705735909573	0.0198117960708932	0.0451161434363854	0.00614591357250184	0.0389025514286878	0.0349445156410802	0.0144156813560366	0.0254096782959643	0.0298447157559312	0.0197785760896589	0.0116048924250394	0.0669530952407646	0.0452726612045508	0.00793074393831428	0.0179847915161429	0.0233477925178871	8.00407927555868E-4	0.0301905187006815	0.0336477316543032	0.0375092258760322	0.00734241154826632	0.0173284930719992
0.0317503862969776	0.0270614512848997	0.0326606697227721	0.0111404181206921	0.0636814561402179	0.047413054968791	0.0521340863731369	0.0190990210803283	0.0322455141544805	0.031475687383371	0.0396186707450969	0.0749430451543904	0.0669847178257078	0.0487005069470781	0.0286453063272531	0.0164772062328858	0.0433658725837461	0.0322666923281222	0.0457050228982672	0.0257449506990186	0.0258745665699157	0.0620791440720714	0.0646977420595565	0.0547414689434272	0.0284184983768056	0.0405613821604605	0.0353466150368126	0.0211834570280325	0.0591333515705234	0.020602842874237	0.0262755234239309	0.0549064007601491	0.0683741756890509	0.0406857331039788	0.0399903941916718	0.0452971894982073	0.0268235136076279	0.00905370059567556	0.0294754300268623	0.0459218462625056	0.0583829838619996	0.0363301227252717	0.0223269004695418	0.0428697820077966	0.0196316542148781	0.0239316309306768	0.0334777178991594	0.0446621974456531	0.0117832054718163	0.0507751245907383
0.043834931642082	0.0494172604125505	0.0302834190176159	0.0398545280263335	0.0292062497951877	0.0315193723116134	0.0281150965424382	0.0379003938299447	0.027279005800925	0.00954367729387986	0.0582484240384656	0.0776882892217619	0.0270363935995798	0.0243171297524524	0.00940588431726401	0.0556108230184035	0.00529629357869539	0.0168479440518716	0.0328597474271012	0.0113956715742836	0.0302862144453246	0.0111447302119289	0.0328323069878984	0.00916411963265239	0.0355619055079927	0.027157151737141	0.0278859032028532	0.0130845666281503	0.0175724991454211	0.0175814870575338	0.0366805357926871	0.0179988485467214	0.0328988475661078	0.0385879183906738	0.0171337192113365	0.0306968298459254	0.0528723275209897	0.0293772829402074	0.0162572658915674	0.0232004891491486	0.0475297657179635	0.0306995166941012	0.0139611490209662	0.0481721515685505	0.0342453252600994	0.0465833452445024	0.025498396563219	0.055949377206372	0.01308920962942	0.0339364371732287
0.0266237081220146	0.0413563413468962	0.0792145209160625	0.0566042020522055	0.0576952188712834	0.0566433990691669	0.0715271071771283	0.0895516572506311	0.0721439265246493	0.038982798815511	0.0418299274516727	0.0278260334989851	0.0419373646741557	0.0292133261606976	0.0277229140569667	0.0403024530053867	0.0146762480567692	0.0383631783732018	0.0339116326655766	0.0450655035765817	0.0532913102800011	0.0280848852926153	0.0644813651528475	0.0243642207032713	0.0612827666769109	0.0530031017044144	0.0654409273863421	0.069639700859316	0.0494474162763081	0.022168253374376	0.0347629263819086	0.0568830906583585	0.0811839752110472	0.052356261250372	0.0366214287915655	0.0221653487347188	0.0410980912261729	0.0616772789656775	0.041796566785632	0.0269093962769112	0.0413006500677096	0.0368820182672566	0.0699461628587023	0.0678436457324938	0.0381677109480579	0.0199695802842898	0.041425502404187	0.0588180323537306	0.0361747394972694	0.0473662473890133
0.0683345566203433	0.0671177582158776	0.0957879030717768	0.0316066114788979	0.0705430656503366	0.08615758631726	0.0282516214443366	0.0927958232088843	0.0767843186397542	0.0449179932018529	0.0697355446733336	0.109474018079245	0.0893458804477297	0.0580584866914605	0.0511606338002541	0.067009077468778	0.138039067467487	0.0723118211324131	0.0634115863601976	0.12636742305751	0.0889809506099817	0.0649084122311585	0.101887586697481	0.105572425743519	0.0499590173339741	0.0680225647567313	0.106940146994101	0.0656069124489013	0.0955193733287548	0.0560445904680997	0.086913321223148	0.11225976937348	0.0794861049079181	0.0438939714562233	0.0990036362557563	0.0606514534001297	0.0782221360129463	0.0843868574523663	0.108371382568863	0.0498661406817462	0.0859549526432968	0.0841178726480327	0.0783067255877303	0.0670749399375154	0.0598367038979388	0.0619475666216648	0.0306248904742221	0.0769850205671688	0.0396121164976087	0.0985351766434431
0.00605265808802719	0.0337499156020293	0.00462221009256449	0.0270845749778061	0.0482474234443965	0.0149200464830978	0.0686725935597324	0.0259674642162996	0.00552563169171209	0.0300760667450998	0.0162596750324876	0.0324229127983437	0.0421282001942262	0.0476663980885416	0.0310682467451436	0.0226645778297854	0.00864887550042229	0.0154628312980256	0.03250521349673	0.00839883984547205	0.0193900525255658	0.00907823140004891	0.0240323166071355	0.0438508673334957	0.00510588320911867	0.025537766415928	0.0280596418914301	0.0164155469643384	0.0102158971057436	0.0121309499698898	0.0176186905964376	0.0191342426917366	0.0275267322169632	0.0314012746009075	0.00940432375425442	0.00813880790305276	0.00324298151959828	0.0143881951344393	0.0366453881064903	0.0712414859563674	0.00723616997869246	0.0279144049852675	0.0388831122623305	0.00554306723571778	0.0113787105173521	0.0269654093438576	0.0108577267229906	0.0153423112063054	0.0177256423986112	0.0246297754046082
0.0375281184049915	0.0139679519089649	0.0402649229395078	0.0183545322853487	0.0466629198352657	0.0616331421779305	0.0493912631965988	0.0171758007558694	0.0608495834416919	0.0281150834719943	0.0454910866687146	0.0320150289136993	0.0493884881095828	0.0672112951930626	0.0477621710723047	0.0283880400756998	0.0308993275883101	0.0399566562335039	0.0482643720347774	0.0362593383970557	0.0345604237715823	0.0312013895360207	0.0437727851432029	0.0220191366934537	0.040556000162987	0.0208092164777149	0.0134629045813598	0.0246374159941923	0.0399066256271374	0.0320432103548646	0.0314990618386834	0.0477861285961491	0.0240249164553573	0.0202737042556835	0.040679599732517	0.0457413278829386	0.0180182617900507	0.0310550341849836	0.0283539197902107	0.0157666308779586	0.0312836231735712	0.0776218031838169	0.0222917672998222	0.0317741341347518	0.0625825692793521	0.0788285007818387	0.0131965910589923	0.0293242673676019	0.0315492766221259	0.0357815044434635
0.0143281182192423	0.0479354192070592	0.0245095989261452	0.0227522673861807	0.0468266252249293	0.0382686141312068	0.0420804672158592	0.0442708058706164	0.0608193687080834	0.0472669292665073	0.0435014086273169	0.050761942534182	0.0282317796452243	0.0348415232354155	0.0441667396936711	0.0603885179700413	0.062728960216302	0.0389375761854731	0.0261376274769123	0.0422765322392755	0.0715902137952179	0.031285755238833	0.0537311648090845	0.0593809605453204	0.0253812573734464	0.0523028448576949	0.045246972241781	0.0185428967534803	0.0571586865954992	0.0601868261539234	0.0145332105321742	0.0452496485885296	0.00560267753109975	0.0363466196037059	0.0209636798608117	0.0463733161251705	0.0359147548346428	0.0698222197005259	0.0322476744823716	0.0702282189608949	0.0283598893690596	0.0422800222033492	0.0640883214349963	0.0552894613464989	0.0561082826961947	0.0424224593393632	0.0360372577900261	0.0253931361335775	0.0392869240608781	0.0196934212839567
0.0266496065445775	0.0267140845656837	0.0307860316575932	0.0220389863392716	0.0246382110376078	0.0518628096040091	0.0271573966572159	0.0572009699376296	0.0250553041656388	0.0481947883453969	0.0168131648802824	0.0187638605556001	0.0312702273234366	0.0377907705109502	0.0419701020626374	0.0316862190189189	0.028998302856038	0.0203272101431849	0.00788426573448067	0.0367231333000072	0.0299380970095264	0.0440587023638045	0.0539906664072199	0.02296555498644	0.0166083834506509	0.0294739131829634	0.00869262508733582	0.0258365580276669	0.0259962253998561	0.0441907495416807	0.0563251702641732	0.0687478426255948	0.0546565418251109	0.0141574935564636	0.0139233015829829	0.02274499330623	0.0422722707524188	0.012957694102315	0.0382829457232742	0.0189920657038143	0.0376794536780166	0.0117880877775084	0.0128081612153651	0.0872313926992169	0.0706082599028704	0.0444589751216512	0.0393574761129954	0.0237287780699634	0.0530809908107799	0.0302534150263887
0.0130857310797202	0.0154914602743616	0.0191213075290916	0.0640413143884324	0.0212491617809268	0.0257886942910105	0.0210683883303318	0.0567183600368911	0.0302615564393456	0.0198062725734299	0.0426138763666602	0.0471437774582701	0.0193715232871952	0.0538038640337634	0.0263862952120111	0.0524152440955301	0.0570447757271891	0.0418813103321685	0.0377794877917118	0.0274468707704819	0.0771231152758821	0.034170562891227	0.0512842058505979	0.041067221585824	0.0243801011936805	0.0470283951540822	0.0845444130497586	0.0442487540120646	0.00709741760927515	0.0307232005358626	0.0130371594806455	0.0406466334775967	0.0293858191035336	0.00512601032475767	0.0498331090585456	0.0762282581978223	0.0349436554481682	0.0576470161400259	0.0270701301982683	0.0294991262183899	0.0470501727971588	0.0209791847089371	0.0312923363768511	0.0214366873104346	0.021684450230605	0.0203987895647251	0.0208321681976697	0.0210334453959997	0.0257423830375706	0.0618350916057298
0.0150374910587034	0.0607323488046998	0.0207524756013469	0.0352496842044383	0.03493478694782	0.03561755686977	0.0487692035960564	0.0453408155094337	0.0138050387442312	0.0398734093346604	0.0462706927461012	0.0274423243643336	0.0644392683874957	0.0274221678636636	0.0182872454155563	0.0039211644551689	0.0285141313977333	0.0526415212210067	0.0183465812037993	0.0619333562872383	0.0223999600229108	0.028624618359052	0.0354308903831329	0.0731510443954323	0.0460493090652238	0.0259950342799144	0.0219538347826223	0.0267889229580064	0.011003241520839	0.00833255529621262	0.0872096721719891	0.0231559021445441	0.0277597340671261	0.0149919084608941	0.0029117478250331	0.0256638023705315	0.0323410219866444	0.029061830671052	0.01311268691619	0.00637831868489001	0.0245690905669095	0.0432637635190567	0.011830570601591	0.0568396778077424	0.0257406645650928	0.0309437861447173	0.0307873723351149	0.0440318358039101	0.0185902097189192	0.0290533470701196
0.020698764350608	0.0191029642625579	0.00559387724665683	0.00303700112955327	0.0261168710799303	0.0303985306757087	0.0499854719281803	0.0231394806612095	0.0312935013841002	0.0208524165797085	0.0302011516033696	0.0236574653795076	0.0100459199269276	0.020387872996392	0.0314493489101829	0.0372242498202932	0.0624721540189947	0.0412321054872778	0.049874527126045	0.0169030431306751	0.00605432528174379	0.0283210094740972	0.0238482252469088	0.0251586555161126	0.0246264740184078	0.0247434961036572	0.0194897755112931	0.0281717551374763	0.0310470016402228	0.025558158875099	0.0317134699363693	0.0404011743696888	0.0427847603438042	0.0147097412399152	0.0476159316932819	0.0226133319962923	0.0208175877241721	0.0206131436515855	0.0272925377288738	0.040927546304494	0.0276016518123282	0.0253407129812896	0.0135929036424433	0.045748654775568	0.0157027181065222	0.0141915319905634	0.00761927401651923	0.0106862168032325	0.0284954074800923	0.00999311718639129
0.0277745583424101	0.0417830646328797	0.0234869826609724	0.00857893207055051	0.0476883788277658	0.0738474191139602	0.0156167487975526	0.00969664341750371	0.0279035793748544	0.0319770824340075	0.0122292721841171	0.0221520154714529	0.024909070665075	0.0338746472852161	0.0455524837953322	0.0236806205519992	0.0198552166532879	0.0606557836465636	0.0454680439836431	0.0262371705589761	0.0491509291462257	0.0112188544666969	0.00629042100856159	0.0340934736145278	0.028321678493827	0.0372447722101586	0.0142225023508742	0.028726416329854	0.0538172202588075	0.0245498173160331	0.0183402508716239	0.0484352632253341	0.0591350026690538	0.013923766712676	0.0270604648548173	0.036493444036676	0.014008260335171	0.0123397391588546	0.0239195689516455	0.0103146120995556	0.010524350958649	0.04726223181153	0.0120603194082122	0.0144131857143449	0.0303370093687051	0.0211140334547324	0.0639011624062161	0.0376845174908582	0.0106470130560395	0.032184347810675
0.0432070487183746	0.00773851784685272	0.0372083424024367	0.0298019430884716	0.0144440453769945	0.0240996331887957	0.0432054847441803	0.0463416813822999	0.0290748286444439	0.0436462569882607	0.022844495020221	0.053989013231828	0.011310903037627	0.0377346698260433	0.0585882505327893	0.0329983705474355	0.0699741239381394	0.0479632616176694	0.0144828510598129	0.0453479540857766	0.0228530058741886	0.0375026888735581	0.0402284847089488	0.0428981915379017	0.0195253225131366	0.0365707678519986	0.0108667485518443	0.0586406275724101	0.0621081077704393	0.0114867424295012	0.0184589280749307	0.00374174440336509	0.0124386574132105	0.0447314992391648	0.055022457024107	0.0370593604356497	0.019997590423001	0.0331728175959323	0.0619724737533076	0.020933639953238	0.0292102957196123	0.0581240648860737	0.0371517196092816	0.0194264643472546	0.0268200585441662	0.0460317466677129	0.0373336463947255	0.0144755703471782	0.0181100625512696	0.0354163249110477
0.0232169413483323	0.0388641502521206	0.0629005685858642	0.0972425589328481	0.00353912298970522	0.0179447748947465	0.0343744670743654	0.019160526342993	0.0321600544710748	0.00989979559037241	0.0380962745330318	0.0316005900168371	0.0260638468694569	0.0308376318046928	0.0311988563439784	0.043269922427024	0.0275685436037682	0.0560723514256936	0.0573914410763574	0.0551978338277455	0.0293663618915869	0.0423367935047956	0.0549938431648753	0.0166870459232133	0.0650874636533859	0.0166617556616252	0.0170250997665564	0.0333240530078876	0.0488526923506187	0.0251832416315985	0.0384963769418747	0.0273972357159075	0.0637179703142057	0.0269912346211951	0.0288783375684578	0.024985817777285	0.0300166919776387	0.0287965433984359	0.032879707302977	0.0271478564257751	0.0152734714504758	0.0225123687756035	0.0296628534924137	0.0396628960943626	0.0618605297918188	0.0561574247975537	0.0214742077740367	0.0115767685473948	0.028319573012106	0.0415155333985546
0.00808418848767308	0.0289532750753002	0.0319975063791571	0.0130800986579314	0.0176839743613398	0.0144721827752187	0.0192637832793094	0.0166284011852426	0.0499744079430752	0.0426008923945884	0.0381883047790826	0.0116474239685702	0.0275287394922506	0.0104968655749229	0.0339223501470343	0.0140822260446456	0.00860851380019223	0.0184771020364365	0.00548753992180285	0.00250521242824336	0.00456445657054868	0.0269904405210623	0.0414926691461516	0.0143706421109039	0.0207760100703177	0.0294070657544598	0.0199298119330054	0.0276242788670199	0.0154140968218873	0.00899498976001379	0.0150221931536511	0.0136749465639992	0.0157163600353422	0.0174532054477537	0.0389446701837004	0.027311078722491	0.0208894185785499	0.0355593833697099	0.0302675518537146	0.0190476211971655	0.0673984468400311	0.00949448029237883	0.0217511960126242	0.0407163006862853	0.0221739427281325	0.0147279464331109	0.0321480832185626	0.0209228909321315	0.0164049732969097	0.0143048889609535
0.0614331038035698	0.0632832573124061	0.0503482957779706	0.0901606016545509	0.106442681627102	0.0546123979543168	0.0655000967497866	0.0265904501478049	0.0381828651299205	0.0721810549793843	0.0643867913604716	0.0820052272162531	0.0540961657093966	0.0595729916648627	0.0719399758608613	0.085168832807875	0.023583951382064	0.0240701863388752	0.0580213246885703	0.0445001334451673	0.0465966581358245	0.0695902565816925	0.0527516354678194	0.0676559728660589	0.0889210494750934	0.0625603402922283	0.100241553889358	0.0669010389131879	0.00982150279816978	0.102904561249721	0.027950345056498	0.0216984173795602	0.0253465059002479	0.0761730725341843	0.0766478561418446	0.0902720957769282	0.0680087632683884	0.0579589171131018	0.0742721057236484	0.04419696674689	0.00777041859469025	0.115412019472142	0.0770533190757218	0.0636489177830111	0.0403504483816289	0.0808842590270938	0.0311300926688389	0.048689694432318	0.068428279938041	0.0365570905447808
0.0377735843007169	0.0401220655112196	0.0321543518691191	0.0170302042861009	0.0456819434884682	0.0226505806928697	0.0140027666073473	0.0529384136584579	0.0248074509177888	0.0314523220453594	0.0230432778629821	0.0260472553190973	0.0162968915058087	0.00505486706462	0.00713435939589372	0.0274354069744373	0.0321184676232382	0.0352856269024386	0.0287042099700549	0.0345129968329642	0.0165799478962753	0.0215520638129397	0.0239991338477313	0.0270104413253364	0.0425311989194873	0.0430328008321013	0.0747021926408715	0.0567411208893065	0.0219577524756178	0.0278054634078453	0.0208508606940457	0.0389099764936963	0.0325545203220208	0.00916454893309349	0.0172507704651874	0.0293953243547337	0.0442605604775595	0.0485276492151371	0.0127401429193285	0.0264682172195787	0.0173804998715082	0.0494091382958912	0.0285122058148331	0.0443368798444094	0.0305174474972351	0.0323759044704746	0.00754583926081997	0.00870964971871482	0.0183886630037776	0.0843859423338959
0.0152250349965893	0.0283007741719869	0.0507505589723118	0.0264092157978534	0.0302075304962736	0.0184036274416757	0.0601300588733755	0.0381515136371442	0.035043560632454	0.0565423317631498	0.0383018466545562	0.0199163114940961	0.0134274922189758	0.0277249925062316	0.0354401832915227	0.0340023441957849	0.0256840091739977	0.0288945699497324	0.0254802231183108	0.0442895742074961	0.0365615133489589	0.042396353077345	0.00298191996344922	0.0252169465440362	0.019003639157935	0.0313677027061227	0.0355739517955483	0.0420135303360822	0.0150723834550014	0.0350346701332052	0.0225592007511193	0.0294534117184716	0.0195336050603167	0.00481963042504143	0.0477851810235025	0.00686335558441933	0.0175193093476696	0.0255373888467008	0.0226779476826653	0.037437071843535	0.022675470297386	0.0116500851610677	0.0200452528621442	0.0177828427493515	0.0395219838592377	0.0171402764078063	0.003628645531784	0.00587904319851632	0.0369147136790549	0.0341095580186962
0.0179504683258343	0.00941430882486548	0.0230401154134457	0.00886626097236625	0.0114165548189091	0.0368371488273672	0.023899626178944	0.026050019451448	0.0268437686212667	0.0234654261458077	0.0580259735475839	0.00300760552274429	0.0400460109344239	0.0205691506820182	0.0414330287878367	0.0220330122332758	0.0391723929539057	0.0358675866962575	0.0142783953817436	0.0567695687584405	0.0324610068252746	0.0100838359964011	0.0224170474602924	0.022896287295025	0.0241362675572923	0.0239602466912646	0.0369460718186088	0.0408702386792967	0.0290903353412383	0.0373771481949841	0.0121256464643189	0.0395847156745244	0.0365760904619083	0.0199837961006712	0.00858351241874124	0.0146668660187316	0.0339892150796182	0.0395571081572478	0.030152710820852	0.0117364744229141	0.021870636513874	0.0186432589198123	0.03448128651078	0.0352494812631628	0.0425422884350537	0.00849573276690328	0.0463963727100266	0.0325217865666341	0.0149563491363421	0.0274088483646887
0.0383972635909644	0.0689333266319333	0.0600612316151908	0.0265638829709569	0.0478708253222116	0.0489313418307302	0.0495055249852963	0.0212471565528023	0.0283815679959291	0.0310230064414878	0.0269945852514203	0.0248010207133407	0.0225469049910381	0.0338687260343875	0.023007275804991	0.0415443001143526	0.0152087538408066	0.0460306914950156	0.0560636313529493	0.0332594633292737	0.0203862384104581	0.0458579085074423	0.0190568350678372	0.0311982964008958	0.0199059031214045	0.047964472730346	0.0357379985326893	0.0465921312506146	0.0441759201625143	0.0497746866770887	0.0265264659946105	0.0371020442390607	0.0466835190445461	0.0112321177322315	0.0252060354516317	0.0344939314316142	0.023331839656478	0.055071152529001	0.0339876657139027	0.0274262022400806	0.0331224893373807	0.0202088553174376	0.0337627687494481	0.0364536392954447	0.0103581912438268	0.0138053238815234	0.0265359204032666	0.0624350077620977	0.0317659423041789	0.0344154164191645
0.0288016882060095	0.0297663005334993	0.0440945746825173	0.0118653918145039	0.0300719712852101	0.0255132350608424	0.0524004936041074	0.0314514863183708	0.0246499196298276	0.0208816025631084	0.0147762815797697	0.0404069152668327	0.0257731066949737	0.0489112407035326	0.0302172940442282	0.0409631269303016	0.0446635609987934	0.0418609004631872	0.0500131142324101	0.0494924749696931	0.046494403494254	0.0384768276186341	0.045081053931918	0.063258159533129	0.0119917949010381	0.0309086493041996	0.0392316047735525	0.0143593165159335	0.0245517213476082	0.0253077059875737	0.00997178631469372	0.0509949033532274	0.0502527778989964	0.0318889946077279	0.048614237565957	0.0302673533987777	0.0416413070127212	0.0407237759487563	0.0187431764303839	0.0432335394722951	0.01632982158089	0.00507076333254961	0.0676586136561857	0.0364327544027733	0.0336186435929714	0.0113711721898	0.0170486811663835	0.0456973238177467	0.0394056446169137	0.0158315694207531
0.0191302589708048	0.0623959630884924	0.021684249563462	0.00559522676116438	0.0710469090563643	0.0106404653682675	0.0391637027257242	0.00818093063620319	0.0312474307146716	0.0549108493222569	0.0506328958908574	0.0495708258825743	0.0321724611302664	0.0642447670275525	0.0655801704767241	0.0197497334511684	0.0296685050815172	0.0274847766088593	0.0287169680807236	0.00603130521401637	0.039605167231523	0.0140556500683337	0.00370078362913181	0.0326273811218986	0.0407251466924418	0.0231180547193833	0.0254561355915033	0.0460082967112031	0.0644941397106908	0.028396643357964	0.0583989641994531	0.0563168230418238	0.022327061454139	0.0417287915541728	0.0802615975166019	0.0327971263673466	0.0133932708532317	0.0434040710670151	0.0352284067793095	0.0456288141503601	0.0732367403659837	0.0239947627462515	0.0439077956355737	0.029057748113782	0.051499741657519	0.0424620691662033	0.0375160847887365	0.0520492689680508	0.0434829950084654	0.035935564428389
0.038330742655305	0.0285519284847963	0.034744886902472	0.0141464423552171	0.0589413956070689	0.0172049824972972	0.0340918416406301	0.0394249959481368	0.0148010028664074	0.0283362752558006	0.0298535028745791	0.0343475617119483	0.0239798015454194	0.0255613093419293	0.035215989896698	0.0286563959826423	0.0128885409069762	0.0336547252633386	0.0351526295253698	0.0313447929116793	0.0248611273624548	0.0229775699665978	0.0191878475263236	0.0227323957136292	0.0274522965543477	0.0233336156353125	0.0252021991089429	0.0393322021497053	0.0465222501088866	0.0222130882861884	0.0203408026358061	0.038210429572075	0.0255446592254097	0.0329046110981379	0.0362534076795492	0.0523737976181115	0.0369493317899378	0.0336291936063965	0.0145071696819304	0.0201266922870351	0.0278915052320914	0.061233597730923	0.0748210527727409	0.0081502902246201	0.042281920729929	0.026349892217076	0.0484162075797114	0.00576808891872742	0.0151284566543984	0.0448376094342328
0.0536737537692101	0.0218339850040802	0.063950358971041	0.00597714792234323	0.0292851294827376	0.0142802083200448	0.0345554071029412	0.0254877313903945	0.0385985239813714	0.0621557979327775	0.0605069775514105	0.0365107054989791	0.0092906459204614	0.0432125638749657	0.0217923943375476	0.0420979696831724	0.05589132146552	0.0292506519963432	0.00608996139822315	0.0292406195623721	0.0405571363762532	0.0380167550839722	0.0239544649639564	0.0171545587222961	0.0503625317806204	0.0433786256464787	0.0610580415773926	0.0433384348462482	0.0426970704530908	0.0296188118806815	0.0280771148781664	0.04059599019799	0.0433375451673509	0.0413965431977236	0.0511427821211674	0.0459630611466262	0.0381334928417382	0.0159005649532116	0.041361597122031	0.062790598323992	0.0482877276418398	0.00735515046429711	0.0369083530777316	0.0621292339969197	0.0367765155476222	0.0361718310928891	0.0581606033537179	0.033799327331495	0.0668525739607805	0.0319125613830448
0.00973796698853046	0.0114156157695805	0.0267519880426184	0.0194334327499853	0.0424555041185781	0.0267507637395919	0.050880467565277	0.0101030222869365	0.0134749166489268	0.0300708210784558	0.038202859375942	0.022754114478496	0.0328761720145719	0.0151683249676324	0.0295012779140599	0.0312560167401402	0.0446418805997429	0.0210591424118961	0.0199961469587743	0.0288301076151235	0.00578416110989217	0.0278857646765101	0.0110017961706765	0.00161370353602266	0.0319255432576252	0.0216011282023018	0.0196838306058962	0.0199723298730479	0.049624401844925	0.0175301264475387	0.0490043486723423	0.0372233164412966	0.0399441512742003	0.0251538518520316	0.0122846309499065	0.0552647060207914	0.0151873845113247	0.0683353071601475	0.0209785582574212	0.0268159323346202	0.0583916669143201	0.0361994901332671	0.0286803407423782	0.0230747773067071	0.032068695690163	0.0144655475450306	0.0273405874465199	0.0208922504154996	0.0372007240779495	0.00815595865780872
0.0257166498645916	0.0154095086362421	0.0382791649977086	0.0467042784199446	0.0355038078243926	0.044826753873154	0.0138938105201679	0.0436956629442351	0.0259196613060781	0.0383624298223614	0.0384359416734077	0.0448031367665758	0.0330706422508593	0.0680548506638645	0.0638269234408498	0.0287646531396469	0.0244380553785694	0.0319708716506451	0.0696095422719759	0.0623749097202721	0.058693084235614	0.0293741428099848	0.0706365181974098	0.0425341734241069	0.0119955806308323	0.0208991968658654	0.0345489579880609	0.0309499666168474	0.061832546482423	0.0329979358091154	0.0300649460339745	0.0673219227705032	0.039570878310596	0.0241319933860396	0.0291083210975573	0.0298633597015586	0.0417899366021749	0.00507206634460996	0.0580202771386564	0.0602622825418769	0.0434669950449074	0.0449838191675918	0.0186576674011818	0.0275221352322835	0.0414256070198446	0.0623425198130159	0.0474491125897349	0.0670572747579047	0.0549654442828629	0.0213176448909372
0.0228968776185799	0.058471473079029	0.0217520914633258	0.0408448633995427	0.0377016096848179	0.0341113162200479	0.00788154726070066	0.0420513745532022	0.0147736570908433	0.026116498672167	0.00437493176273573	0.0292899181537402	0.0205720023164023	0.0203284878986599	0.0398008264438617	0.0108293465160969	0.0312377473085561	0.0184010256174432	0.0321687862005703	0.0456888265050453	0.0184289359008152	0.00731736569605271	0.0170673916779168	0.0294687623761136	0.0159641718002433	0.0227468242526226	0.0175753024136037	0.0352064168688376	0.0162330213662903	0.0241248730726527	0.0308864012582496	0.0154313282481685	0.0193571220969053	0.0176384253143396	0.0262328892635366	0.0168406295798189	0.00831674911979986	0.0268641564066788	0.00427803446549262	0.0327309297270029	0.0154907109581332	0.0116563934161354	0.0200786262552123	0.0125305035171776	0.0164221983626013	0.0180594061095154	0.00632343586569999	0.00891620595008129	0.0450407399666846	0.0290927376996614
0.0675863206409589	0.0228852164544297	0.0185635734741176	0.0364216802657566	0.00609834392126625	0.026415372488023	0.0101074767211171	0.0186914258477196	0.0163405761827016	0.068309949242745	0.0545759556455496	0.0277341879310879	0.00306717800241492	0.0411793768096264	0.0194476939525306	0.0330971825529153	0.022843716751044	0.0270371691660943	0.0326969853266474	0.0244969186387991	0.0219732801367629	0.0336394206509	0.0276100314585351	0.00645932984132843	0.00371097854262862	0.0262681571794445	0.0259304998122481	0.0146469552587381	0.0463562704395446	0.0176364165037232	0.0133723301738948	0.0311791105696138	0.0165813075071792	0.0143371977721639	0.0573193526171903	0.0143534826975176	0.0417311350000512	0.0229355230331463	0.0127739118418801	0.0505310793216145	0.0558483996046234	0.0183757633794609	0.0265267271088048	0.0307697087152873	0.00463357051900292	0.0298576261992812	0.0133688913065942	0.0644513608539657	0.0349821982191871	0.0135376446674458
0.0464500216610757	0.0477647487621907	0.0806011051940065	0.0454200458020025	0.082525245016207	0.0463116602301105	0.0453301257984147	0.0528329563962807	0.0430142662025542	0.020332434213554	0.0348479544411815	0.0158651989118834	0.019527011195034	0.0454714841906112	0.0597483736653618	0.0255778941176888	0.0610279991181302	0.0340442301737354	0.0211623912466054	0.0415840007811586	0.0206525920680024	0.0361290203227738	0.0308696280897234	0.0382792634168136	0.038919875204949	0.0622306449730814	0.0330642786316109	0.0410247380803644	0.0402522469781477	0.0459393838996324	0.0182738290640057	0.0353290423714669	0.0622065469273589	0.0113039819987304	0.0244353513322584	0.0171786688127849	0.0421323477662027	0.044439187526809	0.0739322642751735	0.00734890779222187	0.0305886886430425	0.0530300267094606	0.0414566579971758	0.0378493788388409	0.0297114795583435	0.0651267463351464	0.020491043291946	0.0141981664695312	0.070372230072594	0.074003139236204
0.0332480861435918	0.0307619360768051	0.0103176728752036	0.004612681127506	0.0232448039799436	0.0389137746082027	0.0239608409522558	0.0384418083712003	0.0215519820141434	0.0137231545008625	0.00471258473585038	0.00899042688565949	0.0331329096199115	0.0163932006600298	0.0123637755162341	0.0365863293203855	0.0342597035168972	0.0255792016747669	0.0268735801010272	0.0297353095492631	0.02402215993384	0.0132070806261478	0.0156385743553241	0.0301787960565677	0.0382001307441637	0.0461560804278981	0.0431647494654972	0.0102042065937903	0.0263516872892344	0.0281030777942428	0.0210955393833047	0.00994718731208476	0.013246424788308	0.0337673797712289	0.0490823652568007	0.0408186773942138	0.00704099722304405	0.0140833087208642	0.0392085790508807	0.0266958758810289	0.0219957232819701	0.01269964426826	0.020296596857466	0.0364269897438798	0.0165154059325589	0.0314958827643961	0.00842307414162609	0.0479731328462368	0.0377111838297678	0.0101370536210688
0.0175122004127551	0.0377258049012635	0.0423017021332476	0.0563145616112218	0.017588137361395	0.0233305364615733	0.0365435752856148	0.0167084310143891	0.0489337740936881	0.0224780361864755	0.00476990049260133	0.0134585381980734	0.0307671818534408	0.0463107085990943	0.0527548637005272	0.0459167576968507	0.039347472554816	0.0151780286155693	0.0326048319151582	0.0171198366889122	0.0591298784889239	0.0193476466979579	0.0295686993497939	0.0135676256568496	0.0135198509690402	0.0521838985935739	0.0245652157593008	0.0276276580439707	0.0392612893377271	0.0526726302845652	0.0136540268781186	0.0184693935340092	0.00678014273007189	0.0261500131784173	0.0270315869486958	0.0311154123285873	0.0248096878133059	0.0174216833761979	0.0269894224042309	0.0201785284794452	0.0292655228929076	0.0248566028933868	0.0227419716344169	0.0223862145447511	0.028218245024893	0.0497131079467759	0.0104556412643168	0.0244977127855173	0.0227318733986328	0.0393834876809685
0.0227704696210887	0.0404604322531747	0.0395782153562253	0.0236850918307561	0.0257811579685184	0.0271018428147013	0.0259884674342852	0.0219261328830925	0.0138040918465368	0.0161591356346384	0.0164234786687227	0.0207864113736769	0.0118552311484577	0.0323257488907604	0.0456407237642875	0.0240916148949546	0.0271953958483362	0.0577362867199701	0.0336540786482486	0.0166642098440048	0.0496571329451429	0.0180310659384131	0.0418518944457536	0.024803814904361	0.0252470347975631	0.054471885384423	0.0324947997358408	0.0229375977581336	0.0105710200406683	0.02570018002435	0.034279730772808	0.0124960802395818	0.0236796977157781	0.0268326746289062	0.0316052448340002	0.027735667872038	0.0196233554293939	0.00601218670151826	0.0253321581013447	0.0341701531474721	0.0183669255352855	0.0133518095737531	0.0163746725924173	0.0237778632497235	0.0177632918232955	0.035967584467858	0.0107047017879037	0.0318029737356217	0.0306019284866758	0.0424251571747
0.0297844705328146	0.0510848156289851	0.029353000685412	0.0230003689674788	0.0407679335007307	0.0149871298927192	0.0303261082763285	0.046236715142313	0.0111160548960726	0.0458526825968994	0.0218000386838304	0.0395535441009083	0.0625036492834563	0.00568495294943767	0.0604455335363416	0.0587328108844494	0.042819488777963	0.0455127818839818	0.0271212213496314	0.053521399328151	0.0339713895101452	0.0072541159138223	0.0268865539445631	0.0403782766164803	0.0488720756161686	0.0389383498623889	0.0414394357675481	0.0312880553606548	0.0333874346397518	0.0285188350995198	0.0202423462520727	0.0324459236082747	0.0409792131562589	0.0429957477251751	0.0300694951133298	0.0163537353296461	0.0525912759763908	0.0501169550552755	0.0236867280399809	0.0470641766322933	0.0319494525621285	0.0285087277037787	0.0351643107248955	0.0194266603338942	0.0209046022131238	0.0394269878408566	0.0450248690321763	0.0437919792778358	0.0205037329663869	0.0429869685462896
0.025813831106833	0.027998797018231	0.0360001411073317	0.0256737976674392	0.0130860797000279	0.0601712668436582	0.0350708188041568	0.0429022405166062	0.0317404899425274	0.0110425289630294	0.00673145459454834	0.0213119251271096	0.0232799020901077	0.0121703342672468	0.0568235415802755	0.0193590659844122	0.0119077331044044	0.0530424969821292	0.0312051054905652	0.0234742693772905	0.0290173873927427	0.0269520919046663	0.0295614193594963	0.0385008508011239	0.0193779186986281	0.0203670886258553	0.0461979370545666	0.0409441851053839	0.0248779246801541	0.0171932503013342	0.0378176810492923	0.0383671306415179	0.026051211520561	0.0290087255303986	0.0360376988439079	0.0285933182462242	0.0349064495474633	0.0483010948966222	0.0356043824993455	0.0270170854930301	0.0269102128241525	0.0121303934939607	0.00562961726030545	0.0278167663140362	0.0370769871689165	0.036203290159957	0.0057215322886753	0.00521036659478947	0.0332740655749324	0.0300901804243265
0.0252532545283435	0.0313555824518761	0.0389053436785345	0.0235684788351327	0.0336224048389835	0.0393250048715554	0.0184163921986943	0.0553576696724365	0.0400540266864307	0.0461230994816318	0.0117486656263069	0.0225948395530895	0.0485831215450387	0.040463329069665	0.0187579852080021	0.0487974750069714	0.0576073171501399	0.0416700635858886	0.0272740187297453	0.045560726422499	0.0420349917080484	0.0362065314018205	0.0620084236736671	0.0357876716272867	0.0843557663279974	0.0305023171916659	0.0507855726203715	0.023419096810955	0.014434664518397	0.0568370352205642	0.0380955082464967	0.0587095908360167	0.075474404340826	0.0428716478530159	0.0338021688454484	0.029318128457816	0.0551051488549119	0.0461686562469182	0.0166076255867026	0.0198532636966545	0.0573875534713042	0.0349300070568264	0.0352917278778466	0.0265859730234761	0.0448529307589883	0.0310770458874392	0.0151362784988212	0.0132869924250908	0.01051136295758	0.0565281430986602
0.0336615149390773	0.00709511161874893	0.040952501405648	0.0348018001947801	0.0333664577921938	0.0512689122376134	0.0415721842512046	0.0440236705062004	0.0624854842278992	0.0493729025640665	0.0277543274565225	0.0433223688668302	0.0613094935393247	0.0315990518949254	0.0307133882067871	0.0412560031563787	0.0392270308611294	0.0793678215395364	0.0516429248362251	0.0438079524502036	0.0315174687738229	0.0670792809366506	0.0541620039567564	0.0330385087947338	0.0529473406815876	0.0272097809462131	0.0547965449383171	0.044053235287831	0.0625216742772904	0.0574663170598604	0.0763581454620318	0.0555927902223166	0.0338308422993768	0.0293314300373661	0.0538701845281127	0.0220443487475003	0.0326812369233235	0.0567743061203429	0.0521462270737817	0.0712435129545006	0.0291597260328865	0.0841925384041181	0.0594198856117419	0.00813789324510349	0.0661582992308751	0.0443561070652599	0.0121641945033578	0.0434934516026873	0.0298226348072684	0.0561604755608079
0.0163374718843749	0.0246518479347071	0.0195357574437149	0.0454832307688458	0.0505358565458576	0.0278339265734643	0.0324372315338794	0.0334738304321645	0.0578538976960907	0.0500995328334996	0.0447530826429923	0.0409695496193628	0.0508624644148181	0.0142390092500434	0.0445519811650472	0.0495317154527935	0.0213039134335821	0.0202486475797329	0.00836072141311149	0.0464541415188213	0.0363124175110655	0.0627536510521747	0.029296308560853	0.0566434762233613	0.0127399104213856	0.0472969632841232	0.0349302128831847	0.046989950254366	0.0594431546467287	0.0409003734297439	0.0359221166387784	0.0331951726775576	0.0562600624533105	0.0520047134533292	0.0158089409948913	0.0298138180323136	0.0479074074373911	0.0252600880350089	0.0336041611300089	0.0388627095449725	0.0486274340775791	0.036763410016462	0.0186076739141026	0.0600631829721844	0.0640410254626868	0.0340781966887622	0.0394294482641921	0.0343964671885428	0.0307009549212936	0.0302119159123568
0.0101728050823581	0.0128153234952459	0.0569446756395574	0.0127771451250211	0.0511540057125324	0.0633039874346672	0.00913111471609819	0.0284687791067513	0.0204973514724537	0.0271769927040079	0.0508752287383212	0.0153479975091117	0.040987200453777	0.0284141984410083	0.020572702931878	0.0293675248932947	0.030850391519488	0.0171548074994818	0.0401746397975502	0.0442152817298514	0.0456919622788188	0.00653538767207149	0.0209586494314591	0.0570872194808339	0.0155486832213845	0.0512978870245335	0.01070552127769	0.0563386310589491	0.0219492845425181	0.0837360083863097	0.0333666593332506	0.0252444494359651	0.0525618050926203	0.00695094636644839	0.0157239711270202	0.0439723168976414	0.0187243865280014	0.0145079706536269	0.0165201663568201	0.0397638091741636	0.0196143859884535	0.0392083918877898	0.0195306949947907	0.033450305238771	0.0224013109404005	0.024882020665784	0.0458210408063588	0.0161929146825216	0.0176775557041691	0.0138789142494217
0.00219317936856611	0.0264669147532934	0.0173632544316554	0.00715806929508901	0.017226676846189	0.0249113218243089	0.0363843394095322	0.0117984914728352	0.0200483439170072	0.0082677650049087	0.0327714908936075	0.0608397958994128	0.00969230341311012	0.0260189333158653	0.001989884656821	0.0217560922603438	0.0420119458766167	0.014047200351651	0.023376356841191	0.0343693663113608	0.0732906413096577	0.0508542527809858	0.0128224397688802	0.0390201815213965	0.0195100206722648	0.0351369319444371	0.022735546148516	0.0093285014205994	0.02617871770754	0.0319213759399137	0.0376905523909746	0.0394562756394492	0.0432224216174939	0.0370996508167948	0.0455766235063593	0.0536217766692041	0.0131210207188923	0.0200814333795629	0.0224415559276312	0.0431075277846506	0.0206617563451416	0.0465585966265522	0.0161197753189784	0.0339065710346907	0.0294307459981972	0.0438812017061896	0.0047842071967812	0.0346874364610373	0.0263751414015543	0.0176116739738731
0.0287012959759938	0.0271000784715701	0.0220025465981526	0.00814561644689584	0.0417972977514396	0.0223429186832092	0.0396491973617991	0.0325213621306673	0.0288157950953226	0.0178863183861221	0.022483618386547	0.0366989659560729	0.0221730163852897	0.0176241388018252	0.00351261941240437	0.0562119982061348	0.0132988665360865	0.023662942273936	0.0378318654585998	0.00854754040953909	0.00642999126559588	0.024838114545287	0.0282641182889844	0.0238880615786563	0.0261739514525759	0.0234123573154358	0.0194145973794314	0.0450214490248926	0.0430298386099146	0.0258797980037577	0.0549226222862772	0.0178095566724169	0.023480944725462	0.0124627207318509	0.0439015352966807	0.012927536516368	0.0276917376804887	0.046890189096745	0.0206078680515986	0.0561989172968786	0.0217579854197258	0.0227649608195298	0.0233668504467043	0.00883034591815349	0.053875701964983	0.0369715071593924	0.0486270928644979	0.0291490949470923	0.0113827946495577	0.0138527258789788
0.0702186845410543	0.0174788793390879	0.0437970720899407	0.0231693495209905	0.0257643334649264	0.0131924200450782	0.0483294853520664	0.0270704738417271	0.0300402068068947	0.00609811197164475	0.0544315589948414	0.0210815803615829	0.0193269716678661	0.0480804773127483	0.0225142806124989	0.00297196773966357	0.0279380255013575	0.0177808732824434	0.0353396615935863	0.0213019355014052	0.00270743225323793	0.0144639294438555	0.00485221403041952	0.0146983779127984	0.0148335962067521	0.00357491353864957	0.0400289952380284	0.046899922937022	0.0276649985883812	0.0221513169719899	0.0287834896303037	0.036764516235921	0.0165877613877129	0.0519819465164073	0.0418619088309026	0.00836537442633461	0.0143853770930282	0.0202481093181748	0.0290634906558452	0.0101954235451224	0.0254375024505964	0.0184095800574064	0.0323240431605825	0.0257155031061493	0.0323914466589824	0.0260661866267872	0.0274385257243187	0.00573591834982588	0.0264580243181932	0.00513127101533197
0.0305939266349549	0.0158380838290369	0.0073440686947724	0.0240918417319826	0.0187479069104207	0.0298485571164571	0.0564356472652613	0.028246739441509	0.0249815554943442	0.0186319994755046	0.0105887266771081	0.0474229545720145	0.0362692365285761	0.0289523670844841	0.037991066815537	0.0163489759831306	0.0057443601675271	0.0373999544252557	0.0517208744120408	0.0346823519556426	0.0128795289128143	0.0505551567110666	0.0259975439055808	0.0198282243934469	0.0334302515457183	0.0337702987565657	0.0602861255504486	0.00735417587432172	0.0154989256524815	0.0184268239965745	0.0544890318955044	0.0296202260751356	0.0570839619248883	0.0267887000859112	0.0380409862854782	0.0272795691201909	0.0200139881143005	0.0478441838584874	0.0535923870298096	0.00175757920765381	0.0137418624464123	0.0115624251820222	0.0469966191592762	0.0306548393250218	0.0129364693236988	0.0149537724969489	0.0320596418292672	0.00360270460723635	0.00402949536661156	0.0501579441030633
0.0234745850368265	0.0125201645175249	0.0146350627134637	0.0124026554671708	0.0366797749172779	0.0204924351642356	0.0239563272847613	0.0255470402440674	0.015136935574605	0.00591326688090602	0.024059195245762	0.0491440205898185	0.0131722928995708	0.0108075477129188	0.0328062630629531	0.024445400794898	0.0232499766006936	0.0232287383467054	0.010662850099115	0.0223104118800769	0.0138951116250355	0.0213073505211311	0.00480159513214057	0.0128863153433625	0.0247779555297288	0.00947406892205904	0.0306923033337057	0.015863309929255	0.00890321340071381	0.0186926163746277	0.0112239892705787	0.0270274104575685	0.0255013611293045	0.0128995992821349	0.014142830970847	0.0113301077458674	0.0130191345367205	0.0188203643862121	0.0145129668210965	0.0138299265574442	0.00536536469790638	0.0138626835791502	0.0392406689036246	0.0434496955630129	0.0398174677805746	0.0227634316174696	0.0164233668270212	0.0187072192078593	0.0060094244316996	0.0202677349679854
0.0107839388968818	0.0255306079960897	0.0156214099015331	0.0422216862679909	0.00371576678283501	0.0331088851479871	0.00321700727841576	0.0316774213425557	0.00632331413679765	0.0306881841169562	0.0127545435424519	0.0167959632926007	0.0436623839718184	0.0255995130555251	0.0269768398005437	0.00933806932422848	0.0284499714779892	0.0209322198736158	0.0133530119910657	0.0163375248913973	0.00338274613209519	0.017804365240651	0.022062197005652	0.0103712464849055	0.0298429747550368	0.00452019938633386	0.0253583949444746	0.0138829725221754	0.0120116154865432	0.0310303786667195	0.0185971918269091	0.00862269692495619	0.0189418455222822	0.0368142091142781	0.0107904411106932	0.0255637179156657	0.0534190577551589	0.015452665679524	0.0291011629831975	0.0206315739971177	0.0256677985624772	0.0253415186290522	0.0281674459176771	0.00673527032098873	0.0432371697186074	0.00611299625718354	0.0107959953384764	0.0144826503586415	0.0197774613398029	0.0100053339556917
0.0173736781738843	0.0159498709818011	0.0157594969642189	0.0212728520891393	0.0489531532851447	0.01612150032352	0.00800930941806752	0.0335736893048426	0.0333690020487578	0.0353482528327619	0.0206746325419849	0.0261285955708436	0.0184397360501482	0.00436968888836929	0.0341847586503342	0.026284983772369	0.0248510246540171	0.0061968657264564	0.0228830844568485	0.0143481611319364	0.0226973426664928	0.0482254456541783	0.0194579137067107	0.00967398773748251	0.0135593442737966	0.0324119169367827	0.0234441941833474	0.0193424012057707	0.0235306392794416	0.0371378523262059	0.0298254245602389	0.00779267064261489	0.0191985151821515	0.0203300758461596	0.0300223477459125	0.0259254522404668	0.0211252197424138	0.0264491412486701	0.0257833120992135	0.0136812880926695	0.035846636371195	0.00670716455143014	0.0369330726348107	0.0265455846517684	0.0462921795504014	0.0221897415534386	0.0332745609883662	0.0172756029047321	0.0292434263008492	0.00740203016690239
0.0430721224044811	0.0310893313349725	0.0205423294816557	0.0177934218039698	0.0453187761097763	0.0459225825957491	0.0304951296069339	0.0403874822518079	0.0347769795160579	0.0317313279853601	0.0638331411995994	0.025040705385326	0.0342144092759206	0.0442441485883196	0.0434600611986968	0.0310492466776571	0.0559879048558566	0.019336992937937	0.029627290769014	0.0315409259105852	0.0422423006502925	0.0289458481925975	0.0421033803975339	0.0250629290881601	0.027389966612928	0.0540101040919799	0.0541130619196974	0.0548053277653496	0.0314927098062139	0.0559630439675613	0.0358379697637366	0.0445171164420472	0.0373559629856988	0.0370633038456234	0.0528838812633301	0.0451515882029282	0.0477459099728905	0.0266613862983773	0.0268690505423936	0.0406806232835487	0.0383802450424488	0.0441328836909443	0.041195708500038	0.0476286719286209	0.0346808433376266	0.0202103015041958	0.044385054987687	0.0509780459349983	0.0284659509571716	0.0577087285982047
0.0357118334581298	0.0316595091562156	0.0153873788909249	0.0554918439838894	0.013612956847631	0.0364901766837227	0.0185988668034879	0.0115748140008501	0.0174305624083246	0.0645593277604665	0.0409299140678683	0.0362597990551037	0.0430519328054502	0.0136817982308702	0.0292047077219153	0.0170848665813767	0.0228345256629482	0.0255865903796344	0.0295616387226588	0.0393818537949092	0.0239089624621536	0.0140431243830943	0.0095536424930114	0.0247633283284719	0.0245693946729544	0.00932699565971551	0.0134562827038646	0.00817056850771622	0.0330785513532863	0.013743137453955	0.0174715572456779	0.0191529836835837	0.045263150256637	0.0488639785409621	0.0167994865298236	0.0571920557360662	0.0179255056945886	0.037508748132825	0.0279851341179501	0.0105559451355456	0.023905636968366	0.0379822689343357	0.0171429251511546	0.0118264494826057	0.0402109683949158	0.0289620374107503	0.0315432823396758	0.00641692901301581	0.0270972439495422	0.0141278850609885
0.0418864899844031	0.00734657258066712	0.0183669097763696	0.00729154602240334	0.0171300058949494	0.0321704017840241	0.0559262744824836	0.0315196285559491	0.0031444183819969	0.0100765325577125	0.0214953458909591	0.0135078457478626	0.00665974708418045	0.0170765291748417	0.0259686044663576	0.0408361874775058	0.0359969391996222	0.0245828978704327	0.00828390999884964	0.0181729970515281	0.0233950821465559	0.0513892498112446	0.0062859923245296	0.0130689462694265	0.0383101828396903	0.00764212293553696	0.0192795864082642	0.0280394100002479	0.0184386557385944	0.0291087442463659	0.0423589128758045	0.017250786305847	0.0195898068728663	0.0264118135267573	0.0433795021481898	0.00882430733103804	0.0136979872883757	0.0373856778372039	0.020221869489293	0.0429493311035283	0.0170843944327445	0.011475399545959	0.0602181078769053	0.0229900831334056	0.0143311198722256	0.0442731185892218	0.0194331176450336	0.0240181928104781	0.0065925635908679	0.047288567461784
0.0270785516125826	0.0382475746223182	0.00525374056739967	0.033895297363089	0.0131275988184315	0.0536295676376792	0.0276541002291324	0.019118082422813	0.0155357340619774	0.0112698888629234	0.0233366375589684	0.0155297265819539	0.0128919238298136	0.0213069282735217	0.0175103353923137	0.0306732939976331	0.027415092781313	0.0155728097042634	0.00701864373271824	0.0246583255403626	0.00859649585707275	0.025320373642719	0.00758233278295605	0.016590409212123	0.0135239468575865	0.0184758423890279	0.0340688282752625	0.0444054293438595	0.00567008272740857	0.0103841485392086	0.0490242839856657	0.0173716837332977	0.0336705562469601	0.0188187959449518	0.00904271135414208	0.0135908380729306	0.0178169645322146	0.0431032870496764	0.0337760216635308	0.0307972145540615	0.0260870919386435	0.0165264336853969	0.0185650532223638	0.0250151739600787	0.0143294636263134	0.0717918190594896	0.0219746276542293	0.0162830735068171	0.0305666651227324	0.0122338638106562
0.0175025532269627	0.0287259835256045	0.0357352916386157	0.0396938801742586	0.0442451778798029	0.0261470749242396	0.0197914769067622	0.00464813315310846	0.0146848743968905	0.0297133114072181	0.0300251838593621	0.0157116908678355	0.0229824327387028	0.014635724677955	0.0104517275550504	0.0126755614518588	0.0213144614693046	0.0206432146933853	0.0500821120432036	0.00942019285073958	0.00649748742303746	0.00848422284019318	0.0148686494908602	0.0234403734133733	0.0233803148138129	0.0201905708289398	0.0380143823668815	0.0087400941369856	0.0197378130199295	0.0530607958301437	0.0179634595162599	0.0066392061527761	0.0191224274603017	0.0156970531416333	0.00952573733643884	0.0460005635827095	0.0255915610727697	0.0265931433932076	0.0043961709038983	0.0212675689655047	0.0340249627737431	0.0325883934979994	0.0276768376186659	0.022887322666212	0.00692007412876199	0.0270780228567745	0.00633363595199661	0.0278052238288743	0.0178084616711181	0.0161215864380774
0.0431894123278206	0.0339400470514141	0.0235131364100177	0.00753193570972721	0.0344607599498357	0.0310995496589902	0.0165545814911601	0.0223413825562385	0.0259351065219174	0.0616854738453617	0.0441320589202827	0.035732397236368	0.0296544933316774	0.033607613892636	0.0492472987793686	0.0730874477269989	0.0143351268451285	0.0130648238115446	0.0153967531722287	0.0277923416956326	0.0338317957231471	0.048631485170085	0.0333194380421174	0.0374313591706553	0.0235043377980534	0.0231074370914063	0.0553626582746892	0.0123295535848796	0.0351073203154969	0.0151170479864689	0.0484118851460285	0.0279419781482933	0.0624479131135765	0.0271536777376657	0.0335213036811299	0.014007173324986	0.0308865170068099	0.0149652565539051	0.0300107884301712	0.0159438729300513	0.0348695954464402	0.0290684411764708	0.0103731752223315	0.0464449745511079	0.0267850577687733	0.0172971744321811	0.00839382228162314	0.0357633175645888	0.036324760865844	0.00782471060268282
0.0134818413403952	0.0412619999245916	0.0119730332286993	0.0242375863017793	9.63617752443909E-4	0.034363333334601	0.0400296263416603	0.0266666226397739	0.0414041536712562	0.0155094060153975	0.00698090535971976	0.0300671696563428	0.0220101622454546	0.0217445703045249	0.00706360201360899	0.0285951256337247	0.036541615385686	0.0233873395600529	0.0142843330693518	0.00900646991098805	0.0181242763900024	0.0522682357160685	0.0330599954668136	0.0239713399896001	0.00888952575755591	0.0117087722208992	0.027709668623021	0.0147621429235034	0.017890073896142	0.00910648867626387	0.0342309298337485	0.00829633261789232	0.0310237167746113	0.0393877337537105	0.0115556327814939	0.0163831136461088	0.0228577944250293	0.0255717068990644	0.0283910873061477	0.0229223247315577	0.0169334106765753	0.0184042434827565	0.0190532602222999	0.00938016908694785	0.00842563710558543	0.0202014825505562	0.0113067800179875	0.0190061316343543	0.0246189073542761	0.0243573211746617
0.0221265036878152	0.0265546891031923	0.0420314818765791	0.0204306323547133	0.0324484940738164	0.0499843868352639	0.00945252112647039	0.0297409412448799	0.0340888555369875	0.0325656155223021	0.0384264665623608	0.0420785355148358	0.0127042572956525	0.0408714181923266	0.0275682511926764	0.0257157532563733	0.0274881935667897	0.0274255235153552	0.0319456891672632	0.030347390140829	0.0391043907205073	0.0369618303834009	0.0252630454677396	0.0218242916894532	0.00390557689127637	0.037726170762097	0.0442179156060188	0.0372662880486104	0.0235843403820289	0.0118015789494017	0.0239732828446376	0.0298057767220047	0.021017167936763	0.00879145875448097	0.011164304415816	0.0266371890162389	0.0083206235465242	0.0516930143635153	0.0424549089913817	0.0637383387819207	0.00709838414662539	0.00832873790674896	0.022414861667946	0.0209468478685023	0.0281669848033278	0.0710005806008295	0.0264433174229286	0.0348100681842251	0.049285448676089	0.0252464270831829
0.0102555077309084	0.0339276414427794	0.047249448635862	0.0368123553458251	0.062471380727265	0.0474224399380051	0.0505091120356288	0.00671639258378581	0.0401978682975416	0.0316790991414964	0.0574099815421151	0.0600916501255544	0.0465566781612858	0.0282285255394043	0.0412448460518961	0.0700567183709029	0.0644352012628517	0.0410415223965742	0.0777311836402457	0.0710825726343138	0.0442295722196167	0.0598896593055178	0.035563374888946	0.0416114399937094	0.0604433805186846	0.0759266638347202	0.047881027005103	0.0549743224491326	0.0241661254704286	0.023281568413063	0.0416931743827316	0.0537574500765736	0.0827038189447912	0.010683902152716	0.0413092344120008	0.013795307564218	0.058455036974106	0.0190855836699378	0.0454371833358121	0.0581466545465257	0.0515298302187694	0.0363442589642754	0.0398515262202444	0.0475323946447746	0.0263929530201567	0.0561779840647595	0.0636105931661353	0.0491948002647119	0.0560386187287431	0.0269218149300395
0.0319759938684033	0.035957893738049	0.0157099086087746	0.018099705068133	0.0142687832100889	0.0316745214267903	0.0178638179769115	0.0229041694707388	0.0176602701491836	0.0347706491154192	0.037660133518364	0.0285030789225447	0.026402999364665	0.0696172165430853	0.0274494616398198	0.0213482049155788	0.0355814670180601	0.030840823002014	0.0325151385823518	0.0219643356861914	0.020639512525597	0.0137639048884306	0.0375941232975807	0.0261957704177143	0.0356019981652498	0.0142390204472951	0.0339100474329188	0.00917552041663654	0.030847646477041	0.0121363994423877	0.0264286692394528	0.0202454304878643	0.00695346648977825	0.0257187786095836	0.0399623039566582	0.0221836200385442	0.0355969607491539	0.0148028200766957	0.0377177363476472	0.0190750715456024	0.00237166453538225	0.0496287057956834	0.0151120430099871	0.0528524070015028	0.0398228664553143	0.0193751966888041	0.0290291937957033	0.0282644142438686	0.00892427623612424	0.02443458360238
0.0308609490604766	0.0294174764685148	0.024568998080632	0.0454212969143991	0.0206011618663526	0.0404686780528254	0.00825563043044715	0.0409924773723985	0.0373234754530778	0.0534748947913177	0.043206247524085	0.0325964055380823	0.0194064119659516	0.0236702852490771	0.0452781321792154	0.055526699608103	0.0244487371763962	0.0453154546468696	0.0312464342388408	0.0223536139703589	0.033713342707326	0.0448809578397398	0.0120716441401816	0.0411006247142036	0.0457122539237752	0.0271396746317089	0.0202369354847506	0.0277698348188269	0.028265916185544	0.0209407676563898	0.0167977930349765	0.0271003215549429	0.0298459136395604	0.0341910508097148	0.0162851135516489	0.0103822714917365	0.0158123739818607	0.0319011569614458	0.0493828336349121	0.0420072804602678	0.0244314267403827	0.0134194047869354	0.0272074493551399	0.0335676963235579	0.0331224563218929	0.0318223876137492	0.0488424124496252	0.0487549464993502	0.0305174213326503	0.024754239625196
0.00820839189611035	0.0159785716332374	0.0279870323024463	0.0147755067825739	0.013438508871431	0.0413771102561912	0.02673981505678	0.00614457616096421	0.0229891429413321	0.00824074814525053	0.00585617700907179	0.0437583726770558	0.022876505021667	0.0341225720848136	0.0162298200792546	0.0132126081062237	0.0185687845446206	0.0122187125724062	0.0139916598813161	0.0284797429015169	0.0110486000062807	0.0117673978856983	0.0419913791019076	0.0353331236787522	0.0287957151534738	0.010720823089984	0.0199134775352423	0.0107082979878818	0.0229857166663859	0.0289833868674625	0.0421445069477644	0.0431666125489654	0.0124874666899714	0.0220613577663089	0.0171424249997892	0.032082466507962	0.0351159689833557	0.0201659735713863	0.017913827364012	0.0168616962867916	0.0207489145019636	0.0131620444919838	0.0096774083081509	0.00370907893439032	0.0177387636795137	0.0386908657356831	0.021657134215819	0.0279398151945442	0.00829761710227587	0.02702043718099
0.0746553174956084	0.045485944107878	0.055842787708406	0.0502412767358126	0.0377027490908157	0.0282405262851881	0.0356890855486114	0.04014828468735	0.0651440094856626	0.031149543974434	0.0497026450454058	0.0473700222852195	0.0292281336971046	0.058717836880391	0.0654954389764188	0.0321693810123913	0.0362434354744483	0.0326085079411999	0.0498221561009286	0.0571231303157556	0.0694461378532061	0.0477689287747465	0.0563755868209396	0.0133589591986582	0.0461827891222542	0.0458837619097312	0.0142700765901939	0.0601991388135453	0.0762754442752456	0.0200901395678577	0.0269401529050635	0.0523638858696583	0.059916525295823	0.0544861934353254	0.0426955529254851	0.0663503846376711	0.0440396942861551	0.0324955624323891	0.0301159909439653	0.0563060567847267	0.0459177440080031	0.027323422138226	0.0518470011430729	0.0366518851672042	0.0417933875485441	0.0330692067607949	0.0594734468471141	0.059563056161832	0.0352800426592783	0.0261347284337064
0.00736341327785057	0.0142711877685251	0.0193876715507027	0.0216062366993515	0.0201513639972435	0.0212789096314496	0.0307994186891663	0.0455804226233498	0.0208995056825993	0.0241291701964785	0.0386545595691272	0.00500756703234824	0.0209568572635637	0.0084317923056738	0.00215407314516714	0.0313975694986762	0.0294366091144693	0.0484264679732272	0.0418841298513247	0.00477167243267389	0.0220477884421633	0.0128672120555449	0.0207148930899244	0.022727454096547	0.0107987101153675	0.0235858184162242	0.00999545577077074	0.0357674380431277	0.0412316704591264	0.0257888802336147	0.0289057076468305	0.0121702166806811	0.0224625004908715	0.0196989256893111	0.0375337340731328	0.0459281919468168	0.0328368588302826	0.0306536680431837	0.026557579388357	0.0169665678045561	0.0216656209321612	0.0333627823437584	0.0457712037896897	0.0203962166270708	0.0188073479771817	0.0487540608093828	0.0157836616265042	0.0216784525299807	0.0122804012751596	0.0234129911267832
0.0390041595602943	0.036169870169832	0.0265212374737968	0.0507231580387233	0.0263750733839335	0.0236770071689335	0.0205776835480904	0.0493976150426559	0.0122568028125066	0.0373471245133805	0.0660577344910231	0.024276475985454	0.0373272771258459	0.0253336247239001	0.014618902060449	0.0433534797321478	0.0372402184651693	0.0351275060026328	0.0320699778654697	0.0442741655611486	0.0226768094856937	0.0308107246861163	0.0348007834933368	0.0509325032054434	0.0380321980986808	0.0316425422937317	0.0622626137409798	0.036887648414662	0.0321266029573548	0.0058757158763001	0.0309776013810957	0.0453250511641465	0.0379247778466163	0.0340382846260335	0.0194521678869294	0.0497343800724338	0.0287897667778414	0.0551861813267941	0.0499604159278373	0.0364647138741729	0.0536783432167294	0.0383541967981315	0.00964887191581156	0.0454203646963968	0.0385796649123253	0.0295611552731164	0.0301990584841269	0.0434315772038053	0.0346786818892832	0.034054197852306
0.0167803306982337	0.031627909971922	0.0149841040885074	0.0138545475574069	0.0182013028459229	0.0412368872646772	0.0404564261570409	0.0436520459907803	0.0211765565206551	0.0342291393315564	0.0179187304209213	0.0139671979912961	0.0194130726065839	0.0427459728642325	0.0246242878094149	0.00605762001577691	0.0175296624672319	0.0355790463888541	0.0209169687907701	0.0263956243798267	0.0243956340407733	0.0316988160872074	0.0300019402416175	0.0448327699921408	0.0104138708182426	0.0230374047969818	0.00866370864927192	0.0224504549544658	0.0393665114951897	0.027567038211344	0.019646002032777	0.0291768652328165	0.0149986571392008	0.0259554833062611	0.0175520584700561	0.0057481828926105	0.0200002085624532	0.03788266865432	0.0201285416773148	0.0236788233394702	0.0419730610914405	0.0212863736325003	0.0219971978747885	0.0281922571378484	0.0315125019255803	0.0118033206085427	0.0247941619626173	0.0159266955158752	0.013530181235512	0.0299356361340477
0.0101403272424713	0.0428144803438456	0.0649932592064129	0.0244166301627845	0.0833273998109109	0.0624441561940307	0.0494905445542732	0.0266061898883718	0.053081204224909	0.0435845352397981	0.0734938097474889	0.0401457650989217	0.0319364806186609	0.0302282035692795	0.0419526197688118	0.0366038305937753	0.0802867927319758	0.0645660496869345	0.0361602015282493	0.0448688550040014	0.00975815472074741	0.0459505435735357	0.0341307324746066	0.0555376636289734	0.0588099231592705	0.0704496179215431	0.0496626982596078	0.0522448876979306	0.0464504939196668	0.0366102048392767	0.0590993434531535	0.0217748862646272	0.00934310440153512	0.0514708493479882	0.0306926653708439	0.0423351090098573	0.0468551291204976	0.041657234074643	0.0367157848789278	0.04154394168601	0.0406484691674976	0.0652753993629882	0.00892709641581416	0.0469362949582144	0.0409632602485007	0.0634145604344442	0.0726382511409801	0.0132891055412664	0.0558368234018548	0.0290627827075602
0.0289682092499724	0.0370319851136082	0.0279230134269154	0.0571123671446474	0.0276264398117691	0.0515817673131941	0.0377279660898937	0.0503412843857802	0.0230557980718105	0.0343268556352981	0.00134640105400774	0.0565739947965865	0.0140750671699287	0.0333640457876709	0.044449208704869	0.0547001716356539	0.0268031125883544	0.0203964540891524	0.014179323933947	0.016427125347977	0.00951710061883259	0.019996462073207	0.0315429265006483	0.00905401391426908	0.01695592563188	0.0112988947145931	0.0398042639208339	0.0268884102469837	0.00581990248365039	0.0399738812102065	0.00803910384350924	0.0120025141551308	0.0248382091563965	0.0263287392122392	0.0223294788601839	0.0360059915843155	0.0290530929363071	0.0098743570626817	0.038061243043633	0.0260796345607419	0.0404123570620472	0.0559332494993282	0.0346355131773416	0.0201777436887131	0.037620776061582	0.0415201440898391	0.0437458139603851	0.0282909489410818	0.0278614464359663	0.0125944626971221
0.0381097138458346	0.0288527691356792	0.0278175010317808	0.0543701096297331	0.0140519217892326	0.0477462639468817	0.023021258599269	0.0322676169864277	0.0603780931601993	0.0451983797649565	0.0352822509648591	0.0453527893684005	0.0150519880039224	0.0523396830858136	0.01570946088882	0.0482148681172053	0.0347330428456122	0.0390576931926311	0.0511465818858663	0.040487039207995	0.0326090563658932	0.0391177160735702	0.0364789902756938	0.0466216482588918	0.0564316171427649	0.0318906982554711	0.0484361407142859	0.0333915559941522	0.0674943749416216	0.0208649529500319	0.0584075500641638	0.029416850521497	0.0354087823124505	0.0214222061625244	0.0235997482305174	0.0453398722951201	0.054396868196183	0.0111922570997016	0.0546066965911114	0.0114635804925772	0.0377065092706543	0.043296535927202	0.044079983605952	0.0221837125879357	0.0242150679053258	0.0532621030383978	0.0372760521331458	0.0349268089964903	0.0295969385234798	0.0512318602431924
0.00385184294422034	0.0304895535947377	0.0149766559499142	0.0251144942513521	0.00154822251433816	0.0251816493771162	0.00780608684024781	0.045610772312673	0.0242772443017263	0.0109051210335191	0.0575266106123412	0.0416907715526062	0.0198413749323503	0.0111890064708595	0.0146340543300503	0.0296476776657734	0.0472834944836398	0.041902394018347	0.0245431734922977	0.0102837824243556	0.0222965096434986	0.0287673564244285	0.0169530771806456	0.0356851503534319	0.0168930312379781	0.0363246735043056	0.0134282712272699	0.0230201846629453	0.0208959476887865	0.0177339792697124	0.0294296128142491	0.0230027589804071	0.0289485060773108	0.0183887817723295	0.0157139545139448	0.0578145301743878	0.0184111815936622	0.0119623423728556	0.0108622463297108	0.0254527976980135	0.0543281189117247	0.0386906659292716	0.02947350095686	0.0290683716146553	0.0307401413855536	0.0348902143699978	0.0308773950747245	0.0112599764449429	0.0210035762571021	0.0403430624032435
0.0265686958961633	0.0201871828741407	0.0371777029610451	0.0344704721375092	0.017956125939188	0.0106454960960199	0.0261084033358304	0.0352640269499798	0.0210673713430538	0.0281528058151325	0.0420887911768276	0.0333710502871366	0.0228533266500355	0.0344810539483004	0.0248046587903664	0.0375197353669572	0.0805869918009185	0.0322973804091121	0.00759328760570347	0.0453487775033859	0.0233175202283884	0.0400165125234784	0.0236484503096101	0.0349599202473947	0.0303981017443935	0.060604407785709	0.00620971701039951	0.0186293242549186	0.0435583751677149	0.0255550836432719	0.0415396540823946	0.0150831134661792	0.0235566645197395	0.0153662785743401	0.0307205379384216	0.0377789595205506	0.0399098497008571	0.0582717856328412	0.0463722983512549	0.0411125456846098	0.047462221082501	0.0305551813447073	0.0258976312192834	0.0449254161116233	0.0345059037205128	0.0426602998234717	0.0295074491229062	0.0155625280856844	0.0448336010880523	0.0237141073491414
0.0149101679018926	0.0205531755599042	0.0243713610639955	0.0382583522073205	0.0416295746431918	0.0572780041187444	0.0138799468045616	0.0353594785802732	0.0273287668120554	0.0268316649623407	0.0386047976554314	0.0111642264914083	0.020692602238822	0.0293531815643208	0.00420508449194377	0.0294504716127263	0.0241491647849817	0.00759798309092775	0.0280076576593538	0.0224035380136196	0.0106566051587642	0.0371389319389075	0.0355026651815508	0.015411186512352	0.0341253373436234	0.0154374716947169	0.0318525495034116	0.0240511774413	0.0266601290402302	0.0292487202632748	0.034749119883246	0.0401996608195214	0.0450162382107435	0.0189106655562669	0.0109792271758761	0.0335963266423831	0.0267247200050665	0.00533818138289231	0.0429664659305149	0.0331611239619438	0.0339617520435327	0.0597813408812825	0.0159271552569994	0.0281749902330418	0.034871485802806	0.0390601463369315	0.0258672471456304	0.0239403972125296	0.0464885555768611	0.0215222727371726
0.0432558650315191	0.0251743942563113	0.0445877366983905	0.0118229924945567	0.0436140888205784	0.0329549880028942	0.0386366036035079	0.0405473877245008	0.0296271183373679	0.0376861916482165	0.0255674112680439	0.0303482296760816	0.0475531188203256	0.0103640959845121	0.028309228293205	0.0403869340346169	0.04074858076231	0.0565969287153658	0.0526898852095438	0.00556653101099464	0.0426556533299248	0.0323545781880988	0.010076806514551	0.0240120801688884	0.0534687239940781	0.0110778259891714	0.0417739700920095	0.0508054972157325	0.0271115869878545	0.0260065096853514	0.0141364080962377	0.0338550435796681	0.0261895023575191	0.02456219683418	0.0648263686232145	0.0345026921851904	0.0341433363900908	0.0295784956653664	0.0236964943052951	0.0417655925949447	0.0202869855996787	0.0172635272041472	0.0512722447692029	0.05789497076954	0.033993398092162	0.0326555014273813	0.0259517555779554	0.0590605410196224	0.00874643732239144	0.0254057757586656
0.0306356807475793	0.0139563879290621	0.0253405084665778	0.0341419121739271	0.0454090328068822	0.0245381120725706	0.0362333640983569	0.041442959010651	0.0579403273266988	0.0279393443001889	0.0426041437511427	0.0349117036796657	0.0279119690972229	0.0691334025431123	0.0225824344628356	0.0436379339221694	0.0266206846391827	0.0362009168807104	0.0407758877760387	0.041113754604103	0.0439805065203518	0.0318956458227091	0.0125157229717324	0.055789816274589	0.0476361674370483	0.0314267780531082	0.0321669494566659	0.0457815276551449	0.0440874131447798	0.0677741848506531	0.0351177865867939	0.0415870714215127	0.0363785718605899	0.0342632953144597	0.0457061446524349	0.0176418887049318	0.0165948647178369	0.0402193824151453	0.0177006447364814	0.0114966267171265	0.0202005522820863	0.0197885905124711	0.0305325398127071	0.0283653070699279	0.00895409247109751	0.027609665135923	0.0621873334607266	0.00957868702781989	0.0508534592315145	0.0476691583330144
0.0111497398389516	0.0399408726179382	0.0318114084291312	0.00641594796385078	0.0277630648924517	0.046822413184239	0.0302026344750255	0.0220672685022272	0.0455923567616389	0.0408739154622664	0.0304532958980358	0.0131080759305437	0.0140272265592554	0.0276567834598725	0.0292885152692235	0.0316577891876499	0.014078748224995	0.0262792670543035	0.0260191631170677	0.0340990842223571	0.0168561766347685	0.020089087615117	0.0574651031549209	0.0104413619422234	0.0380381600380338	0.0507203462333855	0.0291672941312672	0.0353134332536048	0.0197646387511415	0.0155428050332376	0.0106953156838882	0.0221929681924027	0.0142921713748781	0.0205010050441875	0.0504608130391923	0.0106711163552574	0.0485908589226513	0.0337378941406188	0.0129762465983968	0.0236498620867615	0.0330707074972475	0.0416598431065988	0.0348865375526334	0.0091614941754072	0.0287822639457653	0.0460905700311859	0.019825713545034	0.00997186216192392	0.0145599006191314	0.0181601424316672
0.0202008965815173	0.052093694431096	0.0211812551032446	0.00307901628748653	0.0121721530508541	0.0159481153914071	0.0239627730966165	0.025104124409491	0.0264700672992647	0.015815761515659	0.0376011240835619	0.0186653188508421	0.049768456292244	0.0154764880045783	0.0165596289168213	0.0242524418588912	0.0348512950840797	0.0371855888840207	0.0185491640028122	0.0306487656840168	0.0286985723690709	0.0199474972921818	0.0504369744108367	0.0261080388024934	0.0342872910007148	0.00496396567359528	0.0152640019575011	0.00435740585909326	0.0240910677081379	0.0342794912354205	0.035530429469112	0.0237810619041481	0.00948440477935353	0.0312170290118405	0.017830180839931	0.0317991340256067	0.00713583807237896	0.0161310138208807	0.00378437388491359	0.0274274257110743	0.0214391628098811	0.0128503114905913	0.0245859026474624	0.0370013255496133	0.0177070487307907	0.021084306610611	0.0353439742941679	0.0306171899687294	0.0165057791831225	0.0158891382166042
0.0456662655942272	0.0685806252232232	0.0242690237891723	0.0394278985120784	0.0508748150111842	0.0835322618849738	0.0470930791010422	0.0351302110001136	0.0361623896497117	0.0286348620194912	0.0235867573741051	0.0421122579274666	0.0201330005334376	0.0717453380795491	0.028462567143808	0.0525463081886866	0.0477224469960081	0.0505062778322794	0.0399949605617158	0.0289502219600645	0.0570591572100501	0.05852244683527	0.057385697347488	0.0867002819771127	0.0469220463696873	0.0253110307643864	0.0278323533227746	0.0354262940950916	0.053963477131005	0.061572258145721	0.0396879144115466	0.0531952073502045	0.065913471067077	0.0261270072037844	0.0462731604899104	0.0752964953544652	0.019934598337422	0.0425698346171676	0.0295873989783658	0.0598420414804241	0.0229279634846883	0.0470305739693676	0.0278934297995755	0.0552081568620869	0.0797203192712749	0.0529599044967502	0.0308010147667849	0.0300299661534276	0.0477230100546162	0.0345687212532963
0.0254156341568243	0.0110412659773764	0.01317685565882	0.0276937779482179	0.0347768629397395	0.0478551985605265	0.00733082913050529	0.0341884410132343	0.0444945509797885	0.0273369981882174	0.019207186357766	0.0203895562863973	0.00585508836410656	0.0111152825511474	0.00570385740866975	0.00897194161919398	0.0190467396520812	0.0300031704293232	0.0344647781182935	0.00918033687925607	0.0474807697320557	0.0551348274840075	0.015657742507966	0.0271737304728243	0.0180679916898683	0.0208173456497023	0.0139975957419335	0.0394343420097318	0.027290651118198	0.0300539514842558	0.0182475194030875	0.0539356388048988	0.00215969256793272	0.0343718224089743	0.011753602881291	0.0160564192515773	0.00906003854457253	0.0366446785303222	0.0182335684610227	0.0210961863360419	0.0157795461368761	0.0202293727395732	0.025141832864485	0.0182855803415834	0.0305679515669369	0.0128853453782233	0.0113036563708319	0.0261592134968844	0.0283124850782262	0.0101752311166835
0.033617426814801	0.0168120940452491	0.0124116618539672	0.0319953126489451	0.0682657080339744	0.02156039866656	0.0255936303096239	0.037232151664509	0.023961326029926	0.0615647566401579	0.0393850137218349	0.0501946468217957	0.0237685085728127	0.0328008324035001	0.0396601911562922	0.0345620966337186	0.0117739262929547	0.0521509116145183	0.0380365091884734	0.0408248229406889	0.0540499365714429	0.0265052920372611	0.026613532453419	0.0338197629887494	0.046892933340491	0.0142557196302453	0.042622538872322	0.0273466830195492	0.0458106442861875	0.0412887443586324	0.0382412089987228	0.054508978715228	0.0398659863793109	0.0416802067554344	0.0187267817530963	0.0500355273788795	0.0776045173706746	0.01413045346839	0.00994361334564455	0.022641769147348	0.0323865647832817	0.0155172016421808	0.0551145711628459	0.0412165909180199	0.0461173852533836	0.0454261003142611	0.0536939633206864	0.0379219692418188	0.0319082973095132	0.0197826897682621
0.0299391822172099	0.00771075105391972	0.0290011866135789	0.0135283466911532	0.0221433180400617	0.0463571610804911	0.0211685035719226	0.0163949279819818	0.00667694005474678	0.0204060068768376	0.00610889467162841	0.00846038951069961	0.0103628680434099	0.00670667618768194	0.0171385793654003	0.0176042478208329	0.0114527669602852	0.00463487291115804	0.0162958431904152	0.0206446968788501	0.00142081820448656	0.0202856702320924	0.0153954132250507	0.0177748301080242	0.0358638128792354	0.0139751079950538	0.0343925025022751	0.0259604710720665	0.0197920656728428	0.0187110037729808	0.0176549431116097	0.0171634919804148	0.029096138359248	0.0306991886287435	0.0404650698266666	0.0297254475111494	0.0329381910006682	0.039577114739411	0.0149964627937157	0.0130399039806904	0.0213207101788332	0.0230154058034506	0.0258651407258172	0.0124240271431755	0.017630869026639	0.0186460267455402	0.0158000372021124	0.0400538485010617	0.0377577668054733	0.0211790593215039
0.055509330015782	0.0516609628523143	0.0391805210208466	0.0260495837783332	0.0408650657543971	0.0338067840860973	0.0396996850345617	0.027362849945393	0.0536087754022436	0.00920754623192265	0.075046655024406	0.0525862970261693	0.0337518686436366	0.0073681019350002	0.0383785930349433	0.0413108270057439	0.0254386235937344	0.0545938221185896	0.0375690935895411	0.0231102564092677	0.023926290089573	0.0404863698034907	0.021943575494773	0.0375578873241321	0.0159997367695472	0.0526776564133191	0.0235600393934688	0.0493133084324648	0.0202575192318334	0.0513940370737793	0.0380966007808151	0.0352286178051723	0.0479366026680083	0.0507168376066213	0.0436074760348601	0.0243396033496589	0.0366016530202253	0.0409157119331339	0.0277066520078085	0.0259074496779922	0.0347779869718874	0.0591781230037799	0.0288797639961687	0.0510924724891691	0.0366025667788069	0.0452685959051581	0.045347002663702	0.0344307178307525	0.0427023640565684	0.0369928705378212
0.027389694175894	0.00665509202180772	0.0153569957354552	0.0131176638075272	0.0386214440787459	0.0166651890554233	0.0169869171218213	0.0102641281685934	0.00895166525201032	0.0119182014424228	0.0308375579371666	0.0239146773150068	0.0285343888111259	0.0134968950492326	0.0279874274348558	0.0497283913852047	0.0359650836968505	0.0305565584214339	0.032673515077124	0.0430335691746292	0.0325191149950825	0.0432942923200533	0.0132763830043536	0.0341162086148534	0.0113130579238367	0.0300802678228768	0.009735422775693	0.0131852943821239	0.00862232743451755	0.0202689135832704	0.014587097196221	0.0147934394733378	0.0281978109861262	0.0281126441440858	0.0245459878609968	0.0426813817385172	0.00926054969155422	0.0167467247774013	0.0195773196550141	0.0131639375076891	0.0145839891275539	0.0173863914012533	0.00298413185067566	0.0141340885202442	0.0238686285491212	0.00680888508650432	0.0202263880425671	0.0139864292466233	0.0138090272333117	0.0168174533861157
0.0559013223346327	0.0188081016566612	0.0774814385100645	0.0699070969564549	0.0743380469056015	0.0620169150467943	0.0722050945179057	0.0652247330605139	0.0565842917578686	0.0393200244387233	0.0625166080222088	0.0339536202200251	0.0497060586536812	0.0513835791674364	0.0405806859095137	0.0364049691396999	0.0557613633448726	0.0556533600571628	0.0570434776070893	0.0941809694959399	0.0263890045505927	0.0999044879953473	0.0509337675550462	0.0586394687858562	0.08247586790918	0.0835322939890466	0.0709713892349424	0.0362908373331589	0.0366286764678837	0.0558076871427889	0.0442464775292316	0.0620151996698495	0.0391359459302992	0.0182519823241155	0.0705842601783854	0.0500133804169454	0.073918393393347	0.03959845957688	0.037638213929104	0.0383297099826365	0.044303717655953	0.0230661889278035	0.0791214405658858	0.0687367549615204	0.0578023689226013	0.0298730378532967	0.0382440592081803	0.0644697988954906	0.0469146580536126	0.0238631049787784
0.00518332429320345	0.0146930485642497	0.024335513626598	0.022340495928956	0.0152517308650907	0.047510592528271	0.0192703732459571	0.0413428420649044	0.0480160721107277	0.00191182809368652	0.0562162357407348	0.0354744193673558	0.0308346189661722	0.0270074766205582	0.010218717396725	0.0159291586226529	0.0217652323745643	0.0442085438275284	0.0144312703839461	0.0457250031973985	0.0158548872781269	0.0123497158925972	0.0135082208245387	0.00979696057601948	0.0215024261236564	0.0160949391059389	0.0177125118908444	0.00755644184604686	0.0153029911101145	0.0702751315010118	0.0488608674018176	0.00987393293257555	0.0153173969636087	0.0422826011494208	0.00748483936455214	0.0339739007538434	0.0380980489825738	0.0225893728039404	0.029768098858088	0.0125799566297561	0.0284152964723316	0.0316729448932129	0.0376719215667969	0.0248021565489213	0.0425579076911087	0.0108909286914092	0.0344981126991724	0.0512759201318445	0.0258442899799124	0.0209521588968894
0.0245518120118516	0.00652870179029139	0.0226107983823104	0.0368624514945873	0.0246664280553716	0.0329176031731063	0.0307691224437086	0.0188983615058687	0.0404230654010801	0.00835170551795075	0.0165206040331983	0.010720156926108	0.0197493503505736	0.0442031468543824	0.0289402636047426	0.0166456964792736	0.0121308161458877	0.0318936220035614	0.0160730816071027	0.0210875187375495	0.0149797932491145	0.0352316762320816	0.0145467891300482	0.0214829671268589	0.0334641010272277	0.023222020488687	0.0186346680597214	0.0217980934733316	0.0355348623172188	0.0151392486541494	0.00300834203547254	0.0113381876897169	0.00507815604205877	0.0353475713676801	0.0278902533451832	0.0504725542243261	0.0215551536548362	0.0223968168192289	0.00786492071847218	0.0102652194595668	0.0200194546747557	0.0148742558709335	0.022492298657934	0.00781213706961091	0.0447760440215554	0.0314452768584409	0.0165515297718024	0.0359912761458218	0.0292617467929206	0.00666001914072219
0.0234586140937368	0.00709351375823633	0.0302919237997358	0.008716368047061	0.0193150032411038	0.0244827735901938	0.0283438861530937	0.0471779178081482	0.0183972838296636	0.0257995720796625	0.0272972874530378	0.0238146097564079	0.0149855520119357	0.0263926246758162	0.0357760056957163	0.0250036819333673	0.0461141363795626	0.0127645633637889	0.0147906165313066	0.0200540533402717	0.0037590052868928	0.0333153582802477	0.0188700869322964	0.00101647387757078	0.0156024213800892	0.0203209716082948	0.0231507939143369	0.0363996318762292	0.0191973032419119	0.0192412440830888	0.0162787306955961	0.0157870113583533	0.025420502167416	0.0242826244706724	0.00771308153751819	0.048652809353025	0.0201419863670617	0.0154997774823957	0.0249248453786919	0.0165162869658104	0.0215345874783229	0.0247731155905744	0.0287781136711912	0.0303649275158035	0.00203621500576981	0.0351278841543969	0.025659846480328	0.0224094637875006	0.0386319587900614	0.0255652230242875
0.026947079325081	0.0245087012643544	0.0431013056793826	0.0338319281905274	0.0397385291889295	0.0182209699677921	0.00781845573472665	0.00758449587966531	0.0224408096985871	0.0384984649800599	0.0284481334703513	0.00884104257206383	0.0369765434292133	0.0290218271775057	0.0180791509112105	0.0218801635444391	0.0438631763200808	0.0568181649959456	0.0332921200910441	0.011348532991126	0.0477517101213192	0.0413001354746749	0.0303363344335996	0.0208418243404026	0.0238290840584161	0.0517686139351451	0.0605874727785502	0.0435104986851645	0.0133557746736023	0.0276839290641155	0.0203499333594707	0.0506308835618509	0.0094957658631746	0.0219073545382823	0.0114520481687479	0.00865698058319718	0.0107686360530052	0.0260604410712102	0.0371830976935126	0.0517495533315458	0.0310281818135543	0.0232755630831759	0.025958598066371	0.037218758537149	0.0368723922231194	0.0496314183733248	0.0156601494970515	0.0116344921313094	0.0296731526010449	0.0296688545187238
0.0244559864430981	0.0193253879448693	0.0190379405135362	0.02177847943238	0.0331554964844021	0.0201894892180907	0.0138263259512734	0.0139559745621764	0.00432194860606151	0.00803729223502343	0.0203183912654841	0.0272819462216352	0.0250164448788652	0.0111444750496162	0.0597483630811129	0.0291485971887953	0.028884900538032	0.0304379862426431	0.0209025435392366	0.0113915627177151	0.0222175191757361	0.00738085907147569	0.0254391539906204	0.0152942688261637	0.017998429648873	0.0185648314803892	0.0383156488242454	0.0132306162478277	0.0186955364829416	0.0167897471066809	0.038236291773205	0.025751856273254	0.0211475305977723	0.0275397094997387	0.0215248216467492	0.0185960633786418	0.0113210156751592	0.0373346869741438	0.0344565479769279	0.01672667843784	0.0283173005591776	0.0358824618576555	0.0477638387426555	0.0011087414243185	0.00867484396732552	0.0157359406057853	0.00924823359835812	0.0217454183209159	0.0188261849363912	0.0146268972298576
0.0391080547254412	0.0451909940007442	0.027826592600131	0.0200540999663534	0.0306146114410554	0.0173816327915014	0.0396369023841868	0.0443479926020491	0.0271923768292696	0.0229806317276549	0.0410613820104998	0.0142574776967254	0.0214280154828047	0.0379333335570841	0.0200815175782598	0.0390548467729964	0.0441476950025367	0.0145611109031718	0.040230484589551	0.0282486625622701	0.0280363951263015	0.0458146162267895	0.0395287901520917	0.0297995258714715	0.0170172941030353	0.0289515066930592	0.0310995529477612	0.0450705787260525	0.0229945731482124	0.00836629128777202	0.0267957984912281	0.0396854643289807	0.0348436370632169	0.0481845014197978	0.0183652610082934	0.0081099312695063	0.0101947348449262	0.0126781106761694	0.0373853659243828	0.0429086544299923	0.0188579281478593	0.0268031611402737	0.0128178890251378	0.0157124176629566	0.0177101299235984	0.0122362745558589	0.0543008845187684	0.0422377256819677	0.0286630010630098	0.0338648333670506
0.0566030842346502	0.0407193408500538	0.0253012419479618	0.0402930565756744	0.045471903322123	0.0503235207043222	0.069614019728197	0.0457953835352283	0.0380332346116938	0.0663350337085672	0.0537996179501686	0.0391909778051658	0.0859787259460676	0.0455400265374961	0.0465252746660952	0.0348042470642607	0.0196771290930897	0.0207209113835154	0.029106058390866	0.0452466986513154	0.0430360337501601	0.0155044805024452	0.0172581980148943	0.0592372760992958	0.0701356606555731	0.0492883413409155	0.0370448659217184	0.0287341069445811	0.059362734247489	0.0635088415660568	0.0383045337145683	0.0457894011074801	0.0276458897037861	0.0323955661016288	0.0514037804270814	0.0088105502814066	0.032265858143282	0.0493525350730132	0.0788198088806221	0.0430590481139493	0.0523804098706377	0.00372202498341239	0.0532612639872394	0.0812422135265411	0.0665423870804745	0.0602532980296913	0.0245985887417388	0.0429597268596144	0.0347227713258965	0.0165810495235664
0.0340924806459762	0.0441052001477393	0.0485810460642934	0.0334651857924217	0.0240016039634542	0.0251994235305572	0.0431296652084259	0.0412555508528929	0.0351381810198365	0.0366935091988078	0.0201048286559249	0.024229394231563	0.021889599438585	0.0531448045900726	0.023953288666784	0.0397140088128936	0.0482750225095598	0.0255037736126857	0.0311210676417391	0.0279634835034014	0.0229282915082851	0.0279168380812136	0.0660462178380753	0.0303057049368072	0.0222038717915937	0.0174573219474377	0.0236821644111386	0.0203144815970504	0.0120702797047346	0.0174243106607659	0.0294908341438573	0.0422569391114063	0.0452105230005858	0.0452183789370517	0.0163510370273098	0.0533082992913346	0.021488274593211	0.0240530170557562	0.0295908416887286	0.0338513649911758	0.0446032451349114	0.0245459522951321	0.035353430548258	0.015154287208579	0.00880306957735732	0.0316973428038629	0.0167110826064651	0.0140774001479911	0.0292605210618899	0.0172368378472477
0.0176195687469458	0.0272057106330564	0.0273226991021056	0.0357733810821231	0.0214728730116299	0.0329060959860464	0.0281485224105458	0.0228966390200505	0.0334514687636433	0.0442337303344747	0.0483143026551269	0.0271238986826157	0.0149870574172903	0.0224470481272928	0.0428438316935472	0.0277888571417484	0.0246191199245546	0.0358907288915815	0.0291547986843676	0.026821453060403	0.0342879610195372	0.0260241528045463	0.0164790277040132	0.0420227256772186	0.0224263862720151	0.0424563297902833	0.0350123193473454	0.0163576748596266	0.0233671688596843	0.0567558243549726	0.0313556275553592	0.0318875272087122	0.0367947940875181	0.0612655559837345	0.0539062454170065	0.0475972344991019	0.0417028571369229	0.032976849180372	0.039526481515102	0.0183594875323278	0.0415552091301163	0.0444719377738693	0.0435693945430987	0.026320940979	0.0549706994051204	0.0336606129355319	0.0655418517254685	0.0155981811761019	0.0276204349000156	0.00901632368602065
0.0150312724568717	0.0477157330500423	0.0316660681701065	0.02407017148597	0.0157057459926684	0.0524515512663307	0.03631278616661	0.0355855181641025	0.0228367143258438	0.0135652886132006	0.0235155293572992	0.00658334309242971	0.0507309034154528	0.0189271521718411	0.0292946380296258	0.0547216758113656	0.0238183438460209	0.0259944929245889	0.0312873036520327	0.023175568540901	0.0151948370899815	0.0478374659855436	0.0149951585223798	0.0458268107202105	0.0404424813943766	0.0193107754510131	0.0226140906028078	0.0229936157520935	0.0445486342412234	0.0323884517719032	0.0168291536900203	0.0162006658286905	0.0230070721962118	0.0387342745572781	0.018002045051674	0.0166573101624962	0.0615113602772944	0.0201410484952762	0.0296077933773187	0.0404043019223746	0.0326581849674801	0.0180304102212946	0.016751045276382	0.0469162579318712	0.0302838080286149	0.0350365591502648	0.0129483265773622	0.021200860528297	0.0223760417455479	0.0231425894205717
0.0262969467278485	0.0246646184484338	0.0357047322916725	0.04141781979056	0.0347023318199138	0.0187087521449316	0.0215732557954913	0.00875501690172326	0.039768427364657	0.0201096544220979	0.0307063147967552	0.00848432390201659	0.0249526968016726	0.0302474080688197	0.0203520637545386	0.0237175758465341	0.0218121092421733	0.0168184988615019	0.0190263387008352	0.0278513357650781	0.0108907085021373	0.030633210620932	0.0212637272383418	0.0460486302229918	0.0237273771186531	0.0266231630770575	0.0148747023011207	0.0214852427695267	0.0313339575479702	0.0195177874308525	0.024262373977844	0.0163086451135633	0.053208498005439	0.0371199552481802	0.0100009541865535	0.0251434328298515	0.0141979234700263	0.0249987490310135	0.0301797424352827	0.0460987710431117	0.0205497689639747	0.0454535550571757	0.0207367972605077	0.0115933791107867	0.0416390157102506	0.0326443872898655	0.0142319263133395	0.0225414182146776	0.0395317709731336	0.0495514272108826
0.039351013543745	0.016546791115458	0.0170461361521099	0.0276876017696911	0.0304026122111951	0.0118010818309084	0.0183305087885989	0.0125601968188564	0.0130320909410364	0.00734181674914459	0.014385781330253	0.00930994089692502	0.0208732476702603	0.0438459155968193	0.0272126577127183	0.0121206673770185	0.0396152732286551	0.0128663792786135	0.0197098371509549	0.026226837892967	0.0267559684185304	0.0116948338511524	0.0305182782740718	0.0214685359722665	0.0283286708287682	0.0145583683035074	0.0439223976919749	0.0235271776392367	0.026890429116392	0.0260584122991655	0.0327620660610057	0.00535919684146281	0.0409340777355201	0.0149822880195016	0.00653668148701908	0.0201000468936331	0.0555201647178115	0.0111824810681994	0.0249276955510996	0.0462654980780117	0.0399609560461859	0.00964851938285709	0.0403994184592031	0.0388595731980911	0.0234166935227841	0.0532231198207339	0.0143956786939723	0.00828650409858066	0.0287387210260234	0.0229500392593623
0.0495305638134478	0.00980761311596175	0.0228769711795814	0.0244770934808613	0.0348769078163331	0.0219986932212774	0.00381461605242913	0.0326425298280709	0.0283063683244216	0.00569448736846189	0.0221465542775259	0.0115235341412969	0.0343580622952881	0.0143142541029717	0.0298995994474257	0.0255413589791479	0.00922227988303527	0.027082237250303	0.0305341683654247	0.0375024302466545	0.0296962058085978	0.0321181035930758	0.00736708327170326	0.0159943053321862	0.0263746184342845	0.00986540684871793	0.0408251591068865	0.0354849412501951	0.0155247761475489	0.0181506691339312	0.0411444598336172	0.0099600176184802	0.0294145963385952	0.0275165308524261	0.0323918258405003	0.0146364941348577	0.0354107816063653	0.00770430650462065	0.0249042288990901	0.00931274879309031	0.0304754892303518	0.0355867333664457	0.00561855231734599	0.0340683192932334	0.0272758059481769	0.0166743214572138	0.039218469483872	0.00995537518926534	0.0154849608453085	0.020516553218608
0.00997255563469049	0.0282637598858508	0.0192659502130562	0.0220760379348913	0.00629716516836475	0.028560603029969	0.0295888034690557	0.0220249673556626	0.0227597799223199	0.0236865107831706	0.0399849195492463	0.0125453994416422	0.0186960930821021	0.0188929057650537	0.030271872804014	0.00482416187800306	0.0293466172131048	0.0252304838749213	0.00475603847730991	0.0121844955951775	0.0121473596870524	0.0411194591410271	0.0236942832107583	0.0295384422691766	0.0242628524248325	0.00763943819296707	0.0194106516438578	0.0377194937017055	0.0309740133687377	0.00940885683550345	0.0178674475107663	0.00767587433822291	0.037449224217764	0.0238184938589366	0.0159534028589671	0.0476264789379795	0.014629516281475	0.0136319120804641	0.04922347283132	0.0101385004894578	0.0224578013413357	0.00535348862428825	0.0416863101625906	0.0139097302990855	0.0249414353830809	0.0230048645418681	0.0149385315544266	0.0160656355375703	0.0240034813912836	0.024944985070184
0.0526133432475698	0.068316136013095	0.0338589220272866	0.0719938387822319	0.0536277499213868	0.0547661163278354	0.0503907785365716	0.0725083753181948	0.0324621543880714	0.0580682380496404	0.0537918969523422	0.0762110945212238	0.0482850776110021	0.0280580340062539	0.0686091495548239	0.0412550349719643	0.0440057749167652	0.0445679400145284	0.0743102781910349	0.0449039435017861	0.053249990323508	0.068082691907971	0.0577366884637706	0.0672857118490338	0.0245902223840168	0.0538695521606789	0.0363990012982911	0.0436144611512294	0.0484899286594866	0.0366094997039133	0.0227166334372371	0.046038228097972	0.0618938192832144	0.0603886104350233	0.0584805116146131	0.0372899844007116	0.0667133064408833	0.0507316391941144	0.049039313349419	0.0302567468631791	0.0309449934576726	0.0230357681728329	0.0509445327695073	0.0251654902616008	0.0677292856281985	0.0407450762737413	0.0532448065161157	0.0533862361957382	0.0291313696557937	0.0313632934899143
0.0234279028043826	0.0191916170858455	0.0268978844462966	0.0318836971168417	0.0444629308473666	0.0140476380380653	0.0150082516899438	0.045190057571467	0.0148842521051995	0.00557379345072644	0.0267902523253981	0.0118684629819761	0.0240902984932753	0.0137939522053553	0.00596052123674474	0.017995745616634	0.0146063562695327	0.0250004755462371	0.0156517063941356	0.0410934298948932	0.0160893568838466	0.0300814117135337	0.032432270014821	0.0328709739557105	0.0170847419688435	0.0286009504871426	0.0173715565582764	0.0365411347867044	0.0114517352947772	0.0292398024197788	0.0150991447742215	0.0137259022213633	0.0273843039012001	0.0122481462012653	0.0227702700288257	0.0356624377562415	0.00824921543776478	0.0448044270304052	0.0261338617287916	0.0233129009642558	0.0273621193280144	0.0256963368037586	0.0374652498960495	0.016569486145007	0.0485233001901241	0.0180388783600422	0.00198499853651331	0.0168393255755686	0.0163042230966838	0.012114071044182
0.0301552263541695	0.0134006362972995	0.01126579248711	0.0236983293658034	0.0298138123566796	0.00861596677164374	0.0400586880448259	0.00982517987784957	0.00237511528072723	0.0188525993934126	0.0120560416491121	0.0200418638290285	0.0157202902186044	0.0441950525675952	0.0384663589398854	0.0258674219313218	0.0119001672922437	0.0204656196348382	0.0173085085882847	0.0239854885607798	0.0077507488373034	0.0356150321869994	0.024774085040749	0.0133137762856915	0.0214121434674906	0.0258024993740781	0.00956651245596827	0.0198328351228861	0.00396965241996954	0.017810247910145	0.00829926248671971	0.0146386709738349	0.00391111203343554	0.0134011383879342	0.03144535014258	0.0168669833759883	0.0289253363745627	0.0148324842351991	0.0118940487095564	0.0193281414311612	0.0306628628880491	0.0134051238088651	0.0421566238780641	0.00778777756986549	0.0325091853277945	0.0241610078809142	0.0120892342243727	0.00559271863389363	0.0177165301917065	0.0137494884402091
0.0295320896333903	0.00315487648823246	0.0256438643214025	0.0253920038283315	0.0204290311101481	0.0312893704426548	0.024147597292576	0.0196691742509201	0.0048655642721298	0.0219632867549196	0.0172615992357107	0.0094131846851888	0.0277216630318748	0.0315628110380635	0.006715594210581	0.0228947689690768	0.0178022975800454	0.029324770395079	0.0290213370441946	0.0020307715715696	0.0424349155774582	0.0259005006832706	0.00945304016132895	0.0252855036270666	0.00939222931289967	0.0138271073694745	0.022395476790903	0.0037715774428109	0.0186885697817927	0.0230831749795928	0.030575171232131	0.0185877617683814	0.0142430266370714	0.0131969488943481	0.0196865375310348	0.0241901195765978	0.0167114587292821	0.0095379442854331	0.00983263944323773	0.0245058353567078	0.0271327440112791	0.0128218016841912	0.0161201622690623	0.0187749377369282	0.028287553575921	0.0202152511214016	0.0240703522397201	0.0120766499795201	0.0119314109153245	0.0530546903970071
0.0570300379930305	0.0213323707922679	0.0207597330450918	0.0313222905301116	0.0197632445448888	0.0392319305283146	0.034522829756173	0.0306649813007933	0.0262574694657954	0.0285362236979755	0.0562343581213401	0.034773041742229	0.0222514343353215	0.0197150680378664	0.0347921956201962	0.0496248720838752	0.0282296393120781	0.0253615968979814	0.0372134465572103	0.0315284351453383	0.0501374492791897	0.026805909246793	0.0350104677868429	0.0501768182549751	0.0355951102927797	0.0225937639978457	0.0329184446238048	0.0250238842167338	0.0371217500468607	0.0259311209101874	0.0292336542603503	0.0282686051993674	0.0317145066914695	0.0334709947357918	0.0204426816384358	0.0407292713327332	0.0449257815824613	0.0152167290579691	0.0471951389196854	0.0171217390663741	0.0143499164812093	0.0370544653664953	0.0434120113447419	0.0391544552111889	0.0572309068005331	0.00559496471289284	0.0333767932948688	0.0157112971891955	0.0328018758573957	0.0359925040191899
0.0351459460681883	0.0384211839413718	0.00499296102495443	0.0453960111551323	0.0373489218498125	0.0224019363432227	0.0602467323391933	0.0274942861940604	0.0204324390316501	0.0270355687650981	0.0270817201906858	0.0160433879671627	0.00764362693698025	0.00929076081218374	0.0159901981407743	0.0236561252399494	0.0299340086552521	0.0096169653658922	0.0134396353574502	0.0223520843512891	0.0184243309987012	0.0227276275526065	0.0218278721926191	0.0255348385042494	0.0334823577712194	0.041615273789574	0.00650635786891322	0.0150228199336776	0.0297624356199052	0.01637706771797	0.0228656263704191	0.0217621145404933	0.0194034209262101	0.0256407282481602	0.0172040093724718	0.0237246156741411	0.014234161690359	0.0181093921260127	0.0294676463303553	0.0287829206839369	0.00742687997464002	0.00912021418647611	0.0171515167919683	0.0166321503102619	0.0157344610553472	0.0193479692140804	0.0160412115465916	0.0260177271315271	0.0181021862004489	0.014560102824015
0.014889839079541	0.0422052599928611	0.0493211121280958	0.0369978183040811	0.0444111811437458	0.030217058948324	0.0280262741971796	0.0257956038814897	0.0361133303330831	0.0483109199954006	0.0192069084871925	0.0270836541053397	0.0506449675504767	0.0283899419729611	0.0441989788725317	0.0456060970398531	0.0645581562170083	0.0517159068336281	0.0372110291284426	0.0376469379815099	0.0397575831554434	0.0237011568426715	0.0405588587100579	0.0603740191058538	0.0307241130948901	0.0305844919305758	0.0146996794600139	0.0346394566887275	0.0569821472344541	0.04626171571493	0.0478988765371684	0.0559565563243033	0.0398566770681463	0.0385618470801452	0.0345129672229052	0.0320314368110845	0.0278284576046528	0.0250421044212702	0.0241691254704765	0.0336281955722218	0.043826924835813	0.0195803281821656	0.040130017761328	0.0233277393901784	0.0699831260864189	0.0302636414295521	0.049904007895639	0.0284835716230335	0.0434518258075877	0.0194094744155818
0.0309052506785271	0.0494720576521333	0.0418255752172041	0.0419384291376644	0.0228760633965751	0.038305670079111	0.0310479988176146	0.0178841088575769	0.0531520669758618	0.0586745837734006	0.0275640306065441	0.0482481395042845	0.0361645652285059	0.0141239092251178	0.044472807096958	0.0471244698157805	0.0137223023025828	0.0546983622145983	0.0433548888044636	0.0298799631180412	0.030593965149587	0.0479439126569422	0.0556008468780944	0.052613791205855	0.0194002706538574	0.0537702297981364	0.0114237539740597	0.0479735299379251	0.0356152678995246	0.0513043647792603	0.0427896751811894	0.0232598278451454	0.0591020280032458	0.0461407970673525	0.0491679775734614	0.0214248863668959	0.00712141088683226	0.0351861117949511	0.0260343723657292	0.0466380425405073	0.0512768391453867	0.0399189162329903	0.0358154567285609	0.0584936430843011	0.0398480714844382	0.0259091090741326	0.0243390786536405	0.040533885905885	0.0538549902091255	0.0148391587361846
0.0224156367360874	0.0197774971316688	0.00553526278882096	0.0278336118815191	0.0101954796506823	0.0211062703427323	0.0126342330911964	0.0206290533602005	0.0214004731462297	0.00878078852315332	0.00943370723554468	0.0019491359167314	0.0101563631767504	0.00968490155215638	0.00780990446616564	0.0253494716224606	0.0379838406108242	0.0124832860425038	0.0232171213906462	0.0188985368157247	0.0185077915604849	0.0202352719032758	0.0273624910096742	0.0201863314028499	0.00770163012900159	0.0221439468078322	0.030797987853204	0.0121833756053858	0.00352851134040394	0.016316345835342	0.0172213165099333	0.00944064432108423	0.0248898713735085	0.0120281205599326	0.00929797485875758	0.00926433552404704	0.0158286446576793	0.0271640224023119	0.0442521006603901	0.0107902454385348	0.0358583557819164	0.030087823010346	0.0210256244753138	0.017870121772973	0.00477212881421133	0.0126574814160559	0.0195495037730629	0.0257710330574407	0.00458033065011305	0.006400222743288
0.0193236458883566	0.0152374841478539	0.0325816153966663	0.011439838442223	0.0230106439868705	0.0408101794439476	0.0347100975092955	0.0271560112423843	0.0289933603096371	0.0180967942729457	0.0309998128817014	0.0295359703826653	0.0294538091188288	0.0150583126275873	0.0121377928452638	0.0160384826302317	0.00200979601457894	0.0289562593294265	0.021704027891092	0.0335864916872022	0.027826191857067	0.0105070859529105	0.0280397259124909	0.0181421457224654	0.021287782484749	0.0301824952757803	0.0215742183252627	0.0199418914396549	5.87512830702615E-4	0.00895518781574479	0.0245944724416092	0.0430836644785704	0.0146393387303879	0.0230231439601486	0.0343936556813436	0.0304724954284515	0.0249802023642344	0.0186816545236946	0.0241089519355581	0.024643641703919	0.0362232728900096	0.0267056058029508	0.0210464853093931	0.0199373609659503	0.0294488930588305	0.0187383329510131	0.016291889197969	0.0124930872411626	0.0403764959037783	0.00577638356084151
0.0432416718723236	0.01364104537733	0.0187009683677424	0.0350530275183909	0.032407345802057	0.0472303140355535	0.0469975948785308	0.044169252077383	0.0186176647331534	0.0260676812146229	0.033882829374245	0.0398328005613916	0.0237973104917026	0.0208016553836131	0.0534315585516883	0.0182741899545041	0.0111699075893404	0.0373855688104514	0.0219620694940732	0.0511055975930475	0.0652857919395331	0.0240621082952679	0.0250433349540851	0.0101331140949577	0.00857526646078225	0.0572345095292779	0.0112253091576254	0.0257891549392461	0.0439910286437678	0.0161163371366325	0.0256793252422469	0.0310912685411097	0.0216334542173467	0.0664598095013159	0.0360429079740495	0.0196289904516053	0.039125517794465	0.0513835289469787	0.0231931271958246	0.0198791997417908	0.0343353642865967	0.0286356087315147	0.0249354096241555	0.0523984444951279	0.0593563288529412	0.0192530739762211	0.0219607820144206	0.0220524848459397	0.024449935135793	0.04309531148242
0.0115491832751433	0.0128251033994819	0.0205202196381642	0.0226754203571114	0.00828052611197006	0.0160001010039195	0.0299233770965803	0.0163908628658228	0.0334138391645692	0.0294664979226579	0.0107009585855094	0.0122986441092431	0.0321924398894212	0.0277571398339351	0.00831943152938955	0.0248473041217372	0.0268905553870499	0.0361755983114184	0.0256729687426523	0.0181917073126878	0.0219649216494509	0.0383276590799934	0.0170334527541218	0.0214212870628382	0.0136600297303858	0.0326678841612534	0.016780620992803	0.026810842850125	0.0121365899463533	0.0194557947498221	0.0315912305421127	0.0141132903620281	0.0227468318963257	0.0168447326945546	0.041196900957606	0.0215347206626531	0.0229702814142379	0.021691564458015	0.020877210325168	0.0182091318691809	0.0195053535587086	0.0180154144272192	0.0291098844198873	0.0432510749216918	0.0073881398606229	0.0269519618326385	0.0223841685877586	0.010112469186086	0.0266635626047177	0.0202395838425127
0.0275231498893368	0.0170336777399134	0.00325843599898233	0.0186812222067686	0.022623844498144	0.00696240467446017	0.0481882577540473	0.0161178030032662	0.00649721802124032	0.0166901864922675	0.0230885365827547	0.00444448460475565	0.0277319884537712	0.0125265998821231	0.0137346348235635	0.00954348869855484	0.00921463016383023	0.023032218295173	0.0288048289857673	0.00424259255367495	0.0172319020210335	0.0118094876325245	0.0328618604706348	0.00338811163919387	0.0259630394793156	0.0172888636851613	0.0209928107498377	0.0313211194480518	0.0123603908564134	0.0272134103900007	0.024557548793935	0.0287198659635977	0.00609551155778873	0.0189601720751896	0.0390036199701771	0.0501704710173724	0.0101775512556582	0.0160351775630058	0.0352134555432849	0.00904552727122018	0.0276357559109954	0.00923996807560096	0.0104610308907191	0.00331527150800685	0.0202736690575189	0.0308026191108808	0.0294895149061868	0.00573497689899837	0.00358128992059695	0.0171761331292989
0.0216373757038081	0.0289598685098955	0.0202336030815263	0.0182182863538174	0.00638880534269131	0.0382283379969572	0.0655237732401737	0.0144124831802935	0.0357595380923761	0.00943699992720213	0.0364159127538635	0.00987300771214578	0.0210406123200348	0.0304695454245268	0.03062145770677	0.00792683240987704	0.0266013787625717	0.0412311338478412	0.0315380122868912	0.01624485931998	0.0140747828352522	0.0229401863392693	0.0178610932714817	0.0085897508869799	0.0128032312064838	0.00612800023671295	0.00553570773636994	0.0133693090563649	0.0616519931464101	0.0149287877826574	0.00474432321370247	0.0247974247742075	0.00752173218012354	0.0400921792617725	0.0280857829030009	0.0100567010565575	0.0174373594365718	0.0233085800547773	0.0411072649054632	0.00704635735682289	0.0227271453002263	0.0248526078672963	0.0203532004415055	0.0274468766244504	0.0152142604945656	0.0409879282798729	0.0370684982178777	0.00605218925441563	0.00675249178924536	0.0187618520830194
0.0168976259377116	0.0440872309018666	0.00724964452960123	0.0313972886233318	0.0136062410992753	0.0207551099214362	0.0199373006635603	0.0458568238218239	0.0309075050155994	0.0387648767815867	0.0354781766968442	0.0437883090490887	0.00764715195556392	0.0447936441646145	0.0329496418588747	0.0586207538626492	0.0361883592922393	0.0162139416347373	0.0165332130656453	0.0241722264888234	0.02563628768572	0.0141194846756247	0.0302300453468565	0.0126220573658863	0.0168101845247549	0.00558645896734568	0.0487707690805927	0.018258319254548	0.0165594355347333	0.0106996318846553	0.0235279358723523	0.0239985464249358	0.0148853263403603	0.0205031921537233	0.047072729843229	0.0089453291311679	0.0155484775387844	0.0447638109928824	0.0190949629508654	0.0125801430785141	0.0203411996007045	0.0066643342560904	0.0344650765475343	0.0138664499548898	0.0190563599848502	0.0229160752182065	0.0365861954424302	0.0341518463019571	0.0435030517847024	0.044820899055
0.0539311824215426	0.0289960813523608	0.0143524169847577	0.049774875641784	0.0443131609367657	0.0189116302307872	0.0176301742229905	0.0159204628563672	0.0226582610562461	0.0278781075467794	0.0352005988999995	0.0169199821987177	0.0429465736951497	0.0513116241851103	0.0280809355443814	0.0370613911188908	0.0127468911555887	0.0241691240013038	0.00723226370265922	0.0321298585872534	0.0179131300932594	0.0181518677425169	0.0234684798095024	0.0165217046549141	0.0480916293369204	0.0257353281254174	0.036740212311696	0.0254329589049819	0.0064817048409255	0.00844475496422069	0.0584922314826349	0.0149780452102307	0.0331531699122075	0.0274935934676808	0.0349758987847646	0.0476892408112406	0.0302027471325583	0.0213938895825379	0.0107091545076166	0.0217047908933294	0.0194762116492556	0.0286483763495612	0.0338074447155667	0.0411782130193358	0.0149801380959798	0.0246873651234951	0.00529931593311061	0.0294353363023701	0.0114574743442504	0.00385667817107635
0.010300393892948	0.0449294748974546	0.0233952258450935	0.0284678702041692	0.0241407138398776	0.017845517817521	0.0184011219187219	0.0220368940392234	0.0200540741693677	0.0204220607622108	0.0333072452187032	0.0241303521876329	0.0262989387632187	0.0258313305752028	0.0266443938079533	0.0355898902250133	0.0289160914769127	0.0188339821938407	0.0129109466406819	0.0381636165451193	0.0272574162837299	0.0192921169839615	0.0306741820615481	0.0295062789180371	0.0147517477408968	0.0157719099979039	0.0238572008589041	0.0135118142692913	0.0223792800978695	0.0262676388135668	0.0321018114216071	0.0356511061665315	0.0309684677195192	0.0250699515707715	0.0210336629661798	0.0424494970166338	0.0382144223433261	0.0168235218941487	0.00742751528407286	0.0338455519538225	0.0105514009329162	0.0354512869358011	0.0161490660412261	0.00229484707444627	0.0185192858234902	0.0155507828315498	0.0160852646933179	0.0119117720968486	0.029879938093563	0.0159091858522422
0.0125453081804191	0.0294158381596887	0.0209436424926754	0.0218210065829655	0.0529117654541237	0.0306994913783932	0.0169194358580096	0.0400257082999049	0.0361522363004858	0.0257063316632479	0.0413964880491155	0.00387686104819582	0.0518005861290348	0.0136196748118953	0.0217177607654834	0.031007121552653	0.0366607661184133	0.0288283919444148	0.00340219661195073	0.0167938783244521	0.0212825537610551	0.0147138623970342	0.0105267073300677	0.00947117318718125	0.0134106304191159	0.026712539857841	0.0171738898767752	0.0444285522115554	0.0166653991227262	0.0157418934825745	0.0136254120033243	0.0204958861437119	0.043226738179939	0.0167930349879288	0.016135601576726	0.0239482218013501	0.0100960454183591	0.00685380396204619	0.0204966869076994	0.0191763878731006	0.0207038395630617	0.0134159704648925	0.0288556879333542	0.00306114709433117	0.00770616461103044	0.0108313936601402	0.00865209048671557	0.0199826952643547	0.0288906577602415	0.00306589575258338
0.0227748433902546	0.0261710570110055	0.0259099705558189	0.0446986309882719	0.0247091670923649	0.0428821288296805	0.0360925361444973	0.0270858337474038	0.0154303484261581	0.0553393996659252	0.00823598649737888	0.0237103920892635	0.0058341056497081	0.0293490644297062	0.0117124521852102	0.0117294204599208	0.0215655018207271	0.0116324400098774	0.0482177957592682	0.0643541516111043	0.0399810157960663	0.0329682283599422	0.0196287862647006	0.03251168205896	0.0278478840327175	0.0376876748710198	0.0164051929398042	0.0398243272767601	0.023628515264138	0.0306340992747139	0.03093421509793	0.0715171097917282	0.0126155772402613	0.0377317980315596	0.0109537170462336	0.0280221263976969	0.0112474924237983	0.0198427005902523	0.0232381246640081	0.0199562188854442	0.0342054150652694	0.0414703762529471	0.0448865594963314	0.00786722886396487	0.0190926741099246	0.0113866786063775	0.0357738308870115	0.0151824001500662	0.0163157502043271	0.0417719984758127
0.0113638269131497	0.0324899703909764	0.0295457451716148	0.0145255290215743	0.0425169541445539	0.0209972005553628	0.0175751881324765	0.0408968575663216	0.00922178960514769	0.0161497904980026	0.0126591288054749	0.0335019622263906	0.0295986685313234	0.0283053067925327	0.0193711970285417	0.00755111200051277	0.0140598730902377	0.0187418465992722	0.0132267399590258	0.0205087562586155	0.0144693360808531	0.0220731658055522	0.0059466130718039	0.0325884139079906	0.0329950614651117	0.0209000127733932	0.0270413910780973	0.00649853872173199	0.0182609238206117	0.020039892731034	0.0277462578470845	0.0337123593821692	0.0213379983411847	0.0289027535524343	0.0200636025968543	0.0379662023471961	0.0135460901024545	0.0797269367892259	0.0435427757336461	0.0155851764855826	0.0237961199514921	0.0494627366812068	0.0416372277476995	0.0302503993993803	0.0468551840922229	0.0160277040923747	0.012150045267499	0.00782882132253464	0.0131023058827698	0.0179127692310765
0.0270689727844971	0.0144837401259392	0.053528314507622	0.0132243185852924	0.00773813522678512	0.00402496363840793	0.0294551081970457	0.0189098527893424	0.0298850501619309	0.0237874247068929	0.0292683146426922	0.0526624555248082	0.0351373562137407	0.0140738786902529	0.0231509981350978	0.0429767711634937	0.017502086626894	0.00924803543739885	0.0537062479757153	0.047669383882116	0.0369040638455171	0.0189033078569288	0.0294348732049333	0.0124607173402493	0.0197984350919522	0.0525026241054007	0.0383086604564014	0.00464458516150832	0.0311697308668836	0.0321754463961778	0.027026465430768	0.0151271136889744	0.0188879714258263	0.0113467901289874	0.00651140101543938	0.0153875673626937	0.00971391821083321	0.0178064102559415	0.00703530885894664	0.0180018877938426	0.00647797454219589	0.0373713211653348	0.0274612906925655	0.0460485709098593	0.0153260062119039	0.042657563759826	0.0258462620668154	0.00896458482407707	0.00945244954783267	0.0187891774461247
0.00632527285909865	0.0165538351313284	0.0255973785769972	0.0270530873471242	0.0175209861432157	0.033926075374974	0.0301762174531223	0.0109861446800576	0.0203003582122983	0.00411904881639657	0.0162767033491706	0.00511897547431534	0.0253154076576894	0.0296751435613663	0.0017449155555612	0.0332991803465532	0.0141264459716699	0.0168181031192965	0.0165179527861507	0.0159607711229845	0.0403275241376584	0.0199621486700486	0.00907595401039747	0.0419270159195929	0.0153809687279605	0.0337628340657227	0.00217255555475321	0.0189547363872674	0.023352717751476	0.0166709645846794	0.033528438165863	0.0163257307688722	0.00593395963881802	0.0201843252570881	0.019557377840975	0.0181815502104156	0.0218505583847416	0.0412459435191996	0.0152752161954667	0.0508495562088019	0.00865451334017766	0.0379603739923885	0.0217036939159812	0.0144418131902066	0.022282601169749	0.038216882569623	0.024479816830621	0.0214478058595396	0.0138274641792566	0.0379250929507784
0.0316183172617156	0.00516097890262406	0.00565144422012648	0.0263362932186099	0.014831802628314	0.0213850065166135	0.0109713235791376	0.00907531558118201	0.0196232736511444	0.0069769701033951	0.0102447411469153	0.0320936839568489	0.0211132470229475	0.0219898153085455	0.0427494024403547	0.0230342342079349	0.0212479950431329	0.0360886633197649	0.0152987583587493	0.013507819630634	0.00928446021078753	0.0289782599281203	0.0380912526366947	0.0116688853790283	0.0359267635773068	0.0115218524779281	0.0272904807791966	0.0508933694423046	0.0192674445264798	0.0467341754206255	0.00685915309899298	0.0210456615305982	0.0153272777735097	0.026203815862433	0.0218720792773344	0.0180564101541742	0.0167907640996325	0.00728425453966546	0.04112650820566	0.043022910034884	0.0166369221862669	0.0276764760062296	0.0381870235495384	0.010432055515837	0.0188777132262279	0.010388536555301	0.0083707023374162	0.0196328820104871	0.00236722162849531	0.017272524875113
0.0172464876926057	0.00772248849501668	0.0137603859359774	0.010715227019807	0.0172366411778919	0.0234450316542567	0.0255605303519704	0.00548897129112277	0.0309682814074595	0.0130213171076262	0.0158411858914162	0.0149184194465063	0.0401163006332367	0.0214858036910445	0.014294729414734	0.00932580341014441	0.0252260580158573	0.0118333086824413	0.0193690424028251	0.00738425305179068	0.0158426688389539	0.019031164044287	0.00894087495021158	0.0222284973700068	0.0267985560099588	0.00771271388714621	0.0252309201396129	0.0263167235353074	0.0074148205224747	0.0354027449442286	0.0148378739764766	0.0224193256749914	0.0148970352258604	0.0263206004881865	0.00641627768953963	0.0116749456458324	0.0188102976415898	0.0263041273738286	0.00632514552109096	0.00903325569007775	0.0125339162223994	0.0196748207205383	0.0319254359521949	0.0219951106264921	0.0148019955898974	0.0144563252046167	0.0251393578957936	0.0372524449322135	0.0248433061153241	0.0108877220065213
0.00904830318755893	0.0347732018794531	0.00627160306041837	0.0113912191999901	0.0440526044750183	0.0452621669136656	0.0269859331575541	0.00736774166847434	0.0238085305911159	0.0201809401189387	0.0364121401737611	0.0198610678332687	0.04300570664184	0.0119953674826848	0.0141152954311728	0.0410138472705189	0.0194357099469294	0.0320635486858114	0.0205483564512225	0.024799737468211	0.0404547032208939	0.0368296314775331	0.0421645596481334	0.00708835782283972	0.0196029251118755	0.0147165691057709	0.0395147266321267	0.00902620319023231	0.0155643200497538	0.0276886516694349	0.0191597189551824	0.0169329546277547	0.0359127884478635	0.0212691877087796	0.00307290137853189	0.0160043751707702	0.0182050156572467	0.0165663169431193	0.0207476138671445	0.0121732409950066	0.027651695721666	0.0279348007544182	0.0213636132520321	0.0561146627855724	0.00310094583377733	0.0212342824376356	0.0166619129379365	0.0138995619800866	0.028848143340898	0.0186627456721679
0.0302404498164975	0.024170692742073	0.0159851010732696	0.00328712495763526	0.0319330622624968	0.0379287773239581	0.0133854810519382	0.0170163333814456	0.0190123195372129	0.0102948623305936	0.00814506322973247	0.0181528444002521	0.00846999110797249	0.0152390191455072	0.0281097573154914	0.0281918361047804	0.0242758425877291	0.0195194257476827	0.00188544304823349	0.02408270141146	0.0170847604292023	0.0430840462542471	0.0196007667345209	0.0139899603590932	0.0122327592503345	0.027429284771892	0.0285057880903753	0.0269886669045822	0.0127950350401279	0.0366636611804291	0.0285403918546084	0.0142225458037128	0.00121813108384985	0.0574852531925415	0.0175070773303627	0.00560983103082294	0.0356097390249774	0.0349016764152168	0.0321783519418335	0.0114082500984431	0.0174788076159548	0.0315942933124025	0.0313350095250408	0.0357753440162942	0.0333044076273892	0.00505326074285228	0.0169470352700148	0.0355753570946134	0.0232072060747885	0.0130072828524302
0.0158790620135265	0.0505411053133516	0.0417595540476787	0.0420100456110738	0.0455469148005617	0.0278326455330085	0.0397027801708571	0.0267662166790621	0.022250523904596	0.0563026801331562	0.0235989355564631	0.026185202210881	0.0284315129298621	0.0298613275339702	0.0357895974510723	0.035088734881621	0.0403509761294879	0.0579946364334436	0.00745356591913385	0.0110477222521794	0.00363151372880249	0.0354742896477191	0.0290687632599573	0.0543669441001545	0.0364914667312264	0.0307298588625672	0.0152315822007178	0.0264219456227134	0.0282370888511298	0.0338137561177474	0.0662328976583767	0.0148484930729607	0.0230289856504259	0.0217376498928334	0.0200884490965156	0.0482203775591117	0.0523023365794891	0.0378100799732042	0.0228422754138422	0.0560010354335035	0.0560954025676469	0.0465409154990681	0.0448888185319167	0.0167973151169103	0.0415580930814986	0.00277692771364386	0.0376931808733254	0.0207722840664044	0.0517206752310225	0.0420191922546376
0.0419918941543375	0.032406402839676	0.0148179654313217	0.0246221863601692	0.0120003434630033	0.0253657227415936	0.0359972008687467	0.0229323366872938	0.0403375610347924	0.0136776645489161	0.0271874634399405	0.0327062937373447	0.0346609506148418	0.020031291422774	0.0285997240062195	0.0286760394877152	0.0221029310673947	0.0168913455331361	0.0415620858402169	0.0187868711688099	0.011487938827521	0.0409064867804975	0.0289941971534202	0.0449514257885387	0.00785141351456793	0.0284155028381568	0.0512543670138067	0.0321355062167768	0.0268593131877786	0.0336007574029708	0.0169691181242404	0.0295965592547816	0.0468817569107953	0.0410864650767167	0.0228094270003983	0.0164028274920965	0.052638555360569	0.0333710252746975	0.0504716546574411	0.0118127753331163	0.0277315626863057	0.028022028232975	0.0452577788118346	0.0190253571396417	0.00554565272505807	0.03508762109277	0.0265288795460073	0.0121190513565833	0.0254815398048411	0.00575153575373111
0.0247619617067457	0.0143182241491586	0.0114091179101004	0.0286101150054519	0.0452644525222143	0.0140967342348343	0.0306778642027961	0.0039462906901607	0.0218975805131248	0.0282541332336224	0.0113650329224132	0.0277707634090465	0.0388315407592449	0.0176580077089829	0.0319293306346299	0.0221762510132086	0.0220596849991896	0.0111803172738116	0.0346000880938269	0.0224923164396752	0.036921617142066	0.0335492725252163	0.0316563391286317	0.0121367615028533	0.0213348657663218	0.0229047205364571	0.00672304380445918	0.0322974725507598	0.00667872976480884	0.014089867301744	0.0214194552304675	0.00900908813522018	0.0127284884960228	0.048378953485576	0.0269031048750883	0.00660728425604234	0.00822088509346871	0.0204348964201098	0.00762387694260617	0.00645601700288413	0.0228030889615908	0.0275350885168216	0.0118898043557277	0.0319644619564165	0.0154760025974851	0.0110459101956743	0.00813083910154727	0.00753471379460594	0.0296964864626996	0.0214732275309535
0.0306973707582913	0.0322220982409588	0.0340331366458295	0.0239702971945385	0.0124606802168039	0.0433227236058826	0.0198457172605729	0.0146149034171664	0.0174822152155727	0.0300814451308843	0.0134121751580443	0.0420554235223509	0.00213000795512347	0.0428222723216348	0.0121830012343487	0.0164449814038302	0.00884022884607875	0.0331980292498242	0.0371149845511702	0.0211319050030881	0.0262318203047844	0.0284130050916193	0.0191204532455091	0.0219431840776698	0.0241384269083768	0.0504143718909598	0.00931453051793149	0.020653207995527	0.0309147404098191	0.0178170871814587	0.01220973524966	0.0230723181722962	0.0123025093751978	0.0228462347941734	0.0401016528583362	0.0349835945201116	0.0536455565915249	0.00783956552172612	0.0166865345024172	0.00313897230604066	0.0376970414985845	0.0183453846254265	0.0423165685095767	0.0420432237372754	0.0268313963219975	0.0243322704457912	0.0229163912694359	0.0115349812860761	0.0282295798285063	0.0292926970627373
0.0435566949945482	0.0348295614594595	0.0381079046810107	0.0350613371337147	0.00987185157653239	0.0363431638536342	0.0273350288277283	0.0245233341606554	0.00251802810351453	0.0394498395732264	0.0194415661722532	0.049359694574365	0.0431696582538292	0.0546079924548438	0.0163152033548884	0.0514488393736661	0.051812765283217	0.0211828067359475	0.0143097373723664	0.0351953454153273	0.0632844338928279	0.0397731514623647	0.0474606525968225	0.0205957467149656	0.0362433752498191	0.0461643508411064	0.0384708207055321	0.0335374732686677	0.0389317437755486	0.0270984613731376	0.0325810707557441	0.0327428508758675	0.0281030753966892	0.0622657404476338	0.0107325585850318	0.0429374779455911	0.0342131088024839	0.0323252115733989	0.0181016892147307	0.0105765248859396	0.0452570704280243	0.0423348968257087	0.0292924089271777	0.0301387009604097	0.0230655214864595	0.0368512691804841	0.0303515614287535	0.0336800849017966	0.0354443429660926	0.0203973897171599
0.027393654802828	0.0292510467383477	0.0451294814712478	0.0211878922794175	0.0231337082336512	0.0240335630759793	0.0359771324919496	0.0174502514712802	0.0264327210331999	0.0132109747030791	0.0174096430907789	0.00710870088044785	0.00407487928943347	0.0217943980691857	0.0289024340520084	0.0090728098735491	0.0301008930323641	0.0416747384158437	0.0117267787484322	0.00722388808411526	0.0112854542925784	0.018868981998774	0.0114427798790027	0.0153333825568751	0.0240319932998701	0.0302373602619991	0.0189848451727187	0.0204392888017808	0.0370183698418083	0.0132984308686595	0.0320256498975821	0.0336097005735695	0.0360804120786958	0.0134698500095001	0.0188926637773718	0.0103560365680458	0.0281002699830625	0.0169651426276616	0.0327141708483849	0.0318612365946851	0.0209963170678788	0.0172194501594187	0.0330980688058963	0.0109776433538297	0.00429500969131025	0.0058244088186804	0.0399754892238794	0.0358301544833343	0.0137324377927389	0.0145288093575253
0.048094798654683	0.0128897161808591	0.0339975732784577	0.0401147309162619	0.016852603123738	0.0238705192729547	0.0385828899328176	0.0368624514810247	0.0310411216025227	0.0176844876551801	0.0285081485159532	0.0336754131437647	0.0371038851364989	0.0314429917998685	0.0396117815360329	0.0230445672367035	0.0177912196769783	0.0183485357269909	0.0101328458419238	0.0422738864089937	0.0148696821968275	0.0201927754854686	0.0186375424435441	0.00940242159284532	0.0220892825829909	0.0135605768349197	0.0326840774090504	0.0132382521959813	0.0228604709416444	0.0312047991888176	0.0190575784472346	0.0131994918945759	0.0232136180207739	0.034133535068551	0.014463382046688	0.0397836938179212	0.0282994884909344	0.0158518595189101	0.0239352153875456	0.0204441627535881	0.0327980047348933	0.0186787140105171	0.0381597866611358	0.0130388597648476	0.0306356948771162	0.0122310115244209	0.00967311080470068	0.0220305938757961	0.0306763552407198	0.0155727001085572
0.0406871802330716	0.028304883448242	0.0143683209345713	0.0134233956703139	0.0190869552981917	0.0229227555135964	0.0173348251663644	0.030303331972846	0.0184405639285101	0.031041212832048	0.0213319504800725	0.0201772562017438	0.0324388908346273	0.00924792685119175	0.0199725301833293	0.0354059759159397	0.0195467883320202	0.0253510484185763	0.0438465053854924	0.0163019360908618	0.0285718832764328	0.0264620038996161	0.013367114908821	0.0131594597001897	0.0173436823412158	0.0269789465864626	0.0149950403056943	0.0146755978962256	0.0432286264787991	0.0109343726989878	0.0272435355192745	0.0110953637617096	0.0175138845869342	0.0307475352681544	0.0196780803751281	0.0232044014933341	0.0340208019707461	0.0173019660109808	0.00495493265370882	0.0287120607989221	0.0087986898225358	0.0201009703207438	0.0305783825292869	0.00980756336139461	0.037557083689207	0.026431837227726	0.0349402638589658	0.0130388277764962	0.0205124283755625	0.0284959420431191
0.00795147338537404	0.0286848653476533	0.0236612046985847	0.0477678328513656	0.0345454995899408	0.042993338487232	0.0507278868084252	0.0377989320458793	0.0330071711931816	0.0345214417077923	0.0105421828382608	0.0361770059738752	0.0187823505580108	0.016638094096661	0.0481266422196199	0.0340621367808684	0.0266137710921583	0.00944499794294869	0.0139574334311764	0.00947124940314386	0.00882887068664435	0.0240805491078613	0.0236438345340565	0.0341670949421004	0.0372602681000687	0.0242952307429017	0.0334845868360634	0.0336160940748369	0.0242116515267612	0.0183031847001123	0.0313814121799869	0.0196781819108464	0.0327059978979575	0.050703088078266	0.0117846203981875	0.0581178389932084	0.0305991843588289	0.0174927107351195	0.0256848752263584	0.0557767363757655	0.039772926453227	0.0577778340009082	0.0403234027734578	0.0159496119238683	0.0180473603914591	0.0297158091861723	0.0316379360595046	0.0487662845610164	0.0110429555844139	0.0166499089424119
0.00849525200894453	1.45115745693102E-4	0.0365335766276914	0.00621225252490729	0.0204335052894841	0.0212431515809331	0.0222842845222928	0.0147090517915303	0.0186709093928951	0.0309419167178702	4.28082241668035E-4	0.029394219288998	0.0337632117628659	0.012538232093763	0.013676032565686	0.022561059204532	0.0206309105346435	4.280596266137E-4	0.0138278624275409	0.00880276696745484	0.0224737118772667	0.0154098087571653	0.0153305715742433	0.0204838353457672	0.0162991410650661	0.0196835170602461	0.00991149492274067	0.0123359415954106	0.018715451714423	0.0164556526334078	0.0185886188585704	0.00602631974072609	0.00219993785954104	0.0216347938000469	0.0101723744053884	0.0133903229588106	0.014760739001687	0.0143439776322867	0.0244969277370585	0.0198957234519125	0.0264703280333773	0.0110732331121685	0.0137408642966272	0.0200241089915756	0.0173929169825679	0.0223006521675331	0.0243539564823151	0.0154718829128366	0.0305471170322754	0.0385554940021414
0.00271089363599718	0.0179661250882234	0.0107436160002177	0.0112050404496916	0.00523579173069642	0.0124464576202066	0.0354186701214444	0.0171155047804147	0.0185256863168197	0.0168421667010941	0.0353625705883	0.0117161589892315	0.00478281303400745	0.0199765438537856	0.0262267603938515	0.00790581922899795	0.0089561918239317	0.0249680941648537	0.0127602810428094	0.00513102523377707	0.00847922018206633	0.0191804457877808	0.0284209413169723	0.0166690813647933	0.00444133341294357	0.0170916754359784	0.00601537803262156	0.0249192769603374	0.0320571992792686	0.0166885959180334	0.0192334510854153	0.00959020210718028	0.0113763446661054	0.00464103771370597	0.014394047584519	0.00919282003715279	0.00991368664335221	0.0162740762088132	0.0152328627828496	0.00401738353582229	0.0135121352372824	0.0478058047744211	0.0204291561831354	0.0155582429282263	0.00734435445031747	0.0196429311871206	0.0212362694444434	0.0100263069777447	0.0123146114322097	0.0132408056141093
0.0260070714506382	0.0120751155581184	0.0229326854707446	0.0228881106961016	0.0488858114762947	0.0290603821799578	0.0240770921406552	0.0385575475472935	0.0422655111470393	0.0392712398060998	0.00947437484221202	0.0132169983006341	0.0370264403035939	0.0478442939355207	0.0229744264152035	0.0365223095599701	0.0458033357145318	0.0292932691684301	0.00692628663194933	0.0170359684356416	0.0292230251030314	0.0186101406445545	0.0167587909586529	0.0323767240004297	0.0328418382308131	0.0274436389018184	0.014321133004986	0.01874846174266	0.0344174294339031	0.0338789449009927	0.0253053340178649	0.00187376832285302	0.00646559070848519	0.0181331133957327	0.0161853128747558	0.0254967945917286	0.0029307362974292	0.0396284312722697	0.0196255337559466	0.0203053638533984	0.0283817723386208	0.024237226268983	0.0384420629707213	0.0225028238406901	0.0417464829055395	0.0265220336175931	0.0190933905760553	0.0200406291536161	0.0423073594236428	0.017731722487917
0.0123948156046855	0.0344372585329219	0.0138263734128122	0.0178572119860834	0.02036674845437	0.00453930030325038	0.0166710196944629	0.0109560701192558	0.00603634058729964	0.0252267571936658	0.023640838077462	0.0421966370496998	0.0332104560215604	0.00262979787687955	0.0239050420306192	0.0105648127637819	0.0334173074768785	0.0107000402156198	0.0338624940330286	0.00961117918138383	0.0123178578603404	0.018351271827056	0.0127889906439572	0.024687005076027	0.0134488201402439	0.0477088946795445	0.0407609765624432	0.0206504169929766	0.00171949114011355	0.0181975502533078	0.018302939861023	0.028018556527539	0.0041635855361706	0.0175568350083037	0.0166032643546804	0.0337323213191888	0.029058921342968	0.0237838142468848	0.0214173381747738	0.0187183422825542	0.011178636895844	0.0298786070795156	0.0125716628902568	0.0198735862290554	0.0197067918129004	0.0372873409395736	0.0237747240695414	0.0408781888912241	0.0044884415711436	0.00365660652937734
0.0274638113021744	0.0233293906035799	0.0439186280906827	0.0144431323916487	0.0232645051544042	0.0409724994728655	0.0327086160495474	0.0182627666930068	0.00753320968655473	0.0345235647466046	0.0193997112234724	0.0240661469811772	0.00832966499184127	0.0121244178166457	0.018396116603757	0.0653328658696288	0.0130256169428815	0.0202231108730194	0.0228113420854736	0.0289944719393973	0.0126611746982381	0.0246486299260829	0.00108048478266648	0.0249610431174072	0.0361451423017644	0.00817336553018284	0.0153242267891731	0.0155504892772839	0.0191781104212957	0.00584026413250805	0.0131605490165121	0.0131596733183807	0.021652547336944	0.0473183931532544	0.0108350560578995	0.0403470128223069	0.022912593809737	0.0273291514564393	7.44466019648291E-4	0.0172559824524933	0.0228186637222472	0.0313196801261153	0.01996568835039	0.0110461029080666	0.0144804024401325	0.0406865318489399	0.00726452169162272	0.0203901121052868	0.0252325006098108	0.00648621436097729
0.0283684272136208	0.0383559378567908	0.0370916653108215	0.0378343469878178	0.0582257667393646	0.0590895654226311	0.0274580801795735	0.0514139269211598	0.0380387431438764	0.0134308989722878	0.0294470187308733	0.0286624371493232	0.0224608425409957	0.0286800870776795	0.0185489470058232	0.0172195064248783	0.0235473629744585	0.0438736191034897	0.0126828600545401	0.0285427296558003	0.0187951012871542	0.0261075590010403	0.0268955994317379	0.0506516557292829	0.0569315646002751	0.0305803762758038	0.0425295926288061	0.0552253230517016	0.0287946806295364	0.0279878376345323	0.0153928546652222	0.0239530650089378	0.0510091522217965	0.0340965029682341	0.0210073959427103	0.0432267430586263	0.00449893328938594	0.0457686179900093	0.0257393738642878	0.0205198682794408	0.0202674381061195	0.0377504057601947	0.0242571541050903	0.0335123383767964	0.0227496039123411	0.0432744761941598	0.0361339948896465	0.0172435233431535	0.0394857646231158	0.011002774394576
0.019008524023709	0.00836441869268977	0.0178037572039237	0.0297853155107769	0.0267582000332795	0.0125814762293812	0.00634043350275208	0.00904702278950727	0.0134291514875833	0.0102087685403219	0.00392437458061918	0.0194782375079523	0.0138976954138672	0.00743226319055476	0.0257532662772057	0.0392744999252899	0.0132812475445618	0.0250777104055474	0.00471673399969301	0.0129491771627244	0.0153088109495532	0.0103144656339609	0.00653871088461076	0.0337634668660699	0.0266938983141935	0.019953914247771	0.0163509248899986	0.0298162563780532	0.0312363967793598	0.00971076196305444	0.014100615004442	0.0100501729301988	0.00675836860062427	0.0119829317148959	0.0256143440290234	0.0129552948006211	0.0197877129161306	0.0140464135089223	0.016043676426787	0.0248282851941349	0.0116297139320441	0.00873552109830898	0.00846850615981083	0.0266403268608164	0.0353722993328692	0.0153930356694988	0.021795979520345	0.021783970867856	0.0366482380881401	0.0157421852233831
0.0173059887049022	0.0397303478484375	0.0199897918873419	0.031377637205631	0.0335419058715825	0.0304656995737699	0.0346431296047898	0.035425361675486	0.0426692196208567	0.0235528626715353	0.0239586958108999	0.0291623999343948	0.0167870304828825	0.0181560853525367	0.0239780708904098	0.0232767517499542	0.0282947889352517	0.0325519010337946	0.0172262813632687	0.0420633090860015	0.0297402252804531	0.0424369203866869	0.0107412119489349	0.00998612843131156	0.0291015310042513	0.0412832057504671	0.0211569689224993	0.0398118238442212	0.00771962048571016	0.0239683423964763	0.0364417691968571	0.0174953872623851	0.0208792936813653	0.0483953086082773	0.0352253458954728	0.0389834187147934	0.0235925561114412	0.0218441713654082	0.0188754918752652	0.0132418662444514	0.0254349442673755	0.036788532931977	0.0328935243210529	0.0426063516724737	0.019136421658455	0.0231655977519778	0.0289665966627372	0.0188600537425301	0.0174778287621122	0.0304744063797148
0.026889634629115	0.0148851426332466	0.011560155075814	0.0344460390039773	0.0397576591001152	0.0482729625383786	0.029599674773153	0.0311126730243935	0.0242306150124457	0.0131682956207379	0.0254914320809035	0.0174750217946027	0.0253172265014224	0.0181857616954681	0.0295936860602306	0.0274182921629576	0.0424973080383869	0.037398265426367	0.039865228486942	0.0370148228202014	0.0212730479376928	0.0178807566417655	0.0500086376519347	0.0589042942822268	0.0476055982261225	0.0358906322539155	0.0422793177080828	0.00466199088435928	0.0252913818758251	0.00469669501289769	0.0201981913941132	0.0136792213279395	0.0233690198308038	0.0343416880003437	0.0350127781954149	0.0247683677084078	0.0332132000402222	0.0118242568219233	0.0114526866304957	0.0108975405790811	0.0250646566723305	0.013225521070549	0.0225777921856072	0.00992145352541007	0.0347303787812399	0.0459031601773091	0.0219721697898637	0.0347050941988176	0.0238404512069651	0.0470075745822522
0.0336130245573706	0.027543523821286	0.0193560437996829	0.0416955096580939	0.0183015379173149	0.0559693406437469	0.0308035059145059	0.00466192083660598	0.0241788997991001	0.0226814341395104	0.0311057964660769	0.0464636701092682	0.0295102066451474	0.0325168530140049	0.0201932121699257	0.0302857023757895	0.0399223473893821	0.0398998146293	0.0113584721429787	0.0098589270353827	0.0180475738031444	0.0221559152573749	0.0219075831981537	0.0410207290178624	0.0248488507661185	0.0408057896558433	0.0372793735580844	0.069838258396054	0.0345473320555454	0.0262041125936662	0.0104006314467865	0.0136020154943935	0.0188784577478253	0.0289624769346546	0.0186153945136948	0.0242000209189569	0.0338836328162197	0.0153201152284582	0.0385258618940187	0.0201205983711842	0.0318816037450377	0.023705827982319	0.0255775223347502	0.0282413428987008	0.0412964303712815	0.0291449391887665	0.0149039718444212	0.012370366209841	0.0237643251565553	0.0218022571442317
0.052965551475695	0.0400480556640677	0.0241513619174158	0.0350791586023667	0.02025709427318	0.0420126741281402	0.0194978341130291	0.0230846165364183	0.032772403092531	0.0189160488911701	0.0217471320483988	0.00355241599716264	0.00943284560479461	0.0152227463102147	0.0191927660364253	0.0436114886087125	0.0196167930212153	0.0290248031567658	0.0189555559272789	0.0237300850911123	0.0205391452574103	0.0191869086567879	0.0146440203753758	0.0246286641038323	0.0111662909900144	0.032087235539685	0.0165744202553319	0.00853987753211139	0.0426618029318695	0.0171057902862536	0.0180954796272881	0.012058948242986	0.0341372149090436	0.0335753113147503	0.0729480537058598	0.0322893204950423	0.00736290263285914	0.0292584477565113	0.0122015147146608	0.0250538823593492	0.0566291290625955	0.0467209889936161	0.00442201019033855	0.00787883892193425	0.0206813469044209	0.0180857398087581	0.0311368068152941	0.014018296070973	0.0248972806280927	0.0241496837363727
0.012284433244536	0.0221581752553182	0.00301832487704571	0.0336346864826729	0.015199418668339	0.0253273453307196	0.0337290560967276	0.035473890493446	0.0207035032056361	0.0120568148970965	0.0160172059856424	0.0040394392190512	0.0108997781008276	0.00514337231789183	0.0389494220002689	0.024769999081397	0.0380325091592719	0.0363614321049007	0.0303581894491261	0.0232828607909039	0.0339211817663233	0.0103985130415924	0.00979234798277318	0.025689345456357	0.031995497194907	0.0115833799388069	0.0180600872925382	0.0204808959661589	0.0116510647389597	0.0193439195836932	0.0339954541236325	0.024105239322946	0.0169209069494812	0.00617664519162692	0.0222906638269209	0.00880758269543085	0.0227752204190713	0.0272710531817328	0.0200503508194282	0.0271560992794565	0.00981007936255793	0.033402251891639	0.0140763520776363	0.0163437459842534	0.0115227281182819	0.0126716747659711	0.0100780971595958	0.011406211057313	0.0407073907077142	0.0140210848821645
0.0106167581624592	0.0162543831549709	0.0245447821596321	0.0242893646182256	0.0297027264248377	0.0104428968928516	0.0234707705042101	0.00440743580058178	0.00900230514556622	0.0318157668700909	0.0159789113449762	0.0112388659351389	0.0370795104288751	0.0142309892579162	0.010926460726016	0.0170812184732912	0.0165226114710611	0.0194075485359413	0.0126479905626002	0.0242194437872239	0.0202709787645945	0.0246832494177347	0.0266332499073245	0.00352207893300491	0.0250247986022985	0.0148530354098775	0.0273754583350873	0.0087816442470439	0.0147378098480731	0.0381569048365404	0.032425872392489	0.0115229701981774	0.0277372892061575	0.0247361478877397	0.0298939702946867	0.0254191705584053	0.0351835771386097	0.0330524017629657	0.016435147385209	0.0296797833366839	0.0207271119407365	0.00484942831647711	0.0236786944068819	0.0346876337193675	0.0390546365749637	0.0188960787872008	0.0157981836850329	0.0209423332008301	0.0163097782137612	0.0301837718923282
0.0264625383093402	0.00691783091107263	0.00728953079038493	0.0512357369900736	0.028539191063812	0.0440130919509801	0.00793972120166074	0.0176196154548482	0.0193943542318892	0.0220753043367039	0.0168186101283989	0.0411544102098084	0.0145474361652801	0.0331181983599115	0.0311543948375346	0.0143432396081116	0.021865070270012	0.0287296295499015	0.0436841948956199	0.0100255359666167	0.018622429113424	0.0368151563522096	0.00902953989902841	0.0364603059978081	0.0291729237122966	0.00403936539841595	0.0286492036709395	0.0326473105555543	0.00862343099649844	0.0138938250035915	0.0262287885632943	0.0162148865872229	0.0273380586278022	0.0340585770256543	0.0345151905975606	0.0279788434063488	0.0260694945045833	0.0127533138597113	0.0427494302020741	0.0189334431654467	0.00707754232062868	0.00964309926853395	0.0100726669062339	0.0238611450267019	0.00697749072240652	0.0244574594772106	0.0378400789772247	0.00160699307899568	0.00784421732793519	0.0395576247749836
0.0304882665977996	0.044632391467795	0.0260866622217044	0.0329734687131124	0.0304273880733789	0.0192488700070134	0.0299754205065835	0.0256952920279693	0.030872148994361	0.0284885947145467	0.013456023782589	0.0404521198678388	0.0487816520316656	0.0156267361043828	0.028469829195703	0.0399475915584187	0.0258272737311413	0.0519932303526498	0.0357874539672006	0.0201755378444293	0.0202900077774751	0.0276202866405999	0.0145099979989945	0.0392082176204173	0.0168365661140803	0.00836510776234407	0.0223212471917588	0.0268882919795158	0.0154478325630103	0.00507439539514216	0.0252535926034535	0.0104814582046084	0.00692236926239853	0.0134686855687768	0.0369279992301573	0.0226150648608865	0.0202550812511015	0.0279429751616967	0.0278618392060171	0.0295288609346534	0.0225200748725918	0.025201066117054	0.0256920304275008	0.026687028258336	0.0249420639346567	0.0341280320269101	0.0250016781646568	0.0192392476358718	0.0136115117116096	0.0338470448970926
0.0198523834253696	0.0233310276462954	0.0290220056719463	0.0508163962552738	0.0115221245642759	0.0150410517773165	0.0290501458459403	0.0205726007559812	0.0257045080645789	0.0214745843090338	0.025331208447812	0.0238893491187245	0.0314493247653253	0.00642142105001208	0.00820565087212099	0.0286891093369254	0.0182503648619906	0.031780404101167	0.045422980590483	0.009068587146296	0.0094383785507328	0.0324665229158898	0.0131941514086593	0.0147807302141377	0.0274958050745549	0.0076068130811533	0.0208091167670567	0.0120065519213678	0.0192318430211251	0.0259378760134799	0.0418610688629626	0.021404750423444	0.00773060771856094	0.0131647648752699	0.0124624239191979	0.0207232313581803	0.0249162059999832	0.0393018882073483	0.0186615480735657	0.0181523164751109	0.020560739052764	0.0133779606789706	0.0125656364026457	0.0150430481725613	0.0147498504593431	0.0046112216640758	0.0194772671988849	0.00488512019927719	0.0428539329764317	0.0171856368661285
0.01362191999248	0.0159615608759967	0.0124305079035491	0.00630507031879304	0.0351574336125849	0.0134323068018342	0.0232838662534714	0.0173407962083204	0.0213520756601249	0.0224740898283001	0.0146769022844347	0.00971621714036018	0.0208618351090439	0.0215796592109963	0.0215330095733341	0.00402014896383828	0.0180567402731197	0.01848268568197	0.0150961746903336	0.0264992514372161	0.0409411765111283	0.011786622971543	0.00659657037852145	0.0106524738786257	0.0285906658144015	0.0157075433277289	0.0378067125185351	0.00521581430924005	0.026409474976063	0.0291697373923215	0.0149987354038426	0.00787436008449277	0.0139655956781836	0.0323456899792801	0.0236625297646406	0.0260962668366723	0.00970190661020463	0.0122390512873711	0.0284103231002007	0.0272111038986404	0.0158478941281074	0.0109047389086491	0.00852770653555931	0.0286210572991395	0.0102705703718803	0.019112316226125	0.0281737920056637	0.00449102065981409	0.00989344332251558	0.00905405180781688
0.0231827162076341	0.0142691029976978	0.0338445399022841	0.0163137237433184	0.0344381026586367	0.0229415762445587	0.025984461102931	0.0506687832739686	0.0179338539413034	0.0246676609674853	0.0137155218607709	0.0108232589239978	0.0254832302885211	0.0200690600781651	0.0249999884932893	0.0217662963334256	0.0088674484655412	0.0166854677818154	0.0284767669239505	0.0206514410878951	0.0073925524592953	0.0295404186213009	0.0195012189358604	0.0194503505114664	0.0188893615458252	0.0152625584652443	0.0195964060650677	0.00557551164935712	0.021172194095673	0.0250413437638019	0.025210838745965	0.0278953476079525	0.0124738297954819	0.0141109137976053	0.0188152471775475	0.0258958468156191	0.0235162355263345	0.0177094109401544	0.0132045473180344	0.02287317477504	0.0102763148096724	0.00310561537095388	0.0178091430300769	0.0257810984900949	0.03100618937462	0.0371752808245937	0.0158155313740197	0.0173210772827855	0.0220543622503226	0.0170184842078165
0.0303337972712719	0.0110843373264636	0.0465151987778965	0.018837297366806	0.0326434435440577	0.0274095620731186	0.0127050076770226	0.0176466142661351	0.0176232598467114	0.0236170697248755	0.00787179365787557	0.0190529546467208	0.0402305474373795	0.0123074071130384	0.0221088351201738	0.0038942403132832	0.02222853403593	0.0023923895326806	0.0068047667392281	0.00176025673237849	0.0169073659376674	0.0214082582860505	0.00855910581422265	0.0285803055270951	0.0406571956534056	9.87620103521369E-4	0.0252161104031629	0.0156591478393845	0.0206931925170413	0.0117948973881802	0.0171377407487941	0.0114899625266578	0.0208145785858226	0.00245557104256666	0.022430981115835	0.014849075669202	0.0356800865929274	0.0149264911467019	0.0241906558764846	0.0113452127138661	0.0229093182073321	0.0146608304184081	0.0115028167095518	0.0197353430828709	0.0145345674905717	0.0194263833850233	0.00511027788058194	0.0148612202549227	0.00479511012017388	0.0167072424076751
0.0132323499780453	0.0197017094504259	0.00746284065532611	0.0253171427763976	0.00614436306103993	0.0239684228244997	0.0155516592420745	0.0128283950417019	0.0331967073928018	0.0215675917151637	0.0237564059724868	0.0159940747125553	0.00450036909517719	0.0199628663268104	0.0104779340601201	0.026798998607888	0.00513429251545147	0.00702258769916653	0.00975963830748025	0.0212735078224828	0.0132253251887789	0.0204970836262431	0.0290073772478658	0.025727600663358	0.0183226738223794	0.00854216483744964	0.0097591561421251	0.0292441785161167	0.00215048072474379	0.0210451282645869	0.0157345522431735	0.0168806221572601	0.00831018734700277	0.0220572113714332	0.0146799467431296	0.0214457912353513	0.0148174656870304	0.00331787001869959	0.0306059116446053	0.026735546620866	0.00959897084195894	0.00676765474373002	0.00993224391525827	0.0173907150000467	0.0115763685095236	0.00857362942897237	0.027195790043049	0.00986676015565981	0.00694027828279479	0.0195910086700328
0.0152833359782503	0.0203001134594391	0.0174800152038068	0.0055983609759201	0.0113434386009515	0.00792982277926865	0.00934890652915094	0.00631014978616712	0.00348425379719245	0.00626606761527625	0.0112937939269023	0.0167066697323105	0.0117088789166036	0.00922007208579743	0.00920731751871271	0.0242784859795665	0.0381155012769897	0.0205800188894472	0.0095549653167238	0.0243736601735373	0.0215386670119871	0.00291469934515123	0.00710353947236818	0.0184543030202985	0.00750550378992976	0.0192429441980375	0.00248828570985508	0.0139668928487291	0.0176858767733612	0.0282249595825433	0.00816089351376147	0.00479135041830443	0.0264794452707998	0.0159725574295712	0.0311556010089597	0.0267498787905777	0.0132565189658076	0.0260265953234802	0.0144048261200726	0.00617052297087921	0.0174399314286881	0.0128914706152062	0.0225727057822362	0.0285190374262001	0.00699778488147843	0.00582332939797956	0.0080530293438557	0.022615581713646	0.0126543637144821	0.0152975004164032
0.0107753975091384	0.0306564896626304	0.0404896611300972	0.0183376512593216	0.0237671144079903	0.0248007994155678	0.00747565891210681	0.0332194163594275	0.0110753375388987	0.018630337787125	0.0288382061667958	0.0304107677622217	0.0360325865771873	0.0260931662931676	0.0104285927746012	0.0231718811706473	0.0133796727872611	0.0296403039068917	0.0505993042861075	0.0436323946023605	0.011589512739197	0.0238958247407471	0.0276164092461022	0.0246727576434011	0.037422867481218	0.0259584513331316	0.0200256346923362	0.0312375796837719	0.0317090258115412	0.0340770302451017	0.0215650329030493	0.0197217709293676	0.0499097805556807	0.0208648349391282	0.0131322387241218	0.0267366702995063	0.0242480483452822	0.0268712054691355	0.036614749805084	0.00995544580469544	0.0184618258586458	0.0345528491723071	0.0527600770207787	0.028331697783786	0.0359943518846103	0.0261944676231795	0.0378264772257542	0.0307267849489504	0.0165046831451258	0.0408890824182752
0.0230831765668932	0.00909726412638107	0.00687842787969788	0.0210388683817087	0.00243962590017753	0.0145399990214589	0.012318883094109	0.0110737546739117	0.0256851269399545	0.0119337088038552	0.0285331854065848	0.0139696196055541	0.00435708558211144	0.0128026285403516	0.0359633343832799	0.00896442987641055	0.0166904012685935	0.00794939581372528	0.00209594919261661	0.019516064026376	0.012787291200667	0.00696315730441823	0.0255003931939764	0.00795607828322378	0.0128041268037809	0.0189337927480365	0.0250857916101047	0.00567289081583808	0.0212689019535212	0.0223383106280421	0.0295116094606153	0.0100716249747558	0.0281121736110835	0.0184763471968931	0.00807006356278537	0.0166121690451044	0.00942359832945866	0.0237006234892329	0.00812820631551993	0.0143301033776907	0.0152669061756698	0.0275062009236463	0.0174861115401614	0.0261229653649294	0.0131671619526442	0.0201097903975408	0.012765631114719	0.00731411449099411	0.0276445346514153	0.0189408082380597
0.0145496811103276	0.00670643503533025	0.0335636550125597	0.00582362346264119	0.00770187732416298	0.013881119739378	0.0111139718555152	0.0151919147633174	0.00708465289970179	0.0222048423991562	0.00957193313309537	0.00643635276653385	0.0277241686713182	0.0182295898954696	0.0192034187306824	0.0327882432116544	0.0220896199745152	0.00563782680600247	0.0219157042656014	0.00858418130871197	0.0073344314562863	0.0175792208031734	0.0368801861106827	0.00857560752529691	0.0103317384550931	0.0177749039689137	0.0176329058044359	0.0119586795470278	0.00523289273809156	0.00595991529513675	0.0187772222192215	0.00345820583539919	0.00890238609876122	0.0135990833626085	0.0271048707209627	0.0264694890248905	0.0192464997366301	0.0135220175219305	0.0120532166840933	0.00951302345826021	0.0114368986516634	0.0181108844380534	0.0162762899521336	4.65767093631935E-4	0.00470236041300537	0.00759496358363699	0.00869045916028198	0.00933065623425716	0.0195781755055962	0.0266561964193487
0.0312381364818654	0.0214688586054802	0.0340503306437059	0.0333190537837387	0.0365152444472785	0.0351353280799426	0.0302806966995279	0.028142093658496	0.0416431065107072	0.015986992772937	0.0175511991012355	0.0395032222731286	0.0389801274152561	0.0401355496162554	0.0464725698724839	0.0342448644188322	0.0282353746665183	0.0400223442151369	0.0489024193341158	0.0256249084623789	0.0437311727248435	0.0227556445981058	0.0374119393727003	0.0266352460832046	0.0191963153434779	0.0753953103842197	0.0268602165065083	0.0405423839663197	0.0371311463282079	0.0431396702667568	0.0277203595049018	0.0328377716425841	0.0350160046313111	0.0175806548670648	0.0247826260145973	0.0144434625416644	0.054095146249586	0.0365048916531483	0.0393081286465674	0.0417475052229208	0.0330837686276896	0.0294843408235928	0.0236945538718014	0.0383977903110179	0.0152385703192116	0.0356855353851529	0.0451187478950248	0.0170472692874525	0.0253573429634709	0.0351361711816712
0.0555621139587528	0.0501741958610969	0.0143286208582621	0.0186065618096554	0.0234950410071594	0.0433519217991833	0.0327270454696326	0.0319031708445976	0.0243414049876712	0.0339153713598678	0.0302066162034601	0.0164213500395153	0.0219463488127047	0.0292741975110321	0.0171668851200094	0.0395436207874161	0.0613425856385676	0.0404387771005059	0.0411726534041592	0.054793582749508	0.0487983269696875	0.0177575947203714	0.0259810774193195	0.0115682639235719	0.0389044101824382	0.0202210515176988	0.034541545360635	0.019346147665724	0.0238273155106655	0.0401377579428311	0.023840575880566	0.0213583346100117	0.033830737105693	0.0206422706917359	0.0459895770981794	0.0134536948295409	0.0336205439982065	0.0409214707793509	0.0148526434131189	0.0138276281402137	0.0292836022636128	0.0239038248513134	0.0456389912670175	0.0399225556561467	0.0201086985760019	0.0363714801602621	0.0181583343680196	0.0162410847998564	0.0172558777906254	0.00273322509640491
0.0285161836503502	0.0375809140160295	0.025183129026285	0.0350943257109208	0.0187532398708266	0.00535814418717712	0.0279552179997384	0.0218543232307125	0.0123962354837581	0.00751060235279202	0.018066253846383	0.0322218655582696	0.0311171894346726	0.0315413598628372	0.0288049833201132	0.0223714745738344	0.0197566085113988	0.0351772214701658	0.0230014386656689	0.0222120718511788	0.0185525962850513	0.0273383357456027	0.0293035209556019	0.030334841752297	0.0195571396366058	0.0532933846825523	0.022111549710782	0.0213258939716801	0.016375559064786	0.0209027926577464	0.0342682700573417	0.0202981202065171	0.0182140512371081	0.0223328775216004	0.0265632780594206	0.0304672928645277	0.0268782562982547	0.0217348522733466	0.0364656220142179	0.0189219371214641	0.0152157536036729	0.00940881145804644	0.0340951571493214	0.0375143831801084	0.0203760076135145	0.0261042878683644	0.0145553954222316	0.0267590996027239	0.0284885432766542	0.037958642827484
0.0361898197188781	0.0267045740678034	0.0249655874708608	0.0371573018713607	0.0214354833317455	0.022622803091712	0.0305313529799074	0.0354905832864846	0.0168574492282556	0.0281598607821883	0.0240780597909341	0.0162153925468489	0.032059617846771	0.027837048656914	0.0239302119920823	0.0259563935505571	0.0326489876315714	0.0122460834554046	0.0213322089435653	0.0214130207942066	0.0344164552916552	0.0392033751264161	0.0324150452095227	0.0485383828448847	0.0132801987818231	0.0143769241734531	0.0248789383316367	0.0236513304702066	0.0296432735225268	0.0180594660152873	0.0276207893678317	0.0199671835548482	0.0062728861218416	0.0287614885928517	0.0410550784549451	0.0422862392181818	0.0148515330031861	0.0144292808154322	0.00186218077376538	0.0353370247583682	0.0118449079458014	0.0244212545861674	0.0301401277539715	0.0281250381968743	0.0322351441400298	0.0251716385929394	0.0244078375120472	0.0293584227654093	0.0232392609715091	0.0189662126084785
0.0170936323466175	0.010595846325705	0.0248595025780505	0.0440842440579035	0.0320098628768228	0.0418666580001526	0.0104609148875506	0.0436769282815653	0.0316009164258396	0.018944806990405	0.0315645944213472	0.0335052559782566	0.00304523768134675	0.0327295437177438	0.0310820537581994	0.0493489950789526	0.03004085024727	0.0116424673277338	0.0486269041783178	0.0378744190091426	0.0274411473039528	0.0468865774756966	0.0399741927859363	0.0422765082902574	0.043149458961156	0.0246095855570081	0.0437323068012288	0.0297130118147334	0.0349021193906674	0.0268109053403648	0.0405186430191585	0.032411865706204	0.0435943502474311	0.036471249086475	0.021380264800348	0.0116929961877091	0.0124962947795423	0.020329606486341	0.0282221505334232	0.027947599262586	0.0447216907165639	0.0258369533170492	0.0274255743148148	0.0377119753515114	0.027989321348718	0.037098935674201	0.0269655263466115	0.0463845597338015	0.0465195266118003	0.0194301624241616
0.0254343025632782	0.0159472216345858	0.0432994683891442	0.0214198395129405	0.0243649805702996	0.02967324031659	0.0279020740014251	0.0261901637820542	0.0408309840840323	0.0320538845643535	0.0383455336637372	0.0161896037854612	0.0365549147291031	0.0436735803204924	0.029410684238596	0.0366323377943041	0.0529907615438437	0.0266888513629287	0.0368210746185727	0.0387059216581765	0.0321140569009787	0.0256394927434532	0.0418831658599514	0.0284178397285948	0.0240007361129133	0.0075018320235407	0.033531174023395	0.0339130688961792	0.0226930074471433	0.0247934565436286	0.0347970225621593	0.024160234041534	0.0286790122044833	0.0186730062315565	0.0207012588866209	0.0185910623724155	0.02008990811222	0.0355126202006062	0.0240134899147049	0.0358937758467992	0.0455979030447245	0.0332188922377087	0.035043950566413	0.024649386368919	0.0372645173249581	0.0461940728525295	0.0229367602763579	0.0353597779439648	0.0233805496231312	0.0317439447862848
0.00982967819195807	0.00545297662254562	0.0350942222235607	0.0325541515719025	0.0336736769271107	0.0159831938204986	0.0110144358938202	0.006934770927548	0.0151583811265203	0.00360768305483697	0.0101243383809398	0.0107796591374823	0.0124189499652354	0.0133241443150609	0.0165464511078093	0.0251626490767333	0.00365179055266673	0.0305799324038747	0.0261781885307597	0.0171481417128854	0.0311521650748082	0.0244452125201582	0.020437332334434	0.0204791732971316	0.0186639169083073	0.0102412167853802	0.0178646443215867	0.00435494575079326	0.0194953396492156	0.00452082665726137	0.0227239158532525	0.0188175703840666	0.0217795456403289	0.00997558530758697	0.0106954217363873	0.040705225110764	0.0263255150260883	0.00832581053301149	0.0321746722903222	0.0192161579514051	0.0107639393020981	0.0159575641521106	0.029118766408535	0.0161654897461616	0.0261959979659737	0.0137948102215776	0.0165046681143579	0.0177884412021751	0.0184248579420444	0.0111652596648492
0.040136976346728	0.0184412305526855	0.00858864778020185	0.0204439317047906	0.0280944778395107	0.0212897019923016	0.0233330403567688	0.0478190686669701	0.0279246404004365	0.0361233420348132	0.0317529279408451	0.0190953629375537	0.0348602388344156	0.0376957149832693	0.00475036595822451	0.0146522268964788	0.014752359729819	0.0328364405172489	0.0187657266989863	0.0181236608314569	0.0324955591568402	0.0220199808678084	0.0350378971564804	0.0336821448712341	0.0571823950684108	0.0297845607827176	0.0232786435092619	0.0174103540323029	0.0240675514084313	0.0307851408820587	0.0191020795476945	0.0521739680382973	0.0180374304832222	0.0351737519161655	0.0400893220741616	0.0307104716496834	0.0133440668206696	0.0260790641264304	0.0240256363006494	0.0116201318017492	0.0129993603513935	0.0195773452213534	0.0111246653221723	0.0132770416196103	0.0264468584901924	0.0218733198819891	0.0380195082746795	0.0125100620995548	0.0257729396443457	0.0237915486411445
0.00550695219644269	0.0164959849332679	0.00608402357021141	0.0209504190306566	0.0190322672404998	0.0325106096975757	0.03162884059344	0.011973588604969	0.0230193123664674	0.020488536920244	0.0149469772613938	0.0183604430662362	0.00787140088090716	0.0145936410554966	0.0264355076832744	0.0153581986838537	0.0363898033865147	0.0323228639078772	0.0212308510448828	0.0215711495570774	0.027479856740682	0.032488209788257	0.0162743909364927	0.0148365822137098	0.0242937273750963	0.010107658677454	0.0302090464784789	0.0143292614963586	0.0149951534537872	0.00340767618046337	0.0242723352710263	0.0158885504819203	0.0317991780402576	0.0151806657857585	0.0159510311296721	0.0214863008372218	0.0150151798480323	0.0121578304484272	0.00519321716400963	0.0243712140598102	0.00527816940832795	0.0122242641040073	0.0166779390916626	0.022733070438793	0.0193766941264293	0.0269676324341089	0.0254575010666503	0.0146782055576292	0.0203626906765684	2.98413819603483E-4
0.0121146056711933	0.0102620181001673	0.00818419049520751	0.0357883851406081	0.010723925286538	0.0224618834598514	0.0110087479030639	0.0194221119593685	0.00943123917121452	0.0161092287529137	0.00218482022133104	0.0192550803016008	0.0151929302011495	0.0115831773559445	0.0102581556209291	0.0355121919221334	0.0303992659402986	0.0147312096619428	0.0275862916437953	0.00757760305860963	0.025082936020829	0.0290046998652425	0.0278530226350093	0.0488034765401984	0.01688859297931	0.0114552514993702	0.0181600839576579	0.0225081978747536	0.0251836977957981	0.0164219007602587	0.00984874134539155	0.0294338053994709	0.0255925469483852	0.0364152932188799	0.0281969041292377	0.0114966075841615	0.032343652312415	0.0159826969544098	0.0359936035752271	0.0117566639228735	0.014243376321452	0.057858105741284	0.0153859131199874	0.0125115121486356	0.0175014950167974	0.0363435591533479	0.0123784303931322	0.00713272484442475	0.0236129163941829	0.0168253477726874
0.0137616933922359	0.0244585204901135	0.0260056783936994	0.0168256312439208	0.0318264270093974	0.0213484874206418	0.0244924417760642	0.0234274781161126	0.0261980480742707	0.0165825687605987	0.0229655974654727	0.00306418547555872	0.00660319548257274	0.0296098138139554	0.0158291116275796	0.0126409954466324	0.0115376232267975	0.0435249172786922	0.0106232342945456	0.0429984618476586	0.00419605356225227	0.0490185860997988	0.0138547281860322	0.0247104505597004	0.0342356586222089	0.0119479524026672	0.0140061359028112	0.0183144062592664	0.02257770081613	0.0385661326695133	0.0314583505679653	0.0196992178857741	0.00547369582313443	0.0188690548690602	0.0110374356857803	0.0177284634941404	0.0177699197475357	0.033183762905319	0.0251585350582276	0.0390755762340299	0.0297820668838581	0.0228388567649179	0.0290412656853713	0.060058478593654	0.0370190924459099	0.0188634715169637	0.0119524372228784	0.0192526049629427	0.0260556327080546	0.033121491874277
7.83913889526271E-4	0.0176785851211261	0.0166929985668863	0.0118021803595463	0.00599200470479552	0.00951348697997159	0.0147524844748622	0.0443334448600936	0.0194656768599478	0.0198896879912004	0.00457825280737174	0.00936482881111283	0.00597134663722548	0.0227204428613934	0.00844411288493433	0.00354348744111814	0.00620819021392684	0.0217817185897575	0.0176304459589257	0.0147399727049409	0.0185217261580151	0.00809010407135366	0.0264555228587333	0.014729964448711	0.0198291487260573	0.0186930360292007	0.012954607688854	0.00673719082351869	0.00849918454965422	0.0154610477103753	0.0135406790428056	0.0128240172542031	0.0159169488766323	0.00708054146763607	0.0109943352883722	0.0292810503930255	0.0254732174801584	0.0113983474972151	0.00296532960663256	0.0190577323162396	0.00386028531865625	0.0228691527624664	0.0221454093495514	0.0305433425864912	0.0166646696633515	0.00739488445480699	0.00824080294080619	6.22910038992285E-4	0.014159582472574	0.0102042828373573
0.0137921198263079	0.012746448308868	0.032717824527401	0.0188600103205649	0.00722274886251966	0.00554387363175073	0.0191323977892057	0.0149750791870761	0.0147776935747457	0.00860287475710007	0.00587214867638831	0.00888425802976951	0.0238042557778704	0.0358395696711512	0.00728545809738036	0.0119126828072931	0.00886715293738644	0.0070922705305935	0.0127150286309158	0.0146517144543229	0.0220390348032566	0.0266058582960885	0.0371347674289876	0.024252571632864	0.0197673185978057	0.0151751472686429	0.0264481999104552	0.0294404278319881	0.0136921413992562	0.0176501412534911	0.0108300767014738	0.0255057200920053	0.0120990005867877	0.0193281334436062	0.0104630797248169	0.00611566117389199	0.00954293858911022	0.0129194184546966	0.0077885122809405	0.00678760194919981	0.0262666276787295	0.0126476352668048	0.0245146648340009	0.0103579464239832	0.00772316160473378	0.0146278529317641	0.00907494213120469	0.0151740901828018	0.0153638783478595	0.0325987719161201
0.0267809517808121	0.0306891040662985	0.0319480163267221	0.026298269040568	0.0297669980373383	0.00614420540887786	0.034966857419405	0.0259570271500898	0.0229729865651682	0.0282952250022862	0.00503728700374259	0.0373119898156298	0.0243078529533325	0.0161739365931056	0.0462189834348946	0.0192268416276084	0.0168080907190444	0.0269489086322462	0.0220607924440284	0.0114862578521975	0.012217988762624	0.0281849927557645	0.0282120566138437	0.00287710912981368	0.0308762092615075	0.00744903093492818	0.0229369372930819	0.0344665553038726	0.0467155610846889	0.0232482723949652	0.027480924712768	0.00698889363456942	0.0105738069071808	0.0290549821626946	0.0279564670105952	0.0240202680186546	0.0100337014002818	0.0077764453573802	0.0373225714940128	0.0384726803968024	0.0172876432147004	0.0268688497080262	0.010175067199896	0.0245680706638291	0.0344031456819916	0.0106755298519645	0.0286220439178494	0.0245567699313189	0.0283895485598081	0.0130286264293233
0.00639094490246106	0.0157497230465283	0.0128088381411781	0.0112946193609855	0.0141531425506205	0.0322587806764685	0.0102130743296373	0.0279280399866604	0.0389113668213351	0.00261456630440543	0.0326145491097102	0.00597725098317186	0.0313333187886604	0.0346224719500104	0.0131490252566547	0.0192661675458743	0.0200111118139323	0.0189015050501712	0.021709843714419	0.0195273042002858	0.0294482933450429	0.0145887563311937	0.00917618795200055	0.0175331716961651	0.023235361747496	0.0309073748706664	0.0311873309886434	0.0435419127482627	0.0152907552091484	0.0367204951443972	0.024567207696867	0.026105137553699	0.0122011153822157	0.0202721102969296	0.0309013502311873	0.00991586250117341	0.00166732306625729	0.0279753654697414	0.008646490885366	0.0134067875353078	0.0221951281280487	0.0346013164436052	0.0318070119096985	0.0165595006796252	0.019608607405591	0.00931510720557354	0.0145768917206036	0.00146205691804515	0.0168493335531151	0.0169283871846535
0.016518043373842	0.00400577654564256	0.0164197636783603	0.00997000166117464	0.0188319679959082	0.0118212303012315	0.0248355156617554	0.00967651495394189	0.018469646300815	0.0236642212808324	0.00329554558169053	0.0134169565538906	0.00781120364470329	0.0292011875588922	0.00956347159887381	0.0160541488824218	0.0306365291621035	0.0198162642263909	0.0129431008058391	0.0227629422512515	0.0206584904136241	0.00312573571385426	7.1846191129332E-4	0.00523720608624303	0.0128379996239961	0.00753969946622304	0.0112482575108879	0.0120963645633068	0.0166203521605331	0.0137109134270555	0.00401993249945133	0.0110840588779372	0.0179082705490397	0.00660584776501851	0.0154211559773255	0.0103260334961369	0.0308156939121254	0.0359043575937211	0.0201422815998699	0.0292118889635111	0.0211697017542992	0.0150057036517324	0.0328740161131012	0.011436043593914	0.0187235795175556	0.0250050672451325	0.0183640095410616	0.0190605144413316	0.017484957782291	0.0165013803664017
0.0120812529619676	0.00795720852542052	0.0335613714518695	0.0218973608572449	0.0162728950346571	0.00539794519645883	0.00441796020729759	0.0167875033937986	0.0210041138673128	0.0246187743540677	0.0175600049050769	0.0215723323775114	0.0226716360002118	0.00218135956562989	0.0215304388901527	0.0159899830971258	0.00463942580267483	0.0446334884782637	0.0351871193524932	0.00399293545268641	0.00686780658596331	0.00616920808634017	0.0186308325429783	0.0303509073417052	0.0254507142520938	0.0386896660825407	0.02597241970807	0.0354522806818973	0.0137106579999282	0.0187068892021068	0.0152000534638304	0.0184947470045741	0.0333814642587207	0.036153735607356	0.0310243088525385	0.0377448416303473	0.00725284931711131	0.00533621500223557	0.0205634552955909	0.0154070899815138	0.00475859119566464	0.0243129755289695	0.00834298718896573	0.0535088083754413	0.0121575722567161	0.0268638009222471	0.0236022480316198	0.0102463596195523	0.00936093115384863	0.00806040099389471
0.0226806397384201	0.0117808571819859	0.0273700321615853	0.00328671740216238	0.00253477248547202	0.0357252248017349	0.0264251838850643	0.0343855970859257	0.0138987377926972	0.0135896431762004	0.0308674777698616	0.0234916149047485	0.0176335906840865	0.00650301479177727	0.0108122796891082	0.0150740799056733	0.0149370960777396	0.011642861741786	0.0175678991563028	0.0110042359355389	0.0243104899935357	0.0166550164338068	0.0076183274527973	0.0165230224210541	0.0103902163738117	0.0192408550574682	0.0330976395279301	0.0104387517434637	0.0297756048643187	0.025895223680289	0.00821714245727085	0.0140047552027531	0.013525228680822	0.0210743632175423	0.0208641553084485	0.0352206698862415	0.0084048984466755	0.0171063501588508	0.0219610272178472	8.39794856221295E-4	0.0286760086710581	0.00532762231964236	0.0129677358410234	0.0242840506485747	0.018870892352554	0.014680152175455	0.0265376602173522	0.005210133749003	0.0228790695195888	0.0340803356879961
0.0203538566702677	0.0193399825129084	0.0471901580871349	0.0358057082788554	0.0220551736635793	0.0161495499656125	0.0281338258465161	0.0422408848021452	0.017283860176387	0.0128917602036689	0.0100289940460796	0.0211234335064355	0.00871132114131976	0.0192114372894388	0.0296006945445946	0.0224068596415713	0.00649494264803718	0.0242603351127708	0.00797470898004165	0.0566171181162202	0.0225607676854809	0.036567441441464	0.0257854884650107	0.0348862281471496	0.0433263261474003	0.0183244123532277	0.00571688788481924	0.0334039050051727	0.0242515112130378	0.05225081924714	0.0572045765214649	0.0329758485483695	0.0215117372879498	0.0194485182979562	0.0242402796920353	0.0319434686177772	0.0217909539461535	0.0513274182264353	0.00780095728594716	0.0239276966143438	0.022400235127545	0.0362764634580227	0.022908077819304	0.0453595700624304	0.0280299506982602	0.0396297543013423	0.0170612524928471	0.0233770082936946	0.0464600716673586	0.0096042691947484
0.0450434252497886	0.0128779214361929	0.032411650285871	0.0511139698735483	0.00387788846773757	0.0358664742920307	0.0105288088415889	0.0181178854796151	0.0129395515667745	0.0316874890827775	0.0318287534436098	0.0192997781352766	0.0300004897329096	0.0446210872477689	0.0367689261105978	0.0317008296741732	0.0173516720688511	0.0427457541845341	0.029823789947899	0.0303978169277269	0.0232993030833821	0.028321790726762	0.0321002640676755	0.0336427898256688	0.0402072462493093	0.00883540987295038	0.0348793628798049	0.026613919133143	0.026226890709858	0.00492689062134578	0.0082090808563221	0.0289617935389868	0.0378836214637236	0.021861305935782	0.0423098315760252	0.00990160043324967	0.0327781960056758	0.0292225831716791	0.0233811440128151	0.0292865026851956	0.0129993148938579	0.0317978069265007	0.0256804700343763	0.0176391060074087	0.0279534072339026	0.0297656619580079	0.0187010826498263	0.00942117908301981	0.0322449887672478	0.0264393420160941
0.0100047432649176	0.0152649521966056	0.0143286275360346	0.0183540643796227	0.0469228393630991	0.0104572283964808	0.0182288032063024	0.0355438009938189	0.0170697108183395	0.0353936381383237	0.016182624738298	0.00430890579405317	0.00355969555291627	0.0186675921856489	0.0345182908697824	0.0356188777658154	0.0151373848009418	0.0136410811742761	0.0224926844998857	0.00351217357340121	0.0119406067911821	0.00252114685730324	0.0171916579193038	0.017754529138304	0.00640173905951945	0.00354988695999816	0.00508397054894784	0.0176798062563621	0.00597294778164864	0.0135321903807638	0.00261913395199635	0.0252664132873557	0.0196184213438763	0.0161163024748242	0.0235290250598383	0.0276906796243682	0.00392173326057816	0.0154285466794713	0.00382853879223706	0.00944494896325883	0.027426635805627	0.00852715220875105	0.0170163148435306	0.0159060348258044	0.00126249565805018	0.0274881354506121	0.00875695870416236	0.0177143111319436	0.0235493193806196	0.0226548410719321
0.0346792938473897	0.0256735121836437	0.0103194328198306	0.0275437463759047	0.00705686364676299	0.00315557212685513	0.0324893951807109	0.00980977627780394	0.0106874204283249	0.0190118890750656	0.0117321831625638	0.0247909281466467	0.0131713320886602	0.0133412055538096	0.00981370086796813	0.00727467460301593	0.0179993765718038	0.0164585262307869	0.0214361478673851	0.0150699161505539	0.0200695928051218	0.0200434311274572	0.0225402824932165	0.0255357168695776	0.0342188961501076	0.024157182154169	0.01894417508442	0.0153964855452763	0.0151685743636877	0.0207824861645401	0.0318556276398943	0.00269597989516692	0.0159726812706889	0.0101858072539938	0.0288141894268171	0.0112080696949397	0.00568573267606638	0.0435525970058652	0.0251716632135201	0.0208179204189203	0.0126376562849864	0.0344418587042279	0.0441919096690616	9.33462914601593E-4	0.0374987861664721	0.0120852070511766	0.025953029802944	0.0241561320652029	0.0309898191804342	0.0155810659484236
0.0204790658488174	0.0420247483682127	0.0359801823961497	0.0163601431964337	0.00987772576164301	0.00505949752434735	0.0251498508232653	0.0319200438586478	0.00697750095456604	0.0295468951602649	0.0175030684628573	0.0471634858045946	0.00842111409875208	0.0393095565443341	0.0517479650174239	0.0100464828128119	0.0159872175952016	0.0248957423724218	0.0242176680135743	0.0283798505156375	0.00798678027357934	0.0311496232265004	0.0146627147200029	0.0309522697614828	0.00966149159251702	0.0124494720598053	0.0281763891948576	0.0273163538747927	0.016811792263659	0.0406918878081518	0.0310805587961124	0.0317963194252996	0.0236954486568689	0.0127299782095135	0.024606302421681	0.0262413574579841	0.00735213393153376	0.0172760805705306	0.00248652435623829	0.0237047201087252	0.0143477000183401	0.0060965612948942	0.0348933047096654	0.0248671250456501	0.0180480271073489	0.0349648567082163	0.0351815918626618	0.0304527013862826	0.0330102215436037	0.0130470295010863
0.0162508804280614	0.0110974121648943	0.0209805972612269	0.0161236759284234	0.0146934761467595	0.0122282051148683	0.0258320251244328	0.0169035255697899	0.0319985968061567	0.00687161899016324	0.0299485142459922	0.0194559779636395	0.0181054660938845	0.00769256785900677	0.0262232637811334	0.0266043428997692	0.00878398320569643	0.0109904087638199	0.0130667886277578	0.0197448905488351	0.00360962153089171	0.0129810988697396	0.0213167338427191	0.00620662208305113	0.0398358263088454	0.02511881264664	0.00319793801502671	0.00935807116504518	0.015705247068492	0.0204743550920315	0.03200337668782	0.0383590139678404	0.0175351794777927	0.0128522830486158	0.021270192695037	0.0239559155558476	0.00465761816790696	0.0231989608986406	0.0223605596546867	0.0215576317398072	0.0243656262174582	0.0193918981707096	0.00557702858341602	0.0200795041585092	0.0111215260218431	0.011774944031002	0.00970601269179559	0.00528270982894546	0.0313875555828006	0.00172807432410311
0.0182915333108615	0.0287732450201502	0.0156807724721616	0.0279497108759035	0.00629433312675982	0.0368958026152366	0.00991044285245099	0.0205436358425157	0.0392130587970108	0.00390637004293769	0.0153956379066161	0.0192284620027505	0.015728694247394	0.0467961873173723	0.00426873363304962	0.0267110448710214	0.00825483410222834	0.0207386489822525	0.0023481478305424	0.0380934999929555	0.0230889537275512	0.0311563458241447	0.0182121381745829	0.0190480059774437	0.0240157173646251	0.0176563765872307	0.0282565331429388	0.0198387327496775	0.0189633376899875	0.0188505939384791	0.00442575934796731	0.0194102184395565	0.0249876514475876	0.0542011666687074	0.0377801729045332	0.0346818073217199	0.0122529671684939	0.0164086834479622	0.0163839617578651	0.0226051717139711	0.0339327556072006	0.0394783191984036	0.0125736202624498	0.03325133348388	0.0138176153992838	0.0220302356130777	0.025448148900588	0.0228668841144766	0.0209896254808532	0.0160693970972739
0.0206594025344569	0.0253228026171394	0.00945487614201307	0.0074430491566616	0.0146730307210985	0.022104021761917	0.0122065043587837	0.0269577997908985	0.00164084491100926	0.0206074661446284	0.0156975727002076	0.00676770927520989	0.0127811274251118	0.00141727699813443	0.031051880644465	0.0176702834097006	0.0132864231031124	0.0112767456301557	0.0145694311264804	0.0207692066037511	0.00656412310125046	0.00625884022132064	0.0171199640408308	0.017075121824444	0.0309418942099559	0.0103417315263432	0.0314640959438691	0.0186937829860204	0.0213738129514326	0.0234184415383475	0.00851882054171022	0.0269698002632985	0.0229864856816835	0.0135475544971505	0.00811052785365799	0.0331268935470774	0.00157374424379631	0.0194012427471155	0.0121275417719392	0.00369582326315924	0.0148431441731232	0.00981199015158515	0.00982898826128534	0.0276123717298977	0.00199687978499721	0.0122032331207062	0.0117962723392614	0.0168200907509623	0.024210723526	0.0134965225259046
0.024159343619664	0.0211645058681747	0.0216249869414643	0.0177282475898852	0.0173594336607299	0.0380656970105212	0.0454713852558661	0.020911489807534	0.0202688735518534	0.0320027465799094	0.0282973164068715	0.0198875562573434	0.0323799951424827	0.0356883396972302	0.0247799015656605	0.0136189514176527	0.0152378958666126	0.0327214149793465	0.0287598023287122	0.020441804083977	0.0344417614732526	0.00860833416842335	0.0162936881663282	0.0401425300251902	0.020254806734842	0.0263263778224901	0.00766958886500202	0.0184101421731426	0.016089624447059	0.0226089853535116	0.0334795349645795	0.0153587259803217	0.0202763777652717	0.0134034060278313	0.0171802955214921	0.0236534941286399	0.0355942244057519	0.021794581095387	0.0262814008464161	0.0262364615185833	0.0116905812500382	0.0220395349215269	0.0370281497377333	0.0318787202992043	0.0204372786071923	0.0316195422458485	0.016151490032124	0.0244640494348307	0.0247085632215412	0.0561348468937727
0.0216837819753243	0.018952729611207	0.0175447371745632	0.00804947546472601	0.0123343374141804	0.0112218911709439	0.0109033694306654	0.0155620787380333	0.0096003917520983	0.025799632261042	0.016589326630822	0.0324745369408864	0.0120332745709731	0.0176656829596481	0.0188548199846423	0.0205540484148876	0.0148384703889005	0.0321724894722997	0.0170295313465785	0.0130313606595913	0.0253381989176697	0.0149738763110065	0.0203075479959866	0.0283096289136541	0.0170460201286997	0.0322301995929321	0.0050855929976281	0.0216150853632758	0.00661319487085327	0.0256533956831644	0.0149073851837029	0.0310799941187704	0.0134298372836597	0.00861467524937679	0.0259969396445893	0.0240529802004232	0.0105245357132571	0.0134056400437512	0.0204649137971625	0.0313223739872395	0.00554814585418705	0.00162458763023829	0.00772751367630513	0.00670696036593583	0.0146608146113101	0.0293034314122647	0.0398408804897645	0.00415881572953511	0.00861971420093845	0.00483776853692051
0.00376021896087981	0.0162976597395739	0.0258706646048782	0.028687269013437	0.0355852744920494	0.0396055668985371	0.0254619155897921	0.0116627053641625	0.011070274292284	0.0428222783192721	0.0194707084553233	0.0349402903753847	0.0225618199013333	0.0186537448150961	0.0384787636262939	0.032170650892208	0.0506410837914484	0.0175220655643212	0.00586684216024643	0.0262847408024913	0.0351693437668638	0.0168869730991229	0.0362500539404978	0.0319547056161593	0.00868220639657245	0.0437504124132445	0.0151974604454975	0.0430963664832953	0.0143391520984305	0.0336735391388372	0.0173255595975205	0.00310278296358044	0.0285025012940378	0.0199468293871419	0.0424793269228457	0.0171106899415921	0.0253718212289762	0.0262296734705295	0.0311188909849865	0.0234762664153698	0.035512670632822	0.0458856088150283	0.0264965138955982	0.0256498979982557	0.00515566738807402	0.0263673874676465	0.0471587548537204	0.0211346876863345	0.0296699899596781	0.0332263846250416
0.0277552482765076	0.00986946527311891	0.00814237628927735	0.0375877051885015	0.0242750289985838	0.0150826690400546	0.0515267475418981	0.0282578990711545	0.00613385261692853	0.0107124176403279	0.0398959182193517	0.0134648560979397	0.0313771662101303	0.0247556043031916	0.0311838683303008	0.0231883626734382	0.0092916889049761	0.0230936289591242	0.0174500588958411	0.0298703001568985	0.0344455106986187	0.00533516038803718	0.0252549554457357	0.035823231182847	0.00644477501586712	0.0349990592400565	0.023541685213176	0.0156721094997681	0.0178561539197023	0.0198266931435953	0.0257599419949522	0.031282273633753	0.0326484777537946	0.0389027222635242	0.0250110014167644	0.0324742043002996	0.0292395854534311	0.0228817269258703	0.00545915261049368	0.0381528918004651	0.0248720311695726	0.0270677267188005	0.0381541805215759	0.0395774210530108	0.0184095552336476	0.0359093173455428	0.00174662197049419	0.0160745467140228	0.0154603181777158	0.0083026730880302
0.0295211198057662	0.0019688237025024	0.028221767809468	0.033493567674779	0.00555819265942204	0.0252373070095658	0.0494127826772043	0.0264883616178736	0.0231915468808314	0.0212167238901571	0.0206172927048534	0.0249925678742627	0.0170684579704906	0.0344357740807463	0.0401943184814926	0.0083700149339485	0.0159535711303716	0.00556121941727591	0.0256188659544129	0.0273280451123649	0.0070763468304662	0.0232062002718584	0.00640868365376441	0.0303685736967889	0.0245469460808774	0.0241723313486375	0.0452379818681658	0.0176278431385806	0.0313651878887167	0.0400078756073327	0.0229963018724827	0.0210988585408074	0.0496591974438422	0.0386603330264449	0.0236866580992027	0.0283680242794496	0.0323714435387519	0.0168137577805363	0.0429208974088811	0.0341510868008677	0.0106470148717131	0.0293232383269243	0.0290041039899121	0.0123959959855862	0.0312883652653219	0.0192873043202186	0.0244242324429756	0.0183790511048592	0.0210425839138098	0.052391283224546
0.01798290357464	0.0392084544748498	0.029377354197318	0.00930162462844943	0.0142461800829536	0.0214341512540198	0.0481727518492207	0.0171897879688961	0.0179036673820892	0.0158250688674829	0.0239124267280294	0.0210105963275915	0.0223656223309617	0.0403944418521286	0.0136279478595261	0.0268311613955565	0.0120725590928083	0.00689323395184213	0.0216693928623597	0.0184537869918128	0.0153554068309309	0.0263986499215774	0.0198964206384415	0.0357913377521032	0.0196201662577181	0.0226473599538366	0.0339106374941153	0.0213299639144655	0.0222777086021566	0.00966808966145122	0.024820559707148	0.00657577444739112	0.00315343405942177	0.0198281078248153	0.0239707736804843	0.0110726840092113	0.0152241958099424	0.00847541894059314	0.0133888272726881	0.0189308058766709	0.0190913742702229	0.0106822068154417	0.0283534256867984	0.0169462597712186	0.027044519167042	0.0147587854224674	0.0148236795053868	0.00530117245814961	0.0281257509677271	0.0254657349628103
0.0191174409123319	0.0248507985419101	0.0222489558919931	0.02694794032947	0.0202894635151351	0.0147433259115591	0.0416945767887827	0.0339832250141482	5.22726659092589E-4	0.0296917032716363	0.0230976913596857	0.0369823944042595	0.031898684390094	0.0150439929438996	0.0268946576248184	0.0160630713316422	0.0193488695631686	0.0288640070881453	0.0185910548695468	0.02321113561797	0.0242376201669474	0.049502259443286	0.0135841771929648	0.0213693364219505	0.00409660558856915	0.0132282347709109	0.0295054589023817	0.0155374751645222	0.0142811854333254	0.0363805612816762	0.0185283326208438	0.0451818065605671	0.0283631716343044	0.0183031927839745	0.00741691821076665	0.0165013156800659	0.0268169111939835	0.0171142265318448	0.00598765602010712	0.0210330260711284	0.0301137324671536	0.0260708101328459	0.010252863400336	0.0152657758272142	0.0166041058085297	0.0136121117264736	0.0174858811543831	0.0158142685181611	0.0244921628725701	0.0214333198998318
0.022517197682174	0.0218393634903264	0.044349604573138	0.019917666763095	0.0149951320896958	0.0150575993526875	0.0136230546849793	0.01868380071828	0.0360991345786918	0.0178805255980578	0.0236655891982114	0.0416316877808587	0.0242617748900328	0.00403592168351431	0.01809785714742	0.00864385434396497	0.0281403007900502	0.0153446037266674	0.00549354120531957	0.0250126541407101	0.0217243656137987	0.0323056152805766	0.0444130881219061	0.0296899290771888	0.0211942811959364	0.00700496107142017	0.0300112346262695	0.0292586395974796	0.0314678452277496	0.0330888651868181	0.017035029512349	0.0227222414637839	0.0243751626929729	0.0327054488613533	0.0212456352902637	0.0476791582241843	0.0176840856022433	0.0244947173019458	0.0281787700535368	0.0132363428224887	0.0249691630962914	0.00927007559170566	0.00509202511947834	0.040894523423082	0.00665379884403263	0.0176609344297106	0.0279948769563361	0.00751342884831932	0.0199791939950021	0.00720042624137877
0.0344092847460871	0.0102411652770298	0.0139887843407263	0.00525334811921788	0.00400774931795952	0.00577031570507628	0.0132134384113296	0.0154699711438764	0.0489655129019803	0.0411928530687667	0.0194833313176248	0.0124885742841862	0.00931556007281221	0.0227202423577536	0.0052192576479623	0.0279294653494298	0.00486824166285719	0.0258431008943634	0.0379152204429147	0.0327116583449525	0.0110677149528772	0.0262390562834584	0.0190084316139913	0.0213237369518707	0.0279517384503165	0.0137991522980262	0.0238178097809082	0.0125795928747263	0.0157799813639822	0.00698107352633633	0.00767435762278622	0.0238657390338221	0.0304020478651718	0.0252958943333815	0.0320837467442302	0.0258918131303043	0.0168411030291516	0.0133783545732043	0.0225643398291092	0.0134785370307024	0.041457294103839	0.0302211937599195	0.00957929953439358	0.00513502102547409	0.024294814007018	0.0195224470575609	0.0265462476462739	0.0145003104475704	0.0208151720349412	0.0395670560946313
0.0149549599311315	0.0210424159146116	0.0334854383895463	0.0124361856619779	0.0104377261945606	0.0329829527775258	0.0240795801650486	0.011581512622778	0.0171419776726024	0.0222762569058678	0.0163998719668569	0.0323698144309988	0.019049646885456	0.0150797465500903	0.0139353154034267	0.0292247492627219	0.0175839316915517	0.0318228029561194	0.00840436793653306	0.00823136751380091	0.0261017144304699	0.0213877454644926	0.01462235830559	0.0271259620840552	0.0158165132059408	0.014044385173052	0.0295985128686807	0.0261873069601668	0.0351630071044557	0.00607360426391159	0.0228852434155427	0.0118750784000201	0.0355289097010941	0.0172727091858677	0.00978348383747656	0.0449310432007682	0.0283593576686867	0.0402898039963277	0.0111657052297606	0.0212035379147376	0.0236800164231383	0.0163205748685831	0.0239333886139531	0.014100024235551	0.0195635435316082	0.0256917021493488	0.0344764370810341	0.0242932338716853	0.0193537686746586	0.0341528251220261
0.0345163428187934	0.0134482593435803	0.0240461218878097	0.0101886599528881	0.0178417860694193	0.013038043092048	0.0362787272881202	0.0405451210646687	0.0216630297276102	0.0170994322612677	0.0240827253153895	0.0270989117528385	0.0257915930739253	0.0204501990562893	0.0296995843207291	0.0258814832722189	0.0401492003454332	0.0437733716957742	0.0319852298322992	0.0229022156346527	0.0350278785105236	0.0238911319412225	0.0078800342959977	0.0213839621003421	0.0224214928112185	0.0431905121538932	0.00719375397768161	0.0254389136472985	0.0110384512792062	0.0193951953472632	0.0263309378562405	0.0349527152080893	0.0461731063321248	0.0146849615738531	0.0253174232211593	0.0192530070712715	0.0149668693645506	0.0668803184057612	0.0275516718928274	0.0470517444981129	0.0165200683005999	0.0372754118117236	0.0185665177953994	0.0403459753984608	0.0108874567368555	0.0174763244275906	0.0169533509277366	0.0224427072451543	0.0161058423615035	0.0544180092978611
0.0155740428039295	0.0285025150455973	0.00692556370394338	0.0296996259071827	0.00469344238302336	0.0115852693467774	0.0272056891883389	0.0268797413680273	0.0305733582878534	0.016020604352611	0.0114774648414336	0.00622942125201531	0.0242313305819573	0.00974756311251817	0.0282794175103466	0.0182883209240488	0.0258264372272019	0.0348892042449179	0.0172822270332303	0.0183568750501321	0.0320767463316497	0.00976153832447146	0.0244877040396073	0.0295334837707745	0.0105995855804178	0.0295818798876746	0.00724768931194633	0.025912859831031	0.00372671434752739	0.0327194276574713	0.0220712068449898	0.0354697405113437	0.0593036641841202	0.0115968479234711	0.00812441455828956	0.0073534740997213	0.00958150807810399	0.00789173664241915	0.0415595896902568	0.00723711147163936	0.0149548277853576	0.0219860663237311	0.0146334269565549	0.0325463763820341	0.0124057389834841	0.00764208817349087	0.0179162852913041	0.00611126422197584	0.0178219139701958	0.0151205881357336
0.0287744020389856	0.0143069956640031	0.0414537280765757	0.0336733604963432	0.0389894709610959	0.0570620922038099	0.0415462300624134	0.0384746869605229	0.0399172354710507	0.0211715986261305	0.0460529621482756	0.0318880328807992	0.044853515106524	0.0481138881844359	0.0170154477728475	0.0430610594688728	0.0425261522476255	0.0219326991334542	0.0333080480329782	0.0505275271439233	0.045501529477875	0.0349163269335049	0.0250091477227234	0.0396272934513222	0.0474795985708551	0.0442755440065348	0.022698914805477	0.0378473539618706	0.0569654856381625	0.0293456469647551	0.0294908653352458	0.0362245586471521	0.0253354965996296	0.027935385849782	0.0573833332665355	0.0354603076872506	0.0414691547586567	0.0266258784807281	0.0439250867069412	0.0304801402743885	0.0476871164192185	0.0294292901488636	0.0415461925853164	0.0459681938479401	0.0457416059205908	0.0211468330868612	0.0167241794242078	0.0281961005098648	0.0128593851931903	0.0438249103153757
0.0265629030249707	0.0254422721794741	0.00126422319993526	0.0195226815910366	0.0174833880415381	0.00980259086392536	0.019812606486818	0.0131604998453136	0.0183911083069014	0.0176653178986628	0.0144355526773411	0.0322942569532361	0.0124401207931711	0.0159229465222615	0.0296442422088135	0.0234288663102479	0.0188997948351355	0.0084089079244701	0.0268819817241092	0.0283641525733808	0.0163635348410536	0.0155737017713355	0.0221681365782473	0.0365723188608653	0.0133495431051937	0.00867146293476481	0.0123809933690258	0.00786866374094085	0.0355977943556283	0.0253987575169774	0.0151008117496411	0.0230334240384381	0.0227764503138775	0.00226800828766122	0.0181416203179359	0.0238491726360295	0.0153920502769209	0.0258372003263814	0.0214752503347854	0.0224671293565555	0.0173749367976318	0.025977008056058	0.0153156495271924	0.00947634226225842	0.00807474597380066	0.0258654444509188	0.00689530239114283	0.0305352761542918	0.0281562303229676	0.0187619481737399
0.0388787417129426	0.0235401843117891	0.0305531532970494	0.0180906333344137	0.0463999476008864	0.0287329210119699	0.0214520623796408	0.0288001526672065	0.0208461732814541	0.0175274486096282	0.00947656651155597	0.0343356732365	0.0230207143119182	0.02048480922321	0.0185866759557109	0.019995262962792	0.022917897000687	0.0409673494302499	0.0254697532002964	0.0497770213726826	0.0216815820746141	0.047629172512707	0.0159243370678468	0.0143704177489774	0.0147936838072303	0.0380263728546873	0.0266614433708146	0.0170006942173107	0.0247124044707997	0.0319031849826581	0.0378526933320033	0.0418733476690424	0.0263558096464005	0.0190803938800116	0.0381132905771005	0.0368309052872992	0.0290326016248366	0.0109158807253485	0.0205224134433941	0.00535603359803092	0.00539631472930294	0.0213515912587879	0.029132681817101	0.0155291955316462	0.0128579627090385	0.0409654048321102	0.0280977429544261	0.0191953351670695	0.0285236167155829	0.0221009344761935
0.00882523649919281	0.00758961995880723	0.0102272559096001	0.0207919013979936	0.00381570061279917	0.0266461388336869	0.0188647652658289	0.0118638547738092	0.0244815356607383	0.0222340755180196	0.018408671465564	0.0320572719745677	0.00458119836857399	0.00837388038893726	0.0113667366702365	0.00282050122285473	0.00746372019470812	0.0298015134572525	0.0156377664183696	0.00768481277661759	0.00947705649135184	0.0124729699600822	0.0160035874903726	0.0221302959872397	0.00744871265114644	0.00527343070803296	0.0152472835670858	0.0199072582039341	0.0137611442451927	0.00374192577987592	0.00363717457450918	0.0435923327406208	0.0122635452632604	0.0270393343916839	0.0111830350372768	0.00773048489804385	0.0103065462675164	0.00719053699583905	0.0116577977790122	0.0153066518011982	0.0239205820948425	0.0212141274294242	0.028787613348918	0.0208615249423364	0.00576277441859431	0.00165525860342908	0.0175721807353383	0.0136612623702982	0.0259366141288969	0.00907010295669402
0.0274988183635043	0.0248440390239993	0.0148806591375679	0.00639203703427577	0.00719990227233148	0.0275967534771843	0.0176708297002221	0.0293432003636578	0.00963346870549778	0.0128876114044877	0.0297576918938701	0.0286817833681258	0.0298426794269047	0.0280275031449753	0.0224781546855608	0.0121198733152878	0.0401230620595986	0.0277622795490662	0.029005641332596	0.0118830570335457	0.0234631043317375	0.0221634581144392	0.0362876535836127	0.00760424933009117	0.0193036592382403	0.0312154432343714	0.0288362080512764	0.00784044886232193	0.0200642592853711	0.048103387686321	0.019922401782491	0.0150432875804226	0.0117200850250356	0.0208587435486863	0.00703133193751945	0.0321296193954665	0.0121372372817952	0.0314821999062978	0.0342077677805042	0.0137302722858241	0.00499595385276095	0.00519329268912277	0.00461906433704878	0.0181264270903127	0.0415436789826864	0.0087593960277937	0.00919438457680453	0.0402514334371299	0.0254787552035416	0.0331013813276053
0.0359122675717157	0.0243615773387825	0.00214470614908103	0.0189514017662561	0.010036230513831	0.0198088195123426	0.0128633139343313	0.0141243884759127	0.0167841095651126	0.00867076897298377	0.0133678852617729	0.0453823246593925	0.0274814759499649	0.00932766872643819	0.0257676608172154	0.025734714737432	0.0182931866650642	0.0271266379446936	0.0423332639794129	0.0153744594935452	0.0208238569932294	0.0133560266909682	0.0302320480054356	0.027647503681911	0.0327749419490489	0.0121532957707053	0.0165084387818958	0.0204923725482361	0.0140330262534101	0.0129257897534814	0.0393753998069994	0.0224305186868962	0.0232727008825577	0.0300037091855557	0.0118741886938918	0.0192990117664014	0.023317708010235	0.0141436371146864	0.02859957914821	0.0230243450372232	0.0312910946162163	0.040702160652672	0.013055738101447	0.0207784786366037	0.0484405458319082	0.0231115798335969	0.028881546863449	0.0291736187117411	0.0252401202018022	0.0238675337489453
0.0394798529743228	0.00448596535839425	0.0106563884554989	0.0317437907945003	0.00898907181394831	0.0144584874869746	0.0159052976009241	0.0203885111739063	0.0220065450039891	0.00551017809238812	0.0179442657959862	0.0212891128757477	0.0148073093347966	0.0113174700241938	0.0124194826498369	0.00564747902590528	0.0227782335086481	0.0326243202931341	0.00728739140186873	0.0145755027633152	0.0131489654508215	0.0137538858994123	0.0214533205761701	0.0082780634005635	0.00725929505743264	0.0135790134579277	0.0117357457342958	0.0178103526602979	0.0146399681933782	0.0223034590998123	0.0171071547233502	0.0212277292763828	0.0113231996071218	0.0214568950973038	0.0492354392582762	0.0105866412391896	0.0139897788565763	0.0214461852673979	0.00908008887432651	0.0025350930103442	0.00870424455993931	0.0301628433769447	0.0168450721642978	0.0244267321496122	0.0245975775188229	0.0258941462612971	0.0193209994910169	0.0221295285683267	0.0139763825513122	0.0145530108714056
0.0163473858767205	0.0227410633191019	0.00857489229708018	0.0220255128301795	0.0176626065554218	0.00782106001570816	0.0306031149240666	0.0149116256707048	0.0262165902370922	0.0170454363743789	0.0195214557683367	0.0279612295357447	0.0161434465122445	0.0293871890237923	0.0228046545885549	0.0339211341837387	0.00892194656517091	0.014745379040658	0.0227576040884646	0.0132472183915805	0.00636706265130641	0.0187713865984768	0.0206423633212039	0.0591496184731584	0.0221916359073885	0.0331216153529214	0.00927415932696533	0.0191437476784015	0.0179532107027629	0.0192263301128244	0.0108217635961194	0.0385472782931558	0.0206065440749792	0.0144819699746314	0.020846323393175	0.0335532803339793	0.0252143171114012	0.0359012574123651	0.0184534673959151	0.00788910909047612	0.0187882393881518	0.0033384862509961	0.0234108787474687	0.0261375921802392	0.0192880994780849	0.0318544717547364	0.0174904258584296	0.025085708145765	0.0339919184789856	0.0225401495746314
0.0412205758180184	0.00576142831359117	0.0175498885841343	0.0118548705899813	0.01373497766251	0.0189847733383071	0.0191390967970095	0.0454373159121297	0.00642522742119725	0.0184361500017439	0.0174922463425876	0.00845091184652875	0.0106496225093642	0.0363484146871373	0.0382918047992622	0.0232732156896034	0.0182526384724237	0.011883627303133	0.0135556587053882	0.0166287919628155	0.0290107348080359	0.036297406978297	0.0186662330676273	0.021362778706526	0.0129484539456203	0.03161002994033	0.0166164850831449	0.0549517353052476	0.0316312604349167	0.0139527292703946	0.0266564034899628	0.0246857658973446	0.0493216897345671	0.037728327944245	0.0289000096330244	0.0207329497943202	0.0168142455704395	0.00490176856780744	0.0313873021905244	0.0246529471384904	0.0239012652087709	0.0544591688771046	0.0434076095087388	0.0397373822533191	0.00809713083512481	0.0375530476532651	0.0279810074864452	0.0266142166905209	0.0311686423946177	0.03940484441589
0.0137599619983093	0.016594646539526	0.0327123484275801	0.0325963529423155	0.0228324859721921	0.038768975223418	0.00522995012799442	0.00541480039541551	0.0314464233646499	0.0249497609093835	0.00548387760246242	0.0119280176589474	0.0130527333969858	0.0187906311567121	0.0130936901387667	0.0478337753007611	0.0220352100151957	0.00753846422991381	0.0140725660045194	0.027236731169145	0.0496899213663978	0.0409736180370711	0.0109052452402519	0.0127769821834487	0.0303222372050803	0.0260075851593569	0.0274607447210887	0.0263982379948478	0.0266778769956719	0.0128948542974248	0.00969808587297029	0.0212633150844148	0.03608144118774	0.0284479629461852	0.0529672979172017	0.0365010283967247	0.0196303575536557	0.0223954446710419	0.0354055372765231	0.00379322673429447	0.0408701249536871	0.0101805922590663	0.0268736603139	0.0212471141362451	0.0230685625439528	0.0199354738158715	0.00784474424919117	0.0146911022943856	0.0061056419585241	0.0346727886428126
0.00158453350336823	0.0167842730672338	0.0206317023173416	0.0105635643140702	0.0184409539395017	0.00733398274127571	0.00618699828790052	0.0117697359241135	0.0182636547970875	0.0136809399954829	0.00781801208390913	0.00992474447092261	0.0147183157232144	0.0188090195377776	0.0211573279263538	0.0141534290239901	0.0147962518762326	0.0187675055170896	0.0073725245964215	0.00270939419546455	0.0118207987884749	0.0143780782609762	0.00677297160118806	0.0147799835853679	0.0329611181844066	0.0285802646110773	0.00695608024450667	0.00998503272365604	0.0300337644049693	0.0101879690698647	0.0305795370361979	0.00571292431730489	0.0116521673862383	0.012102273363886	0.0223864900516294	0.0119928884219983	0.00766222038093091	0.0191795172005701	0.0117462450640382	0.0239337596583278	0.0249758589959149	0.0152973035178734	0.0235431893641227	0.00937562465627827	0.00305958190504952	0.00667912409736823	0.00945318424645886	0.0112366546431144	0.0198050557058531	0.00889077628585637
5.35705794930622E-4	0.0325869233096053	0.0253069571115474	0.0349620835505304	0.0242159623187558	0.0443929228600614	0.036628356418656	0.0211865970758626	0.0398482244235047	0.022886665853373	0.0390661200404097	0.0401819536465785	0.0396843525126716	0.0320868841023017	0.0230613489653768	0.0453734141242468	0.0333734331477711	0.0157094933796996	0.0144493525007721	0.0377793924980193	0.0391387132378574	0.0372173149878185	0.0103039058227469	0.0138772503947693	0.0272385782134205	0.0187770309110945	0.00875004344881813	0.00393255232942195	0.0356158402415358	0.0233215190667525	0.0421829586580031	0.0366710040042129	0.0323658111528196	0.0324516683578595	0.0425443602989644	0.0256592045624589	0.0395328075583507	0.0206626374665851	0.0285712224429342	0.0175903342181353	0.045610508717619	0.0295912055962992	0.0149934032002119	0.0170778396405243	0.0393606173953329	0.0188470502519254	0.0403263489949101	0.0367274185857966	0.0426131088983203	0.032604839643857
0.022080578963861	0.0213409109641668	0.0290562091928266	0.0225771289525706	0.0215983110942963	0.018404997990459	0.0237643871398275	0.0199752540607873	0.00694255687150815	0.0330002463580516	0.0161233126254434	0.0275091444450968	0.0239521008185295	0.0236643649669984	0.0129424371785997	0.00462783712813459	0.0260606228223828	0.0280180605937188	0.0256225515082345	0.0125286848523213	0.0211519389557654	0.00443031275156653	0.0246882698340022	0.0119616958935713	0.02037144126659	0.0168694228642387	0.0310546508361002	0.0189943023785038	0.0335036722560155	0.0314272868727289	0.0354087538742752	0.0238955856599496	0.0327546590102614	0.018437700691124	0.0124417931949636	0.0149209428221477	0.024413633068396	0.0241186156985118	0.0252417404586173	0.0339527926799196	0.0271775876991189	0.0204847814521244	0.0482738988435003	0.0449102226155883	0.0225920582374489	0.0177358092817254	0.0161208127392518	0.0258804973817371	0.0363803910791373	0.0200427531822352
0.0289989372018166	0.0227473196989052	0.015352423014381	0.0182688621407007	0.0321450997276303	0.0255912031676826	0.0218981248035831	0.0194849972029354	0.0378105143078813	0.0150915592667319	0.0155028880708088	0.0285202523424338	0.0188515780398777	0.0466940181407865	0.0169927369935914	0.0263495431962985	0.022577029813297	0.0128082053919203	0.0301687043454057	0.0440308645190407	0.0199980567931012	0.0277056592833785	0.0185909316045108	0.060141851512071	0.0150924832103536	0.0279270909119389	0.0250610252022398	0.0213696293126858	0.0264885648469467	0.0274413531444242	0.013250706772476	0.00568602433936472	0.00903178432261029	0.0470928132445217	0.0203852218074939	0.00577862720311676	0.0201904642452183	0.00841834068168977	0.0176165743918323	0.017665132506415	0.021956048368841	0.0261547914831421	0.0262357293844578	0.027318449255214	0.0329015106625722	0.0268169964687474	0.0286566716541349	0.00516597266155997	0.0313964907189402	0.043745604990473
0.0449167599564005	0.0565750428305848	0.0391658260661013	0.0240080827477435	0.0309719516435758	0.0345243605567249	0.0360922685581344	0.0296654478630424	0.025190828269551	0.0395378899067173	0.0187972455916392	0.0254157592330306	0.0298191341431672	0.0418178517552169	0.0371957531962347	0.0364616530385928	0.027394922317247	0.0247079400314361	0.0294396157726353	0.0474169761099651	0.0457994242691816	0.0430509015703628	0.0394578720002924	0.0233982995556451	0.0398634043536525	0.0350623024851991	0.0367501165629553	0.0240268587982137	0.0333023036420447	0.0281851861515024	0.0140285794102196	0.041474220224478	0.030350334404909	0.0378592474006127	0.0451195976658372	0.036218184281137	0.0470778973448403	0.0111155897233085	0.0237344167113114	0.0404121315150599	0.0335868727864697	0.0228965115814664	0.024056910618268	0.0277438601243464	0.0460920745894009	0.027810089623784	0.0201830041338393	0.0147467342643666	0.0254471527540001	0.0504885456752173
0.0231009797325958	0.0129229983413916	0.0349915814259787	0.0245032603780415	0.0216204444485784	0.00860154331161124	0.0335214528332082	0.0367067265977913	0.00330777388052161	0.015385825922606	0.0364549300356989	0.0152251367081502	0.043400802549787	0.0206202689265586	0.0313463713969273	0.0434798902177696	0.0224894385742219	0.0105234916225786	0.00581518876676997	0.0160673384217102	0.0355427084292475	0.0249275981278908	0.0394332480234548	0.027951544639484	0.0329781050534154	0.0141418194373461	0.0228086140531674	0.0236087132103743	0.0207792826378824	0.0351745945686955	0.0292113758906372	0.0097663336063317	0.0163086808550784	0.0353279643248306	0.0252577494394136	0.0270307672139823	0.0297061656681605	0.0451643720097213	0.0251373802945527	0.0356765809201356	0.0206799457582122	0.0289471484713918	0.0327033278590574	0.0317513355259539	0.0335184543466088	0.0276881281269879	0.0144773069482692	0.0250640873713965	0.0274854195159706	0.0446719503682568
0.0136837818083561	0.00864096560660034	0.0190786737659671	0.0022389881654431	0.011232172308188	0.00818751837589492	0.0155990413113551	0.0115683556607196	0.0115859152533861	0.00886681634861696	0.00493506305673646	0.0108105141789205	0.0122068231680327	0.013297629642673	0.0213416394727116	0.00388266280571891	0.00277046674794429	0.00651254168613237	0.0396075134046118	0.00628005867988102	0.0138488575240734	0.00995550298077706	0.0230168199439019	0.0131153012176703	0.0118428047942384	0.00390229481583798	0.00528996546880979	0.0164115447364082	0.00228487700669644	0.0112937777367186	0.00948190418540269	0.0349802467793915	0.0207237342445247	0.00579927281558171	0.0179812933985573	0.0101701093085979	0.0107741493061217	0.0271448655275597	0.00443225066584518	0.0167669465248894	0.0130261082387229	0.0064844255433516	0.00717016688724279	0.0120605806576632	0.00664850039318572	0.00982345579831477	0.00819512595113852	0.01330763350273	0.00740852273447909	0.00436889687184168
0.032102070165385	0.0200444287315877	0.0107625915082562	0.0279259408500645	0.0263409522508242	0.0184915181627091	0.0257151822378629	0.0165869100679824	0.0359627294115797	0.0258652752292064	0.0248187172389953	0.0289954723021543	0.00758479977789315	0.0170154600996278	0.0180972258719451	0.0259896370713117	0.0123502482787288	0.0216704280108077	0.0226526918302616	0.0226412703703326	0.0365783607328841	0.0170617762957144	0.0296074639718366	0.0240091068080211	0.031250989266012	0.0430612171634686	0.0186160829796442	0.0292531456993363	0.02855043914412	0.0223235844801703	0.0231232067527949	0.0208404375493704	0.0249977446426919	0.0218494148283038	0.0284718837647744	0.0271264955311902	0.0215701605336596	0.0269155685380544	0.0162473842759661	0.0274961072591194	0.00880414713613312	0.043868157374198	0.0354781494262934	0.0254838583104286	0.0207751961976485	0.0522921856882967	0.0130937803453472	0.0245352586051205	0.0261463386585675	0.0127918000435008
0.00421726805919674	0.0225741076914239	0.0531403752664216	0.0487065238872433	0.0140628483108119	0.028832402078185	0.0140410549120196	0.00159032826613289	0.0216114583260131	0.023183900583574	0.0322404766228448	0.0148018884947213	0.00432306598003629	0.0180120717260359	0.0228106412947922	0.0115595250293643	0.0026472647833555	0.02659796702633	0.0191162403173545	0.0287957528003714	0.00913433585040954	0.00375032163160042	0.0192396919519146	0.015472055659376	0.0125481773898505	0.0285101917990746	0.0220895452844507	0.0218973270514993	0.0438359604816913	0.0199930894687552	0.026267876308909	0.0141611802031399	0.0130179318816606	0.0126527594571398	0.0162722767141172	0.0247731650583111	0.0299942361598841	0.0259849232412604	0.0300608427395674	0.0129793531639268	0.0247491284927988	0.0100573763296083	0.00727957573816744	0.00377817299148054	0.0226635027466106	0.0105642010038735	0.0335805270179758	0.0302463985104905	0.0162910681051458	0.0186615387738433
0.0319308167243683	0.0236548746145779	0.00756390745745293	0.0415973751673889	0.0336290885581471	0.03243756564246	0.0169287060603727	0.0176669974349377	0.026498178255182	0.0251781870177624	0.0395553821904997	0.0245232356847348	0.0164891572940371	0.0333710027327454	0.0562534066228749	0.0368980885877683	0.0206271361571935	0.0217177345193393	0.031912896199452	0.0267038802945377	0.0491550151149707	0.0389936731629953	0.00906140879523995	0.0337512657092827	0.0128651568716903	0.0372080620291893	0.0283948433737247	0.0176966794438093	0.0311622958603053	0.0295673510762564	0.038760579187427	0.0478768240093848	0.0285657037933913	0.0185218082642165	0.0299568845632552	0.0387915284392868	0.0238980475251515	0.0294606123724712	0.0365287886423626	0.0191301988567239	0.0457945390953299	0.0247537268402841	0.0401454434719982	0.0291739898123963	0.0240059580442377	0.0270528436506072	0.0142483817939212	0.0331509324094904	0.0258629790365915	0.0429881225759919
0.0144341994992899	0.0143405029919185	0.0271413770133352	0.0202582889547587	0.0242253443763969	0.0141746343881662	0.016403965567036	0.0232113739226205	0.0133311637726991	0.0226306826116403	0.012256318190995	0.0207232098606174	0.0235160826002411	0.0293828411719834	0.023938129025923	0.0282494531096444	0.0477084373686102	0.0114729009714682	0.023745976556061	0.0244767720200295	0.0283452526563338	0.0280916965033816	0.0201073703938954	0.0283775471782989	0.0340504578699165	0.0277757777110254	0.0263537626134125	0.02181747582292	0.0249326689958877	0.0233405104505302	0.0219406791018139	0.0244713838907371	0.0195044097352964	0.0135327625448539	0.00242862557186117	0.00790232244645079	0.0216564898380237	0.0146874318552027	0.0296558551018665	0.0153507654655428	0.0102310956810109	0.0216751109209734	0.0146424022378606	0.0164836371606663	0.015099866611891	0.0141131904286497	0.0265312186750779	0.0312676827751114	0.011604556065989	0.0174979881304252
0.00429731287113017	0.00833652377708029	0.0345570321682914	0.0241009408126426	0.0318077587576066	0.0135897199447821	0.0242900552127697	0.02664981801668	0.0103067918859151	0.0255464253092952	0.0164617987256957	0.00664605377863263	0.0189509054459912	0.0163156158749831	0.0262800561090673	0.01861464436057	0.0146176192707439	0.0444996471209926	0.0211205941877479	0.0216641936136896	0.0253034044916731	0.016437447657633	0.0385588854104756	0.0370580176663404	0.00392783231875102	0.0170078379052211	0.0442621874293409	0.0153501636662594	0.0213897611868973	0.015045770512178	0.0352705869088976	0.0141511790881361	0.0221421375732019	0.0260523334101613	0.0107672331814737	0.031874641520819	0.0247679147117092	0.0195677508684979	0.0133262659475143	0.0302032851863849	0.0236665389798012	0.0122677643227668	0.018015415670711	0.0180362321683867	0.0238328195646626	0.0270766132652518	0.0406599727147191	0.0185796292488655	0.0357443158333881	0.0223403566743299
0.0130384446933252	0.00736868949835573	0.00406044327817961	0.0306001966970181	0.0120688563078158	0.0153386608017791	0.00311470541587531	0.00811929072751567	0.0145931310133109	0.00996058943212082	0.0119251348232378	0.00236661612754773	0.0157088001567093	0.0101086717725439	0.0218385271930449	0.0139859206152703	0.0152985761127892	0.0091262093427285	0.00667337991810357	0.00467056579199833	0.0148237885049916	0.0224529896991304	0.0139579428823232	0.00943411213561351	0.0309769093074504	0.0145447130703424	0.0028586180857068	0.0372674928561729	0.0197523700292294	0.0131881328123781	0.0266274164393816	0.015309367424505	0.0117777649816255	0.011601660516487	0.0115977218536798	0.00849276393816507	0.0182617025728968	0.00397159207317985	0.0242521368210412	0.0168901318680798	0.00971694558910489	0.00569763806550267	0.0187767070297111	0.0205433449176219	0.0281416554547752	0.0204964353967269	0.0226823667287965	0.0119561118934531	0.0131221151035413	0.0171546748217449
0.0321403913697329	0.0246858623671628	0.0169147463042311	0.0221146641834988	0.0204511671348587	0.0275292208743074	0.0279551094880924	0.0218333620686737	0.0277523565865712	0.0417708060416219	0.0253355259335782	0.0157080512402144	0.0604019140142704	0.0385114957856058	0.00138420757712014	0.0204148832077678	0.0186491655507544	0.0311611604739441	0.00851507125392019	0.0238161746869748	0.0269611329776525	0.0165721370764334	0.0140992582446405	0.0382181721431115	0.0365691064523186	0.0209968359887532	0.0284617463352611	0.00990123805279421	0.0174607807577862	0.0457272300047357	0.0179585049993847	0.0428914316420634	0.0141152512830387	0.0234771796461563	0.0150434320647026	0.0155969818054521	0.0220090311615601	0.0331632373178868	0.00947924455698069	0.0313577995260765	0.0143526282235171	0.0334172643155076	0.0308002294420671	0.01118717880919	0.0335000349673037	0.00908499562537143	0.0277511046766308	0.0306338031681606	0.0251332919528024	0.0152134925221734
0.00977977241019381	0.0245303150443762	0.0236530496831654	0.0152598084059904	0.0138410878353473	0.0112841398661026	0.0208443005078065	0.0232581304014455	0.00660709784198668	0.00867145846097518	0.00937902952649329	0.0178734689420113	0.0171923850751084	0.00997463850951186	0.0134601089780592	0.021709302252984	0.019696212378856	0.0241711024345022	0.0233865525138063	0.0151530856273641	0.0362383672260023	0.0276872670618698	0.0149934730286003	0.00959104774838575	0.024757029740744	0.0162369581342102	0.0257034056698855	0.00766911467302876	0.0181508220995398	0.00952002741384525	0.018497653132787	0.00576563902013524	0.0178270097789978	0.0265993453049549	0.0180202966448863	0.0136858380355581	0.0270983630685047	0.0113268160513871	0.00996662263071077	0.00565743448128673	0.0133434189762714	0.0363712971438138	0.0102174450581622	0.0057038689559016	0.0141701593678837	0.0167141244761172	0.0371835169067466	0.014397007644874	0.0130953844070535	0.0251453820560297
0.0235026788577834	0.0324393799066705	0.0162303300204723	0.014512312230638	0.0154605100195724	0.0179318427374357	0.0146988553057236	0.0235152144848112	0.00521005882012833	0.0199928990179313	0.0186556607057188	0.0391332679667684	0.0210106069196037	0.0194817469316537	0.0279444392630466	0.014779138512106	0.0180779087839855	0.0191279203369592	0.0201733925748833	0.0103158918254678	0.0110017728940633	0.0123568425947515	0.0166483221569301	0.018206458281857	0.00747606085847226	0.023644273580795	0.0394329080662839	0.00789949881251374	0.0177782239062427	0.0222542577840565	0.0201508738111141	0.0289396242133239	0.0134214916820164	0.00903835989821483	0.00699298979890361	0.00599587058204044	0.0228042299201617	0.012320595602211	0.00659534597231487	0.0148165184056688	0.00780753685314555	0.0172426086239258	0.0326633751739256	0.0181984787561406	0.00736944850624862	0.0233930204505575	0.0173717101665726	0.0225802761929123	0.00427946967653396	0.00447405207227151
0.024622990736814	0.013499213241311	0.00882825197151463	0.0249967040090189	0.024467183808093	0.00836354540317275	0.00487048283370838	0.0220874652925704	0.0221315081033362	0.020017227727991	0.0120167639406373	0.00484149645970025	0.0230409537728324	0.0248401729893441	0.00752514908025735	0.00627639879339777	0.00335453665321787	0.00444287807593423	0.0160754397268006	0.00718836736086311	0.0134341987925953	0.0275739923166813	0.0198217787389335	0.0179836900171658	0.018994870723362	0.0271328276736282	0.0143236610821719	0.0125941233964786	0.0167216016517798	0.0203619240413326	0.0405189729423452	0.0264526325319523	0.0171136320771863	0.0220244724662414	0.010606421552437	0.00688704128685352	0.00127104106745521	0.0181179713624412	0.0124573259185119	0.0164949483523965	0.0127111838664727	0.0253905757501184	0.0181311214635858	0.00271564055171906	0.0173311737665155	0.0267433834076693	0.00790383517308958	0.00661830726857344	0.0183064165222719	0.0227105656042226
0.0141461590725201	0.0442459623552534	0.0184405895333268	0.0255878781266028	0.0153985965375725	0.0206828119831041	0.0236983704942787	0.00602056372434285	0.0123998188157183	0.0265572975551439	0.035663653775027	0.0531709649941736	0.0139251787967934	0.039074843570058	0.0344341076115589	0.0325530868989978	0.0150853443422648	0.0268814993265815	0.0215441179410831	0.00739602088332633	0.0260358563816461	0.0126957873424041	0.0305226396673356	0.043014586771314	0.0208858798690144	0.0161542598950633	0.0248949230411343	0.0182592324533803	0.0132975996171593	0.0197611030286504	0.0193341648129556	0.0275683391825354	0.0314744247321933	0.019033120041722	0.0311988436380307	0.0258763202844179	0.0188014668789001	0.0143441144925254	0.00921950919598186	0.0187189734011911	0.0439691177821311	0.0182005943343112	0.031621544334874	0.0202244583390488	0.0131718896275943	0.0257975613317539	0.0145095820126061	0.00728877548433549	0.0202429873513619	0.0413549388087687
0.0126583620496032	0.0271471799177465	0.0372746810225306	0.019057868830289	0.00543879674743835	0.0200663425116811	0.0286029320340363	0.00713012296095692	0.0147446914820999	0.0149454364639299	0.0353253189908432	0.0182850673892988	0.0384776442781026	0.0207783024043141	0.0235660372510208	0.0268167006578618	0.020296946386454	0.0245617496858917	0.0117772225332684	0.035706776254948	0.0122686961283956	0.0069607545322648	0.0155096278740329	0.0291279582471264	0.00819105931769805	0.036270704735805	0.014012075741281	0.0340165630660659	0.0145536893158299	0.016883401298879	0.015252562174741	0.00528854822961236	0.0407129329707993	0.0179310275250616	0.00984717032654585	0.0311557425595347	0.0120791301184269	0.0454095930767597	0.0186544656464907	0.0153245138237227	0.00631445583236512	0.00712661047155799	0.0302831840398463	0.0190961699594373	0.00949510531102994	0.00833418957654038	0.0146289724391404	0.00650659985622752	0.0258864403320947	0.0163048087221606
0.0278974639150908	0.0143418627484987	0.0218040193133188	0.0189314534608624	0.0327724146922149	0.0223540286104909	0.0132673853068727	0.0126356278132424	0.0136858284978274	0.021165407965656	0.0462038120303736	0.0142574055109511	0.0353693606696757	0.0252797247178412	0.0247703797469769	0.0348871068934861	0.0321720472234195	0.0426360867739468	0.0261868328891945	0.0404970947556204	0.0335869786542895	0.036155299084204	0.0104888953881999	0.0116988674953117	0.0418806262797112	0.0346065859849495	0.0276212373124775	0.0124879277760253	0.0294768083947246	0.0160625085881733	0.00998101175181319	0.0360475597811708	0.0255234608989071	0.0280652072175717	0.0270349102681038	0.0151799170984004	0.0335831321912713	0.0102604163079763	0.00630433166328692	0.0334616053556796	0.0343112598343546	0.00833751585536082	0.0322885270175827	0.0239119977594585	0.0292428523652195	0.0297940693584664	0.0189959973925974	0.0279526290403797	0.0242182690668119	0.0216258534732766
0.0234405850157905	0.0390317608065867	0.0353516987010144	0.0232889516572704	0.014702679301093	0.00657999008234663	0.0304534730554792	0.011876811923171	0.0237642789392756	0.0170413098160067	0.0108161751886464	0.0181977516262247	0.0163638130510095	0.022113230720444	0.0289242157023077	0.0102273603608871	0.0184296544301087	0.00679897516120087	0.0135395628096532	0.0270826458906308	0.0221403413068656	0.0137882585074383	0.0197478169322409	0.00442243822158071	0.024065525795087	0.0228416184948265	0.0198236794786469	0.0314015818880148	0.0254130612680999	0.0237617546795793	0.0310165551019468	0.0255733472179865	0.0116206790424526	0.0140593707932909	0.0208450728702204	0.0145583151647744	0.0273536630487491	0.0219218354387788	0.0258812136739547	0.0404997011606033	0.0156012356066452	0.0182258589150305	0.0138159412099091	0.0126909019362612	0.0142954825859753	0.0136303017176085	0.0164094258847343	0.0221382010670313	0.0221769058262261	0.0228964647306833
0.037735527070521	0.0141265422365594	0.0280328085976515	0.0276695343816635	0.0153117334034605	0.0100498255271214	0.0175407370257467	0.0157766860628056	0.0139304461292989	0.0319799028027197	0.0266793312029219	0.0198479860176356	0.00934087545518781	0.0266278675530359	0.021944303102143	0.00854492095346118	0.00719795244136143	0.00877824134902003	0.0325758502404967	0.0499785019459627	0.0275919034694763	0.0235478026912767	0.0247443582853699	0.0244144270508341	0.020169415355089	0.0210008619550642	0.00640487643089076	0.0272814477822897	0.0216117681074808	0.0279369819564032	0.0457611693053018	0.01912902341603	0.0313132776512616	0.0179664966171567	0.0223491334914734	0.0127487227319981	0.0132503517372366	0.00320331835185903	0.0289172215198366	0.0362168749785149	0.0148671917864501	0.0178382559968055	0.0278163320356338	0.0207899648851676	0.0186637079995141	0.0127975549290483	0.0125636261582632	0.0147721552087407	0.0362886301454395	0.0235200519822151
0.0324257235415885	0.0331092112769423	0.0221635018038356	0.00987911193054409	0.0217549956639021	0.00664520189871527	0.0306484733039909	0.0208930944818647	0.0130483908416021	0.0127902626898758	0.0142040047499948	0.0179062200660804	0.0102640323100538	0.0135823666637335	0.0242297719406787	0.018110792699703	0.0241018136350939	0.00889695603071798	0.0135973479154462	0.0148010898094929	0.0266147941119089	0.0274411599092021	0.0173545214429497	0.0174936182053425	0.0223292444913162	0.0300277185285612	0.0242183800809881	0.0297762732437214	0.0245685821791185	0.00577121748892866	0.0103917416288237	0.0100789254061795	0.0229603543757952	0.0208599190237707	0.0352764952590206	0.0159080653181867	0.0151898452012685	0.0225367539040073	0.0293736644472889	0.018254385657162	0.0182602096905403	0.0241959722596394	0.00923596412022752	0.0112458746094699	0.0218813120030163	0.0236391767127533	0.0150374758761069	0.0220473968488346	0.00459075092498274	0.0105642283620558
0.0168171950659483	0.0171626372424415	0.045018249419692	0.0232360018420766	0.0438166573359322	0.0180760351212891	0.0282902979434265	0.0279005935411883	0.0504361982210247	0.0175060523376802	0.0151935775116988	0.0172177331660393	0.0170184159639587	0.0178105142253573	0.0201926537643914	0.027465542831133	0.0166779791881218	0.0235169853916908	0.0128853433949959	0.0328950884196526	0.0191028819800259	0.016187860486149	0.00893766753081823	0.0438599586584711	0.019262772622004	0.0279248587104895	0.0342007954929034	0.021996037855874	0.00521152114000557	0.0132016152174482	0.0378669903043508	0.0237355394970664	0.0314425988698215	0.0284016297106966	0.0234959884681709	0.0242699480419427	0.0360652518347966	0.0228649423578386	0.0340558843893768	0.0272029561839413	0.0261364465553411	0.0676243083944324	0.0232698153868397	0.0407990245591205	0.0281753513342866	0.0351858293971161	0.0337954384633933	0.0265063616570079	0.0230570591623958	0.0158217071883441
0.00765019689097072	0.0303677709811586	0.00478764480562249	0.0121215831243836	0.0203908669632387	0.0312659494084811	0.018234560018958	0.0306410671450445	0.0149571786390062	0.0159627510763183	0.00816069054620183	0.00527604841167327	0.00915727433387015	0.00498540590583455	0.0214491019187331	0.00631616371736365	0.0155091292865868	0.0192700618139532	0.0259967902579011	0.0242563521199561	0.0204937510435938	0.0323165027094656	0.0100593765857077	0.0143620553290891	0.00962315771724614	0.0077864280720302	0.0187235759472208	0.0220337540312206	0.0127566974489351	0.0210751069384452	0.0105031411071129	0.0137036267941894	0.00914037479365179	0.0103768527315278	6.14456807771287E-4	0.0110285645746382	0.00999403459194659	0.0158251303725027	0.0162784609954197	0.0162520911797875	0.0312596650127161	0.0282999276879995	0.00918352932915777	0.0089522538221224	0.0143202862629942	0.0099755450071174	0.0053314988664234	0.0124220580928716	0.012940188010262	0.00212660955845471
0.02299208854881	0.04470757420326	0.0212780095204455	0.020200441203149	0.0339670957239694	0.031119986537955	0.0346307672040124	0.00870793136552838	0.0345616101868313	0.0417341589272684	0.0238431951088209	0.0352605818736858	0.0358080514224534	0.0272029674862597	0.0591007291747851	0.0262980424964388	0.0450712878100127	0.0294458067348629	0.0304994703100036	0.0362496040150344	0.0439635790655322	0.0089923769103901	0.0364297201087244	0.0230191553288234	0.0253693366705286	0.041028946833632	0.0376458562074415	0.0286028784720627	0.0447168904577957	0.039270854731453	0.0205710916795849	0.0387676381819953	0.0241235552794935	0.0298628901197205	0.0368016407802275	0.0368941944910171	0.0334737786828031	0.0300341916992832	0.0272199581349098	0.037038443778103	0.00949965990867943	0.0251616154304369	0.0279192799843728	0.0159424390111849	0.0508596608789609	0.0241994184952288	0.0337500693651806	0.0531459990991392	0.0174633548451404	0.0269517173501074
0.0220207109359008	0.0216313204887658	0.0340636642612286	0.0132570415442785	0.0133547195803618	0.0325596597232494	0.0260214799071405	0.0168464914924147	0.0100450171917738	0.0265144754987502	0.0114100324753196	0.02464046875474	0.00901822806639276	0.0100890049048802	0.0291306365001333	0.00873684965114355	0.042961942964534	0.0121749882949563	0.0227750009266748	0.0262632458485238	0.00719739600046586	0.036858613669648	0.00763430807121353	0.0124028228893316	0.0277314963750685	0.0313863221162101	0.00946894986171339	0.0297478294499784	0.0166824470168962	0.0518151594753389	0.0269903195144439	0.0396073590471632	0.0147186538641425	0.0149234784422937	0.0327458404481112	0.0214505518618095	0.0194465938922296	0.033921063201014	0.0382249717329796	0.0165523792182776	0.00795968332820157	0.0304793448381884	0.0317600378800596	0.014318507339557	0.0413201436208854	0.00623679344394682	0.00831364727013746	0.0279955215149227	0.0411308735417436	0.0155684373365866
0.0244503545612676	0.035239070831621	0.0372851895581356	0.0141082601241152	0.0205905871873631	0.0199832681223116	0.0189148497170585	0.0215539829258753	0.0358280210822692	0.0314105150464982	0.0322594580829524	0.00863194560385421	0.0150540393155011	0.0152240019603257	0.0130777881687255	0.0254151144858158	0.0479991490529749	0.0136418307783937	0.0339964929049939	0.011328243959291	0.0285828968452202	0.0238583966807513	0.0450029995714175	0.0231193790796857	0.0162158293648189	0.0210761042968958	0.0240478068397222	0.0444052154390045	0.0306784799440275	0.0192601386313246	0.0176605794355479	0.0314752949482106	0.0329612879620882	0.0458642065113799	0.0254163659393942	0.0104828060026133	0.013321979652527	0.0273630394591614	0.0240555356349535	0.0307006812286959	0.011924962719234	0.0343670656545711	0.0273403118777794	0.0234020728579756	0.0231829450074964	0.0268119161983312	0.00924643968241009	0.0450404290840088	0.0213751617660592	0.0261035591210383
0.00671222141545294	0.0103274707104268	0.0330890768842399	0.0110737516662449	0.0166250245069804	0.0114755577940896	0.0225444439623741	0.00349363603398856	0.0262554895742167	0.0203168020553813	0.00500920957397572	0.0034981058450986	0.0183085156066897	0.0151362437966243	0.0277528889982128	0.0136555480192669	0.0124154362105624	0.0113818431575914	0.0131396143314629	0.0138881360123391	0.0138215846524561	0.01571897820991	0.0221484058469092	0.00530612383548311	0.0174613840890528	0.0108537079592852	0.0052328151126946	0.01364976507305	0.00645553592081223	0.0179157308046332	0.0332448183024453	0.00691185239145773	0.00768875630006134	0.0138971653964686	0.0232610429125867	0.0102758063139182	0.0162861858254166	0.0125048237352579	0.0187341983514321	0.0182634118980436	0.0313878183874907	0.00791767695469347	0.0169877304747522	0.00742315648932615	0.0180498464834097	0.010857579835913	0.010967891932511	0.0145683517148685	0.013244965853645	0.0244117058588867
0.0430128298211429	0.0262751576154068	0.0272196879853215	0.0310699393870603	0.0278960478797589	0.0394855621334634	0.0234175403096625	0.0188837184173118	0.0534991599397832	0.0276256921286716	0.0192580590244793	0.00636385077906333	0.0317157686363898	0.017351616150117	0.0420422946708906	0.0277863472845569	0.0264831897110572	0.0306539365956029	0.0542545918135175	0.0287638282823558	0.0237010036393798	0.0419625174070684	0.0125267297385431	0.0155875583108044	0.0187774348333505	0.0276875562031827	0.032870613183976	0.0102677576598993	0.00994591938401519	0.0337839049759867	0.032731477778226	0.0261966992633617	0.0242722785863793	0.0218177187339213	0.0194784260511444	0.0128397206515689	0.0165178479822556	0.0374877095873528	0.0437006351914887	0.0307616396153537	0.0164279690545008	0.0342109241026094	0.0330808647758813	0.0220800375487837	0.0348942008392242	0.0150513751438355	0.023385740299689	0.0415507142336603	0.0334965017389757	0.015207474942104
0.0129744342730782	0.00954656022184436	0.0136229491146566	0.0132136331995415	0.0201445356704053	0.0131966048300367	0.0354943089796111	0.0193890107992878	0.00970897591240034	0.0137801688285427	0.0161580384557979	0.00716905870829253	0.00909053149375024	0.00810347881216068	0.0257119699703387	0.00733375225627734	0.0301628253740862	0.0145445264244456	0.00547866766098996	0.011823012515958	0.00758772149336288	0.0123567043373872	0.0198001930175365	0.0172821260886067	0.0148812129325326	0.0108679613017369	0.0297872285365071	0.0134247978931416	0.0105006288690381	0.025629516686079	0.0177317088752306	0.018673054424521	0.0267940208955244	0.0210403509909982	0.00843438727508177	0.00981303728194533	0.0158296708419114	0.0180412689923963	0.00222611706653918	0.00275274421439149	0.00817336377353902	0.0228312026021868	0.0177525472181346	0.00508768662923897	0.0237236228345188	0.0207370425661057	0.0262995033131509	0.00872291506195337	0.0323900626883312	0.0126996232489639
0.0187475938925574	0.00801193454249752	0.00507092841685481	0.0163342222962221	0.014198931436952	0.0291273130137595	0.00302389511785644	0.00879010275976482	0.0194963970745469	0.0159638975821941	0.024466313007092	0.0135010249551147	0.00866293686522954	0.0328398094069165	0.0114926186244118	0.00433209157674212	0.0239729118065808	0.003726637498722	0.0334216897000735	0.0342596856006526	0.0175493976962026	0.00303125723414657	0.0167442265090269	0.0176652924506816	0.0127712620629702	0.0161951727792131	0.00879189003042241	0.00698448143017053	0.00916468839220472	0.00777979113902937	0.00713104593090088	0.00869804877447189	0.00397216780388312	0.00949219168178153	0.00459044721138812	0.0224992957291667	0.0271888715284802	0.0107213311858512	0.0204846022013415	0.00381974929158792	0.0230683345296986	0.0167899700203865	0.0142012663661803	0.00883733832293072	0.00595702815288165	0.0116330708426324	0.0107108222184623	0.0211371975809306	0.00874516695561303	0.00294090785934905
0.0486473703622112	0.00625560147568401	0.0342407946201837	0.0208044247146204	0.0279663861843879	0.0242115030448952	0.0241590067609396	0.00973454671545953	0.0158517528821019	0.0302792310411361	0.0151571319557911	0.0129925513984223	0.0416099582700608	0.00315076933796612	0.0367099157251774	0.0256960236543634	0.0255532753651665	0.0226729596715765	0.0289508785713813	0.0152357982471195	0.0232532444272966	0.00931148638533575	0.0133817798007453	0.0280833252693427	0.0184662057569063	0.0259126351381271	0.033328265679717	0.0151092912687856	0.00694410923095252	0.0270562254419588	0.0333767661050528	0.0363530274468276	0.0137886711945124	0.0309955531041461	0.0246904928770266	0.0175509769754781	0.0322935272055686	0.0203883253957239	0.0342336930628248	0.03462465904633	0.0458939910251375	0.0223640418546581	0.0187596896072243	0.0242371575464059	0.0155072772916246	0.0107190116830522	0.0278787208451482	0.0163830347096276	0.00956177900459935	0.0216492027051275
0.026868338880744	0.0107940725901239	0.00826801595866155	0.009535501085252	0.0391866265051867	0.00438400284506488	0.0399914472448522	0.0222049331086968	0.0194579052922842	0.0290247860451046	0.027069508975226	0.0302054696898856	0.0350959012740306	0.015255433936169	0.0230879539741982	0.0358758348171928	0.014914390150816	0.0306036679817677	0.0235306245757927	0.0241244712164711	0.012146257912679	0.0112642342843874	0.0292101447412474	0.0275436057039197	0.0198993173103346	0.0224813137223362	0.0167253300009034	0.0224087731987494	0.0362552705251085	0.0122936706980496	0.0244559444798233	0.0307017452116091	0.0205173940667644	0.00895980661487702	0.0109564652157212	0.0102650730342686	0.0240685899810625	0.0303066090558561	0.0305579374630979	0.0348415079283561	0.0141216950183594	0.0255595908375076	0.0380320772527468	0.0109193054642559	0.034405462971187	0.0246382106185697	0.0222390376936307	0.0234695483962368	0.0138809612004026	0.0106399629155458
0.00981802290201459	0.011191257098775	0.0173349410808908	0.00529424651612418	0.0218387869495767	0.0171950477037373	0.00773577197089579	0.0167980686597031	0.0113391495529129	0.00744255091389948	0.0208189167013305	0.020726408528806	0.00950086250775818	0.00501377546591389	0.018733009705649	0.0245653066512287	0.00944524405062453	0.0281429534439191	0.0115574320590534	7.51674384147132E-4	0.0100907613587326	0.021812239819815	0.0361878263936004	0.00711345484613243	0.0171254291734268	0.0203718325571609	0.0136544833749139	0.0197727810921681	0.0156026131763833	0.0172918462393498	0.0184357117277446	0.00897477929494653	0.0232656002822386	0.0132170112758475	0.0282638581642917	0.0264405449590151	0.0232312721245196	0.0160265395717382	0.0275389596993755	0.0190125815317732	0.0151991642239005	0.012402350328117	0.0130806500573879	0.0157440742382809	0.0306672418614434	0.040010395106572	0.00620500834557199	0.0194570261423054	0.0207154408891001	0.0504584461440501
0.0183714762134882	0.018568217671508	0.0262374907514731	0.0365459466506821	0.0499866462452446	0.0152954632405771	0.0154488955615876	0.0103045446254082	0.0212438985248547	0.0110384102091579	0.0351853757695177	0.0285456815366843	0.0183823258874612	0.0137165089881042	0.00756462319557458	0.0265617812002885	0.00779598902398233	0.0277951515239458	0.00542725902092189	0.024401651237154	0.0368402220081476	0.0182099282938099	0.0373908026490072	0.023159708637049	0.0301188039544485	0.0190999094733525	0.0270580487031025	0.00982292688158804	0.0280689627502069	0.0134063303686169	0.0125818145104664	0.0364442872000565	0.0129051570476688	0.0284064425852253	0.0147996581361427	0.0266786374803756	0.0317656038944532	0.0206480900868555	0.0198822578272401	0.00924771699588223	0.0206846559938726	0.0222191058489041	0.00730611054368506	0.039474203788753	0.00168794914741322	0.0258563952020269	0.0131023482160712	0.0231591878321369	0.0215894851965997	0.0328449637162625
0.0114292946513799	0.0275782049913496	0.00429450540651482	0.0334219643127298	0.00582868474025183	0.0071796595250488	0.033424623439903	0.00923191096185005	0.0311171530367868	0.0113466990536686	0.0176801377633094	0.0206212366889341	0.0105199156425973	0.0108778576875933	0.0264612375712019	0.0207841512506199	0.0234960691989495	0.0387296053170143	0.0208649714793028	0.0216857270318357	0.0158477910207771	0.0133033334401746	0.00985754179490891	0.0327268146252366	0.014027106207051	0.0311339431909748	0.0175463541883756	0.0200594564128393	0.0281515159018515	0.00701147454928134	0.010076228629224	0.0335118857320339	0.0284048331143998	0.0306081314588999	0.0246878590987438	0.0257411109167146	0.0169029387890244	0.0169026966681125	0.0180079214261113	0.0190823768461898	0.0247304601500457	0.0139531759927036	0.010690833937936	0.0190091493577686	0.00863696107403484	0.0235008308666672	0.0116629764193621	0.0148051515100732	0.012950682772635	0.0126913256670673
0.0151315430162514	0.0214941049354468	0.025050616114363	0.0157314413970287	0.0341190604390659	0.0286480018790788	0.00227629832552875	0.0236111704455518	0.0265791023601859	0.0284785552666392	0.0180393549961811	6.06153112791201E-4	0.0126216119491767	0.0190624315589066	0.0101493884448475	0.0211027645527784	0.0261456371564077	0.0348263807923931	0.0231153478455181	0.01573535684732	0.0214140903753375	0.0206794014961846	0.0290492786177213	0.0297389251033069	0.03240457604205	0.0131058776593355	0.0275398402248994	0.029481985452127	0.0227914180349841	0.0153222510077175	0.00966271954794306	0.0351936811050251	0.0296170028447796	0.0260080776518373	0.0204881055038074	0.0413279316098507	0.0195004397001709	0.01822742419669	0.0269796976140227	0.0368080218882094	0.0567431957738313	0.0381007693330414	0.0322753606209492	0.0342066947143523	0.015203818801654	0.00930761003602563	0.041787579206872	0.011927421904623	0.030926388281327	0.0301656948610073
0.00359981631333338	0.0220469685766138	0.00646869209060147	0.0115223096604357	0.00675627490577915	0.0204016796112448	0.0248189105563513	0.0264493892904354	0.0212205793183627	0.0390598624763486	0.024537670360175	0.0258779946267593	0.0281348139638095	0.0192732052860492	0.00119970124154175	0.00565165429553339	0.0117730895817432	0.0185788343198685	0.00376803053059639	0.023307217148894	0.0135306036292726	0.00457755396974257	0.0420713138586757	0.0217905198138513	9.74295683840943E-4	0.0140374509945734	0.0193260592455498	0.0136619799026598	0.0220662307851692	0.00666493622717712	0.0237716619539995	0.0206159780173807	0.0138723565378824	0.0334918824721454	0.00953288537130338	0.0143011211417614	0.0213398261925751	0.0117669522599947	0.0113752560761725	0.0201250352030351	0.0173805762508768	0.0332561306807046	0.0171039646703799	0.0254819312321672	0.0104893940690818	0.00196053689648244	0.00390146429910104	9.2847918691388E-4	0.0325159137394599	0.00756025898465291
0.00304782747527516	0.0266046660283518	0.00710308123896721	0.00270197088905495	0.0130017744707632	0.0288591397773392	0.0206019187437797	0.0287232467673312	0.00906005662544468	0.011677468958747	0.048031715914737	0.0018470648135783	0.0161893131506066	0.0159095481572527	0.022119168906512	0.0278932965599066	0.010699818550831	0.00897744801307103	0.00985925315321242	0.00635220596943401	0.0171645047456226	0.0114233116732514	0.0236054336619093	0.0248208023690959	0.0207975671738373	0.00459826120663757	0.00776732380569222	0.00911684329453128	0.0262708471300032	0.0245478068195307	0.00871051428194943	0.00967411473254964	0.0301598024726506	0.015519370879276	0.014777690991801	0.0144878624712117	0.0185989080491119	0.00898085031612647	0.00445080304212254	0.0134367974249187	0.0268542440691337	0.013844913482431	0.00655362470574909	0.00694385856740624	0.00833796051500713	0.0370655717578021	0.0167469320089019	0.0172753492957161	0.0268461928906167	0.0189692448307321
0.0235548389349722	0.0125309040694694	0.00906571367763675	0.0145196078305757	0.023751371611657	0.016483913110536	0.0235807251581782	0.00936296719670106	0.0186436371743204	0.0204486818205993	0.0187198597898863	0.0217257587900196	0.025114712328884	0.0062572167168953	0.0227205747065518	0.00387923689400506	0.00107174126756734	0.0306437416337496	0.0115279844204392	0.0177410249718696	0.0211224692462316	0.0138011145054675	0.00930231096000005	0.0210005660915248	0.0132239906064441	0.00799095039391198	0.00344857754176996	0.0221675538752224	0.0145738149170777	0.00728610892047497	0.0208185245377308	0.0160599145601545	0.033816948435709	0.0111934701975944	0.00839425708245733	0.0192755936861125	0.0180348927218819	0.0166834275209293	0.0168431407783507	0.0263874711088285	0.0267607917340463	0.00646291779202835	0.00383885161334116	0.00107253374970281	0.00778846020233043	0.0159156354460436	0.02348304699786	0.00609839164978508	0.0133443094945474	0.0221067644050418
0.0190426962617929	0.0198510694111999	0.0125358618377766	0.0148246876699857	0.0192839087390213	0.0214701766189201	0.0173977488961906	0.00945335444464048	0.0420316971541062	0.00933385143373902	0.00616088922704799	0.00430453827979843	0.0334830530293177	0.0138172680700311	0.00720103265086758	0.0098821523629042	0.0482335614640278	0.0125923856195816	6.39684557425689E-4	0.00613018654030458	0.0130777869362099	0.0311464909863471	0.0174990990311644	0.0234833408538777	0.0167860920001803	0.00362429177654738	0.0117509897918654	0.0148042937081875	0.0107851124788813	0.0149494528066587	0.00634271563531308	0.0264836071635267	0.00915080421960524	0.0274733929264542	0.0302544443960222	0.00361148076941288	0.0366512013562789	0.00983943205453668	0.0187484560730233	0.00446047349644463	0.0188979919725483	0.0151604846908203	0.0161441780711415	0.0115477969349645	0.00594221302178122	0.0124375280027208	0.0203549365210997	0.0209635673712753	0.0275274414405295	0.00782024199484914
0.0291958216251727	0.020946600425427	0.00762974518143374	0.0188596234830143	0.0129475013279522	0.0260713060207213	0.0148330434857928	0.0148685841585843	0.013389141381987	0.0139284539648771	0.0225665229077047	0.00689381827381292	0.0137074557063549	0.0250945645757184	0.0411015700947663	0.0174307560716989	0.0323574381626188	0.023383648636606	0.00993432775734775	0.0150169888107498	0.0251932617511628	0.0119356200573634	0.0094401157496619	0.0359533675859661	0.0339132242024391	0.00724610039547618	0.0435729742552652	0.0266618926032231	0.0291166888463816	0.0179324784149681	0.0233988428013587	0.0166293874298845	0.0157613378823285	0.0298315731662026	0.0115413174393132	0.03302653216953	0.0243019073027695	0.0161151122773045	0.0310642614093591	0.0315575816473823	0.0281220676031835	0.0100318869612223	0.0299711951926679	0.0215337826871198	0.0244757076334434	0.0347501317155317	0.00993039981906973	0.0150787865593928	0.0110984958823772	0.0205663063576521
0.0159662265242838	0.0128670388693469	7.87762589346086E-4	0.0175304659307035	0.0312308815452517	0.0224599651585519	0.0341914126789345	0.0212083431972726	0.0220048958450574	0.0109972331433908	0.0250884900998127	0.0106873412641054	0.0211782395346753	0.01679077329528	4.29069975280781E-4	0.00907751301091946	0.0493002191930959	0.0296135575724042	0.0161106532950002	0.0260526232444662	0.0410619521659577	0.0165829057950498	0.0283949093456418	0.0194198163772418	0.00473711103031679	0.00622567595266932	0.00874907116844463	0.0506926868585992	0.0122067995525688	0.0437100298846999	0.0188105443043204	0.031953749840302	0.0175386677175498	0.0232424834533484	0.0257693869012128	0.0193988209340671	0.0493106248023196	0.0437033570067655	0.0277351584273986	0.0139522145562676	0.0182398665013765	0.033804476416352	0.0225472296910247	0.0247722973884156	0.0268221869383935	0.0225985170321439	0.0197614243952252	0.0194193832861556	0.0316946607973646	0.0264586574404297
0.0193378830659537	0.0121734541906752	0.0207579696888819	0.0400807922880998	0.0251770170788878	0.0230889524411416	0.0280774727544027	0.020221933818711	0.0231455867459371	0.0251575589705736	0.037523734608054	0.00936263432172062	0.0313024806326527	0.00577530989705877	0.00952023003199936	0.0175666628631536	0.0263172750812085	0.00296120942277564	0.00931279884890278	0.0222521087076893	0.0251808506520272	0.0250294970515331	0.012126349551283	0.0278983116080494	0.0118010283449255	0.0296167516018216	0.0206922191662132	0.0263727098870727	0.0366417082000104	0.0284276558823727	0.010557709227008	0.0204322059994036	0.0289504636114605	0.0149099503474841	0.0201338845171959	0.00767262012590256	0.0213365945544105	0.0293207013487775	0.0392021635788868	0.0334411068573904	0.0133302654499237	0.02462811852157	0.0334216274582223	0.0339436091040149	0.0068373354146676	0.0256165909425454	0.0172663841423791	0.0173199476245483	0.0123305736729995	0.0150454989174812
0.0245586220882617	0.0173304623767804	0.0199148180150404	0.00777741871153675	0.0226064095980732	0.0154606968722043	0.0177268860879592	0.00441379234215261	0.00345537836139677	0.0150758436305503	0.0218399790659955	0.0177103297224779	0.0179292257781706	0.0190926703208817	0.00954466528485884	0.008320912483774	0.0082387400074444	0.00711908257491792	0.0175914530168352	0.0233769274899444	0.0192372262327452	0.0324436765493324	0.0120122117706316	0.0164332699392441	0.0202845729276019	0.023397017201754	0.0184076913744565	0.0265875217738435	0.0201409105714608	0.00896115178866869	0.0201212157185443	0.0118015181719489	0.0134379920076281	0.00915310288894352	0.0277322739623569	0.0236600282339839	0.0312571653083022	0.0314060228350232	0.0173857983605686	0.0129091861697988	0.0113654504530099	0.0191912414483899	0.020408865343695	0.00823363795910811	0.00486743188793822	0.0174310292568745	0.0111539405286027	0.0204295627541076	0.0159902333207143	0.00927731900941759
0.0200627003700978	0.00956144111944481	0.0374849073880475	0.0194907416630999	0.0103255834436075	0.0273760589404086	0.0362556695563604	0.0293899667718645	0.0250529312267128	0.0151408945076736	0.0148463500706268	0.0145531552731182	0.0341055175293691	0.0124114776465441	0.0164094991562341	0.0185440776169914	0.0135936348348508	0.0165752885887759	0.0259774433062727	0.0200591583178362	0.00251365513935265	0.0323090122082446	0.0102897597655402	0.0122518080224916	0.00192393968236065	0.0155377306660633	0.00550710482540736	0.0155681014340232	0.027817237538751	0.0215165928582228	0.016145620696013	0.00288237310696377	0.0174875521034506	0.010050100243813	0.0104620966811443	0.0221337888554603	0.00594009437503816	0.0148127332620891	0.022818088919651	0.0270851273064029	0.0385025907075316	0.00233306653614722	0.0124614630735209	0.0241722962962582	0.0200760484607498	0.0239219666417377	0.0227822545680791	0.0320868709655553	0.0103555866984553	0.0105015470494373
0.00567214537041656	0.0163822693137984	0.0155917834310984	0.0147235451352187	0.0224886041588179	0.00280206164811911	0.00575384633147715	0.0291952517431397	0.0525127675684238	0.0114890503394218	0.02216769280056	0.0249380036827189	0.00947354172767635	0.0380025931316075	0.0153717002619261	0.0381553792204258	0.0139365685588224	0.0127807690412285	0.0137464168107156	0.0236646226784377	0.0305998040239639	0.0119490541445944	0.0181791935455888	0.0323927403769734	0.0256995034910249	0.012141179354099	0.0153208658421365	0.0518287526145864	0.0228447042875324	0.0281077583434183	0.0331932883403332	0.0145034595562726	0.0223296877072296	0.00917792690421519	0.0345853527493469	0.0227133788890887	8.00456963978358E-4	0.0212664905048294	0.0155790260952178	0.031224261972391	0.0194010218748741	0.00502686953484741	0.00750499476482112	0.0191331939230824	0.0193010566012467	0.0297160843148168	0.0393350340407696	0.0220573837893437	0.0137166972802224	0.0296971716680441
0.0353864456825732	0.0495412047241163	0.0241067866399091	0.0334601532512525	0.0511056934392559	0.0376210464718537	0.0215169152484667	0.023094732682214	0.0164593804613249	0.015007915655699	0.017721796431351	0.0241603888928972	0.0155543910307482	0.0152365954213578	0.0377074064482934	0.0379672030286312	0.0202381300199563	0.00446476466820514	0.0200274724202656	0.0270706814329208	0.0284946560760873	0.027931015665871	0.02109106406039	0.0303947762300372	0.0317750219676981	0.0263503262366617	0.0316368017099596	0.0262248806632079	0.0249427694002278	0.0281678458817585	0.0453829949427095	0.0178946562250662	0.0359383448140005	0.0327891723172852	0.0301881677125128	0.019759665001126	0.0267533749944867	0.0239716347106977	0.0429734285371903	0.0314523878554952	0.0345706955521176	0.0142198781781679	0.0262381006270552	0.0365879239826026	0.0133579154000802	0.0200612687446685	0.0439152090949867	0.0362168741439747	0.0385503086694061	0.0439554050697124
0.0128579943373335	0.0106471066130092	0.0193136556572416	0.0180943316731494	0.0234051412969391	0.00908201661777961	0.0124749491636355	0.0257329198097631	0.0148576775244854	0.0107690998251778	0.00571345443622236	0.0108109632636061	0.00881634089359129	0.00848139656901857	0.0209340709625907	0.0202764163308633	0.0104942069868514	0.0297153739475107	0.0149561936868829	0.0101527665488343	0.0199425742415873	0.0126007891535552	0.00689663400093995	0.0114369894846354	0.0259500627222691	0.00241854080914903	0.0206185203758975	0.00706646142777904	0.029712401663388	0.0289102574558123	0.0118190172835589	0.0160528492118455	0.00832607798488988	0.00490957785913341	0.0103162917207914	0.00603559409844375	0.00854441835445719	0.0285613849885645	0.0203332269793035	0.0259686397150814	0.0174535582287538	0.0330177036395976	0.0202967123493393	0.0079131225324114	0.00948630763436522	0.0158523586019398	0.00909151509460232	0.014178570707422	0.0187865416861123	0.0120944219820564
0.033566186385083	0.0132625579355087	0.0528517200215253	0.0222059968431997	0.0199863829476267	0.0111125751178161	0.0117887444220649	0.0230535290245333	0.0128723381911114	0.0201238968900782	0.0242671144765586	0.00493081944191359	0.0160152264441596	0.0256184511599521	0.0103321646316025	0.0140935533419732	0.0186749929749301	0.0394648227818983	0.0377107707225393	0.0400137845796156	0.0257175941563534	0.0325702960544337	0.0175689460651358	0.0255249400567555	0.0425473717480435	0.00694468275432844	0.0228383091256724	0.0234241543611466	0.0207078885862031	0.0114810083359318	0.0158021146749612	0.0149986550021923	0.0282009302098087	0.0312198968171805	0.0460061880388078	0.00492451524993577	0.0373461597774197	0.0228189535232361	0.0236500426491588	0.0291786645010615	0.00582248903463545	0.0337334247804355	0.044434591446219	0.0140307632168539	0.0248125805677321	0.0300848259620494	0.027039125179342	0.0153063660247338	0.0271979873210519	0.00306938889571279
0.0324058294242024	0.0139637233142693	0.0415567857244193	0.0147103307068093	0.0174632211785805	0.0544386624581292	0.034600285356699	0.010951360451535	0.0048459741354803	0.0144737745193465	0.0188273107118383	0.0311550596724352	0.0155864846713537	0.0183056820981837	0.0228030342174764	0.0141544643035685	0.0128804266492805	0.0356506964745914	0.0334485741311435	0.010248797534727	0.00904700139316037	0.0215358649435796	0.0303179978538272	0.0244015455572183	0.00640949749122503	0.0235499439343812	0.020271993318776	0.0159538808645704	0.0144356143174998	0.0226998590501395	0.0283425282951416	0.0318993724953568	0.03315685081746	0.0399314363089697	0.0386642751899024	0.0157897422973449	0.00876542266546828	0.0234933962478328	0.0326704053718111	0.0124597449418987	0.0092104541344045	0.0222056754829413	0.0277528180322828	0.0232469705084189	0.0119140776421249	0.028885110348275	0.0253140195387869	0.0147551141144803	0.019747791808738	0.0104778567102161
0.0264052346119235	0.0273868909806225	0.00824021392992245	0.0154083216525357	0.0151174586326813	0.00839634054986397	0.0169639958378145	0.0301258066223098	0.0290358866849621	0.0233234728725848	0.0074388925536744	0.0161354967274802	0.00876327208221433	0.0219203948562673	0.0139583107217173	0.0149514008075715	0.0174942212209934	0.00776571723273443	0.00775851274584209	0.0205849303849303	0.0155882368178738	0.0217763697812377	0.0183506911400552	0.0156460555218816	0.028586115081339	0.0186872988150348	0.0272925848010066	0.0226405193071614	0.0338314087901051	0.0105007931375389	0.0144390771754831	0.00866769275963269	0.0102514199332183	0.0284167176181575	0.0144270892971235	0.0188138579361577	0.0109003767810558	0.0185345291620962	0.0182482913410578	0.0253088344675945	0.00572434714152741	0.0106755777268362	0.00441464276459376	0.0277742884842593	0.0104511558739122	0.00718597024861814	0.0110978259324529	0.0236456444830967	0.00560069955667299	0.0107678278173054
0.0225702150494329	0.0326823654722375	0.0127228315520556	0.0360169402832587	0.0386871700764605	0.0194583534745749	0.0373455032920337	0.0263743856276994	0.0186709645311109	0.0209385808829426	0.0291274894170095	0.00968893064863326	0.0284821694209564	0.00736859274510113	0.0155801264613806	0.0132160408765418	0.0281581738260455	0.0123531446922845	0.0285493833553603	0.0212915036212297	0.028209801057675	0.029352749017785	0.0163369133673246	0.00813297807248987	0.0109505371947223	0.0312213618290727	0.0287943677278397	0.0112205366334396	0.0293030517527253	0.0227710618771647	0.0326398710110258	0.00665559250796929	0.0163640430299186	0.033147335093046	0.026418726799969	0.0362080180676836	0.0139809502781794	0.0177947762633673	0.0336123866360305	0.00911037182765341	0.0100114579269981	0.0127702771456192	0.0279408508284902	0.0167384298807415	0.046891365819303	0.0237971532182469	0.0184828560627883	0.0260408877107771	0.0120581185946774	0.0109971666085698
0.0137539404859082	0.0162598389349943	0.0105293391691158	0.0125484114075447	0.0115134483991786	0.0113813577144581	0.0110720617028077	5.49453894955719E-4	0.0226451108926077	0.00421366069189927	0.0310449893051776	0.0156848897744554	0.00998017300423319	0.0196973162729978	0.0197301625907572	0.00748629823825162	0.0158811986134108	0.00793308652633872	0.0146668051239538	0.0101796673783371	0.00843135946067294	0.00974741407067146	0.0176851888246347	0.0189171325715527	0.0116650722637207	0.00650580204000106	0.0201470671155686	0.015220779452896	0.0112410081036411	0.0135245656839693	0.021043020335214	0.00474973727561142	0.0145525079031734	0.0192585715306278	0.019056654069123	0.00871219329594385	0.026010954359651	0.00723799947584448	0.00828596835304848	0.0163595529085575	0.00952637194891954	0.00801595776752572	0.0108441009872615	0.014126477096552	0.0185667684269099	0.00696903315218582	0.0104769569776027	0.0130596195152828	0.0163189867103464	0.0101746145089119
0.00658794692878631	0.0103462166111855	0.0106113597461363	0.0190310963911737	0.0063978593197139	0.0130736337109307	0.0133636080643539	0.0206249787220654	0.0104281556644877	0.00801985983255375	0.0292027730892706	0.0127053837082933	0.00914753003485531	0.0122960777318288	0.0162808435499678	0.00631924247581512	0.0101001488564248	0.017596680123524	0.0218073679753083	0.0135071390034694	0.00706640659232626	0.0193647371196848	0.022965317988726	0.0182305533524395	0.0135169459287033	0.0172174757854103	0.0163159940486414	0.0121740324601008	0.0133511392583034	0.00995135596405491	0.0190304433055383	0.0191717633766303	0.00482618094659173	0.0142848259132024	0.00542853318495199	0.014994401793159	0.0051036771723185	0.0153054496135558	0.00622785555549277	0.0201965980481234	0.0103240341896723	0.011193799187989	0.0117966933809412	0.016873898596014	0.0107404613533697	0.0196305455203202	0.00414183105441506	0.0162261332621793	0.0151387420563059	0.00200421207590578
0.011773967343789	0.014037894037149	0.020059197982765	0.00957435260808061	0.0134663193717661	0.0146405905556137	0.0186254878049247	0.0145095111241464	0.0188725668634794	0.0333843687985153	0.0213200359919631	0.00922291710337944	0.0107232479104225	0.016275672987473	0.0273988797864983	0.0197935968798918	0.0127000887338573	0.00382482196018181	0.0158141504998253	0.00775481709506246	0.00919632006975274	0.00453495040030837	0.0165578916400205	0.0183402521835765	0.00353308508296319	0.00397333184282864	0.00168127998861968	0.0092278057686877	0.00996226226278515	0.0122052950814749	0.015435030413291	0.00634035153006929	0.0182519726482664	0.00777882353277184	0.0118141818222802	0.0210628148105271	0.0122092759131992	0.0193367943329291	0.0104025211733011	0.0144646181228826	0.0098299991466372	0.00890564323993029	0.00268735230815109	0.00920437402540347	0.0166525390233742	0.0175910171007229	0.0152995218357601	0.0127258210317143	0.00938547936725291	0.00292997429754729
0.00657846584639914	0.0137358509175186	0.0203536008208665	0.0215297177063379	0.00659552337852494	0.0246839367814071	0.0252682626879681	0.0112589278451838	0.0134120431301068	0.0148184695626944	0.00881857853707286	0.0255033968099251	0.0190371641610456	0.0200062854760354	0.0152708540135949	0.0254989834479687	0.0232074575728148	0.0144659099728643	0.0386190416071256	0.0126400338694494	0.0252155423167954	0.0174600524110537	0.0362394903007703	0.0179219972203368	0.0244495045040426	0.00582321135667425	0.0243589497767361	0.018350312613517	0.0160320860365743	0.00776317283515574	0.0252479185963481	0.0115081592933204	0.0123435939606092	0.016660954115496	0.0127475435309285	0.0170284316249492	0.0139435127548062	0.0254000101768976	0.0144040654985384	0.0127820322802442	0.0265549734204725	0.0113785878443599	0.0357465967914206	0.00930015506139161	0.0240950276123623	0.0246250932188814	0.01134738609244	0.0221596652406236	0.0141144289735182	0.00875199345716877
0.0137699354278132	0.0158667166040305	0.0158182241672382	0.0179071105434071	0.00768826392946086	0.0123146001859042	0.013444739622652	0.0203203867764553	0.0275730582574398	0.0240546589612948	0.0223645273323482	0.0176890552477429	0.0222782016976236	0.00977346797086827	0.0111483491325778	0.0133294635741207	0.0194155009482802	0.00374019716010386	0.0341631845171797	0.00994564909767522	0.0193963898919728	0.0132400927326294	0.0143379700794093	0.0129632454423742	0.0206480143751858	0.0197608734559913	0.0045998467245604	0.0136533240886851	0.0047534573978275	0.0116692348968217	0.0106897131976085	0.026913293104887	0.0145974662701657	0.0248733984639253	0.0333480039717079	0.00659050387335673	0.0140290432025167	0.0315828221715049	0.0105026258732306	0.00947197592122489	0.0183629184610736	0.00419544128472846	0.0202485970105437	0.0140770182775979	0.0120580390515551	0.020612473303961	0.00922415668515588	0.0113046960025753	0.0178278220048545	0.00610959542258127
0.00433578179706601	0.0080305264036832	0.00518019783032058	0.00723444368756299	0.0125328923529018	0.00735660626391345	0.0114092088786531	0.00461498278271675	0.0141320139472894	0.0135520870486897	0.0236348765910912	0.0153141995188984	0.0251469857559356	0.00317005743452491	0.0160547889636279	0.0130531524190303	0.0311076721059284	0.0107298762590168	0.0158940074694661	0.00975869948373455	0.0180036341408223	0.0205619266714211	0.0283451779375699	0.0175809955963615	0.0205872806477126	0.0130927799771748	0.0135233773976785	0.0054823532598615	0.00803211778579966	0.02561798791663	0.0113602580471544	0.0164579950048791	0.0221165147290112	0.0301358715478709	0.0195994796925862	0.0140614385522778	0.0161368924322846	0.0198542823291986	0.0175387592474471	0.027298003351346	0.0108081393457108	0.0176763912654959	0.0185096564291538	0.032898127294454	0.00842887855515531	0.0286242927672301	0.0273996975064854	0.0203669027715531	0.0243598241515246	0.0218520305662701
0.030288158416604	0.029148943652931	0.013465183095181	0.0110328960380231	0.0242795811120138	0.0225491317939295	0.0186176568291201	0.0270654320466204	0.0244509164474402	0.0163712722809022	0.0108208109288729	0.0258017844743755	0.0273001347365984	0.0244008149494345	0.0234026563249372	0.0217366932696534	0.00387703454153292	0.0348105783314857	0.0238509875336353	0.020893030127315	0.0323586773955812	0.0321575144249054	0.0197847603366513	0.0311749496921885	0.0202412009048969	0.0198920547832325	0.0152852290844578	0.0222081911311345	0.0069140400921245	0.0362324467661253	0.0426652974152296	0.0418298222268515	0.0262394213467474	0.028093666481798	0.00883282128818924	0.0254842915326128	0.0209539011054505	0.0202972164380858	0.0378460102038471	0.0195240330676912	0.028495491388646	0.0152210290142435	0.0068866366395814	0.0149645604201672	0.0201460538912643	0.0170196947041504	0.0276296367858175	0.00198112530554641	0.0150163523132351	0.00599612700652388
0.029281757053232	0.0138198336163051	0.00631791060516212	0.0124233189936925	0.0178637484039717	0.013453266494153	0.00462664180633016	0.00788259625169318	0.0112406778590799	0.0238150564370127	0.0153167427399528	0.00443579747776846	0.0133082751036838	0.0163424641605494	0.0243286065207689	0.0156290961027612	0.0160400122544952	0.0157923759315448	0.0155699413019376	0.0105036287079619	0.0147906159432857	0.0201170501088132	0.0282201817146445	0.0196959662945392	0.0203383703556162	0.023551611749322	0.00798170132506419	0.0213420360402962	0.0144691759453143	0.0202437328375778	0.0167069053189285	0.0242299848995737	0.0148988525818103	0.00837597082167918	0.0185910020351612	0.0394404561050364	0.00840580009063819	0.00418310985642787	0.0242017392538164	0.014455523639489	0.0143995403128997	0.0225770999697822	0.00936936797264116	0.0166141703095989	0.0214201436215014	0.0140537838161584	0.016281365634159	0.0294547361659106	0.028961546818514	0.0184380280319887
0.0203885695859205	0.0150622664350124	0.0100062034343127	0.0147971242609975	0.0236320226742156	0.0220658006991317	0.0209560126248411	0.0136180944358939	0.0148457436217793	0.0220796745077934	0.018988573376514	0.024404927715132	0.017614849651531	0.0365909674834829	0.0262830345709547	0.0216963350887233	0.0209233874535797	0.0223101371394251	0.0369427381260418	0.0118322694106624	0.0271959628016292	0.0190763160447635	0.00937198958429772	0.0170240759002838	0.020333870006152	0.0387306088681704	0.0348394041463757	0.025592952652748	0.0127320108553523	0.0158684229300534	0.0250527531689932	0.0221858398187402	0.0142405260666567	0.0188925659558993	0.0213989186005672	0.0153653318179062	0.0137624017765587	0.0194914251342404	0.0114166508731986	0.0136805817696595	0.0269592139405867	0.0393759158108781	0.0259088257679502	0.0192757914693099	0.0346302339150951	0.0117781189187488	0.0172915659422986	0.0261297017896225	0.0200786657868022	0.0198102376733244
0.0251403051166344	0.00718567114478168	0.0138723896947415	0.0245946083749748	0.0254932903572514	0.0052896543868192	0.0106567723353945	0.00582724605003564	0.0147718114909105	0.0351594290172352	0.0142744398254263	0.00371683175981386	0.0168789525298212	0.00924154981040543	0.0172321423729175	0.00544877434160537	0.0340590151761233	0.0295843087742895	0.028952120106345	0.0104525880184349	0.0122571583037874	0.00649667264992296	0.0238748350786668	0.0247187504565826	0.0233758324315563	0.0361617548022673	0.0168649299871658	0.0159920799573339	0.0316955450408855	0.0189319045173696	0.0183796235786421	0.0130198516402877	0.0120266117562945	0.00432038292164262	0.0165926217308659	0.00989534668746947	0.00558671642344768	0.0111355929782796	0.00840688342004919	0.00342532829828694	0.0209460625429459	0.0202761525237803	0.0217727304395889	0.0199787120721357	0.021534340081287	0.0153421468703785	0.0191344578071568	0.0128561103865927	0.0253479979065319	0.0121282045164537
0.0133760335348339	0.00627492459076005	0.0232501331275808	0.0100838458774184	0.0224604148253785	0.00650170185521614	0.01000382485939	0.00470532186031021	0.0346376514910711	0.00678707196704949	0.015650701331375	0.0242021844603032	0.0147741667368662	0.0203841058134221	0.034736800654974	0.0317845211334326	0.0196364409491537	0.0108686885831681	0.00637830382891169	0.0275364638281636	0.0339004682449151	0.0228155932555785	0.00739539457936492	0.0190703757158023	0.0172715918597504	0.0181845129526426	0.00760200681408225	0.0121459405519509	0.014694573356481	0.00712364991955967	0.0313178209394667	0.0375261082923409	0.0148574556004856	0.00424039384259399	0.0114789548614113	0.0182816322131504	0.01449817921724	0.0164812012400865	0.00956145220708847	0.018423269411319	0.00848895467879108	0.0255697220881536	0.0115142502549893	0.0126406316589085	0.0122603929437052	0.0123673819321603	0.0175653923160872	0.0164729992115516	0.0156099801971929	0.0229020885456055
0.0151451244055437	0.00976854842842912	0.0109057802047911	0.0117393863862197	0.017360512515836	0.00107119102319155	0.0123801820985194	0.0226218660600336	0.0134441309367419	0.0208914119684233	0.020479984643815	0.0307569428182858	0.00851975593563303	0.0225502571935045	0.0173192209367425	0.0337773154145278	0.0202351697551219	0.00787729999530766	0.0266141262590351	0.0128883217705196	0.0200419312574038	0.018667121544866	0.0055312750012178	0.0266538057991049	0.0190727546868764	0.0188644068552844	0.0124883914186024	0.0168246415535347	0.00945599972283862	0.0192775603168744	0.0157640779021034	0.0145045945664007	0.0118049137332056	0.0145199638844499	0.0122633454116454	0.0369618480311483	0.0330086683538976	0.0308092113813207	0.00200854697220814	0.00932906062432467	0.0266876784738313	0.0106293017845541	0.00472331914687084	0.0230735570052113	0.0202359087247719	0.00877842060475943	0.0194910871267068	0.0163653004029013	0.00947992298457034	0.029878262245664
0.0136657335229489	0.00521537724689183	0.0171558293305949	0.0404258825709486	0.0168092903649643	0.0099373184263352	0.0162722377877395	0.0187537044957663	0.0239902654394349	0.0128684003683412	0.00994719189004419	0.00764940448536407	0.00440123508329707	0.017962590799018	0.0083074706625445	0.0199088764612471	0.0134660586491817	0.00773289080604925	0.0268809446102402	0.0128361281212089	0.00702993205427428	0.00629026636672097	0.0267395754192942	0.0205153027082521	0.00456688542138294	0.0180746864129616	0.0142910044287819	0.0036096601199969	0.00661955971123473	0.0167830333339081	0.0191246946411439	0.0173270027066058	0.0202312493622273	0.0173792183932535	0.0109039445209301	0.0132266112277554	0.0035451172084102	0.0208626723354446	0.0140995836804877	0.0181249839281762	0.00796885363459017	0.0171104193005466	0.00603747913873174	0.00296115886227335	0.00332157502826972	0.00888898554878576	0.025305348300565	0.0115389421090137	0.00489156215775451	0.00604102659072965
0.020982975919521	0.0110572061132284	0.0131635789861582	0.0118738380677008	0.00934020167627985	0.0257216774493597	0.0108028286850903	0.0115973446445138	0.00440844669997234	0.00754641290558872	0.0152774084026989	0.00469230604570269	0.00606315587714327	0.0282749824191634	0.0201692775370893	0.0243346223089737	0.00582005924629758	0.058862776038149	0.00241092144075828	0.0232933390119577	0.0013393213339787	0.00261592227026817	0.0068598144765783	0.00397816540312575	0.0177494787988521	0.00753148903267375	3.74848114860753E-4	0.00602742457649818	0.0248443732703195	0.0025961969276283	0.0156972532571092	0.00781629899354957	0.0121098882713911	0.0111345146353483	0.0222531147791922	0.0122096729413861	0.00739112038266378	0.0101988818157057	0.0133719627732083	0.010012754615801	0.0135226686536515	0.0112659082170636	0.0179357336146962	0.0159432391324464	0.0171449176606977	0.0131016141685482	0.0263064351368353	0.00492727897492653	0.0182355552512477	0.0119804961591631
0.0159382743311678	0.0328302401664612	0.0149170730846727	0.039950179110621	0.00928949259144981	0.0422948744422965	0.0355987376985266	0.0323076672190983	0.0105226959136573	0.0263315658651836	0.0265685655996781	0.020696023850475	0.0257645144781042	0.0257687624358524	0.0414071491401606	0.0357254962433274	0.0228608184488903	0.0256232783058083	0.00963517542948736	0.0237123734246448	0.0316315694779061	0.0140338608850842	0.031057552727187	0.0178539590714665	0.0273834228117798	0.0146387520564	0.0188880342487713	0.01991646524016	0.0224308431659527	0.00199157948013728	0.04176425718539	0.00419168935261787	0.0249820712621704	0.0155450813117365	0.00946629264415172	0.0099204032956517	0.0335025098852069	0.0168137307107977	0.0392732920539799	0.0199496517636608	0.00752362895658957	0.0283946728807007	0.0107121349385075	0.0124505425193516	0.0113032274975409	0.0400755778662429	0.0220054380536559	0.00526897842826723	0.0237301729162217	0.0346135247916837
0.0164119965017287	0.0297106230092811	0.0254643018045661	0.00874718153932168	0.0112705641198666	0.00980162929914415	0.0173708747561995	0.00123308495945967	0.011855741061987	0.0105710597179297	0.0100242790370375	0.015387851435382	0.0175105858961693	0.0391389305766151	0.013585246923917	0.00894579423742161	0.0343895012570668	0.0124725760201833	0.00922220223809849	0.00452559093503953	0.0139772163554474	0.0170717846561497	0.0192263934865851	0.0130835928669911	0.0336892920082049	0.00861889767960457	0.0115903684407627	0.018267940352964	0.0194215477227785	0.0112059274123726	0.0278246104659185	0.00529679804625408	0.0218374827856257	0.00699999890889284	0.00554028389524454	0.0270812999884219	0.0243570850700038	0.00661200367396208	0.0172498410885927	0.00282935565953946	0.0134602991531118	0.0214539081323853	0.0187998743895932	0.0120430690517021	0.00622885320727032	0.0216412129428875	0.022785890702845	0.00519218537882894	0.00352431390023647	0.0215031495939083
0.0238921604425071	0.0229458084008067	0.0364228921972138	0.0551400528731961	0.053440099982617	0.0548741522170953	0.0332256242923636	0.0301798739203583	0.0245500228775281	0.0297030621765922	0.0179132025025247	0.0395076962588152	0.0380352974211237	0.0298561399083814	0.0269786392819602	0.0560555698369627	0.0190202846207989	0.0139646762958873	0.0155154709740872	0.0199621255059822	0.0327538262457354	0.0453069406838906	0.03611428952208	0.0531722240373851	0.0168908328517276	0.0260820426369107	0.0584477268184837	0.0327561049751356	0.0484003305764489	0.0357186383433989	0.0263009278629576	0.0364632818989542	0.0490968262080656	0.0278762474387089	0.0529069344200651	0.0590559432409516	0.0155279890150162	0.030301531331834	0.0169997093068723	0.0213739715892063	0.0301582976623205	0.0422496044757102	0.0164690458667951	0.0207642738941794	0.0458434163869884	0.02249678117539	0.0244065703023202	0.0295667974570816	0.0338869454152399	0.0207119315672802
0.0224572905269361	0.025956841023663	0.015650457283412	0.0200185033846945	0.00944981635016173	0.0249257290104771	0.0138701523472904	0.00928854845478781	0.0160682337576635	0.009846751707905	0.0272188250846767	0.0079754679251852	0.0147462551990769	0.0347878989616519	0.0189584536351108	0.0234091635587712	0.0152550341132898	0.00756810534567807	0.0169390345605518	0.0108556659750258	0.0107131260021259	0.0145358161455416	0.0355003167388926	0.0198709909821727	0.0152260990279151	0.018536546156396	0.0153306798666204	0.013244145191853	0.0146950465569439	0.00683249632796898	0.0178502041917487	0.0149288753452398	0.00272630926488747	0.00967547657933269	0.00769990662254056	0.0107963608389467	0.01108349141384	0.0308301514912889	0.0105866824686054	0.00293050947186065	0.00282319572863962	0.00857077967685677	0.0313198176070658	0.00359593361601418	0.0353414993557348	0.0224088004633481	0.00862615389791453	0.0119702241010469	0.0240105435080862	0.0251913616412134
0.0164556556500493	0.0122760363711206	0.0302523681319807	0.0154660420484195	0.0169717332177771	0.013409148530769	0.00629648737694987	0.0290710800841747	0.021982717104261	0.0226234358460425	0.0249323248977166	0.0156058422229472	0.00598018791061613	0.0259935929240438	0.0303073530074073	0.00638110028238971	0.0111094164895448	0.0279314065915002	0.0103326081768111	0.00182317091354695	0.0242774695195723	0.0298207654015508	0.0200463369163694	0.0148593808264044	0.0108963687351611	0.0206646056895144	0.00734086417524926	0.0109350442349357	0.024530605736541	0.0168827548625765	0.0223768608161874	0.0221053436168588	0.0136016631301554	0.0168655782854879	0.0159509087920184	0.0208842346928038	0.0181592906475473	0.0126753238087581	0.00792638985140297	0.0139348578692193	0.0144552193375625	0.0240087589269271	0.0170893626321464	0.00925604207995891	0.0116755412911186	0.0185970312506627	0.0323021427296941	0.0388285740432274	0.0321980434953714	0.00828889786858481
0.0215439037877881	0.0234283860408126	0.0254439601728288	0.0151890226255511	0.0496532087533928	0.0244988181248861	0.0217218523576167	0.0296218913615758	0.0215970445564804	0.027653057266837	0.0330156960026061	0.0333573451276298	0.0225035909419319	0.0286735148543041	0.0167235390962693	0.0453057905303605	0.0285820119640396	0.0411960570187973	0.0202851668531097	0.0307257296227201	0.0198141789197886	0.0222681385963915	0.0453388174336969	0.0232344925963986	0.0226250553578151	0.0377749264971841	0.00683469852686163	0.0168030509270409	0.0238450487686165	0.0447225452804656	0.037143180231807	0.0359524915552859	0.0329660840179676	0.0514552067375314	0.0304278748281654	0.0140498698841902	0.0267447603594085	0.0365468810190377	0.0166021596731178	0.0230421331536297	0.0369551386500836	0.0271874084245814	0.0353574410428922	0.011577566228096	0.0135326137684752	0.0326700098180866	0.0250986159188689	0.0400701430332174	0.0318101525817057	0.0323621091453091
0.00320145464908844	0.0142966005499073	0.0279906709159877	0.012510729494358	0.0104308729614326	0.026990522896917	0.0139779121256189	0.0411503968882744	0.0260245021465831	0.0137833846817327	0.0322046736494255	0.0064001094365682	0.0107050435340245	0.0284651085990836	0.0321906966885444	0.0179929284564039	0.00454932221457153	0.00462709390679949	0.0206158786634235	0.00771062653748358	0.0383192520790947	0.0176186473592619	0.00978053826969053	0.0115507386513612	0.0203452209287833	0.0314993026565304	0.0207603408311376	0.00882945402516147	0.021400193989553	0.0108402288248059	0.0153195468386861	0.0125379612770174	0.00400344821142887	0.00583610583754279	0.0176243519171499	0.034692226432149	0.0282603549257843	0.0334509774711233	0.0197356763941206	0.0104655849452707	0.0191662350848204	0.0127826320237092	0.0233732672957676	0.00805320143949905	0.00892332505073978	0.0248140871736701	0.0155492257817135	0.0180442395141947	0.0122742064855707	0.0236146630719919
0.0041184247268707	0.0187755074362219	0.0148455905432638	0.00777717970092411	0.0344459283318029	0.0145867535400205	0.0114052567251991	0.0106371689678584	0.00499810753695156	0.0151696644688655	0.0232914769917851	0.017282305817999	0.00720397737593539	0.0187448365176979	0.0193831981026487	0.019998793451126	0.0107567358657322	0.00313118749812926	0.00561216305378996	0.0179917433842138	0.0186665261820452	0.00951239719490834	0.011521282203092	0.0139497718863231	0.0165977672967488	0.014536097978261	0.0124519586182058	0.00579342779109568	0.0238278135510496	0.016344434763265	0.0256350115003863	0.0065841592290846	0.01569339211167	0.0241215777561004	0.033261128672465	0.00679943277508742	0.0123642785353293	0.0071280683203699	0.0107385994558876	0.0243255015033486	0.0104279893621369	0.00603687393881718	0.0176959060619324	0.00120604216360298	0.0151217080593264	0.00231391559907201	0.0168185507833876	0.00414430313893579	0.0207713157318613	0.00555232524992566
0.0212534498021441	0.0197060567419699	0.0260127007425834	0.0248754515123888	0.00731687496193818	0.0183028364604474	0.0179810275455833	0.0309885572121064	0.00522298291154049	0.0142900389019812	0.0258470659323182	0.0151937490965854	0.0100003587730603	0.00281953316983947	0.0165733905397568	0.0125519164442944	0.0349493829265464	0.0382629807637957	0.0283114501957936	0.00437110265317769	0.013289448871666	0.0306139757042433	0.0283176992645748	0.0213168277884669	0.0255288294835667	0.0289050982090738	0.0106122359762585	0.0309695863332059	0.00647004038896714	0.0139183256200257	0.00808325947084838	0.0308349560661354	0.0269913736462041	0.0251534766589753	0.0150955173412406	0.0150561043053729	0.025076240793259	0.0316657182338787	0.0184653921818357	0.017266002165428	0.0296252293470063	0.0205199880596549	0.0169535567313064	0.0127002884658507	0.0134440439485558	0.0119584108321595	0.0229594334860105	0.0149901802344868	0.0179257128651769	0.0281882176149007
0.0379074363093285	0.0148986242418098	0.0165441439208954	0.0220022389601649	0.0324335891451191	0.017823832266805	0.0315091566693789	0.024095665774035	0.0260437136478287	0.0176085809180786	0.0427223146542505	0.0487135460995882	0.0172228550788683	0.0154535977997879	0.0190060713770468	0.0177095077023237	0.00397959752400428	0.0304892048544405	0.0285294176972893	0.0130663630896965	0.029363501286096	0.039188511174283	0.00681780850188343	0.0327506561153258	0.0138156670929898	0.0374730999029344	0.0200184545402511	0.0294961304946544	0.0318018561209782	0.0149853873245539	0.0206568310301943	0.0501019403029307	0.00847843695016446	0.0182180546156822	0.0462515430917085	0.0274913487152362	0.0173806305977339	0.0396274349393473	0.0293105594593554	0.0199159702345723	0.0326360764297771	0.0212303320161754	0.0222209143335228	0.0270339878078914	0.0247823240828408	0.0265460446698279	0.0412235464866586	0.0169872799226982	0.017141349847022	0.020070217918098
0.0422691806646943	0.0193363029904925	0.0130002696811451	0.0219570950582705	0.0230888654638832	0.00967160381837139	0.0261319963282812	0.0282880483265018	0.0224273930987108	0.0446416419038928	0.0441441944376463	0.0238400099845445	0.011193949824868	0.0339936203108264	0.0366716796028762	0.0331157642377806	0.0353327675471195	0.0208070094560279	0.0445298168005866	0.032399870081462	0.036462683389412	0.0259597242820508	0.0374097144290601	0.0354510518295523	0.02102808583892	0.0168822450071183	0.0221214980179034	0.0200445340811404	0.0478996756363382	0.0227538249158594	0.013890316543303	0.0435609172552656	0.0395515574871185	0.0165918278121378	0.0251893175493918	0.0390677707193602	0.016777218251036	0.0291148260943844	0.0234693747350137	0.01892743582919	0.0217846291912052	0.0323301223986192	0.0102747301493336	0.0163749629009198	0.0469261870660658	0.0277019782093504	0.00475971185500814	0.0413623846695507	0.0325730524736875	0.0371343155144755
0.0092488584253431	0.0160213190222567	0.00869813276063406	0.0376579921103077	0.0021035240568812	0.01454281977461	0.0127396381649636	0.0240957621992006	0.0190207705732575	0.0310290247665021	0.0304689229022622	0.00483542859741275	0.00658162406509062	0.0204997807052954	0.00286053751816123	0.0153140320326165	0.0113995112985189	0.00592587336528828	0.020738545780341	0.0151640773839203	0.0121490965068033	0.0110778224704698	0.0204948913035127	0.0212628975198135	0.00278320221351882	0.00503097657769076	0.011748329550244	0.00840561418060302	0.0272829225683931	0.013293491870501	0.00912708639109552	0.00432471806919804	0.0218803743889967	0.0208699705862874	0.0319484576384667	0.0304681597023023	0.0112758013311986	0.00384432061233158	0.0116213144023331	0.0345804673106022	0.00686130971612571	0.00553943964043614	0.00942955059628491	0.0107415337797779	0.0268423322051615	0.0191974560866828	0.00916933106126697	0.0218182221719026	0.0264462100096837	0.0168957294150117
0.0241838896201914	0.0282086029204089	0.0399006184388212	0.0273891052814454	0.0410241483080376	0.0273127015924917	0.0220278056753411	0.0456718347502789	0.0370134417923611	0.0237478510634984	0.0229703425502799	0.033071620060496	0.031941641469142	0.029092414497207	0.0357848824297999	0.013256427690459	0.0152776251103534	0.025857973775472	0.0150112121980012	0.0152508770657974	0.037256417087161	0.0177782428514325	0.0358744373406385	0.0282348610685443	0.015156513674977	0.0334818284250457	0.0271461154536206	0.0266354692390617	0.0294321505243314	0.0348503670769133	0.0245345114062396	0.0471259001477638	0.0297581075903996	0.0202171002759996	0.0166252653746778	0.0172619815200922	0.0236241629918628	0.0158541756033461	0.0104890899951884	0.0305783079979256	0.0372175411168242	0.0190170898972687	0.0309980035151814	0.0310387258900523	0.0071103685328698	0.0217962816893586	0.0270662675314089	0.00626646124167133	0.0285102490777334	0.0412547727618563
0.0179526681130721	0.0224960501315459	0.0166429254723918	0.00716776400259523	0.0143020174794053	0.0288803523080034	0.0127329291074666	0.0283756519913675	0.0285877943831437	0.0276532373350594	0.00502021862790576	0.0192716205238228	0.0177079770321791	0.0154735256431843	0.0160362184523074	0.0150431278732845	0.0133939927433654	0.0114605015139415	0.0353457810952179	0.00530363201002068	0.00535727010081413	0.0204236580336477	0.0213837287910994	0.0128768393874041	0.0248243281663961	0.0179738469555326	0.00655780677285248	0.0152112719422481	0.0154593238046706	0.0138395360195031	0.0192505711707944	0.0213564078375467	0.0225249429965982	0.0246305764118686	0.0219945935693343	0.0218766646532524	0.0183802045423283	0.00844624823113109	0.0101053091889621	0.0180551471538977	0.00554752129038195	0.0226408640742532	0.0340207693323465	0.00744359483019898	0.0212642137216239	0.0121681850283797	0.00739439615742875	0.00894917305680883	0.019750030539027	0.0220862777487224
0.0102571799603407	0.00303088802469392	0.020917039014318	0.0158054330670847	0.0199889411467022	0.0214982902905743	0.00355246299034036	0.0187126844674574	0.0179770703820728	0.0166448189536902	0.00354137404624843	0.0164204795024536	0.0153831088109921	0.00438270990238916	0.023294700076679	0.0201684358778247	0.00145302199601062	0.0303316670790199	0.0067588158792438	0.0144793154913846	0.0197893902957953	0.020480072630404	0.00930997964485664	0.01100738466216	0.0385557243485413	0.00529520791871462	0.010673356672957	0.0109326198222652	0.0162375865026864	0.00433966926560596	0.0136539731489	0.0118795309678432	0.0191857504897619	0.0134772337693839	0.0102192433071497	0.0263137640494856	0.0105999979415197	0.0167019674087658	0.00952528854819197	0.0169101305620973	0.0132856118642293	0.00896478344731924	0.0121168205016268	0.00900263006198977	0.0116312192977961	0.0122349745402153	0.0149366912869318	0.0127445833542245	0.00410162144383133	0.0109561589212584
0.00900289365768879	0.0194212533507222	0.00715948502038757	0.0288534638114872	0.0149173182303329	0.0290328638315703	0.0250650296648385	0.0175637850223042	0.0089906214224004	0.0124116879952154	0.0146775892427084	0.0047241931644302	0.00662454009507052	0.00767499271725133	0.0268214446819914	0.00914769386943715	0.0132352089754119	9.06709089224195E-4	0.0198722496108915	0.0138014728484191	0.00863933013518548	0.00858103994694285	0.0246694748859255	0.0206566776810684	0.0270879285306761	0.0211735277073165	0.0174803998622258	0.0305112946640978	0.017203794922807	0.0105106890479375	0.00748066658067294	0.0179991062033142	0.0105238234935942	0.0151061336862642	0.00782419066256958	0.0150635370131522	0.0129328852804392	0.0214861089726479	0.0195160898920769	0.0103068720351979	0.00650107792766092	0.0148151134754513	0.0220098074861185	0.0107490126601109	0.00218290823561395	0.022994641109085	0.0138527361985458	0.00506076130911427	0.00641109582986138	0.0161312615019564
0.00939420935015593	0.0228744552472491	0.0203370226214054	0.027722261103922	0.012193088831703	0.0162917554906434	0.0130255027447312	0.0143341861994777	0.0325139341940113	0.0220551208389254	0.0342529382374199	0.00979481833009127	0.0238528703676307	0.00192923048077785	0.0200123286531347	0.00592325737837298	0.0133125874515325	0.0373739381775162	0.0159980153748354	0.0256393514302212	0.0208840395954542	0.00703395399499798	0.0117266423603871	0.0220598684800541	0.00506139427008211	0.0226845988379297	0.0175876773951821	0.0213631836030143	0.0184548125393893	0.0196689904410272	0.0281127453319953	0.0354286362307625	0.0276020059751447	0.0193380699870297	0.0297573836572388	0.0166678323720493	0.0651909071155579	0.00671798295680854	0.0162734119787242	0.0145525993845703	0.0136720058165444	0.0245321278546807	0.00972866181122692	0.022369703823839	0.0163105794028395	0.0235887452240449	0.0173132812301851	0.0208312001219852	0.0208552230460885	0.0123537191138082
0.0102950621788251	0.0143229464101881	0.0114351836310655	0.0137676683725408	0.00794509530834712	0.00580565070263834	0.0183285125510292	0.00969508831110501	0.00962848581854042	0.00873842698525004	0.01833369413674	0.0103398451639737	0.0331812904815485	0.0238885015254494	0.014030564451531	0.0392633647292231	0.0203009268211602	0.0282130187975551	0.0204011255594887	0.0165457811444828	0.0255902338833245	0.0142303021013561	0.0285795087520849	0.00582146882174319	0.0216895143400811	0.0368475702121863	0.0106533950153865	0.0158331594581582	0.0206785230409766	0.0296183260417229	0.00762250818140822	0.0235834129016169	0.0163981859259164	0.0153653282244168	0.019707324715692	0.0104307266269189	0.00104925451994206	0.00947355335796854	0.0143166759380662	0.0329785043211256	0.0050072891159254	0.0141929605724227	0.00963138152432126	0.00865327983880332	0.0120402060182248	0.0235592737798928	0.0154757451711141	0.0207852827646279	0.00502219598769234	0.0223416814728458
0.0243063177706229	0.034684314733062	0.00613421040126445	0.0174394566877096	0.00947000461082053	0.018363504400512	0.0267287509719646	0.0250086249914069	0.0199140414691581	0.0113671087997856	0.018102592359152	0.0167116408919045	0.00177573693813583	0.0271088288146146	0.00241537035521098	0.0275404164453865	0.0137969379599275	0.00799653674454167	0.0299267503565807	0.0356249253903078	0.0183058644241311	0.0149200907583466	0.0151886833110899	0.0262570673868827	0.01890793988374	0.0387771526465082	0.0174457706171079	0.0203190246365159	0.0313286461358818	0.00713838529863778	0.023429658345311	0.0143062080693673	0.0183022549895657	0.0191095099151941	0.018020617190823	0.0203117748756894	0.0248970142623968	0.0227393511887094	0.0166693791563633	0.0163487034475429	0.028376296682889	0.00960686775549679	0.0205017459610956	0.0384408146328498	0.016695993652161	0.0184470298459861	0.0266222273513241	0.0198427135184375	0.0138759738388419	0.0133940708521147
[truncated: 607 more rows]
[truncated: 451 more columns]
