# Supplementary material for: Nanoscale magnonic Fabry-Pérot resonator for low-loss spin-wave manipulation
Source: Nat Commun. 2021 Apr 16;12:2293. doi: 10.1038/s41467-021-22520-6 (PMC8052321; doi:10.1038/s41467-021-22520-6)
Supplement: Supplementary file 4 — Source Data [file 41467_2021_22520_MOESM4_ESM.zip › Source data/Fig4/Fig4d.txt]

2	455	40
4	407	40
6	413	40
8	366	40
10	347	40
12	334	40
14	306	40
16	287	40
18	297	40
20	275	40
22	256	40
24	241	40
26	261	35
28	249	35
30	246	35
32	243	35
34	220	35
36	219	35
38	207	35
40	203	30
42	194	30
44	200	30
46	198	30
48	184	30
