# Supplementary material for: Nanoscale magnonic Fabry-Pérot resonator for low-loss spin-wave manipulation
Source: Nat Commun. 2021 Apr 16;12:2293. doi: 10.1038/s41467-021-22520-6 (PMC8052321; doi:10.1038/s41467-021-22520-6)
Supplement: Supplementary file 4 — Source Data [file 41467_2021_22520_MOESM4_ESM.zip › Source data/Fig4/Fig4e, YIG-CoFeB.txt]

0.5010254	0.979437351701809
0.5020508	0.557603402604109
0.5030762	0.908291989087083
0.5041016	0.580026451904655
0.505127	0.534276188179597
0.5061523	0.608227789521697
0.5071777	0.674985200166411
0.5082031	0.72853907422266
0.5092285	0.375360885640153
0.5102539	0.416750900932655
0.5112793	0.412129336332625
0.5123047	0.0736450775958606
0.5133301	0.453183912222599
0.5143555	0.289816474943851
0.5153809	0.267396051244009
0.5164062	0.603129939003305
0.5174316	0.731903367135779
0.518457	0.59516488006602
0.5194824	0.0915140958234921
0.5205078	0.156623256741042
0.5215332	0.399366324250418
0.5225586	0.156093310170531
0.523584	0.306839346228381
0.5246094	0.262903306103199
0.5256348	0.376670358092232
0.5266601	0.350156987513572
0.5276855	0.0371025996023527
0.5287109	0.428594711355145
0.5297363	0.406548528754649
0.5307617	0.340064112906485
0.5317871	0.449070996099051
0.5328125	0.16714686887884
0.5338379	0.455425684239891
0.5348633	0.416569758964933
0.5358887	0.38650633892512
0.536914	0.383817882107035
0.5379394	0.493848237575108
0.5389648	0.324825573355947
0.5399902	0.462990920885248
0.5410156	0.543546744621298
0.542041	0.384244437130249
0.5430664	0.526036066776965
0.5440918	0.446486121548307
0.5451172	0.468780478914523
0.5461426	0.385197727633343
0.5471679	0.447628718356846
0.5481933	0.736973967225716
0.5492187	1.19219202841034
0.5502441	0.797559114544182
0.5512695	0.887535025271257
0.5522949	0.784081111515001
0.5533203	1.25753755353405
0.5543457	1.29818909628182
0.5553711	0.861143994701194
0.5563965	0.487480532212241
0.5574218	0.624603303580609
0.5584472	0.670750067077693
0.5594726	0.349279027708567
0.560498	0.197669240654682
0.5615234	0.311671112523265
0.5625488	0.570815907276751
0.5635742	0.431224453144682
0.5645996	0.326587336930644
0.565625	0.261057941463883
0.5666504	0.534503916570665
0.5676757	0.459440116751084
0.5687011	0.327373905063339
0.5697265	0.362691613551086
0.5707519	0.271308324944052
0.5717773	0.34492813791316
0.5728027	0.404396164257489
0.5738281	0.481217793340988
0.5748535	0.448307341804456
0.5758789	0.407292831866237
0.5769043	0.328799894866467
0.5779296	0.406336928706145
0.578955	0.328793158366305
0.5799804	0.380232384813879
0.5810058	0.411677088855282
0.5820312	0.365971107305823
0.5830566	0.593008371320812
0.584082	0.176899238203638
0.5851074	0.250490985442735
0.5861328	0.273193419142307
0.5871582	0.477672683240993
0.5881835	0.422196766805728
0.5892089	0.630203387984371
0.5902343	1.82770851492091
0.5912597	0.679235367477062
0.5922851	1.44095564429547
0.5933105	1.5435596274087
0.5943359	0.675230732888322
0.5953613	0.815898693767266
0.5963867	0.342295097531195
0.5974121	0.595704788501435
0.5984374	0.325361756290193
0.5994628	0.32829200310991
0.6004882	0.393481220541649
0.6015136	0.44966273244362
0.602539	0.477980256905293
0.6035644	0.270286853102792
0.6045898	0.411318444709133
0.6056152	0.246076028536812
0.6066406	0.422345353160231
0.607666	0.486891800109275
0.6086913	0.390746389158454
0.6097167	0.424771201279771
0.6107421	0.364093460696069
0.6117675	0.330988279556586
0.6127929	0.360882042132568
0.6138183	0.371518431538141
0.6148437	0.376636084035137
0.6158691	0.267061244025055
0.6168945	0.280192697322842
0.6179199	0.24620175351839
0.6189452	0.381493521573958
0.6199706	0.360096944409946
0.620996	0.353681354971746
0.6220214	0.402609336883212
0.6230468	0.454447441095667
0.6240722	0.52317312603535
0.6250976	0.455967681682156
0.626123	0.418267950002209
0.6271484	0.541927892552994
0.6281738	0.491627802061122
0.6291991	0.61795273352923
0.6302245	0.636250420254203
0.6312499	0.759106683964595
0.6322753	0.612520989196721
0.6333007	0.413585565972508
0.6343261	0.454471884759101
0.6353515	0.612792254809842
0.6363769	0.665839887265446
0.6374023	0.254312624559498
0.6384277	0.330460695175886
0.639453	0.530599270299417
0.6404784	0.304878168315743
0.6415038	0.414061340284033
0.6425292	0.465957396691929
0.6435546	0.0899655568499256
0.64458	0.16797490263524
0.6456054	0.393621471098526
0.6466308	0.213129046207368
0.6476562	0.256480501834709
0.6486816	0.35567132767589
0.6497069	0.277856830336794
0.6507323	0.264198440926017
0.6517577	0.31039851605048
0.6527831	0.183792591371841
0.6538085	0.107651363417657
0.6548339	0.244703925826988
0.6558593	0.0449088229423565
0.6568847	0.191385471328259
0.6579101	0.100832177819421
0.6589355	0.147086989255364
0.6599608	0.1912255123386
0.6609862	0.255082173965035
0.6620116	0.115489303035795
0.663037	0.209914709223514
0.6640624	0.0217762697233135
0.6650878	0.0982476372485985
0.6661132	0.112153028966751
0.6671386	0.187618168472724
0.668164	0.277586492992443
0.6691894	0.145598679370291
0.6702147	0.161530849348878
0.6712401	0.328125146386878
0.6722655	0.197661483124324
0.6732909	0.0693801149599055
0.6743163	0.0719649665184796
0.6753417	0.21176973218745
0.6763671	0.143606735842881
0.6773925	0.166822593802765
0.6784179	0.26454533345939
0.6794433	0.175222350195238
0.6804686	0.194154366877996
0.681494	0.295148308610654
0.6825194	0.136304889663039
0.6835448	0.0341836961221603
0.6845702	0.169554364426123
0.6855956	0.113159842487724
0.686621	0.113464417937435
0.6876464	0.27207398823931
0.6886718	0.251415181912837
0.6896972	0.156376984463995
0.6907225	0.168388705677934
0.6917479	0.0825744272002053
0.6927733	0.215390659119494
0.6937987	0.218988157076848
0.6948241	0.0928090585958337
0.6958495	0.0342031843239325
0.6968749	0.12254509900031
0.6979003	0.0900054461404475
0.6989257	0.0643288828778029
0.6999511	0.116376872354085
0.7009764	0.270872625975568
0.7020018	0.126725426091968
0.7030272	0.311032123056253
0.7040526	0.446769051479128
0.705078	0.512858619162016
0.7061034	0.196864284118025
0.7071288	0.298671711044501
0.7081542	0.260897566181097
0.7091796	0.233022210101339
0.710205	0.285334786651072
0.7112303	0.111315315740885
0.7122557	0.343140300077874
0.7132811	0.204493670340107
0.7143065	0.28137670144191
0.7153319	0.256696820650841
0.7163573	0.0751033945091545
0.7173827	0.269699854457228
0.7184081	0.315866326064001
0.7194335	0.122218195394667
0.7204589	0.257315641524179
0.7214842	0.235396376480799
0.7225096	0.18860598533888
0.723535	0.0604795899687969
0.7245604	0.12824864596156
0.7255858	0.335506457209351
0.7266112	0.33489622093789
0.7276366	0.176961547530576
0.728662	0.0690643894894851
0.7296874	0.228314488384772
0.7307128	0.235843403729938
0.7317381	0.139181813071725
0.7327635	0.127371850741768
0.7337889	0.0395021582823917
0.7348143	0.121069183209735
0.7358397	0.197930638157032
0.7368651	0.242435128860093
0.7378905	0.238720404805026
0.7389159	0.154452968832743
0.7399413	0.172092055801503
0.7409667	0.174456718566447
0.741992	0.184630115600164
0.7430174	0.63363426846786
0.7440428	0.311718559810416
0.7450682	0.344180916915072
0.7460936	0.311719571462012
0.747119	0.239802173216695
0.7481444	0.318286591306656
0.7491698	0.0941788700788315
0.7501952	0.146240926875749
0.7512206	0.275006466431355
0.7522459	0.072388873066231
0.7532713	0.100308167373319
0.7542967	0.110080447699828
0.7553221	0.0543743071818529
0.7563475	0.115485989019978
0.7573729	0.123330017489964
0.7583983	0.0980106880964418
0.7594237	0.0811792076041396
0.7604491	0.136332026538368
0.7614745	0.0614524578707622
0.7624998	0.0718679703072412
0.7635252	0.0143435263695807
0.7645506	0.185529729442723
0.765576	0.0796249364263012
0.7666014	0.029341799061927
0.7676268	0.276983855530336
0.7686522	0.10605312590609
0.7696776	0.143573777253467
0.770703	0.0372258236031334
0.7717284	0.167316772857296
0.7727537	0.120728287911194
0.7737791	0.0790749247424447
0.7748045	0.106187351721053
0.7758299	0.0406294592544695
0.7768553	0.13035742081183
0.7778807	0.0320953413995193
0.7789061	0.255343531004485
0.7799315	0.0961932214710922
0.7809569	0.113788857447738
0.7819823	0.066332488572814
0.7830076	0.129187320394383
0.784033	0.102827029271143
0.7850584	0.119349637115199
0.7860838	0.144018537360178
0.7871092	0.134225670667695
0.7881346	0.133771299951196
0.78916	0.146517027633192
0.7901854	0.0324187564187283
0.7912108	0.0808731777784705
0.7922362	0.062264562983107
0.7932615	0.141306585199809
0.7942869	0.100301045258377
0.7953123	0.21846413159991
0.7963377	0.106378145612433
0.7973631	0.184402238015921
0.7983885	0.156847365556551
0.7994139	0.13679201058262
0.8004393	0.103831492596295
0.8014647	0.0658666206682573
0.8024901	0.0942930978641226
0.8035154	0.0201475663099666
0.8045408	0.161029510090324
0.8055662	0.0941992169484359
0.8065916	0.0502199213269724
0.807617	0.116688455983924
0.8086424	0.0931279946557752
0.8096678	0.127513635878626
0.8106932	0.147439342657409
0.8117186	0.0296671391887193
0.812744	0.112676943055553
0.8137693	0.0807100895007161
0.8147947	0.100338577769315
0.8158201	0.0671886639410001
0.8168455	0.128341045246893
0.8178709	0.127140505693374
0.8188963	0.154552173366967
0.8199217	0.0438795620525137
0.8209471	0.148132151977067
0.8219725	0.0787939290056537
0.8229979	0.109487464164968
0.8240232	0.0512321131582019
0.8250486	0.146374610059682
0.826074	0.156542410500062
0.8270994	0.0844392128347606
0.8281248	0.140443725791198
0.8291502	0.0519432940275492
0.8301756	0.0943933954885685
0.831201	0.189154601967308
0.8322264	0.161449247868227
0.8332518	0.0940071649836501
0.8342771	0.31581331576444
0.8353025	0.0399550192875601
0.8363279	0.043965189808677
0.8373533	0.150104057447026
0.8383787	0.253513803050384
0.8394041	0.0349916694114942
0.8404295	0.169473362727725
0.8414549	0.19796972363315
0.8424803	0.079430363548653
0.8435057	0.0419240568594071
0.844531	0.0898568305215936
0.8455564	0.0736697224086259
0.8465818	0.038131391437425
0.8476072	0.0727348991380651
0.8486326	0.0268314143076554
0.849658	0.124837600328727
0.8506834	0.112751874079498
0.8517088	0.13021282638857
0.8527342	0.0310226447961378
0.8537596	0.053703968101752
0.8547849	0.12627193637088
0.8558103	0.184550432850671
0.8568357	0.0413327055864336
0.8578611	0.136173932684793
0.8588865	0.109440272621713
0.8599119	0.101818411516005
0.8609373	0.0488222964741725
0.8619627	0.0789462005526732
0.8629881	0.163893490447582
0.8640135	0.0831586288364094
0.8650388	0.143410826586478
0.8660642	0.0805311892265972
0.8670896	0.142192839828606
0.868115	0.10214692601094
0.8691404	0.131602225700124
0.8701658	0.0174435256271409
0.8711912	0.083365431605014
0.8722166	0.113168626733303
0.873242	0.0471745214461746
0.8742674	0.0865394805461796
0.8752927	0.092475750715237
0.8763181	0.0969054914352876
0.8773435	0.136306636421306
0.8783689	0.0741093751051741
0.8793943	0.0655322398125999
0.8804197	0.118419887779903
0.8814451	0.147084984700191
0.8824705	0.0484013081557467
0.8834959	0.0820533931615415
0.8845213	0.0770590239026112
0.8855466	0.0505363477644131
0.886572	0.160397404011057
0.8875974	0.132537049573695
0.8886228	0.144487967467364
0.8896482	0.0711386861027078
0.8906736	0.095544904434537
0.891699	0.0324142884847177
0.8927244	0.031412369781863
0.8937498	0.147783397022948
0.8947752	0.090069745284002
0.8958005	0.139446475087486
0.8968259	0.0292227192777161
0.8978513	0.121878176151149
0.8988767	0.179504333041446
0.8999021	0.0791096919323796
0.9009275	0.0714195919645181
0.9019529	0.0954957727065916
0.9029783	0.103132524336863
0.9040037	0.0922615009761108
0.9050291	0.175305207832799
0.9060544	0.0120529984220991
0.9070798	0.0878557948462621
0.9081052	0.0519488326396551
0.9091306	0.193650754054341
0.910156	0.076088040143698
0.9111814	0.0563307262164984
0.9122068	0.140643631672208
0.9132322	0.108412918984647
0.9142576	0.148960249623824
0.915283	0.0623305152386317
0.9163083	0.103465895014985
0.9173337	0.0876230646987202
0.9183591	0.0924145267491865
0.9193845	0.0381721244890208
0.9204099	0.102952414037093
0.9214353	0.0249511388015638
0.9224607	0.057728116256197
0.9234861	0.0744092102603824
0.9245115	0.105944678019027
0.9255369	0.0576214830166883
0.9265622	0.0183477738150354
0.9275876	0.0453939695220951
0.928613	0.0686483257090084
0.9296384	0.0640870467103774
0.9306638	0.0948383699480859
0.9316892	0.0425822201024723
0.9327146	0.0551893024497411
0.93374	0.0166988414044935
0.9347654	0.0831045446116986
0.9357908	0.152455921949931
0.9368161	0.0311252331501661
0.9378415	0.0989338373430835
0.9388669	0.0707957105149493
0.9398923	0.0834570677121237
0.9409177	0.0771217861579982
0.9419431	0.0869353129339977
0.9429685	0.115539679146257
0.9439939	0.0481415200747338
0.9450193	0.0597830035769264
0.9460447	0.0957730999320296
0.94707	0.0534731116142581
0.9480954	0.0382199367888049
0.9491208	0.134193671383394
0.9501462	0.0284276677876202
0.9511716	0.0176514447453629
0.952197	0.0526821939081508
0.9532224	0.0937473329027813
0.9542478	0.0742150131350537
0.9552732	0.103033010143856
0.9562986	0.0735027829712835
0.9573239	0.0640704940027779
0.9583493	0.0476908019313117
0.9593747	0.0793413190402643
0.9604001	0.211768348469939
0.9614255	0.0284125817657752
0.9624509	0.101178591498783
0.9634763	0.062892467830431
0.9645017	0.221358533225015
0.9655271	0.181603552713762
0.9665525	0.119693004394229
0.9675778	0.0650728506004893
0.9686032	0.042420711082938
0.9696286	0.145069194103478
0.970654	0.0273211439083817
0.9716794	0.103384078851946
0.9727048	0.131945393031451
0.9737302	0.0471196880474436
0.9747556	0.0360988018932596
0.975781	0.0512237107815296
0.9768064	0.0767782632189092
0.9778317	0.0552881635396809
0.9788571	0.0984249724296151
0.9798825	0.0664956793068399
0.9809079	0.0597785614509625
0.9819333	0.105036142467634
0.9829587	0.124704809776196
0.9839841	0.0893691598845737
0.9850095	0.0389148870640453
0.9860349	0.0327142026158047
0.9870603	0.105448861560491
0.9880856	0.0123477520004558
0.989111	0.117095790568708
0.9901364	0.088977719337578
0.9911618	0.0436390055480189
0.9921872	0.0907457017832586
0.9932126	0.113181108049676
0.994238	0.124686371638132
0.9952634	0.11883659947858
0.9962888	0.0388030712219085
0.9973142	0.0169319684981731
0.9983395	0.0263910437345418
0.9993649	0.0720475938758721
1.00039	0.105764817586874
1.001416	0.135576580780046
1.002441	0.047550722530011
1.003466	0.0968350956652652
1.004492	0.139498181747676
1.005517	0.0675660300851037
1.006543	0.0905760047512375
1.007568	0.106982167686477
1.008593	0.0502059783203256
1.009619	0.114165186085963
1.010644	0.0172897510869898
1.01167	0.0833366204660028
1.012695	0.030383343118969
1.01372	0.0459165780315324
1.014746	0.041914025822815
1.015771	0.0984522926660202
1.016797	0.1033003574026
1.017822	0.022680849100069
1.018847	0.168741975449857
1.019873	0.0973840768787819
1.020898	0.044442058365862
1.021924	0.0686210583281663
1.022949	0.0708436407369652
1.023974	0.0954156331693208
1.025	0.0419218695269593
1.026025	0.0526678277085851
1.02705	0.0909358545085738
1.028076	0.0593370469175154
1.029101	0.0173515295715683
1.030127	0.0768233827887122
1.031152	0.151807733658531
1.032177	0.0552361877389497
1.033203	0.102305254091933
1.034228	0.0217443584577115
1.035254	0.0413511619745044
1.036279	0.0122763754650683
1.037304	0.109377792210963
1.03833	0.0502302150601487
1.039355	0.0561355979522673
1.040381	0.153723669183709
1.041406	0.135846542009335
1.042431	0.057460086534666
1.043457	0.0974896888933845
1.044482	0.166376212724085
1.045507	0.0238242206938065
1.046533	0.135534668434685
1.047558	0.0241344191357478
1.048584	0.127706552572734
1.049609	0.0803056751871361
1.050634	0.0752639205132399
1.05166	0.09890871220191
1.052685	0.155919255550332
1.053711	0.080473352369485
1.054736	0.107446585006257
1.055761	0.105553801332792
1.056787	0.14133576408392
1.057812	0.101543992464044
1.058838	0.0654023631462541
1.059863	0.118433742361258
1.060888	0.0354504507418416
1.061914	0.0890638974198019
1.062939	0.102324653060308
1.063964	0.0265404911473549
1.06499	0.0447236448923688
1.066015	0.0961179703092778
1.067041	0.0689707717402959
1.068066	0.0824846035464311
1.069091	0.0844385169307378
1.070117	0.0438364781216112
1.071142	0.066528413552867
1.072168	0.0969398248245317
1.073193	0.0372322798727446
1.074218	0.079019235889227
1.075244	0.0516819913941383
1.076269	0.077666796688997
1.077295	0.145349151134833
1.07832	0.016376978451587
1.079345	0.0103195403762273
1.080371	0.10352043944054
1.081396	0.0731196101775807
1.082422	0.0153249336858091
1.083447	0.102936033791574
1.084472	0.0854490827326221
1.085498	0.096637126718711
1.086523	0.0885890607781411
1.087548	0.114140885916748
1.088574	0.102100445919827
1.089599	0.0728877680752421
1.090625	0.0758769476357345
1.09165	0.116485381975795
1.092675	0.193798325816382
1.093701	0.0449555233741283
1.094726	0.0448398526447491
1.095752	0.115912126148018
1.096777	0.0197063808048688
1.097802	0.0876728472192218
1.098828	0.0327726676855471
1.099853	0.0496507520174335
1.100879	0.079134279503389
1.101904	0.00526720572583272
1.102929	0.0534527479796923
1.103955	0.146388107160994
1.10498	0.00573236052402158
1.106005	0.080643235280887
1.107031	0.0761511457727118
1.108056	0.0709247688931596
1.109082	0.0582666540315514
1.110107	0.0809290426367184
1.111132	0.0431258845346365
1.112158	0.0592470282398198
1.113183	0.0405221667741127
1.114209	0.140584214106041
1.115234	0.0559026986328612
1.116259	0.0563986093298354
1.117285	0.0504584486028118
1.11831	0.102764563400784
1.119336	0.0339453708793202
1.120361	0.0655948940771315
1.121386	0.056133402951698
1.122412	0.0551204240374437
1.123437	0.0349926893665257
1.124463	0.0714403482011811
1.125488	0.0230852286376123
1.126513	0.0750947126810526
1.127539	0.0414799312657348
1.128564	0.0883902515811964
1.129589	0.0897259035993871
1.130615	0.0177272032206709
1.13164	0.131398723167625
1.132666	0.0902146021306268
1.133691	0.0481528397694721
1.134716	0.0610673701071546
1.135742	0.0541832468750785
1.136767	0.118940511209294
1.137793	0.0823551515273331
1.138818	0.0504167053297909
1.139843	0.0736043405686701
1.140869	0.0603294647003535
1.141894	0.104233958925709
1.14292	0.0605974190467688
1.143945	0.0622035677225961
1.14497	0.187093031056877
1.145996	0.0502212743763089
1.147021	0.0767705913197121
1.148046	0.0855849258860099
1.149072	0.0143329032701321
1.150097	0.078700020703327
1.151123	0.0912046261969837
1.152148	0.0671730851515951
1.153173	0.0923245437563685
1.154199	0.160243950228665
1.155224	0.0914410519459531
1.15625	0.0995185612710684
1.157275	0.0335914715924042
1.1583	0.0860816322408259
1.159326	0.0485150021255086
1.160351	0.0256190612306248
1.161377	0.0229708536806145
1.162402	0.0436739093215389
1.163427	0.0974478785102482
1.164453	0.119933512101757
1.165478	0.02087227632514
1.166504	0.0449160982696979
1.167529	0.0586075646514449
1.168554	0.0213493242031217
1.16958	0.0458240994443719
1.170605	0.0959047865697145
1.17163	0.0365091018647898
1.172656	0.0924519480274213
1.173681	0.141654196903939
1.174707	0.107394250522318
1.175732	0.0630173013799742
1.176757	0.0915901469543399
1.177783	0.0946835911599576
1.178808	0.0227446315970104
1.179834	0.0798972510215489
1.180859	0.0347482423440064
1.181884	0.0697536917607298
1.18291	0.0398880253813723
1.183935	0.0962283869537768
1.184961	0.0689266078647078
1.185986	0.0438626174145057
1.187011	0.11304818089087
1.188037	0.0694154796556382
1.189062	0.103535449474562
1.190087	0.0817598196580252
1.191113	0.0674354840007603
1.192138	0.0288293494839148
1.193164	0.0732512104481428
1.194189	0.0412143712481945
1.195214	0.0415732642618274
1.19624	0.0578119382554616
1.197265	0.102638896829898
1.198291	0.0642935391929438
1.199316	0.0323266013330647
1.200341	0.103715209581889
1.201367	0.0292637662461679
1.202392	0.0516841018850913
1.203418	0.0877228092642324
1.204443	0.101825508753526
1.205468	0.0549761198202201
1.206494	0.0192843255116701
1.207519	0.11251491751203
1.208544	0.0586059094314805
1.20957	0.0541159052670222
1.210595	0.0376199783601316
1.211621	0.0423961628738474
1.212646	0.0728619138149013
1.213671	0.0766094785639773
1.214697	0.0748803197162465
1.215722	0.05047650141374
1.216748	0.143769393308173
1.217773	0.0159674174050824
1.218798	0.0572464892516886
1.219824	0.10300318201585
1.220849	0.0396327873421035
1.221875	0.0948736068302718
1.2229	0.0425858856716407
1.223925	0.0571518307620827
1.224951	0.089047989629301
1.225976	0.0901935082173401
1.227002	0.0965823326655455
1.228027	0.0921793500259711
1.229052	0.0687274123192577
1.230078	0.122387215601294
1.231103	0.0491552074801503
1.232128	0.0154521468034866
1.233154	0.0779535823193226
1.234179	0.0186809707577942
1.235205	0.0449531244043492
1.23623	0.0166698309611724
1.237255	0.0765425923125158
1.238281	0.11134785244926
1.239306	0.00583150018252708
1.240332	0.136552435334307
1.241357	0.0678917402624038
1.242382	0.101745216767022
1.243408	0.0253733273757199
1.244433	0.155698892372297
1.245459	0.0963572144108722
1.246484	0.0885110483428126
1.247509	0.0202884051637245
1.248535	0.0668155171894209
1.24956	0.0497712256489631
1.250585	0.0479385865343896
1.251611	0.0296410364850438
1.252636	0.0930272582944354
1.253662	0.0829631614124836
1.254687	0.0535886230774863
1.255712	0.046363498729527
1.256738	0.036939786312843
1.257763	0.0293026001221137
1.258789	0.0814167445858117
1.259814	0.0526079188388754
1.260839	0.108831005719572
1.261865	0.0934184457853664
1.26289	0.081711772649321
1.263916	0.123693978409535
1.264941	0.13653177907981
1.265966	0.0257111544756677
1.266992	0.0572098604559118
1.268017	0.0141566910950485
1.269043	0.142310202342567
1.270068	0.0445429733762512
1.271093	0.0816105069748301
1.272119	0.0851707452360592
1.273144	0.0547320441749379
1.274169	0.0653617920611377
1.275195	0.0423319306584817
1.27622	0.0912634931328958
1.277246	0.0730450269192263
1.278271	0.0317199330174025
1.279296	0.0569257084870632
1.280322	0.0922150218944403
1.281347	0.0638039687589738
1.282373	0.0524684970230957
1.283398	0.0943353625840491
1.284423	0.0558617175204093
1.285449	0.0490809158131967
1.286474	0.0766126591773618
1.2875	0.0280872305641845
1.288525	0.115216345054245
1.28955	0.0886983011888215
1.290576	0.104876336536493
1.291601	0.0471598855419148
1.292626	0.0827633010526405
1.293652	0.0448738031177301
1.294677	0.133427708283246
1.295703	0.107459045434867
1.296728	0.00610670632656475
1.297753	0.039694472809429
1.298779	0.0453782094836299
1.299804	0.0726491605741078
1.30083	0.0330583523504636
1.301855	0.0968723244010599
1.30288	0.0704931805935929
1.303906	0.0755829432771339
1.304931	0.125309545276121
1.305957	0.0951089987502408
1.306982	0.068787994232315
1.308007	0.0982609848579516
1.309033	0.0470308463716379
1.310058	0.137750962391571
1.311083	0.0294610307147764
1.312109	0.152816905786364
1.313134	0.0623250175525888
1.31416	0.074162041832701
1.315185	0.147048941486689
1.31621	0.0402173623978426
1.317236	0.0964955693245016
1.318261	0.0303144690725397
1.319287	0.149920714857222
1.320312	0.0602255617353271
1.321337	0.0659022863644015
1.322363	0.130438293692676
1.323388	0.0674887862479735
1.324414	0.0929452963123342
1.325439	0.0995060271181007
1.326464	0.0715952901000205
1.32749	0.0295120111638956
1.328515	0.167227288321981
1.329541	0.124724587637242
1.330566	0.078618602559512
1.331591	0.069706873234555
1.332617	0.102564186329667
1.333642	0.0851927543203276
1.334667	0.0331942305031612
1.335693	0.139853504430303
1.336718	0.117243069463649
1.337744	0.0513144441598327
1.338769	0.164016221132894
1.339794	0.0844637690449491
1.34082	0.0926410122021262
1.341845	0.151005253475168
1.342871	0.174711789987539
1.343896	0.111651787417483
1.344921	0.0933761857441141
1.345947	0.101680876391188
1.346972	0.0888305578236735
1.347998	0.0940061175017951
1.349023	0.155388342271841
1.350048	0.120521668431557
1.351074	0.193707421867207
1.352099	0.107913395190821
1.353124	0.168930824857191
1.35415	0.21381900324855
1.355175	0.136938248707364
1.356201	0.166439562587146
1.357226	0.110142567737748
1.358251	0.109426780438365
1.359277	0.202720167192615
1.360302	0.205464314686091
1.361328	0.183389323565012
1.362353	0.0790631117669448
1.363378	0.149091845006433
1.364404	0.178677734496304
1.365429	0.125578908581184
1.366455	0.0960431330828212
1.36748	0.0670578780290019
1.368505	0.0514564655761864
1.369531	0.0785719286880747
1.370556	0.184960482563663
1.371582	0.349634526834149
1.372607	0.593123119026355
1.373632	1.282123432424
1.374658	2.62874522269942
1.375683	3.8404787005212
1.376708	5.58825179990353
1.377734	7.11214022816831
1.378759	8.05701598884178
1.379785	9.098105098329
1.38081	10.5723033817935
1.381835	11.6862545489523
1.382861	11.8277958707378
1.383886	12.7005624376411
1.384912	11.8700475943922
1.385937	12.5583192106323
1.386962	13.9745855022317
1.387988	13.693586938106
1.389013	14.7283030732698
1.390039	14.6284723093243
1.391064	16.1887592906313
1.392089	16.4871980177652
1.393115	18.3225156672173
1.39414	18.2754504793648
1.395165	18.8816377441314
1.396191	19.3468566794221
1.397216	19.3297086767623
1.398242	21.0883121939832
1.399267	22.1277077586134
1.400292	20.4558158076231
1.401318	19.7361127160897
1.402343	20.4925976871309
1.403369	20.6801697245527
1.404394	20.1613578495299
1.405419	20.2880932267673
1.406445	20.6840909172364
1.40747	21.1222990800386
1.408496	20.2941189396269
1.409521	21.416317388208
1.410546	20.9921331556738
1.411572	19.9731581186476
1.412597	20.6460502777698
1.413622	20.4808836204371
1.414648	18.3801296648019
1.415673	20.8738697326604
1.416699	20.6871962678913
1.417724	19.8645191061701
1.418749	19.9961392177215
1.419775	20.8133706128729
1.4208	19.272559344812
1.421826	20.2884381856533
1.422851	17.8487837919369
1.423876	19.7318253116724
1.424902	18.5060887496275
1.425927	18.5745946331999
1.426953	18.5499311078748
1.427978	17.9687500498702
1.429003	17.8240519539203
1.430029	17.417104491085
1.431054	17.4515931985865
1.43208	17.4054773638342
1.433105	17.3440620556604
1.43413	17.4249182626383
1.435156	17.4754515481266
1.436181	18.1146431743562
1.437206	16.8567401372532
1.438232	17.0260752202791
1.439257	17.5479535662609
1.440283	16.8057746679705
1.441308	17.5406097920799
1.442333	17.5877528921491
1.443359	17.5002613104011
1.444384	16.0548986374368
1.44541	16.773213673799
1.446435	17.332173379715
1.44746	16.2979357425539
1.448486	16.796998504841
1.449511	16.7115740948525
1.450537	16.2157395790626
1.451562	16.2345351876518
1.452587	15.8516305556652
1.453613	16.2138235307014
1.454638	15.7389430990198
1.455663	15.8886133761168
1.456689	16.9723206163248
1.457714	16.8757184367363
1.45874	16.1709403699287
1.459765	16.4135494859895
1.46079	16.4885822788136
1.461816	16.5096510338292
1.462841	16.6582522737288
1.463867	16.6767225298258
1.464892	16.5756368643297
1.465917	17.4744301561367
1.466943	16.4108623190328
1.467968	16.2629330273237
1.468994	16.7689989470953
1.470019	16.3113828481861
1.471044	16.5423103705607
1.47207	16.6858008956148
1.473095	17.2219379634367
1.474121	16.3793231676791
1.475146	16.8067729539969
1.476171	16.5673562070952
1.477197	16.6759442667627
1.478222	17.3284702654079
1.479247	16.0738205389489
1.480273	16.4182276605754
1.481298	16.4061300403477
1.482324	14.5801302907387
1.483349	16.3102378871761
1.484374	14.8756950379267
1.4854	16.6029909527236
1.486425	15.2292162940916
1.487451	15.2704852819139
1.488476	16.0068526652021
1.489501	15.277491649449
1.490527	15.8102251023476
1.491552	15.4656271950767
1.492578	15.901049937276
1.493603	14.9088263056461
1.494628	14.6001478243561
1.495654	16.1836661218205
1.496679	14.702437607425
1.497704	14.473839929109
1.49873	15.7142760970313
1.499755	14.5626612078315
1.500781	14.7722666572587
1.501806	15.6649481112862
1.502831	15.0379641252525
1.503857	14.8745168575327
1.504882	15.2375042169822
1.505908	15.8801291840369
1.506933	15.262496619158
1.507958	14.904853202022
1.508984	14.4650408999224
1.510009	13.7917127645306
1.511035	15.298078812395
1.51206	14.2638800858813
1.513085	14.5523059332616
1.514111	14.0975464056596
1.515136	13.4063021436369
1.516161	14.776901707671
1.517187	13.6231307317994
1.518212	13.222213914239
1.519238	13.8584378525261
1.520263	14.9574830450397
1.521288	13.9769749962581
1.522314	14.613675944212
1.523339	14.1853691079445
1.524365	14.3383386830727
1.52539	14.097369165272
1.526415	15.1186559827097
1.527441	14.4416568327592
1.528466	14.8525481208344
1.529492	14.6762016445822
1.530517	13.5233640910954
1.531542	14.6090607074377
1.532568	14.8230439131922
1.533593	14.4935525953639
1.534619	14.4714425131334
1.535644	14.4038395269824
1.536669	14.1541204677246
1.537695	13.2359963967659
1.53872	13.9195658725732
1.539745	14.3951652409031
1.540771	14.0300971366595
1.541796	13.4872531626533
1.542822	14.2023072155233
1.543847	13.5556085262247
1.544872	13.6287000545033
1.545898	13.5217563610108
1.546923	13.3842630855746
1.547949	12.974004514513
1.548974	12.9869117541558
1.549999	13.3782786260761
1.551025	12.6987265414729
1.55205	13.0421954014323
1.553076	13.053612629737
1.554101	12.6057305578106
1.555126	13.1171657232146
1.556152	13.0492284312859
1.557177	12.2931589344694
1.558202	12.9955553861417
1.559228	12.283598857878
1.560253	12.325792896758
1.561279	12.3309766224458
1.562304	12.5868728102532
1.563329	11.8361861227773
1.564355	11.9356886228725
1.56538	11.8480864198281
1.566406	11.0968717047255
1.567431	11.3796819578835
1.568456	11.6349983539062
1.569482	11.6650216046146
1.570507	11.8512644881682
1.571533	10.7350757399118
1.572558	10.9227028898567
1.573583	11.2682339135545
1.574609	11.1233319030731
1.575634	10.7455043334198
1.57666	11.1568918435344
1.577685	10.6230768682546
1.57871	11.0493421437066
1.579736	10.4490971337515
1.580761	10.7179365208365
1.581786	10.6352480809979
1.582812	10.8431946093199
1.583837	10.2674258220632
1.584863	10.2107068297432
1.585888	10.3084042313577
1.586913	10.0201083482849
1.587939	9.94502144515662
1.588964	9.2291381910504
1.58999	9.79076960732843
1.591015	8.96378686939227
1.59204	9.1188438714785
1.593066	9.21690567315089
1.594091	8.82784095844534
1.595117	8.69797140017516
1.596142	8.67808376607559
1.597167	8.75500250900073
1.598193	8.20886020091005
1.599218	7.97245232671015
1.600243	7.61958232850233
1.601269	7.7040360973395
1.602294	7.59349560337003
1.60332	6.96820690491471
1.604345	7.0364871512627
1.60537	6.46507022135143
1.606396	6.49905002416846
1.607421	6.01517972802251
1.608447	5.95815240310837
1.609472	5.36136405805426
1.610497	5.0886041589914
1.611523	4.91029696001651
1.612548	4.75666871822203
1.613574	4.71457579791321
1.614599	4.26151674337354
1.615624	4.24210058190499
1.61665	3.9519892922917
1.617675	3.7430732335088
1.6187	3.41138539726604
1.619726	3.18485952320114
1.620751	3.16146244319015
1.621777	2.81288894299992
1.622802	2.65935948508584
1.623827	2.83520499508678
1.624853	2.4593804619792
1.625878	2.34604658409438
1.626904	2.02506633734764
1.627929	2.16178725706043
1.628954	1.8289683055986
1.62998	1.67793699204291
1.631005	1.89097301389615
1.632031	1.76030051133391
1.633056	1.66877576887107
1.634081	1.51440031634784
1.635107	1.52600412876579
1.636132	1.40503673778455
1.637158	1.40453303390789
1.638183	1.31452200870787
1.639208	1.32803643469541
1.640234	1.31936094675365
1.641259	1.21771890933051
1.642284	1.19409012266643
1.64331	1.15514023199792
1.644335	1.20069850198826
1.645361	1.08889759383922
1.646386	1.23944275042724
1.647411	1.18532123237079
1.648437	1.15412775502178
1.649462	1.17500274836766
1.650488	1.29839727086605
1.651513	1.22359943506636
1.652538	1.28748396329651
1.653564	1.35777654276378
1.654589	1.23109572080355
1.655615	1.40456474968511
1.65664	1.34821233851186
1.657665	1.3732534065429
1.658691	1.45771776143213
1.659716	1.46947570112263
1.660741	1.55939186481443
1.661767	1.66025456649801
1.662792	1.7721894783518
1.663818	2.0067881456523
1.664843	2.0338988927636
1.665868	2.11009577917449
1.666894	2.19682920633572
1.667919	2.25449697568599
1.668945	2.47248270871171
1.66997	2.22736713326676
1.670995	2.27502821423647
1.672021	2.29602580351333
1.673046	2.28397834092489
1.674072	2.13417210888439
1.675097	2.33653728718931
1.676122	2.48346878151045
1.677148	2.49914567576497
1.678173	2.50098940781843
1.679199	2.53397985434576
1.680224	2.58699797133666
1.681249	2.73294291380482
1.682275	2.83773816724553
1.6833	2.83819443776867
1.684325	2.96627554797492
1.685351	3.05821743932376
1.686376	3.15710554471053
1.687402	3.31752577922171
1.688427	3.39252149284505
1.689452	3.36919884340773
1.690478	3.30455153509171
1.691503	3.70136790448748
1.692529	3.60774420343064
1.693554	3.57727537179681
1.694579	3.78109303641222
1.695605	3.72061635634595
1.69663	3.82101660248801
1.697656	3.62233036812205
1.698681	3.95814801828583
1.699706	3.90533173622485
1.700732	4.07232515947462
1.701757	4.108626884154
1.702782	3.98934431403931
1.703808	4.22632783073498
1.704833	4.32365989386307
1.705859	4.11015074198356
1.706884	4.21164210408093
1.707909	4.60575543475443
1.708935	4.94984183451169
1.70996	4.73371992641358
1.710986	4.91238674357394
1.712011	4.96918711415728
1.713036	5.08174248220529
1.714062	4.77610416229891
1.715087	5.07246739250811
1.716113	5.18021293183638
1.717138	5.23505418249945
1.718163	5.33224948905178
1.719189	5.03118667786776
1.720214	4.88733894744789
1.721239	5.13328937895405
1.722265	4.90107130196205
1.72329	5.48447060739631
1.724316	5.3627520444601
1.725341	5.69670244306344
1.726366	5.76027166225006
1.727392	5.99438688151307
1.728417	6.0248373320113
1.729443	5.85358963757761
1.730468	6.31538443971003
1.731493	6.23913104081009
1.732519	6.55151504120017
1.733544	5.92579497824866
1.73457	5.83370691568164
1.735595	6.31089901143728
1.73662	6.1333042439707
1.737646	6.24799024660258
1.738671	6.76291817765469
1.739697	6.48441942045454
1.740722	6.5111739012738
1.741747	6.704534187294
1.742773	6.48776969579177
1.743798	6.82714200098652
1.744823	6.94934666756156
1.745849	6.70556205083064
1.746874	7.06793497032507
1.7479	6.61852403963558
1.748925	7.2359027473656
1.74995	7.18790913131413
1.750976	7.19615705550018
1.752001	7.25180127752252
1.753027	7.15243950177476
1.754052	7.06688140875408
1.755077	7.28336162113855
1.756103	7.42301697939041
1.757128	7.73267649311317
1.758154	7.78986373425261
1.759179	7.71219841605194
1.760204	7.73332205338971
1.76123	7.87843660837917
1.762255	7.78191319217839
1.76328	7.91951727922384
1.764306	8.01284263026894
1.765331	8.58106093693338
1.766357	7.9939621017548
1.767382	7.59843046907459
1.768407	8.19179968328896
1.769433	8.19616867048776
1.770458	8.06773976557561
1.771484	8.09670461731512
1.772509	8.26053644957336
1.773534	8.18580330797662
1.77456	8.43063288616045
1.775585	8.36080578702616
1.776611	8.30883840701816
1.777636	8.4836068230406
1.778661	8.46401571670735
1.779687	8.70387674247269
1.780712	8.86215838290927
1.781738	8.10400303863819
1.782763	8.78795814089439
1.783788	8.55414829568514
1.784814	9.06233545972124
1.785839	8.24854799294282
1.786864	8.56344827010621
1.78789	8.91402140919092
1.788915	8.66023647435317
1.789941	8.71130781820999
1.790966	8.64784635094056
1.791991	8.39505763964608
1.793017	9.05597923127416
1.794042	9.46167502245591
1.795068	9.12008760773717
1.796093	8.89765126673871
1.797118	9.68006792392642
1.798144	9.4561498621295
1.799169	8.99226315492007
1.800195	9.68593763070577
1.80122	9.21674759966188
1.802245	8.98242192111707
1.803271	8.93609904365166
1.804296	8.73037529037126
1.805321	8.81891044797497
1.806347	8.9732766175936
1.807372	9.12416355367395
1.808398	9.20035284867977
1.809423	9.337282308248
1.810448	9.50433205221493
1.811474	9.91460186707787
1.812499	8.86547919630394
1.813525	9.18870971924269
1.81455	9.47198828499145
1.815575	9.6194261027657
1.816601	9.18966618776221
1.817626	8.94658257199608
1.818652	9.58450789991182
1.819677	9.05451341598973
1.820702	9.14320945352501
1.821728	8.81566644330677
1.822753	9.40942254024587
1.823778	9.0661112228627
1.824804	9.47937110109199
1.825829	8.98146089021424
1.826855	9.17204771095047
1.82788	8.83021527585829
1.828905	8.89696466239813
1.829931	8.80167191053774
1.830956	8.93525611235
1.831982	8.34378756080115
1.833007	8.89361553909775
1.834032	8.62408126273924
1.835058	8.53686955797645
1.836083	9.31999916206359
1.837109	8.8502180050553
1.838134	8.86694481288575
1.839159	8.94975294484066
1.840185	8.87870449928395
1.84121	8.65997350315352
1.842236	9.02218298134599
1.843261	8.86043176309265
1.844286	8.68231774133348
1.845312	8.98450135731372
1.846337	8.78071765099693
1.847362	8.73478498859159
1.848388	8.01082733165758
1.849413	8.07945854743652
1.850439	8.19045988558653
1.851464	8.19086414151694
1.852489	8.28364391739294
1.853515	8.53552423601468
1.85454	8.4565258401314
1.855566	8.51863583484733
1.856591	8.52049587014776
1.857616	8.50901831374773
1.858642	8.8834960683549
1.859667	9.0582228622891
1.860693	9.19044981007617
1.861718	8.2845519631255
1.862743	8.28077499788064
1.863769	8.18365058474737
1.864794	8.34164432581401
1.865819	8.29413411340159
1.866845	8.25955920546835
1.86787	8.58678568794832
1.868896	8.23506856055844
1.869921	8.27594669851982
1.870946	8.07724142009709
1.871972	8.52926635139084
1.872997	8.2631950809101
1.874023	8.59839483061403
1.875048	8.32085023224821
1.876073	8.46661774971293
1.877099	8.02788188164116
1.878124	8.12723525933051
1.87915	7.95244322667097
1.880175	8.30143042925284
1.8812	8.05955726072208
1.882226	8.13891830219471
1.883251	8.18483564077355
1.884277	8.40747404271971
1.885302	8.03643088044942
1.886327	8.08084626596708
1.887353	8.15983300409365
1.888378	8.56001623321854
1.889403	8.17825563829751
1.890429	7.97551928611805
1.891454	7.37182409836652
1.89248	8.28947741914591
1.893505	8.0369095524337
1.89453	7.74123208309427
1.895556	7.67585041996275
1.896581	7.55822603011646
1.897607	8.12707244508083
1.898632	7.67207892303025
1.899657	8.05195681922805
1.900683	7.77189626452213
1.901708	7.62333198719071
1.902734	8.09649170131173
1.903759	7.95588851561289
1.904784	7.61913505963046
1.90581	7.4672529159008
1.906835	7.23248353892534
1.90786	7.31078402703404
1.908886	7.40185747427016
1.909911	7.41817861207146
1.910937	7.31643131724203
1.911962	7.27943896097804
1.912987	7.486535637633
1.914013	7.50352124309254
1.915038	7.35956200378834
1.916064	7.37017265566676
1.917089	7.38039918809071
1.918114	7.46381118677536
1.91914	7.05392239145357
1.920165	7.07879461875269
1.921191	7.47764693074031
1.922216	6.97996826574828
1.923241	6.79101299916184
1.924267	7.10039977952017
1.925292	7.15452883198957
1.926317	6.95996155033546
1.927343	7.10136713494501
1.928368	7.27080575108592
1.929394	7.15946821778057
1.930419	7.19203315698191
1.931444	6.92563885961909
1.93247	7.57201256304908
1.933495	6.80159180653588
1.934521	7.16618149203221
1.935546	6.56836463668484
1.936571	6.62729439556332
1.937597	7.02782946837483
1.938622	6.899236843638
1.939648	6.68486257821864
1.940673	6.72769998057613
1.941698	6.9091674126501
1.942724	6.90363317568308
1.943749	6.77076573539072
1.944775	6.75202957159477
1.9458	6.94417543356632
1.946825	6.48681716250366
1.947851	6.81793493403515
1.948876	6.50019510808322
1.949901	6.78884696701413
1.950927	6.23054353691394
1.951952	6.55351136977216
1.952978	6.46402680005583
1.954003	6.38616168069624
1.955028	6.20870994781952
1.956054	6.4146897675685
1.957079	6.31493834229235
1.958105	6.46288567807926
1.95913	6.55161324798786
1.960155	6.4805724208302
1.961181	6.25427201429649
1.962206	5.99538330783621
1.963232	6.25122751473853
1.964257	5.89932249145824
1.965282	5.82187541043236
1.966308	5.58875706807202
1.967333	5.7661700429683
1.968358	5.98623485872347
1.969384	5.9608946539299
1.970409	5.9097731394985
1.971435	6.00847313688032
1.97246	5.72891783425544
1.973485	5.76850327095279
1.974511	5.73152903921944
1.975536	5.70101048368103
1.976562	5.42330374052902
1.977587	5.32830111576235
1.978612	5.66058317374809
1.979638	5.65334758286071
1.980663	5.6090271312021
1.981689	5.40838278323132
1.982714	5.57121127593677
1.983739	5.39815505564875
1.984765	5.67457336830902
1.98579	5.4087447024733
1.986816	5.63604715683696
1.987841	5.71692785018405
1.988866	5.4572859138646
1.989892	5.17261226049373
1.990917	5.39682429919374
1.991942	5.12824233969671
1.992968	5.24388363378994
1.993993	5.35299514961876
1.995019	5.24032327042312
1.996044	5.44634701709366
1.997069	5.38247006038241
1.998095	5.08156079697606
1.99912	5.12922469518669
2.000146	5.18637053062284
2.001171	5.39897904117806
2.002196	5.28145919171823
2.003222	5.11012946746929
2.004247	5.04775003701352
2.005273	5.2469099628305
2.006298	5.06279420327786
2.007323	5.34194328686668
2.008349	5.3223139514961
2.009374	5.26197282247571
2.010399	5.49964197028907
2.011425	5.01176641597042
2.01245	4.98242390372337
2.013476	5.04376976023292
2.014501	5.2211495140126
2.015526	5.1581146797295
2.016552	5.32965687112529
2.017577	4.96737969182569
2.018603	5.18300416105419
2.019628	5.30303719360566
2.020653	5.25922477285931
2.021679	5.05575616945052
2.022704	5.39074459558696
2.02373	5.25723179181895
2.024755	4.97030034537653
2.02578	4.96584747708183
2.026806	4.93787845509361
2.027831	4.74840089387954
2.028856	5.14102081937605
2.029882	5.16371406698759
2.030907	5.080663233118
2.031933	5.10834681573961
2.032958	4.86299539478756
2.033983	5.07081645132862
2.035009	5.39401404923219
2.036034	5.10394126413824
2.03706	5.16368263122599
2.038085	5.04970203874825
2.03911	4.89131885730475
2.040136	4.9139412730575
2.041161	5.16707295768015
2.042187	5.38913946927865
2.043212	5.37602159665091
2.044237	5.28710128798834
2.045263	5.073643234985
2.046288	5.49288685244099
2.047314	5.04265268332809
2.048339	4.77455325488825
2.049364	4.81542895036187
2.05039	4.91382755900011
2.051415	4.852252817252
2.05244	4.892393528373
2.053466	5.27420986677967
2.054491	5.03221756904079
2.055517	4.69926683375907
2.056542	4.78481476434491
2.057567	4.7462063679478
2.058593	4.62438909207887
2.059618	4.4075742719834
2.060644	4.66283388514775
2.061669	4.45735164821141
2.062694	4.64677789669896
2.06372	4.74403929550188
2.064745	4.88645091131191
2.065771	4.97431109078725
2.066796	4.60814565177838
2.067821	4.46070344269922
2.068847	4.85769423276116
2.069872	4.41732755777257
2.070897	4.15848868077442
2.071923	4.41440885982552
2.072948	4.68131253329603
2.073974	4.58255796030339
2.074999	4.77796728851297
2.076024	4.46356630222572
2.07705	4.6212314054677
2.078075	4.53051948237463
2.079101	4.3877859833898
2.080126	4.25918772541772
2.081151	4.0572984995355
2.082177	4.44434483975006
2.083202	4.22590520804135
2.084228	4.42813133371132
2.085253	4.19301078683492
2.086278	4.5598536896326
2.087304	4.10239755156238
2.088329	4.29388395732589
2.089355	4.05335691194854
2.09038	3.71466166250754
2.091405	3.94828081094975
2.092431	3.88315536624292
2.093456	4.25652580569107
2.094481	4.18492741560592
2.095507	3.93930759225286
2.096532	4.00636364176057
2.097558	3.72378070825576
2.098583	3.63135109157046
2.099608	3.59378770074286
2.100634	3.64434687904225
2.101659	3.6140624995466
2.102685	3.69779681970969
2.10371	3.76356809856724
2.104735	3.74465225459558
2.105761	3.67855523612641
2.106786	3.58411923637746
2.107812	3.45298132271824
2.108837	3.34180612910651
2.109862	3.32661884766635
2.110888	3.18472237334575
2.111913	3.39326590747027
2.112938	3.57400570967787
2.113964	3.60419461157571
2.114989	3.42816065227536
2.116015	3.04061639748549
2.11704	3.03836202341278
2.118065	2.8285118457245
2.119091	2.81913217197793
2.120116	3.09417959651039
2.121142	3.11668495536684
2.122167	2.99888326471843
2.123192	2.9291100358725
2.124218	2.68331363722603
2.125243	2.54078214816029
2.126269	2.62006326147175
2.127294	2.57759243805785
2.128319	2.63001910794234
2.129345	2.88852821936795
2.13037	2.52750033572696
2.131395	2.82589032855736
2.132421	2.71643921456693
2.133446	2.27977832410434
2.134472	2.25587972954464
2.135497	2.27722069615156
2.136522	2.56494025533437
2.137548	2.52604111042893
2.138573	2.56534123217673
2.139599	2.23430575493723
2.140624	2.15848803136457
2.141649	1.96056871737208
2.142675	2.06293452135568
2.1437	2.14099479071869
2.144726	2.20627643279644
2.145751	2.08154103014032
2.146776	2.11475520775928
2.147802	1.97375159756825
2.148827	1.60613617408799
2.149853	1.53872747125975
2.150878	1.69689478183299
2.151903	1.84396655295073
2.152929	1.70643944153697
2.153954	1.56274750249476
2.154979	1.35403483103368
2.156005	1.26336145406705
2.15703	1.25330066764768
2.158056	1.53419997379631
2.159081	1.32348084906365
2.160106	1.34376986813489
2.161132	1.13904103358281
2.162157	0.952307228839139
2.163183	1.00825265041422
2.164208	0.976631098022458
2.165233	0.884334902879039
2.166259	0.998492555802601
2.167284	0.737220643674911
2.16831	0.541433920485492
2.169335	0.663818329993309
2.17036	0.61728614775096
2.171386	0.62070535596054
2.172411	0.540356957972795
2.173436	0.488914395047906
2.174462	0.463580512761839
2.175487	0.352876802152425
2.176513	0.36375762159739
2.177538	0.21937794898166
2.178563	0.265597922543551
2.179589	0.254960515812172
2.180614	0.0659010757933928
2.18164	0.0643278492213536
2.182665	0.0245853050231739
2.18369	0.035205147916434
2.184716	0.0543063408615504
2.185741	0.149900008600069
2.186767	0.0890570654994903
2.187792	0.0136598790117156
2.188817	0.137241131733868
2.189843	0.141674522943716
2.190868	0.149746732696717
2.191893	0.176320216015935
2.192919	0.18541523013898
2.193944	0.145032457452579
2.19497	0.275346867100772
2.195995	0.127033189245616
2.19702	0.272778711274029
2.198046	0.196175261766004
2.199071	0.252255638014079
2.200097	0.247915569195789
2.201122	0.267883877910934
2.202147	0.224269838759303
2.203173	0.274967790580226
2.204198	0.262605353674754
2.205224	0.27215167252824
2.206249	0.190223314905158
2.207274	0.253515973070309
2.2083	0.177885191298973
2.209325	0.276868431858961
2.210351	0.33270512385596
2.211376	0.256845587101219
2.212401	0.153815186906438
2.213427	0.172721251333152
2.214452	0.166578434224643
2.215477	0.198001373507494
2.216503	0.188260662515385
2.217528	0.0878355558818455
2.218554	0.0946956140768014
2.219579	0.0799604866133549
2.220604	0.0322921301636656
2.22163	0.0437688596831366
2.222655	0.0700356266092372
2.223681	0.0855251110373661
2.224706	0.0664611059921892
2.225731	0.117449897074606
2.226757	0.0247328419505274
2.227782	0.149145160352708
2.228808	0.0425553148221982
2.229833	0.0814389587330314
2.230858	0.0419160570390453
2.231884	0.0049152496750624
2.232909	0.0272387060783676
2.233934	0.0686023148238862
2.23496	0.0313564959696073
2.235985	0.0950990491091092
2.237011	0.087139466911154
2.238036	0.0301432653204476
2.239061	0.0488882522764365
2.240087	0.0895708562829791
2.241112	0.12070065446114
2.242138	0.147117125762991
2.243163	0.0345593654508261
2.244188	0.0835953134952648
2.245214	0.0447783069870831
2.246239	0.0125128390789406
2.247265	0.0441773331809979
2.24829	0.0598644951703537
2.249315	0.0486259727916758
2.250341	0.001602292
2.251366	0.0693212079063868
2.252392	0.0454868156768849
2.253417	0.0481067476792705
2.254442	0.050198943888827
2.255468	0.0260260107898886
2.256493	0.00119610005425435
2.257518	0.0136651847523938
2.258544	0.049305305602372
2.259569	0.0638318921060308
2.260595	0.0360485431229663
2.26162	0.0951592916941299
2.262645	0.0661188295962209
2.263671	0.022165733648352
2.264696	0.0725153360599763
2.265722	0.0310674132272788
2.266747	0.0895276163493667
2.267772	0.0273226364533886
2.268798	0.0525814350084153
2.269823	0.00321547264894797
2.270849	0.079249543546141
2.271874	0.0233185775885396
2.272899	0.182229019724251
2.273925	0.0415043324086269
2.27495	0.0451076849667482
2.275975	0.0958760534199286
2.277001	0.0201304430270741
2.278026	0.0801038123148012
2.279052	0.0179670547601102
2.280077	0.0875292822411209
2.281102	0.0303129814734826
2.282128	0.102848743886436
2.283153	0.0503267400438795
2.284179	0.0245268503951404
2.285204	0.00847058425347066
2.286229	0.0814396910554111
2.287255	0.0649859783164535
2.28828	0.097979135755897
2.289306	0.0340877583460914
2.290331	0.0462023236942353
2.291356	0.0651444032050413
2.292382	0.0484746803651133
2.293407	0.0521648347737228
2.294433	0.0816735238905191
2.295458	0.0205873585541436
2.296483	0.0463451792906069
2.297509	0.0554390600431562
2.298534	0.0563672258885551
2.299559	0.0405167733191687
2.300585	0.115334464020854
2.30161	0.0705820961850022
2.302636	0.0349964911719804
2.303661	0.0285061278284872
2.304686	0.0514466208425335
2.305712	0.0810808507158005
2.306737	0.0242539840985682
2.307763	0.0768698046902222
2.308788	0.127367600416227
2.309813	0.0205972614692852
2.310839	0.0510563883272965
2.311864	0.0582140383575448
2.31289	0.0505938609717881
2.313915	0.072336819384355
2.31494	0.0543984363933229
2.315966	0.0266877733204908
2.316991	0.0414754559128005
2.318016	0.0282674716849597
2.319042	0.0211514169298309
2.320067	0.0524390346721033
2.321093	0.048290641045918
2.322118	0.0413134764592724
2.323143	0.0664051334453971
2.324169	0.0619808675438494
2.325194	0.0395362756647424
2.32622	0.0407568028014968
2.327245	0.0597297733402345
2.32827	0.0472126922198231
2.329296	0.0500648777448881
2.330321	0.0892390815803323
2.331347	0.0500115392383558
2.332372	0.0368984606742055
2.333397	0.0110698386210681
2.334423	0.0522997539954329
2.335448	0.0637229939602543
2.336473	0.0175506159621254
2.337499	0.047492238384196
2.338524	0.0731791687253155
2.33955	0.0424103991502202
2.340575	0.0725634182492519
2.3416	0.0540189213212824
2.342626	0.0548502419072924
2.343651	0.0860088988845602
2.344677	0.0450538508112792
2.345702	0.0123246385536627
2.346727	0.0144357589298069
2.347753	0.0215187409225215
2.348778	0.0643256063745224
2.349804	0.0120661458064425
2.350829	0.0665063429802241
2.351854	0.10366114960263
2.35288	0.0387591920463224
2.353905	0.0529113581165254
2.354931	0.0339376323118894
2.355956	0.0171767648629944
2.356981	0.0208039597047507
2.358007	0.0391192298027006
2.359032	0.0417398726426141
2.360057	0.0266737509439873
2.361083	0.0217766546766859
2.362108	0.00880620123519262
2.363134	0.039942659471053
2.364159	0.0348659673376446
2.365184	0.0616969604227275
2.36621	0.00789640387870713
2.367235	0.0511248980479571
2.368261	0.0386795249753355
2.369286	0.0887704849577972
2.370311	0.036598230809166
2.371337	0.113127149583871
2.372362	0.0390554095588604
2.373388	0.027012246464243
2.374413	0.0586219833220024
2.375438	0.0379153453176151
2.376464	0.0593526252041609
2.377489	0.00734126039929221
2.378514	0.0292145378521807
2.37954	0.0784624988738244
2.380565	0.110358213519769
2.381591	0.0937255408134778
2.382616	0.0785178673945116
2.383641	0.0677801808074794
2.384667	0.0730765810618812
2.385692	0.0826856599458274
2.386718	0.0271532707900982
2.387743	0.0162209871318271
2.388768	0.084868746403949
2.389794	0.0551897785678278
2.390819	0.0174792916006262
2.391845	0.049342436007373
2.39287	0.0993316410967301
2.393895	0.0532137461657512
2.394921	0.0791679500901785
2.395946	0.0953831907269305
2.396972	0.0528877634936816
2.397997	0.0226595477998812
2.399022	0.0177350469159099
2.400048	0.0481642809855187
2.401073	0.0400750466985178
2.402098	0.0299011756304698
2.403124	0.130828747338267
2.404149	0.0295632532562876
2.405175	0.0444935446468391
2.4062	0.0727510595398892
2.407225	0.0819989470121154
2.408251	0.0672908398280219
2.409276	0.0503268527113796
2.410302	0.105747898528501
2.411327	0.0750058514641531
2.412352	0.0416181644256111
2.413378	0.0161147430678122
2.414403	0.0354724638864852
2.415429	0.0582991999238604
2.416454	0.148111438856086
2.417479	0.149924315025503
2.418505	0.0720566788771069
2.41953	0.074023223853994
2.420555	0.129943700270473
2.421581	0.0192817155315035
2.422606	0.129865207865781
2.423632	0.101151614520209
2.424657	0.0441345772915455
2.425682	0.100290567070211
2.426708	0.0256595173431343
2.427733	0.0728410569449744
2.428759	0.0539493642953694
2.429784	0.0320061129336147
2.430809	0.0871072312132977
2.431835	0.142400107835853
2.43286	0.0113606368721873
2.433886	0.0628566694043281
2.434911	0.171561309612191
2.435936	0.093184991033205
2.436962	0.0966213380246232
2.437987	0.0910425674069075
2.439012	0.0973873832543929
2.440038	0.0914530738701576
2.441063	0.146474136454409
2.442089	0.110736705333653
2.443114	0.15307980178506
2.444139	0.0672366639509485
2.445165	0.0697117743116993
2.44619	0.0631254984925814
2.447216	0.0339238928743098
2.448241	0.108913698961301
2.449266	0.0632763215236537
2.450292	0.0712250042108974
2.451317	0.0974815683815792
2.452343	0.0450073949727042
2.453368	0.0742018211100078
2.454393	0.0314056958937133
2.455419	0.125713259669311
2.456444	0.121261133628432
2.45747	0.0297813069100552
2.458495	0.081730582906068
2.45952	0.0626309595788489
2.460546	0.0385021266200028
2.461571	0.0764451287991099
2.462596	0.158638667611532
2.463622	0.0256707355031093
2.464647	0.0478446667316358
2.465673	0.0740666827793098
2.466698	0.0299768404410555
2.467723	0.0443191542247142
2.468749	0.0314231989908555
2.469774	0.0482222241825553
2.4708	0.0374928102409565
2.471825	0.0729706036802903
2.47285	0.0565320375354807
2.473876	0.0474298304389436
2.474901	0.0427532778845248
2.475927	0.0522259107296369
2.476952	0.0962087847410105
2.477977	0.0645725104517162
2.479003	0.0314474876338445
2.480028	0.0496705582641329
2.481053	0.0334749168529111
2.482079	0.0174455319885592
2.483104	0.0781592967095898
2.48413	0.0601711744675621
2.485155	0.0658404823757193
2.48618	0.0795794182876358
2.487206	0.0964492279136484
2.488231	0.0291523286819129
2.489257	0.0812832115690439
2.490282	0.0447521895473339
2.491307	0.0195627758952487
2.492333	0.0715920174037441
2.493358	0.121759511895638
2.494384	0.0340328406547338
2.495409	0.099307175500434
2.496434	0.0490146682578042
2.49746	0.0968757040163157
2.498485	0.0759185091134606
2.49951	0.0915455526821555
2.500536	0.0710470485644675
2.501561	0.127508691516974
2.502587	0.0704824681337288
2.503612	0.107982423005726
2.504637	0.0962554384687561
2.505663	0.0751774133859931
2.506688	0.0970011599262798
2.507714	0.0833617234021036
2.508739	0.0593421285507092
2.509764	0.0205419236189262
2.51079	0.120903067362039
2.511815	0.103646124553134
2.512841	0.109079058059546
2.513866	0.075120012777029
2.514891	0.0505266091099423
2.515917	0.126060193848501
2.516942	0.120487450947541
2.517968	0.122378996632365
2.518993	0.057739389488745
2.520018	0.147763727376985
2.521044	0.15701248990985
2.522069	0.0305612991181609
2.523094	0.0663094625787135
2.52412	0.153385287349023
2.525145	0.0558180171887931
2.526171	0.135786534218119
2.527196	0.113470375580925
2.528221	0.134652851517776
2.529247	0.210372287386011
2.530272	0.139128768478817
2.531298	0.214143123484154
2.532323	0.133161759636995
2.533348	0.171690285671706
2.534374	0.188594557802499
2.535399	0.187393860570324
2.536425	0.209158879141906
2.53745	0.187076618220408
2.538475	0.210246864947019
2.539501	0.224926852543542
2.540526	0.304932569559583
2.541551	0.25880975750134
2.542577	0.210637616229296
2.543602	0.256861607565473
2.544628	0.212673435882109
2.545653	0.248289395774085
2.546678	0.301926792758632
2.547704	0.290098899066704
2.548729	0.264310486907464
2.549755	0.312428327857578
2.55078	0.320916823187224
[truncated: 48 more rows]
