# Supplementary material for: Nanoscale magnonic Fabry-Pérot resonator for low-loss spin-wave manipulation
Source: Nat Commun. 2021 Apr 16;12:2293. doi: 10.1038/s41467-021-22520-6 (PMC8052321; doi:10.1038/s41467-021-22520-6)
Supplement: Supplementary file 4 — Source Data [file 41467_2021_22520_MOESM4_ESM.zip › Source data/Fig4/Fig4e, YIG-Py.txt]

0.53	0.129149068321852
0.531025891548608	0.245603583150362
0.532051783097215	0.294162888150715
0.533077674645823	0.344326540208114
0.534103566194431	0.129894992551787
0.535129457743039	0.063210589759341
0.536155349291646	0.396607963281538
0.537181240840254	0.266811983893565
0.538207132388862	0.173162713413291
0.53923302393747	0.313329250057029
0.540258915486077	0.39137382292136
0.541284807034685	0.0267769021283151
0.542310698583293	0.350519762669839
0.5433365901319	0.201037202782133
0.544362481680508	0.163490172154667
0.545388373229116	0.107978143493041
0.546414264777723	0.136565639459984
0.547440156326331	0.0496980984111394
0.548466047874939	0.420892920641022
0.549491939423547	0.143705852574967
0.550517830972154	0.138282754381463
0.551543722520762	0.150347491202269
0.55256961406937	0.0706739041909247
0.553595505617978	0.212302097624918
0.554621397166585	0.171878291859357
0.555647288715193	0.277425562441027
0.556673180263801	0.313428220428937
0.557699071812408	0.366657693348634
0.558724963361016	0.0552194972717662
0.559750854909624	0.393463673949515
0.560776746458232	0.342370345333894
0.561802638006839	0.197172606385801
0.562828529555447	0.177639840961705
0.563854421104055	0.135758681384021
0.564880312652662	0.198024008205091
0.56590620420127	0.165241985056227
0.566932095749878	0.0921789303308083
0.567957987298486	0.343647261956953
0.568983878847093	0.143620543032117
0.570009770395701	0.10238117974601
0.571035661944309	0.115830041638612
0.572061553492917	0.371306855623783
0.573087445041524	0.119837127189988
0.574113336590132	0.172841094413366
0.57513922813874	0.231843158574437
0.576165119687347	0.123902991645238
0.577191011235955	0.0787797175999793
0.578216902784563	0.221756357310086
0.57924279433317	0.119074432190396
0.580268685881778	0.2643922713264
0.581294577430386	0.405832401479737
0.582320468978994	0.03932778167341
0.583346360527601	0.143292686947032
0.584372252076209	0.151277670411063
0.585398143624817	0.183068552439243
0.586424035173425	0.165669711251514
0.587449926722032	0.0272997702148003
0.58847581827064	0.416840676613463
0.589501709819248	0.331686018799301
0.590527601367855	0.342668472916112
0.591553492916463	0.254008238525919
0.592579384465071	0.173344076403538
0.593605276013679	0.282765265049102
0.594631167562286	0.146858251763849
0.595657059110894	0.0337406915931328
0.596682950659502	0.0736706076567996
0.597708842208109	0.280904836594399
0.598734733756717	0.260951782768339
0.599760625305325	0.131073715984466
0.600786516853933	0.192084039253542
0.60181240840254	0.0963797471699215
0.602838299951148	0.027747330149254
0.603864191499756	0.290524294925368
0.604890083048363	0.0556457927104188
0.605915974596971	0.105149252051827
0.606941866145579	0.206946142308583
0.607967757694187	0.113212730664616
0.608993649242794	0.0733797928921171
0.610019540791402	0.207731392545281
0.61104543234001	0.185369019866758
0.612071323888618	0.12766099193862
0.613097215437225	0.131119794813546
0.614123106985833	0.188774380833736
0.615148998534441	0.126143906130959
0.616174890083048	0.159682891816532
0.617200781631656	0.196854930079615
0.618226673180264	0.0930578858978509
0.619252564728872	0.036135466762826
0.620278456277479	0.0718562412523679
0.621304347826087	0.360055240846817
0.622330239374695	0.174195133623579
0.623356130923302	0.0519695130251184
0.62438202247191	0.172142360670381
0.625407914020518	0.181974236210594
0.626433805569126	0.239225840308809
0.627459697117733	0.176001792326848
0.628485588666341	0.284185105211181
0.629511480214949	0.120606639865409
0.630537371763557	0.321929259758067
0.631563263312164	0.157025394422324
0.632589154860772	0.0959347334050713
0.63361504640938	0.102421714829677
0.634640937957987	0.145258853172018
0.635666829506595	0.0687444299677647
0.636692721055203	0.164850110937451
0.63771861260381	0.178096335690801
0.638744504152418	0.16886773844426
0.639770395701026	0.180793277819284
0.640796287249634	0.14606864758551
0.641822178798241	0.364676854296435
0.642848070346849	0.0205998974460735
0.643873961895457	0.0512465687267548
0.644899853444065	0.165713584913884
0.645925744992672	0.136118665886599
0.64695163654128	0.212363902627777
0.647977528089888	0.0960966528070926
0.649003419638495	0.0159790527669209
0.650029311187103	0.147971121419231
0.651055202735711	0.162840737449896
0.652081094284318	0.0506472347316623
0.653106985832926	0.115833954408808
0.654132877381534	0.368465990990553
0.655158768930142	0.122762645261679
0.656184660478749	0.327363438105372
0.657210552027357	0.160222138201069
0.658236443575965	0.149407824881527
0.659262335124573	0.124696809868501
0.66028822667318	0.0864338349049682
0.661314118221788	0.206494201117882
0.662340009770396	0.232437778640758
0.663365901319003	0.191849625430566
0.664391792867611	0.0940259627559548
0.665417684416219	0.109211540293217
0.666443575964827	0.0991383071642889
0.667469467513434	0.254835083928273
0.668495359062042	0.128395614584255
0.66952125061065	0.19964254742126
0.670547142159257	0.127629306106838
0.671573033707865	0.119645009639398
0.672598925256473	0.0607400267477364
0.673624816805081	0.0438787424594666
0.674650708353688	0.134463917217057
0.675676599902296	0.154142120052697
0.676702491450904	0.0711531382820083
0.677728382999512	0.231144347313318
0.678754274548119	0.281172578604398
0.679780166096727	0.220694051833415
0.680806057645335	0.119635992902611
0.681831949193942	0.131840522548276
0.68285784074255	0.0540077636347257
0.683883732291158	0.160081324459046
0.684909623839766	0.0502101871932081
0.685935515388373	0.161942723272551
0.686961406936981	0.106881868478851
0.687987298485589	0.108049619258191
0.689013190034196	0.219328096828379
0.690039081582804	0.052930482128491
0.691064973131412	0.129612550810872
0.69209086468002	0.168914420485671
0.693116756228627	0.176401358901263
0.694142647777235	0.118853755289455
0.695168539325843	0.157761285621197
0.69619443087445	0.0835863344796361
0.697220322423058	0.2052535913326
0.698246213971666	0.0259399690323255
0.699272105520274	0.113180975885288
0.700297997068881	0.26989626595759
0.701323888617489	0.0551384161746594
0.702349780166097	0.118385839419702
0.703375671714704	0.0515913162959516
0.704401563263312	0.0395950352992758
0.70542745481192	0.081043405704858
0.706453346360528	0.0274055296139812
0.707479237909135	0.0247126480414483
0.708505129457743	0.0913518683406464
0.709531021006351	0.116037389152705
0.710556912554958	0.210822008341881
0.711582804103566	0.228450298603526
0.712608695652174	0.128964222980532
0.713634587200782	0.0523486049039332
0.714660478749389	0.150732512955151
0.715686370297997	0.0663683299470727
0.716712261846605	0.149570851402206
0.717738153395213	0.207185285606676
0.71876404494382	0.172221326383663
0.719789936492428	0.067617987022231
0.720815828041036	0.0183068627860079
0.721841719589643	0.0915827740850107
0.722867611138251	0.0956341693486931
0.723893502686859	0.0953364384954361
0.724919394235467	0.148456335718907
0.725945285784074	0.109422465480091
0.726971177332682	0.113645155912062
0.72799706888129	0.156705164375173
0.729022960429897	0.155545768861045
0.730048851978505	0.166152451261891
0.731074743527113	0.0572172476248657
0.732100635075721	0.160388477621305
0.733126526624328	0.218473184271663
0.734152418172936	0.182385832119758
0.735178309721544	0.0985377546262599
0.736204201270152	0.0767337083968982
0.737230092818759	0.0865675090900697
0.738255984367367	0.118710687307575
0.739281875915975	0.0751675067398906
0.740307767464582	0.0650558093185981
0.74133365901319	0.115702455032334
0.742359550561798	0.22509411757283
0.743385442110405	0.2266932528014
0.744411333659013	0.106748245692812
0.745437225207621	0.0879479716019705
0.746463116756229	0.199588075588145
0.747489008304836	0.0992089717502818
0.748514899853444	0.125152341402362
0.749540791402052	0.0868553080562455
0.75056668295066	0.163736962705562
0.751592574499267	0.164656842642656
0.752618466047875	0.0330036757747371
0.753644357596483	0.0651965134993168
0.75467024914509	0.273001089404145
0.755696140693698	0.125888749522323
0.756722032242306	0.11888081861988
0.757747923790914	0.165516472041869
0.758773815339521	0.132918727513295
0.759799706888129	0.166394679723271
0.760825598436737	0.100389622136857
0.761851489985344	0.215422717455356
0.762877381533952	0.0704905299743107
0.76390327308256	0.123128936739391
0.764929164631168	0.0799584052857506
0.765955056179775	0.160047387404165
0.766980947728383	0.113529926196499
0.768006839276991	0.0738063328515792
0.769032730825598	0.257162913440726
0.770058622374206	0.165966048766811
0.771084513922814	0.258001794974885
0.772110405471422	0.127283310366008
0.773136297020029	0.0228850106833014
0.774162188568637	0.138866777521083
0.775188080117245	0.0424413193768113
0.776213971665852	0.101919017991563
0.77723986321446	0.132405991374926
0.778265754763068	0.0544169251155456
0.779291646311676	0.035545430867639
0.780317537860283	0.0815844070263785
0.781343429408891	0.137658984826414
0.782369320957499	0.128950132445829
0.783395212506107	0.0615928161288287
0.784421104054714	0.109453779143915
0.785446995603322	0.0805940689775234
0.78647288715193	0.113635264797814
0.787498778700537	0.0366120553757051
0.788524670249145	0.0607071272583582
0.789550561797753	0.074548382865971
0.790576453346361	0.243090988196478
0.791602344894968	0.0125348689955573
0.792628236443576	0.0319580642923144
0.793654127992184	0.114655024718234
0.794680019540791	0.273327515185133
0.795705911089399	0.0259393163474618
0.796731802638007	0.129704804487892
0.797757694186615	0.155463506833542
0.798783585735222	0.0475799994221079
0.79980947728383	0.0157425474542262
0.800835368832438	0.103047838753739
0.801861260381045	0.131864576774989
0.802887151929653	0.0833407943324108
0.803913043478261	0.202602728283507
0.804938935026869	0.0800347518234325
0.805964826575476	0.175092735970057
0.806990718124084	0.135512580115694
0.808016609672692	0.0740829766388534
0.8090425012213	0.0935822557022869
0.810068392769907	0.133369161787672
0.811094284318515	0.160909811443689
0.812120175867123	0.0872073075134166
0.81314606741573	0.105875167759399
0.814171958964338	0.0862242627306752
0.815197850512946	0.0666771296720322
0.816223742061553	0.101756497704462
0.817249633610161	0.2137803473367
0.818275525158769	0.0845465212167083
0.819301416707377	0.109116911029093
0.820327308255984	0.196049131430842
0.821353199804592	0.132511321613702
0.8223790913532	0.103779432774401
0.823404982901808	0.0933157784732384
0.824430874450415	0.0256966589844326
0.825456765999023	0.182551315747244
0.826482657547631	0.0440860598858188
0.827508549096238	0.0632713155601778
0.828534440644846	0.0701488046206035
0.829560332193454	0.135845136740371
0.830586223742062	0.087254288370342
0.831612115290669	0.0063485343185422
0.832638006839277	0.106692679006502
0.833663898387885	0.0699771824896802
0.834689789936492	0.0859480567145232
0.8357156814851	0.0933702715482551
0.836741573033708	0.104058532103583
0.837767464582316	0.117943352967616
0.838793356130923	0.102721422227729
0.839819247679531	0.0972055059933958
0.840845139228139	0.0422314713721509
0.841871030776747	0.068231073754431
0.842896922325354	0.179644356901796
0.843922813873962	0.102963179117653
0.84494870542257	0.0686753669857956
0.845974596971177	0.0953004625614083
0.847000488519785	0.164257689542441
0.848026380068393	0.0674993257990871
0.849052271617001	0.0894106244999295
0.850078163165608	0.116248213887408
0.851104054714216	0.0917322781514124
0.852129946262824	0.104969739819148
0.853155837811431	0.078689525020237
0.854181729360039	0.0849801774479702
0.855207620908647	0.0667507093805789
0.856233512457255	0.0447190086880926
0.857259404005862	0.052871897242104
0.85828529555447	0.14486672403593
0.859311187103078	0.0949338395166892
0.860337078651685	0.0790578894588725
0.861362970200293	0.0359833694938495
0.862388861748901	0.104500668321706
0.863414753297509	0.128720415986567
0.864440644846116	0.0392034424018223
0.865466536394724	0.0691029165180747
0.866492427943332	0.0638833671618905
0.867518319491939	0.0600065691405641
0.868544211040547	0.118649646303115
0.869570102589155	0.0654130999411716
0.870595994137763	0.0695843703784327
0.87162188568637	0.082926479086565
0.872647777234978	0.0191300783557471
0.873673668783586	0.0560987174250758
0.874699560332193	0.174819546713175
0.875725451880801	0.101196228089012
0.876751343429409	0.100193406948618
0.877777234978017	0.186257435387826
0.878803126526624	0.0635544802139747
0.879829018075232	0.099947673517309
0.88085490962384	0.0688328487686257
0.881880801172447	0.0996721671679135
0.882906692721055	0.073086582734766
0.883932584269663	0.202825237648579
0.884958475818271	0.12240322937432
0.885984367366878	0.0618932977902539
0.887010258915486	0.0767002440239202
0.888036150464094	0.0771754904698143
0.889062042012702	0.0682684735144521
0.890087933561309	0.104445726761845
0.891113825109917	0.0986607200348984
0.892139716658525	0.074806465543172
0.893165608207132	0.0474509541448989
0.89419149975574	0.0317138294370169
0.895217391304348	0.0608407157262865
0.896243282852956	0.0313201645994541
0.897269174401563	0.11490619195366
0.898295065950171	0.0618365726018284
0.899320957498779	0.168349475638328
0.900346849047386	0.0690784893516817
0.901372740595994	0.0338467886389539
0.902398632144602	0.049690025986901
0.90342452369321	0.0453129651542613
0.904450415241817	0.100915712103369
0.905476306790425	0.0265601001528402
0.906502198339033	0.0868115587827635
0.907528089887641	0.124673428134732
0.908553981436248	0.0672714525250682
0.909579872984856	0.0107302852024597
0.910605764533464	0.0399113656623336
0.911631656082071	0.0924039926021638
0.912657547630679	0.0206617006033546
0.913683439179287	0.0491847782519196
0.914709330727895	0.0769060821518762
0.915735222276502	0.0734254075507613
0.91676111382511	0.0523699207373947
0.917787005373718	0.193537515200393
0.918812896922325	0.0998247869487173
0.919838788470933	0.0990939312546031
0.920864680019541	0.186339263570418
0.921890571568148	0.106106629088849
0.922916463116756	0.0100935539158775
0.923942354665364	0.0544296143295477
0.924968246213972	0.0240403647017532
0.925994137762579	0.0348071030232049
0.927020029311187	0.023917640565616
0.928045920859795	0.0498328999378734
0.929071812408403	0.0785814675576729
0.93009770395701	0.0712389323343828
0.931123595505618	0.0841580098588988
0.932149487054226	0.173673617944695
0.933175378602833	0.223169372537994
0.934201270151441	0.0839055539936483
0.935227161700049	0.0563781447834708
0.936253053248657	0.168144588337771
0.937278944797264	0.117613527591543
0.938304836345872	0.136255260989779
0.93933072789448	0.0361182887697147
0.940356619443087	0.0372204477463477
0.941382510991695	0.162143969635881
0.942408402540303	0.0378347244028141
0.943434294088911	0.0240413502331296
0.944460185637518	0.132009512227962
0.945486077186126	0.117106185120654
0.946511968734734	0.0803532468219897
0.947537860283342	0.0274900875586819
0.948563751831949	0.12585495721034
0.949589643380557	0.0635734579768538
0.950615534929165	0.0297184049528705
0.951641426477772	0.0543224131419666
0.95266731802638	0.109223441481781
0.953693209574988	0.0977154517212258
0.954719101123596	0.105595972430249
0.955744992672203	0.0536624144645924
0.956770884220811	0.104705910294692
0.957796775769419	0.100265865664919
0.958822667318026	0.16740508643793
0.959848558866634	0.108647625935432
0.960874450415242	0.138538112870114
0.96190034196385	0.0542117129268666
0.962926233512457	0.0336929235717472
0.963952125061065	0.0712664609999318
0.964978016609673	0.180769131908769
0.966003908158281	0.086008707226239
0.967029799706888	0.0756728677272442
0.968055691255496	0.10035717052915
0.969081582804104	0.100537711609629
0.970107474352711	0.138685133679087
0.971133365901319	0.0961561381909288
0.972159257449927	0.0725851430092701
0.973185148998534	0.0904675254094026
0.974211040547142	0.0784045624820552
0.97523693209575	0.108412925208243
0.976262823644358	0.0331787530157279
0.977288715192965	0.182168692423353
0.978314606741573	0.0835300757004482
0.979340498290181	0.0712508371308415
0.980366389838788	0.0898267095018765
0.981392281387396	0.0657009046032465
0.982418172936004	0.196336561594243
0.983444064484612	0.0533288938056829
0.984469956033219	0.0403216336078909
0.985495847581827	0.0778796500157422
0.986521739130435	0.0479887650870045
0.987547630679042	0.0779719364938976
0.98857352222765	0.0867738996877638
0.989599413776258	0.0944684626913517
0.990625305324866	0.0697355958218053
0.991651196873473	0.00916930033762882
0.992677088422081	0.153636273071269
0.993702979970689	0.0876519036870051
0.994728871519297	0.101329448476842
0.995754763067904	0.050157138311376
0.996780654616512	0.0537413651691469
0.99780654616512	0.145141747499985
0.998832437713727	0.0690813361916697
0.999858329262335	0.0263393743714486
1.00088422081094	0.0514182529749942
1.00191011235955	0.0967819735619645
1.00293600390816	0.0648959283850505
1.00396189545677	0.0587951299330565
1.00498778700537	0.0800415856528333
1.00601367855398	0.0886074318700215
1.00703957010259	0.153856089754862
1.0080654616512	0.0452372571122255
1.0090913531998	0.0798908155489591
1.01011724474841	0.0390247586505144
1.01114313629702	0.0909075634897257
1.01216902784563	0.0748936197681919
1.01319491939424	0.176447282347556
1.01422081094284	0.114170432364426
1.01524670249145	0.105913180197483
1.01627259404006	0.0959200035995543
1.01729848558867	0.081399963590619
1.01832437713727	0.150003764883706
1.01935026868588	0.0787606690653679
1.02037616023449	0.0856477318825531
1.0214020517831	0.117241384526806
1.02242794333171	0.0661108089917239
1.02345383488031	0.0995672896624039
1.02447972642892	0.0664014929742856
1.02550561797753	0.0511873172909482
1.02653150952614	0.100790291356168
1.02755740107474	0.0618711639141628
1.02858329262335	0.121026435715721
1.02960918417196	0.0437981520991754
1.03063507572057	0.0330476668729144
1.03166096726917	0.105177909639334
1.03268685881778	0.0469854353982444
1.03371275036639	0.0495692348483502
1.034738641915	0.0204858068604583
1.03576453346361	0.0567630439186191
1.03679042501221	0.0447389723922446
1.03781631656082	0.0928323567645225
1.03884220810943	0.06284678405548
1.03986809965804	0.0771117233018074
1.04089399120664	0.0889433614231513
1.04191988275525	0.0218380154836469
1.04294577430386	0.0297103567262327
1.04397166585247	0.0482090597130757
1.04499755740108	0.0837494199716511
1.04602344894968	0.043173042454797
1.04704934049829	0.0166618456150789
1.0480752320469	0.0198550446564777
1.04910112359551	0.163177890332976
1.05012701514411	0.0434647201603289
1.05115290669272	0.0559694339076696
1.05217879824133	0.0679966996172167
1.05320468978994	0.144033315539245
1.05423058133854	0.0775205475163585
1.05525647288715	0.0443503279308713
1.05628236443576	0.0556259405507404
1.05730825598437	0.0737370521862489
1.05833414753298	0.183875606959467
1.05936003908158	0.0278408469552221
1.06038593063019	0.123602040730982
1.0614118221788	0.118700878751309
1.06243771372741	0.070294012682853
1.06346360527601	0.070584045386582
1.06448949682462	0.0280538840358693
1.06551538837323	0.128795698544488
1.06654127992184	0.140925882980554
1.06756717147044	0.0513542854433727
1.06859306301905	0.128898968883046
1.06961895456766	0.00752403284566362
1.07064484611627	0.0654338855930817
1.07167073766488	0.0758224770079882
1.07269662921348	0.0284449608181403
1.07372252076209	0.0122264703985735
1.0747484123107	0.0705983141936952
1.07577430385931	0.010455036573727
1.07680019540791	0.0729662222113835
1.07782608695652	0.0380247409731112
1.07885197850513	0.192389038490497
1.07987787005374	0.0124926980776352
1.08090376160235	0.0298660610030945
1.08192965315095	0.0113875926854724
1.08295554469956	0.010711115782561
1.08398143624817	0.162724898577377
1.08500732779678	0.0819684871535427
1.08603321934538	0.0281042410762682
1.08705911089399	0.0473286937335746
1.0880850024426	0.0877214174386672
1.08911089399121	0.0270743999576277
1.09013678553981	0.0807120230088758
1.09116267708842	0.0720926400330332
1.09218856863703	0.0630606591628456
1.09321446018564	0.0784636370455289
1.09424035173425	0.0878309292196052
1.09526624328285	0.0759267255420646
1.09629213483146	0.054813855231319
1.09731802638007	0.0441100096411982
1.09834391792868	0.100791149029224
1.09936980947728	0.0788152097953466
1.10039570102589	0.0761840894130261
1.1014215925745	0.0649887038780527
1.10244748412311	0.0641772140875685
1.10347337567171	0.0752114339958394
1.10449926722032	0.0515289508324059
1.10552515876893	0.0490209864766683
1.10655105031754	0.107501004336598
1.10757694186615	0.0962297809226567
1.10860283341475	0.0857843838669044
1.10962872496336	0.0395792686124643
1.11065461651197	0.102335570425932
1.11168050806058	0.0639590839808834
1.11270639960918	0.0618363928785412
1.11373229115779	0.0386797807055041
1.1147581827064	0.0952147853762265
1.11578407425501	0.0619782026856386
1.11680996580362	0.0328772256384245
1.11783585735222	0.0624363960521892
1.11886174890083	0.0567387621777749
1.11988764044944	0.0272164055657613
1.12091353199805	0.0819853631225977
1.12193942354665	0.133660431825053
1.12296531509526	0.0548018146596196
1.12399120664387	0.0674246654759169
1.12501709819248	0.0887723945715126
1.12604298974108	0.0651724396288876
1.12706888128969	0.0589761954917312
1.1280947728383	0.0201491570834093
1.12912066438691	0.0861827660049181
1.13014655593552	0.0441317082294216
1.13117244748412	0.0989357008518361
1.13219833903273	0.0800463147126237
1.13322423058134	0.0212197104199704
1.13425012212995	0.0298687911414044
1.13527601367855	0.0620829891180459
1.13630190522716	0.0481331950820897
1.13732779677577	0.0729852840816078
1.13835368832438	0.0909159308995085
1.13937957987299	0.129595517277581
1.14040547142159	0.072538414469949
1.1414313629702	0.0594147313647223
1.14245725451881	0.120833533238875
1.14348314606742	0.0612487786741295
1.14450903761602	0.0967816527327267
1.14553492916463	0.10014983140138
1.14656082071324	0.074484101379495
1.14758671226185	0.0814361339493471
1.14861260381045	0.0772019838240158
1.14963849535906	0.0575067167556321
1.15066438690767	0.0604536193254713
1.15169027845628	0.0535544418262727
1.15271617000489	0.0870982262970814
1.15374206155349	0.169475251898146
1.1547679531021	0.0882469645523436
1.15579384465071	0.0895288402350047
1.15681973619932	0.0587595201483343
1.15784562774792	0.0945301036582323
1.15887151929653	0.0321626866914716
1.15989741084514	0.0668354253399266
1.16092330239375	0.0836448845986785
1.16194919394235	0.0601938077034789
1.16297508549096	0.107525178227484
1.16400097703957	0.0626592964193008
1.16502686858818	0.0151705080502039
1.16605276013679	0.0987285486221939
1.16707865168539	0.0902696832779583
1.168104543234	0.073698369999963
1.16913043478261	0.00846486187767225
1.17015632633122	0.105458709549285
1.17118221787982	0.107984370112831
1.17220810942843	0.0657545944390471
1.17323400097704	0.0535809904380525
1.17425989252565	0.0789951776259115
1.17528578407426	0.059469742159341
1.17631167562286	0.0640565179125198
1.17733756717147	0.108146257038945
1.17836345872008	0.0282379015996586
1.17938935026869	0.0849717862933103
1.18041524181729	0.0620651448416009
1.1814411333659	0.0619105092907472
1.18246702491451	0.0210854329052476
1.18349291646312	0.0283982202329389
1.18451880801172	0.0343823552501134
1.18554469956033	0.0331690914947877
1.18657059110894	0.0995986061339962
1.18759648265755	0.0440627610083799
1.18862237420616	0.105618732178189
1.18964826575476	0.147820104049652
1.19067415730337	0.109725915973448
1.19170004885198	0.0533170981548246
1.19272594040059	0.0392770971017895
1.19375183194919	0.071315518359003
1.1947777234978	0.104587662348223
1.19580361504641	0.0238363629847529
1.19682950659502	0.0269293118604041
1.19785539814363	0.113047377781893
1.19888128969223	0.0525920248119399
1.19990718124084	0.0328956802506423
1.20093307278945	0.0303053228791577
1.20195896433806	0.0589457562157693
1.20298485588666	0.0418997416905654
1.20401074743527	0.0677175448547583
1.20503663898388	0.0102131948641686
1.20606253053249	0.0185662265436863
1.20708842208109	0.0363191401565707
1.2081143136297	0.0168295138340513
1.20914020517831	0.0404233113306134
1.21016609672692	0.0380008194881953
1.21119198827553	0.0468557391801602
1.21221787982413	0.137439665463714
1.21324377137274	0.0153163897508504
1.21426966292135	0.0230259273790091
1.21529555446996	0.0454754321312178
1.21632144601856	0.0973100788303519
1.21734733756717	0.0619366766079009
1.21837322911578	0.0830241393710781
1.21939912066439	0.0599709942094566
1.22042501221299	0.110337592940482
1.2214509037616	0.0258657182869527
1.22247679531021	0.0533675276248741
1.22350268685882	0.0752503291883092
1.22452857840743	0.0200314279828324
1.22555446995603	0.0649958757637321
1.22658036150464	0.0266182060574469
1.22760625305325	0.13171508698249
1.22863214460186	0.0670338277255059
1.22965803615046	0.11703880980265
1.23068392769907	0.0892796321166261
1.23170981924768	0.105853263779053
1.23273571079629	0.109720981278069
1.2337616023449	0.052119641706705
1.2347874938935	0.129149162240138
1.23581338544211	0.0748371621796177
1.23683927699072	0.101493144426157
1.23786516853933	0.0527830710911908
1.23889106008793	0.0646219975533696
1.23991695163654	0.0366325587200157
1.24094284318515	0.0520561205937064
1.24196873473376	0.0211810462043403
1.24299462628236	0.0903916966579702
1.24402051783097	0.0913561513987936
1.24504640937958	0.0463991268082806
1.24607230092819	0.0561709278866595
1.2470981924768	0.0383950024160046
1.2481240840254	0.0761566158247599
1.24914997557401	0.0470696414753979
1.25017586712262	0.0903296550161651
1.25120175867123	0.0913267610936751
1.25222765021983	0.0196696739045501
1.25325354176844	0.0152621636226716
1.25427943331705	0.0384580449209915
1.25530532486566	0.112957387042931
1.25633121641427	0.04740827804597
1.25735710796287	0.0629133695751515
1.25838299951148	0.0843228873139317
1.25940889106009	0.0439748084491149
1.2604347826087	0.0237099587159362
1.2614606741573	0.0876849906285933
1.26248656570591	0.0592224710981406
1.26351245725452	0.0611123528377313
1.26453834880313	0.0391170178344422
1.26556424035173	0.056238725438822
1.26659013190034	0.0448022123100121
1.26761602344895	0.0813889821934357
1.26864191499756	0.103700730705006
1.26966780654617	0.0319652590036277
1.27069369809477	0.0861788442729821
1.27171958964338	0.107539997622311
1.27274548119199	0.0104321960810716
1.2737713727406	0.111670117518128
1.2747972642892	0.104952319729572
1.27582315583781	0.0612486876857325
1.27684904738642	0.0927615787670203
1.27787493893503	0.065784174434547
1.27890083048363	0.0312442193997322
1.27992672203224	0.0512235589106925
1.28095261358085	0.0137415267007454
1.28197850512946	0.0824833990528337
1.28300439667807	0.0460776994995313
1.28403028822667	0.134055174624459
1.28505617977528	0.0218829864027434
1.28608207132389	0.0596349997314706
1.2871079628725	0.0241789012665469
1.2881338544211	0.104059184373557
1.28915974596971	0.0717096898616108
1.29018563751832	0.0634520103533663
1.29121152906693	0.113965530432925
1.29223742061554	0.0621670840950386
1.29326331216414	0.110154214494204
1.29428920371275	0.061095259401839
1.29531509526136	0.0753247753669243
1.29634098680997	0.118770160161839
1.29736687835857	0.0847625595405059
1.29839276990718	0.0497333842452046
1.29941866145579	0.0562553326927803
1.3004445530044	0.0779830876466327
1.301470444553	0.0610840839052408
1.30249633610161	0.144065794491033
1.30352222765022	0.120870318497539
1.30454811919883	0.0784980549600727
1.30557401074744	0.0780164430470116
1.30659990229604	0.0265420080934676
1.30762579384465	0.00828119647031201
1.30865168539326	0.0968619404435044
1.30967757694187	0.0890315339273597
1.31070346849047	0.132468493343429
1.31172936003908	0.0561625411960304
1.31275525158769	0.1156096246222
1.3137811431363	0.0234740197322557
1.31480703468491	0.0747480522807023
1.31583292623351	0.057191474854409
1.31685881778212	0.11139828992639
1.31788470933073	0.103381265747971
1.31891060087934	0.091870644133632
1.31993649242794	0.0933338513373497
1.32096238397655	0.0531432993789556
1.32198827552516	0.106980289073231
1.32301416707377	0.0887829579160218
1.32404005862237	0.148711085913761
1.32506595017098	0.110446703322055
1.32609184171959	0.150518525745507
1.3271177332682	0.068752624088407
1.32814362481681	0.0488718349178635
1.32916951636541	0.0620186598500322
1.33019540791402	0.186441184761973
1.33122129946263	0.0774140566986901
1.33224719101124	0.0681017618733157
1.33327308255984	0.113664751148177
1.33429897410845	0.126944069413256
1.33532486565706	0.167164322378349
1.33635075720567	0.100634037707589
1.33737664875427	0.0928687337179613
1.33840254030288	0.0472199877030945
1.33942843185149	0.0580563002832603
1.3404543234001	0.0623210467343489
1.34148021494871	0.0812898334768924
1.34250610649731	0.082310698032599
1.34353199804592	0.093759527364878
1.34455788959453	0.130306021674067
1.34558378114314	0.128469808490254
1.34660967269174	0.0840426564720107
1.34763556424035	0.114449792029592
1.34866145578896	0.0601568455896704
1.34968734733757	0.0889430611807668
1.35071323888618	0.1792251386288
1.35173913043478	0.161832503986239
1.35276502198339	0.100587582881177
1.353790913532	9.37380707111406E-4
1.35481680508061	0.148021237740488
1.35584269662921	0.1798188354207
1.35686858817782	0.143719346596011
1.35789447972643	0.174811802158878
1.35892037127504	0.0595073205360904
1.35994626282364	0.0892761680785391
1.36097215437225	0.0386009196902587
1.36199804592086	0.143518835419652
1.36302393746947	0.0887397684247131
1.36404982901808	0.129773326581091
1.36507572056668	0.155002222413034
1.36610161211529	0.177472916333176
1.3671275036639	0.167572486639841
1.36815339521251	0.0702863124113494
1.36917928676111	0.108620335926959
1.37020517830972	0.106900533020361
1.37123106985833	0.0810685704426296
1.37225696140694	0.0506151291398345
1.37328285295554	0.0369605044519701
1.37430874450415	0.0861072869811528
1.37533463605276	0.0378361613246081
1.37636052760137	0.103906876977198
1.37738641914998	0.150435403387767
1.37841231069858	0.294662088050931
1.37943820224719	0.430508139095662
1.3804640937958	0.464514252271881
1.38148998534441	0.734370941107565
1.38251587689301	0.996719553339062
1.38354176844162	1.3410850196808
1.38456765999023	1.95060256504025
1.38559355153884	3.44950666927345
1.38661944308745	5.22922922908989
1.38764533463605	7.64326615592078
1.38867122618466	9.94754645979183
1.38969711773327	11.1110236172967
1.39072300928188	13.1895499814314
1.39174890083048	14.0123477777909
1.39277479237909	15.3622477449469
1.3938006839277	16.3152499270975
1.39482657547631	17.6172344651378
1.39585246702491	18.3823378676745
1.39687835857352	19.2588910045726
1.39790425012213	19.4758133808527
1.39893014167074	21.3340424642237
1.39995603321935	21.92890400839
1.40098192476795	22.7523379854209
1.40200781631656	24.1592840194708
1.40303370786517	25.8899728538534
1.40405959941378	24.6216878430074
1.40508549096238	26.5703380498649
1.40611138251099	27.9505709044467
1.4071372740596	29.2792011590946
1.40816316560821	31.625440583615
1.40918905715682	28.269240753478
1.41021494870542	30.0533937417058
1.41124084025403	30.7619548056004
1.41226673180264	30.451298491887
1.41329262335125	30.1949063792554
1.41431851489985	28.4606540932956
1.41534440644846	28.8174383190415
1.41637029799707	29.2891196597792
1.41739618954568	29.1024240612445
1.41842208109428	28.2435417352463
1.41944797264289	28.620473261122
1.4204738641915	28.4890096309893
1.42149975574011	29.0554960299605
1.42252564728872	28.4299431394538
1.42355153883732	27.0554148465987
1.42457743038593	28.6061238506618
1.42560332193454	25.856613985613
1.42662921348315	26.1559180321949
1.42765510503175	25.928445580358
1.42868099658036	26.7580380638587
1.42970688812897	24.3045480797014
1.43073277967758	25.7866966084996
1.43175867122618	25.4146226975987
1.43278456277479	24.7819240863679
1.4338104543234	23.3149984639578
1.43483634587201	23.4553448607801
1.43586223742062	23.4891156194322
1.43688812896922	24.0630402837327
1.43791402051783	23.0377873086544
1.43893991206644	22.346413719577
1.43996580361505	23.900322820937
1.44099169516365	22.6557163537704
1.44201758671226	22.8124349320307
1.44304347826087	23.4737838172018
1.44406936980948	22.1321002074927
1.44509526135809	21.7447641742949
1.44612115290669	23.0625315329714
1.4471470444553	22.0582465973998
1.44817293600391	22.5940811414433
1.44919882755252	20.6026909923744
1.45022471910112	23.1990334878925
1.45125061064973	21.5090534853517
1.45227650219834	21.8862702984771
1.45330239374695	21.9056386030264
1.45432828529555	22.6423611603936
1.45535417684416	22.0545405750097
1.45638006839277	22.010902073428
1.45740595994138	21.3593280744859
1.45843185148999	20.7520350572029
1.45945774303859	20.4059447393652
1.4604836345872	21.4648349869082
1.46150952613581	21.6635549054166
1.46253541768442	21.2434947152594
1.46356130923302	22.2165913960482
1.46458720078163	20.2167463831003
1.46561309233024	21.9085364817467
1.46663898387885	20.3954914812686
1.46766487542746	20.6255206261806
1.46869076697606	21.8888647921695
1.46971665852467	21.0127284463495
1.47074255007328	20.1493142069211
1.47176844162189	21.1436624128883
1.47279433317049	19.733820060177
1.4738202247191	21.0014475272563
1.47484611626771	19.8701341889228
1.47587200781632	21.0570767154899
1.47689789936492	20.0956506684077
1.47792379091353	20.4668128130117
1.47894968246214	21.063338229183
1.47997557401075	20.1388695169938
1.48100146555936	19.6145375103519
1.48202735710796	19.5286886226721
1.48305324865657	19.812118822441
1.48407914020518	19.4165071695889
1.48510503175379	18.9763763193934
1.48613092330239	19.3240163152332
1.487156814851	19.6584407547623
1.48818270639961	19.8703027714684
1.48920859794822	20.2167327869699
1.49023448949682	18.6559209919318
1.49126038104543	19.8259524931986
1.49228627259404	19.7783295493831
1.49331216414265	18.8373898605354
1.49433805569126	19.0418757184589
1.49536394723986	19.5795175542059
1.49638983878847	18.675337117774
1.49741573033708	18.9088059421133
1.49844162188569	20.1823059738227
1.49946751343429	20.2828284061297
1.5004934049829	19.2592434478638
1.50151929653151	20.0000361896213
1.50254518808012	18.4852843831654
1.50357107962873	19.6228716881693
1.50459697117733	19.091112530078
1.50562286272594	19.2927529620539
1.50664875427455	19.4712410996897
1.50767464582316	20.0057337537832
1.50870053737176	20.2403506562689
1.50972642892037	18.8660440440006
1.51075232046898	18.2544977962172
1.51177821201759	18.0417512425286
1.51280410356619	20.2756523471428
1.5138299951148	19.4530829683112
1.51485588666341	18.6731906454462
1.51588177821202	19.4967501477169
1.51690766976063	18.8185745301019
1.51793356130923	18.6578646935555
1.51895945285784	18.8966212063376
1.51998534440645	20.4360925279684
1.52101123595506	18.7229133842369
1.52203712750366	18.5955987768827
1.52306301905227	18.2916912052057
1.52408891060088	19.947987213111
1.52511480214949	17.6389660358328
1.5261406936981	17.8072205122729
1.5271665852467	16.9504942768722
1.52819247679531	18.1959608270783
1.52921836834392	18.2044559092822
1.53024425989253	18.9401313022085
1.53127015144113	17.089534104316
1.53229604298974	18.170633273735
1.53332193453835	18.16714777792
1.53434782608696	17.632066980999
1.53537371763556	17.6614393327667
1.53639960918417	18.3296650147496
1.53742550073278	18.8672741587187
1.53845139228139	17.1569771766533
1.53947728383	17.3954336860971
1.5405031753786	19.6994659140622
1.54152906692721	16.5875674140032
1.54255495847582	17.1758111486808
1.54358085002443	17.6527636806997
1.54460674157303	16.2235443107048
1.54563263312164	17.1646081279661
1.54665852467025	16.1667500458689
1.54768441621886	18.1729777635312
1.54871030776747	17.7096341621384
1.54973619931607	17.5845152719045
1.55076209086468	18.3885240768923
1.55178798241329	17.1323256059809
1.5528138739619	16.6836922953284
1.5538397655105	17.3490838353989
1.55486565705911	17.4116838658667
1.55589154860772	16.1752109246371
1.55691744015633	16.6504615075932
1.55794333170493	17.6810107569812
1.55896922325354	17.7404731930239
1.55999511480215	16.5833949957159
1.56102100635076	18.6360654254942
1.56204689789937	17.7767573305409
1.56307278944797	17.543710317246
1.56409868099658	17.7261966576844
1.56512457254519	16.853917197581
1.5661504640938	17.733454314867
1.5671763556424	17.2127911472748
1.56820224719101	16.4035340685883
1.56922813873962	17.7856825402418
1.57025403028823	17.2317200809234
1.57127992183683	16.982304298465
1.57230581338544	17.2408558952224
1.57333170493405	16.8280236506739
1.57435759648266	16.9442881748587
1.57538348803127	18.1201534464357
1.57640937957987	16.7737330777439
1.57743527112848	17.5110032523962
1.57846116267709	17.3655181282477
1.5794870542257	16.0830754840912
1.5805129457743	17.7743924329502
1.58153883732291	16.554364870146
1.58256472887152	17.7231747738632
1.58359062042013	16.6263408154367
1.58461651196874	16.9258907513126
1.58564240351734	16.1444668538975
1.58666829506595	15.4909245842141
1.58769418661456	15.277329747865
1.58872007816317	16.0808715078815
1.58974596971177	16.8365960748424
1.59077186126038	15.1539224085688
1.59179775280899	15.6303539274171
1.5928236443576	15.753731027002
1.5938495359062	15.7463226292028
1.59487542745481	15.9599313592039
1.59590131900342	15.6631615883392
1.59692721055203	15.7971552483083
1.59795310210064	16.2505470502702
1.59897899364924	16.7441028381129
1.60000488519785	15.0857900619858
1.60103077674646	15.8518542794723
1.60205666829507	16.6588025078648
1.60308255984367	16.1809658628922
1.60410845139228	15.7833128618659
1.60513434294089	16.1378844027661
1.6061602344895	15.6715799920758
1.60718612603811	16.5329527078047
1.60821201758671	16.4820720940853
1.60923790913532	16.3721971146706
1.61026380068393	15.8892393023746
1.61128969223254	15.7754118443567
1.61231558378114	15.7417598593272
1.61334147532975	15.3546715286513
1.61436736687836	15.2929995766455
1.61539325842697	15.4214446243988
1.61641914997557	15.2924284186006
1.61744504152418	15.0897283307885
1.61847093307279	15.826923837272
1.6194968246214	15.031945140098
1.62052271617001	14.7333860739173
1.62154860771861	15.0161239642846
1.62257449926722	15.2246121919872
1.62360039081583	14.8472206479369
1.62462628236444	15.1857977455162
1.62565217391304	15.2024572026374
1.62667806546165	14.9470788099777
1.62770395701026	14.5570917158313
1.62872984855887	15.1999458761848
1.62975574010747	15.3424656169698
1.63078163165608	15.1994234047802
1.63180752320469	15.0327943763915
1.6328334147533	15.2196625375421
1.63385930630191	14.5742338455213
1.63488519785051	14.5403496780401
1.63591108939912	14.8532113398955
1.63693698094773	13.7216802598317
1.63796287249634	13.6606679265636
1.63898876404494	14.2667836358111
1.64001465559355	14.1603871136394
1.64104054714216	14.7755733741425
1.64206643869077	14.2918418178108
1.64309233023938	14.8780910497348
1.64411822178798	14.48524996
1.64514411333659	14.1770030202
1.6461700048852	14.2833629447973
1.64719589643381	14.6990920174547
1.64822178798241	14.4682650896474
1.64924767953102	14.4797115228778
1.65027357107963	13.851136937786
1.65129946262824	13.5716105224991
1.65232535417684	14.4246351554771
1.65335124572545	14.7263951223517
1.65437713727406	14.099771622545
1.65540302882267	13.6026600483119
1.65642892037128	13.4137029526937
1.65745481191988	13.1686720841655
1.65848070346849	13.3776445697014
1.6595065950171	12.8919499835173
1.66053248656571	13.0131087382272
1.66155837811431	13.4457075516845
1.66258426966292	12.8272158305232
1.66361016121153	12.2233114713209
1.66463605276014	12.2905403734896
1.66566194430875	12.3988446185464
1.66668783585735	11.5627107667363
1.66771372740596	12.7361683426535
1.66873961895457	13.6330589374381
1.66976551050318	12.6327128763078
1.67079140205178	12.5612326774501
1.67181729360039	12.6125270755053
1.672843185149	12.4878583907964
1.67386907669761	12.7594088635248
1.67489496824621	11.7262409463674
1.67592085979482	11.983601838398
1.67694675134343	12.4512609792538
1.67797264289204	11.7488815722232
1.67899853444065	11.3005044368375
1.68002442598925	11.31643240511
1.68105031753786	11.53777836517
1.68207620908647	11.5374533840265
1.68310210063508	10.7831313365294
1.68412799218368	11.2206316508395
1.68515388373229	11.660867415287
1.6861797752809	10.7710007657306
1.68720566682951	11.0962280805624
1.68823155837811	11.1482706728585
1.68925744992672	10.3551526811286
1.69028334147533	10.7785695039017
1.69130923302394	11.1111997725273
1.69233512457255	10.3166465915786
1.69336101612115	10.5023488641894
1.69438690766976	10.290426580056
1.69541279921837	10.5534415420897
1.69643869076698	9.97039555847054
1.69746458231558	10.0077842647741
1.69849047386419	9.28296692148932
1.6995163654128	9.40016801078263
1.70054225696141	9.11016527342534
1.70156814851002	9.48514529490556
1.70259404005862	8.75499026155512
1.70361993160723	8.77366680380341
1.70464582315584	8.39222123418592
1.70567171470445	8.66897190726726
1.70669760625305	8.25202077264339
1.70772349780166	9.00859519934686
1.70874938935027	7.46285324872491
1.70977528089888	7.41756557159403
1.71080117244748	7.57084137484032
1.71182706399609	7.29459369018919
1.7128529555447	7.24536252132362
1.71387884709331	6.84772040716748
1.71490473864192	6.85431564605497
1.71593063019052	6.74039884501689
1.71695652173913	6.33475426516786
1.71798241328774	6.34663741488869
1.71900830483635	6.23535488460448
1.72003419638495	6.0599656995389
1.72106008793356	5.80332042689804
1.72208597948217	5.60021322065875
1.72311187103078	5.33104457442864
1.72413776257939	5.20538882879444
1.72516365412799	4.59418016198962
1.7261895456766	4.64990955690968
1.72721543722521	4.47796799142759
1.72824132877382	4.3650816927848
1.72926722032242	4.12578935817779
1.73029311187103	3.98457892501705
1.73131900341964	3.83569870492587
1.73234489496825	3.48819037859991
1.73337078651685	3.41549017613611
1.73439667806546	3.05390228550571
1.73542256961407	2.85699845249608
1.73644846116268	2.68562236238921
1.73747435271129	2.71352694812072
1.73850024425989	2.55728772374077
1.7395261358085	2.23449925968795
1.74055202735711	2.0420004402647
1.74157791890572	1.83011919496909
1.74260381045432	1.8405340347266
1.74362970200293	1.60048589947241
1.74465559355154	1.34167213726724
1.74568148510015	1.25420061383536
1.74670737664875	1.12884520232847
1.74773326819736	0.944291678424358
1.74875915974597	0.855584862328291
1.74978505129458	0.702066477340893
1.75081094284319	0.644308626851528
1.75183683439179	0.595753421178024
1.7528627259404	0.448191917891309
1.75388861748901	0.451765232305674
1.75491450903762	0.343991332347893
1.75594040058622	0.311555906945319
1.75696629213483	0.304788649832404
1.75799218368344	0.160317340242899
1.75901807523205	0.215420212803558
1.76004396678066	0.1461563065223
1.76106985832926	0.161912713187269
1.76209574987787	0.201339386343214
1.76312164142648	0.226219415637163
1.76414753297509	0.199648327681175
1.76517342452369	0.255475299511244
1.7661993160723	0.190990808684775
1.76722520762091	0.18211930711517
1.76825109916952	0.170124018571381
1.76927699071812	0.220213348970947
1.77030288226673	0.238327330788951
1.77132877381534	0.193800521177292
1.77235466536395	0.23375364146774
1.77338055691256	0.267014005152707
1.77440644846116	0.261632676539476
1.77543234000977	0.287530128358235
1.77645823155838	0.289887473826256
1.77748412310699	0.405838729743971
1.77851001465559	0.36192486971536
1.7795359062042	0.502155806995266
1.78056179775281	0.384541302120136
1.78158768930142	0.531804600907448
1.78261358085002	0.463430364019299
1.78363947239863	0.502277095285017
1.78466536394724	0.52508836019432
1.78569125549585	0.453705687893925
1.78671714704446	0.49600479079897
1.78774303859306	0.522254941752956
1.78876893014167	0.571679684695564
1.78979482169028	0.566480232991408
1.79082071323889	0.571757739621643
1.79184660478749	0.754528424839868
1.7928724963361	0.766241762174479
1.79389838788471	0.73585000411467
1.79492427943332	0.745370380830665
1.79595017098193	0.82537871117378
1.79697606253053	0.944765554209265
1.79800195407914	0.945356333844937
1.79902784562775	1.0302726497469
1.80005373717636	1.0776364675186
1.80107962872496	1.11500430274416
1.80210552027357	1.18472839368355
1.80313141182218	1.23650596770473
1.80415730337079	1.28509231697009
1.80518319491939	1.298916000271
1.806209086468	1.40052838505005
1.80723497801661	1.3777479737523
1.80826086956522	1.62049810331968
1.80928676111383	1.69418125879473
1.81031265266243	1.85999118272372
1.81133854421104	1.90870737362567
1.81236443575965	2.21002467339669
1.81339032730826	2.22778189434186
1.81441621885686	2.40135732075754
1.81544211040547	2.26936607399027
1.81646800195408	2.42037654513165
1.81749389350269	2.60850354139827
1.8185197850513	2.61497676082312
1.8195456765999	2.869442733201
1.82057156814851	2.98136197178035
1.82159745969712	3.04275699508407
1.82262335124573	3.29584894964681
1.82364924279433	3.36581453089887
1.82467513434294	3.56456487103002
1.82570102589155	3.8537877655446
1.82672691744016	3.96056184356626
1.82775280898876	3.98757748167004
1.82877870053737	4.39976514110352
1.82980459208598	4.28977023026793
1.83083048363459	4.68621382121569
1.8318563751832	4.71566219288914
1.8328822667318	4.62625637944318
1.83390815828041	4.94884912760492
1.83493404982902	5.12231980855013
1.83595994137763	5.12998675492218
1.83698583292623	5.15214562563637
1.83801172447484	5.00447108619732
1.83903761602345	5.34816114456857
1.84006350757206	5.29582084780008
1.84108939912066	5.63983866489837
1.84211529066927	5.93276634121739
1.84314118221788	5.84372630783065
1.84416707376649	5.93971949998659
1.8451929653151	6.53260814866903
1.8462188568637	6.59333364271899
1.84724474841231	6.32253707399553
1.84827063996092	6.04088530538539
1.84929653150953	6.20699519318599
1.85032242305813	6.53788062668178
1.85134831460674	6.53101808121781
1.85237420615535	6.8702896503807
1.85340009770396	6.46014352140879
1.85442598925257	6.58863664454559
1.85545188080117	6.74505882376373
1.85647777234978	6.73576044480503
1.85750366389839	6.86735650009536
1.858529555447	7.05708784940148
1.8595554469956	7.22751704902104
1.86058133854421	7.26845414148593
1.86160723009282	7.4489211948948
1.86263312164143	7.4734558685964
1.86365901319003	7.4677092923388
1.86468490473864	7.38733095444525
1.86571079628725	7.48248746215455
1.86673668783586	7.40275848514626
1.86776257938447	7.24057700339034
1.86878847093307	7.69688362528121
1.86981436248168	7.4259802401893
1.87084025403029	7.41055248742832
1.8718661455789	7.38263905874485
1.8728920371275	7.86495586041231
1.87391792867611	7.75163578430063
1.87494382022472	8.10682144759313
1.87596971177333	8.12087310115273
1.87699560332194	7.97356007644797
1.87802149487054	8.2958264025948
1.87904738641915	7.99959607146794
1.88007327796776	7.9231000503705
1.88109916951637	7.51817156039452
1.88212506106497	7.93305552073109
1.88315095261358	7.73712897648999
1.88417684416219	7.82122092394327
1.8852027357108	7.87921609662541
1.8862286272594	7.66844972142717
1.88725451880801	7.4942584221718
1.88828041035662	7.45116810245595
1.88930630190523	8.18123125702825
1.89033219345384	7.88630594768617
1.89135808500244	8.30551460393184
1.89238397655105	8.30316370733427
1.89340986809966	9.03677476296743
1.89443575964827	8.48875278463603
1.89546165119687	8.08626734195976
1.89648754274548	8.23449421023174
1.89751343429409	8.50720175848425
1.8985393258427	8.14240954397419
1.8995652173913	7.90204261235613
1.90059110893991	8.29477929058158
1.90161700048852	7.62438541520148
1.90264289203713	7.87535463538049
1.90366878358574	8.11451360823167
1.90469467513434	8.40248685260021
1.90572056668295	8.01539257095353
1.90674645823156	8.07949591214229
1.90777234978017	8.40300488289529
1.90879824132877	8.31150111955434
1.90982413287738	8.27704484336832
1.91085002442599	8.45636395837478
1.9118759159746	8.06327961339624
1.91290180752321	8.40386705259073
1.91392769907181	8.38088003988489
1.91495359062042	8.45417150371206
1.91597948216903	8.69675195787284
1.91700537371764	8.24160531161982
1.91803126526624	8.08685238898312
1.91905715681485	8.00896916893499
1.92008304836346	8.25154192220642
1.92110893991207	8.17892932452775
1.92213483146067	8.24864949884095
1.92316072300928	8.1839407509302
1.92418661455789	8.24551162469304
1.9252125061065	8.16501989809658
1.92623839765511	7.95309263823136
1.92726428920371	8.18565901081458
1.92829018075232	8.18281787097086
1.92931607230093	7.47786286436679
1.93034196384954	8.26561760441874
1.93136785539814	7.46132792878567
1.93239374694675	8.11511381073365
1.93341963849536	7.60353675929965
1.93444553004397	7.82479783328956
1.93547142159258	7.40313285561086
1.93649731314118	8.26239155064778
1.93752320468979	7.7635160365482
1.9385490962384	7.72409579586795
1.93957498778701	7.72709395972597
1.94060087933561	7.29743052112077
1.94162677088422	7.53456111990904
1.94265266243283	7.531308804673
1.94367855398144	7.92117995221987
1.94470444553004	7.91635919693795
1.94573033707865	7.77407905473292
1.94675622862726	7.28338795558889
1.94778212017587	7.71596714298817
1.94880801172448	6.9972455780552
1.94983390327308	7.4707751588959
1.95085979482169	7.25899888254772
1.9518856863703	7.3630854798695
1.95291157791891	7.3389539264171
1.95393746946751	7.24383591004545
1.95496336101612	7.36957690460755
1.95598925256473	7.19327908472708
1.95701514411334	7.14218723954084
1.95804103566194	7.04917641009707
1.95906692721055	7.39865939783965
1.96009281875916	7.12570466584767
1.96111871030777	6.91281985090571
1.96214460185638	7.01391353341093
1.96317049340498	7.19793760063256
1.96419638495359	6.87000512327939
1.9652222765022	7.23162239660258
1.96624816805081	7.06446814069969
1.96727405959941	6.91124107391581
1.96829995114802	7.17417924505131
1.96932584269663	6.78647901497899
1.97035173424524	6.73517735221872
1.97137762579385	6.79630498890662
1.97240351734245	6.83443026388316
1.97342940889106	6.792979290123
1.97445530043967	6.60494927403519
1.97548119198828	6.46828830224519
1.97650708353688	6.79674067172612
1.97753297508549	6.39088140137337
1.9785588666341	6.427306141002
1.97958475818271	6.29985055613433
1.98061064973131	6.40945150333287
1.98163654127992	6.24263153393959
1.98266243282853	6.49127593335186
1.98368832437714	6.33320065093354
1.98471421592575	6.4878061124424
1.98574010747435	6.45366627395351
1.98676599902296	6.20334842125396
1.98779189057157	6.04786431082155
1.98881778212018	5.90453464697651
1.98984367366878	5.88702782445471
1.99086956521739	5.95972859170013
1.991895456766	6.01585796694703
1.99292134831461	5.77327060005124
1.99394723986321	5.77745447142447
1.99497313141182	5.79204718856373
1.99599902296043	5.54103151677628
1.99702491450904	5.82222549763522
1.99805080605765	5.62790918879685
1.99907669760625	5.64932145865218
2.00010258915486	5.24487315565769
2.00112848070347	5.29831078601067
2.00215437225208	5.23113873626928
2.00318026380068	5.26282484663312
2.00420615534929	5.1485430584344
2.0052320468979	4.97878371425442
2.00625793844651	4.93094631723259
2.00728382999512	4.95586579641096
2.00830972154372	4.7333745703838
2.00933561309233	5.02279358135182
2.01036150464094	4.91943022281697
2.01138739618955	4.74222234384711
2.01241328773815	4.83219880520928
2.01343917928676	4.80328586542608
2.01446507083537	4.68908443657448
2.01549096238398	4.52523935098465
2.01651685393258	4.57984447430314
2.01754274548119	4.60147189843796
2.0185686370298	4.32133735155507
2.01959452857841	4.58575831194242
2.02062042012702	4.46047431930036
2.02164631167562	4.43481774754318
2.02267220322423	4.47656729178622
2.02369809477284	4.28752078023571
2.02472398632145	4.27987105263138
2.02574987787005	4.27208521469531
2.02677576941866	4.02241653425811
2.02780166096727	4.18386893518858
2.02882755251588	3.89664361591178
2.02985344406448	3.95528224008667
2.03087933561309	4.07380323468109
2.0319052271617	4.21426367070334
2.03293111871031	4.21958751920232
2.03395701025892	4.03514894650421
2.03498290180752	4.07660198536036
2.03600879335613	3.94855810445218
2.03703468490474	3.99813446864935
2.03806057645335	4.14486109661603
2.03908646800195	3.88771079167175
2.04011235955056	3.99033499903717
2.04113825109917	3.906496186583
2.04216414264778	4.00971125712488
2.04319003419639	3.90991676517711
2.04421592574499	3.7666669089662
2.0452418172936	3.75319566318624
2.04626770884221	3.80440661791613
2.04729360039082	3.82114869020142
2.04831949193942	3.70994646485413
2.04934538348803	3.46736036281564
2.05037127503664	3.53252526630865
2.05139716658525	3.48109038440942
2.05242305813385	3.60028582215385
2.05344894968246	3.53752228971627
2.05447484123107	3.48226668729723
2.05550073277968	3.39538624871934
2.05652662432829	3.33409786325612
2.05755251587689	3.3577997763881
2.0585784074255	3.41800768969176
2.05960429897411	3.22216743941497
2.06063019052272	3.21115271857395
2.06165608207132	3.1024497566254
2.06268197361993	2.93974283614959
2.06370786516854	3.09943032620254
2.06473375671715	2.97849578060468
2.06575964826575	3.04190732685794
2.06678553981436	3.01658774717878
2.06781143136297	2.81260663914615
2.06883732291158	2.8476347908541
2.06986321446019	2.86484889836236
2.07088910600879	2.4704342730853
2.0719149975574	2.70242912949239
2.07294088910601	2.37459378498408
2.07396678065462	2.33123431032511
2.07499267220322	2.35787681695206
2.07601856375183	2.17020360248273
2.07704445530044	2.17069358030202
2.07807034684905	2.50265431938492
2.07909623839766	2.43826823847053
2.08012212994626	2.27527917930614
2.08114802149487	2.28372521700997
2.08217391304348	2.13799021608823
2.08319980459209	1.99786780364188
2.08422569614069	2.00452619238088
2.0852515876893	1.88729339085531
2.08627747923791	1.91520372677295
2.08730337078652	1.95660996434354
2.08832926233513	1.86048067903163
2.08935515388373	1.71809605971838
2.09038104543234	1.68014719525167
2.09140693698095	1.60299020324879
2.09243282852956	1.4482663116967
2.09345872007816	1.59714711458431
2.09448461162677	1.48009875845064
2.09551050317538	1.39116509512754
2.09653639472399	1.36600315542548
2.09756228627259	1.21977577841186
2.0985881778212	1.16564508286599
2.09961406936981	1.01641960870894
2.10063996091842	1.07588456311335
2.10166585246703	1.11821481120034
2.10269174401563	0.954621487961401
2.10371763556424	0.943513274014293
2.10474352711285	0.939616751637358
2.10576941866146	0.78683939298773
2.10679531021006	0.746105295799594
2.10782120175867	0.578586086416777
2.10884709330728	0.616193944885675
2.10987298485589	0.550322743853505
2.11089887640449	0.440196536993845
2.1119247679531	0.407212519557835
2.11295065950171	0.451264653623237
2.11397655105032	0.34651045093876
2.11500244259893	0.353790649428741
2.11602833414753	0.344285368782715
2.11705422569614	0.267241503659911
2.11808011724475	0.296093540639238
2.11910600879336	0.365768096102025
2.12013190034196	0.264209303295115
2.12115779189057	0.155252027724492
2.12218368343918	0.18712227465607
2.12320957498779	0.115144464506942
2.12423546653639	0.126007185435672
2.125261358085	0.164738651300194
2.12628724963361	0.0821669864913062
2.12731314118222	0.0552244761575357
2.12833903273083	0.176907350022937
2.12936492427943	0.164825745511373
2.13039081582804	0.222918075887623
2.13141670737665	0.122849707596372
2.13244259892526	0.212657959590136
2.13346849047386	0.175279123492845
2.13449438202247	0.0866658292939467
2.13552027357108	0.0919875044297175
2.13654616511969	0.151930152213451
2.1375720566683	0.0773720196602617
2.1385979482169	0.0863952478282278
2.13962383976551	0.0973142089999852
2.14064973131412	0.125468973014464
2.14167562286273	0.172707888359717
2.14270151441133	0.170609566725176
2.14372740595994	0.198094620508912
2.14475329750855	0.12756512912884
2.14577918905716	0.115965446433871
2.14680508060576	0.147411380850719
2.14783097215437	0.134177083594027
2.14885686370298	0.0772223069553151
2.14988275525159	0.129728976783069
2.1509086468002	0.123799475766705
2.1519345383488	0.124833785912244
2.15296042989741	0.107546117418508
2.15398632144602	0.059362476822027
2.15501221299463	0.0653589255903255
2.15603810454323	0.0606194801514266
2.15706399609184	0.135677759476233
2.15808988764045	0.0432889738921311
2.15911577918906	0.0381779024472757
2.16014167073766	0.128759502314552
2.16116756228627	0.0183825520493925
2.16219345383488	0.0899462660623114
2.16321934538349	0.117501539108494
2.1642452369321	0.0338254980033184
2.1652711284807	0.0246996923434139
2.16629702002931	0.0358321155890704
2.16732291157792	0.0421161787156123
2.16834880312653	0.023039900452909
2.16937469467513	0.0386081374203742
2.17040058622374	0.0422465929153701
2.17142647777235	0.019384642003086
2.17245236932096	0.0640647418452685
2.17347826086957	0.0563977775989643
2.17450415241817	0.0192725975918271
2.17553004396678	0.0737181322193611
2.17655593551539	0.0966818911597596
2.177581827064	0.0432542600444453
2.1786077186126	0.0891046251152436
2.17963361016121	0.0278019432881534
2.18065950170982	0.121510451015728
2.18168539325843	0.081164611794319
2.18271128480704	0.0263924877661372
2.18373717635564	0.0770354982386692
2.18476306790425	0.05489298051391
2.18578895945286	0.0487085780532937
2.18681485100147	0.00526925023624747
2.18784074255007	0.00727538048975014
2.18886663409868	0.0405180125483995
2.18989252564729	0.0227962866172059
2.1909184171959	0.0426860305190551
2.1919443087445	0.0184572821820359
2.19297020029311	0.0587572200343115
2.19399609184172	0.0898912377306537
2.19502198339033	0.125810008418033
2.19604787493894	0.104924854860995
2.19707376648754	0.0547235456349111
2.19809965803615	0.0595200538896236
2.19912554958476	0.0762395371515299
2.20015144113337	0.045026302758963
2.20117733268197	0.0401562611645519
2.20220322423058	0.0468577810018806
2.20322911577919	0.0630304837903574
2.2042550073278	0.0092557506861851
2.2052808988764	0.0419326521063355
2.20630679042501	0.0710370158065645
2.20733268197362	0.0251038082888314
2.20835857352223	0.0406028266187881
2.20938446507084	0.0480935834987163
2.21041035661944	0.0623520827322592
2.21143624816805	0.0392864217486322
2.21246213971666	0.0424096256444548
2.21348803126527	0.0459946559054419
2.21451392281387	0.0533203208912784
2.21553981436248	0.0513160378330401
2.21656570591109	0.00753988196911928
2.2175915974597	0.0476200674154552
2.21861748900831	0.040197759666306
2.21964338055691	0.0431593722069379
2.22066927210552	0.0514872527312704
2.22169516365413	0.031716597902923
2.22272105520274	0.121666286434867
2.22374694675134	0.0698268124499493
2.22477283829995	0.0344635845798504
2.22579872984856	0.0182641786821855
2.22682462139717	0.0195551968198993
2.22785051294577	0.077975092648792
2.22887640449438	0.0918412187491619
2.22990229604299	0.0985409450521625
2.2309281875916	0.0274691640768335
2.23195407914021	0.0663399649387577
2.23297997068881	0.0338135039316326
2.23400586223742	0.0664596612606595
2.23503175378603	0.0460833860053892
2.23605764533464	0.105685501806752
2.23708353688324	0.098041638371395
2.23810942843185	0.0841989639518118
2.23913531998046	0.099580008119125
2.24016121152907	0.0501147078745791
2.24118710307767	0.0421444951757041
2.24221299462628	0.0239809693052345
2.24323888617489	0.0386972020180615
2.2442647777235	0.0336060953868673
2.24529066927211	0.0684207957958295
2.24631656082071	0.14715598935683
2.24734245236932	0.060952468206208
2.24836834391793	0.107295391043025
2.24939423546654	0.0378929536252104
2.25042012701514	0.0578407910108602
2.25144601856375	0.0212652732594184
2.25247191011236	0.0837236502602706
2.25349780166097	0.0225026569061843
2.25452369320958	0.0372876820178782
2.25554958475818	0.0375941385123399
2.25657547630679	0.0300212127163777
2.2576013678554	0.0367487036102146
2.25862725940401	0.00584261667103176
2.25965315095261	0.101172279916185
2.26067904250122	0.0555574548142605
2.26170493404983	0.0868348308634415
2.26273082559844	0.0578659943274228
2.26375671714704	0.075184818888354
2.26478260869565	0.0374027974132845
2.26580850024426	0.0181652289771445
2.26683439179287	0.0889654153779164
2.26786028334148	0.0326966996431789
2.26888617489008	0.0359453333423436
2.26991206643869	0.0430158689480859
2.2709379579873	0.0386255790375717
2.27196384953591	0.0710727277619834
2.27298974108451	0.0300877637309289
2.27401563263312	0.0712895117362807
2.27504152418173	0.0493466693723467
2.27606741573034	0.0215273728821653
2.27709330727895	0.0381427554830678
2.27811919882755	0.0931833749829657
2.27914509037616	0.0823786822514102
2.28017098192477	0.0275954708602322
2.28119687347338	0.0578704121191512
2.28222276502198	0.0764023575374438
2.28324865657059	0.0479775824441645
2.2842745481192	0.106982628385213
2.28530043966781	0.0701618657071097
2.28632633121641	0.077902681236944
2.28735222276502	0.0461806339824487
2.28837811431363	0.0482700787830909
2.28940400586224	0.02733075732896
2.29042989741085	0.0734134540003738
2.29145578895945	0.0443530239018266
2.29248168050806	0.0591234173244865
2.29350757205667	0.0371530824845665
2.29453346360528	0.0645600078597471
2.29555935515388	0.0812572737584575
2.29658524670249	0.0870306231352151
2.2976111382511	0.0741388418625537
2.29863702979971	0.101870849050395
2.29966292134831	0.0916012900336518
2.30068881289692	0.133992508271839
2.30171470444553	0.203161239992327
2.30274059599414	0.147349928211837
2.30376648754275	0.233653044648401
2.30479237909135	0.177743872933865
2.30581827063996	0.252755234599998
2.30684416218857	0.309682124423701
2.30787005373718	0.342629218623743
2.30889594528578	0.285296355146574
2.30992183683439	0.291299596235251
2.310947728383	0.364683453398766
2.31197361993161	0.29860965966909
2.31299951148022	0.339294706664354
2.31402540302882	0.241847314503717
2.31505129457743	0.253842880462114
2.31607718612604	0.234923571481897
2.31710307767465	0.293649207231809
2.31812896922325	0.226879167206618
2.31915486077186	0.154604262496252
2.32018075232047	0.141466738336764
2.32120664386908	0.0875667743749015
2.32223253541768	0.133176174519079
2.32325842696629	0.170682709073099
2.3242843185149	0.178205016153858
2.32531021006351	0.121365493129061
2.32633610161212	0.0837043493293688
2.32736199316072	0.102907229183589
2.32838788470933	0.21651208072237
2.32941377625794	0.32324964063078
2.33043966780655	0.225854240637297
2.33146555935515	0.359407741605137
2.33249145090376	0.354418817311736
2.33351734245237	0.397058204100029
2.33454323400098	0.406512806519315
2.33556912554958	0.476206458163274
2.33659501709819	0.620857322253543
2.3376209086468	0.588092525597206
2.33864680019541	0.6416168572981
2.33967269174402	0.666073788673207
2.34069858329262	0.818016522509234
2.34172447484123	0.797780136098311
2.34275036638984	0.684848508446598
2.34377625793845	0.878802787013946
2.34480214948705	0.954037679327106
2.34582804103566	0.972513363707965
2.34685393258427	1.06764369479445
2.34787982413288	1.09062198572237
2.34890571568149	1.11504968883846
2.34993160723009	1.20562393191463
2.3509574987787	1.14838931298712
2.35198339032731	1.09766492017171
2.35300928187592	1.24472976046959
2.35403517342452	1.38716215540498
2.35506106497313	1.34466851307735
2.35608695652174	1.436263112743
2.35711284807035	1.39828562336783
2.35813873961895	1.44951643691433
2.35916463116756	1.36863661912001
2.36019052271617	1.5245538062701
2.36121641426478	1.60162067544503
2.36224230581339	1.59495643923647
2.36326819736199	1.64270907240672
2.3642940889106	1.56368028716998
2.36531998045921	1.64143533657917
2.36634587200782	1.71282316387339
2.36737176355642	1.60391978752876
2.36839765510503	1.72826176456751
2.36942354665364	1.71570121798931
2.37044943820225	1.65530746260783
2.37147532975086	1.73514777204273
2.37250122129946	1.58465611525995
2.37352711284807	1.70300294253843
2.37455300439668	1.71056227931812
2.37557889594529	1.66134025061056
2.37660478749389	1.69077362312411
2.3776306790425	1.61795468014399
2.37865657059111	1.69452234499125
2.37968246213972	1.86410991426847
2.38070835368832	1.81635441205333
2.38173424523693	1.81377209528871
2.38276013678554	1.76105505499774
2.38378602833415	1.79892751075842
2.38481191988276	1.72145886517607
2.38583781143136	1.84884587113173
2.38686370297997	1.70749590984722
2.38788959452858	1.77550644987733
2.38891548607719	1.90213696453279
2.38994137762579	1.7449686057618
2.3909672691744	1.77161149741499
2.39199316072301	1.86885759657156
2.39301905227162	1.76330293767449
2.39404494382022	1.9397428259157
2.39507083536883	1.85186027367753
2.39609672691744	1.78181336921828
2.39712261846605	1.88366657867342
2.39814851001466	1.8830996667593
2.39917440156326	1.86094757087928
2.40020029311187	2.05476003277336
2.40122618466048	1.69735131051066
2.40225207620909	1.70779799839707
2.40327796775769	2.00331408501263
2.4043038593063	1.88192082117846
2.40532975085491	1.86479971303355
2.40635564240352	1.82667518011637
2.40738153395213	1.63626860177296
2.40840742550073	1.63624292624558
2.40943331704934	1.81857689043694
2.41045920859795	1.83090828708376
2.41148510014656	1.75501035276241
2.41251099169516	1.76052556353254
2.41353688324377	1.75387110384105
2.41456277479238	1.75144083258099
2.41558866634099	1.76818756727359
2.4166145578896	2.00537755326148
2.4176404494382	1.77299564196194
2.41866634098681	1.74698871418199
2.41969223253542	1.54386625256051
2.42071812408403	1.58463430290556
2.42174401563263	1.66069464049475
2.42276990718124	1.70231834622464
2.42379579872985	1.71364072565897
2.42482169027846	1.59814807084935
2.42584758182706	1.74596683894367
2.42687347337567	1.72468488456877
2.42789936492428	1.65380559797475
2.42892525647289	1.64255332344283
2.4299511480215	1.69423181126925
2.4309770395701	1.71735448083382
2.43200293111871	1.72461215780595
2.43302882266732	1.61807281510694
2.43405471421593	1.63275518085328
2.43508060576453	1.71444377815845
2.43610649731314	1.66059962288561
2.43713238886175	1.57501059610932
2.43815828041036	1.63798001480879
2.43918417195896	1.76202237347487
2.44021006350757	1.67812350013043
2.44123595505618	1.85316229350771
2.44226184660479	1.76985716693212
2.4432877381534	1.68645075234114
2.444313629702	1.99654063860518
2.44533952125061	1.75032922491799
2.44636541279922	1.90479030998559
2.44739130434783	1.95975430455606
2.44841719589643	1.93470839519643
2.44944308744504	1.89279886758551
2.45046897899365	1.99490175546868
2.45149487054226	2.09547735106562
2.45252076209086	2.10772607539592
2.45354665363947	2.20898074473274
2.45457254518808	2.08484094339032
2.45559843673669	2.01556126652664
2.4566243282853	2.07090474533036
2.4576502198339	2.01939617667486
2.45867611138251	2.0729605328494
2.45970200293112	1.9208274506854
2.46072789447973	2.14936751386709
2.46175378602833	2.12181256274989
2.46277967757694	1.96283935284832
2.46380556912555	1.85360563124691
2.46483146067416	1.79896132486777
2.46585735222277	1.85015531091753
2.46688324377137	2.02208854995151
2.46790913531998	2.21904582900755
2.46893502686859	1.82780263611392
2.4699609184172	1.81816072931237
2.4709868099658	1.86627896683561
2.47201270151441	1.72948139464204
2.47303859306302	1.69027801076687
2.47406448461163	1.60918628396715
2.47509037616023	1.64582712436301
2.47611626770884	1.62028508924122
2.47714215925745	1.44007186614519
2.47816805080606	1.57616659904497
2.47919394235467	1.50238228472262
2.48021983390327	1.46871017269098
2.48124572545188	1.44466803312617
2.48227161700049	1.40478204229687
2.4832975085491	1.27750398455633
2.4843234000977	1.33332378842906
2.48534929164631	1.4301477139439
2.48637518319492	1.42894941043924
2.48740107474353	1.36039929939706
2.48842696629213	1.34102171882261
2.48945285784074	1.3510465066888
2.49047874938935	1.27350290731191
2.49150464093796	1.24606935098061
2.49253053248657	1.47669827971871
2.49355642403517	1.37083654163799
2.49458231558378	1.38803995241131
2.49560820713239	1.39692182794029
2.496634098681	1.50387081543331
2.4976599902296	1.39270467946611
2.49868588177821	1.40307847654393
2.49971177332682	1.32551664161445
2.50073766487543	1.31859708827223
2.50176355642404	1.42690093946603
2.50278944797264	1.21113000961192
2.50381533952125	1.39063452821949
2.50484123106986	1.35908206578924
2.50586712261847	1.22107612667593
2.50689301416707	1.14699321499694
2.50791890571568	1.21041039851901
2.50894479726429	1.46085438652454
2.5099706888129	1.27566935068404
2.51099658036151	1.33812962347426
2.51202247191011	1.32904337284124
2.51304836345872	1.20780552350041
2.51407425500733	1.22772028988235
2.51510014655594	1.30371645468088
2.51612603810454	1.27046576186419
2.51715192965315	1.21260496798349
2.51817782120176	1.23667828809996
2.51920371275037	1.20022054958457
2.52022960429897	1.21642358463301
2.52125549584758	1.25975192277367
2.52228138739619	1.19039658672475
2.5233072789448	1.17648065574364
2.52433317049341	1.22711133883015
2.52535906204201	1.36670586998094
2.52638495359062	1.24160025722307
2.52741084513923	1.12156205936834
2.52843673668784	1.15728728987766
2.52946262823644	1.15953474000541
2.53048851978505	1.12466090653409
2.53151441133366	1.09679079308419
2.53254030288227	1.13347203232795
2.53356619443087	1.18165707981259
2.53459208597948	1.14879439368453
2.53561797752809	1.12214656262265
2.5366438690767	1.08878846131223
2.53766976062531	1.0158209755638
2.53869565217391	1.02744815805626
2.53972154372252	1.00590038382852
2.54074743527113	0.97048481485557
2.54177332681974	0.9923903682796
2.54279921836834	1.00437770116725
2.54382510991695	0.93765359265812
2.54485100146556	0.900123514986432
2.54587689301417	0.898545757029552
2.54690278456277	0.912078628202246
2.54792867611138	0.817787234386365
2.54895456765999	0.90702289409704
2.5499804592086	0.824620716642367
2.55100635075721	0.782429027404378
2.55203224230581	0.757498127526564
2.55305813385442	0.697780640730927
2.55408402540303	0.695166050447359
2.55510991695164	0.642473969072281
2.55613580850024	0.696418895359309
2.55716170004885	0.633967255904593
2.55818759159746	0.622677643393514
2.55921348314607	0.582566699155393
2.56023937469468	0.497012123680097
2.56126526624328	0.51942696572782
2.56229115779189	0.466355453152408
2.5633170493405	0.406404802173953
2.56434294088911	0.338369541202658
2.56536883243771	0.51807109356957
2.56639472398632	0.364335138967294
2.56742061553493	0.347599809119309
2.56844650708354	0.29216009365348
2.56947239863214	0.353682844262285
2.57049829018075	0.314619533046535
2.57152418172936	0.236867850958404
2.57255007327797	0.281979218958064
2.57357596482658	0.246386430621027
2.57460185637518	0.178956733398914
2.57562774792379	0.248560326556262
2.5766536394724	0.178813957609634
2.57767953102101	0.24447470084473
2.57870542256961	0.236392520038711
2.57973131411822	0.241799355786776
2.58075720566683	0.224595614697874
[truncated: 48 more rows]
