# Supplementary material for: Nanoscale magnonic Fabry-Pérot resonator for low-loss spin-wave manipulation
Source: Nat Commun. 2021 Apr 16;12:2293. doi: 10.1038/s41467-021-22520-6 (PMC8052321; doi:10.1038/s41467-021-22520-6)
Supplement: Supplementary file 4 — Source Data [file 41467_2021_22520_MOESM4_ESM.zip › Source data/Fig4/Fig4f.txt]

k	CoFeB	NiFe	k	CoFeB	NiFe
-0.1	1.466	1.4683	0.1	1.4491	1.4556
-0.2	1.508	1.5129	0.2	1.4569	1.4727
-0.3	1.5421	1.5483	0.3	1.4503	1.4744
-0.4	1.5723	1.5789	0.4	1.437	1.4682
-0.5	1.6003	1.6068	0.5	1.4202	1.4577
-0.6	1.6272	1.6329	0.6	1.4018	1.4448
-0.7	1.6533	1.6579	0.7	1.3825	1.4304
-0.8	1.6789	1.6821	0.8	1.3628	1.4153
-0.9	1.7042	1.7059	0.9	1.3432	1.3997
-1	1.7292	1.7293	1	1.3238	1.384
-1.1	1.7542	1.7524	1.1	1.3047	1.3684
-1.2	1.7791	1.7755	1.2	1.286	1.3529
-1.3	1.8039	1.7984	1.3	1.2678	1.3376
-1.4	1.8286	1.8212	1.4	1.2501	1.3226
-1.5	1.8533	1.844	1.5	1.233	1.308
-1.6	1.878	1.8667	1.6	1.2164	1.2937
-1.7	1.9027	1.8894	1.7	1.2004	1.2798
-1.8	1.9273	1.9121	1.8	1.185	1.2664
-1.9	1.9519	1.9348	1.9	1.1702	1.2534
-2	1.9765	1.9575	2	1.1559	1.2407
-2.1	2.001	1.9801	2.1	1.1421	1.2286
-2.2	2.0254	2.0027	2.2	1.129	1.2168
-2.3	2.0497	2.0253	2.3	1.1163	1.2055
-2.4	2.074	2.0479	2.4	1.1042	1.1946
-2.5	2.0982	2.0704	2.5	1.0926	1.1841
-2.6	2.1223	2.0929	2.6	1.0815	1.174
-2.7	2.1463	2.1154	2.7	1.0709	1.1643
-2.8	2.1702	2.1377	2.8	1.0607	1.1551
-2.9	2.1939	2.16	2.9	1.051	1.1462
-3	2.2175	2.1823	3	1.0418	1.1377
-3.1	2.241	2.2044	3.1	1.033	1.1295
-3.2	2.2643	2.2265	3.2	1.0246	1.1218
-3.3	2.2875	2.2485	3.3	1.0166	1.1144
-3.4	2.3105	2.2704	3.4	1.0091	1.1073
-3.5	2.3333	2.2921	3.5	1.0019	1.1006
-3.6	2.356	2.3138	3.6	0.99504	1.0942
-3.7	2.3784	2.3353	3.7	0.98858	1.0881
-3.8	2.4007	2.3567	3.8	0.98247	1.0824
-3.9	2.4228	2.378	3.9	0.9767	1.0769
-4	2.4447	2.3992	4	0.97126	1.0718
-4.1	2.4664	2.4201	4.1	0.96614	1.0669
-4.2	2.4878	2.441	4.2	0.96132	1.0624
-4.3	2.5091	2.4617	4.3	0.9568	1.0581
-4.4	2.5302	2.4822	4.4	0.95257	1.054
-4.5	2.551	2.5026	4.5	0.94862	1.0503
-4.6	2.5716	2.5228	4.6	0.94493	1.0468
-4.7	2.592	2.5428	4.7	0.94151	1.0435
-4.8	2.6122	2.5627	4.8	0.93835	1.0405
-4.9	2.6321	2.5824	4.9	0.93542	1.0377
-5	2.6518	2.6019	5	0.93274	1.0351
-5.1	2.6713	2.6212	5.1	0.93029	1.0328
-5.2	2.6906	2.6404	5.2	0.92805	1.0307
-5.3	2.7096	2.6593	5.3	0.92604	1.0287
-5.4	2.7284	2.6781	5.4	0.92424	1.027
-5.5	2.747	2.6967	5.5	0.92263	1.0255
-5.6	2.7653	2.715	5.6	0.92123	1.0242
-5.7	2.7834	2.7332	5.7	0.92002	1.023
-5.8	2.8013	2.7512	5.8	0.91899	1.0221
-5.9	2.819	2.769	5.9	0.91814	1.0213
-6	2.8364	2.7866	6	0.91747	1.0207
-6.1	2.8536	2.804	6.1	0.91696	1.0203
-6.2	2.8705	2.8212	6.2	0.91662	1.02
-6.3	2.8873	2.8382	6.3	0.91644	1.0199
-6.4	2.9038	2.855	6.4	0.91642	1.0199
-6.5	2.92	2.8716	6.5	0.91654	1.0201
-6.6	2.9361	2.888	6.6	0.91681	1.0205
-6.7	2.952	2.9043	6.7	0.91723	1.021
-6.8	2.9676	2.9203	6.8	0.91778	1.0216
-6.9	2.983	2.9361	6.9	0.91847	1.0223
-7	2.9982	2.9517	7	0.91929	1.0232
-7.1	3.0132	2.9671	7.1	0.92023	1.0243
-7.2	3.0279	2.9823	7.2	0.9213	1.0254
-7.3	3.0425	2.9974	7.3	0.92249	1.0267
-7.4	3.0568	3.0122	7.4	0.9238	1.0281
-7.5	3.071	3.0269	7.5	0.92522	1.0296
-7.6	3.0849	3.0413	7.6	0.92675	1.0312
-7.7	3.0987	3.0556	7.7	0.92839	1.0329
-7.8	3.1122	3.0697	7.8	0.93014	1.0348
-7.9	3.1256	3.0835	7.9	0.93199	1.0367
-8	3.1388	3.0973	8	0.93393	1.0388
-8.1	3.1517	3.1108	8.1	0.93598	1.0409
-8.2	3.1645	3.1241	8.2	0.93813	1.0432
-8.3	3.1771	3.1373	8.3	0.94036	1.0455
-8.4	3.1896	3.1503	8.4	0.94269	1.048
-8.5	3.2018	3.1631	8.5	0.94511	1.0505
-8.6	3.2139	3.1757	8.6	0.94761	1.0532
-8.7	3.2258	3.1882	8.7	0.9502	1.0559
-8.8	3.2375	3.2005	8.8	0.95287	1.0587
-8.9	3.2491	3.2126	8.9	0.95562	1.0616
-9	3.2604	3.2246	9	0.95845	1.0645
-9.1	3.2717	3.2364	9.1	0.96136	1.0676
-9.2	3.2827	3.248	9.2	0.96435	1.0707
-9.3	3.2936	3.2595	9.3	0.9674	1.0739
-9.4	3.3044	3.2708	9.4	0.97053	1.0772
-9.5	3.315	3.282	9.5	0.97374	1.0806
-9.6	3.3254	3.293	9.6	0.97701	1.084
-9.7	3.3357	3.3039	9.7	0.98035	1.0875
-9.8	3.3459	3.3146	9.8	0.98375	1.091
-9.9	3.3559	3.3252	9.9	0.98722	1.0947
-10	3.3658	3.3356	10	0.99076	1.0984
-10.1	3.3755	3.3459	10.1	0.99435	1.1022
-10.2	3.3851	3.356	10.2	0.99801	1.106
-10.3	3.3946	3.366	10.3	1.0017	1.1099
-10.4	3.4039	3.3759	10.4	1.0055	1.1139
-10.5	3.4131	3.3856	10.5	1.0093	1.1179
-10.6	3.4222	3.3952	10.6	1.0132	1.122
-10.7	3.4312	3.4047	10.7	1.0172	1.1261
-10.8	3.44	3.4141	10.8	1.0212	1.1303
-10.9	3.4488	3.4233	10.9	1.0252	1.1346
-11	3.4574	3.4324	11	1.0294	1.1389
-11.1	3.4659	3.4414	11.1	1.0335	1.1432
-11.2	3.4743	3.4503	11.2	1.0377	1.1476
-11.3	3.4826	3.4591	11.3	1.042	1.1521
-11.4	3.4907	3.4677	11.4	1.0463	1.1566
-11.5	3.4988	3.4763	11.5	1.0507	1.1612
-11.6	3.5068	3.4847	11.6	1.0551	1.1658
-11.7	3.5146	3.493	11.7	1.0595	1.1705
-11.8	3.5224	3.5012	11.8	1.064	1.1752
-11.9	3.5301	3.5093	11.9	1.0686	1.18
-12	3.5377	3.5174	12	1.0732	1.1848
-12.1	3.5452	3.5253	12.1	1.0778	1.1897
-12.2	3.5526	3.5331	12.2	1.0825	1.1946
-12.3	3.5599	3.5408	12.3	1.0872	1.1995
-12.4	3.5671	3.5485	12.4	1.092	1.2045
-12.5	3.5743	3.556	12.5	1.0968	1.2096
-12.6	3.5813	3.5635	12.6	1.1016	1.2146
-12.7	3.5883	3.5708	12.7	1.1065	1.2198
-12.8	3.5952	3.5781	12.8	1.1114	1.2249
-12.9	3.602	3.5853	12.9	1.1164	1.2301
-13	3.6088	3.5925	13	1.1214	1.2354
-13.1	3.6155	3.5995	13.1	1.1265	1.2407
-13.2	3.6221	3.6065	13.2	1.1315	1.246
-13.3	3.6286	3.6134	13.3	1.1366	1.2514
-13.4	3.6351	3.6202	13.4	1.1418	1.2568
-13.5	3.6415	3.6269	13.5	1.147	1.2622
-13.6	3.6479	3.6336	13.6	1.1522	1.2677
-13.7	3.6542	3.6402	13.7	1.1575	1.2732
-13.8	3.6604	3.6467	13.8	1.1628	1.2788
-13.9	3.6665	3.6532	13.9	1.1681	1.2843
-14	3.6726	3.6596	14	1.1735	1.29
-14.1	3.6787	3.666	14.1	1.1789	1.2956
-14.2	3.6847	3.6723	14.2	1.1843	1.3013
-14.3	3.6906	3.6785	14.3	1.1898	1.307
-14.4	3.6965	3.6847	14.4	1.1953	1.3128
-14.5	3.7024	3.6908	14.5	1.2008	1.3186
-14.6	3.7081	3.6968	14.6	1.2063	1.3244
-14.7	3.7139	3.7028	14.7	1.2119	1.3303
-14.8	3.7196	3.7088	14.8	1.2176	1.3362
-14.9	3.7252	3.7147	14.9	1.2232	1.3421
-15	3.7308	3.7205	15	1.2289	1.348
-15.1	3.7364	3.7263	15.1	1.2346	1.354
-15.2	3.7419	3.7321	15.2	1.2403	1.36
-15.3	3.7474	3.7378	15.3	1.2461	1.3661
-15.4	3.7528	3.7435	15.4	1.2519	1.3722
-15.5	3.7582	3.7491	15.5	1.2577	1.3783
-15.6	3.7636	3.7547	15.6	1.2636	1.3844
-15.7	3.7689	3.7602	15.7	1.2695	1.3906
-15.8	3.7742	3.7657	15.8	1.2754	1.3968
-15.9	3.7795	3.7712	15.9	1.2814	1.403
-16	3.7847	3.7766	16	1.2873	1.4092
-16.1	3.7899	3.782	16.1	1.2933	1.4155
-16.2	3.7951	3.7874	16.2	1.2993	1.4218
-16.3	3.8002	3.7927	16.3	1.3054	1.4281
-16.4	3.8053	3.798	16.4	1.3115	1.4345
-16.5	3.8104	3.8032	16.5	1.3176	1.4409
-16.6	3.8155	3.8085	16.6	1.3237	1.4473
-16.7	3.8205	3.8137	16.7	1.3299	1.4537
-16.8	3.8255	3.8188	16.8	1.3361	1.4602
-16.9	3.8305	3.824	16.9	1.3423	1.4667
-17	3.8354	3.8291	17	1.3485	1.4732
-17.1	3.8404	3.8342	17.1	1.3548	1.4798
-17.2	3.8453	3.8392	17.2	1.361	1.4863
-17.3	3.8502	3.8443	17.3	1.3674	1.4929
-17.4	3.855	3.8493	17.4	1.3737	1.4995
-17.5	3.8599	3.8543	17.5	1.38	1.5062
-17.6	3.8647	3.8593	17.6	1.3864	1.5128
-17.7	3.8696	3.8642	17.7	1.3928	1.5195
-17.8	3.8744	3.8691	17.8	1.3993	1.5262
-17.9	3.8791	3.8741	17.9	1.4057	1.533
-18	3.8839	3.879	18	1.4122	1.5398
-18.1	3.8887	3.8838	18.1	1.4187	1.5465
-18.2	3.8934	3.8887	18.2	1.4252	1.5533
-18.3	3.8981	3.8935	18.3	1.4318	1.5602
-18.4	3.9028	3.8984	18.4	1.4383	1.567
-18.5	3.9075	3.9032	18.5	1.4449	1.5739
-18.6	3.9122	3.908	18.6	1.4515	1.5808
-18.7	3.9169	3.9128	18.7	1.4582	1.5877
-18.8	3.9216	3.9175	18.8	1.4648	1.5947
-18.9	3.9263	3.9223	18.9	1.4715	1.6017
-19	3.9309	3.9271	19	1.4782	1.6087
-19.1	3.9356	3.9318	19.1	1.485	1.6157
-19.2	3.9402	3.9365	19.2	1.4917	1.6227
-19.3	3.9448	3.9412	19.3	1.4985	1.6298
-19.4	3.9494	3.946	19.4	1.5053	1.6368
-19.5	3.9541	3.9507	19.5	1.5121	1.6439
-19.6	3.9587	3.9554	19.6	1.5189	1.6511
-19.7	3.9633	3.9601	19.7	1.5258	1.6582
-19.8	3.9679	3.9647	19.8	1.5327	1.6654
-19.9	3.9725	3.9694	19.9	1.5396	1.6726
-20	3.9771	3.9741	20	1.5465	1.6798
-20.1	3.9817	3.9787	20.1	1.5534	1.687
-20.2	3.9862	3.9834	20.2	1.5604	1.6942
-20.3	3.9908	3.9881	20.3	1.5674	1.7015
-20.4	3.9954	3.9927	20.4	1.5744	1.7088
-20.5	4	3.9974	20.5	1.5814	1.7161
-20.6	4.0046	4.002	20.6	1.5884	1.7234
-20.7	4.0092	4.0067	20.7	1.5955	1.7308
-20.8	4.0137	4.0113	20.8	1.6026	1.7382
-20.9	4.0183	4.0159	20.9	1.6097	1.7455
-21	4.0229	4.0206	21	1.6168	1.753
-21.1	4.0275	4.0252	21.1	1.624	1.7604
-21.2	4.0321	4.0299	21.2	1.6311	1.7678
-21.3	4.0366	4.0345	21.3	1.6383	1.7753
-21.4	4.0412	4.0391	21.4	1.6455	1.7828
-21.5	4.0458	4.0438	21.5	1.6527	1.7903
-21.6	4.0504	4.0484	21.6	1.66	1.7978
-21.7	4.055	4.0531	21.7	1.6672	1.8054
-21.8	4.0596	4.0577	21.8	1.6745	1.8129
-21.9	4.0642	4.0624	21.9	1.6818	1.8205
-22	4.0688	4.067	22	1.6891	1.8281
-22.1	4.0734	4.0717	22.1	1.6965	1.8357
-22.2	4.078	4.0763	22.2	1.7038	1.8434
-22.3	4.0827	4.081	22.3	1.7112	1.851
-22.4	4.0873	4.0857	22.4	1.7186	1.8587
-22.5	4.0919	4.0903	22.5	1.726	1.8664
-22.6	4.0965	4.095	22.6	1.7335	1.8741
-22.7	4.1012	4.0997	22.7	1.7409	1.8818
-22.8	4.1058	4.1044	22.8	1.7484	1.8896
-22.9	4.1105	4.1091	22.9	1.7559	1.8973
-23	4.1151	4.1138	23	1.7634	1.9051
-23.1	4.1198	4.1185	23.1	1.7709	1.9129
-23.2	4.1245	4.1232	23.2	1.7785	1.9207
-23.3	4.1292	4.1279	23.3	1.786	1.9286
-23.4	4.1339	4.1326	23.4	1.7936	1.9364
-23.5	4.1386	4.1373	23.5	1.8012	1.9443
-23.6	4.1433	4.1421	23.6	1.8088	1.9522
-23.7	4.148	4.1468	23.7	1.8165	1.9601
-23.8	4.1527	4.1516	23.8	1.8241	1.968
-23.9	4.1574	4.1563	23.9	1.8318	1.976
-24	4.1622	4.1611	24	1.8395	1.9839
-24.1	4.1669	4.1659	24.1	1.8472	1.9919
-24.2	4.1717	4.1707	24.2	1.8549	1.9999
-24.3	4.1764	4.1755	24.3	1.8627	2.0079
-24.4	4.1812	4.1803	24.4	1.8704	2.016
-24.5	4.186	4.1851	24.5	1.8782	2.024
-24.6	4.1908	4.1899	24.6	1.886	2.0321
-24.7	4.1956	4.1947	24.7	1.8938	2.0401
-24.8	4.2004	4.1996	24.8	1.9016	2.0482
-24.9	4.2053	4.2044	24.9	1.9095	2.0564
-25	4.2101	4.2093	25	1.9174	2.0645
-25.1	4.215	4.2142	25.1	1.9252	2.0726
-25.2	4.2198	4.219	25.2	1.9331	2.0808
-25.3	4.2247	4.2239	25.3	1.9411	2.089
-25.4	4.2296	4.2288	25.4	1.949	2.0972
-25.5	4.2345	4.2338	25.5	1.957	2.1054
-25.6	4.2394	4.2387	25.6	1.9649	2.1136
-25.7	4.2443	4.2436	25.7	1.9729	2.1219
-25.8	4.2492	4.2486	25.8	1.9809	2.1301
-25.9	4.2542	4.2535	25.9	1.989	2.1384
-26	4.2591	4.2585	26	1.997	2.1467
-26.1	4.2641	4.2635	26.1	2.005	2.155
-26.2	4.2691	4.2685	26.2	2.0131	2.1634
-26.3	4.2741	4.2735	26.3	2.0212	2.1717
-26.4	4.2791	4.2785	26.4	2.0293	2.1801
-26.5	4.2841	4.2836	26.5	2.0374	2.1885
-26.6	4.2891	4.2886	26.6	2.0456	2.1968
-26.7	4.2942	4.2937	26.7	2.0538	2.2053
-26.8	4.2992	4.2987	26.8	2.0619	2.2137
-26.9	4.3043	4.3038	26.9	2.0701	2.2221
-27	4.3094	4.3089	27	2.0783	2.2306
-27.1	4.3145	4.314	27.1	2.0866	2.2391
-27.2	4.3196	4.3192	27.2	2.0948	2.2476
-27.3	4.3247	4.3243	27.3	2.1031	2.2561
-27.4	4.3299	4.3294	27.4	2.1113	2.2646
-27.5	4.335	4.3346	27.5	2.1196	2.2731
-27.6	4.3402	4.3398	27.6	2.1279	2.2817
-27.7	4.3454	4.345	27.7	2.1363	2.2902
-27.8	4.3506	4.3502	27.8	2.1446	2.2988
-27.9	4.3558	4.3554	27.9	2.153	2.3074
-28	4.361	4.3606	28	2.1613	2.3161
-28.1	4.3663	4.3659	28.1	2.1697	2.3247
-28.2	4.3715	4.3711	28.2	2.1781	2.3333
-28.3	4.3768	4.3764	28.3	2.1866	2.342
-28.4	4.3821	4.3817	28.4	2.195	2.3507
-28.5	4.3874	4.387	28.5	2.2035	2.3594
-28.6	4.3927	4.3923	28.6	2.2119	2.3681
-28.7	4.398	4.3977	28.7	2.2204	2.3768
-28.8	4.4033	4.403	28.8	2.2289	2.3855
-28.9	4.4087	4.4084	28.9	2.2375	2.3943
-29	4.4141	4.4138	29	2.246	2.4031
-29.1	4.4194	4.4192	29.1	2.2546	2.4119
-29.2	4.4248	4.4246	29.2	2.2631	2.4207
-29.3	4.4303	4.43	29.3	2.2717	2.4295
-29.4	4.4357	4.4354	29.4	2.2803	2.4383
-29.5	4.4411	4.4409	29.5	2.2889	2.4472
-29.6	4.4466	4.4464	29.6	2.2976	2.456
-29.7	4.4521	4.4518	29.7	2.3062	2.4649
-29.8	4.4576	4.4573	29.8	2.3149	2.4738
-29.9	4.4631	4.4629	29.9	2.3236	2.4827
-30	4.4686	4.4684	30	2.3323	2.4916
-30.1	4.4742	4.4739	30.1	2.341	2.5006
-30.2	4.4797	4.4795	30.2	2.3497	2.5095
-30.3	4.4853	4.4851	30.3	2.3585	2.5185
-30.4	4.4909	4.4907	30.4	2.3672	2.5275
-30.5	4.4965	4.4963	30.5	2.376	2.5365
-30.6	4.5021	4.5019	30.6	2.3848	2.5455
-30.7	4.5077	4.5076	30.7	2.3936	2.5545
-30.8	4.5134	4.5132	30.8	2.4024	2.5636
-30.9	4.5191	4.5189	30.9	2.4113	2.5726
-31	4.5247	4.5246	31	2.4201	2.5817
-31.1	4.5305	4.5303	31.1	2.429	2.5908
-31.2	4.5362	4.536	31.2	2.4379	2.5999
-31.3	4.5419	4.5417	31.3	2.4468	2.609
-31.4	4.5477	4.5475	31.4	2.4557	2.6181
-31.5	4.5534	4.5533	31.5	2.4647	2.6273
-31.6	4.5592	4.5591	31.6	2.4736	2.6364
-31.7	4.565	4.5649	31.7	2.4826	2.6456
-31.8	4.5708	4.5707	31.8	2.4916	2.6548
-31.9	4.5766	4.5765	31.9	2.5006	2.664
-32	4.5825	4.5824	32	2.5096	2.6732
-32.1	4.5884	4.5882	32.1	2.5186	2.6825
-32.2	4.5942	4.5941	32.2	2.5277	2.6917
-32.3	4.6001	4.6	32.3	2.5367	2.701
-32.4	4.6061	4.6059	32.4	2.5458	2.7102
-32.5	4.612	4.6119	32.5	2.5549	2.7195
-32.6	4.6179	4.6178	32.6	2.564	2.7289
-32.7	4.6239	4.6238	32.7	2.5731	2.7382
-32.8	4.6299	4.6298	32.8	2.5823	2.7475
-32.9	4.6359	4.6358	32.9	2.5914	2.7569
-33	4.6419	4.6418	33	2.6006	2.7662
-33.1	4.6479	4.6478	33.1	2.6098	2.7756
-33.2	4.654	4.6539	33.2	2.619	2.785
-33.3	4.6601	4.66	33.3	2.6282	2.7944
-33.4	4.6661	4.666	33.4	2.6374	2.8038
-33.5	4.6722	4.6721	33.5	2.6467	2.8133
-33.6	4.6784	4.6783	33.6	2.6559	2.8227
-33.7	4.6845	4.6844	33.7	2.6652	2.8322
-33.8	4.6906	4.6906	33.8	2.6745	2.8417
-33.9	4.6968	4.6967	33.9	2.6838	2.8512
-34	4.703	4.7029	34	2.6931	2.8607
-34.1	4.7092	4.7091	34.1	2.7025	2.8702
-34.2	4.7154	4.7153	34.2	2.7118	2.8797
-34.3	4.7217	4.7216	34.3	2.7212	2.8893
-34.4	4.7279	4.7278	34.4	2.7306	2.8989
-34.5	4.7342	4.7341	34.5	2.74	2.9084
-34.6	4.7405	4.7404	34.6	2.7494	2.918
-34.7	4.7468	4.7467	34.7	2.7588	2.9276
-34.8	4.7531	4.753	34.8	2.7683	2.9373
-34.9	4.7594	4.7594	34.9	2.7777	2.9469
-35	4.7658	4.7657	35	2.7872	2.9566
-35.1	4.7722	4.7721	35.1	2.7967	2.9662
-35.2	4.7786	4.7785	35.2	2.8062	2.9759
-35.3	4.785	4.7849	35.3	2.8157	2.9856
-35.4	4.7914	4.7914	35.4	2.8253	2.9953
-35.5	4.7978	4.7978	35.5	2.8348	3.005
-35.6	4.8043	4.8043	35.6	2.8444	3.0148
-35.7	4.8108	4.8107	35.7	2.854	3.0245
-35.8	4.8173	4.8172	35.8	2.8636	3.0343
-35.9	4.8238	4.8238	35.9	2.8732	3.0441
-36	4.8303	4.8303	36	2.8828	3.0539
-36.1	4.8369	4.8368	36.1	2.8925	3.0637
-36.2	4.8434	4.8434	36.2	2.9021	3.0735
-36.3	4.85	4.85	36.3	2.9118	3.0833
-36.4	4.8566	4.8566	36.4	2.9215	3.0932
-36.5	4.8633	4.8632	36.5	2.9312	3.103
-36.6	4.8699	4.8699	36.6	2.9409	3.1129
-36.7	4.8765	4.8765	36.7	2.9506	3.1228
-36.8	4.8832	4.8832	36.8	2.9604	3.1327
-36.9	4.8899	4.8899	36.9	2.9702	3.1426
-37	4.8966	4.8966	37	2.9799	3.1526
-37.1	4.9033	4.9033	37.1	2.9897	3.1625
-37.2	4.9101	4.91	37.2	2.9995	3.1725
-37.3	4.9168	4.9168	37.3	3.0094	3.1825
-37.4	4.9236	4.9236	37.4	3.0192	3.1925
-37.5	4.9304	4.9304	37.5	3.0291	3.2025
-37.6	4.9372	4.9372	37.6	3.0389	3.2125
-37.7	4.9441	4.944	37.7	3.0488	3.2225
-37.8	4.9509	4.9509	37.8	3.0587	3.2326
-37.9	4.9578	4.9577	37.9	3.0686	3.2426
-38	4.9647	4.9646	38	3.0786	3.2527
-38.1	4.9716	4.9715	38.1	3.0885	3.2628
-38.2	4.9785	4.9784	38.2	3.0985	3.2729
-38.3	4.9854	4.9854	38.3	3.1084	3.283
-38.4	4.9924	4.9923	38.4	3.1184	3.2931
-38.5	4.9993	4.9993	38.5	3.1284	3.3033
-38.6	5.0063	5.0063	38.6	3.1384	3.3134
-38.7	5.0133	5.0133	38.7	3.1485	3.3236
-38.8	5.0204	5.0203	38.8	3.1585	3.3338
-38.9	5.0274	5.0274	38.9	3.1686	3.344
-39	5.0345	5.0344	39	3.1787	3.3542
-39.1	5.0415	5.0415	39.1	3.1888	3.3644
-39.2	5.0486	5.0486	39.2	3.1989	3.3747
-39.3	5.0558	5.0557	39.3	3.209	3.3849
-39.4	5.0629	5.0629	39.4	3.2191	3.3952
-39.5	5.07	5.07	39.5	3.2293	3.4055
-39.6	5.0772	5.0772	39.6	3.2394	3.4158
-39.7	5.0844	5.0844	39.7	3.2496	3.4261
-39.8	5.0916	5.0916	39.8	3.2598	3.4364
-39.9	5.0988	5.0988	39.9	3.27	3.4467
-40	5.106	5.106	40	3.2803	3.4571
-40.1	5.1133	5.1133	40.1	3.2905	3.4674
-40.2	5.1206	5.1206	40.2	3.3008	3.4778
-40.3	5.1279	5.1279	40.3	3.311	3.4882
-40.4	5.1352	5.1352	40.4	3.3213	3.4986
-40.5	5.1425	5.1425	40.5	3.3316	3.509
-40.6	5.1499	5.1498	40.6	3.3419	3.5195
-40.7	5.1572	5.1572	40.7	3.3523	3.5299
-40.8	5.1646	5.1646	40.8	3.3626	3.5404
-40.9	5.172	5.172	40.9	3.373	3.5509
-41	5.1794	5.1794	41	3.3833	3.5614
-41.1	5.1869	5.1868	41.1	3.3937	3.5719
-41.2	5.1943	5.1943	41.2	3.4041	3.5824
-41.3	5.2018	5.2018	41.3	3.4146	3.5929
-41.4	5.2093	5.2093	41.4	3.425	3.6034
-41.5	5.2168	5.2168	41.5	3.4354	3.614
-41.6	5.2243	5.2243	41.6	3.4459	3.6246
-41.7	5.2318	5.2318	41.7	3.4564	3.6352
-41.8	5.2394	5.2394	41.8	3.4669	3.6458
-41.9	5.247	5.247	41.9	3.4774	3.6564
-42	5.2546	5.2546	42	3.4879	3.667
-42.1	5.2622	5.2622	42.1	3.4984	3.6776
-42.2	5.2698	5.2698	42.2	3.509	3.6883
-42.3	5.2775	5.2775	42.3	3.5195	3.699
-42.4	5.2851	5.2851	42.4	3.5301	3.7096
-42.5	5.2928	5.2928	42.5	3.5407	3.7203
-42.6	5.3005	5.3005	42.6	3.5513	3.731
-42.7	5.3083	5.3082	42.7	3.562	3.7418
-42.8	5.316	5.316	42.8	3.5726	3.7525
-42.9	5.3238	5.3237	42.9	3.5833	3.7632
-43	5.3315	5.3315	43	3.5939	3.774
-43.1	5.3393	5.3393	43.1	3.6046	3.7848
-43.2	5.3471	5.3471	43.2	3.6153	3.7956
-43.3	5.355	5.355	43.3	3.626	3.8064
-43.4	5.3628	5.3628	43.4	3.6367	3.8172
-43.5	5.3707	5.3707	43.5	3.6475	3.828
-43.6	5.3786	5.3786	43.6	3.6582	3.8389
-43.7	5.3865	5.3865	43.7	3.669	3.8497
-43.8	5.3944	5.3944	43.8	3.6798	3.8606
-43.9	5.4023	5.4023	43.9	3.6906	3.8715
-44	5.4103	5.4103	44	3.7014	3.8824
-44.1	5.4182	5.4182	44.1	3.7122	3.8933
-44.2	5.4262	5.4262	44.2	3.7231	3.9042
-44.3	5.4342	5.4342	44.3	3.7339	3.9152
-44.4	5.4423	5.4423	44.4	3.7448	3.9261
-44.5	5.4503	5.4503	44.5	3.7557	3.9371
-44.6	5.4584	5.4584	44.6	3.7666	3.9481
-44.7	5.4665	5.4665	44.7	3.7775	3.9591
-44.8	5.4746	5.4746	44.8	3.7885	3.9701
-44.9	5.4827	5.4827	44.9	3.7994	3.9811
-45	5.4908	5.4908	45	3.8104	3.9921
-45.1	5.499	5.499	45.1	3.8213	4.0032
-45.2	5.5071	5.5071	45.2	3.8323	4.0143
-45.3	5.5153	5.5153	45.3	3.8433	4.0253
-45.4	5.5235	5.5235	45.4	3.8544	4.0364
-45.5	5.5318	5.5318	45.5	3.8654	4.0475
-45.6	5.54	5.54	45.6	3.8764	4.0586
-45.7	5.5483	5.5483	45.7	3.8875	4.0698
-45.8	5.5566	5.5565	45.8	3.8986	4.0809
-45.9	5.5648	5.5648	45.9	3.9097	4.0921
-46	5.5732	5.5732	46	3.9208	4.1032
-46.1	5.5815	5.5815	46.1	3.9319	4.1144
-46.2	5.5898	5.5898	46.2	3.943	4.1256
-46.3	5.5982	5.5982	46.3	3.9542	4.1368
-46.4	5.6066	5.6066	46.4	3.9654	4.1481
-46.5	5.615	5.615	46.5	3.9765	4.1593
-46.6	5.6234	5.6234	46.6	3.9877	4.1706
-46.7	5.6319	5.6319	46.7	3.9989	4.1818
-46.8	5.6403	5.6403	46.8	4.0102	4.1931
-46.9	5.6488	5.6488	46.9	4.0214	4.2044
-47	5.6573	5.6573	47	4.0327	4.2157
-47.1	5.6658	5.6658	47.1	4.0439	4.227
-47.2	5.6744	5.6744	47.2	4.0552	4.2384
-47.3	5.6829	5.6829	47.3	4.0665	4.2497
-47.4	5.6915	5.6915	47.4	4.0778	4.2611
-47.5	5.7001	5.7001	47.5	4.0892	4.2725
-47.6	5.7087	5.7087	47.6	4.1005	4.2839
-47.7	5.7173	5.7173	47.7	4.1118	4.2953
-47.8	5.7259	5.7259	47.8	4.1232	4.3067
-47.9	5.7346	5.7346	47.9	4.1346	4.3181
-48	5.7433	5.7433	48	4.146	4.3296
-48.1	5.752	5.752	48.1	4.1574	4.341
-48.2	5.7607	5.7607	48.2	4.1688	4.3525
-48.3	5.7694	5.7694	48.3	4.1803	4.364
-48.4	5.7782	5.7781	48.4	4.1917	4.3755
-48.5	5.7869	5.7869	48.5	4.2032	4.387
-48.6	5.7957	5.7957	48.6	4.2147	4.3985
-48.7	5.8045	5.8045	48.7	4.2262	4.4101
-48.8	5.8133	5.8133	48.8	4.2377	4.4216
-48.9	5.8222	5.8222	48.9	4.2492	4.4332
-49	5.831	5.831	49	4.2608	4.4448
-49.1	5.8399	5.8399	49.1	4.2724	4.4564
-49.2	5.8488	5.8488	49.2	4.2839	4.468
-49.3	5.8577	5.8577	49.3	4.2955	4.4796
-49.4	5.8666	5.8666	49.4	4.3071	4.4912
-49.5	5.8756	5.8756	49.5	4.3187	4.5029
-49.6	5.8845	5.8845	49.6	4.3304	4.5145
-49.7	5.8935	5.8935	49.7	4.342	4.5262
-49.8	5.9025	5.9025	49.8	4.3537	4.5379
-49.9	5.9115	5.9115	49.9	4.3653	4.5496
-50	5.9206	5.9206	50	4.377	4.5613
