# Supplementary material for: Nanoscale magnonic Fabry-Pérot resonator for low-loss spin-wave manipulation
Source: Nat Commun. 2021 Apr 16;12:2293. doi: 10.1038/s41467-021-22520-6 (PMC8052321; doi:10.1038/s41467-021-22520-6)
Supplement: Supplementary file 4 — Source Data [file 41467_2021_22520_MOESM4_ESM.zip › Source data/Fig5/Fig5a_AP.txt]

-100000	-1466800000	100000	6093800
-200000	-1545000000	200000	29426000
-300000	-1648700000	300000	79387000
-400000	-1794600000	400000	158860000
-500000	-2005200000	500000	246180000
-600000	-2288700000	600000	310120000
-700000	-346450000	700000	346450000
-800000	83064000	800000	819790000
-900000	256030000	900000	1026600000
-1000000	345700000	1000000	1147500000
-1100000	400210000	1100000	1233200000
-1200000	435740000	1200000	1300300000
-1300000	459790000	1300000	1356500000
-1400000	476420000	1400000	1405600000
-1500000	488030000	1500000	1449900000
-1600000	496110000	1600000	1490800000
-1700000	501690000	1700000	1529100000
-1800000	505440000	1800000	1565500000
-1900000	507860000	1900000	1600300000
-2000000	509280000	2000000	1633800000
-2100000	509970000	2100000	1666300000
-2200000	510130000	2200000	1697900000
-2300000	509900000	2300000	1728700000
-2400000	509390000	2400000	1758800000
-2500000	508690000	2500000	1788400000
-2600000	507860000	2600000	1817300000
-2700000	506970000	2700000	1845800000
-2800000	506050000	2800000	1873800000
-2900000	505140000	2900000	1901300000
-3000000	504260000	3000000	1928500000
-3100000	503420000	3100000	1955200000
-3200000	502650000	3200000	1981500000
-3300000	501970000	3300000	2007500000
-3400000	501360000	3400000	2033100000
-3500000	500860000	3500000	2058400000
-3600000	500450000	3600000	2083300000
-3700000	500140000	3700000	2107900000
-3800000	499940000	3800000	2132100000
-3900000	499850000	3900000	2156100000
-4000000	499870000	4000000	2179700000
-4100000	499990000	4100000	2203000000
-4200000	500230000	4200000	2226000000
-4300000	500570000	4300000	2248700000
-4400000	501010000	4400000	2271100000
-4500000	501560000	4500000	2293300000
-4600000	502210000	4600000	2315100000
-4700000	502960000	4700000	2336700000
-4800000	503810000	4800000	2357900000
-4900000	504760000	4900000	2378900000
-5000000	505800000	5000000	2399700000
-5100000	506940000	5100000	2420100000
-5200000	508160000	5200000	2440300000
-5300000	509480000	5300000	2460300000
-5400000	510880000	5400000	2480000000
-5500000	512360000	5500000	2499400000
-5600000	513930000	5600000	2518600000
-5700000	515570000	5700000	2537500000
-5800000	517300000	5800000	2556200000
-5900000	519100000	5900000	2574600000
-6000000	520970000	6000000	2592800000
-6100000	522920000	6100000	2610800000
-6200000	524940000	6200000	2628500000
-6300000	527020000	6300000	2646000000
-6400000	529180000	6400000	2663300000
-6500000	531400000	6500000	2680400000
-6600000	533680000	6600000	2697200000
-6700000	536020000	6700000	2713900000
-6800000	538430000	6800000	2730300000
-6900000	540900000	6900000	2746500000
-7000000	543420000	7000000	2762500000
-7100000	546000000	7100000	2778300000
-7200000	548630000	7200000	2793900000
-7300000	551320000	7300000	2809300000
-7400000	554070000	7400000	2824500000
-7500000	556860000	7500000	2839500000
-7600000	559700000	7600000	2854300000
-7700000	562600000	7700000	2869000000
-7800000	565540000	7800000	2883400000
-7900000	568530000	7900000	2897700000
-8000000	571560000	8000000	2911800000
-8100000	574640000	8100000	2925700000
-8200000	577760000	8200000	2939500000
-8300000	580930000	8300000	2953100000
-8400000	584140000	8400000	2966500000
-8500000	587390000	8500000	2979800000
-8600000	590680000	8600000	2992900000
-8700000	594020000	8700000	3005800000
-8800000	597390000	8800000	3018600000
-8900000	600800000	8900000	3031200000
-9000000	604250000	9000000	3043700000
-9100000	607730000	9100000	3056000000
-9200000	611250000	9200000	3068200000
-9300000	614810000	9300000	3080300000
-9400000	618400000	9400000	3092200000
-9500000	622030000	9500000	3103900000
-9600000	625690000	9600000	3115600000
-9700000	629390000	9700000	3127100000
-9800000	633110000	9800000	3138400000
-9900000	636870000	9900000	3149600000
-10000000	640670000	10000000	3160800000
-10100000	644490000	10100000	3171700000
-10200000	648340000	10200000	3182600000
-10300000	652230000	10300000	3193300000
-10400000	656150000	10400000	3203900000
-10500000	660090000	10500000	3214400000
-10600000	664070000	10600000	3224800000
-10700000	668070000	10700000	3235100000
-10800000	672100000	10800000	3245300000
-10900000	676160000	10900000	3255300000
-11000000	680250000	11000000	3265300000
-11100000	684370000	11100000	3275100000
-11200000	688510000	11200000	3284900000
-11300000	692680000	11300000	3294500000
-11400000	696870000	11400000	3304000000
-11500000	701100000	11500000	3313500000
-11600000	705340000	11600000	3322800000
-11700000	709620000	11700000	3332100000
-11800000	713920000	11800000	3341200000
-11900000	718240000	11900000	3350300000
-12000000	722590000	12000000	3359300000
-12100000	726970000	12100000	3368200000
-12200000	731360000	12200000	3377000000
-12300000	735790000	12300000	3385700000
-12400000	740230000	12400000	3394400000
-12500000	744700000	12500000	3402900000
-12600000	749190000	12600000	3411400000
-12700000	753710000	12700000	3419800000
-12800000	758250000	12800000	3428100000
-12900000	762810000	12900000	3436400000
-13000000	767400000	13000000	3444500000
-13100000	772010000	13100000	3452700000
-13200000	776640000	13200000	3460700000
-13300000	781290000	13300000	3468600000
-13400000	785960000	13400000	3476500000
-13500000	790660000	13500000	3484400000
-13600000	795380000	13600000	3492100000
-13700000	800120000	13700000	3499800000
-13800000	804880000	13800000	3507500000
-13900000	809660000	13900000	3515000000
-14000000	814460000	14000000	3522600000
-14100000	819280000	14100000	3530000000
-14200000	824130000	14200000	3537400000
-14300000	828990000	14300000	3544700000
-14400000	833880000	14400000	3552000000
-14500000	838790000	14500000	3559300000
-14600000	843710000	14600000	3566400000
-14700000	848660000	14700000	3573500000
-14800000	853630000	14800000	3580600000
-14900000	858620000	14900000	3587600000
-15000000	863620000	15000000	3594600000
-15100000	868650000	15100000	3601500000
-15200000	873700000	15200000	3608400000
-15300000	878760000	15300000	3615200000
-15400000	883850000	15400000	3622000000
-15500000	888960000	15500000	3628800000
-15600000	894080000	15600000	3635500000
-15700000	899230000	15700000	3642100000
-15800000	904390000	15800000	3648700000
-15900000	909570000	15900000	3655300000
-16000000	914770000	16000000	3661800000
-16100000	919990000	16100000	3668300000
-16200000	925230000	16200000	3674800000
-16300000	930490000	16300000	3681200000
-16400000	935770000	16400000	3687600000
-16500000	941070000	16500000	3693900000
-16600000	946380000	16600000	3700200000
-16700000	951720000	16700000	3706500000
-16800000	957070000	16800000	3712800000
-16900000	962440000	16900000	3719000000
-17000000	967830000	17000000	3725200000
-17100000	973240000	17100000	3731300000
-17200000	978660000	17200000	3737400000
-17300000	984110000	17300000	3743500000
-17400000	989570000	17400000	3749600000
-17500000	995050000	17500000	3755600000
-17600000	1000500000	17600000	3761700000
-17700000	1006100000	17700000	3767600000
-17800000	1011600000	17800000	3773600000
-17900000	1017200000	17900000	3779500000
-18000000	1022700000	18000000	3785400000
-18100000	1028300000	18100000	3791300000
-18200000	1033900000	18200000	3797200000
-18300000	1039500000	18300000	3803000000
-18400000	1045200000	18400000	3808900000
-18500000	1050800000	18500000	3814700000
-18600000	1056500000	18600000	3820400000
-18700000	1062200000	18700000	3826200000
-18800000	1067900000	18800000	3831900000
-18900000	1073700000	18900000	3837700000
-19000000	1079400000	19000000	3843400000
-19100000	1085200000	19100000	3849100000
-19200000	1091000000	19200000	3854700000
-19300000	1096800000	19300000	3860400000
-19400000	1102600000	19400000	3866000000
-19500000	1108400000	19500000	3871600000
-19600000	1114300000	19600000	3877300000
-19700000	1120100000	19700000	3882800000
-19800000	1126000000	19800000	3888400000
-19900000	1131900000	19900000	3894000000
-20000000	1137900000	20000000	3899500000
-20100000	1143800000	20100000	3905100000
-20200000	1149800000	20200000	3910600000
-20300000	1155700000	20300000	3916100000
-20400000	1161700000	20400000	3921600000
-20500000	1167700000	20500000	3927100000
-20600000	1173800000	20600000	3932600000
-20700000	1179800000	20700000	3938100000
-20800000	1185900000	20800000	3943600000
-20900000	1191900000	20900000	3949000000
-21000000	1198000000	21000000	3954500000
-21100000	1204100000	21100000	3959900000
-21200000	1210300000	21200000	3965400000
-21300000	1216400000	21300000	3970800000
-21400000	1222600000	21400000	3976200000
-21500000	1228800000	21500000	3981600000
-21600000	1235000000	21600000	3987000000
-21700000	1241200000	21700000	3992400000
-21800000	1247400000	21800000	3997800000
-21900000	1253600000	21900000	4003200000
-22000000	1259900000	22000000	4008600000
-22100000	1266200000	22100000	4014000000
-22200000	1272500000	22200000	4019400000
-22300000	1278800000	22300000	4024800000
-22400000	1285100000	22400000	4030100000
-22500000	1291500000	22500000	4035500000
-22600000	1297900000	22600000	4040900000
-22700000	1304200000	22700000	4046200000
-22800000	1310600000	22800000	4051600000
-22900000	1317100000	22900000	4057000000
-23000000	1323500000	23000000	4062300000
-23100000	1329900000	23100000	4067700000
-23200000	1336400000	23200000	4073100000
-23300000	1342900000	23300000	4078400000
-23400000	1349400000	23400000	4083800000
-23500000	1355900000	23500000	4089100000
-23600000	1362400000	23600000	4094500000
-23700000	1369000000	23700000	4099900000
-23800000	1375600000	23800000	4105200000
-23900000	1382100000	23900000	4110600000
-24000000	1388700000	24000000	4116000000
-24100000	1395400000	24100000	4121300000
-24200000	1402000000	24200000	4126700000
-24300000	1408600000	24300000	4132100000
-24400000	1415300000	24400000	4137400000
-24500000	1422000000	24500000	4142800000
-24600000	1428700000	24600000	4148200000
-24700000	1435400000	24700000	4153600000
-24800000	1442200000	24800000	4159000000
-24900000	1448900000	24900000	4164400000
-25000000	1455700000	25000000	4169800000
-25100000	1462500000	25100000	4175200000
-25200000	1469300000	25200000	4180600000
-25300000	1476100000	25300000	4186000000
-25400000	1482900000	25400000	4191400000
-25500000	1489800000	25500000	4196800000
-25600000	1496600000	25600000	4202200000
-25700000	1503500000	25700000	4207700000
-25800000	1510400000	25800000	4213100000
-25900000	1517300000	25900000	4218500000
-26000000	1524300000	26000000	4224000000
-26100000	1531200000	26100000	4229400000
-26200000	1538200000	26200000	4234900000
-26300000	1545200000	26300000	4240400000
-26400000	1552200000	26400000	4245800000
-26500000	1559200000	26500000	4251300000
-26600000	1566200000	26600000	4256800000
-26700000	1573300000	26700000	4262300000
-26800000	1580300000	26800000	4267800000
-26900000	1587400000	26900000	4273300000
-27000000	1594500000	27000000	4278800000
-27100000	1601600000	27100000	4284300000
-27200000	1608800000	27200000	4289900000
-27300000	1615900000	27300000	4295400000
-27400000	1623100000	27400000	4301000000
-27500000	1630200000	27500000	4306500000
-27600000	1637400000	27600000	4312100000
-27700000	1644700000	27700000	4317700000
-27800000	1651900000	27800000	4323300000
-27900000	1659100000	27900000	4328900000
-28000000	1666400000	28000000	4334500000
-28100000	1673700000	28100000	4340100000
-28200000	1681000000	28200000	4345700000
-28300000	1688300000	28300000	4351300000
-28400000	1695600000	28400000	4357000000
-28500000	1703000000	28500000	4362600000
-28600000	1710300000	28600000	4368300000
-28700000	1717700000	28700000	4374000000
-28800000	1725100000	28800000	4379600000
-28900000	1732500000	28900000	4385300000
-29000000	1739900000	29000000	4391000000
-29100000	1747400000	29100000	4396800000
-29200000	1754800000	29200000	4402500000
-29300000	1762300000	29300000	4408200000
-29400000	1769800000	29400000	4414000000
-29500000	1777300000	29500000	4419700000
-29600000	1784800000	29600000	4425500000
-29700000	1792400000	29700000	4431300000
-29800000	1800000000	29800000	4437100000
-29900000	1807500000	29900000	4442900000
-30000000	1815100000	30000000	4448700000
-30100000	1822700000	30100000	4454500000
-30200000	1830400000	30200000	4460400000
-30300000	1838000000	30300000	4466200000
-30400000	1845700000	30400000	4472100000
-30500000	1853300000	30500000	4477900000
-30600000	1861000000	30600000	4483800000
-30700000	1868700000	30700000	4489700000
-30800000	1876400000	30800000	4495700000
-30900000	1884200000	30900000	4501600000
-31000000	1891900000	31000000	4507500000
-31100000	1899700000	31100000	4513500000
-31200000	1907500000	31200000	4519400000
-31300000	1915300000	31300000	4525400000
-31400000	1923100000	31400000	4531400000
-31500000	1931000000	31500000	4537400000
-31600000	1938800000	31600000	4543400000
-31700000	1946700000	31700000	4549400000
-31800000	1954600000	31800000	4555500000
-31900000	1962500000	31900000	4561500000
-32000000	1970400000	32000000	4567600000
-32100000	1978300000	32100000	4573700000
-32200000	1986300000	32200000	4579800000
-32300000	1994300000	32300000	4585900000
-32400000	2002200000	32400000	4592000000
-32500000	2010200000	32500000	4598200000
-32600000	2018300000	32600000	4604300000
-32700000	2026300000	32700000	4610500000
-32800000	2034300000	32800000	4616700000
-32900000	2042400000	32900000	4622900000
-33000000	2050500000	33000000	4629100000
-33100000	2058600000	33100000	4635300000
-33200000	2066700000	33200000	4641500000
-33300000	2074800000	33300000	4647800000
-33400000	2083000000	33400000	4654000000
-33500000	2091200000	33500000	4660300000
-33600000	2099300000	33600000	4666600000
-33700000	2107500000	33700000	4672900000
-33800000	2115800000	33800000	4679200000
-33900000	2124000000	33900000	4685600000
-34000000	2132200000	34000000	4691900000
-34100000	2140500000	34100000	4698300000
-34200000	2148800000	34200000	4704700000
-34300000	2157100000	34300000	4711100000
-34400000	2165400000	34400000	4717500000
-34500000	2173700000	34500000	4723900000
-34600000	2182100000	34600000	4730400000
-34700000	2190400000	34700000	4736800000
-34800000	2198800000	34800000	4743300000
-34900000	2207200000	34900000	4749800000
-35000000	2215600000	35000000	4756300000
-35100000	2224000000	35100000	4762800000
-35200000	2232500000	35200000	4769300000
-35300000	2240900000	35300000	4775900000
-35400000	2249400000	35400000	4782400000
-35500000	2257900000	35500000	4789000000
-35600000	2266400000	35600000	4795600000
-35700000	2274900000	35700000	4802200000
-35800000	2283500000	35800000	4808800000
-35900000	2292000000	35900000	4815500000
-36000000	2300600000	36000000	4822100000
-36100000	2309200000	36100000	4828800000
-36200000	2317800000	36200000	4835500000
-36300000	2326400000	36300000	4842200000
-36400000	2335100000	36400000	4848900000
-36500000	2343700000	36500000	4855600000
-36600000	2352400000	36600000	4862400000
-36700000	2361100000	36700000	4869200000
-36800000	2369800000	36800000	4875900000
-36900000	2378500000	36900000	4882700000
-37000000	2387200000	37000000	4889600000
-37100000	2396000000	37100000	4896400000
-37200000	2404800000	37200000	4903200000
-37300000	2413500000	37300000	4910100000
-37400000	2422300000	37400000	4917000000
-37500000	2431200000	37500000	4923900000
-37600000	2440000000	37600000	4930800000
-37700000	2448900000	37700000	4937700000
-37800000	2457700000	37800000	4944700000
-37900000	2466600000	37900000	4951600000
-38000000	2475500000	38000000	4958600000
-38100000	2484400000	38100000	4965600000
-38200000	2493400000	38200000	4972600000
-38300000	2502300000	38300000	4979600000
-38400000	2511300000	38400000	4986700000
-38500000	2520300000	38500000	4993700000
-38600000	2529200000	38600000	5000800000
-38700000	2538300000	38700000	5007900000
-38800000	2547300000	38800000	5015000000
-38900000	2556300000	38900000	5022100000
-39000000	2565400000	39000000	5029300000
-39100000	2574500000	39100000	5036400000
-39200000	2583600000	39200000	5043600000
-39300000	2592700000	39300000	5050800000
-39400000	2601800000	39400000	5058000000
-39500000	2611000000	39500000	5065200000
-39600000	2620100000	39600000	5072500000
-39700000	2629300000	39700000	5079700000
-39800000	2638500000	39800000	5087000000
-39900000	2647700000	39900000	5094300000
-40000000	2656900000	40000000	5101600000
-40100000	2666200000	40100000	5108900000
-40200000	2675500000	40200000	5116200000
-40300000	2684700000	40300000	5123600000
-40400000	2694000000	40400000	5131000000
-40500000	2703300000	40500000	5138400000
-40600000	2712700000	40600000	5145800000
-40700000	2722000000	40700000	5153200000
-40800000	2731400000	40800000	5160600000
-40900000	2740700000	40900000	5168100000
-41000000	2750100000	41000000	5175600000
-41100000	2759500000	41100000	5183100000
-41200000	2769000000	41200000	5190600000
-41300000	2778400000	41300000	5198100000
-41400000	2787800000	41400000	5205700000
-41500000	2797300000	41500000	5213200000
-41600000	2806800000	41600000	5220800000
-41700000	2816300000	41700000	5228400000
-41800000	2825800000	41800000	5236000000
-41900000	2835400000	41900000	5243600000
-42000000	2844900000	42000000	5251300000
-42100000	2854500000	42100000	5259000000
-42200000	2864100000	42200000	5266600000
-42300000	2873700000	42300000	5274300000
-42400000	2883300000	42400000	5282100000
-42500000	2893000000	42500000	5289800000
-42600000	2902600000	42600000	5297500000
-42700000	2912300000	42700000	5305300000
-42800000	2922000000	42800000	5313100000
-42900000	2931700000	42900000	5320900000
-43000000	2941400000	43000000	5328700000
-43100000	2951100000	43100000	5336500000
-43200000	2960900000	43200000	5344400000
-43300000	2970600000	43300000	5352300000
-43400000	2980400000	43400000	5360200000
-43500000	2990200000	43500000	5368100000
-43600000	3000000000	43600000	5376000000
-43700000	3009900000	43700000	5383900000
-43800000	3019700000	43800000	5391900000
-43900000	3029600000	43900000	5399900000
-44000000	3039500000	44000000	5407900000
-44100000	3049400000	44100000	5415900000
-44200000	3059300000	44200000	5423900000
-44300000	3069200000	44300000	5431900000
-44400000	3079200000	44400000	5440000000
-44500000	3089100000	44500000	5448100000
-44600000	3099100000	44600000	5456200000
-44700000	3109100000	44700000	5464300000
-44800000	3119100000	44800000	5472400000
-44900000	3129100000	44900000	5480600000
-45000000	3139200000	45000000	5488800000
-45100000	3149300000	45100000	5496900000
-45200000	3159300000	45200000	5505100000
-45300000	3169400000	45300000	5513400000
-45400000	3179500000	45400000	5521600000
-45500000	3189700000	45500000	5529900000
-45600000	3199800000	45600000	5538100000
-45700000	3210000000	45700000	5546400000
-45800000	3220200000	45800000	5554700000
-45900000	3230400000	45900000	5563100000
-46000000	3240600000	46000000	5571400000
-46100000	3250800000	46100000	5579800000
-46200000	3261000000	46200000	5588100000
-46300000	3271300000	46300000	5596500000
-46400000	3281600000	46400000	5604900000
-46500000	3291900000	46500000	5613400000
-46600000	3302200000	46600000	5621800000
-46700000	3312500000	46700000	5630300000
-46800000	3322800000	46800000	5638800000
-46900000	3333200000	46900000	5647300000
-47000000	3343600000	47000000	5655800000
-47100000	3354000000	47100000	5664300000
-47200000	3364400000	47200000	5672900000
-47300000	3374800000	47300000	5681500000
-47400000	3385200000	47400000	5690100000
-47500000	3395700000	47500000	5698700000
-47600000	3406200000	47600000	5707300000
-47700000	3416700000	47700000	5715900000
-47800000	3427200000	47800000	5724600000
-47900000	3437700000	47900000	5733300000
-48000000	3448200000	48000000	5742000000
-48100000	3458800000	48100000	5750700000
-48200000	3469400000	48200000	5759400000
-48300000	3479900000	48300000	5768200000
-48400000	3490600000	48400000	5776900000
-48500000	3501200000	48500000	5785700000
-48600000	3511800000	48600000	5794500000
-48700000	3522500000	48700000	5803300000
-48800000	3533100000	48800000	5812200000
-48900000	3543800000	48900000	5821000000
-49000000	3554500000	49000000	5829900000
-49100000	3565300000	49100000	5838800000
-49200000	3576000000	49200000	5847700000
-49300000	3586700000	49300000	5856600000
-49400000	3597500000	49400000	5865600000
-49500000	3608300000	49500000	5874500000
-49600000	3619100000	49600000	5883500000
-49700000	3629900000	49700000	5892500000
-49800000	3640800000	49800000	5901500000
-49900000	3651600000	49900000	5910600000
-50000000	3662500000	50000000	5919600000
