# Supplementary material for: Nanoscale magnonic Fabry-Pérot resonator for low-loss spin-wave manipulation
Source: Nat Commun. 2021 Apr 16;12:2293. doi: 10.1038/s41467-021-22520-6 (PMC8052321; doi:10.1038/s41467-021-22520-6)
Supplement: Supplementary file 4 — Source Data [file 41467_2021_22520_MOESM4_ESM.zip › Source data/Fig5/Fig5a_P.txt]

100000	1443400000	-100000	1451500000
200000	1460300000	-200000	1486900000
300000	1465300000	-300000	1515900000
400000	1463700000	-400000	1541200000
500000	1457900000	-500000	1564200000
600000	1449600000	-600000	1585700000
700000	1439700000	-700000	1606200000
800000	1428700000	-800000	1625900000
900000	1417000000	-900000	1645100000
1000000	1404800000	-1000000	1664000000
1100000	1392500000	-1100000	1682500000
1200000	1380000000	-1200000	1700900000
1300000	1367600000	-1300000	1719200000
1400000	1355200000	-1400000	1737300000
1500000	1343000000	-1500000	1755400000
1600000	1331000000	-1600000	1773400000
1700000	1319200000	-1700000	1791400000
1800000	1307600000	-1800000	1809300000
1900000	1296300000	-1900000	1827200000
2000000	1285200000	-2000000	1845200000
2100000	1274500000	-2100000	1863100000
2200000	1264000000	-2200000	1881000000
2300000	1253800000	-2300000	1898900000
2400000	1243900000	-2400000	1916800000
2500000	1234300000	-2500000	1934700000
2600000	1225000000	-2600000	1952600000
2700000	1216000000	-2700000	1970500000
2800000	1207300000	-2800000	1988300000
2900000	1198900000	-2900000	2006200000
3000000	1190800000	-3000000	2024000000
3100000	1183000000	-3100000	2041900000
3200000	1175400000	-3200000	2059700000
3300000	1168100000	-3300000	2077400000
3400000	1161200000	-3400000	2095200000
3500000	1154400000	-3500000	2112900000
3600000	1148000000	-3600000	2130600000
3700000	1141800000	-3700000	2148200000
3800000	1135800000	-3800000	2165800000
3900000	1130200000	-3900000	2183300000
4000000	1124700000	-4000000	2200800000
4100000	1119500000	-4100000	2218200000
4200000	1114600000	-4200000	2235600000
4300000	1109800000	-4300000	2252900000
4400000	1105300000	-4400000	2270200000
4500000	1101100000	-4500000	2287400000
4600000	1097000000	-4600000	2304500000
4700000	1093200000	-4700000	2321500000
4800000	1089500000	-4800000	2338500000
4900000	1086100000	-4900000	2355300000
5000000	1082900000	-5000000	2372100000
5100000	1079800000	-5100000	2388900000
5200000	1077000000	-5200000	2405500000
5300000	1074300000	-5300000	2422000000
5400000	1071800000	-5400000	2438500000
5500000	1069500000	-5500000	2454800000
5600000	1067400000	-5600000	2471100000
5700000	1065500000	-5700000	2487300000
5800000	1063700000	-5800000	2503400000
5900000	1062000000	-5900000	2519300000
6000000	1060600000	-6000000	2535200000
6100000	1059300000	-6100000	2551000000
6200000	1058100000	-6200000	2566600000
6300000	1057100000	-6300000	2582200000
6400000	1056200000	-6400000	2597600000
6500000	1055500000	-6500000	2613000000
6600000	1054900000	-6600000	2628200000
6700000	1054500000	-6700000	2643400000
6800000	1054200000	-6800000	2658400000
6900000	1054000000	-6900000	2673300000
7000000	1054000000	-7000000	2688100000
7100000	1054000000	-7100000	2702800000
7200000	1054200000	-7200000	2717400000
7300000	1054500000	-7300000	2731900000
7400000	1055000000	-7400000	2746200000
7500000	1055500000	-7500000	2760500000
7600000	1056200000	-7600000	2774600000
7700000	1056900000	-7700000	2788600000
7800000	1057800000	-7800000	2802500000
7900000	1058800000	-7900000	2816300000
8000000	1059800000	-8000000	2830000000
8100000	1061000000	-8100000	2843600000
8200000	1062300000	-8200000	2857000000
8300000	1063700000	-8300000	2870400000
8400000	1065100000	-8400000	2883600000
8500000	1066700000	-8500000	2896800000
8600000	1068400000	-8600000	2909800000
8700000	1070100000	-8700000	2922700000
8800000	1071900000	-8800000	2935500000
8900000	1073900000	-8900000	2948200000
9000000	1075800000	-9000000	2960700000
9100000	1077900000	-9100000	2973200000
9200000	1080100000	-9200000	2985600000
9300000	1082300000	-9300000	2997800000
9400000	1084700000	-9400000	3010000000
9500000	1087100000	-9500000	3022000000
9600000	1089500000	-9600000	3033900000
9700000	1092100000	-9700000	3045800000
9800000	1094700000	-9800000	3057500000
9900000	1097400000	-9900000	3069100000
10000000	1100100000	-10000000	3080600000
10100000	1103000000	-10100000	3092000000
10200000	1105800000	-10200000	3103400000
10300000	1108800000	-10300000	3114600000
10400000	1111800000	-10400000	3125700000
10500000	1114900000	-10500000	3136700000
10600000	1118100000	-10600000	3147600000
10700000	1121300000	-10700000	3158500000
10800000	1124600000	-10800000	3169200000
10900000	1127900000	-10900000	3179800000
11000000	1131300000	-11000000	3190400000
11100000	1134700000	-11100000	3200800000
11200000	1138200000	-11200000	3211200000
11300000	1141800000	-11300000	3221500000
11400000	1145400000	-11400000	3231600000
11500000	1149100000	-11500000	3241700000
11600000	1152800000	-11600000	3251700000
11700000	1156600000	-11700000	3261700000
11800000	1160400000	-11800000	3271500000
11900000	1164300000	-11900000	3281200000
12000000	1168200000	-12000000	3290900000
12100000	1172200000	-12100000	3300500000
12200000	1176300000	-12200000	3310000000
12300000	1180300000	-12300000	3319400000
12400000	1184500000	-12400000	3328700000
12500000	1188600000	-12500000	3338000000
12600000	1192800000	-12600000	3347200000
12700000	1197100000	-12700000	3356300000
12800000	1201400000	-12800000	3365300000
12900000	1205800000	-12900000	3374300000
13000000	1210200000	-13000000	3383200000
13100000	1214600000	-13100000	3392000000
13200000	1219100000	-13200000	3400700000
13300000	1223600000	-13300000	3409400000
13400000	1228200000	-13400000	3418000000
13500000	1232800000	-13500000	3426500000
13600000	1237500000	-13600000	3435000000
13700000	1242200000	-13700000	3443400000
13800000	1246900000	-13800000	3451700000
13900000	1251700000	-13900000	3460000000
14000000	1256500000	-14000000	3468200000
14100000	1261300000	-14100000	3476300000
14200000	1266200000	-14200000	3484400000
14300000	1271100000	-14300000	3492500000
14400000	1276100000	-14400000	3500400000
14500000	1281100000	-14500000	3508300000
14600000	1286100000	-14600000	3516200000
14700000	1291200000	-14700000	3523900000
14800000	1296300000	-14800000	3531700000
14900000	1301400000	-14900000	3539400000
15000000	1306600000	-15000000	3547000000
15100000	1311800000	-15100000	3554500000
15200000	1317000000	-15200000	3562100000
15300000	1322300000	-15300000	3569500000
15400000	1327600000	-15400000	3576900000
15500000	1333000000	-15500000	3584300000
15600000	1338300000	-15600000	3591600000
15700000	1343700000	-15700000	3598900000
15800000	1349200000	-15800000	3606100000
15900000	1354600000	-15900000	3613300000
16000000	1360100000	-16000000	3620400000
16100000	1365700000	-16100000	3627500000
16200000	1371200000	-16200000	3634600000
16300000	1376800000	-16300000	3641600000
16400000	1382500000	-16400000	3648500000
16500000	1388100000	-16500000	3655400000
16600000	1393800000	-16600000	3662300000
16700000	1399500000	-16700000	3669200000
16800000	1405300000	-16800000	3676000000
16900000	1411000000	-16900000	3682700000
17000000	1416800000	-17000000	3689400000
17100000	1422700000	-17100000	3696100000
17200000	1428500000	-17200000	3702800000
17300000	1434400000	-17300000	3709400000
17400000	1440300000	-17400000	3716000000
17500000	1446300000	-17500000	3722500000
17600000	1452200000	-17600000	3729000000
17700000	1458200000	-17700000	3735500000
17800000	1464300000	-17800000	3742000000
17900000	1470300000	-17900000	3748400000
18000000	1476400000	-18000000	3754800000
18100000	1482500000	-18100000	3761100000
18200000	1488600000	-18200000	3767500000
18300000	1494800000	-18300000	3773800000
18400000	1501000000	-18400000	3780000000
18500000	1507200000	-18500000	3786300000
18600000	1513400000	-18600000	3792500000
18700000	1519700000	-18700000	3798700000
18800000	1526000000	-18800000	3804900000
18900000	1532300000	-18900000	3811000000
19000000	1538600000	-19000000	3817200000
19100000	1545000000	-19100000	3823300000
19200000	1551400000	-19200000	3829300000
19300000	1557800000	-19300000	3835400000
19400000	1564200000	-19400000	3841400000
19500000	1570700000	-19500000	3847500000
19600000	1577200000	-19600000	3853400000
19700000	1583700000	-19700000	3859400000
19800000	1590200000	-19800000	3865400000
19900000	1596800000	-19900000	3871300000
20000000	1603300000	-20000000	3877200000
20100000	1609900000	-20100000	3883100000
20200000	1616600000	-20200000	3889000000
20300000	1623200000	-20300000	3894900000
20400000	1629900000	-20400000	3900700000
20500000	1636600000	-20500000	3906600000
20600000	1643300000	-20600000	3912400000
20700000	1650000000	-20700000	3918200000
20800000	1656800000	-20800000	3924000000
20900000	1663600000	-20900000	3929800000
21000000	1670400000	-21000000	3935500000
21100000	1677200000	-21100000	3941300000
21200000	1684100000	-21200000	3947000000
21300000	1691000000	-21300000	3952800000
21400000	1697900000	-21400000	3958500000
21500000	1704800000	-21500000	3964200000
21600000	1711700000	-21600000	3969900000
21700000	1718700000	-21700000	3975600000
21800000	1725700000	-21800000	3981300000
21900000	1732700000	-21900000	3986900000
22000000	1739700000	-22000000	3992600000
22100000	1746700000	-22100000	3998200000
22200000	1753800000	-22200000	4003900000
22300000	1760900000	-22300000	4009500000
22400000	1768000000	-22400000	4015200000
22500000	1775100000	-22500000	4020800000
22600000	1782300000	-22600000	4026400000
22700000	1789500000	-22700000	4032000000
22800000	1796700000	-22800000	4037600000
22900000	1803900000	-22900000	4043200000
23000000	1811100000	-23000000	4048800000
23100000	1818400000	-23100000	4054400000
23200000	1825700000	-23200000	4060000000
23300000	1832900000	-23300000	4065600000
23400000	1840300000	-23400000	4071100000
23500000	1847600000	-23500000	4076700000
23600000	1855000000	-23600000	4082300000
23700000	1862300000	-23700000	4087900000
23800000	1869700000	-23800000	4093400000
23900000	1877200000	-23900000	4099000000
24000000	1884600000	-24000000	4104600000
24100000	1892000000	-24100000	4110100000
24200000	1899500000	-24200000	4115700000
24300000	1907000000	-24300000	4121200000
24400000	1914500000	-24400000	4126800000
24500000	1922100000	-24500000	4132400000
24600000	1929600000	-24600000	4137900000
24700000	1937200000	-24700000	4143500000
24800000	1944800000	-24800000	4149000000
24900000	1952400000	-24900000	4154600000
25000000	1960000000	-25000000	4160200000
25100000	1967700000	-25100000	4165700000
25200000	1975400000	-25200000	4171300000
25300000	1983000000	-25300000	4176900000
25400000	1990800000	-25400000	4182400000
25500000	1998500000	-25500000	4188000000
25600000	2006200000	-25600000	4193600000
25700000	2014000000	-25700000	4199200000
25800000	2021800000	-25800000	4204700000
25900000	2029600000	-25900000	4210300000
26000000	2037400000	-26000000	4215900000
26100000	2045200000	-26100000	4221500000
26200000	2053100000	-26200000	4227100000
26300000	2061000000	-26300000	4232700000
26400000	2068900000	-26400000	4238300000
26500000	2076800000	-26500000	4243900000
26600000	2084700000	-26600000	4249500000
26700000	2092600000	-26700000	4255200000
26800000	2100600000	-26800000	4260800000
26900000	2108600000	-26900000	4266400000
27000000	2116600000	-27000000	4272100000
27100000	2124600000	-27100000	4277700000
27200000	2132700000	-27200000	4283400000
27300000	2140700000	-27300000	4289000000
27400000	2148800000	-27400000	4294700000
27500000	2156900000	-27500000	4300300000
27600000	2165000000	-27600000	4306000000
27700000	2173100000	-27700000	4311700000
27800000	2181300000	-27800000	4317400000
27900000	2189400000	-27900000	4323100000
28000000	2197600000	-28000000	4328800000
28100000	2205800000	-28100000	4334500000
28200000	2214000000	-28200000	4340200000
28300000	2222300000	-28300000	4346000000
28400000	2230500000	-28400000	4351700000
28500000	2238800000	-28500000	4357400000
28600000	2247100000	-28600000	4363200000
28700000	2255400000	-28700000	4369000000
28800000	2263700000	-28800000	4374700000
28900000	2272100000	-28900000	4380500000
29000000	2280400000	-29000000	4386300000
29100000	2288800000	-29100000	4392100000
29200000	2297200000	-29200000	4397900000
29300000	2305600000	-29300000	4403700000
29400000	2314000000	-29400000	4409500000
29500000	2322500000	-29500000	4415400000
29600000	2330900000	-29600000	4421200000
29700000	2339400000	-29700000	4427100000
29800000	2347900000	-29800000	4433000000
29900000	2356400000	-29900000	4438800000
30000000	2364900000	-30000000	4444700000
30100000	2373500000	-30100000	4450600000
30200000	2382100000	-30200000	4456500000
30300000	2390600000	-30300000	4462400000
30400000	2399200000	-30400000	4468400000
30500000	2407800000	-30500000	4474300000
30600000	2416500000	-30600000	4480300000
30700000	2425100000	-30700000	4486200000
30800000	2433800000	-30800000	4492200000
30900000	2442500000	-30900000	4498200000
31000000	2451200000	-31000000	4504200000
31100000	2459900000	-31100000	4510200000
31200000	2468600000	-31200000	4516200000
31300000	2477400000	-31300000	4522300000
31400000	2486100000	-31400000	4528300000
31500000	2494900000	-31500000	4534400000
31600000	2503700000	-31600000	4540400000
31700000	2512500000	-31700000	4546500000
31800000	2521400000	-31800000	4552600000
31900000	2530200000	-31900000	4558700000
32000000	2539100000	-32000000	4564800000
32100000	2548000000	-32100000	4571000000
32200000	2556800000	-32200000	4577100000
32300000	2565800000	-32300000	4583300000
32400000	2574700000	-32400000	4589400000
32500000	2583600000	-32500000	4595600000
32600000	2592600000	-32600000	4601800000
32700000	2601600000	-32700000	4608000000
32800000	2610600000	-32800000	4614300000
32900000	2619600000	-32900000	4620500000
33000000	2628600000	-33000000	4626700000
33100000	2637700000	-33100000	4633000000
33200000	2646700000	-33200000	4639300000
33300000	2655800000	-33300000	4645600000
33400000	2664900000	-33400000	4651900000
33500000	2674000000	-33500000	4658200000
33600000	2683100000	-33600000	4664500000
33700000	2692300000	-33700000	4670900000
33800000	2701400000	-33800000	4677200000
33900000	2710600000	-33900000	4683600000
34000000	2719800000	-34000000	4690000000
34100000	2729000000	-34100000	4696400000
34200000	2738200000	-34200000	4702800000
34300000	2747500000	-34300000	4709200000
34400000	2756700000	-34400000	4715700000
34500000	2766000000	-34500000	4722100000
34600000	2775300000	-34600000	4728600000
34700000	2784600000	-34700000	4735100000
34800000	2793900000	-34800000	4741600000
34900000	2803200000	-34900000	4748100000
35000000	2812600000	-35000000	4754600000
35100000	2821900000	-35100000	4761200000
35200000	2831300000	-35200000	4767800000
35300000	2840700000	-35300000	4774300000
35400000	2850100000	-35400000	4780900000
35500000	2859600000	-35500000	4787500000
35600000	2869000000	-35600000	4794100000
35700000	2878500000	-35700000	4800800000
35800000	2887900000	-35800000	4807400000
35900000	2897400000	-35900000	4814100000
36000000	2906900000	-36000000	4820800000
36100000	2916500000	-36100000	4827500000
36200000	2926000000	-36200000	4834200000
36300000	2935600000	-36300000	4840900000
36400000	2945100000	-36400000	4847700000
36500000	2954700000	-36500000	4854400000
36600000	2964300000	-36600000	4861200000
36700000	2973900000	-36700000	4868000000
36800000	2983600000	-36800000	4874800000
36900000	2993200000	-36900000	4881600000
37000000	3002900000	-37000000	4888400000
37100000	3012600000	-37100000	4895300000
37200000	3022300000	-37200000	4902100000
37300000	3032000000	-37300000	4909000000
37400000	3041700000	-37400000	4915900000
37500000	3051400000	-37500000	4922800000
37600000	3061200000	-37600000	4929800000
37700000	3071000000	-37700000	4936700000
37800000	3080800000	-37800000	4943700000
37900000	3090600000	-37900000	4950700000
38000000	3100400000	-38000000	4957600000
38100000	3110200000	-38100000	4964700000
38200000	3120100000	-38200000	4971700000
38300000	3129900000	-38300000	4978700000
38400000	3139800000	-38400000	4985800000
38500000	3149700000	-38500000	4992900000
38600000	3159600000	-38600000	4999900000
38700000	3169600000	-38700000	5007100000
38800000	3179500000	-38800000	5014200000
38900000	3189500000	-38900000	5021300000
39000000	3199400000	-39000000	5028500000
39100000	3209400000	-39100000	5035600000
39200000	3219400000	-39200000	5042800000
39300000	3229500000	-39300000	5050000000
39400000	3239500000	-39400000	5057300000
39500000	3249600000	-39500000	5064500000
39600000	3259600000	-39600000	5071700000
39700000	3269700000	-39700000	5079000000
39800000	3279800000	-39800000	5086300000
39900000	3289900000	-39900000	5093600000
40000000	3300000000	-40000000	5100900000
40100000	3310200000	-40100000	5108300000
40200000	3320300000	-40200000	5115600000
40300000	3330500000	-40300000	5123000000
40400000	3340700000	-40400000	5130400000
40500000	3350900000	-40500000	5137800000
40600000	3361100000	-40600000	5145200000
40700000	3371400000	-40700000	5152600000
40800000	3381600000	-40800000	5160100000
40900000	3391900000	-40900000	5167600000
41000000	3402200000	-41000000	5175000000
41100000	3412500000	-41100000	5182500000
41200000	3422800000	-41200000	5190100000
41300000	3433100000	-41300000	5197600000
41400000	3443400000	-41400000	5205200000
41500000	3453800000	-41500000	5212700000
41600000	3464200000	-41600000	5220300000
41700000	3474600000	-41700000	5227900000
41800000	3485000000	-41800000	5235500000
41900000	3495400000	-41900000	5243200000
42000000	3505800000	-42000000	5250800000
42100000	3516300000	-42100000	5258500000
42200000	3526700000	-42200000	5266200000
42300000	3537200000	-42300000	5273900000
42400000	3547700000	-42400000	5281600000
42500000	3558200000	-42500000	5289400000
42600000	3568700000	-42600000	5297100000
42700000	3579300000	-42700000	5304900000
42800000	3589800000	-42800000	5312700000
42900000	3600400000	-42900000	5320500000
43000000	3611000000	-43000000	5328300000
43100000	3621600000	-43100000	5336200000
43200000	3632200000	-43200000	5344000000
43300000	3642800000	-43300000	5351900000
43400000	3653500000	-43400000	5359800000
43500000	3664100000	-43500000	5367700000
43600000	3674800000	-43600000	5375600000
43700000	3685500000	-43700000	5383600000
43800000	3696200000	-43800000	5391600000
43900000	3706900000	-43900000	5399500000
44000000	3717600000	-44000000	5407500000
44100000	3728400000	-44100000	5415600000
44200000	3739100000	-44200000	5423600000
44300000	3749900000	-44300000	5431600000
44400000	3760700000	-44400000	5439700000
44500000	3771500000	-44500000	5447800000
44600000	3782300000	-44600000	5455900000
44700000	3793200000	-44700000	5464000000
44800000	3804000000	-44800000	5472200000
44900000	3814900000	-44900000	5480300000
45000000	3825800000	-45000000	5488500000
45100000	3836700000	-45100000	5496700000
45200000	3847600000	-45200000	5504900000
45300000	3858500000	-45300000	5513100000
45400000	3869500000	-45400000	5521300000
45500000	3880400000	-45500000	5529600000
45600000	3891400000	-45600000	5537900000
45700000	3902400000	-45700000	5546200000
45800000	3913400000	-45800000	5554500000
45900000	3924400000	-45900000	5562800000
46000000	3935500000	-46000000	5571200000
46100000	3946500000	-46100000	5579500000
46200000	3957600000	-46200000	5587900000
46300000	3968600000	-46300000	5596300000
46400000	3979700000	-46400000	5604700000
46500000	3990900000	-46500000	5613200000
46600000	4002000000	-46600000	5621600000
46700000	4013100000	-46700000	5630100000
46800000	4024300000	-46800000	5638600000
46900000	4035400000	-46900000	5647100000
47000000	4046600000	-47000000	5655600000
47100000	4057800000	-47100000	5664200000
47200000	4069000000	-47200000	5672700000
47300000	4080300000	-47300000	5681300000
47400000	4091500000	-47400000	5689900000
47500000	4102800000	-47500000	5698500000
47600000	4114000000	-47600000	5707100000
47700000	4125300000	-47700000	5715800000
47800000	4136600000	-47800000	5724400000
47900000	4147900000	-47900000	5733100000
48000000	4159300000	-48000000	5741800000
48100000	4170600000	-48100000	5750500000
48200000	4182000000	-48200000	5759300000
48300000	4193300000	-48300000	5768000000
48400000	4204700000	-48400000	5776800000
48500000	4216100000	-48500000	5785600000
48600000	4227600000	-48600000	5794400000
48700000	4239000000	-48700000	5803200000
48800000	4250400000	-48800000	5812000000
48900000	4261900000	-48900000	5820900000
49000000	4273400000	-49000000	5829800000
49100000	4284900000	-49100000	5838700000
49200000	4296400000	-49200000	5847600000
49300000	4307900000	-49300000	5856500000
49400000	4319500000	-49400000	5865500000
49500000	4331000000	-49500000	5874400000
49600000	4342600000	-49600000	5883400000
49700000	4354200000	-49700000	5892400000
49800000	4365800000	-49800000	5901400000
49900000	4377400000	-49900000	5910500000
50000000	4389000000	-50000000	5919500000
