# Supplementary material for: Nanoscale magnonic Fabry-Pérot resonator for low-loss spin-wave manipulation
Source: Nat Commun. 2021 Apr 16;12:2293. doi: 10.1038/s41467-021-22520-6 (PMC8052321; doi:10.1038/s41467-021-22520-6)
Supplement: Supplementary file 4 — Source Data [file 41467_2021_22520_MOESM4_ESM.zip › Source data/Fig5/Fig5b_+10mT.txt]

0.5	0.0247512846692086
0.50244140625	0.0918702507053687
0.5048828125	0.090315416644398
0.50732421875	0.0671968068371623
0.509765625	0.0969269253471196
0.51220703125	0.0471260832827342
0.5146484375	0.106744528029544
0.51708984375	0.00655394046711152
0.51953125	0.1009520350826
0.52197265625	0.0503177515357294
0.5244140625	0.0698722205113091
0.52685546875	0.0810963548515037
0.529296875	0.0864275283733863
0.53173828125	0.10773385743379
0.5341796875	0.111035895773031
0.53662109375	0.183725675074762
0.5390625	0.0833948768823841
0.54150390625	0.0268587230077674
0.5439453125	0.0963853107316597
0.54638671875	0.0169042645989355
0.548828125	0.0934833843991952
0.55126953125	0.0580580257560658
0.5537109375	0.0653072330214541
0.55615234375	0.0657937258283714
0.55859375	0.0656919329632749
0.56103515625	0.0664965312070111
0.5634765625	0.0768629167362032
0.56591796875	0.0456948999344927
0.568359375	0.0409658677271945
0.57080078125	0.0683046665213937
0.5732421875	0.126979722699075
0.57568359375	0.119045316631655
0.578125	0.129469422103827
0.58056640625	0.0189980399124653
0.5830078125	0.0930014619922592
0.58544921875	0.0769490630336907
0.587890625	0.0205310124092696
0.59033203125	0.0666328756188993
0.5927734375	0.0588490174136119
0.59521484375	0.0761215576035081
0.59765625	0.0838531410579854
0.60009765625	0.0738458980691121
0.6025390625	0.025823661057914
0.60498046875	0.0340764528118
0.607421875	0.0438221301599677
0.60986328125	0.0101591400629684
0.6123046875	0.0554619990035684
0.61474609375	0.0449537072644882
0.6171875	0.041386259115123
0.61962890625	0.0557810221277111
0.6220703125	0.0804193359915649
0.62451171875	0.0933668173216679
0.626953125	0.0394230830312204
0.62939453125	0.068186389920108
0.6318359375	0.123794224820916
0.63427734375	0.0112207111280012
0.63671875	0.0513741423762784
0.63916015625	0.0567268241280084
0.6416015625	0.0927088095606636
0.64404296875	0.0245870218567664
0.646484375	0.0243316017726934
0.64892578125	0.0172976403217441
0.6513671875	0.0452500142476597
0.65380859375	0.0808815995485067
0.65625	0.0171600409443055
0.65869140625	0.0483626482698425
0.6611328125	0.0973179960203055
0.66357421875	0.0608710807689842
0.666015625	0.0622450034979009
0.66845703125	0.068488060707324
0.6708984375	0.168173260237013
0.67333984375	0.0498456593664985
0.67578125	0.0527125839167871
0.67822265625	0.0590865409871006
0.6806640625	0.0179748738862653
0.68310546875	0.0629191626894732
0.685546875	0.0118552065240564
0.68798828125	0.0313285867106976
0.6904296875	0.0460023475116943
0.69287109375	0.0525490182084366
0.6953125	0.055041144706324
0.69775390625	0.0436133423919793
0.7001953125	0.0838137220453071
0.70263671875	0.0464618691275717
0.705078125	0.0821329880399776
0.70751953125	0.0130633444417743
0.7099609375	0.0567931694736796
0.71240234375	0.0487247067299178
0.71484375	0.033471304247449
0.71728515625	0.0341669905602308
0.7197265625	0.0245565704680316
0.72216796875	0.0776076544870846
0.724609375	0.0398580538889457
0.72705078125	0.0672452821553711
0.7294921875	0.0179914023700078
0.73193359375	0.0413439340495217
0.734375	0.0774145879749481
0.73681640625	0.0521979361086336
0.7392578125	0.078475135557933
0.74169921875	0.0447232802972468
0.744140625	0.0732919806891866
0.74658203125	0.0652421832989248
0.7490234375	0.0894957939737125
0.75146484375	0.0660536335444164
0.75390625	0.0402011656425234
0.75634765625	0.0426704747087093
0.7587890625	0.0500313138750943
0.76123046875	0.0549886115234855
0.763671875	0.074730804583632
0.76611328125	0.0584250725658882
0.7685546875	0.0543982358780196
0.77099609375	0.0309144190184496
0.7734375	0.00618931110929488
0.77587890625	0.0482470749501149
0.7783203125	0.0656367711910214
0.78076171875	0.0348627023326707
0.783203125	0.0556762568796511
0.78564453125	0.0708904843743221
0.7880859375	0.0258160130746977
0.79052734375	0.0675992320442836
0.79296875	0.0384196939107756
0.79541015625	0.0553542019618032
0.7978515625	0.0645072499894702
0.80029296875	0.0269969622776791
0.802734375	0.04180844336273
0.80517578125	0.05962357313047
0.8076171875	0.0396574834509163
0.81005859375	0.0497996829099955
0.8125	0.035116230639734
0.81494140625	0.0281817825934219
0.8173828125	0.0333241719928373
0.81982421875	0.00812191277617299
0.822265625	0.0718584722797925
0.82470703125	0.0475784559815011
0.8271484375	0.082475866169405
0.82958984375	0.049074252518771
0.83203125	0.0198396381686315
0.83447265625	0.048112668113155
0.8369140625	0.0207245112034004
0.83935546875	0.0317403986820219
0.841796875	0.00542719186306003
0.84423828125	0.0352095026609651
0.8466796875	0.0918167386930864
0.84912109375	0.093223588748394
0.8515625	0.0155545370024384
0.85400390625	0.0272129154864983
0.8564453125	0.0261400606560601
0.85888671875	0.087722504024183
0.861328125	0.0315447666019753
0.86376953125	0.0127688916734275
0.8662109375	0.0718399763212002
0.86865234375	0.0463220125707444
0.87109375	0.0826981708516016
0.87353515625	0.0468961154572123
0.8759765625	0.0530631574321391
0.87841796875	0.0213057142342917
0.880859375	0.0266378146878042
0.88330078125	0.0247091851002699
0.8857421875	0.0319670473182776
0.88818359375	0.0409650975765322
0.890625	0.0240348765689486
0.89306640625	0.0407354672516227
0.8955078125	0.0630464792844605
0.89794921875	0.0224312949100961
0.900390625	0.0540778768309158
0.90283203125	0.0490149983313934
0.9052734375	0.0207044574856638
0.90771484375	0.0368387435846849
0.91015625	0.0315922498448275
0.91259765625	0.0356523739912643
0.9150390625	0.0332674886616588
0.91748046875	0.0243261158601686
0.919921875	0.028660221695144
0.92236328125	0.0383833873029222
0.9248046875	0.031237578150582
0.92724609375	0.0283688150522312
0.9296875	0.0546438979823731
0.93212890625	0.00899139944028387
0.9345703125	0.0246552127510938
0.93701171875	0.012401615334399
0.939453125	0.0374046582867185
0.94189453125	0.0265098442906477
0.9443359375	0.0427271146384705
0.94677734375	0.034257644316662
0.94921875	0.0306911706626331
0.95166015625	0.00735463589859573
0.9541015625	0.0306696970747365
0.95654296875	0.04798818923467
0.958984375	0.0374350126821963
0.96142578125	0.0475448688929607
0.9638671875	0.0737011949028305
0.96630859375	0.00223571066689266
0.96875	0.0414189891798496
0.97119140625	0.0305832272715618
0.9736328125	0.0454959213579814
0.97607421875	0.0169668754720438
0.978515625	0.0213627846988968
0.98095703125	0.0201859955221436
0.9833984375	0.0144038571206361
0.98583984375	0.0434037424687837
0.98828125	0.0245502538780564
0.99072265625	0.0249122363511853
0.9931640625	0.022253356728213
0.99560546875	0.0164578116504139
0.998046875	0.015972435100439
1.00048828125	0.0563261284284352
1.0029296875	0.014639949023027
1.00537109375	0.0349051403815652
1.0078125	0.0516878885786666
1.01025390625	0.0331627189178029
1.0126953125	0.0370202494911234
1.01513671875	0.00398370533834783
1.017578125	0.0192939260213431
1.02001953125	0.0495947781708216
1.0224609375	0.0420428540259115
1.02490234375	0.0270876150998528
1.02734375	0.0469456216944765
1.02978515625	0.0136337858900681
1.0322265625	0.0585798144295669
1.03466796875	0.0142286755229721
1.037109375	0.0623095444434453
1.03955078125	0.0345613784966319
1.0419921875	0.0250561285715208
1.04443359375	0.0593447844310073
1.046875	0.0197217867215321
1.04931640625	0.040515492810114
1.0517578125	0.0265785252648167
1.05419921875	0.0437068294718571
1.056640625	0.0334735817237953
1.05908203125	0.0262677386634392
1.0615234375	0.0466127213920889
1.06396484375	0.0239402874681563
1.06640625	0.00417020539892976
1.06884765625	0.0315824049772744
1.0712890625	0.0517925602302486
1.07373046875	0.0226191295216125
1.076171875	0.0465809467779273
1.07861328125	0.032266505356597
1.0810546875	0.012819777908202
1.08349609375	0.0543125280751743
1.0859375	0.0546522348854436
1.08837890625	0.0515198858255955
1.0908203125	0.0460882110832977
1.09326171875	0.0453184764909027
1.095703125	0.0339404436975255
1.09814453125	0.00452988993138917
1.1005859375	0.0302958544937995
1.10302734375	0.0738962282465959
1.10546875	0.01362497803523
1.10791015625	0.0668675469908125
1.1103515625	0.023942555271479
1.11279296875	0.0488761489878757
1.115234375	0.0630862794081384
1.11767578125	0.0302601641430347
1.1201171875	0.027264216841208
1.12255859375	0.0397085714819773
1.125	0.00882227235218682
1.12744140625	0.0235525006419352
1.1298828125	0.0222836510753534
1.13232421875	0.0241684471833111
1.134765625	0.0479209884682109
1.13720703125	0.0281691134963989
1.1396484375	0.0145104785825122
1.14208984375	0.00776997452475676
1.14453125	0.048786787824514
1.14697265625	0.0153220450268708
1.1494140625	0.0158144699332332
1.15185546875	0.0606406415281344
1.154296875	0.0428827888828097
1.15673828125	0.0198521172376602
1.1591796875	0.0313817841135969
1.16162109375	0.0585993878379118
1.1640625	0.0161913350035378
1.16650390625	0.00532000249863635
1.1689453125	0.0478558374911118
1.17138671875	0.0543141519520226
1.173828125	0.0206277948083944
1.17626953125	0.0226497548249908
1.1787109375	0.00808065230476779
1.18115234375	0.0121931213666822
1.18359375	0.01817195581421
1.18603515625	0.0195448391524372
1.1884765625	0.0165420198560454
1.19091796875	0.00352348930409076
1.193359375	0.0254491933547785
1.19580078125	0.0367685414545233
1.1982421875	0.0250630564744313
1.20068359375	0.0249671842800204
1.203125	0.0115766248285467
1.20556640625	0.0235074467180172
1.2080078125	0.0119436244072454
1.21044921875	0.0440014508723122
1.212890625	0.0334934430619446
1.21533203125	0.0741225128944351
1.2177734375	0.0387247758070011
1.22021484375	0.0417608784545979
1.22265625	0.00709813654072673
1.22509765625	0.0711862003506276
1.2275390625	0.0205137913828722
1.22998046875	0.0299051459822175
1.232421875	0.0147304875190046
1.23486328125	0.0156683928476133
1.2373046875	0.0128935529588174
1.23974609375	0.00401628249925638
1.2421875	0.0340609029659128
1.24462890625	0.0231631764205284
1.2470703125	0.0143454695070691
1.24951171875	0.0419394696650423
1.251953125	0.0106500052237362
1.25439453125	0.0447023365411866
1.2568359375	0.0289668281888646
1.25927734375	0.0322034961567855
1.26171875	0.0393013901713509
1.26416015625	0.0313190562190498
1.2666015625	0.0329738524943743
1.26904296875	0.0239364936286897
1.271484375	0.0244358800345768
1.27392578125	0.0432274869253951
1.2763671875	0.0196639785400406
1.27880859375	0.00598491719198595
1.28125	0.0584292005012905
1.28369140625	0.0290690498550139
1.2861328125	0.0316457322084397
1.28857421875	0.0173266080646129
1.291015625	0.0373852512277141
1.29345703125	0.0244668707839537
1.2958984375	0.0350764466231758
1.29833984375	0.0330465792711757
1.30078125	0.0250466285876699
1.30322265625	0.0432283933415031
1.3056640625	0.0240917960285758
1.30810546875	0.0392977966840242
1.310546875	0.0579767582999843
1.31298828125	0.0551444033224198
1.3154296875	0.0464807566607828
1.31787109375	0.0624292647643667
1.3203125	0.0677624810548943
1.32275390625	0.017551343461129
1.3251953125	0.0580898513636952
1.32763671875	0.0211153966731696
1.330078125	0.0570863085131365
1.33251953125	0.0571353620655063
1.3349609375	0.0532218812074602
1.33740234375	0.053815429916588
1.33984375	0.037652107678721
1.34228515625	0.0245782827381729
1.3447265625	0.067930846682756
1.34716796875	0.0361386373011083
1.349609375	0.057237856839072
1.35205078125	0.0506789059090515
1.3544921875	0.0426807696423682
1.35693359375	0.0436197601457894
1.359375	0.047919602499737
1.36181640625	0.0428042487835086
1.3642578125	0.0412440461576759
1.36669921875	0.0456252564604233
1.369140625	0.0849592337878173
1.37158203125	0.0869772952442515
1.3740234375	0.0839081729771326
1.37646484375	0.10095527005894
1.37890625	0.0696349363131352
1.38134765625	0.106004059789668
1.3837890625	0.0642554960576704
1.38623046875	0.0651478958015008
1.388671875	0.107710700307309
1.39111328125	0.0755605386030308
1.3935546875	0.0782813627316043
1.39599609375	0.0529696073885908
1.3984375	0.0982783372096542
1.40087890625	0.0784471735527062
1.4033203125	0.0812916917458783
1.40576171875	0.133129942992502
1.408203125	0.324646815289123
1.41064453125	0.733805559786876
1.4130859375	1.43372290050191
1.41552734375	2.03787280926238
1.41796875	2.5075233357173
1.42041015625	3.33358092551493
1.4228515625	4.06280924622459
1.42529296875	4.77404588143483
1.427734375	5.13873707455558
1.43017578125	5.5435482192842
1.4326171875	5.57308999382228
1.43505859375	5.6819641423777
1.4375	5.57326201652318
1.43994140625	5.44587143537533
1.4423828125	5.14017346769949
1.44482421875	4.84160507756684
1.447265625	4.59947514018393
1.44970703125	4.45824183739244
1.4521484375	4.29054718632635
1.45458984375	4.24586201269707
1.45703125	4.27944517233935
1.45947265625	4.25560474107641
1.4619140625	4.21171452368807
1.46435546875	4.18908754090828
1.466796875	3.8988704128478
1.46923828125	3.70132933299827
1.4716796875	3.5282849132648
1.47412109375	3.35823162182614
1.4765625	3.14056803317886
1.47900390625	3.20804247725572
1.4814453125	3.25384170735352
1.48388671875	3.42282295427166
1.486328125	3.39774217199746
1.48876953125	3.44944510083645
1.4912109375	3.32769027791425
1.49365234375	3.25735843745649
1.49609375	3.15307011825617
1.49853515625	2.95375936911878
1.5009765625	2.8779900308598
1.50341796875	2.83380953379175
1.505859375	2.85799612441742
1.50830078125	2.99342520189063
1.5107421875	3.10547498565743
1.51318359375	3.13168258349597
1.515625	3.14148055846602
1.51806640625	3.03580473252217
1.5205078125	2.95113315842132
1.52294921875	2.93770741310192
1.525390625	2.86597806721891
1.52783203125	2.80092568654365
1.5302734375	2.84055171722901
1.53271484375	2.869263614663
1.53515625	2.83298964577864
1.53759765625	2.81569669775212
1.5400390625	2.83134138505197
1.54248046875	2.75512216206537
1.544921875	2.65846821951984
1.54736328125	2.49235318010209
1.5498046875	2.42303699448509
1.55224609375	2.37119791841508
1.5546875	2.39160447761023
1.55712890625	2.4136206515942
1.5595703125	2.46083217745039
1.56201171875	2.48138961598038
1.564453125	2.41819844696543
1.56689453125	2.35837616277265
1.5693359375	2.27582386929437
1.57177734375	2.26461739594415
1.57421875	2.25389827236368
1.57666015625	2.27042475942086
1.5791015625	2.30762144706665
1.58154296875	2.36098817995029
1.583984375	2.40229901716285
1.58642578125	2.37752583902615
1.5888671875	2.4041256455567
1.59130859375	2.40759972002407
1.59375	2.42652784209191
1.59619140625	2.4078586779994
1.5986328125	2.4080728431587
1.60107421875	2.5243182461948
1.603515625	2.45853196096514
1.60595703125	2.55864411674484
1.6083984375	2.5887969254904
1.61083984375	2.46026428906835
1.61328125	2.60725399098205
1.61572265625	2.64623855658138
1.6181640625	2.63608487160125
1.62060546875	2.46237644580142
1.623046875	2.42107377809434
1.62548828125	2.39252951870693
1.6279296875	2.42605446486863
1.63037109375	2.37494366972789
1.6328125	2.33343718998477
1.63525390625	2.45160924225054
1.6376953125	2.40957370609513
1.64013671875	2.24505300667036
1.642578125	2.12373092413258
1.64501953125	2.02180067729462
1.6474609375	2.04266005062639
1.64990234375	2.00093533648588
1.65234375	2.128585712414
1.65478515625	2.11826509977452
1.6572265625	2.10865262747661
1.65966796875	1.9595762980703
1.662109375	1.81922901902592
1.66455078125	1.84316533390499
1.6669921875	1.68645199450777
1.66943359375	1.71752210477638
1.671875	1.75664009364838
1.67431640625	1.86304558299693
1.6767578125	1.98557095697359
1.67919921875	1.71733120036225
1.681640625	1.66961783298269
1.68408203125	1.68141098995473
1.6865234375	1.62683226276576
1.68896484375	1.594943317652
1.69140625	1.63114819842282
1.69384765625	1.71679357120913
1.6962890625	1.71508488058551
1.69873046875	1.60322903985606
1.701171875	1.69773333571236
1.70361328125	1.66040152959776
1.7060546875	1.57979435942435
1.70849609375	1.64054602390529
1.7109375	1.56336372436263
1.71337890625	1.58756133154104
1.7158203125	1.54753253672467
1.71826171875	1.59325615981392
1.720703125	1.65111352645238
1.72314453125	1.58229672929914
1.7255859375	1.46979367240102
1.72802734375	1.38487766393809
1.73046875	1.39271538439819
1.73291015625	1.29756757795249
1.7353515625	1.26831243841029
1.73779296875	1.53989648930806
1.740234375	1.46187720943045
1.74267578125	1.37721558024597
1.7451171875	1.16521225262736
1.74755859375	1.09185120283292
1.75	1.08167852625647
1.75244140625	1.0804145967359
1.7548828125	1.28291280735503
1.75732421875	1.21714311211573
1.759765625	1.09712576078141
1.76220703125	0.994591709080612
1.7646484375	0.962722562490051
1.76708984375	0.972962512125955
1.76953125	1.01023405299173
1.77197265625	0.985908323469358
1.7744140625	0.910057102993092
1.77685546875	0.809741805669591
1.779296875	0.726957052510542
1.78173828125	0.719416657285623
1.7841796875	0.752493877296427
1.78662109375	0.658734571292148
1.7890625	0.68157783793379
1.79150390625	0.619874507638875
1.7939453125	0.506762110646495
1.79638671875	0.536816903837351
1.798828125	0.562975259673816
1.80126953125	0.461004014412293
1.8037109375	0.392018953479883
1.80615234375	0.402619098921363
1.80859375	0.340463026388035
1.81103515625	0.345696266348574
1.8134765625	0.321531300129023
1.81591796875	0.26100465078102
1.818359375	0.229177489146385
1.82080078125	0.228376871174578
1.8232421875	0.174477736104761
1.82568359375	0.181555883866029
1.828125	0.147275157455465
1.83056640625	0.0735431096794506
1.8330078125	0.0693715707890668
1.83544921875	0.0614738406215457
1.837890625	0.0929849002207676
1.84033203125	0.0633557166814361
1.8427734375	0.0278628166934662
1.84521484375	0.0484793531847868
1.84765625	0.0611204264121905
1.85009765625	0.0937913480125166
1.8525390625	0.0740223142180802
1.85498046875	0.0958340823961043
1.857421875	0.0570322299374915
1.85986328125	0.108799589117524
1.8623046875	0.0846704013921731
1.86474609375	0.136690749571141
1.8671875	0.0694808426017827
1.86962890625	0.0626576337486479
1.8720703125	0.042946290137663
1.87451171875	0.0754595334617973
1.876953125	0.0701804820457939
1.87939453125	0.0478804131134914
1.8818359375	0.0495007997346406
1.88427734375	0.0236536407602086
1.88671875	0.0357888214000517
1.88916015625	0.0382836055800632
1.8916015625	0.0245989771952088
1.89404296875	0.0200859403405647
1.896484375	0.0610031712216357
1.89892578125	0.0719385948367808
1.9013671875	0.0695419545257199
1.90380859375	0.0618592698402717
1.90625	0.0607725729795251
1.90869140625	0.0463690893366314
1.9111328125	0.0578717579479302
1.91357421875	0.0931251877818606
1.916015625	0.0853449529039751
1.91845703125	0.0887182315414335
1.9208984375	0.061720997989207
1.92333984375	0.0968996931323696
1.92578125	0.0867345049859633
1.92822265625	0.0588834495579872
1.9306640625	0.0870192238678523
1.93310546875	0.0697973557088175
1.935546875	0.0690248268254259
1.93798828125	0.0908489483943348
1.9404296875	0.0909758946950784
1.94287109375	0.0773825836005316
1.9453125	0.0923196361209169
1.94775390625	0.109747011581584
1.9501953125	0.0849338962642183
1.95263671875	0.0963780385508525
1.955078125	0.0888795871798902
1.95751953125	0.0817627694906826
1.9599609375	0.0869075948573633
1.96240234375	0.111208688943094
1.96484375	0.114991252283808
1.96728515625	0.109456491243177
1.9697265625	0.116592694307181
1.97216796875	0.111227170795115
1.974609375	0.136201519631
1.97705078125	0.150456502508469
1.9794921875	0.132424421762022
1.98193359375	0.1491384302176
1.984375	0.145591250286658
1.98681640625	0.179365814108967
1.9892578125	0.146357730729607
1.99169921875	0.194106882132589
1.994140625	0.202300190277064
1.99658203125	0.158905409892867
1.9990234375	0.19748659396467
2.00146484375	0.222396638880829
2.00390625	0.219474506615142
2.00634765625	0.283643517910855
2.0087890625	0.260518489190323
2.01123046875	0.234196841244155
2.013671875	0.279732077996518
2.01611328125	0.27560065378282
2.0185546875	0.269468434803782
2.02099609375	0.357988941782788
2.0234375	0.293469600479701
2.02587890625	0.308301063504232
2.0283203125	0.378011652274503
2.03076171875	0.31286708220949
2.033203125	0.412531859912238
2.03564453125	0.392116886371016
2.0380859375	0.3586001888911
2.04052734375	0.396085735082733
2.04296875	0.410693239466649
2.04541015625	0.385751352790797
2.0478515625	0.427101859229147
2.05029296875	0.319177059069116
2.052734375	0.39070307268683
2.05517578125	0.440583920771217
2.0576171875	0.390996264967173
2.06005859375	0.433854164789195
2.0625	0.388837725547639
2.06494140625	0.279425193331855
2.0673828125	0.372919627491635
2.06982421875	0.441377600967125
2.072265625	0.28367280283366
2.07470703125	0.444507132611413
2.0771484375	0.319218900585304
2.07958984375	0.280335309673073
2.08203125	0.386136324742898
2.08447265625	0.417987747358341
2.0869140625	0.324371275090829
2.08935546875	0.413671410920238
2.091796875	0.222112786809157
2.09423828125	0.297402302717817
2.0966796875	0.480203829977836
2.09912109375	0.165953699700881
2.1015625	0.405429669950683
2.10400390625	0.264884019596198
2.1064453125	0.153551836501223
2.10888671875	0.367367726073617
2.111328125	0.398101418212912
2.11376953125	0.242603789116019
2.1162109375	0.406264283148248
2.11865234375	0.193129147811262
2.12109375	0.26728870048818
2.12353515625	0.408831668679253
2.1259765625	0.127138747186742
2.12841796875	0.423141407771315
2.130859375	0.271651877612821
2.13330078125	0.213558320657028
2.1357421875	0.35940433573933
2.13818359375	0.259114201052468
2.140625	0.461503711924801
2.14306640625	0.358358570219156
2.1455078125	0.143863637944383
2.14794921875	0.382289466376671
2.150390625	0.416871689967573
2.15283203125	0.37997002533096
2.1552734375	0.441665899412327
2.15771484375	0.265192214154757
2.16015625	0.381883285229322
2.16259765625	0.468558789238597
2.1650390625	0.250520365425313
2.16748046875	0.452071866220626
2.169921875	0.272334844943812
2.17236328125	0.315620046814394
2.1748046875	0.460998850632268
2.17724609375	0.274604962731922
2.1796875	0.412515585489446
2.18212890625	0.30825806568508
2.1845703125	0.207701197782247
2.18701171875	0.345802404084451
2.189453125	0.302192581284353
2.19189453125	0.333422641560123
2.1943359375	0.32125413452858
2.19677734375	0.245270076161119
2.19921875	0.373410228360352
2.20166015625	0.331572669637442
2.2041015625	0.321740831471994
2.20654296875	0.317430579673761
2.208984375	0.256534179105242
2.21142578125	0.304507610861781
2.2138671875	0.298117378520408
2.21630859375	0.273745990930881
2.21875	0.367494363646805
2.22119140625	0.233273342300247
2.2236328125	0.284997642585582
2.22607421875	0.281429785108204
2.228515625	0.276000516473466
2.23095703125	0.309888764304823
2.2333984375	0.253474195067175
2.23583984375	0.2317467594372
2.23828125	0.296445316820927
2.24072265625	0.231636741767385
2.2431640625	0.287636017503652
2.24560546875	0.285332964293087
2.248046875	0.198705913138201
2.25048828125	0.292763356811009
2.2529296875	0.207101855405788
2.25537109375	0.291769943636763
2.2578125	0.202748195426408
2.26025390625	0.194935314595785
2.2626953125	0.199969393514633
2.26513671875	0.177225162839846
2.267578125	0.281555906695917
2.27001953125	0.217400362111677
2.2724609375	0.177150970705703
2.27490234375	0.214285285435089
2.27734375	0.134196181140046
2.27978515625	0.222411191198757
2.2822265625	0.165272066985593
2.28466796875	0.154587228412804
2.287109375	0.162184869334337
2.28955078125	0.153320609766394
2.2919921875	0.185307640187716
2.29443359375	0.17801195700809
2.296875	0.117188499355653
2.29931640625	0.124120680290363
2.3017578125	0.137433701383053
2.30419921875	0.156353695021796
2.306640625	0.0767818108396618
2.30908203125	0.139256299910555
2.3115234375	0.0825324177054404
2.31396484375	0.150151694534859
2.31640625	0.117832186300157
2.31884765625	0.0577483104282251
2.3212890625	0.0828383390336658
2.32373046875	0.0838136463807708
2.326171875	0.115180094701842
2.32861328125	0.05719484357217
2.3310546875	0.100822774786692
2.33349609375	0.0631866912771811
2.3359375	0.0530981224747467
2.33837890625	0.0726717444731665
2.3408203125	0.0542652127809428
2.34326171875	0.0229052643827789
2.345703125	0.0491225245640022
2.34814453125	0.0266699304102654
2.3505859375	0.0553446222876766
2.35302734375	0.0824552260013597
2.35546875	0.048609967042838
2.35791015625	0.0246663299438019
2.3603515625	0.00355480874230781
2.36279296875	0.00658941139497072
2.365234375	0.0433757552525025
2.36767578125	0.0312882883839639
2.3701171875	0.0473547559411143
2.37255859375	0.0198192937076426
2.375	0.0452209993223513
2.37744140625	0.0135356553200386
2.3798828125	0.0255529050267792
2.38232421875	0.0382350189274754
2.384765625	0.009544002936653
2.38720703125	0.0327651218793674
2.3896484375	0.0304292005208698
2.39208984375	0.0272763004882132
2.39453125	0.00707315584729454
2.39697265625	0.0119631964500256
2.3994140625	0.0103079059714307
2.40185546875	0.0273320104252084
2.404296875	0.0201730110436872
2.40673828125	0.0259249061324222
2.4091796875	0.0195073388421581
2.41162109375	0.0148563583369567
2.4140625	0.0425295857888623
2.41650390625	0.0198423926818586
2.4189453125	0.0346131144107447
2.42138671875	0.0217847123108523
2.423828125	0.0357090297830731
2.42626953125	0.0246363620900591
2.4287109375	0.0251685087890278
2.43115234375	0.0124621409282924
2.43359375	0.0480291049592692
2.43603515625	0.0118266339679361
2.4384765625	0.03595373981216
2.44091796875	0.0338534818814123
2.443359375	0.0161921731049734
2.44580078125	0.0178020283962615
2.4482421875	0.016025047495876
2.45068359375	0.0181316316548189
2.453125	0.023447260859401
2.45556640625	0.00377397658679608
2.4580078125	0.00984993575221509
2.46044921875	0.0387515442708352
2.462890625	0.0149988436338942
2.46533203125	0.0204087288744585
2.4677734375	0.0300744437101753
2.47021484375	0.0269178413542041
2.47265625	0.013930010432782
2.47509765625	0.00927121321821632
2.4775390625	0.0224695690023165
2.47998046875	0.0397689337991855
2.482421875	0.0211145300262629
2.48486328125	0.0274893818216912
2.4873046875	0.0359641816522217
2.48974609375	0.0189126875414406
2.4921875	0.0129059113527906
2.49462890625	0.0188218224290689
2.4970703125	0.00911508369880414
2.49951171875	0.0303653230172219
2.501953125	0.0331344237284264
2.50439453125	0.0433050380139705
2.5068359375	0.0354158063866985
2.50927734375	0.0266352231801903
2.51171875	0.0406005527677666
2.51416015625	0.0213395937635982
2.5166015625	0.00264648776914404
2.51904296875	0.0216661743952702
2.521484375	0.0309766286027418
2.52392578125	0.0306786144487671
2.5263671875	0.0436484513733182
2.52880859375	0.0186244969958966
2.53125	0.0325212336410503
2.53369140625	0.0176946455441461
2.5361328125	0.0336577626304676
2.53857421875	0.0419116459783101
2.541015625	0.035972941509846
2.54345703125	0.0106777466219682
2.5458984375	0.0246821355061543
2.54833984375	0.0316129507794072
2.55078125	0.0291032902287581
2.55322265625	0.0189175760167998
2.5556640625	0.0201393240665743
2.55810546875	0.0323515684619
2.560546875	0.027498184121069
2.56298828125	0.028830734458208
2.5654296875	0.0409112214535751
2.56787109375	0.0265620823318915
2.5703125	0.0118948551272746
2.57275390625	0.0451050762226737
2.5751953125	0.0321483343052482
2.57763671875	0.0407699983223706
2.580078125	0.025783979535829
2.58251953125	0.0178551811528138
2.5849609375	0.0164343030932901
2.58740234375	0.0320326193931327
2.58984375	0.0311569120706867
2.59228515625	0.0349774639509385
2.5947265625	0.0444771191633136
2.59716796875	0.0193969881914396
2.599609375	0.02061489835222
2.60205078125	0.0264662674064818
2.6044921875	0.0270979757391656
2.60693359375	0.0188642678323915
2.609375	0.0353538394663225
2.61181640625	0.0453757341498614
2.6142578125	0.0417624302402911
2.61669921875	0.0451397657856573
2.619140625	0.0324968841044911
2.62158203125	0.0235880845852159
2.6240234375	0.045851147167891
2.62646484375	0.0532594789616759
2.62890625	0.0178396690752927
2.63134765625	0.00664686198027347
2.6337890625	0.0521071212315716
2.63623046875	0.0246540303642696
2.638671875	0.0395312861554554
2.64111328125	0.0588494943296819
2.6435546875	0.0719401169508981
2.64599609375	0.0623728173578026
2.6484375	0.030245616483651
2.65087890625	0.0444787187888725
2.6533203125	0.0248567842120469
2.65576171875	0.0303765936405137
2.658203125	0.0373460144567131
2.66064453125	0.0277007217743076
2.6630859375	0.0144903635165732
2.66552734375	0.0167545609601098
2.66796875	0.0479135472178485
2.67041015625	0.0254087942168002
2.6728515625	0.0221605530876037
2.67529296875	0.0338652102502052
2.677734375	0.0284548270807837
2.68017578125	0.0254631127765858
2.6826171875	0.0715191037979937
2.68505859375	0.0426651957197257
2.6875	0.0263125674224103
2.68994140625	0.0665088881128507
2.6923828125	0.0530108608355024
2.69482421875	0.0465873188463095
2.697265625	0.037335497352675
2.69970703125	0.0418850428347775
2.7021484375	0.0201057437065686
2.70458984375	0.0522969219800678
2.70703125	0.0305123694765811
2.70947265625	0.0168701940097499
2.7119140625	0.0223840454304065
2.71435546875	0.021618278226857
2.716796875	0.0282902407828586
2.71923828125	0.0427296686322759
2.7216796875	0.0291510920631749
2.72412109375	0.0429539356714367
2.7265625	0.0264623837122419
2.72900390625	0.0264825389355345
2.7314453125	0.0260006946646096
2.73388671875	0.0398913867603904
2.736328125	0.0356717792589114
2.73876953125	0.060555532794393
2.7412109375	0.0307672910583489
2.74365234375	0.0185669387869171
2.74609375	0.0300698879014275
2.74853515625	0.0073593823367068
2.7509765625	0.0355118829746177
2.75341796875	0.0694275184229171
2.755859375	0.0606326474315951
2.75830078125	0.0459298546311214
2.7607421875	0.0314792093562548
2.76318359375	0.0290897275906547
2.765625	0.0239522395407695
2.76806640625	0.0176877322207632
2.7705078125	0.0107139044415259
2.77294921875	0.0279556955125069
2.775390625	0.0221468414142898
2.77783203125	0.0339000368293738
2.7802734375	0.040301615600458
2.78271484375	0.0287785443490893
2.78515625	0.0115499394742951
2.78759765625	0.0495148700933125
2.7900390625	0.0279067219214314
2.79248046875	0.00453560900131085
2.794921875	0.0325402167026251
2.79736328125	0.0444265642298908
2.7998046875	0.0130156294098202
2.80224609375	0.0205367031798538
2.8046875	0.0379774853635783
2.80712890625	0.0116770012019991
2.8095703125	0.0257717357842812
2.81201171875	0.0115466055753307
2.814453125	0.019982738216771
2.81689453125	0.0312531616342126
2.8193359375	0.0224238680961715
2.82177734375	0.0188102743377788
2.82421875	0.00617110801398922
2.82666015625	0.0098891977795522
2.8291015625	0.0582109166780596
2.83154296875	0.0261205497143724
2.833984375	0.0107638558973186
2.83642578125	0.0144206796445152
2.8388671875	0.0153929182787496
2.84130859375	0.0145663425301946
2.84375	0.0222512671568542
2.84619140625	0.0262100087365113
2.8486328125	0.025685302580725
2.85107421875	0.0216231770807346
2.853515625	0.0204399581017428
2.85595703125	0.0134610297357628
2.8583984375	0.027334886686837
2.86083984375	0.0284562366136683
2.86328125	0.0334860413018727
2.86572265625	0.0167096361218849
2.8681640625	0.0192023072326912
2.87060546875	0.0148517649653245
2.873046875	0.0206969617850807
2.87548828125	0.0326297208714417
2.8779296875	0.0114839166003426
2.88037109375	0.021014537669473
2.8828125	0.0298164552441094
2.88525390625	0.0233655105394174
2.8876953125	0.0194896420530357
2.89013671875	0.0320052234068264
2.892578125	0.00430951765292231
2.89501953125	0.0302336820758868
2.8974609375	0.0047618521730899
2.89990234375	0.0113048761806212
2.90234375	0.0202165766997378
2.90478515625	0.023714355948853
2.9072265625	0.0186022337487115
2.90966796875	0.0143322105735581
2.912109375	0.0117566177847288
2.91455078125	0.0308857880853784
2.9169921875	0.00809497749977071
2.91943359375	0.00670291924499953
2.921875	0.0173476482937169
2.92431640625	0.00921367903214096
2.9267578125	0.0107213158215406
2.92919921875	0.00475467320654333
2.931640625	0.0112461901859665
2.93408203125	0.0119583999598085
2.9365234375	0.00915245185096699
2.93896484375	0.00572578675194562
2.94140625	0.0155187735567386
2.94384765625	0.00594489111679085
2.9462890625	0.0100984660837809
2.94873046875	0.0176712096197544
2.951171875	0.0152843120785878
2.95361328125	0.0141177496673239
2.9560546875	0.0217806268456741
2.95849609375	0.01126528367837
2.9609375	0.0144576358122966
2.96337890625	0.0235282135749763
2.9658203125	0.00876649391228084
2.96826171875	0.0112366240760281
2.970703125	0.018067341055468
2.97314453125	0.0308052603960898
2.9755859375	0.00640283244388138
2.97802734375	0.0122589980259328
2.98046875	0.012044665068823
2.98291015625	0.0146621139587172
2.9853515625	0.0127723997021944
2.98779296875	0.0107386429547185
2.990234375	0.0137014018032487
2.99267578125	0.0162407624805395
2.9951171875	0.0128229811188067
2.99755859375	0.0281678530420651
3	--
