# Supplementary material for: Nanoscale magnonic Fabry-Pérot resonator for low-loss spin-wave manipulation
Source: Nat Commun. 2021 Apr 16;12:2293. doi: 10.1038/s41467-021-22520-6 (PMC8052321; doi:10.1038/s41467-021-22520-6)
Supplement: Supplementary file 4 — Source Data [file 41467_2021_22520_MOESM4_ESM.zip › Source data/Fig5/Fig5b_-10mT.txt]

0.50977	0.0581
0.51221	0.09665
0.51465	0.05991
0.51709	0.04684
0.51953	0.12317
0.52197	0.12185
0.52441	0.09124
0.52686	0.06943
0.5293	0.07065
0.53174	0.06649
0.53418	0.18468
0.53662	0.09578
0.53906	0.104
0.5415	0.08057
0.54395	0.08134
0.54639	0.04226
0.54883	0.17392
0.55127	0.00203
0.55371	0.03545
0.55615	0.12455
0.55859	0.07213
0.56104	0.05333
0.56348	0.05777
0.56592	0.07146
0.56836	0.05365
0.5708	0.03171
0.57324	0.0662
0.57568	0.06756
0.57813	0.15308
0.58057	0.06722
0.58301	0.09571
0.58545	0.04414
0.58789	0.04356
0.59033	0.0394
0.59277	0.03356
0.59521	0.01296
0.59766	0.06285
0.6001	0.04866
0.60254	0.09763
0.60498	0.07574
0.60742	0.10897
0.60986	0.11187
0.6123	0.04014
0.61475	0.08317
0.61719	0.09304
0.61963	0.05757
0.62207	0.07612
0.62451	0.06619
0.62695	0.02919
0.62939	0.03367
0.63184	0.04116
0.63428	0.07365
0.63672	0.05855
0.63916	0.07661
0.6416	0.10676
0.64404	0.05105
0.64648	0.06764
0.64893	0.04717
0.65137	0.01863
0.65381	0.09743
0.65625	0.06939
0.65869	0.0548
0.66113	0.07692
0.66357	0.10149
0.66602	0.04844
0.66846	0.0157
0.6709	0.05677
0.67334	0.04909
0.67578	0.05614
0.67822	0.04663
0.68066	0.04631
0.68311	0.02887
0.68555	0.03226
0.68799	0.01113
0.69043	0.0447
0.69287	0.05705
0.69531	0.08902
0.69775	0.05073
0.7002	0.03952
0.70264	0.07347
0.70508	0.06113
0.70752	0.10694
0.70996	0.03061
0.7124	0.05363
0.71484	0.01719
0.71729	0.03001
0.71973	0.04236
0.72217	0.02513
0.72461	0.13249
0.72705	0.03611
0.72949	0.03386
0.73193	0.01825
0.73438	0.06763
0.73682	0.0826
0.73926	0.03296
0.7417	0.04782
0.74414	0.04693
0.74658	0.02851
0.74902	0.06199
0.75146	0.08208
0.75391	0.07393
0.75635	0.06625
0.75879	0.04125
0.76123	0.07729
0.76367	0.03755
0.76611	0.02868
0.76855	0.04615
0.771	0.08344
0.77344	0.04547
0.77588	0.04765
0.77832	0.09195
0.78076	0.08921
0.7832	0.02882
0.78564	0.12552
0.78809	0.02779
0.79053	0.08832
0.79297	0.06919
0.79541	0.04376
0.79785	0.08576
0.80029	0.00944
0.80273	0.04723
0.80518	0.06058
0.80762	0.0566
0.81006	0.07078
0.8125	0.0159
0.81494	0.03684
0.81738	0.03335
0.81982	0.0317
0.82227	0.0915
0.82471	0.04761
0.82715	0.04952
0.82959	0.00907
0.83203	0.00884
0.83447	0.03343
0.83691	0.03196
0.83936	0.03664
0.8418	0.04473
0.84424	0.03433
0.84668	0.04217
0.84912	0.03028
0.85156	0.03514
0.854	0.01887
0.85645	0.03145
0.85889	0.05545
0.86133	0.05111
0.86377	0.05311
0.86621	0.09452
0.86865	0.0224
0.87109	0.07351
0.87354	0.04402
0.87598	0.03737
0.87842	0.02508
0.88086	0.04669
0.8833	0.02478
0.88574	0.02704
0.88818	0.02049
0.89063	0.03273
0.89307	0.03903
0.89551	0.07126
0.89795	0.01453
0.90039	0.0548
0.90283	0.02398
0.90527	0.01988
0.90771	0.04349
0.91016	0.02288
0.9126	0.02787
0.91504	0.05059
0.91748	0.0382
0.91992	0.02799
0.92236	0.04703
0.9248	0.06213
0.92725	0.06321
0.92969	0.06738
0.93213	0.03173
0.93457	0.03299
0.93701	0.03567
0.93945	0.01602
0.94189	0.0394
0.94434	0.04733
0.94678	0.01063
0.94922	0.0334
0.95166	0.02462
0.9541	0.03973
0.95654	0.05491
0.95898	0.02696
0.96143	0.02142
0.96387	0.07354
0.96631	0.04023
0.96875	0.02073
0.97119	0.01694
0.97363	0.03618
0.97607	0.02934
0.97852	0.03502
0.98096	0.05244
0.9834	0.03643
0.98584	0.02751
0.98828	0.04792
0.99072	0.0335
0.99316	0.00756
0.99561	0.04554
0.99805	0.03018
1.00049	0.04376
1.00293	0.00974
1.00537	0.0485
1.00781	0.05826
1.01025	0.02331
1.0127	0.05279
1.01514	0.01867
1.01758	0.05467
1.02002	0.02043
1.02246	0.0285
1.0249	0.02241
1.02734	0.06036
1.02979	0.01466
1.03223	0.05292
1.03467	0.01473
1.03711	0.0264
1.03955	0.01498
1.04199	0.02978
1.04443	0.04203
1.04688	0.05798
1.04932	0.01193
1.05176	0.05622
1.0542	0.05171
1.05664	0.01899
1.05908	0.02683
1.06152	0.07037
1.06396	0.02543
1.06641	0.03262
1.06885	0.04691
1.07129	0.02198
1.07373	0.02455
1.07617	0.02201
1.07861	0.02147
1.08105	0.02751
1.0835	0.0381
1.08594	0.01633
1.08838	0.01101
1.09082	0.01423
1.09326	0.0223
1.0957	0.01957
1.09814	0.0441
1.10059	0.00758
1.10303	0.04838
1.10547	0.04099
1.10791	0.06777
1.11035	0.03858
1.11279	0.01469
1.11523	0.02353
1.11768	0.00421
1.12012	0.03771
1.12256	0.02587
1.125	0.02027
1.12744	0.01874
1.12988	0.05741
1.13232	0.03627
1.13477	0.00738
1.13721	0.0316
1.13965	0.0545
1.14209	0.03192
1.14453	0.06881
1.14697	0.0047
1.14941	0.03853
1.15186	0.00847
1.1543	0.01
1.15674	0.02859
1.15918	0.02775
1.16162	0.0438
1.16406	0.02866
1.1665	0.01588
1.16895	0.03936
1.17139	0.03016
1.17383	0.02591
1.17627	0.03571
1.17871	0.0053
1.18115	0.03057
1.18359	0.0365
1.18604	0.0126
1.18848	0.05668
1.19092	0.03714
1.19336	0.01943
1.1958	0.04572
1.19824	0.01035
1.20068	0.02658
1.20313	0.02896
1.20557	0.02555
1.20801	0.03898
1.21045	0.01727
1.21289	0.00909
1.21533	0.06215
1.21777	0.01475
1.22021	0.04874
1.22266	0.02684
1.2251	0.04431
1.22754	0.03132
1.22998	0.02624
1.23242	0.02502
1.23486	0.04356
1.2373	0.00208
1.23975	0.03515
1.24219	0.03065
1.24463	0.01868
1.24707	0.0178
1.24951	0.0306
1.25195	0.02016
1.25439	0.01122
1.25684	0.02641
1.25928	0.04844
1.26172	0.0396
1.26416	0.04325
1.2666	0.01525
1.26904	0.01705
1.27148	0.01325
1.27393	0.04712
1.27637	0.02361
1.27881	0.04162
1.28125	0.06089
1.28369	0.0266
1.28613	0.01474
1.28857	0.06111
1.29102	0.04858
1.29346	0.03334
1.2959	0.02933
1.29834	0.0189
1.30078	0.01886
1.30322	0.03489
1.30566	0.02613
1.30811	0.01761
1.31055	0.06134
1.31299	0.03832
1.31543	0.04881
1.31787	0.03015
1.32031	0.06682
1.32275	0.01839
1.3252	0.05113
1.32764	0.02618
1.33008	0.06535
1.33252	0.0446
1.33496	0.03356
1.3374	0.04109
1.33984	0.02082
1.34229	0.07296
1.34473	0.02932
1.34717	0.04987
1.34961	0.04949
1.35205	0.03732
1.35449	0.02762
1.35693	0.01283
1.35938	0.03655
1.36182	0.02581
1.36426	0.03948
1.3667	0.04359
1.36914	0.0231
1.37158	0.09045
1.37402	0.04515
1.37646	0.04511
1.37891	0.05822
1.38135	0.0556
1.38379	0.04199
1.38623	0.03811
1.38867	0.07549
1.39111	0.03573
1.39355	0.05997
1.396	0.02047
1.39844	0.03511
1.40088	0.0831
1.40332	0.079
1.40576	0.06584
1.4082	0.0683
1.41064	0.05465
1.41309	0.06203
1.41553	0.08216
1.41797	0.08016
1.42041	0.04322
1.42285	0.06096
1.42529	0.04323
1.42773	0.02527
1.43018	0.02481
1.43262	0.07135
1.43506	0.19094
1.4375	0.32952
1.43994	0.59961
1.44238	0.95776
1.44482	1.86808
1.44727	2.48257
1.44971	3.10129
1.45215	3.31872
1.45459	3.38647
1.45703	3.28866
1.45947	3.08129
1.46191	2.85273
1.46436	2.71561
1.4668	2.43795
1.46924	2.28092
1.47168	2.27153
1.47412	2.288
1.47656	2.28797
1.479	2.34041
1.48145	2.36506
1.48389	2.39779
1.48633	2.22572
1.48877	2.17442
1.49121	1.99365
1.49365	1.91373
1.49609	1.86005
1.49854	1.88793
1.50098	2.06228
1.50342	2.07758
1.50586	2.059
1.5083	1.95191
1.51074	1.90902
1.51318	1.80959
1.51563	1.76006
1.51807	1.63598
1.52051	1.64924
1.52295	1.71312
1.52539	1.90018
1.52783	1.88167
1.53027	1.87291
1.53271	1.73588
1.53516	1.67833
1.5376	1.59989
1.54004	1.58141
1.54248	1.6362
1.54492	1.6091
1.54736	1.76752
1.5498	1.73657
1.55225	1.6866
1.55469	1.54426
1.55713	1.46849
1.55957	1.461
1.56201	1.4707
1.56445	1.50399
1.56689	1.48327
1.56934	1.47419
1.57178	1.50928
1.57422	1.47067
1.57666	1.42287
1.5791	1.39417
1.58154	1.3655
1.58398	1.45844
1.58643	1.4797
1.58887	1.45053
1.59131	1.40399
1.59375	1.43861
1.59619	1.338
1.59863	1.31723
1.60107	1.43227
1.60352	1.36802
1.60596	1.50671
1.6084	1.53339
1.61084	1.4378
1.61328	1.45206
1.61572	1.4413
1.61816	1.44933
1.62061	1.43888
1.62305	1.56187
1.62549	1.62848
1.62793	1.65587
1.63037	1.59557
1.63281	1.63491
1.63525	1.70022
1.6377	1.64616
1.64014	1.6949
1.64258	1.7207
1.64502	1.65187
1.64746	1.65405
1.6499	1.66237
1.65234	1.70164
1.65479	1.76046
1.65723	1.74204
1.65967	1.75633
1.66211	1.67895
1.66455	1.67995
1.66699	1.61392
1.66943	1.56903
1.67188	1.67086
1.67432	1.81284
1.67676	1.83395
1.6792	1.75985
1.68164	1.62752
1.68408	1.53493
1.68652	1.50174
1.68896	1.44016
1.69141	1.59336
1.69385	1.83572
1.69629	1.81168
1.69873	1.73372
1.70117	1.6023
1.70361	1.49408
1.70605	1.41837
1.7085	1.46352
1.71094	1.62052
1.71338	1.81489
1.71582	1.81066
1.71826	1.67358
1.7207	1.56835
1.72314	1.44957
1.72559	1.39989
1.72803	1.42249
1.73047	1.6932
1.73291	1.69076
1.73535	1.60326
1.73779	1.55871
1.74023	1.48029
1.74268	1.48521
1.74512	1.37348
1.74756	1.40462
1.75	1.56782
1.75244	1.52503
1.75488	1.52574
1.75732	1.49091
1.75977	1.3985
1.76221	1.32915
1.76465	1.3313
1.76709	1.40101
1.76953	1.44314
1.77197	1.40732
1.77441	1.37255
1.77686	1.28294
1.7793	1.24077
1.78174	1.21714
1.78418	1.2344
1.78662	1.32428
1.78906	1.31691
1.7915	1.36324
1.79395	1.27027
1.79639	1.20659
1.79883	1.21229
1.80127	1.17045
1.80371	1.29092
1.80615	1.28392
1.80859	1.30603
1.81104	1.26802
1.81348	1.16795
1.81592	1.13554
1.81836	1.13042
1.8208	1.19434
1.82324	1.15959
1.82568	1.20774
1.82813	1.22239
1.83057	1.13683
1.83301	1.061
1.83545	1.03887
1.83789	1.05759
1.84033	1.02911
1.84277	1.09196
1.84521	1.03385
1.84766	1.00915
1.8501	0.95447
1.85254	0.93416
1.85498	0.92158
1.85742	0.96
1.85986	0.98843
1.8623	0.93894
1.86475	0.90208
1.86719	0.85245
1.86963	0.86494
1.87207	0.80691
1.87451	0.91016
1.87695	0.90374
1.87939	0.85713
1.88184	0.8024
1.88428	0.75943
1.88672	0.8177
1.88916	0.70406
1.8916	0.85197
1.89404	0.85999
1.89648	0.81814
1.89893	0.72151
1.90137	0.71497
1.90381	0.82522
1.90625	0.70273
1.90869	0.82892
1.91113	0.87796
1.91357	0.71409
1.91602	0.63152
1.91846	0.68169
1.9209	0.67545
1.92334	0.73126
1.92578	0.79078
1.92822	0.72501
1.93066	0.65151
1.93311	0.60895
1.93555	0.74503
1.93799	0.58158
1.94043	0.70171
1.94287	0.69925
1.94531	0.6125
1.94775	0.55308
1.9502	0.60341
1.95264	0.51298
1.95508	0.60325
1.95752	0.65026
1.95996	0.59197
1.9624	0.4993
1.96484	0.51481
1.96729	0.54576
1.96973	0.4708
1.97217	0.57289
1.97461	0.52995
1.97705	0.46969
1.97949	0.43674
1.98193	0.51857
1.98438	0.40042
1.98682	0.47216
1.98926	0.53668
1.9917	0.41709
1.99414	0.41852
1.99658	0.49287
1.99902	0.40179
2.00146	0.44727
2.00391	0.43881
2.00635	0.39063
2.00879	0.39495
2.01123	0.46528
2.01367	0.40511
2.01611	0.4684
2.01855	0.51843
2.021	0.4385
2.02344	0.39214
2.02588	0.43619
2.02832	0.37878
2.03076	0.49356
2.0332	0.52262
2.03564	0.50739
2.03809	0.39138
2.04053	0.44091
2.04297	0.36653
2.04541	0.43148
2.04785	0.51512
2.05029	0.39199
2.05273	0.38129
2.05518	0.42213
2.05762	0.39057
2.06006	0.43538
2.0625	0.41697
2.06494	0.41292
2.06738	0.39593
2.06982	0.35906
2.07227	0.37126
2.07471	0.40814
2.07715	0.38444
2.07959	0.32917
2.08203	0.35086
2.08447	0.31858
2.08691	0.3405
2.08936	0.34529
2.0918	0.28567
2.09424	0.29803
2.09668	0.31942
2.09912	0.29823
2.10156	0.33502
2.104	0.30141
2.10645	0.27934
2.10889	0.28668
2.11133	0.20838
2.11377	0.28488
2.11621	0.32755
2.11865	0.20699
2.12109	0.23198
2.12354	0.26446
2.12598	0.21459
2.12842	0.28121
2.13086	0.23773
2.1333	0.18459
2.13574	0.23933
2.13818	0.18494
2.14063	0.26077
2.14307	0.20726
2.14551	0.14225
2.14795	0.18394
2.15039	0.1589
2.15283	0.23545
2.15527	0.18579
2.15771	0.14059
2.16016	0.20234
2.1626	0.15104
2.16504	0.15312
2.16748	0.22216
2.16992	0.12142
2.17236	0.13537
2.1748	0.18087
2.17725	0.06832
2.17969	0.18063
2.18213	0.09259
2.18457	0.08896
2.18701	0.15813
2.18945	0.07059
2.19189	0.13579
2.19434	0.11415
2.19678	0.06832
2.19922	0.16414
2.20166	0.11825
2.2041	0.11053
2.20654	0.12128
2.20898	0.06323
2.21143	0.09958
2.21387	0.04845
2.21631	0.09428
2.21875	0.10498
2.22119	0.04505
2.22363	0.08983
2.22607	0.0635
2.22852	0.06653
2.23096	0.07852
2.2334	0.05124
2.23584	0.07129
2.23828	0.02741
2.24072	0.08964
2.24316	0.0433
2.24561	0.04664
2.24805	0.06966
2.25049	0.0238
2.25293	0.06158
2.25537	0.05928
2.25781	0.0625
2.26025	0.06152
2.2627	0.04036
2.26514	0.04108
2.26758	0.0878
2.27002	0.01806
2.27246	0.03825
2.2749	0.06044
2.27734	0.02259
2.27979	0.04719
2.28223	0.03752
2.28467	0.01295
2.28711	0.04737
2.28955	0.0441
2.29199	0.02782
2.29443	0.03729
2.29688	0.00799
2.29932	0.02269
2.30176	0.0084
2.3042	0.02894
2.30664	0.02209
2.30908	0.02221
2.31152	0.07696
2.31396	0.0379
2.31641	0.03025
2.31885	0.05959
2.32129	0.05306
2.32373	0.02097
2.32617	0.0368
2.32861	0.01723
2.33105	0.04851
2.3335	0.02096
2.33594	0.02771
2.33838	0.01345
2.34082	0.02078
2.34326	0.02461
2.3457	0.02022
2.34814	0.02564
2.35059	0.04421
2.35303	0.01089
2.35547	0.00204
2.35791	0.01685
2.36035	0.02346
2.36279	0.00747
2.36523	0.03792
2.36768	0.01351
2.37012	0.02352
2.37256	0.03245
2.375	0.01894
2.37744	0.02474
2.37988	0.00848
2.38232	0.0239
2.38477	0.01223
2.38721	0.03888
2.38965	0.05631
2.39209	0.02784
2.39453	0.01109
2.39697	0.01536
2.39941	0.00417
2.40186	0.02849
2.4043	0.01246
2.40674	0.00749
2.40918	0.04269
2.41162	0.0156
2.41406	0.04771
2.4165	0.02457
2.41895	0.03047
2.42139	0.05459
2.42383	0.02758
2.42627	0.01264
2.42871	0.02434
2.43115	0.01468
2.43359	0.0385
2.43604	0.03415
2.43848	0.02868
2.44092	0.03236
2.44336	0.02176
2.4458	0.00592
2.44824	0.00703
2.45068	0.02412
2.45313	0.00195
2.45557	0.01228
2.45801	0.01381
2.46045	0.02305
2.46289	0.01422
2.46533	0.02246
2.46777	0.01149
2.47021	0.03114
2.47266	0.01765
2.4751	0.01903
2.47754	0.03165
2.47998	0.02399
2.48242	0.00624
2.48486	0.03666
2.4873	0.01503
2.48975	0.0128
2.49219	0.00613
2.49463	0.02029
2.49707	0.00863
2.49951	0.02474
2.50195	0.01444
2.50439	0.02421
2.50684	0.02288
2.50928	0.02087
2.51172	0.01391
2.51416	0.02533
2.5166	0.01591
2.51904	0.01151
2.52148	0.02258
2.52393	0.00952
2.52637	0.0177
2.52881	0.01646
2.53125	0.01552
2.53369	0.0099
2.53613	0.01285
2.53857	0.02332
2.54102	0.00831
2.54346	0.01354
2.5459	0.02531
2.54834	0.01622
2.55078	0.00811
2.55322	0.00602
2.55566	0.02493
2.55811	0.01289
2.56055	0.02378
2.56299	0.01394
2.56543	0.01924
2.56787	0.02302
2.57031	0.02616
2.57275	0.03777
2.5752	0.02318
2.57764	0.02991
2.58008	0.0146
2.58252	0.02022
2.58496	0.03336
2.5874	0.01059
2.58984	0.03811
2.59229	0.00735
2.59473	0.01718
2.59717	0.02205
2.59961	0.02605
2.60205	0.01499
2.60449	0.01023
2.60693	0.01062
2.60938	0.01708
2.61182	0.01429
2.61426	0.01265
2.6167	0.01874
2.61914	0.01651
2.62158	0.0288
2.62402	0.00612
2.62646	0.01881
2.62891	0.02661
2.63135	0.00967
2.63379	0.02398
2.63623	0.02722
2.63867	0.02583
2.64111	0.02291
2.64355	0.01203
2.646	0.02215
2.64844	0.02091
2.65088	0.0064
2.65332	0.012
2.65576	0.00575
2.6582	0.01167
2.66064	0.01746
2.66309	0.02091
2.66553	0.00905
2.66797	0.01436
2.67041	0.02808
2.67285	0.00823
2.67529	0.01522
2.67773	0.03472
2.68018	0.00996
2.68262	0.01807
2.68506	0.02251
2.6875	0.01905
2.68994	0.01158
2.69238	0.01364
2.69482	0.01545
2.69727	0.03082
2.69971	0.0144
2.70215	0.008
2.70459	0.02458
2.70703	0.02375
2.70947	0.0197
2.71191	0.01857
2.71436	0.00191
2.7168	0.00419
2.71924	0.02439
2.72168	0.02083
2.72412	0.02363
2.72656	0.01741
2.729	0.00115
2.73145	0.02923
2.73389	0.00884
2.73633	0.01449
2.73877	0.02916
2.74121	0.03456
2.74365	0.01549
2.74609	0.02102
2.74854	0.00732
2.75098	0.01623
2.75342	0.0569
2.75586	0.01437
2.7583	0.03302
2.76074	0.02864
2.76318	0.01413
2.76563	0.01993
2.76807	0.00519
2.77051	0.01293
2.77295	0.00845
2.77539	0.00571
2.77783	0.02346
2.78027	0.01366
2.78271	0.01775
2.78516	0.01899
2.7876	0.00216
2.79004	0.01824
2.79248	0.00645
2.79492	0.00177
2.79736	0.03009
2.7998	0.01144
2.80225	0.01289
2.80469	0.01328
2.80713	0.02212
2.80957	0.02846
2.81201	0.03511
2.81445	0.01282
2.81689	0.00438
2.81934	0.02309
2.82178	0.0175
2.82422	0.01929
2.82666	0.02685
2.8291	0.02849
2.83154	0.01441
2.83398	0.01268
2.83643	0.02488
2.83887	0.00796
2.84131	0.03182
2.84375	0.02084
2.84619	0.01944
2.84863	0.02753
2.85107	0.00926
2.85352	0.00631
2.85596	0.01825
2.8584	0.00404
2.86084	0.01607
2.86328	0.02748
2.86572	0.00907
2.86816	0.00987
2.87061	0.01711
2.87305	0.00659
2.87549	0.03503
2.87793	0.01274
2.88037	0.01459
2.88281	0.03785
2.88525	0.01249
2.8877	0.01615
2.89014	0.03056
2.89258	0.00363
2.89502	0.01815
2.89746	0.01091
2.8999	0.00456
2.90234	0.02201
2.90479	0.02494
2.90723	0.00996
2.90967	0.01926
2.91211	0.01536
2.91455	0.03856
2.91699	0.00836
2.91943	0.00625
2.92188	0.01743
2.92432	0.00824
2.92676	0.01586
2.9292	0.01236
2.93164	0.00178
2.93408	0.01131
2.93652	0.01889
2.93896	0.01557
2.94141	0.036
2.94385	0.00889
2.94629	0.0201
2.94873	0.01159
2.95117	0.01665
2.95361	0.01032
2.95605	0.00502
2.9585	0.01708
2.96094	9.63626E-4
2.96338	0.00724
2.96582	0.025
2.96826	0.01508
2.9707	0.01378
2.97314	0.03114
2.97559	0.01582
2.97803	0.01204
2.98047	0.01129
2.98291	0.00697
2.98535	0.01499
2.98779	0.00128
2.99023	0.02374
2.99268	0.01564
2.99512	0.0098
2.99756	0.01729
3	--
