# Supplementary material for: Nanoscale magnonic Fabry-Pérot resonator for low-loss spin-wave manipulation
Source: Nat Commun. 2021 Apr 16;12:2293. doi: 10.1038/s41467-021-22520-6 (PMC8052321; doi:10.1038/s41467-021-22520-6)
Supplement: Supplementary file 4 — Source Data [file 41467_2021_22520_MOESM4_ESM.zip › Source data/Fig5/Fig5c.txt]

0.0983472893884683	0.10173317163144	0.0205134922942536	0.0950571762860753	0.0692384303459091	0.0562927318797942	0.0315902887067988	0.0844143535837958	0.111363824254143	0.103201138772959	0.0354416799256022	0.0909182483113951	0.141918851239525	0.0398289884412773	0.251474824819762	0.120967850226021	0.114026788403727	0.0725249138487293	0.0932926201672699	0.0479800820131959	0.0829677114112743	0.0211898186484316	0.0880271949862956	0.0940246043662131	0.10022420045508	0.0262676588929352	0.0438154709419687	0.165962128014225	0.101389600846861	0.113481369837383	0.0224999234870291	0.0802812117577861	0.0126688222832054	0.0898193182559309	0.0740509170844258	0.0774189517562722	0.024187454132773	0.0987256503700437	0.0671310350032561	0.143156520826445	0.0344751824932849	0.0946678193359022	0.106911660296281	0.0835682241057909	0.0706793291430856	0.104797169481684	0.0174534258516465	0.0735791698042965	0.0259151090662667	0.037114918151366
0.0659302328978504	0.158193210557478	0.103282531459083	0.0372281962416254	0.0479087662699479	0.115882064533383	0.0938672498062583	0.0782992603840068	0.0540109458276339	0.0781782824375191	0.0756342435042823	0.112578415387152	0.0396979217588136	0.0541149441951158	0.0879201144143574	0.110491050475443	0.0537839983241345	0.0946454367072861	0.0133942215325902	0.110911065184181	0.145852180439459	0.113965273909479	0.065032649670005	0.133092801493091	0.094827475862744	0.0770726866049377	0.0927670421654771	0.088467691663244	0.144802333647131	0.110705904293331	0.158558856548558	0.08522060343242	0.136797428804368	0.0697367050171572	0.033890483449318	0.0887064005953668	0.0642694197518641	0.0475326352445991	0.1103051463412	0.0598979891319241	0.0930935833076605	0.112984077633228	0.0493549826526998	0.0755234279006614	0.113845128186041	0.171702671770058	0.0804207854572187	0.135860855017978	0.0143546110037816	0.101901186435119
0.0780173295421428	0.070873940237885	0.15360209855618	0.0521067696974683	0.177016806882211	0.0483445119957491	0.00963055504988679	0.0800820890445779	0.0813557790309564	0.0662568855061148	0.0787502623147001	0.0780512347969749	0.141831444143321	0.0426018485546402	0.0288035918076982	0.0218430859379165	0.134842146502911	0.132460678452254	0.116209623629998	0.0449725329456458	0.0902853452857257	0.10794956902515	0.0558495270784239	0.0783335724774927	0.176949781721011	0.086369214416513	0.0339848070509926	0.112028334406669	0.106054920407367	0.0458954514016585	0.0235010185452913	0.115278805771285	0.153182143277166	0.0660710487862644	0.0894584992184823	0.0990591371325942	0.0446940953939307	0.0350386598753106	0.105607148892673	0.100109791917324	0.0481506259981457	0.114057503379761	0.117165144528612	0.0865303050771197	0.030952735715127	0.104548786631936	0.115554532532156	0.0665469801318873	0.0608811903326695	0.181039321682694
0.0481057058962053	0.036784530695715	0.13269606950308	0.103634447140755	0.00727561720524988	0.088332136784629	0.0737108175659754	0.0672714419237829	0.0410697396497056	0.0692564866205758	0.0501730527210424	0.032013919546729	0.0442898836755359	0.0684812466481627	0.120877056271426	0.0372039723902946	0.121727373781828	0.0955581464312054	0.0749194572911817	0.0468585422854429	0.073935805419551	0.155430354873628	0.0710497872195618	0.0646526248142951	0.0494615427946127	0.0555885934793983	0.0677914829937427	0.114406988105527	0.0562750287370135	0.107801225899444	0.0289809669107606	0.0956807121798004	0.0734094100770099	0.038398575387669	0.0481744062769435	0.0679647622205566	0.0374344046869668	0.0853099014109271	0.0958675849870111	0.067571538759804	0.0384495180103639	0.0417591983425082	0.051543179364495	0.0914361153629905	0.0364442587146041	0.148144561631536	0.12536149053652	0.0441949125288805	0.0465613103599136	0.0456399669951699
0.0602429131427631	0.0757879562515292	0.0599708009503375	0.0499196732828367	0.0372451105065031	0.0474825355677569	0.122379871659485	0.0631078370344548	0.0450335070416518	0.0594202077065828	0.0591859488145835	0.0511009568623446	0.0923616606284648	0.0906072272001853	0.101016572618553	0.0567482340662976	0.131657205300881	0.0614587529571964	0.141860494219686	0.0453213921113032	0.00881862014904157	0.137850030870311	0.106539706905775	0.145167922777486	0.0708051217111481	0.0961885211088402	0.0661048006661127	0.0669293851318313	0.0276870104384634	0.0342960350803559	0.12542352956484	0.0690246345007491	0.0115259363952683	0.0731594914018147	0.146995916622439	0.0741158473924842	0.0577675278844456	0.0782815887226728	0.0704648802618794	0.0270192267829418	0.091326301161079	0.136092231334585	0.0694138947436592	0.0352018784375104	0.0826992959693007	0.0759023282248035	0.0730520407768626	0.119059242166138	0.0150520589025308	0.10903897711672
0.0803869104712658	0.107600470840101	0.0601788602435257	0.100189275109178	0.103318762464668	0.0856245054418804	0.139054505128266	0.114390732234325	0.101979170130937	0.0850088575341664	0.110465952250892	0.127523306407739	0.174575801432759	0.0901413147363499	0.0577758076081711	0.038615047870509	0.0413274525962888	0.179659660974398	0.0460271248824223	0.0279839154223779	0.098460301137724	0.046567432956692	0.0844552874904165	0.0361672628607101	0.0278994879203778	0.0341900973571278	0.0986413782681107	0.0831483724509632	0.103117953128871	0.0496636780572492	0.0308911671507683	0.118136283470105	0.115145553970444	0.0378211324276062	0.105236710027102	0.085322805913997	0.0671952546687971	0.0778357932224364	0.0255766938026775	0.13009343820137	0.204358240068073	0.0637490399766224	0.0485280316808924	0.126548887832529	0.0445091896626225	0.0400099424638289	0.073544144465402	0.0283513551823131	0.130121216579244	0.0646804377838818
0.0932651144718463	0.080904224436782	0.0551080424004265	0.0313355098681257	0.157649872211049	0.0686434702046487	0.130317833023493	0.0548766127647197	0.0779709740420296	0.037587812692391	0.124479400739671	0.0828709970340511	0.063783673078011	0.0118964984922134	0.0752250763625967	0.0871028901886981	0.0572660617348003	0.0792263239021987	0.0253920619199353	0.0253692794833821	0.107620458465926	0.0455647374916311	0.0869163153610656	0.054622113916327	0.115725137926859	0.0217646613587176	0.0350919670005387	0.0878737801164808	0.019062640358442	0.0463370540295724	0.0622263786509767	0.0444803832251949	0.0624861109036213	0.050443723630197	0.093589212700768	0.0485884586520865	0.0838618985230176	0.0605909943448117	0.0112696049112721	0.0846209447196275	0.106582042632069	0.0602024097996293	0.0811435272486826	0.0699285211353315	0.010529109093122	0.122412521654993	0.104074795350116	0.063241865062328	0.0753627171264154	0.0624438534624652
0.0847156106226143	0.029700149485511	0.0926033672711715	0.0913416433549835	0.136963768572494	0.0527072990467336	0.0807722835558498	0.030914260147681	0.0679863315165166	0.053196179720916	0.0858135847826053	0.0483320059281432	0.0413800518804955	0.084138997028851	0.126725811687793	0.132873788652667	0.0698816972892853	0.113903936553347	0.0602985828112088	0.103960096254794	0.0483908348044183	0.0789949030361959	0.0541332761257962	0.113820933354847	0.0808714781761444	0.136201918316744	0.0275544424946559	0.0861950749240118	0.112639140211182	0.145628380110024	0.053254006737354	0.0844855981729727	0.0707186594362789	0.0248446781802877	0.0543461928503791	0.0704887469598836	0.0661676600782172	0.109931739410238	0.166663102420548	0.130153499571632	0.123265065224712	0.0558942842667271	0.131074568641306	0.165574502357489	0.110428307215054	0.0364173105074268	0.137738056573581	0.0916892289218887	0.0364129075306746	0.0301693750418815
0.184227054741188	0.100405215755291	0.232529791180507	0.0141098159480678	0.0099930356656398	0.133868841403981	0.106544689651607	0.152417506981625	0.1311307298395	0.081186403436509	0.202522515488318	0.129586950484414	0.130779525453834	0.208281988271383	0.143509011827897	0.0444599796981533	0.0346576735302478	0.16640019552608	0.142142705374839	0.149067705935298	0.0711406509898082	0.114093726955309	0.120214816265324	0.191313095515874	0.130870422541055	0.0827864665656287	0.222557658779607	0.166289520598855	0.108357208948522	0.157303953754284	0.0999233056492053	0.260747198297393	0.0796299652198568	0.120635762894871	0.113963487818566	0.258826968914683	0.0722518338668196	0.0974900710494525	0.173831424238772	0.167132197437556	0.116993087307595	0.218085487285812	0.133580926948095	0.186143038419504	0.229434306228781	0.152882637282663	0.192172890890183	0.201217295457672	0.066150054733511	0.127671738517624
0.0573254678507947	0.0393069745551005	0.16810469604779	0.0824996082746106	0.0726935336391484	0.0972136709956336	0.124832846758173	0.0614311108329192	0.124602217900385	0.0572147658052414	0.0707685341214893	0.0437513772498927	0.0632366948076858	0.0614508293914053	0.0714625159608614	0.0400070629841207	0.114186303958793	0.095325425678845	0.0542915936579276	0.164073958353207	0.0949773177664836	0.0751639224474116	0.0268230974190729	0.0485461448893576	0.0415270021546716	0.0483018122735058	0.109763300087796	0.0559407165522091	0.0332859878994944	0.0576191501628131	0.101438730329169	0.0733436359445262	0.107411663640074	0.0308755828539527	0.11070887169392	0.103020990336865	0.152348771416056	0.0659253954878824	0.0767068127902633	0.0737917841708818	0.0998818856832534	0.0780993995572139	0.0476947639893857	0.0475292733986821	0.0583645164477596	0.083367637995489	0.053184002595429	0.0323492878332399	0.0421269150457605	0.126159895817576
0.0820506448922725	0.149156711986225	0.124240260595648	0.132165344570971	0.120155308816548	0.160888296817303	0.166352502983754	0.078459034978516	0.0788991946682918	0.050545017671	0.0668547161815657	0.0388020040689184	0.0610743627708927	0.0974931570997785	0.134573189677016	0.115453148548368	0.0619834158281721	0.0413831962381569	0.079225372131212	0.0703317969255308	0.116971389627449	0.0783031211699872	0.126139821088887	0.0689827679831188	0.0943173771755242	0.0974926140177588	0.107505201641701	0.112870078401137	0.0478356266354064	0.165468688897854	0.142754543111945	0.118483287241967	0.0643335523791078	0.193641052665234	0.152359005916461	0.143100063918967	0.148383175458852	0.0796656810995864	0.136413063448242	0.0412506861769268	0.105534880204117	0.0487733927094323	0.0883482132039817	0.120204437584401	0.0625377798582177	0.0889066194543989	0.0705436416743936	0.0969808419506992	0.170120044915348	0.124659525481172
0.0419600635336149	0.0867151461733047	0.0636643181248099	0.0852945487069748	0.0495848359722466	0.115098139977626	0.0658745830069246	0.0550422017907853	0.0384416109615066	0.146940506593477	0.177036877423734	0.119190781701486	0.0834161551842357	0.0607411089466442	0.0364958429945782	0.0124205800295679	0.0396542421868745	0.0174016018481362	0.0673206249819385	0.124059962872798	0.0227286898144693	0.07369027037561	0.0408616982075888	0.0736120116317527	0.098178222630425	0.0427274185202805	0.0698244945426295	0.0164391143897404	0.0659047988422854	0.0345661371950208	0.00188943620358226	0.00628940057800614	0.0193430413763322	0.0303562123679619	0.0630346441020468	0.101630946327638	0.114873219131119	0.0699534283686111	0.134676369731637	0.0672159726474928	0.0798933270308378	0.0864395752881954	0.0917137085085202	0.0606581983560667	0.0840764413800596	0.0858075882858783	0.0436696544420597	0.0896723581099549	0.0635159232742483	0.174799219073506
0.0872318075695861	0.0239567039517626	0.090684144911995	0.0370080447645171	0.0566758452441611	0.127754289668424	0.072635157410365	0.0979643379856512	0.0358169736501132	0.03489734096142	0.025566665668601	0.0993037556064593	0.0330024794774953	0.0437278738856636	0.0488777867287227	0.0295471205358449	0.10827557869027	0.0599447206360402	0.0379787332675809	0.0478747300017744	0.100629725503066	0.0212192494242845	0.0981325571420785	0.0138320103305702	0.101335007624952	0.0713467493196333	0.0607677203670016	0.0835568005576309	0.0344417621891128	0.0198088833932328	0.111619550881668	0.0840288537104452	0.00606320209409121	0.136594868381962	0.063676156480353	0.023441995644486	0.0242522344992889	0.0881628372234243	0.0594113319606016	0.026212293807725	0.126286660722077	0.0313400573990137	0.118368348874235	0.0386503318830382	0.0319249474073821	0.0226202923127445	0.0630094255424647	0.0310139770582781	0.0666527206292024	0.00335190400535054
0.0161817642805451	0.0556614969003513	0.0128683888394389	0.10942958846494	0.0678147464684858	0.132761604313206	0.045783372505295	0.0431747497015527	0.0130306643237868	0.0432641226258536	0.133831213707334	0.029254087664641	0.123049354132517	0.0577799891101455	0.0521420407077408	0.0997142033781372	0.105278759798532	0.0995714208802471	0.133429639587372	0.0804701644941956	0.0565108747488906	0.0796327213721508	0.0303888942324264	0.0390580040200603	0.0585038427948284	0.0592998932542758	0.105315858848277	0.114753159549748	0.0768291877420684	0.074184850200572	0.0960415971211299	0.0453063035692055	0.171403529377098	0.0444907122001705	0.14482367522156	0.114920559902806	0.0576492724002177	0.118722566058306	0.0259672840404633	0.0722624629932859	0.120051880916121	0.0917104423516078	0.0834688445824249	0.0368362175702297	0.0205630798555494	0.0639549011539514	0.0497013851701379	0.132074056686553	0.0653746143791954	0.204422628550332
0.0148639510145679	0.180667910081676	0.161367272754538	0.0575292981474744	0.132199763721474	0.138521402015624	0.0194224938967828	0.0695540174122797	0.0941198170532147	0.100284317595262	0.157662475831474	0.104283170769551	0.126372751521935	0.0315118771721918	0.113767831494057	0.15002905284561	0.0478055724806565	0.0559368132261572	0.0870897107015117	0.104626348562171	0.123605578991099	0.117440023458414	0.0725125695848616	0.0441198899972635	0.110244215491541	0.184096479443152	0.0439990959157454	0.103849687330811	0.0918682769179928	0.162701409157818	0.0328528729274773	0.0962186696058119	0.0214292825557708	0.106239761643892	0.0168291957800667	0.0665477994301173	0.107005984373847	0.105326004686756	0.123249909044277	0.054655963792696	0.072290415355964	0.0201612762062064	0.0807025699607949	0.0836326111585296	0.112313102625225	0.0841427529871111	0.102226233634249	0.0423097224587685	0.077896882328556	0.0688505406541241
0.026014548565515	0.0709864239420032	0.0487950040057648	0.118716579145176	0.00959055422071998	0.183172262447184	0.0272507322577614	0.0603910520626524	0.120405548239197	0.119249770759559	0.0482554527646442	0.141980711551993	0.125757025041868	0.149524066412817	0.112986938800377	0.0303394477491639	0.13117271774768	0.0888821674453526	0.158331473266499	0.139067770929211	0.119923922022082	0.116183307982364	0.150411834240557	0.13558702816255	0.174411849154034	0.158534982478458	0.114625762408801	0.11768050446767	0.0342903729795405	0.0960866670729999	0.110809666337326	0.0976686159927481	0.0582742896042393	0.170175457621627	0.140793920120703	0.12680173460979	0.0960894585649066	0.0579467695023088	0.152514514475057	0.178394195234049	0.110633735213318	0.0766280633716428	0.0710614104405718	0.159688407069893	0.177446212304602	0.166533531034318	0.100218627941117	0.176334156714556	0.0887446381076519	0.0718591424658109
0.166816241091874	0.0429350043953241	0.0498294721739213	0.0776542915796474	0.0279494830496022	0.189855012284317	0.20505150500609	0.0573759497316818	0.170100612304172	0.103530521129236	0.0529264953647698	0.053999708514504	0.0550994759144715	0.153214042199351	0.149436525944711	0.0641646263192329	0.133070919035988	0.134522623842677	0.0752689375696575	0.129408389003478	0.115851914922976	0.116562778944722	0.254178539074739	0.133286246070511	0.133758627927137	0.107843238908113	0.177489143539519	0.0732057790173016	0.134887100595813	0.0136123305142626	0.146485192592392	0.0934802244598461	0.0279795361052484	0.0633574417881104	0.0477183073921488	0.0755938729784286	0.0574137118978603	0.100451179187867	0.120198637470649	0.153099641574474	0.0684722904285843	0.118175347121441	0.0557206502210231	0.0673956230421825	0.0756684020740666	0.165167126337072	0.124471367028021	0.0621669065624573	0.15613370635561	0.0950862321061719
0.0146766141012607	0.080200573687001	0.00761948600742137	0.0345014303358619	0.0792125214761858	0.0719756595197884	0.0516887117263876	0.0371218335699909	0.0626746688323201	0.115488956687535	0.0429959447034834	0.0958560220464526	0.164563919989474	0.0458636859210912	0.0758746931439594	0.0281401875118308	0.05826858353583	0.0866149899294227	0.0737450567051669	0.0541525767597157	0.0401234896831395	0.0433636264904844	0.0481311417435926	0.0478440233175942	0.0507804987419117	0.0738093219806835	0.0935210305810303	0.0642927392952237	0.0680011458449415	0.0578473497145945	0.110392602002611	0.0372662978191462	0.091036477455302	0.00575718353659843	0.108806974126502	0.118436001474594	0.0404261144508838	0.174200042595982	0.0268792999315458	0.0519261998250999	0.0838441708924675	0.0539515562246355	0.0837162918920087	0.0739899822411974	0.0368627688577569	0.0127405109561941	0.0422692742022027	0.0317714826500511	0.0499232698085709	0.0845255192178818
0.0250163644229692	0.0228587336061689	0.0198043466325788	0.0610983520942881	0.0569330546070611	0.0635610607483599	0.064371422403315	0.0740225558764847	0.0824065170415544	0.145291201746849	0.0113626388826689	0.0537067149021511	0.0634434839892522	0.030148318409323	0.100555150727849	0.0356046417723996	0.0690201862182079	0.0120131576476054	0.102096580912723	0.0808593312047101	0.0869111539278498	0.0958315778943439	0.00955016932809702	0.0705804327064237	0.121806151760285	0.0396383268424009	0.15480014786333	0.0762707676450686	0.0459628624427374	0.0890197752104649	0.0624271716424635	0.087245395173554	0.0694094457586084	0.0356728289711799	0.0623641426045421	0.100678394028229	0.125570729991308	0.121244458767306	0.121754800585267	0.0503431974473176	0.077358526801388	0.0891416885252203	0.0494685448668515	0.054435485197089	0.0441826324177555	0.0539710138608599	0.0601475694451721	0.048027958152878	0.0754764190780697	0.0598815923825225
0.0277415785377923	0.114535105149017	0.0277305993785079	0.00967100071210756	0.0392565587135706	0.148987818105394	0.1521388912282	0.07102402201949	0.0902563831347095	0.097125462130291	0.0599625918030709	0.0378939116246357	0.0260884046519713	0.0762075949190427	0.08775841352616	0.110718992560862	0.0797953328566991	0.10465795145216	0.0423461524486665	0.0284262236002252	0.0117300185568565	0.0714054459373915	0.0857245344829309	0.0445688220950532	0.0556554254464127	0.0892442911772635	0.088030540719619	0.0153950859721918	0.0909122112308572	0.0340693188154533	0.0603780834048225	0.0185619218623867	0.0893989909239926	0.0587029064247163	0.0114382173494446	0.0229763197675286	0.070778410144188	0.0565464514809771	0.0788591710315289	0.0378667703734771	0.045096980823635	0.0783166921049976	0.0737487298856245	0.0872250103782814	0.0786435937680298	0.0605371601996526	0.0891374996849699	0.00897203919220603	0.0440534567269993	0.0516918116300338
0.0318406976749898	0.0639673563253766	0.0952357165478803	0.111436748881832	0.0144704088571581	0.0330247452388675	0.104870150676522	0.0624312990436336	0.0931524933982177	0.0213919952691118	0.090674243286178	0.126007431392689	0.0169969204686067	0.0925413070098375	0.138043995767983	0.100253132969731	0.107310243408393	0.0639825045935184	0.126246051008687	0.0526024318162915	0.0522287351684896	0.0708121736280041	0.0206628427598213	0.109407442275893	0.00840837387322696	0.0651718494451984	0.147487997641334	0.172890881615667	0.110958524628485	0.0242592466815707	0.117664313724385	0.0985720421405441	0.133539968897939	0.0912106515995193	0.0986032521771458	0.116685081298412	0.0903357593344408	0.0587588608992516	0.0885964464075902	0.0531613858057312	0.0307460653693217	0.0541767416699827	0.125275666581441	0.0936865234788708	0.128086962322076	0.111673359181909	0.109907060608463	0.0885215331269997	0.0678833493164009	0.0619038236021371
0.0690080604426019	0.039561141791877	0.0812487319173223	0.082281444491517	0.0870193158557432	0.0610896085952775	0.0347371479585179	0.15093582463071	0.0769148473160839	0.0919123176283489	0.0628167359157249	0.0382161501459046	0.0310245614400003	0.0380067567584989	0.0376770128185675	0.0928764615806637	0.0526031353709872	0.0788887222346724	0.0524217632915185	0.084024516126225	0.108344682370745	0.0932499070043188	0.0578222430821704	0.0842171550200078	0.0104818687776348	0.0413904136074497	0.0699914873053669	0.0048792199604888	0.0739472100963762	0.0427931404514509	0.069880438226191	0.0618607666868654	0.0514843194354184	0.0443491836377458	0.128373453886418	0.0672753597402206	0.0780196230227608	0.11348193798293	0.0516636695937687	0.0936980352319562	0.0188534195374022	0.0416135876751284	0.023929356435093	0.101645065795509	0.0254763595349584	0.0379702178626908	0.0524903875201317	0.0776502545908888	0.0469469183877536	0.00551401563948399
0.0730953152733641	0.0915949153433688	0.0263817962721343	0.0655872897265987	0.0759362197893686	0.0269582377587742	0.175558154256332	0.0159068273153385	0.029663822851642	0.0863184799047765	0.0881323666203115	0.124795446514472	0.106434882418187	0.240740477061607	0.0929109816549653	0.0435913045110439	0.105971488356777	0.136599592920436	0.0983186608675301	0.0723719421972279	0.0972554661109729	0.0936922997814975	0.134482225078612	0.125045815769551	0.123478199713292	0.0837839050289738	0.0622542783227474	0.0759969492171798	0.0628823354435035	0.0849872463596374	0.125271127093821	0.083775175018534	0.0761800775396354	0.0854868110114895	0.0730410449148046	0.0794508287850095	0.0520041304945848	0.0789113433420297	0.0410676445387376	0.0503956765799234	0.0520975775476212	0.0420069901401433	0.0934319511835566	0.0708950971306213	0.05915575566203	0.102404162748429	0.0629166405555494	0.0255564466126592	0.0561192472807833	0.0752215470735414
0.0164298777965852	0.0503345285404095	0.0370041847843308	0.0199643111174928	0.0742021826038682	0.0336602248749964	0.0943130127518748	0.0280018818227776	0.0149800943374567	0.0587186115368884	0.0905864795925054	0.13183204731131	0.105830062731052	0.0358468777676191	0.125415609154304	0.07857894270288	0.0856650346781609	0.0400252644455037	0.0425157821243345	0.0598713091570946	0.103834668750266	0.0693900324483747	0.0188271255050099	0.0510462431395299	0.10928467606608	0.0362620143589969	0.0459949844357186	0.02799235898918	0.0636141818388636	0.0704439605803791	0.104365829279847	0.0385579921490679	0.0708247520063607	0.0741076809180837	0.018555790318238	0.0786705603189916	0.0709007318741577	0.113915471681682	0.0341518404453816	0.00696078526138115	0.118146035077272	0.0242304232109656	0.0564417399284794	0.013817652692442	0.0600826354675267	0.0436235743747919	0.0372156225201192	0.0564311755066479	0.0349074965567817	0.0885109270077119
0.0762312776240153	0.057616446147627	0.0470994129306905	0.101639813439806	0.111911825082983	0.0307824376858965	0.104555989527829	0.113546079269218	0.0565703407653171	0.136647001214678	0.0787048498715327	0.213796032448313	0.0379390611099286	0.0669731301738817	0.0932584034055752	0.0246478506250126	0.116740920422883	0.0229774759361097	0.0442632539085831	0.0795297169995279	0.10264798640173	0.02091269907998	0.0928943917295474	0.0382754153041884	0.113024026733743	0.0614698763582423	0.109816989657707	0.0714581472875037	0.0636492347775973	0.0604740778370576	0.0175119536945419	0.0599143816800641	0.0908179496689988	0.0747719581440128	0.00562025595770695	0.0610902275212935	0.0768712673840883	0.0787112031789935	0.0106692790104885	0.088540703842552	0.113140568572678	0.0962714210618359	0.128190079567025	0.0812778295030681	0.0792037224464204	0.163175314173575	0.0870192946573465	0.0360932615000473	0.0800494343449771	0.146331253937855
0.0212533264424395	0.0334768994731729	0.031396874073607	0.0376914803804149	0.023240867942805	0.0558713863469424	0.0432566914271457	0.0548788428321661	0.0582514628431158	0.0385458701633988	0.0443419333770789	0.0406498967352403	0.0208861150130063	0.0449510174851304	0.0274726498043782	0.0223571511952239	0.0931838475293379	0.039663689253989	0.055572487782142	0.0226556334030016	0.113507410306683	0.0154478478506757	0.116407481372574	0.0480083368608964	0.0320617602841941	0.0532805503630678	0.00728824521837218	0.0115079644380794	0.0314104024088916	0.0338439616805199	0.0450390156130105	0.0116249369458172	0.026104996974806	0.0367508570722507	0.0373190003438423	0.0248061948856433	0.131486157534928	0.0292532130191164	0.132149380793107	0.0604150888863668	0.0231669628310251	0.0563961040682608	0.0957263844706803	0.0377347444356238	0.0265403881493564	0.0544932655938273	0.0700413127153182	0.118202384454236	0.0139660789747051	0.0309839134784294
0.144498897068955	0.142139843098733	0.219361414853661	0.0331201096265049	0.0641661565053019	0.0623043475849398	0.10567036604043	0.101104048999811	0.0581657660535903	0.0812154868225673	0.110522310454462	0.0450431358277485	0.0763122882801015	0.0689249859261763	0.113829897750523	0.0848369736293611	0.0732492991825649	0.14686449235834	0.0689922368164419	0.073914416258941	0.0822403796406084	0.0163508996965238	0.0864791898461156	0.142925282653429	0.075681682747799	0.0453009105303635	0.034615326876452	0.0621947999846908	0.0597958261096015	0.143696851072666	0.0286650300855415	0.0433610532326707	0.101332750161568	0.135144792872742	0.063470129536504	0.162277617975678	0.0886308498569385	0.0936175423986643	0.0376471723283874	0.0946316426802832	0.124268516785997	0.150247967408614	0.0536487886753312	0.0590130826888716	0.130235809546376	0.092519457673016	0.118309614890142	0.0797328259055158	0.0529164457050688	0.029548223923645
0.0629781245903092	0.126607558597751	0.135636919966425	0.0263722983713024	0.0924899217008086	0.0776425638420403	0.0363886256535473	0.0812166703126993	0.0490839090186689	0.109980520940074	0.0896143313313875	0.103048435715578	0.193903765801183	0.0649495212357882	0.14007906425065	0.130170351472618	0.0935344467743622	0.0283193811130823	0.0295147229765686	0.0516338591883901	0.0393924473311827	0.130543546459515	0.0698809222695043	0.0931382050204233	0.0461751118068609	0.12348528720137	0.0914482203758526	0.0825128219882183	0.0721119292186986	0.0921374134898341	0.0776282044773498	0.121288502482023	0.0593247094731437	0.0713343022250593	0.0324295492265854	0.0580135020880105	0.0534917149393521	0.0865701886207261	0.0392344356213245	0.097129298933708	0.0926293380935355	0.11661422113726	0.093584810981164	0.0278555976601777	0.0904599174031295	0.0359750531359079	0.159773783855832	0.0625080142222563	0.100192679054016	0.0910592741966374
0.0577515624701133	0.0714024234307282	0.0291106488099836	0.0863366957232624	0.0171964486474187	0.148040241024198	0.063651086602901	0.0593005263360284	0.010928626527267	0.0445889988847698	0.0207253358900887	0.0152440918940585	0.0984808230823428	0.0425686745933862	0.0829019730919328	0.107791028852709	0.026176022243689	0.0271082323291178	0.0163680556226868	0.0445122200581874	0.063316814386718	0.0299865561519908	0.0213803547633837	0.0655982789263293	0.0593049636015646	0.0385643322870888	0.0176452622759822	0.0134576370368197	0.0758020338703026	0.123959433329175	0.0478740060611811	0.0396740952936018	0.00727659676204563	0.0560843702088389	0.0618282276024164	0.045930816670814	0.0294840616267027	0.0390784614399723	0.0788003247752114	0.0645575634050636	0.124979305638732	0.101062848788885	0.0886808124057989	0.0159226965583077	0.0678476375267186	0.11790856692823	0.0457235409465759	0.0133687653359299	0.127758791287548	0.0797067137816414
0.0783036434993111	0.0931796335989502	0.0359489435573425	0.0795081336430814	0.0896337393215462	0.0688944127232804	0.0915652049855845	0.0616329937174603	0.0463542854078385	0.1246220666047	0.0583627506990589	0.0130334899218432	0.0798030750226487	0.0519587871273724	0.140253590719956	0.0444693093149017	0.061187246735232	0.0837026713437038	0.0574447316440855	0.0595727957731589	0.128643523131928	0.0311913507222836	0.145903930080825	0.0590938659547148	0.0870241415001912	0.0870480907906635	0.0679978188934925	0.0874579231715029	0.0487833225483074	0.0415698694235765	0.0961079012840256	0.115821774828963	0.0727262215737598	0.0597177563890347	0.0638140291295652	0.072976061881108	0.0558065083964245	0.117921512793097	0.0806399879050053	0.0204237508101871	0.0162909636268649	0.0740023265545679	0.0457831357572982	0.04066245102717	0.0792604131548985	0.063681676366619	0.0504677742017468	0.100550380417915	0.131097904484003	0.0944255447445706
0.0802723912930249	0.0661135922798671	0.0271978606975071	0.0725003924441909	0.0180790938923415	0.0183217104905901	0.0499104551061489	0.0697423199819593	0.141124554188649	0.0744354486492592	0.0157230523183318	0.0352924205442826	0.0713195604152994	0.0296423464079094	0.0574648102274064	0.0322720196058521	0.0103449809139359	0.0282167722998271	0.113652851808516	0.0529781936303731	0.0746922934910423	0.0806238424034826	0.0358642802302737	0.0168718481827641	0.0381441511375886	0.0877567495812801	0.0463783081071669	0.0164268097302923	0.022786984571649	0.0535113170107702	0.126064988248681	0.0861872880573145	0.0550078161648261	0.0773171967940289	0.104047017072091	0.0185630986558845	0.0533411832649877	0.0749039052210123	0.0421254179591942	0.0725809718241484	0.0927242218110023	0.0386836611792266	0.0784507948524	0.0351175603813819	0.0869107535619615	0.0558772934223625	0.0743807252365463	0.0494407686042483	0.00943165640842986	0.0915164812950503
0.0227025604033099	0.0292970567295283	0.0910482717577797	0.0417723830281994	0.0601896758271479	0.108063795709736	0.0808175085149431	0.0317330590237327	0.0711768711228058	0.16238790881963	0.109525729923242	0.0574459829693087	0.167243531883598	0.0509279606397478	0.0791240279860099	0.0888241801706045	0.085569004964747	0.107092617922499	0.0249246989885989	0.0985989631814884	0.0892792699576811	0.0421431978353352	0.0727207172081354	0.0761654749395584	0.121175889019488	0.0751745319580807	0.0962569573273148	0.133511860360867	0.0189401503194465	0.057547003055273	0.157282842336582	0.0709353381303092	0.0704515731527082	0.126359530488948	0.0465987188779574	0.0292669349192702	0.111285722315591	0.0811378019836186	0.0505151816428735	0.0925142127761313	0.0498915844689863	0.119108713746423	0.0860621283109642	0.127791851897099	0.0655888191222567	0.0560767385962147	0.0895437971643051	0.0756084388802202	0.121008786866036	0.0470433693441998
0.0517703425237365	0.0702036905347091	0.0754206122335725	0.0378691025527377	0.0664666745093727	0.110869459261859	0.0896388210935223	0.091247371178029	0.0142870045070377	0.0574809893121214	0.029980231826542	0.0371360811017116	0.0457995827461561	0.0623048230304597	0.0988891991589183	0.0743541669179724	0.0499472472306232	0.0536158993305286	0.043478428812847	0.0609317356969658	0.0569543604205631	0.0646941729338601	0.0610322234561514	0.0458510406806712	0.133189794485007	0.102536903945	0.0604709578593162	0.0936104530990616	0.123800967589763	0.077133721722895	0.0861024456762292	0.131355555238444	0.0986284994575853	0.0610135868139876	0.0658597816742092	0.0714508129117227	0.0768874404901119	0.0367661507817789	0.119581913632482	0.0747497561346156	0.103692151527366	0.0931274137589163	0.105164267426477	0.0693125873674941	0.1206108195573	0.0666964792546959	0.0251488622015076	0.0881707508240732	0.0653393438146726	0.0224544321025857
0.105236672021955	0.0600613986650361	0.0299694739622545	0.045351564952546	0.036583738348411	0.100121242233341	0.00235430158377745	0.0906644596384432	0.0092653992815909	0.0822391270796091	0.0459483729320212	0.0512425263263991	0.0179607691724661	0.0310782036339056	0.0471678083409011	0.0477695400275542	0.0342746848654411	0.10327066285882	0.0918304405457974	0.0966651876652091	0.110859108918395	0.0689760838813201	0.0426301537759014	0.0567118847260475	0.0523028001662358	0.0498448803961232	0.105018401754402	0.0559136201993039	0.0763979398376219	0.0400983437919324	0.0284615727848571	0.098654459285527	0.00947488357280919	0.00891902560742175	0.0224907445111739	0.0617434745727984	0.0324272769660266	0.0496791405603328	0.0293325073647651	0.0442743157876844	0.0258594926321721	0.0873014999179582	0.0231373001110715	0.105424595051366	0.0673465106307291	0.0497004343854709	0.036776378188297	0.0663490227751555	0.0121736301146493	0.0298703106070323
0.120315884659716	0.0693601937753752	0.138716413438398	0.151906998068563	0.13990746817745	0.127964633260327	0.153598540303447	0.181067510192635	0.128411269040503	0.0891186237241633	0.110366336557054	0.0358191333440439	0.214425408718983	0.138681759822367	0.106832909766796	0.0787118694222904	0.156224564604065	0.0622157496576613	0.125467060453513	0.136793056866137	0.0734681654571843	0.131156072999188	0.0733642254976859	0.0863261550107787	0.126376203284637	0.126504085755168	0.146713965190815	0.149922542578526	0.134371236881287	0.0977450267937812	0.15117521892171	0.0946285424455407	0.0937108487336898	0.0599519614048195	0.0315277460421023	0.120363098541787	0.100102696044397	0.141617852808784	0.131261600212638	0.0851802603500512	0.127348965881524	0.105703159104723	0.0848615891501055	0.0639057446128672	0.053837067478935	0.148303819184369	0.0921568335745782	0.0435134136890879	0.168652876212825	0.13316131063131
0.0188318389799828	0.0484184672105851	0.0791149029389208	0.0701657490885361	0.0224242186086772	0.113096821955378	0.0492361927813534	0.123160699346868	0.103309798877206	0.0818935095050989	0.0264321797853771	0.0888916202137918	0.078880098392136	0.0725411200858074	0.0413784879832214	0.0316837507592173	0.0853715991290335	0.0376142357952584	0.0982866414687759	0.0741128858363868	0.0018286939299792	0.0420217784394354	0.0633596944903848	0.0238549220412434	0.052680098489477	0.0327200937448948	0.0606103323299477	0.0212367917211937	0.0679341084532188	0.10883758483363	0.062929545930523	0.0336539515469031	0.0592777799042685	0.0525432912876459	0.0223226526474372	0.00901692592581091	0.0768659771245543	0.0721084704611324	0.07260238981173	0.0282976687510332	0.0560054492118803	0.0891504897385595	0.026425959280774	0.0854013465326309	0.0131092906973193	0.00895402262016576	0.035026849251531	0.0889582793651187	0.112807940983839	0.0809818707636678
0.0561771435713601	0.107055172344406	0.107362609355528	0.0793831594265749	0.0636390718182481	0.0685290489433977	0.0700597695545318	0.086530951282477	0.0471201486610866	0.0877612141177508	0.0876738252573304	0.0330776839500656	0.0879393212293943	0.132945588363361	0.0903459003309182	0.0681558476310419	0.0708431974641317	0.0791846168506362	0.0581087120055857	0.0394353042234354	0.060115914059698	0.0924745245870413	0.0314325069797337	0.100497486584165	0.045394604953294	0.0782120259261356	0.0646242137491985	0.0800935309837424	0.097477832165079	0.0604921560615804	0.107363787799103	0.0540664439374701	0.0478508687007039	0.0827424505257664	0.0399944486466172	0.0386681603540303	0.0245331468686035	0.0945632373250715	0.0981933961627239	0.122661478060309	0.00864166463814987	0.062221785214346	0.0421219204683986	0.0666470048488128	0.0886416784508157	0.017746949201174	0.0813572391482411	0.0545342505469774	0.0626854990318247	0.0827592053090754
0.0980226841389568	0.0311759920818848	0.0274980170866411	0.0185593155410862	0.0891928295718316	0.0236210258940843	0.0182391720224631	0.0712286555959924	0.030980303472963	0.045014445554815	0.0722298516430488	0.0643223820422822	0.0253254223946078	0.0205151427294962	0.0595415973838078	0.0651049469129728	0.0970782946339155	0.0666767020554594	0.0210395001702298	0.0593021447297726	0.0537209582427873	0.0611190205578304	0.0575628207748356	0.0242454402671451	0.00950705267114388	0.102445403253958	0.100237366208093	0.022526927583339	0.0537734325512999	0.0516477899693036	0.0227221477028288	0.0148897002321748	0.109344931373003	0.0945521691358522	0.0884338935146881	0.105814142570843	0.0638050097594397	0.0644161434615839	0.042036771317989	0.065084296464887	0.0298152192287848	0.0217886481860463	0.0618733697321659	0.108820758946566	0.0132998295836362	0.0106379762359306	0.0111693379459322	0.0471723442183627	0.0961060729851236	0.0518666358373647
0.141377478908982	0.113159004299085	0.0661427266619551	0.0548548665955109	0.0919117111472493	0.0188851050781959	0.0587286432688795	0.0839064650056121	0.00673173319639229	0.0467487533073236	0.0401344006355458	0.0368541512895946	0.0412007270438775	0.0575238337999694	0.0799574531165732	0.0869469454856351	0.0404444176379213	0.074094636090907	0.0231188472777905	0.068528950019251	0.0616946772679824	0.136397240385722	0.103077466235255	0.0833600168146606	0.0867884180822164	0.0729439682042683	0.0629403432399639	0.0398282466504615	0.0402627371051895	0.0485218839309211	0.0495401668667637	0.062767044123563	0.048753294180248	0.111202582906413	0.0733014104362426	0.0634741253061159	0.019381801458353	0.0875162426488181	0.0889198305751473	0.0468098624381023	0.0297875562889292	0.0674660845166407	0.158934248187663	0.0254003548604444	0.0245600643613167	0.0265459082231648	0.0834355930222953	0.0225824701421368	0.109445658774077	0.0391628763642384
0.127907477037911	0.0437742313020583	0.0393985169552066	0.0588640648736842	0.0395606091512302	0.0353436944090241	0.00566137345261024	0.117882454797304	0.0852609103125813	0.0249845732050625	0.136354365338615	0.132947655601543	0.0507110869559163	0.0623902778401	0.101650297550477	0.0970867664341135	0.0558521695190769	0.0532417283890118	0.0589701380768512	0.0413501506169639	0.0630311237090725	0.0797549138215327	0.0891432338347903	0.0167949477769304	0.0944600884422755	0.0933875216167069	0.0567357181499389	0.0105774162660832	0.11679319135591	0.032696388707368	0.0668723995332701	0.106546733644091	0.136883535880888	0.0297294512084852	0.092797814744066	0.116829920092563	0.0354537046683488	0.0413356205878489	0.0675152110137716	0.133377016781837	0.129679627855027	0.0780885292605726	0.016798404460201	0.129501461110595	0.146701762118543	0.0588704298791252	0.0391046934564599	0.0548961344512473	0.0385053651325176	0.0910551751070185
0.0537275372479222	0.0546560095522972	0.0821553625273244	0.0645769093710786	0.0735679131001689	0.13261198985975	0.0511095358786841	0.101074194518989	0.158016471124341	0.0326929765682799	0.0759071580222821	0.104858686534589	0.0996918489393912	0.0817998887329225	0.0495401355549206	0.0527037310195398	0.067917412803961	0.0463627486153464	0.0775515651835197	0.0673460316138858	0.0805393432234669	0.076659918156493	0.0845606624181723	0.0965688291125216	0.0926742978467299	0.0509086957895181	0.0999629363529768	0.0472619324210268	0.0322905571360766	0.107008927417389	0.0393124011660131	0.03945816821937	0.135075345821048	0.0476936591484969	0.0990522332503301	0.0412767654495419	0.0365307686079666	0.112740324086443	0.0516885332491937	0.0460101738550867	0.0944902322090749	0.0766127101077811	0.0732039490957209	0.0700296234094222	0.0683278931176207	0.0272140693350076	0.0708252374751861	0.0677785272388572	0.115198133258195	0.0775706995976344
0.0976973581301301	0.045314391752471	0.0650486658989237	0.0184017094073051	0.0482790669488185	0.0835413334620489	0.0380239872092952	0.00956468936593274	0.0810663137039971	0.113591201966744	0.0310783800440017	0.0467536446677401	0.0468744850241028	0.0711270196378845	0.0733779070050884	0.0864991217875008	0.032075873436354	0.147680720531828	0.0210724719627124	0.0682999076876426	0.0551098051442754	0.0714446458426445	0.126230874743713	0.0910439696929	0.0830764398375791	0.0771540988382613	0.0625641241984894	0.0646593603374562	0.118092722497311	0.0120630871207193	0.0709956712766581	0.143392273290378	0.0564865306894343	0.0562225978799006	0.0247202519097483	0.0485709729859522	0.0351825518712458	0.100686668893238	0.0518670870888322	0.0166014514521386	0.0224220125603321	0.0655434442723679	0.0666779550122595	0.0602611600760324	0.0645680575996785	0.0973488725189589	0.0920522325329277	0.051159889744502	0.0759050910230256	0.0664041499996273
0.0869799336898552	0.0981094388759818	0.0502418734631522	0.057262145557506	0.0329484962241754	0.0290562374622335	0.0469571236367401	0.0832359623189905	0.0579554596289262	0.114023222023774	0.0310634314620536	0.0775964209563463	0.0654203032185819	0.0815994390682669	0.0605550121810245	0.0918584322915022	0.0247181909983651	0.0491319607788047	0.0649481519562382	0.0319738114952395	0.0462962307142828	0.0692918911987998	0.10430724834587	0.0447419673928853	0.0272961542409934	0.0273936851599196	0.0545404354411596	0.0533406476204313	0.00409615370627392	0.0421061267596425	0.0661811295595041	0.0478077231415314	0.0922142590871683	0.0332632544452599	0.109474054976225	0.0239467845026766	0.0225063622434923	0.0303927409779862	0.0647684041542117	0.0203301522224109	0.0419578573985374	0.0684454947285539	0.0675267244526758	0.0247969573301343	0.038600397664006	0.00713019079170046	0.0079408080439216	0.0387756708221609	0.0576461186390281	0.0822812137534748
0.0891628467431817	0.0954681495508198	0.0255168058592576	0.0353424753879776	0.021836001167197	0.0252351584582461	0.0565970550030009	0.0611854423662221	0.101480744285497	0.0584770870831174	0.102127008751204	0.109820219483337	0.11241333586972	0.0314644868385375	0.0707133314360687	0.0905604795007696	0.0303753883771389	0.0670662496835279	0.0618593474615518	0.0989050751938332	0.0534419703055834	0.0388289794553462	0.108674913745965	0.138188908554957	0.0197177675649882	0.0968883082311922	0.040502334417079	0.040831622506299	0.0734903878099217	0.111632335763221	0.0399202092294329	0.0279930344428854	0.129735627812957	0.0413411991785821	0.0115087964364709	0.0686846538037756	0.0599764185580008	0.0445193454915694	0.0483333467482493	0.0433788229479779	0.0301642967829137	0.0885229192314058	0.104837572188455	0.0496115545890642	0.0948550516980651	0.0313157941043813	0.0793331267145856	0.0512583536560271	0.0819108082713154	0.0213343814169828
0.0423568618019005	0.0277039964004472	0.0773190535758043	0.0471288120136822	0.052242688899536	0.0637351895510792	0.0577024669272198	0.11204965311743	0.053523694436089	0.0735733193580897	0.100541617696825	0.0809017722652563	0.0707697782128572	0.0310181282654192	0.0692402619843444	0.0582961191568981	0.0466032394628571	0.0748127868854282	0.0450049536923859	0.0379614670744031	0.0190735430303995	0.0797222217018046	0.0466260396724448	0.0954304660268287	0.0588256645746901	0.0160591899129665	0.0278246104923945	0.12802360280221	0.0255269397057375	0.0876852798688953	0.0291085754522891	0.0734267328476189	0.0231985833304127	0.0348778763721317	0.058613375700293	0.0299199853620624	0.053642253074889	0.0389896259347701	0.0596934473498404	0.0467846902374623	0.105352939322787	0.0801670404384526	0.108671958575933	0.0478804480907865	0.0702498838921809	0.111786531043024	0.0290511639736894	0.109200318017358	0.0540257606523647	0.132631956731809
0.0653977118593359	0.0501899127219454	0.174606039818743	0.0322276509052497	0.118476350528135	0.0980423506137016	0.0820373493906586	0.0575783515808928	0.0203122069606875	0.105756977319863	0.0790228929661905	0.129193333880398	0.092226587998794	0.099505078784826	0.111943753069717	0.156676395161652	0.0734005655511271	0.0798014106899721	0.0793089210280691	0.155096107659348	0.0854750609526925	0.0485457870522592	0.0871443268535193	0.114705129229242	0.124222956764652	0.112095622035691	0.122636399327324	0.0676481172449153	0.0869505170248044	0.14791823828795	0.116332721752025	0.0326870283430389	0.0725059926917272	0.082069674646432	0.0451228236206579	0.220967113517284	0.106059007391991	0.0943069027220012	0.0384831564316158	0.0717499832090357	0.0923928526972136	0.0770433894954687	0.0516233761580633	0.0673612909282386	0.0777118768463676	0.0427780098168218	0.0924301822787221	0.137086299655505	0.0427795060764673	0.0736201898900492
0.0832880591506474	0.0552439412577434	0.0820742861739175	0.0811566084210577	0.100382902786555	0.0518758903169488	0.103893782601068	0.0122059394373428	0.120485449695891	0.0650811277250326	0.0313975487333725	0.0615788161411114	0.0793519263573513	0.047918134074417	0.043301958143229	0.0222181510544982	0.0245806533465744	0.0492452988207098	0.0219828956816203	0.0458954743148882	0.0344291629849609	0.0953739313403055	0.0887043306231043	0.101861519514614	0.0526406400444077	0.0730344654005826	0.0966425764163937	0.0364577614585125	0.0499856127933078	0.0772605846761788	0.0774572672971213	0.0186663156943095	0.0233599447024415	0.0605131340527674	0.0802904629475238	0.0912617341140376	0.072866368571706	0.10038805061232	0.0568834528413048	0.0113377380357278	0.10323113787068	0.0745083102574646	0.0548633746936661	0.0656589577915778	0.0775255348110931	0.0557188859785441	0.0533296862108638	0.0524044853581924	0.0701891010687243	0.0841967512296389
0.119549571409714	0.0279716014707524	0.0400864236944542	0.0735982588802711	0.00930779924560484	0.0451274229710505	0.0457878640986415	0.0518750264805129	0.0727530622232171	0.0421741433995807	0.0366838965777478	0.0811511615983518	0.00556789021474283	0.095413475500141	0.049807958945271	0.0319172070756857	0.0321459539509948	0.0219808898888512	0.106903618813135	0.0441757948853931	0.0433252592617983	0.0419579658263613	0.0573689571867051	0.0228318417092008	0.0564416483856416	0.0318492045612838	0.059922107430109	0.0852445896671625	0.0210239981701465	0.0836613933080588	0.0227234571248347	0.0128224173260047	0.0856792903356093	0.053633362089993	0.0395215933749957	0.104747577998005	0.0804507861361528	0.0914380984842101	0.0219737433304569	0.0776027580206045	0.0221985443411882	0.0432847476245016	0.0636612768212616	0.070337047151048	0.0789222049128444	0.0148790730498879	0.0717172241276431	0.02300566550436	0.0303649655690986	0.016333192276481
0.0381701427216538	0.0363777684119298	0.0168460206620352	0.0399679893793601	0.0869504053340989	0.0227059814774804	0.101795634956161	0.0648143724082769	0.0377930073387366	0.0211917885615844	0.0490753815995862	0.0340364971340148	0.0449218113509073	0.0842878965135689	0.0497086148860909	0.117075304316536	0.0587744074052312	0.019346911618348	0.0588497540965248	0.0606224982039632	0.0700184689336128	0.0152109635483095	0.0899454268114844	0.0705542119949476	0.0182623177607051	0.0375417023316005	0.011441139924549	0.0500797894195093	0.069063692066296	0.0232936161913602	0.0174462705127937	0.0391569776697862	0.0473865735733762	0.0378024290368357	0.0406619300702389	0.0774449708149845	0.0954097103830029	0.0414418985008325	0.0771749280682639	0.0498701536930056	0.0431055492821763	0.053924736465933	0.0514986004115724	0.105043826669815	0.0514818618447368	0.043596557321175	0.0596620476576827	0.0236274333843972	0.0460100864769142	0.0379430865628525
0.0476871489493438	0.0862764671561301	0.0632264981075126	0.0580745885830868	0.069374228285427	0.0837544502073497	0.0598511339601933	0.0693744005854566	0.0446912136676294	0.0273446698786422	0.189281081224406	0.0375351196980441	0.0309247921728457	0.0501331390342416	0.0887955690374525	0.0408121522886321	0.0452970489909464	0.0854147117697677	0.021025132800409	0.040842284301421	0.00646664117681026	0.0283809279453033	0.0412448254130697	0.101296699639941	0.0465911302593884	0.042604511758856	0.10875910452278	0.0332426964566404	0.0476071438403545	0.0479227219989401	0.0737469275174397	0.0348497387793711	0.0919941117709199	0.0238117319488209	0.115034314452047	0.0422054663392279	0.0669043632589744	0.0858017825961611	0.0526825543454842	0.0841353133478856	0.0496246233624901	0.049580181553581	0.0309239705727503	0.0595874882620714	0.0564507595490796	0.0244424778792372	0.0351607945714499	0.0379184639769506	0.0803179309479583	0.10684661949502
0.0880683957179021	0.0318782155677581	0.0791908910105589	0.0652812014975981	0.0718657864385863	0.0515333970319912	0.0265946119028122	0.109453111429752	0.105082583829731	0.0875256661877538	0.0661802872179147	0.0554682690356496	0.0473709754535939	0.0675253496390037	0.0496961777761842	0.0782201954872685	0.0722849023573429	0.0904328117779659	0.0985944865599705	0.0854904028974715	0.0193523153624299	0.0683556112727975	0.100400270669274	0.0596570221019353	0.0807921063515799	0.0728936302779815	0.0628307049187139	0.116709110757872	0.0235382273131389	0.0588425251429313	0.105482866415975	0.0738651838763629	0.0318867714971977	0.109627572211553	0.0647729429218791	0.0550706545858772	0.100352819320199	0.0716690201622186	0.0897195156278081	0.0841993254352421	0.139230847373461	0.103723155559172	0.112633295544659	0.0695156306965865	0.029530017502263	0.0249994896236743	0.10351137395162	0.0513732187404498	0.07093975445043	0.042469314356199
0.0684111500954669	0.0702766330092905	0.0689200108226842	0.0788484908023574	0.0834987596359482	0.0488871363349241	0.089337011470947	0.0896170261901833	0.0637894946348888	0.106709740309179	0.0449852322975985	0.0553081312053065	0.0891350807673124	0.070337153608149	0.0729406382898868	0.0617721378569052	0.136378445676933	0.0626545860549449	0.0385308563600824	0.0648192879516707	0.0946866142517832	0.0346840408056631	0.0258800607980924	0.0799185892839119	0.033854996105988	0.0695070666301737	0.123979307217042	0.110012134602461	0.0490920142003259	0.0529070861161196	0.0768114181566714	0.0792364707651048	0.0835157997689972	0.0929886308629299	0.121024467027265	0.0793745381276294	0.0212600358896952	0.076390386281828	0.115695628657931	0.0455911519221449	0.133863471060847	0.0811042636834587	0.023393911416531	0.0370142156786082	0.0616718624441237	0.0367636726611162	0.0590036877820539	0.0477139066082636	0.0594271346731003	0.0902084911587374
0.0465242573034981	0.0711311262448459	0.051501941497497	0.04610047559287	0.0498994243029687	0.0421777714627705	0.0433486056370652	0.0854887917261696	0.0564424637699676	0.0255946034542953	0.135058811537909	0.0204962075921822	0.0434322783615193	0.0897940893196457	0.0415801682016283	0.0269688671690781	0.0348592791485553	0.0360425690258172	0.0720770743745441	0.0793258768909057	0.0609296809077694	0.0636311349843337	0.0666685039332442	0.0398941402232286	0.0801072699321185	0.0245376375677794	0.0723692337198101	0.0391524364601873	0.0651808974633673	0.0476563493727409	0.106175360388844	0.0243470188904864	0.0457881890685797	0.0317341053951565	0.132285615347739	0.0736927103467336	0.0195267136112354	0.0785675089597634	0.0243319713628354	0.133499792631206	0.0966643244137407	0.0462237804899489	0.0573685304043227	0.0490597641638206	0.0547576186842023	0.0397840905074189	0.0285649000696887	0.0189421567232967	0.0265065448549272	0.0679290606331742
0.0383551181883879	0.0231045087784203	0.10257932355547	0.0566931264237297	0.0782640573045035	0.0592247837997514	0.0857001175600104	0.0286221556397487	0.063732234833049	0.0264439370217542	0.107390796656068	0.0840056474391728	0.0367974862594729	0.0590204367928432	0.0364707153493388	0.0415758752585179	0.0601361349286417	0.0646939498532251	0.0504439676117819	0.0552161072992519	0.0487282397569315	0.053508360205124	0.0921486601269319	0.0373653748168435	0.0651253984535319	0.095434131913622	0.0980857780042143	0.0302215072195552	0.020196354120051	0.0411716744356566	0.140750838604117	0.0755846737213947	0.0030103566166689	0.0672662345952266	0.0268013077794517	0.0821324983895474	0.0967501502075449	0.0679412611387061	0.0653379217965509	0.0739179798996077	0.105396231212469	0.0811998541736973	0.0144366653414527	0.0761204733072513	0.0850556807437722	0.095988654833563	0.117100696009588	0.0191844398874611	0.032240275223101	0.0679138059975923
0.07174987518632	0.0553122738576683	0.18256536881439	0.119373524903349	0.0642761234822374	0.0743722571049669	0.157742903936477	0.0135985907255504	0.0860801342937486	0.0882029683167891	0.0745805086420038	0.0419711778309413	0.0579938497736182	0.028476408212106	0.0322999315836353	0.135579381213813	0.0776171169704602	0.138556708973735	0.121543712870049	0.0801302084987978	0.107809609539433	0.0700414796855363	0.0915212125919899	0.0759341236294777	0.0917761935029315	0.10412070732168	0.0192804154231308	0.0563108329093896	0.116959577140874	0.0547029116805495	0.124650851874764	0.065728597911868	0.108085577188043	0.0556590899169633	0.0789610566946128	0.111021694103715	0.0825106171871554	0.148959942135849	0.139015792173192	0.0585231728646508	0.159518829479052	0.0663160501425929	0.0894604198962586	0.149511657101567	0.049138902924288	0.0921590406853289	0.108757292779795	0.108572587811039	0.0914613027067011	0.195354498426424
0.053346817792844	0.0564461476040652	0.144588804389527	0.150464591689382	0.08010434734787	0.104592265994274	0.105195524421779	0.043054672336095	0.0377772285958485	0.130691554412221	0.0776145937970953	0.120844703674381	0.122618434690001	0.132630662068823	0.101575321787382	0.05548570656584	0.116432989793976	0.109615848752051	0.0728862559012774	0.0759782245544926	0.141627312585947	0.0757376560549652	0.104524947330703	0.0805837207891234	0.0665567752762865	0.097982108476653	0.109512615986294	0.109582631520264	0.142596064643372	0.102862919686173	0.0456117586825086	0.0860495340976394	0.161568402908869	0.109571144862181	0.0877764603063583	0.0606349392745354	0.0703623487423466	0.116086703158269	0.0795806937584041	0.10703945628454	0.0768116610354398	0.0877761951106848	0.118097364834091	0.0972271466087224	0.0606052158078329	0.055160288409681	0.103880791455824	0.0502481365982192	0.0579040018339354	0.126243191526634
0.111307934697307	0.0858170254131154	0.0665742256784238	0.0692262927527307	0.0546241258350983	0.100700486361549	0.0959830801568797	0.0684459344984579	0.131999406907371	0.0792924084449678	0.108213448078991	0.0747961676455392	0.0920404638257049	0.0370928352470892	0.0891904432669263	0.0825331999731822	0.0597279272936086	0.0567633105078361	0.0993193384904375	0.0354179268290452	0.0534299156021044	0.0240385413367523	0.0537963433029318	0.0835899113485186	0.0686344291393524	0.0448881436482616	0.0825671908355961	0.0206980179946546	0.0777917736127748	0.0919656222085762	0.088837355082441	0.0258809598257812	0.0330299848328061	0.0155044667656654	0.100035350423182	0.0891499837675555	0.0770004994747417	0.0369716205176782	0.0279968692864113	0.0243687587007833	0.0697065709841482	0.129435181166462	0.0186312907707325	0.0628989026095448	0.0511525721561262	0.0388333740955599	0.0877473001019462	0.0714559236577257	0.019863633925999	0.0951495586896051
0.0810887124286266	0.0209776529341069	0.0727854294379802	0.0303958109451565	0.102453549221997	0.0718274420413326	0.0169610150662253	0.00849278589976492	0.0671705390125359	0.118576219590505	0.0788664444389438	0.0269016790949952	0.0337805818630008	0.0294202242482616	0.0788443141337541	0.0310521369333465	0.0085483217094356	0.070017939591811	0.0300903194573953	0.0846325598765499	0.0810620435681195	0.0292618068619438	0.063855039787583	0.0524166262782801	0.0675077198645792	0.0559484759398806	0.0200604852966734	0.0846177014223886	0.0298056307038284	0.0176956914772684	0.0178717044300348	0.0847831991943086	0.048093386578539	0.0700607276502643	0.0676337969479062	0.0328317068921192	0.052560553934976	0.019006598625872	0.07250244001968	0.0422586674876196	0.0864455909632417	0.0669497884955646	0.0605157383249878	0.0416882684439378	0.129213824235398	0.0432561209977287	0.0654943590401036	0.0863332794072518	0.0560243690439504	0.0268686415223904
0.0473188311206321	0.0280336263198377	0.0282297648663693	0.0423202728371782	0.0500087896638231	0.0709523515820709	0.0649268652268628	0.0534358034924544	0.0708754556943834	0.106706248809075	0.0619038048120186	0.105493018843819	0.0385780328459667	0.0347103234958229	0.0357775457700748	0.00955481399241157	0.146249826424362	0.0268774696639744	0.0452547266258984	0.0198000188421047	0.0265513185195045	0.0746467943631565	0.0982488501196528	0.0753430543218551	0.0678339909549143	0.0877010594805594	0.126657948838069	0.0572663945207687	0.0669216348850221	0.102740122799742	0.0563280769125043	0.0481206236122732	0.0535722367458864	0.0307511205203388	0.00187254967496531	0.0653964964214231	0.0785454208322248	0.0888759145031285	0.0257445963795687	0.0459013068432109	0.0242781988742246	0.0593112082837502	0.0737652905255615	0.0903638524130091	0.0493680494407162	0.013550584770446	0.0652134714185137	0.0634473317422736	0.0407610182351832	0.0819285014494419
0.0573304830750607	0.0646142411025627	0.0293262517007714	0.0339223819402236	0.0433910770639771	0.0761584062887466	0.0216159978034775	0.04803423703094	0.0403571813706827	0.0617155719503765	0.0399915950190162	0.116772093002473	0.138731515299409	0.0622516924009781	0.143487535635781	0.0945971561346772	0.0834270842520509	0.0504758188962121	0.0720355909778028	0.0541156902300636	0.0458621227198491	0.0924963606616352	0.120579457116565	0.0800306709314079	0.0404554329216641	0.103746570419023	0.030972009709162	0.045906998386621	0.0847143809156438	0.0190325758881372	0.0840473422071638	0.0494473433236003	0.0412028854581776	0.0477223319241181	0.0497380539713015	0.0565982709227038	0.0474121120541629	0.0690899097658956	0.0215037423443572	0.0710279899389396	0.0351494147700517	0.0403512055826353	0.0222705796647296	0.0323986641731492	0.0260425852464555	0.0815307855943079	0.112624531307349	0.0759658950140028	0.0399513947619204	0.0385409687163271
0.0838044253754001	0.0379942566525442	0.00615833980464808	0.0373927280653792	0.0154050299382274	0.0819905303421133	0.0445993653938226	0.0483586601830634	0.0271311037551755	0.0541955572593372	0.0235176956291151	0.0412045045383163	0.0412720993353391	0.0747652033684433	0.0043538522483054	0.0180850486064794	0.0288499553101106	0.0300690697955507	0.0122931716574282	0.06637933827472	0.0341577401998683	0.0346736578368262	0.0450415026648856	0.0746803389946517	0.0425918275881606	0.0857449773385946	0.0204388895005502	0.00818855334717073	0.0803866263944445	0.0248247144202869	0.0255921908421339	0.0421194342674875	0.0466898096935829	0.0491885528043792	0.042236196442426	0.0223061743927842	0.0662805435141452	0.0228471205711643	0.0354730459459607	0.0441521045219648	0.0247221406978219	0.0598629018551799	0.0632525391021175	0.0107627717813368	0.0227691766680934	0.0476177850376359	0.0551411779661023	0.0359031231670575	0.0759805532701868	0.0325917615867599
0.117277827704946	0.022407621912677	0.0145777857666108	0.0572227644433719	0.0468683630118505	0.0275718983196968	0.0423538169624274	0.0199232657884495	0.00968839473611005	0.0998813822208023	0.00988205700436933	0.0791190018841034	0.0411168881825902	0.0547833370855455	0.0548167039385451	0.11735962949098	0.0140780074968385	0.0477657977166529	0.0218673057620852	0.107943322358138	0.0860176895215659	0.0186238714553983	0.0529014644261952	0.0295220728389319	0.0477823244844472	0.079694864339823	0.0270421633104685	0.0428901498372943	0.0639260178841511	0.0773116229241302	0.084727927897194	0.0795680150087615	0.0685572686233407	0.0845934733535419	0.0790641851041165	0.0412667340313847	0.079001061793848	0.0383951492304013	0.0354988362890694	0.0621698170869901	0.0322969834374683	0.0114619211742982	0.0145078439374242	0.0165445199737829	0.0965331003962812	0.0732709187297068	0.0371048551601337	0.0716541757754913	0.00544485238519733	0.027042821732858
0.0187641362808717	0.0757581564048905	0.0297030035320167	0.0852918291256232	0.0357474700372096	0.091729139787283	0.0364054175465268	0.0192996454677195	0.057147688005268	0.0146753559461351	0.0546025125569611	0.00711410860297515	0.0274500808682179	0.0230211324774026	0.0485949585903826	0.0483598567644694	0.0332534460483993	0.0775426179373156	0.00444289813193258	0.0255720999640976	0.0155401104656442	0.057663454114023	0.0345211364584786	0.0842462797334814	0.0824698773473303	0.0195003262071542	0.0194793640953273	0.0511621905079571	0.0411750513437081	0.0270862288573637	0.0646864229988365	0.031346550202933	0.0415206429953885	0.0529039701803381	0.0112316291418162	0.0736753161483064	0.0715735403193443	0.0547528143244856	0.0327570975226163	0.0489693474589207	0.0515618533886487	0.0338931248976172	0.0562047779159189	0.0641473412544565	0.0779038393052384	0.0435879866064034	0.0162094724510855	0.0480666364507138	0.0737066993416852	0.036451217471422
0.093868573130991	0.0256188577137253	0.0556339366452104	0.069331104103302	0.0970228450948435	0.112126620801918	0.0942192734760765	0.0574046916593139	0.0152569929064159	0.0976020746642206	0.117806908017257	0.0943527716210653	0.0532476993847982	0.106604838595535	0.0360693849844907	0.0545478346579305	0.0835549738204172	0.0509813793606352	0.0984629902103552	0.0818680414088746	0.0955475601799324	0.0252846197180828	0.0466222236845659	0.0427890840435408	0.0837701245359305	0.0523545630897403	0.121465526302894	0.0798629817909975	0.0654392540539278	0.0838908454482639	0.0776198375776773	0.0275326475881452	0.0999178368450423	0.0274274769838952	0.0283368752062785	0.0683514175406904	0.0538073927146466	0.0314837295403721	0.0543619375565524	0.0231220393935937	0.0572061854663086	0.0951903920445327	0.0400528248816048	0.0530870939057291	0.114294310144138	0.109933867897949	0.0791339711589669	0.0607371213198156	0.0641622719470529	0.0755026524653565
0.0420066188466354	0.0539598342653741	0.0565800038072719	0.0473489759715213	0.0901156878178073	0.0525467433833582	0.0778745558997199	0.0660435380933593	0.00780840401530614	0.0988838700641364	0.0546887807835465	0.031295294298204	0.0619618263439329	0.0497109428464917	0.102682859468556	0.0287917793848869	0.0421192960711868	0.0855815786868792	0.0665041200847925	0.0352046925022676	0.0701544122692093	0.0132884668104408	0.0537639611282967	0.0179250375416734	0.0485247221872738	0.0990036684570754	0.0550639168692862	0.0566259115607156	0.030630505244627	0.0514363293386153	0.0272608468083818	0.0251783514783614	0.0111199019752739	0.066606612989752	0.0729890033684918	0.0382923313730112	0.0478834606376758	0.0366189758626699	0.0481955323563928	0.060180270084821	0.0499359914143426	0.0377832261220399	0.0565017412966158	0.0287078736544502	0.0636273892138908	0.0639262360040774	0.080248405682743	0.0248484560738509	0.0479971697454423	0.0599883584695447
0.0802806988931767	0.118655097022294	0.0382288502573881	0.03581846096657	0.0528146441137138	0.0845627812656874	0.0543373479338788	0.0623469549779621	0.0436851851962127	0.0634568603842771	0.0506907415046624	0.0856035952351839	0.0797711492327176	0.0755787410132697	0.107543282479567	0.0844680275543096	0.0535892941029913	0.0792668049828962	0.118056874921539	0.0999607738517089	0.073157633890217	0.0807596720878218	0.0548039870246794	0.0944880701601641	0.0587578389512157	0.0720651223363771	0.0492828706321253	0.0354903437630125	0.0495439285104805	0.0266063529523089	0.0847006698399021	0.0446565757131489	0.0755110520305611	0.0457852576736322	0.0334582117698391	0.0553304968965931	0.049192097543574	0.077470047037306	0.1101166044977	0.0191352220792679	0.100337123653892	0.0373899549926929	0.0352113575690146	0.0458227539999387	0.0525638438709597	0.0302593110200893	0.0305750894847178	0.0607738737239688	0.146417024109205	0.0315041833441148
0.00671578170453224	0.0486553894691976	0.0314793733590299	0.0797325163125735	0.092212432635797	0.0451107346951488	0.00663467492040115	0.080558604650558	0.0491207684214665	0.0288692417217114	0.0124109610099098	0.0243125105892419	0.058784284122619	0.0850232071996681	0.0377704047146625	0.0469105189684787	0.0204391664861462	0.118060987170286	0.0688536366246758	0.0428225777099665	0.0681755355150548	0.0352035867041987	0.0467971576854877	0.0313840718493761	0.064112113618218	0.0544685933409318	0.11122119867717	0.0375988780729715	0.0669964678408422	0.0402118931856647	0.056264904336742	0.0520274909642066	0.00980593171465374	0.0625265518571311	0.0702015192741161	0.0418094805030833	0.0968739472140131	0.0681098083762574	0.084858959547376	0.0271436254985402	0.0643430922577086	0.0460365883462719	0.0522456854979481	0.10748566148607	0.0671582268335139	0.0773946486495371	0.0442248785103102	0.00719844736924901	0.0611905472998583	0.0266851159641899
0.0300409779676506	0.0204676993673056	0.0926914686813717	0.0218606361242634	0.107975143491565	0.060495988919816	0.104165508265846	0.0426159705312175	0.0393018421032145	0.100851638982056	0.0545294882671202	0.0878985936450681	0.0830932198051574	0.0380337048948968	0.0329350762967159	0.0434116176739557	0.0937739335963769	0.0434162743605395	0.0596637616443834	0.0715077740363829	0.0434824546785815	0.0938789247972916	0.0457757579312566	0.119722877554118	0.0689828501669029	0.0335071234253712	0.0693469188008761	0.0321053197196493	0.105983660647678	0.0480136256009812	0.0834102564623236	0.0949435610839583	0.0650266993506775	0.0593376896206746	0.1517311904916	0.0256217658935296	0.0350338181300868	0.0176868724613312	0.0798851341477512	0.0125379934133728	0.0864932458160775	0.0299353681887178	0.0235422612898379	0.0687911634361688	0.0464462854476011	0.0666388024393536	0.0543361631882801	0.10257418988992	0.0424465026895409	0.105685126483806
0.0229835042942477	0.0277838526184293	0.031487106058672	0.0586742054910946	0.0263308562301741	0.089215396617993	0.0417478244932655	0.0455147872955691	0.0641862711947441	0.0214668354024947	0.0502655199975112	0.0892318129308881	0.117208984673951	0.0867391484665371	0.0165135417019828	0.0422884669220013	0.0809907798273977	0.0271702243920528	0.0370548703585672	0.0306265222535142	0.013662829519443	0.131294759832484	0.0283246979996314	0.0190095578106935	0.0488250769165293	0.0385840473580274	0.0740505837408923	0.0706128729122332	0.0484380171537216	0.0242506178620348	0.085636465513029	0.0329884023550838	0.011826756364123	0.0644368156157681	0.0954547614649563	0.0962430052881767	0.0391492263492818	0.0460578877527686	0.062728373198732	0.0376683454905057	0.0753512631247649	0.0873621294968684	0.0599241284007671	0.0348330510629029	0.0424789894582181	0.0909961094030563	0.0633101760961332	0.0341473204691042	0.0973684931238073	0.0618540602878138
0.0167055542912208	0.0850969156021462	0.0629160800378766	0.0187863550281542	0.0131056313340344	0.0804319197239529	0.0607126174276171	0.0243756365213485	0.0873556437497258	0.0371725753164005	0.0655943025587017	0.0352601139620578	0.103357730844965	0.0508978059989279	0.0268600101031501	0.0739144762100531	0.0538439821156942	0.0337787984258795	0.0668180481519544	0.0180509048731576	0.0738780710424969	0.0419359212219131	0.0647883840474402	0.0583201686136949	0.0631379138847689	0.0654106413910879	0.107774343712221	0.0977327758598783	0.0461564665573704	0.0471573018593677	0.0604932616642788	0.0712081630412757	0.0923158310738678	0.0436185140885863	0.0355855967997166	0.116427174541151	0.139044362601446	0.0243622622183394	0.0579243316430488	0.0949484289466624	0.0695194857176433	0.0441357290496367	0.0140031195970573	0.029139901944604	0.0422813349814904	0.036308102319262	0.0133005209187504	0.00875217997135994	0.0375284963317779	0.0352497036627676
0.0532599886914153	0.0954140117495691	0.114401901583453	0.103945158399781	0.0994805617419428	0.0429354875556712	0.0999717851073397	0.103335950873442	0.0881156906691772	0.0220114692550884	0.133696835716944	0.0807218140322138	0.152537673962538	0.0965859560135039	0.0759826970061375	0.154879913391617	0.0863862161969802	0.119382655255328	0.0468346347266212	0.0488652552890385	0.143941559195682	0.0834580971592715	0.114573627654901	0.046501947814183	0.123981754614994	0.0220279006370398	0.0761961658783675	0.0910578500927185	0.103200857779186	0.0223184072022356	0.112851013497606	0.0973215253151763	0.108247267533273	0.150686800801411	0.0387855487816506	0.105515715518258	0.0659484149519805	0.0642236082285074	0.133134248300158	0.105241639437071	0.103177033953652	0.11900675742252	0.0732756789699748	0.119521369840939	0.0767836557015228	0.0957364355259125	0.0772091755168316	0.0935605460264368	0.060971695396524	0.0992222085161432
0.0615128458026102	0.0144095627476554	0.0913080834041636	0.067207916872501	0.0415827874546104	0.0257750003722541	0.0592835559914876	0.0177635862512529	0.00517561383003678	0.0782178768033601	0.0162411236978491	0.0489332890380363	0.0630023458896984	0.00895308432022379	0.0489628760512767	0.0577862979530456	0.0756518195384259	0.0340176971826787	0.0385408883908852	0.103678556951395	0.0192597904407757	0.0196770794526474	0.0406537028041112	0.0205008135647832	0.035397507701132	0.0705411981064402	0.0591316546813642	0.0178785794813017	0.0662888066523879	0.0135057074227787	0.063915483263351	0.0502959395160067	0.0851081773836804	0.0657073021702307	0.0274349121715962	0.0489458293809084	0.0642737375747303	0.0338975743281979	0.042316039653879	0.0323061188518699	0.068279197330701	0.0833160684844124	0.088454119031888	0.0449519832728935	0.0304555205173688	0.0558596532835781	0.0642638234477486	0.0201113325415556	0.0160548570858602	0.0476442867668076
0.0341333289199368	0.0370270601316227	0.0258616486142783	0.0641864815939323	0.0214499411687044	0.0119204456718675	0.0216157476294066	0.0332475275109342	0.0123314594556727	0.021644955644399	0.0515210336180263	0.0525979110369262	0.0405171624549335	0.0267313385966444	0.0534072604767713	0.0434502350965748	0.0643443135229066	0.0522834792307987	0.0443111806102185	0.0747410504935708	0.0587795635377552	0.0300959782010693	0.0263354637974918	0.0345868650527239	0.0662180445309238	0.0508509693620613	0.0170564251521356	0.0426871974076163	0.0248536125477424	0.0448374653426362	0.0714407672409109	0.0278618584215231	0.0461846043565602	0.0295678553264554	0.0242855712091048	0.0775312359641261	0.0708705447811183	0.058917827210341	0.0619923682565177	0.0324725639555857	0.0606748432497637	0.0151741902578991	0.0210770824713106	0.0248950656019067	0.0439036223332631	0.0157919476719678	0.080955514666219	0.0866314449596057	0.0313982077287387	0.0261622139165214
0.0702543006409729	0.0692077364889945	0.0229567246313929	0.0162729147142637	0.0846036658893295	0.0444862831767479	0.0437622189519282	0.0710466625428141	0.0356268763915362	0.0611994800200198	0.0504084127201571	0.060411581700443	0.0901148341345602	0.0973527223417086	0.0689147570291915	0.0314558206297366	0.0411000868346881	0.0162162441977895	0.0183558154877548	0.0496981118311119	0.0482225867983728	0.0492612502242939	0.0278904390209368	0.0412384448776842	0.0734780090617812	0.0171315949845921	0.0524947052942394	0.0434542792955002	0.107701756948882	0.0327912396379344	0.0776404516373321	0.0378716661091772	0.0219901959195992	0.0233905024061691	0.0745418712291984	0.0582604538033493	0.0317989508245807	0.0515705561348586	0.0928735421497452	0.0776790062431401	0.0313665245953277	0.0526494689898436	0.0898977844075131	0.0518276592029623	0.0110658720092926	0.0773439511510687	0.0243520584943306	0.0953008789485449	0.0612664174552683	0.0971267772736489
0.0338129454792007	0.0382544072669503	0.0483380145625573	0.0892555386181877	0.0568935040854235	0.042911941643736	0.0488789233587914	0.0310262407485599	0.0251170853181276	0.0213138582764353	0.0546773866287042	0.0244161025553629	0.0408454444870465	0.0673221563445772	0.08257709577708	0.0422903891125218	0.00846586779198229	0.0172719185633444	0.0118658113437061	0.0167892791776509	0.0358474107409238	0.0542328693754675	0.0394280373158112	0.0666208520828742	0.020436119366734	0.022775855989572	0.0129598773968198	0.0399941167500476	0.064270781234004	0.0638301059976599	0.0516363164220542	0.0364260110975248	0.0278994230035789	0.0314779999691366	0.0363348227377653	0.0359821333424521	0.0400830757998884	0.0518830418503818	0.0487525498453684	0.0281600080941554	0.0484812259539649	0.0617704595760045	0.0453016445415306	0.04899952228482	0.0130019638421471	0.0159087891044058	0.0711988477287386	0.0326696832164134	0.043980949823095	0.0397814802927852
0.0540261712652155	0.0346122099484343	0.0435104449469515	0.0512197344459975	0.0364277597944891	0.0547404540813501	0.0795397151787828	0.0598074736905849	0.062656121744156	0.0186696733392698	0.0383513264762928	0.0468252812580539	0.0485067883187971	0.0436689147982406	0.0336922080832857	0.0489783686486001	0.053389531847246	0.0437479447469398	0.0103611741351212	0.0599253841344484	0.0191185321271823	0.0842569322086444	0.0257156734398426	0.0325871659597659	0.0572584552997599	0.0716906246158568	0.129057170844046	0.0151869586471873	0.034833602271261	0.0509892703736869	0.0262280475162678	0.0238866337585497	0.0419554985965761	0.0317975345865761	0.0328343769958865	0.0633266884020608	0.0120746092357693	0.0530202186495539	0.0476317084012751	0.102958382684233	0.0797675432165195	0.0232271829919558	0.0128105616004461	0.0263902878198312	0.0561567543376681	0.0583616718501192	0.026580310390003	0.0398375644637596	0.0655761762254098	0.0511632680275733
0.0245013272253455	0.0789307567530187	0.0743091868391009	0.0574814018350779	0.0747147329068457	0.104995554043516	0.0408311919847574	0.0364739338311691	0.0232680533795915	0.0246316442579121	0.0051208540688725	0.0254124651707169	0.0197968576731118	0.0645571901434491	0.00911457840247962	0.0429079374480123	0.0377950232271036	0.0338923749931412	0.045483551524394	0.0687220775268089	0.0130848619454964	0.0291969649045162	0.0207107364134948	0.0464826154005871	0.0364048985131995	0.0223973301241965	0.0169842990300049	0.0214627293340828	0.0260712524784388	0.0242039843582188	0.0546490824075684	0.0537882034374155	0.0381278370630501	0.0628210036326637	0.0392181957251797	0.010408410530691	0.00163129585960793	0.0523489946932871	0.0402200016928456	0.0330610572382221	0.0655120782394888	0.0499356268581231	0.0127018064448804	0.0480959758595386	0.0771961461181956	0.0227729756767643	0.0471224818090315	0.0122282735676597	0.077074287595078	0.065823034089845
0.082478700259581	0.0564167464610748	0.0602793954911237	0.0774101710919366	0.0316074946264727	0.0524174564229933	0.0166849276794478	0.0426386167410741	0.0143075779395174	0.0209082348296193	0.063764901931388	0.0375926951504531	0.123128106539206	0.0305593076966822	0.0903732746090358	0.0377094377629474	0.0293379388939322	0.0547644820322744	0.0566653115341752	0.0392391989572226	0.0637499612826549	0.0259100250237239	0.0703744217849099	0.058021233331988	0.0361768924637482	0.0589617209847923	0.0862114022988705	0.0491343346056177	0.076372534765316	0.019325822931953	0.0886492343877205	0.0753579912113885	0.0710637865083025	0.0352585062597978	0.0627068201261083	0.0282635957327536	0.0532932618376855	0.0372955893403617	0.0412715391314947	0.0589246206116319	0.0138072057577927	0.0443813180013138	0.048304113065089	0.0277599061600312	0.0139345388328113	0.152998872071836	0.0741146279082053	0.0669928362740244	0.00789712924337857	0.0672411950758834
0.0508432873990913	0.0276304311517967	0.0517128250766993	0.00467288214880275	0.0520954105599121	0.0377241160832961	0.0767470382412212	0.0289054227829606	0.0289335371273562	0.0434520881393495	0.0859120339890082	0.0376695788609244	0.0277805546171166	0.0324521344306873	0.0562031505124081	0.0255222947997178	0.0380929759432752	0.0619462538999301	0.0233355481723528	0.110597650690802	0.0389995761970986	0.0678408548027897	0.0270931029074191	0.0269715374192055	0.0531131386827374	0.0240070206676241	0.0829794801124019	0.0614075703144327	0.0171089879730918	0.0853934050817187	0.0768250209516698	0.0119755149708285	0.0240728000309773	0.0332184310206548	0.0291148683370765	0.0710817530489183	0.0154846129853064	0.0173890540001762	0.0161681953579025	0.0399501422436016	0.0418419029723518	0.014489678691758	0.0373919894596757	0.0172858293471907	0.0500089439298342	0.00861858530053541	0.0361258052532898	0.0168099219467575	0.0301533163721704	0.0329809817592605
0.0507262850040555	0.055645242547712	0.0602244717740862	0.0237162858083385	0.0410787764180312	0.0171432913868236	0.021042725007957	0.0340665484194053	0.0224419795286067	0.035569178537591	0.0118714246985787	0.0270356399353532	0.0380821947110262	0.0912043598254514	0.0244872674359011	0.0967674813563565	0.0229174013761814	0.0640541067219659	0.0728667885867252	0.0576903697943539	0.0297036833919718	0.0273224299469184	0.0173184165710199	0.0486665416584988	0.0378856817925666	0.0141588947068309	0.0144016494726146	0.132469299391406	0.0240539425971424	0.0171189672476859	0.0692279004377818	0.0391165333091584	0.02787826973868	0.0747752841996211	0.0695368024443247	0.0239275983920242	0.0709127805778451	0.0303690936709297	0.0800113024590169	0.021104344180976	0.0432447709811603	0.0470216155777085	0.0370302941183421	0.0516839050752795	0.0133922086223156	0.0250266428138434	0.0687102228148454	0.0423146827144739	0.0367156612382523	0.0344366904366448
0.0447142118081634	0.0253306264177912	0.0942076179499331	0.0263828978301058	0.0138540009078737	0.0848421525061075	0.0543275815900542	0.0380389596147837	0.0472038730354025	0.0299772576308231	0.0664188536501211	0.0827860258061202	0.0161534753671179	0.0782207427201161	0.0201084901674452	0.0160729007510145	0.0452075894922623	0.0639280839633294	0.0172103563465265	0.0338279073646908	0.0318908935815493	0.0637638299710902	0.0457060083777844	0.0305514789369369	0.0328551832996587	0.0174597267884523	0.0277909941518633	0.081890239979224	0.0505522774882655	0.0320221826186103	0.0603375022458603	0.0471583825929018	0.0732615300089563	0.0093497963095822	0.0250881682246529	0.0880374307503451	0.043460106903736	0.0780565586549676	0.0772059227253998	0.0240320377874238	0.0911258196474139	0.0983012920861023	0.0258416474384795	0.0467694196759004	0.0464249586856768	0.0357957258795045	0.0502362021206938	0.0696991890785287	0.100792037877668	0.0748847076811641
0.0708978610030542	0.121400207076505	0.0323867779809601	0.0743291165674267	0.0730568318942541	0.0150754441130734	0.0856613191157649	0.0907301843981517	0.0325291248403533	0.0525460595479442	0.0705618157519887	0.0521144748140792	0.0776114991255806	0.0739342629028092	0.12651223583357	0.0749558924121813	0.131798616191027	0.0689681804196957	0.0749474909036844	0.0529300688524633	0.0743346901999988	0.0295642181534639	0.0879195691807507	0.0688573275205885	0.102869621660306	0.047265859212422	0.0453029639670717	0.0610380871402832	0.104148330018597	0.0499019501038637	0.0956980930260186	0.0428150611023231	0.057608618585657	0.0423310519954598	0.0909488339139172	0.0726208780527308	0.0690664096641966	0.0553488910383764	0.139174766111266	0.0574102422371915	0.128448517208923	0.0466234232807255	0.027746901843412	0.10774956454847	0.0856676531774537	0.0380253783647737	0.0505329192998475	0.0814750738419757	0.0650047763524012	0.0893236304108857
0.0564509960240145	0.0482793839068945	0.0632495028695863	0.0617433655744721	0.0667816045645206	0.0288568533584398	0.0335816866318921	0.101990406492762	0.106943213252039	0.0656024701114379	0.0380241885383367	0.0727975785629897	0.00692758835856577	0.0275504530085042	0.0301728134012193	0.067623751484664	0.0429297890878409	0.026349930061078	0.112750690575315	0.0575216456135176	0.0629628671285806	0.0828919043318297	0.0681145939838931	0.07607318128442	0.0284342525180459	0.0565951271080585	0.056883231849698	0.0251611774925436	0.0782341171105752	0.0705561126407627	0.0076413870212875	0.0837625306098001	0.0595766363883973	0.0772196650495151	0.0559259328881503	0.0402207419818312	0.0809554990776637	0.0339019965695694	0.030861921875298	0.0486721028313448	0.00550716608143317	0.102646232983493	0.020386727796667	0.105930305006993	0.101701546862105	0.020495981799429	0.0473764776600562	0.0471527004463095	0.0738672614186461	0.0610856163846981
0.107911781284798	0.110387216764715	0.0846422387235977	0.0749361019825591	0.117178853483568	0.11561635466456	0.0524610219722638	0.0605018950083223	0.0266172400848773	0.130159826112839	0.069214914530162	0.0657860020443133	0.115004683913646	0.014473958953449	0.106687011885816	0.105198435555099	0.0207794646953621	0.0907053933862287	0.0892452166656415	0.091425854616581	0.0522719588795848	0.0674519689931098	0.0695557116644586	0.0853803221281022	0.0755083147810491	0.037022178704767	0.11092129397087	0.105516186269439	0.0572801857269554	0.0716598375805653	0.0592947380304796	0.0971276935967657	0.0864175528705673	0.082423038959311	0.0990510274444137	0.0763133794568475	0.110047280485027	0.0849741101355848	0.0427644448845124	0.102839998355876	0.083859563800057	0.0702671129013175	0.0340246389011444	0.0625784880339242	0.0585971689930735	0.096859945302306	0.0708176727661853	0.0865364516665001	0.0737835163698349	0.120084161003231
0.103000220029932	0.0725107810273155	0.0647900070427138	0.0644400061820148	0.0632339296333306	0.0165419906202344	0.0499732327264687	0.0860635339589186	0.0612291019862483	0.0215393933492121	0.0279548511818986	0.115638964086608	0.0456668047064846	0.059329117025606	0.086720437310929	0.087962720454089	0.0775867723577724	0.0550443407040833	0.0586354743499752	0.0399519417753959	0.095314336900096	0.0312772784218736	0.09569000387159	0.122034997137307	0.0964315180619371	0.0664458762389195	0.117610703589372	0.0857190256388704	0.0433298354510907	0.0404861613267413	0.0784295921371985	0.0725536349158145	0.0505066829694101	0.0408945397934468	0.128883393949325	0.155383108850069	0.0875838475928353	0.0861399920412911	0.0596197668759699	0.0880113989381656	0.124816294120031	0.0468312403481909	0.0843971082634103	0.0532125872987257	0.0332840002137758	0.0625474336116431	0.0605304010154151	0.0556499602821286	0.0752307818371715	0.0844899297806466
0.0804835443001874	0.0361331178748264	0.0301418272452555	0.0580146336728114	0.106321236643831	0.0708389215930443	0.0870424973159786	0.0371587174574501	0.00973122597889706	0.0591304307175696	0.0353140243331855	0.0582900609663131	0.0123708322319191	0.0152958812713312	0.0726698570223886	0.0387626894835601	0.0207522353310794	0.0748843512018245	0.0569787346386571	0.018059434509993	0.0240651626968321	0.0231267485639508	0.0643027473774815	0.0900492056734872	0.0483279529248581	0.061168328012796	0.0585947703746478	0.0448867708502906	0.0428543040171159	0.0472983926219666	0.0134321964567276	0.0666477083885967	0.0468260039799789	0.0257727395841188	0.0735354431937586	0.0700323033162875	0.0716295588417631	0.00707042727018537	0.0511857504089429	0.0118736707799502	0.0639070194055974	0.0279369493703661	0.0142683541406754	0.0775465535521276	0.0447328288236056	0.0597761606116728	0.0840252675376431	0.0885553301889954	0.064746458349709	0.0267958732759281
0.0485135213756021	0.0311574452811282	0.057095512405796	0.0048466867308507	0.0534646660074053	0.0267235009109005	0.0225637242612872	0.0993764007751141	0.0532286626695064	0.0232401987329067	0.0519853490477788	0.0839447689409102	0.0397869107824943	0.0255532571399127	0.0511597189939011	0.0287814198166265	0.0373230878354471	0.00612570895132841	0.0772655953298057	0.0590881174217198	0.0765999711181806	0.0604026229317676	0.0324742686689895	0.00962159726241922	0.0370968834465458	0.0454275107659632	0.00697966356876275	0.0470053608723271	0.0756739596076306	0.038398763233172	0.0607893117019563	0.00156857816724486	0.0528979084277564	0.0181203912038759	0.0183794814349324	0.0165046664343547	0.0502599647308641	0.0379317350831728	0.0431224180542441	0.0284854645435615	0.0317021557002201	0.0486277570504275	0.046728491949345	0.0687656041197174	0.042378171873625	0.0202335136753704	0.0309236985043187	0.0705970173345482	0.0541762638546624	0.0560697089290287
0.0159876290837322	0.0196979039689067	0.0342011306546509	0.0406989136154726	0.0693199342397964	0.0835787178585195	0.0709647869112372	0.0646972492949098	0.0814588884089613	0.0263272711348184	0.0402826559588628	0.0387861753256249	0.0327641763209149	0.035160223083139	0.0194344371729978	0.0220754124343125	0.0414395096774467	0.00422028847309399	0.0412840514689075	0.082895531264143	0.0171409130769455	0.070216209857352	0.0288322836877414	0.0696633113152569	0.0447237384948605	0.0321596321752722	0.062292028488846	0.0103505701235362	0.0781476855256021	0.0337681835637687	0.112442263910478	0.07206101993188	0.0460849458648103	0.0675803176882449	0.00607762620445911	0.0223292600425126	0.0392826593865665	0.0378657275897797	0.0587017802782207	0.0194430373074962	0.0362797559113206	0.059440861739483	0.0244901398303439	0.0803568665056876	0.022177233014567	0.0566237946677578	0.0198049892605144	0.0249542936143179	0.025385159905756	0.01756165893898
0.0305975417253355	0.0798006607238462	0.0646926657188812	0.0428589791497989	0.0202057844721496	0.0462584621884526	0.0165733510227866	0.052422009024014	0.022073670786661	0.0281024394065996	0.0622136348448811	0.00252508722293318	0.0565968086040344	0.0223171194825183	0.0229276438910657	0.0310551688280212	0.0307402513584421	0.0628093214187265	0.0278137976255311	0.0189094242551659	0.0537526425150125	0.0365010189769764	0.0370742779290672	0.0331321750389427	0.0985971456537298	0.0245933595409533	0.102851900602589	0.0106398862218364	0.0526793994579371	0.0356859128224141	0.0550872713929258	0.038119863125132	0.0307049290585775	0.0617428368667605	0.0159453658815908	0.0275552446553065	0.0567805514161011	0.0367271092617334	0.0642016340906717	0.0354751376254125	0.0360153131349347	0.00115248060764589	0.0381739411765945	0.0235213671575442	0.03151451573493	0.0923968269682206	0.019641186484286	0.0356121777912135	0.0623397024580798	0.035138607347146
0.0543722818772433	0.0647794973802368	0.0501636430125893	0.0658238302568697	0.0485971331472449	0.040430116759981	0.0589148347837266	0.0212183330960859	0.0442130943359693	0.0223104054173168	0.148950102193219	0.0681807856837467	0.0874862469795504	0.0282980567031961	0.0333638974819205	0.0222622801478542	0.0536402709910427	0.0591898354565925	0.0221514558261731	0.0481394269288221	0.0425292091580481	0.0159459486394915	0.0508649811521178	0.0629644963897579	0.0103734463145117	0.0310283298169245	0.0340454401811527	0.0700541998633362	0.0252747269287662	0.0455255724517331	0.101536007026932	0.0581424374251802	0.0229435996659335	0.0431542634833976	0.101928301574762	0.0552383670426362	0.0835847538173996	0.0421412556564372	0.051327303227719	0.042807705273162	0.0753814383043018	0.0112073808198575	0.0294017740448055	0.0489101600569522	0.0436544065958581	0.0519076335498866	0.0414916375371532	0.0608421772982213	0.0770623710381509	0.0266575146771687
0.0394763424389659	0.0734272112381977	0.0104775473062509	0.0478335908945607	0.0457601784267347	0.0658180533014643	0.0508257868742482	0.0444916395542443	0.0279206568999101	0.0562818459962402	0.0447227804510241	0.0528737441596914	0.0322569406057735	0.0386783465393546	0.0385735882598508	0.0500353181447585	0.0402108269670179	0.0792513692622689	0.064698967521224	0.0577861969384852	0.0435423641030227	0.0623927631019784	0.0408528128809886	0.082027147966074	0.0755877177359444	0.0169192436268444	0.0639025170601698	0.0565091564578497	0.0565193593241157	0.0471007002976389	0.0444923921555858	0.0251592809108294	0.0404714357782894	0.00105075052875759	0.128833056762473	0.0360138920522281	0.0498645809742827	0.097934375205923	0.0233207693272006	0.0291538379488813	0.0642879132357125	0.0319922187162879	0.0993050563776981	0.0349201682639818	0.04069013781986	0.0459629045559068	0.00640553907187217	0.0651546217487332	0.0256965796546949	0.0625882664224878
0.0343447441353142	0.00998017443474176	0.0517487494975193	0.0449878701013607	0.0561858460442005	0.0822662447589441	0.0263437452479056	0.0134217369716226	0.0485606806182996	0.0766077734703842	0.0839530798006792	0.0516942029652997	0.020333293935148	0.0458587264526371	0.034346889547815	0.0712648600899104	0.0401188111834717	0.0734562643083903	0.0612500453132136	0.0110229863321443	0.0594680264231276	0.038792701784859	0.0409717551382132	0.03712561210892	0.0550003472312248	0.109331757726489	0.0507691415087246	0.0309078019020808	0.0588563014714058	0.0646801572762775	0.0384056800156366	0.0342770924981058	0.0704644155848965	0.0687546022195508	0.028085623356374	0.0513427460246265	0.0369768939699334	0.0697190188867808	0.016507798834743	0.0116522729113089	0.00472574413008449	0.0488694443166126	0.0535623813120589	0.0507966396873218	0.040940924320826	0.0363098742660726	0.131899669474832	0.091593413062742	0.0112512348278233	0.0279383675461824
0.05088355487898	0.0185572204678379	0.0713041866879821	0.0250830407279381	0.0319908169454915	0.0375928333779046	0.0117410270589681	0.0378613036240553	0.0207808488796199	0.0351073345292762	0.0697227772417336	0.0522067271861295	0.0160820739876349	0.0841807523602902	0.0278987815757481	0.0296104615289333	0.00814499389460256	0.0122979658311781	0.0368564410853042	0.0592145731379329	0.0480470362999197	0.0391445469441658	0.0157559560198263	0.0228375545963266	0.0458884432080257	0.0557331369640405	0.0659828043592609	0.0801594470923827	0.056195065028432	0.027792407734698	0.018599516866349	0.057386443305563	0.0799053813498597	0.0462118954484492	0.0422932282757252	0.0318778769714939	0.0337347819169122	0.0277498863735476	0.0884302972644365	0.0309232940087142	0.0132028974424708	0.0378203339515267	0.0217703895669898	0.0845896537802349	0.0611568235788518	0.0616123694890563	0.0325997098319372	0.0289498215797697	0.066441746287053	0.0481942439145755
0.126423792695521	0.0819827412455341	0.0586029924103445	0.095711168564536	0.0403593670864943	0.0325008881156208	0.0790299450001041	0.0371764254923725	0.102267301545433	0.0321857732325386	0.0306704953040171	0.0740481216952395	0.0893386782522897	0.0863617311749133	0.0784913731424473	0.088253625179763	0.00671901857835303	0.0515013653753471	0.0854129120244521	0.0204781382924572	0.0126763977184081	0.0136676160210285	0.0948494939403369	0.0717533502788415	0.116696121055958	0.0618456562403488	0.0407965219493451	0.0622933816027862	0.0818607786440784	0.0455964472718413	0.103625842247472	0.0854148031769026	0.0822281819379396	0.115017021007613	0.0396482985057723	0.0510747967496269	0.08297158720392	0.0838277083154013	0.0602004865912644	0.10921752080239	0.0813657586736878	0.0346666558809946	0.0567442493759791	0.0557979675265444	0.0808355653596866	0.0392771290168019	0.069585550615755	0.0585182756250265	0.0797410719582356	0.0613851215929463
0.049216650093826	0.0554920511086539	0.0835744158913348	0.0658946252382529	0.0213647214887	0.0556372352597683	0.0711981938043726	0.0248017298193191	0.0320646331351865	0.0509095546696541	0.0198789890528291	0.0638225406628794	0.0123809347479486	0.0506793225764216	0.0621718568938406	0.0233620804529706	0.0850130572367633	0.0260225890676562	0.0716395674665684	0.0463366378463231	0.0999925738263222	0.0242821162727222	0.0203328199014014	0.0682573913786844	0.065708779392706	0.0447570524935021	0.0417399890923045	0.0489975242862249	0.0292447041675326	0.0584760304125212	0.0274360162956888	0.0847849698024838	0.0353508609284937	0.0812585560097058	0.0534849715924614	0.0282726196531167	0.0442640150711218	0.0478421476831368	0.0468004133734265	0.0352858505814229	0.0411149166531139	0.077560525120504	0.0191650613154667	0.0624834595878263	0.0502096767423303	0.0154262220593238	0.0686531836014456	0.0863020782662249	0.0228824511680498	0.0988225393913959
0.0271780255350403	0.00262178748786706	0.0314149582430408	0.0225584779268497	0.0525768092658322	0.0543725929814176	0.0199870215224654	0.0180906185759088	0.0534809356863063	0.0849313152617272	0.0466873664740602	0.0540234781830338	0.0481386044113049	0.0486253144081023	0.0488477806637896	0.0715261509154442	0.0321503438718875	0.0366858312752621	0.0641961472960808	0.0333434010801814	0.028509474687763	0.0467049732977935	0.0232387932204859	0.0626765363676113	0.0291904753949126	0.0316631783652877	0.0710823820756768	0.0746658058776485	0.0582258926452799	0.0919979172947915	0.00763104509029407	0.0503084186038579	0.0142480187500684	0.0620947084564376	0.0138403447230018	0.0338397950278485	0.042520631315786	0.0177575281618839	0.0417230124893333	0.0250296843698038	0.0218574700929453	0.0639291141418384	0.0718119995065853	0.0200457798317297	0.0484258435842764	0.0661160262907035	0.095559970044504	0.0678642402166708	0.0263667413880441	0.0617331432115375
0.111500768929772	0.0442998650401929	0.0458183342188801	0.0884672931659249	0.0795811207917023	0.076696165721371	0.0345920721662132	0.0154480805243656	0.0429598346831049	0.0250548754454398	0.0253881598041293	0.056042551776079	0.0738090417195515	0.0692849577866302	0.0644495893159313	0.0361330962181613	0.0725203827838802	0.0355395815841664	0.0524084497270831	0.100607029897761	0.0757294986805201	0.0589558419845845	0.124025300470277	0.0351981476859238	0.0773107111888624	0.0743448049012821	0.0260943937030543	0.0244524800099642	0.0909344367953538	0.0480115097843194	0.035380031247082	0.0318169414881354	0.0510854415405769	0.142888550140204	0.0379053875514933	0.0696800582750768	0.0375092440826645	0.0479851158886639	0.0431704748095678	0.0533932928296118	0.0638106944687174	0.0221431862019652	0.0568673709372158	0.100035398181573	0.0597171937966161	0.0210362752400253	0.0164098241878425	0.0278818557639659	0.0851220203805108	0.0350200816035718
0.0426329971949428	0.0635594727479083	0.0580333097902584	0.0688047309016597	0.0352114357000251	0.0530859447504761	0.00793389747046696	0.0343590653286218	0.0576573443348162	0.0597945840302213	0.0370791325041471	0.0250473629429228	0.0737315720234182	0.0600966842590818	0.0676213895161373	0.0441650208534729	0.0695074101949109	0.00648228795272264	0.0319363730556195	0.0540754165890447	0.0572411276370277	0.0822543475177452	0.0277289117086156	0.0346359376137265	0.0992430232870428	0.0162122484982599	0.0424233903840318	0.0346219244587155	0.0699127348719023	0.0161177596736049	0.102624200084091	0.0539346592721869	0.00252311123602607	0.11063787616108	0.0553948918816573	0.0299112232387983	0.0382682288784443	0.0536448804431979	0.0918738439575976	0.0404428461592406	0.038928611484913	0.0871925107050629	0.0515952566187585	0.0998081676879327	0.0275871781914588	0.0567477199641616	0.108828438286498	0.0815626748668433	0.0242464186718946	0.0189351598650111
0.0191977799747054	0.0615082087430458	0.00276415793630683	0.0163730819274652	0.0289038633688578	0.0231994181988326	0.0487749200240926	0.0139288565087421	0.0144881054530979	0.035400235540465	0.0474992579527407	0.0395166873339637	0.0540170553504669	0.075788801821306	0.0190613993282106	0.0577926793671119	0.0758864401947979	0.0497433553152717	0.0103602649158148	0.0888085714035599	0.0528252666384454	0.061076119294455	0.0418611175190243	0.0102645609452587	0.0358177143088905	0.058174737325101	0.0432463549114616	0.0634681846720481	0.00793096681036682	0.0398137573401205	0.0153807392607337	0.0429092128194797	0.0172649301643193	0.0401341690611868	0.0625532168233009	0.0647366653262099	0.00830109439551105	0.0432235337202363	0.0403740098901095	0.00333458338018377	0.0520661839687853	0.0240962430826724	0.0834314109318745	0.0185493076924295	0.0387642686794489	0.0315090653447526	0.0234034618493184	0.0596393070612302	0.027817338426911	0.0358616393583915
0.0605389829576943	0.0524840830604933	0.0703343865803527	0.0796744794817644	0.0341253316426273	0.0488987504817097	0.0839578467914495	0.065033919828877	0.0306822826837439	0.0339436950825113	0.0732460360345494	0.0544154602720192	0.0224994441287385	0.065085406072327	0.0558315577071982	0.0940567771347844	0.0895246870983373	0.0691266497341293	0.047272720873397	0.0278530936408741	0.0555600084464941	0.0652009409900601	0.030035816254665	0.0625610404138622	0.0654548711464174	0.0335455451714143	0.0434790934415622	0.0384526228202772	0.0523339453916958	0.0357511885205973	0.0394445884321601	0.0457794438528561	0.0437072163285584	0.0497986449292318	0.0610791880956945	0.0705692347501881	0.0684835067410541	0.0235902318000057	0.0590281015845275	0.0286606260759199	0.0384147558158196	0.045394977446244	0.0774535635844841	0.110085380756733	0.0609781694080082	0.0613375216915658	0.0424373738092651	0.0331375575650379	0.0204042046445814	0.0349132532649852
0.0876607759039954	0.0764642491391278	0.0551225175209007	0.061604988684503	0.104131775899715	0.0295836419928396	0.040900600858551	0.133340027618576	0.0879166509047803	0.0109865858784474	0.0895557765199956	0.0960829695182758	0.0680975043891111	0.110920445443124	0.0970586164303665	0.103238990652912	0.0875863522241234	0.0775233967145403	0.0777669904900125	0.115394079602041	0.11072920463996	0.012621355980158	0.0840935225074233	0.0288529429991084	0.0640434442841646	0.0855261481179113	0.0584112850239832	0.0336615752142781	0.079430699480544	0.0166721745965411	0.0493612575581275	0.0820921566450105	0.112469049489681	0.0780871169220391	0.0314271883093923	0.0192756290063671	0.0519942206895391	0.0590017057571355	0.036857435277558	0.0389670826379253	0.0598176148944068	0.0501654748616058	0.0912506379053122	0.0783841088627855	0.0483803478546166	0.0371211959763115	0.0600659090975863	0.0798121969232122	0.0621551818711012	0.0587695857715164
0.0385510690230692	0.0115297942622835	0.0566617810101139	0.0133338507391417	0.0746537743541008	0.035406385328391	0.0673158011818994	0.0412605476009917	0.0297090643114656	0.0607887611223201	0.0263410359753465	0.0468110994853966	0.0697954975860885	0.0215830742542078	0.0173702486462721	0.0659338455788838	0.012499229453424	0.0446819303438916	0.0513823650145894	0.0397594591775919	0.00588391283929903	0.0139667004800304	0.0427124953057545	0.0183186507616234	0.0476077151800105	0.0264885726787024	0.0315791313817527	0.0461283761908091	0.024416764905075	0.0359235355986907	0.0394065568823185	0.0200470456216768	0.0559851367970866	0.0228502753623672	0.0335320083732618	0.0335596000899847	0.0289212501664866	0.0402405939814263	0.00662509072308123	0.0201670336988249	0.0219642979520051	0.0721012203552679	0.0427351771618016	0.0869812298052982	0.0197959572978716	0.00630896856596671	0.0346806037548325	0.0459675701835153	0.017091070270773	0.0206822997453233
0.0730722794060402	0.0921613621535977	0.0650570575322693	0.0921448864632325	0.0779180320834998	0.11010263680919	0.0642342998708852	0.0691929134818742	0.102767640579805	0.112225851683099	0.110177012568559	0.0398273400136539	0.0733303125734413	0.0474527151816311	0.0749214352575663	0.090893891246817	0.0800243235275076	0.0788209934399491	0.064677957009322	0.0860551036490905	0.0964353691902074	0.0872522287153887	0.0735230971059435	0.0989437706366379	0.0522767045479265	0.100542901931834	0.102238483213182	0.0462175148500414	0.0578018843615855	0.0743347638721615	0.120523485586299	0.0381508785392735	0.0885880706437865	0.0558036961016965	0.0525625537204777	0.100400846213958	0.0441260307399759	0.071447825618962	0.0848326652251885	0.0704686391345086	0.0561217777826514	0.110874295190025	0.0832316563621637	0.101403745204692	0.0571119442279152	0.0272017378706729	0.0546414976342523	0.0964986086877552	0.0823284056743637	0.0771113070871711
0.0791599291041023	0.0498132374265817	0.0644728928626884	0.0612319645330419	0.0721131221767474	0.0331293335129489	0.0959879153820485	0.031985761958187	0.0828189653127857	0.0351881549713821	0.0534407539439424	0.0952009881040281	0.0505198739854683	0.0344485256248174	0.0463723644936292	0.0646747426697331	0.067258481833316	0.0688645633358866	0.0517756192625689	0.0279776028405741	0.00890444755818799	0.034464921473652	0.0735429017106192	0.0673027541688362	0.0551522670846158	0.0592248420015056	0.0706644711472923	0.0704688853018437	0.0365090424342508	0.0643518259143903	0.0882390861905822	0.0757193135104466	0.0542233006233861	0.0392611087584508	0.0360785537633752	0.102639122711633	0.108979035584082	0.1144629448287	0.0260088506778635	0.047653669426529	0.08089127037205	0.0658129550495896	0.0943931257571334	0.0436642980464249	0.0529302011948084	0.0204509310084792	0.0436888694052387	0.0506394193747144	0.0961738374743657	0.0616559612157657
0.0426641052562362	0.0701031887872762	0.044637497022854	0.0496448065170578	0.0929899735847269	0.0325766237011266	0.036472162635798	0.0405168401396123	0.0960373845424812	0.0667756905586816	0.043382354050918	0.0291854016471968	0.055674764435146	0.0176953763175221	0.04884530524621	0.0531104596843644	0.0225676494434179	0.0351165396926996	0.0641791580990005	0.0633107653305723	0.0361216670839262	0.0636978144774465	0.0316778150887659	0.0633061236919668	0.0781862280471395	0.0901523079457626	0.0689311100145798	0.0526326566681333	0.0660505514432703	0.0468915398060034	0.0378208199811718	0.0676793634103731	0.0454689763386916	0.028192122480161	0.0514430887557979	0.0574414622779417	0.0232008793467166	0.0980029554687674	0.0525604416853968	0.0695287515334088	0.0865785879137157	0.0630875083631673	0.0361974535036297	0.0414160263917024	0.0570066232384843	0.106076247037061	0.0568817607461778	0.124875282454235	0.10467423188755	0.04220308670475
0.0762108564139572	0.0825131216387048	0.119502540799993	0.0586027787593455	0.0371505085860342	0.0879033530308515	0.0107119951818517	0.141808918433659	0.11260112238668	0.0557249433948255	0.0688952455549242	0.0826035616501976	0.120457299601315	0.0791621145823998	0.0799059482167404	0.0684064769378785	0.0739593232506273	0.0676648018098919	0.0836032257294639	0.0742175829572063	0.0506949831544039	0.136404996098846	0.0522311927825379	0.0615166348878813	0.0125178779795255	0.0123844741513326	0.0832097196867824	0.0281183497958295	0.0775629492338094	0.0359709299062924	0.0559491520317198	0.0869286474362698	0.108392164392835	0.0552549611424169	0.102652779727195	0.0414142833678249	0.0976441245405478	0.106699526759874	0.0622140124101476	0.0397881596548131	0.0839887252710743	0.0309917704030296	0.0597274559476762	0.080124930188609	0.112630344718921	0.0545949151475959	0.105527054353101	0.0907318345396426	0.0583358191229891	0.0278700694624753
0.0305172003945083	0.0280933062541418	0.0460794355370137	0.0138418599353383	0.046727636941807	0.0350154453041203	0.0435388770992894	0.0263279160477069	0.0446920572235974	0.0263501027517617	0.0211247598121943	0.0678013294275952	0.0271178900176618	0.0433198288422888	0.0399002321000894	0.062700098816261	0.0461460517121682	0.0123857766079097	0.0607834535282202	0.0406849514737722	0.0633175932709867	0.0258471427222099	0.0594786726385265	0.0313858208685296	0.0421199115084332	0.0466296021598395	0.00696441971870995	0.0499657847918203	0.0518139315825483	0.0540457122950748	0.0423207319530538	0.0262577032558543	0.0175663882117906	0.0297069956769529	0.0790564945154951	0.0332864653774242	0.0524284306136863	0.0239525176977066	0.0326303141687864	0.0150607590021121	0.0542895584568342	0.0463427472467908	0.0193326601087135	0.0210505405101627	0.0749213262922663	0.00391522131730968	0.0696953816146845	0.023027924183888	0.0440895383981926	0.0622113631458474
0.0898659131351755	0.0502601271740413	0.0674228546042765	0.0303443428022456	0.036448463241197	0.0256930293485393	0.0752894216009925	0.0575243303752762	0.0759010654816049	0.0511154005324525	0.0498073956018441	0.0503046693971771	0.0540387738524127	0.0157957087573683	0.0452210024378935	0.040372492908229	0.0408343159335797	0.0433292410936851	0.0778513992580769	0.0318284558289516	0.0129893119363497	0.0584874346311932	0.0375391130366675	0.0360842788262493	0.070973565975189	0.0786161305264034	0.0244744438011265	0.0512011722497855	0.0366885018142328	0.058768901825953	0.0613314335747828	0.0495218580922056	0.101650944393753	0.0483678570473008	0.0773283931633816	0.0213638081547799	0.0125995821369071	0.0794307200814452	0.0294781443239463	0.055106234655017	0.00773444653357466	0.0175481882145955	0.0401597844342447	0.0375590274991818	0.062957513825926	0.0447465484395452	0.0442062109338326	0.0549287687865749	0.0418503267484353	0.0133885569374185
0.0629480492920802	0.0623274505895665	0.0405142164142564	0.0768274819052102	0.0371189321626849	0.05830966688487	0.041628497932109	0.038724692967879	0.0204539535663035	0.00665316438432848	0.0506743183801519	0.0357721608820546	0.0185279933938057	0.056212640719163	0.0320114474074666	0.00995717988761075	0.0187017937801015	0.0338569346846843	0.0220870941366069	0.0388768854945172	0.0783189711945688	0.0134588335096583	0.0763350077723354	0.0382286593585725	0.0421048914729109	0.0455390525762199	0.0410925504997001	0.0587489628747478	0.0118398984313998	0.0330094609245592	0.0148763251822158	0.0545651125859097	0.0457912476231736	0.0247892629591584	0.0299428811680055	0.0452732842915875	0.0188926428329363	0.0530916773889703	0.0483037059215709	0.0416619913574723	0.0466961354187999	0.0894798731964105	0.0372971976419315	0.033280784564125	0.0414495418592332	0.0316056387942769	0.0529985703657533	0.060401753068954	0.0637547815520844	0.0308281226573705
0.0399677944620328	0.040119932345383	0.0113038176323478	0.0267784803353243	0.00742562161970148	0.0387395225675537	0.0267056576109633	0.049936473947032	0.0379906693333383	0.0202205984370913	0.0368508972425381	0.0443189229924927	0.0133837971092835	0.0424491815381757	0.0407072764785872	0.0328949847177104	0.0197545098768601	0.0511537968893933	0.0437489431252916	0.022076787277191	0.0166659841181679	0.0247359000039507	0.0766853418154402	0.0531317791427362	0.0694071127054922	0.0330405285034864	0.0521109092707668	0.0237315607837787	0.0849922404622775	0.0335728900754463	0.0551694786840864	0.0355393354812748	0.01711935031075	0.0418918983012384	0.0273878630459278	0.0495363997215835	0.0503410411647969	0.073658806130198	0.0582781306003135	0.017033698074805	0.0228691042904663	0.0414286121128297	0.0625365249202456	0.0117733249935107	0.0243363399142353	0.0367324604343148	0.061563054293862	0.0494330780708323	0.0162807096727047	0.0491013038758134
0.0296820354445244	0.0210836625426385	0.0439755915387855	0.0838649819198275	0.015740625663217	0.0333472224551765	0.0353851827912249	0.052436004013893	0.0264069887709087	0.0513524867180802	0.0296835547009451	0.061558401156051	0.0316319237603735	0.0486367813268158	0.07532257236429	0.0417570144923925	0.031238060578157	0.0694404635717425	0.074949511869237	0.0495912071139814	0.0448918777602363	0.0375895617075552	0.0603753593373737	0.0537142116651287	0.0712972161073025	0.100213951253125	0.0669222402670505	0.0254731805890817	0.0901553415351985	0.0618335253583771	0.0285107941149541	0.102929912334062	0.0190250674613659	0.0517649009487007	0.0324860338933102	0.0348489383572154	0.0199317752258373	0.0605929892464607	0.027640337028898	0.0411824444613936	0.071905658900328	0.0310802976099731	0.0435658191128686	0.0705308897235849	0.0270085878455354	0.0376518941165521	0.0302309570127709	0.0683566702589089	0.043123176841259	0.0524632042356927
0.0359775249253378	0.0638287657711357	0.0596500267870981	0.0173312010847314	0.0609462735721923	0.0374897125871312	0.0072122209508973	0.0445451524245153	0.100119441614168	0.0794836791650236	0.0587816504143955	0.0614717138386658	0.0459267370600721	0.0491924772107484	0.0636890896113204	0.0224490517007927	0.0558672016844347	0.0735183040622198	0.016900011341869	0.0491889684026693	0.0492352495837332	0.0425910071507789	0.0594115335684386	0.0455159894422389	0.0345260226921922	0.046779423471069	0.0357552707011987	0.0280834112164245	0.0703607488279154	0.00859771838993439	0.0514791739514321	0.0378216121568357	0.0728249799772606	0.0500151365995785	0.0149158572810617	0.0184505584416082	0.0492828738108889	0.0391746012651271	0.0380295907260557	0.0704164576317021	0.0711137713497927	0.0515404214250009	0.0343878040931912	0.0345867638648527	0.0346447978306311	0.0441021315974089	0.0578234971352685	0.0079912245805765	0.0512852462077204	0.0680470685357694
0.0302796150642558	0.0177525734931553	0.0709963363825332	0.0241144013228303	0.0576830871175599	0.060083701137187	0.0114169145231142	0.0564687123181227	0.0663412113270123	0.0485186925996868	0.0201940145651728	0.0185977822544551	0.0398892093797467	0.0332664288963532	0.0200478665095017	0.0577899327984555	0.0287748065453532	0.0438872428770514	0.0427078245309334	0.0639507804703351	0.0323732383082444	0.085548483507936	0.0851056428950308	0.0475149992204672	0.031069143729897	0.0240217536440307	0.0606652873646086	0.0462931480151288	0.0203700290889238	0.0278777689527875	0.0277053084849186	0.0509755140301273	0.0299697210626876	0.0540932444995722	0.0456027132884791	0.0206668661301248	0.0479364188619092	0.071738154172742	0.0358338102570369	0.0321907874976218	0.0467521769546467	0.0412033702729959	0.0472396564724819	0.0341057718300642	0.0335786835638996	0.0416268046915975	0.0269256650321868	0.016545441418409	0.0237982522238609	0.051509253419398
0.0196204359112173	0.00611842870870103	0.0960149081937269	0.0479562203966712	0.0518220702545103	0.0319481179935298	0.0253786354234994	0.0311415943834047	0.0287957498399764	0.021806729982976	0.0637143178079213	0.0942238231033703	0.0450801193794426	0.0904351928674153	0.0617416985737343	0.0149789833258675	0.00813028350595802	0.048568741945106	0.0144846767369301	0.0214980310148744	0.0393198562589654	0.0110540707499196	0.0557477092570816	0.0430071303029219	0.047246317014033	0.0825790321705516	0.0697603297508957	0.0329958643717542	0.0514769120212025	0.0471717965241997	0.00909764756494298	0.0254950626343867	0.0392326487317005	0.0472506531590422	0.0593619720652751	0.0467974468944835	0.0716556499922295	0.101582244994552	0.0469975520777753	0.0267586368293198	0.0381825635020241	0.0555254595999223	0.0509267317059489	0.0556846360577	0.064003061534736	0.0878465543072834	0.10411998278637	0.0647033594298472	0.0455257072443823	0.0298558361373049
0.102317568329565	0.136911799065699	0.103115962627004	0.0811426011035794	0.0629075533111511	0.0814618247772323	0.0927735685890874	0.0737403758008201	0.0833561640738248	0.0542200972796296	0.133415450602108	0.121832050080626	0.114375599827276	0.0381425140374701	0.101122774201087	0.0260837707441332	0.134190537104453	0.0674814242588167	0.020062469129018	0.0430265629046291	0.0427797949594899	0.0647277189205506	0.0480401830993118	0.0607248750197429	0.0671439858706539	0.062252343031388	0.0723552173716816	0.11467415096679	0.0679897813949082	0.118503510431977	0.0716671812462476	0.0316692632830275	0.064008879331974	0.0812322568818693	0.0800269620123249	0.0742955057707059	0.0908964052759981	0.0653679836121147	0.0730962686913204	0.0876299855879967	0.0790761351746115	0.0702937191169944	0.0505804866990655	0.0310465677767537	0.16967168923854	0.10271672426465	0.0712590063032203	0.123606166348528	0.0459471574016163	0.0819346218018153
0.0804193001753042	0.0552465756545851	0.049518633025847	0.043650086085442	0.0443227389165539	0.0427673651849456	0.00943940728698714	0.0496692898274699	0.0677501237313328	0.0636847816465606	0.0456480031862874	0.0628199825299506	0.0511543752842286	0.0392524870600807	0.0258958941330706	0.023156940546435	0.0463945302980826	0.0278118012742968	0.0593682458496611	0.053273285188079	0.0332083138722294	0.0512222370103503	0.0238851663754269	0.00476194879969462	0.0490093890141603	0.0707101706124727	0.0289751848160456	0.0752698056551722	0.0581303329888803	0.00987976814153839	0.0628911593918164	0.0409488401109702	0.0604696530007449	0.0386503788818757	0.0432052593109173	0.0516077870016473	0.0613742926200012	0.032807302214617	0.0754656175398135	0.0459677090307588	0.0604430304234708	0.0480136726798334	0.0783010277832226	0.0730329930828834	0.0139361156161893	0.030938029720564	0.0387235697416548	0.0655650297639222	0.0156424888900208	0.0516840729451734
0.0226300521105189	0.0105005603197066	0.00646828974603063	0.0408919123013537	0.0471643178373677	0.059704842300826	0.0366211002291575	0.0428009203246028	0.0372834028442255	0.0626003520180494	0.0153309010085473	0.0692375032327553	0.0962495525137177	0.0204469178501828	0.0664065560938599	0.0611204793854384	0.057460077285451	0.0415039519272322	0.0347778856744944	0.0438776204136927	0.0241543670403677	0.0438527561158278	0.0402495741107928	0.0146457189235054	0.0117984824671448	0.014497447270887	0.0458344207182081	0.0484680444328013	0.0258197070512429	0.0169402581313354	0.0484562968308165	0.0399627733276308	0.0289787253204277	0.0523148076273114	0.0037507544205503	0.074946830512126	0.0102493785599445	0.0567868257296373	0.0107213134897352	0.0485541245024941	0.0223090733071841	0.00738145598276932	0.0476826384541984	0.0289672768937227	0.0562647541503738	0.0654747729598484	0.0411146339390843	0.0111933605991521	0.0228639312715749	0.0544341823206411
0.0960047959660332	0.0357897892988794	0.0785249485720004	0.098262962153952	0.0485737844599173	0.0770486079033606	0.0301617696216408	0.0313771204422363	0.105550232790567	0.0350393811550333	0.0307341275710715	0.0717635232093548	0.0616494605592377	0.0520302481689498	0.0166050543565657	0.0494208905052024	0.0939061041013171	0.0997958490524821	0.0756797794417961	0.0714707110498965	0.0658475347878579	0.0580972285975364	0.0553815931887455	0.0653388224266599	0.0425511819339075	0.0482975579298402	0.0909490695651346	0.075598084792943	0.0723726984658711	0.053637617895176	0.0502962319050871	0.065973286266201	0.0636239874206899	0.0796783519463013	0.0648276877194691	0.0546766715962567	0.0249801797147999	0.0377031906840747	0.0497115762810444	0.128252076146796	0.0376304053799159	0.0561092489631121	0.0607282499367346	0.0732128912942482	0.0828636403413029	0.107379160395937	0.0722881552504752	0.0680057855351293	0.0503629602385573	0.0768393485764559
0.0252816074505877	0.0193100475157391	0.023614690376649	0.0372064517593777	0.0539857773536521	0.0281988853637725	0.0974432547327382	0.0500655028689466	0.0522772716257773	0.0336248665034436	0.0234041656408533	0.030122318748126	0.0211930962032036	0.074442641063127	0.0402539729321169	0.058411641793931	0.0519265910175528	0.00428875932177968	0.0629307867341415	0.0332607821098091	0.051862303718558	0.0540862502947468	0.0203146110912176	0.0457400765061297	0.0394254435447783	0.0382603947943066	0.064199164457168	0.0152669544786982	0.0178224694156783	0.0408373937610935	0.0031930662752165	0.0498370026736795	0.0278709759172961	0.0288401610839485	0.053693992132761	0.0494388198516308	0.0452097398375107	0.0987652009939868	0.0161758505496125	0.0323942010849	0.0877506909842846	0.0601332238577885	0.0763083610622545	0.0606307827469152	0.0275802510853097	0.0537420172758718	0.0314200909470119	0.0713014718083785	0.0423990800141194	0.0741735062756056
0.11587818993022	0.0883925783282341	0.0879514157996391	0.126219623539339	0.0697969513875857	0.11928630513572	0.121550586887806	0.0892744196006857	0.11787034119652	0.114963180196447	0.0716529090666422	0.0770422324388708	0.0801732390122502	0.0798401534144931	0.102595928548108	0.0512106318432511	0.0913395570109977	0.0741115650002899	0.13624726059291	0.070516718130242	0.0469413952785215	0.0576408339430477	0.0678204942323609	0.0950202618854868	0.0749599818617828	0.114820003774968	0.110015073748234	0.127576704786677	0.0986088902790413	0.0741672168933876	0.109297620697335	0.0806809236859922	0.0750654426654463	0.103239190278964	0.0968316063325493	0.113117314661717	0.101455679057904	0.149205229043954	0.0961110551176835	0.0937844210372501	0.0746510276234299	0.11861398820436	0.0684961432696594	0.0828983108988319	0.0646044855727217	0.138593282476152	0.103303405201282	0.0844257323417505	0.0609726228939817	0.102845689289917
0.068156373095478	0.035063378300583	0.0481972103295284	0.055245407585851	0.0445491160275487	0.0507550856026005	0.0645686150767523	0.0417707128557005	0.0195449470550814	0.0484428667973005	0.0291112496803962	0.108216976761651	0.0123731118076942	0.0688236580529951	0.0737255792744106	0.0748953518464588	0.0688095128167404	0.0670116895548568	0.056900033490578	0.0888922363475039	0.0503486308066356	0.0756228360774237	0.0383324365300329	0.0435053463733923	0.0328947566672821	0.0580390453291101	0.0626117874484558	0.0440909194609366	0.0551962586178203	0.0911061264762639	0.0442926579439821	0.03901709841103	0.0928647987629699	0.055663498141191	0.0296173309942455	0.0969232161376509	0.0264599190725898	0.0306775529682739	0.0548743474688356	0.082428425690875	0.0462515299526545	0.0703981934825724	0.0312550078552574	0.0612052533494185	0.00944491421246641	0.0358791817688043	0.0836462510731192	0.0300576160037768	0.064396899797314	0.0761382702195696
0.063716847872434	0.0404166077358528	0.0162629073798383	0.017440680658143	0.0669196313949838	0.0332950509558192	0.0240545143320937	0.00946851393963055	0.0752855482033333	0.0297373161915547	0.0519215961948831	0.0186070270996885	0.0278114803215075	0.0397738392151386	0.0143680458492399	0.0397665285394438	0.0362213145267162	0.0845933406422497	0.022229833277708	0.0719703033410842	0.0383628657111079	0.0294767227177755	0.0982897132442053	0.0443068870300995	0.0585595324699822	0.0366843528624289	0.0407894473654218	0.057410990593861	0.0310999688875131	0.0101986480111203	0.0588272445196042	0.0538072937669876	0.0852604613817407	0.0485281719839841	0.0265969718423707	0.0315969526867386	0.0331026641398009	0.0766529445460049	0.0233363158841708	0.0807106666920823	0.0452949580421177	0.0614242481775732	0.0581628731780893	0.0564701327875232	0.0827804139311335	0.0448522340263414	0.034401237159724	0.0441206185575513	0.0386303365956923	0.0208776060090141
0.0296896462935321	0.0731881957946013	0.0710840315912004	0.035186911343839	0.0944836121761256	0.054327956676802	0.0905820551479078	0.0947030052828235	0.0490187421082885	0.0427527315912294	0.101095634348509	0.0636649552156891	0.0635312741989683	0.099405219593301	0.0898328665685789	0.0663740265918627	0.0593228700406343	0.0265109629088708	0.0591938263607321	0.0646024561250252	0.0797266677433649	0.0364811428662494	0.0535814337612013	0.0320693832478596	0.0725470541683651	0.0822967879546377	0.0519925634311389	0.0710251630416664	0.0770018600930913	0.0659361245535594	0.121980985350126	0.135455516826835	0.0751640361014315	0.0848110798797244	0.0444930785368646	0.0685430031513006	0.0866216860019383	0.0614909412924774	0.0851089317618715	0.037692128486534	0.0345462831065948	0.0667222228052557	0.0468958834952024	0.0388784504683533	0.0956426350604499	0.0995980268047365	0.0840713371089725	0.102762381606245	0.0384842098985883	0.0828026313363513
0.0332603916916383	0.0470489086533429	0.0395957722880524	0.0313544825137093	0.034038083172546	0.053639555526915	0.0316919899082809	0.0627303611116443	0.00762888074901384	0.0157899135805591	0.0136159480020098	0.0314239230294771	0.0244889482445821	0.0382409418954738	0.0375900050324777	0.0253788880316889	0.0341026596457241	0.0180830332857194	0.0264841459604742	0.0612058561492608	0.0598798275702127	0.0247646815713819	0.0328522974371687	0.0692100331825849	0.0422836196130428	0.0282124127917571	0.0716522364647531	0.05266820730589	0.031951663918671	0.0223258350447148	0.0386744883690086	0.0545937064905962	0.012939700208154	0.0336629027645865	0.00681124460709972	0.0115976949045508	0.0151788279889475	0.0241128393441305	0.0586797759172426	0.0481370824490309	0.0327058459830924	0.0373850143453497	0.062129916786294	0.0293937735503031	0.0586680814010907	0.0593791647666148	0.0270508679061394	0.0172703039329685	0.0541372536508198	0.0121038351212384
0.0150202085088377	0.0357949958262842	0.0289185986793128	0.0138928605032783	0.00883669955546418	0.0191953878801268	0.0190923118426927	0.0669095863797728	0.0407828373884947	0.03338462209765	0.0541124426329694	0.0188923062593348	0.0114137575645324	0.0281810281477185	0.0234520374712518	0.0331050391844208	0.0203840716345999	0.0262013906006094	0.0270274492929656	0.0314949257947024	0.0418214395475682	0.0130101437718805	0.0220673116812256	0.0205766512840661	0.00655146672730962	0.0408531444536709	0.0478377714116366	0.0350660987578195	0.0740747424112302	0.0244841258282545	0.0654617556950805	0.049407216993836	0.0400176299737828	0.0184066466744214	0.016872079956987	0.0272294111631163	0.0256329455942765	0.0267308857440009	0.00616391422944423	0.0105654507852408	0.0217255591174129	0.0592034094439543	0.0507997345297808	0.0209593967539474	0.0616520450928402	0.011615248858684	0.00530819237418813	0.00834188537071519	0.033897989025749	0.0285035955383492
0.0369885390827351	0.0253603051971526	0.0411253019335251	0.058152747518855	0.0395708262727493	0.0202342942172071	0.0389554579864388	0.0319690580879157	0.0473784316757837	0.0441320406743785	0.0338030336344565	0.0350738115827807	0.0259793766331511	0.0706566078235433	0.0406512228971786	0.0291931154792581	0.0463988161780126	0.0465028216969637	0.066646570752906	0.0195971116943641	0.0329125325002635	0.0341439693751182	0.0151150585811918	0.0353779670199999	0.0856805224209709	0.10343835734038	0.0397148585842856	0.0263057661278383	0.0659317809834294	0.0619664333661459	0.0619955682736637	0.0620089515660457	0.00824814531750751	0.0477280291944718	0.088266131956656	0.0101165255694234	0.0162419778201157	0.0282196233623576	0.0372399701340616	0.0509546882546641	0.0179360503612602	0.0343590806409852	0.0488108675291169	0.0717538335777553	0.049322475994444	0.0390433361751642	0.0571176471723311	0.0536307047925123	0.0220987920347021	0.0670145521489214
0.0222082763716774	0.0301001692403083	0.0442916985543905	0.0152773265042014	0.0721027274435246	0.087927812738476	0.0687159488426508	0.0435943094778377	0.0520409164239534	0.020873272645366	0.0489129116867463	0.0212830855547387	0.0463960867710737	0.0307279808156833	0.07070094732605	0.0452861118436509	0.0593156853181694	0.0613596660976655	0.061548359084791	0.0343172465975155	0.0463213646973154	0.016598877853525	0.0367427679505015	0.0137256621363059	0.0787347884697089	0.0231716315511796	0.0227515229189015	0.00625556775210452	0.0340722470310838	0.00628632856324715	0.0312841144907268	0.0620000761681371	0.0485580228539106	0.0494582422976646	0.0626176040883656	0.096050816050946	0.0717070489522258	0.0549553279790445	0.0489184521759918	0.0746888013461215	0.0480422162845857	0.0491725375297251	0.0314336452666072	0.0350249177927401	0.0548120890566324	0.0412086215755677	0.0219956084679874	0.0305878659235714	0.0750402399613874	0.0921272868736077
0.0584984927461247	0.0658878246179558	0.0776724880546162	0.0266043566969397	0.0266861502867233	0.0711276725568959	0.103041000207035	0.0751264197472028	0.0351509385000208	0.0795900303316598	0.108434224823221	0.0885316521764221	0.0296707020901849	0.0835728854758511	0.0600273679996999	0.0246437996319115	0.0429914753168218	0.0818610437531583	0.0341526724146149	0.0705262172972023	0.0537810206229019	0.061316518814428	0.140804376485814	0.0748972198957331	0.0906788361634472	0.0846259797347103	0.0560114186003176	0.0330891716978134	0.100108518710322	0.0288724637867212	0.045207316699264	0.0628727917748973	0.0945835240096947	0.0847979869459582	0.0344673362151037	0.0674505907836618	0.042079565759971	0.0601924079009347	0.0202759866404622	0.0879173929808619	0.0470867973203583	0.0391333525720925	0.0175346255522153	0.0481892432349897	0.0255634021658503	0.0667751495397599	0.114331499072216	0.0365481071997277	0.0639161793180991	0.0547181444107757
0.0245803346265912	0.0209504368398066	0.0106157997455425	0.00759364114767665	0.0603564041786622	0.048533284880285	0.0155361195887511	0.0304061186327653	0.00509958307390764	0.058283170115487	0.0621927969980423	0.0485112841170557	0.0178192308915957	0.047682710797966	0.0335986121387406	0.0509816765701217	0.0310524320248737	0.0268387930540152	0.0618246856288732	0.0347063204578622	0.0208679073925729	0.0319493034386119	0.0171365604649825	0.0481459221881199	0.024017121869304	0.0666806575045815	0.0259524513298648	0.0754719569790117	0.067835936811468	0.0541909666747817	0.0565260395404897	0.0142625071905468	0.0120932450460065	0.0266373985366608	0.00855075141041049	0.0438061593321499	0.0206352456540083	0.051398521833151	0.0497827046680811	0.040590221747788	0.033732483352266	0.0337045772699366	0.0427315728112935	0.00498795572628316	0.0579444297657133	0.0643816889816507	0.0920546583929635	0.0382881174363547	0.0425098727811529	0.0248905486754134
0.0136295769129612	0.0152486036770912	0.0540710805607036	0.0320185865325706	0.0267695256588114	0.0397947990591396	0.0355060978948758	0.0470118177866172	0.0185291527476029	0.0471068614273728	0.0333273264230316	0.0327148311534485	0.0511310524560927	0.0297988058705576	0.0179176587476289	0.0796804856770389	0.0395975155957845	0.0498799398952731	0.0538999426336105	0.0231761402878499	0.0339292861375463	0.0143906794995365	0.0157741060300386	0.0174201062399519	0.0489369174583545	0.0304826599265648	0.0404054044732051	0.0168419767863234	0.0608746464840911	0.0381180728928641	0.0272319495318734	0.036905993758576	0.0285241581765142	0.0229709405400989	0.0545718085152575	0.0108514714806624	0.0483414725034778	0.0376557660162278	0.00986889059057851	0.032439287647151	0.0342519861072989	0.0222875445230973	0.0202196616023049	0.0268612161143646	0.0304803666861372	0.0662958551837843	0.0365555977091805	0.0341483576748268	0.0357162356819092	0.0365252387903704
0.0498061525509438	0.053150577720815	0.0290165702075573	0.0219669690146015	0.0532029652093659	0.0351898121563159	0.0168335600596992	0.0516326322189535	0.0168789806403496	0.0147339573879607	0.0303880550151404	0.0302658936624462	0.0147431334979699	0.0303687643167252	0.0339497356875205	0.0184608084522001	0.0453930178993169	0.0584569757801282	0.0408016890233165	0.0364408338643794	0.0339526058257978	0.0378721977162826	0.0372326001718977	0.0159328389636507	0.0196584835125565	0.0647253846299309	0.0805499149211252	0.0325749027309766	0.0262313648573436	0.0716035552666884	0.0146392492739109	0.0578615208339532	0.022446154437324	0.0357561183004042	0.0326346258391743	0.0368940677895851	0.0379514399004307	0.0672312654801895	0.0540494800750536	0.0632632216944348	0.051328575009285	0.00469022969229698	0.0113632231594944	0.0359662905736385	0.0127392533043273	0.0498617796553282	0.0323719895012411	0.0137005415360623	0.0379211432076421	0.0701274528269329
0.0245866796408263	0.110936225119436	0.0414630513009197	0.02790112139765	0.0374472979711915	0.0698538374709715	0.0398880111497841	0.0857976294988393	0.0454189293398523	0.00744454368907605	0.0490865862310723	0.107152061384437	0.0428274345311008	0.0490536750263892	0.0303798501658625	0.0416301198182398	0.0774657089731256	0.0475167057866648	0.102168800521648	0.0298330582773658	0.114732955932267	0.0752010015487839	0.0538853793535703	0.0531437897710316	0.0521908197019284	0.0178077510604247	0.0841018567553113	0.0854382952356009	0.0591070492646349	0.0874174539112326	0.0193830593857548	0.046988261481845	0.0747173699693518	0.0722856441410711	0.074308146968827	0.0105893913191292	0.0750665405705665	0.0471340107266367	0.0203158349449515	0.127763567288196	0.045886894360401	0.0559658432259838	0.0823527406915914	0.0818711727408372	0.0261544799398344	0.0624800412642261	0.0505430676632444	0.0862542746615871	0.0454708964501031	0.0835225558952269
0.0869093185471334	0.0421853753452934	0.03750563719764	0.113401139673401	0.0279451302067601	0.0726170262365029	0.068787145849937	0.0534841315125487	0.0402685227118614	0.0446427928009091	0.0495711993370344	0.0632255010089007	0.0702652607717932	0.068744814484134	0.0503237961722285	0.0378235410464713	0.052581134232974	0.0776266090379659	0.0317695395117273	0.0590004196409865	0.0328794615119606	0.0924070021981722	0.0762908702861301	0.0449587689500027	0.0488777851593994	0.0634781827660536	0.0280751209111003	0.0753574827191547	0.0542222704845103	0.0523818853980558	0.0672965326715916	0.0936772313341988	0.0265511565877816	0.0411848877694877	0.0363230736162801	0.0928916648348261	0.0611593082246854	0.0690069860339698	0.079893411573126	0.0870464895741218	0.0988146980151435	0.0761850624881085	0.0705643175065421	0.0305637804723947	0.0955100995601183	0.0196636328349027	0.0381645205748022	0.081521393054249	0.0182142664239393	0.0456024583012706
0.043191812572821	0.0593153399446349	0.0458945159693339	0.0336355439494072	0.0199277699155377	0.0165675391665268	0.0399303992552266	0.0352047755711139	0.0345954323892114	0.0266776941958727	0.0365619208199682	0.0318246452109211	0.0374636720847944	0.0484289534845757	0.0300915825391836	0.0241201881583374	0.0303881163983055	0.0408003539262553	0.0277135012859292	0.0475749354695369	0.0910024782381722	0.0167707066273285	0.03239458423955	0.0392587051626913	0.0575826337560437	0.0257843824910526	0.0800552571779799	0.0114693089933377	0.029067537302936	0.0990873360379685	0.0388376609925622	0.0339813451628953	0.0616016708428026	0.0248759486407839	0.0598269493058103	0.0322540153874832	0.0419142978064168	0.0308775050862744	0.07133047786858	0.0261929722668811	0.035701883753508	0.022768221594815	0.0191016648467317	0.0549374952251784	0.0292677368052759	0.030269190473014	0.0190815676874648	0.0368842047104719	0.00808059363086754	0.047665732316335
0.0685564335306323	0.0499951889259537	0.0182277111903641	0.0473994098626321	0.0398475472920003	0.0367102686585498	0.00934407488868946	0.0596003524339244	0.0263406273146916	0.0602513864459289	0.00551252198833392	0.014338191556228	0.0237996304059293	0.010120414714068	0.0409189907391852	0.0594972531400232	0.0262340279360414	0.0482663282300218	0.0162282498672897	0.0974740877647295	0.0545695236955693	0.144656596172151	0.0381897589632312	0.0051013746482708	0.076581700472733	0.0549032750065321	0.0657092862859984	0.0708689228148255	0.0866142010621919	0.0202930866979102	0.0250256641638596	0.0675310405526185	0.0281190497662866	0.0331711781026617	0.0585936041453988	0.0293337167099463	0.0366324594066464	0.0168821840377749	0.0838752319845257	0.056317936003324	0.0242656691498658	0.0242380345924025	0.0748953857047336	0.0312026066028625	0.0734509376979879	0.056824581454368	0.0445855986485322	0.0486235335583635	0.0109917598700813	0.0591677844708503
0.13209161543429	0.0536766500338602	0.0567761427190559	0.0804209342217634	0.0309845249100341	0.0487727228064837	0.0446531440960298	0.0341489802027908	0.0523081223472541	0.150950912356972	0.0383213396771525	0.0435463739145041	0.0516715885870379	0.0463331559794981	0.0420001586870165	0.0577643014319831	0.0461662776944817	0.0419570842543917	0.0506643496329253	0.0403350374836386	0.0742613366249652	0.0497063522450803	0.0357457611800854	0.0477464231887887	0.0558198933059541	0.0540724193275842	0.0543379131441032	0.0481222650664607	0.0576408450016175	0.0786998531651216	0.0738357901591701	0.0649458560508436	0.034522146686588	0.0775530440066011	0.0618179211227885	0.0429391344775101	0.0510997218513761	0.0696891789817228	0.0733258645689677	0.0404583986237283	0.049166156633835	0.0851552572715091	0.0408025825994017	0.0497107570101533	0.0425697752444969	0.0433138150590144	0.0548251972221697	0.028427239904347	0.0305182577218085	0.0493135398906071
0.0195986868025722	0.037201283266667	0.0357335745900756	0.054342294343535	0.0770748277092359	0.0242128317223642	0.0464824953296662	0.0330605366557184	0.0750347365414526	0.040286133093764	0.0355457338141682	0.014195426921231	0.0201687579525108	0.0538660296014219	0.0856127580780441	0.0460997686274975	0.0244879247079208	0.0253512574347137	0.0608869569839034	0.037656179382112	0.0393809405039857	0.0516470390178072	0.0511584867353143	0.0496826488309601	0.042768218488574	0.0485487325294595	0.0446088024159696	0.0490855755426316	0.0627450253052822	0.0576157987102583	0.0247567924005353	0.0290532590552147	0.0340415377261022	0.0625655678561851	0.0387504742745647	0.0554751350349416	0.0380209294244137	0.0372159801195414	0.057840614563298	0.0629356096582989	0.0250132862436612	0.0111076210223072	0.0145425135364745	0.0633341057955958	0.0149045706831831	0.0499039570765782	0.0146909740825778	0.0380523078729032	0.0389667325919559	0.0151721999185315
0.0643553108733879	0.0369563787645736	0.0570389475442316	0.0455990193853596	0.0403860366093592	0.0559445075588739	0.0812414083265917	0.0364210505573457	0.0630061351902341	0.043314517171094	0.046381869452106	0.0556971147085017	0.0409298975881976	0.0154996842538269	0.0471684731770446	0.0517073570493289	0.0822073510417967	0.0547552748392381	0.0266649851007084	0.02786004334899	0.0711007476199969	0.0139792048215579	0.065557980067975	0.0391713108387481	0.0170966498456546	0.0573754980197948	0.0275925026415963	0.0432126292728885	0.0660836432790816	0.0573321016206532	0.0796499215385853	0.0469603559301088	0.0309901367507954	0.0297643693438934	0.0468277841194413	0.0175791308678615	0.0476849114566233	0.0654693001570736	0.0124573286554687	0.0779761322072145	0.0385564067629402	0.0337792930307444	0.0313374796858028	0.0524490542518442	0.00929005809280938	0.107713745969124	0.0158221656780772	0.0297993379766567	0.0174963321727727	0.027394811786108
0.0712695774193856	0.0383309997360583	0.046837423127385	0.0155145883359703	0.0441678271651624	0.0284828460680587	0.0134679697658164	0.0372776119260678	0.00522026130235729	0.0329976484320309	0.0456492192195442	0.0119564735874469	0.0260264847168034	0.0302229159980585	0.0649167773901824	0.0338550804086905	0.0462469689254455	0.0118052853298158	0.0192011101256673	0.0370873245799384	0.0107807408585785	0.0281300581746448	0.0142945961170808	0.0259791214523606	0.0325741086011569	0.0231893787881996	0.00407721662926861	0.0324237779444052	0.061844568860165	0.0434507868841738	0.0523009013045024	0.0268722833524154	0.00556342770900288	0.0970260451684031	0.0270918106054523	0.0957273280801992	0.030391585887343	0.0478318682488537	0.0413685629648626	0.0331798708875998	0.0361785464101572	0.041481339905924	0.0320978917231786	0.011369508695843	0.0221749565603504	0.0643534388626871	0.0468455900349702	0.00960429329754835	0.0817163867415012	0.0157446072495976
0.0432563005638947	0.00500181086460504	0.0115139083977208	0.0287304506750329	0.0442660742257409	0.0380858781860836	0.0388768423172009	0.0650482480359933	0.00646336817553588	0.00536997666524418	0.00787738570775521	0.0711312886714891	0.0353956423874945	0.0289567180850313	0.0104037408514412	0.0123149879099301	0.028475393367142	0.0407092421093	0.0808232109965306	0.0340564195874491	0.0408078264122754	0.0401354144634299	0.062300889914486	0.0128282274621908	0.0899328664544059	0.0372632974170698	0.0766679830515796	0.023071726929387	0.0116348511023726	0.0449758050740173	0.0748208795849754	0.0581191086390397	0.0286401858282798	0.0264125325028196	0.0154964354400028	0.0191102847780456	0.0222562225007233	0.0402448896534291	0.0569962973646929	0.05151026290569	0.0397313873463613	0.0510399101111953	0.0394001738107273	0.00458834217858226	0.0408177301083059	0.0484678064616628	0.0116401092076527	0.0288483964334835	0.0112259567923797	0.0435113777135694
0.0600470560546194	0.00857086133766269	0.0358731985907251	0.0220732093176306	0.0721199970136834	0.026335896561699	0.0293796787592946	0.0598497604577997	0.0547685256013936	0.038495328097264	0.0720765545103621	0.0591782163438651	0.0395455183876365	0.027837540129029	0.0839600221692592	0.0204142817660284	0.0328817262326895	0.0725428951257682	0.0200787777032293	0.0431356363195838	0.0597132721421905	0.0367322960710752	0.0327780397208146	0.0778569373970111	0.0057553477555226	0.026681093224621	0.050170717231693	0.0109239394143688	0.0719230478262148	0.032968765461585	0.0619541755258933	0.0560701033804192	0.0488037773951658	0.0577590006683587	0.113941870225465	0.0340422864080562	0.0261747125840514	0.0233786773112103	0.0650830266827813	0.0346820330015009	0.0674255964748018	0.0692032768997567	0.0155347059765224	0.0653852755342684	0.0602090833340826	0.0559618603533201	0.0535414266969139	0.0125197673295058	0.0431551575145168	0.0464660228322244
0.0440823964919876	0.0508881046414287	0.0192107143539887	0.0645375231585169	0.00674602161824234	0.11645615029856	0.0339624205606668	0.0135666942826799	0.0195093476930912	0.0351680571966772	0.0312980376446272	0.0472892497420809	0.0135494383195516	0.0229278449611231	0.0406467216451708	0.0319059305113093	0.0450674705847854	0.0173597009267513	0.0226540760134167	0.0365819602910082	2.81661938576106E-4	0.0973940945328052	0.0178581738960858	0.0262452162873909	0.0414196741782106	0.0611095666304728	0.0204498213090922	0.0516710653106313	0.0269302175010173	0.017158910855918	0.037276868801905	0.0390260376070772	0.0423502223764575	0.0601651869744905	0.0517887098952899	0.00777601126475136	0.0292018017837564	0.0567216356947885	0.0182880785571192	0.0268558603529379	0.0145935573344519	0.0224422400920393	0.0219937891207467	0.0161583063010182	0.032390527275185	0.00746901601515789	0.0435987936192563	0.0763604910769568	0.0386283033472427	0.0123364452312196
0.0339233470074803	0.0224396432426989	0.0269462630496253	0.0347723866932743	0.0991603188138199	0.0360186215432518	0.0413341413947913	0.0318048609039627	0.0129867305153133	0.0493980957531462	0.0233273302595008	0.012834541966481	0.00775457279718986	0.0395541237912948	0.0200408801956623	0.0293868663211527	0.0351802904153235	0.0482099739195957	0.0500655635689782	0.0312951455360476	0.0253263788327119	0.0684111401145698	0.0407711590369479	0.0557490721380186	0.0261905011782994	0.0570353304275464	0.0239033031948794	0.0904673384008378	0.0302585706225063	0.0669711203165044	0.030273081196345	0.018093372305908	0.0451519851089927	0.0370702525708849	0.0280155892125725	0.0492364788755695	0.0329266322840988	0.0372041922529841	0.0529490694831817	0.0304873084537747	0.0123713614604751	0.0164740117898448	0.0781945474967923	0.0330044550731934	0.00517888044312176	0.0389030740646469	0.0169707490613403	0.0161765862758224	0.0575484115146648	0.0316121030425769
0.030174748525721	0.0633866582942452	0.026988079480189	0.0511646725986955	0.00824313747901865	0.0431103470519004	0.0700041711410863	0.0327840497202679	0.0248291937500556	0.0458643271365121	0.0521472969682231	0.0306026603441065	0.0519165009793582	0.011473021662375	0.0135925425538642	0.0406589645385148	0.0296413267521156	0.0362601300483494	0.0469932546578017	0.0480169699653446	0.051616189483476	0.0299457874132098	0.0606860664949188	0.017120071778108	0.0233498565090088	0.036564994573116	0.0423562502929662	0.0588345559019748	0.0572079899339533	0.0408872052236259	0.025021861571135	0.0316006066256688	0.065778431585836	0.0268374193959647	0.041091186327701	0.0135762563271179	0.0326327680896442	0.0389556892797657	0.0547964121246875	0.0561859345504878	0.00870333169044878	0.0249787931400698	0.043060128147165	0.0348736868114887	0.0234058080739642	0.0579870139163951	0.0285983087268436	0.0423012096563739	0.053373952950843	0.0166436409866596
0.0519366458182552	0.0691160484930562	0.0431361973609992	0.0152900315390788	0.0427978079262209	0.0801997819737766	0.0873001229506284	0.0118753014736706	0.0831179851522124	0.0234096023304647	0.04207690404844	0.0285100035678882	0.0202905038313493	0.0450930663748031	0.0731135051380099	0.0344868542599945	0.028750381591919	0.0317443265686426	0.0331053405339697	0.00613982796562584	0.0775448964445327	0.0443462667188552	0.0363462269025273	0.0836856960674242	0.0558860488592135	0.0555891005503534	0.034771340534965	0.04767155065303	0.0639287711431434	0.0692421445343983	0.0656901017280381	0.05618813229644	0.0485708500052655	0.0605386892922039	0.0481710618532405	0.0015936170377717	0.016025651465433	0.0353295507089745	0.0115115225398224	0.0114823108777425	0.0243652591698254	0.0319038745373211	0.0436874988588177	0.0640790071408141	0.0157524056441066	0.0408677178391146	0.0330721270547939	0.00475177259223398	0.056427154626567	0.0523855983289074
0.0154331670409129	0.0435204329667866	0.0263331894360771	0.0611501608583436	0.0466611500006762	0.0368050927109415	0.0393420742247076	0.0152505510599617	0.0575031425810381	0.0324476499131139	0.0134765038220087	0.018924445571345	0.0272037248313407	0.0257592758583027	0.0479980614205108	0.0323373897281413	0.0473603812222938	0.0121920066338084	0.0159067781471711	0.0191706503992225	0.0349753418962446	0.0273238443056045	0.03119365877863	0.0472302093553533	0.063874292451318	0.0885350650973466	0.0339275161615822	0.0096654146808046	0.0502547476680413	0.0240971763775012	0.0236976472643895	0.0157451568888627	0.0528003292574895	0.0318902945257938	0.0501847293454433	0.0249332527159474	0.0439034057212069	0.0314967918095701	0.0806159556945503	0.0600139470138021	0.0560312852067709	0.0389920448516938	0.0585500154103011	0.0328640615246857	0.0735090895361955	0.0335193594826491	0.0118911008425846	0.0481410429527353	0.0826794836822491	0.0309866960198612
0.025550375535158	0.0463644319814715	0.0527112549776393	0.0196583375965112	0.065304046844247	0.0683274787936279	0.0415323876281596	0.0134242363436382	0.0488751630175942	0.0536049794356056	0.049691045238103	0.0267642551676111	0.049872520948391	0.0439755725670934	0.0561519820882478	0.051185308031694	0.0173113596921999	0.0706508618705653	0.0337928075135597	0.0342346136313192	0.0504125125316206	0.0574800880522151	0.0576577812579905	0.0297625326394156	0.029257316867471	0.0503558897761622	0.0502553814937634	0.0571393735348706	0.0268386328217311	0.0501494653444381	0.0356989793817863	0.0154111160011866	0.0134651736823863	0.0277196196697362	0.0463803738085949	0.0464409676346614	0.0419954195499581	0.0529964530926608	0.0395762982305571	0.0607617619764116	0.0558111287552841	0.0354263161970787	0.0352786151137272	0.05830867482485	0.0481348437432389	0.0614469820275431	0.0193236804645211	0.0170129028971895	0.0437054818299803	0.0170844229133501
0.0396533109854701	0.047448706497814	0.0194459549223373	0.0811471943178771	0.0734114738996739	0.069354459100099	0.0537758192421232	0.028284241517957	0.0661985118302445	0.0330775994153098	0.0469837543393876	0.0833239460027626	0.0818229390751291	0.0395955547734149	0.0679945800839045	0.06466772196857	0.0661943093526936	0.0545152423931161	0.0563664036711799	0.0726265297301647	0.0730189253056658	0.0498990212391265	0.0442764281190353	0.0405921526989158	0.0416992406908155	0.0312658406647766	0.0438569362834033	0.0570853711421762	0.0631065551000791	0.0249728638969815	0.056885733696288	0.0568782801704869	0.0504461628225904	0.0309743735133114	0.0727514872431574	0.0758378539358973	0.0678430093109349	0.0335631203802927	0.0462079715976508	0.0482047652117477	0.063111320480932	0.0606877343976993	0.0557333575450609	0.0813871453861895	7.95672339897687E-4	0.0498153952224925	0.0637893407846577	0.0331684284551816	0.078313153015777	0.0733157168479038
0.0198406664477051	0.00632694347867357	0.0165359574687819	0.0476700378082087	0.0311215806098614	0.050541003024968	0.053503844063426	0.0418505113867358	0.039542762652031	0.0129321462054464	0.0203125919743124	0.022280368674995	0.0808784711112549	0.0542652695462217	0.0169831371809401	0.0244975790233749	0.0506399835244859	0.0471331355975899	0.0293701718150133	0.0120457630419475	0.0236203580263636	0.0358367193110877	0.0802695968304106	0.0092660817106592	0.034147823114515	0.0320001759160165	0.0499361784788264	0.0602333652948862	0.0266664557994196	0.0395650503643181	0.0258676693966755	0.0436902229211857	0.0310451121247263	0.0136342743835679	0.00523912052461718	0.0401940057812232	0.0395960870730038	0.00838621162698301	0.0279301703348709	0.0206370235023004	0.0353564307161866	0.0113339240823252	0.0129584726283957	0.0291164409734792	0.022841838902943	0.0184670106241427	0.0170986842120205	0.0280908285659928	0.0221865504057726	0.0426802436706171
0.0574860775987586	0.0513199049172629	0.0268586876041767	0.0356280323149442	0.0176089709589913	0.0616763926755262	0.0590488333175309	0.0562177901811464	0.0320129753421621	0.0540976262180486	0.0928746017155864	0.0376844985515027	0.0513867306814843	0.0660064060852172	0.0202289628294137	0.0321315687574852	0.0441092547310392	0.0518942049770386	0.0157129545509057	0.0107427214168664	0.0359082280374948	0.0588573991981705	0.0401129348101083	0.0331592287393204	0.0560196228561943	0.0212065142620752	0.0392823571548157	0.0694219352752291	0.0177998582228429	0.0191785445204116	0.0540241020539555	0.0339632364023233	0.0521702138492119	0.0456073148626753	0.0492015491306869	0.0243546482983639	0.0125822564050834	0.0694712493590622	0.0512374210467633	0.0120141174744312	0.0761049518062244	0.0308717213586658	0.0302846156376881	0.0127253248471326	0.0385108169620744	0.0617664653967264	0.0317310670864312	0.0489285703079458	0.0657225689294401	0.0525667369014675
0.126439536283652	0.110309718103961	0.0843036671714926	0.0915500680238011	0.144456780423731	0.107261232410457	0.0474702580390132	0.0861787660200035	0.0911243364265731	0.0771434937152331	0.0950513898879475	0.0770294938727037	0.0832869408573283	0.107450848506037	0.102474738573984	0.0662533078231763	0.0737593786507845	0.0452370729480213	0.0634975598405435	0.0906431507476241	0.119548692595503	0.0903473306783023	0.0302893757217296	0.0473776840937165	0.0605332613233807	0.0762141946746595	0.0956719064022877	0.0716431330912049	0.111925951478018	0.061496815283747	0.100034897144396	0.124073195033965	0.0980491291136872	0.0786039571595349	0.124683705764155	0.0387177534892535	0.0305239014108675	0.0967514349675006	0.0429665721119628	0.0847920693872725	0.060676583947228	0.0906338662013996	0.0934259901726645	0.0503309409450409	0.118265557013732	0.0415554845963288	0.081091405887548	0.0706002946664347	0.0872499230331007	0.0449441883421297
0.026595689930603	0.00483997213116698	0.044105010226455	0.0216578100521936	0.0287954823407909	0.0489187531867381	0.0252609678259908	0.0188062953331272	0.0236339747377414	0.0316957400198151	0.0408867337841386	0.03643025025513	0.0464378984966643	0.0478195391316125	0.0468533717709409	0.0272189825380293	0.0088748427186864	0.0199516880192675	0.0256730446324615	0.0302445155186064	0.0093394679039152	0.0229788067189247	0.0303032027521135	0.0149253509478829	0.0214033831304913	0.0108873513840984	0.0232624613322267	0.028945448788459	0.0302847309141752	0.0300536083481545	0.0288280875834142	0.0217417303829341	0.0262746135239493	0.0193844729429407	0.0394322527461024	0.0459498627225589	0.0240035390944734	0.0166981283299453	0.0452853249978106	0.0185120043655088	0.0210434130114789	0.00483221141191674	0.0526472888208016	0.0623731255658797	0.0247087206024513	0.010754651496576	0.0258055430706854	0.0600010514485603	0.0275159818832678	0.0295714645883426
0.0439264009782801	0.0467987513284244	0.0132649873422025	0.0768040529842707	0.0486946419078568	0.0199216473387314	0.0292989986474443	0.0241572352428596	0.0634521071891454	0.100497807855431	0.0648046407437345	0.0536724895216982	0.0441109779191314	0.0597642514331369	0.0777780356429667	0.0277942252768088	0.0410383330426785	0.0629347151018466	0.0367789816825005	0.0578826862876456	0.0651075444796638	0.0616676009891166	0.0490135260334227	0.049970956429476	0.0596312354761177	0.0480773018458004	0.0864594117622836	0.0652427243657099	0.0815310068055639	0.0111340707744587	0.0381883045402437	0.146748995696655	0.0428064295810454	0.0481995523151253	0.0509405294509632	0.0229861103464481	0.0369879867807008	0.00686369576607625	0.0529237693515541	0.0275124632253185	0.0456733939625121	0.0428081213973987	0.0696522253607866	0.114855140837361	0.0418633668005632	0.0636459378689072	0.0665347165574889	0.035386401787182	0.0599460946584288	0.0399851153498349
0.0142634138958139	0.0391402050113703	0.0167113614502661	0.0595591917787146	0.0242825875012734	0.0317881804782753	0.0457562803488505	0.0469099314297101	0.0111807601126439	0.030224971300395	0.0269245900477315	0.0169932634181503	0.0564263570241656	0.0274414772180089	0.0315762413305075	0.047797038967163	0.0423174083789662	0.00900296537489506	0.00747775741532634	0.0254577670104322	0.0445804057087887	0.0332328080452714	0.0854657514072959	0.039941696404925	0.0160537401539205	0.0467912151942435	0.0186832801018049	0.0323583436835463	0.0317526402033925	0.0340765989381159	0.0401336516288926	0.0514973459588006	0.00887291355116965	0.0140787086690678	0.0320512322286429	0.0460288844426682	0.0135291851798292	0.0325481524289168	0.0288884898624584	0.0320510463009136	0.0133386484699151	0.00837297019680496	0.0610116833275656	0.0418575625382427	0.0315308286860209	0.0242897513752598	0.0288498206301339	0.0391141618652938	0.042102518319328	0.0486860917413992
0.0284600919075526	0.0438392581888426	0.0317535487702101	0.0316347899489455	0.0484350182386604	0.0320921518358367	0.049151208717354	0.0310902887606677	0.0474696006683445	0.0249073170348494	0.0182604176189244	0.0298091589531003	0.0413988580967604	0.0486446135606934	0.0438975056369323	0.0272585977082351	0.0331162154816958	0.019553586734129	0.049294226398174	0.0163408996003909	0.0326600444942012	0.0275265853535995	0.0511571514406784	0.0237336300721807	0.019651058616586	0.0191834422756725	0.021118785177789	0.0426798827343808	0.0137254214367405	0.0617782091843928	0.0366542921445293	0.0282110205053824	0.0151734981546544	0.0505603276112299	0.0323589389336702	0.0260532715303784	0.0400746430710618	0.0253257858283312	0.048599187812195	0.0185575534193736	0.0364438076302093	0.00381691238999805	0.036945200360714	0.0447319283662095	0.0336984939377237	0.00946683027983633	0.0574458345035365	0.0568879489674087	0.0468819878256586	0.0312410157915424
0.0314577920575443	0.0290233417082682	0.0461670289006906	0.0310818751202555	0.0210058194174932	0.0247649193634907	0.0106384894281401	0.022880583503261	0.033798895069101	0.0331776651985956	0.00193467838892222	0.0362371124202316	0.0448984628488437	0.00924150440686201	0.0263115543871813	0.0164709426687334	0.0647379880016996	0.0182916348572706	0.0167072158666468	0.016831053017212	0.00856781823759684	0.00854826505602769	0.0147223791208689	0.0394355658276954	0.0143796258600746	0.0325786206690785	0.0360770922052111	0.027669784331547	0.0244999981906979	0.0179537793974538	0.0289933794534132	0.0387534898536235	0.0236862756429203	0.0109926305421034	0.00453571602769488	0.0232394040499718	0.0417908375356408	0.0319892715110316	0.0253702022596668	0.0558962166741695	0.0112197471397804	0.0133533677273048	0.0273824998578231	0.0187440399463117	0.0336272357726531	0.0322056334946802	0.0169671180075982	0.0203233087703012	0.0166306202529434	0.0257936161335727
0.0682353246517323	0.0335973421274734	0.0734841973152494	0.0324276171054998	0.0231266340322689	0.032309892215204	0.0370029035634773	0.0297417910986292	0.0489943750572027	0.00595998247305493	0.0483431767233329	0.0371187960458041	0.0338037824362615	0.034572991859984	0.0252507032067941	0.0480317850874699	0.0404549219837352	0.0879509466524633	0.0324664799265014	0.0391647634355641	0.00444962917728141	0.0347280632718861	0.0263002020261176	0.00687267437699452	0.0376640343997427	0.0491620027892894	0.0277439273241569	0.0250620482164399	0.0248527853473308	0.0121342450552849	0.0167744849781588	0.0322010105798141	0.0315462044004029	0.00960794416871965	0.0179356739715062	0.0165325866830664	0.0472255905965664	0.00889635341662155	0.0507572769364971	0.0477932890875581	0.036692354911612	0.0506804190848655	0.0339529440524691	0.024464077539472	0.0831259450106223	0.0324589095792403	0.0236347882482908	0.0246646655557338	0.0297804183043892	0.0756596448725085
0.0194480395946867	0.0300655174374861	0.0189300819673435	0.0571018775852178	0.0923930372435856	0.0504917599317245	0.0577803737100454	0.0269538890932273	0.0636499925286257	0.0539708233825666	0.0317774540396238	0.0263017427687368	0.0523171448652313	0.0526053685405064	0.0251632955107228	0.0737824849135973	0.0476449049635488	0.0297663949686593	0.0543637210815687	0.0210396403653783	0.0497207758174267	0.0349445122346628	0.059908932332633	0.0583365413809904	0.0595121219204399	0.0644969002918381	0.0965051293005672	0.0562420292312306	0.0559591644145908	0.0265865423939349	0.00767843315267171	0.0213219412479079	0.0344884764536925	0.0670351384010147	0.0403734620772602	0.0637962744262586	0.0326673353449203	0.0778377569801218	0.0547832986185242	0.0627397035516211	0.0338947992238249	0.0599805792827012	0.00673227755142678	0.0573835592420172	0.0426118303357014	0.0348205448727653	0.0248072059118007	0.0633346678147711	0.0509630982272281	0.0704797855010846
0.0145672359058051	0.01911121327432	0.0193671983394168	0.0679606356178269	0.0140961584529018	0.0354450038845806	0.0257330029979796	0.0364634520242832	0.0300736775779019	0.0191552261574882	0.0763854200578946	0.018905567963883	0.0169839037236668	0.0388576627740295	0.0275321548520289	0.00618222270444619	0.01373864981605	0.0703724924889868	0.0419590234790659	0.00487796116000383	0.0205742398453309	0.0309748530497128	0.0139442085912534	0.0368984871392324	0.078912489058946	0.0152642408698009	0.0415664401174457	0.0357471372530962	0.0147475458960525	0.0360593900422007	0.0267559070019781	0.0110242238106519	0.027277819686597	0.0655978490820344	0.0274290707363283	0.00496485864227543	0.0480090475412798	0.0124747160759033	0.0278657470282545	0.0730813457554094	0.0480378145875039	0.0245917648890983	0.0262695854728654	0.0206935650197973	0.0441922782713949	0.0277910432883341	0.0312623323527148	0.0440955846348112	0.0392242543055008	0.0275049256124935
0.0288292409037058	0.0870463413444425	0.0122950276822994	0.0473687898397595	0.0211480979938549	0.0093094520591509	0.00188870698060446	0.036374480546192	0.0364106182988059	0.0374096875132445	0.0203871171879456	0.0334585682465254	0.0567383664658977	0.0497967829190862	0.079680650479853	0.0473657443441762	0.0240404019462259	0.0654836721529825	0.00594411924276129	0.0354166565387107	0.0182884563679989	0.0402321692146297	0.0259096794609005	0.032184840246876	0.0584000210466606	0.0607350663986103	0.0379466573504044	0.00316893336970607	0.043501981549049	0.0187169405949285	0.00898173649558759	0.00968968867316303	0.0486297006121208	0.0362419170738994	0.0717211782272793	0.0223744191881169	0.0433873333731217	0.022062878628597	0.0317640667142396	0.0240180013167415	0.0138100720642355	0.0296201303828815	0.0586365822871235	0.0517615841389046	0.0395128367000409	0.0476059254031638	0.0650588523703716	0.039673228232763	0.0317330213871686	0.0779230873268154
0.0531219616152058	0.00463756275462383	0.0255471210773758	0.0619707236174704	0.0210083615290603	0.00981382674350358	0.0226881110903097	0.0606863960576215	0.0678264147560963	0.0279956187405851	0.0532036956095098	0.0506309706387563	0.0323107335788481	0.0174790050854621	0.0312582363028838	0.0680516706271264	0.0414156597577574	0.0473187629792179	0.0305944492568914	0.0500041916957337	0.0115765083783977	0.0220345996958987	0.0445468101594828	0.032483292180731	0.0183097158835521	0.0662415339612589	0.0499491098173666	0.0205785599645205	0.0108976841310437	0.0229016173916038	0.071046497406944	0.0470691204683007	0.0253466013755114	0.0692644616320087	0.0529765599548451	0.0552977144771283	0.0119947049535791	0.027969198728925	0.0429773423039127	0.00506406219603926	0.0502804716602032	0.0461310845113097	0.0375441918580757	0.0298017481619033	0.0191988370116892	0.0286112182588398	0.0329642513453787	0.0343451638884869	0.019609541523045	0.0246642336794517
0.0500044441551319	0.0454490816876909	0.0698975589901479	0.059559483146002	0.0628127630845651	0.0418583763202934	0.0322905026725383	0.0642581787524117	0.0470657750645583	0.0439066919375828	0.0453130778081529	0.088940903289839	0.0437012981587315	0.021725120435839	0.0208036073426385	0.0258728109549233	0.0366102844754416	0.0870473620238967	0.0426123953683123	0.0161184271522134	0.0474217136117296	0.0369923233207235	0.0286123045696952	0.0448846388941618	0.101278900641603	0.032883961231123	0.0274550237777642	0.0472051542692501	0.0403851557615431	0.0473910305421152	0.0551888939252899	0.0237766712280391	0.0499413726889377	0.0735108942310186	0.0450718075761113	0.064777853619237	0.0320247882835937	0.0577513409560722	0.0605409888413701	0.0313393948452104	0.0480898014745963	0.0112823574634826	0.0386763968412286	0.0449609104364135	0.0210517377737849	0.0421867062757037	0.0179638279742567	0.0267337492849189	0.0556937870163935	0.0222714565459333
0.0212801226618035	0.0530550134812207	0.0651176842183105	0.015521355857069	0.0369291221861555	0.0567824628331891	0.0515458018147841	0.0506971261018147	0.0271127359177657	0.0375677273136292	0.0519054022312514	0.0534144771039023	0.0149949252074635	0.0712352003441276	0.0300865795700375	0.0224384886658092	0.0244312725320058	0.0652597262855316	0.0711417939335079	0.0309558404983777	0.0137883212012349	0.0846862674629754	0.0488435303160694	0.0128132597041381	0.0206632458610089	0.0156632206352621	0.0259892623105009	0.0168902539821431	0.0169220102425972	0.0290741931080881	0.0530090831149904	0.0247429959304568	0.0418191979322344	0.0706712487907119	0.0178717447609851	0.0454922507541339	0.0367657870281339	0.00712923844302826	0.065351095359371	0.0418101464993906	0.0481432303480209	0.0777273143895098	0.0249374064855607	0.00453378944624968	0.0490948346708035	0.0404841081557319	0.0319423975311591	0.0607888619758962	0.0510349068645832	0.038122829210195
0.0567355638235816	0.00873576673194448	0.0379517094126009	0.0312723876567252	0.0356907898504326	0.0499989051285726	0.0261346434254751	0.0325416721747368	0.0384000216139653	0.052490619533208	0.0232537547903078	0.0250391585823051	0.0322732419293297	0.02228488553501	0.0113432053123637	0.0171757588988017	0.0276802765781674	0.0115179521915773	0.030663444834838	0.0225551031850023	0.0274113564220736	0.0341196117612109	0.011648737098898	0.022233520742571	0.0448760618278409	0.0350816523775563	0.0297827635187746	0.0573250993879862	0.0343328315089129	0.0532494710654078	0.0286153957053769	0.00690352554110074	0.00317144899015031	0.0352511460710854	0.0292073971940603	0.0190977105262908	0.0186930328418808	0.0317991178092491	0.0385580695934327	0.0243432785695972	0.0188150535365116	0.031972397129338	0.0425840536786427	0.0647297670988248	0.0517154134495394	0.03050564186654	8.11505436005139E-4	0.0286956925436334	0.0293987971708453	0.0505129857842049
0.050237091690533	0.0322749036752846	0.00368596927773116	0.0359023839058828	0.0396890734836642	0.0412648808800946	0.0346347721612674	0.0482993106498737	0.0297484681601003	0.0149992948979112	0.00587768163402519	0.0758053004894856	0.0378511664285293	0.0678241721717774	0.0287015033084889	0.0480133724812619	0.00718490934769591	0.0309340184256055	0.0413009775871749	0.022204730122049	0.0232192296649054	0.04993490432617	0.0365572553737572	0.0594440759374094	0.0375340036917779	0.0575108201176483	0.0787890753490514	0.0380635468317983	0.0157123269909621	0.0229001672726314	0.0756306321188611	0.0118258525100619	0.0256630483833556	0.0605691615124471	0.0158939635285577	0.0438123336498902	0.0486986024052241	0.0824985964608393	0.0490687950941991	0.0417269411113015	0.0224865425874883	0.0644057655086515	0.0175926167737492	0.038241228912565	0.0217536713717248	0.00821444024106329	0.0480934298546912	0.0862298878245989	0.0252817071918872	0.0333313104132976
0.0307557839655803	0.0371999335745227	0.0317201688849159	0.0564331776988537	0.0045397886108569	0.0728915007056996	0.00619267625169127	0.0446555517567108	0.0346811883884765	0.0463928055593839	0.0754858174987706	0.0265028782699305	0.0136997549851543	0.0475016097403478	0.0417397970666521	0.0440134866993136	0.0482374466663649	0.0734850508341778	0.0206995683599822	0.0227097522448154	0.0334225168426916	0.0426668438949871	0.0382103329781487	0.0838941427253757	0.0563559737623874	0.0431366195434482	0.0139329833569453	0.0453439089822889	0.0296709855891745	0.0611086373836514	0.0290919304667402	0.0516550300413784	0.0427760080969344	0.0139888863851088	0.0488014650043961	0.0270322850133278	0.0184259154689959	0.0250495310741359	0.0260551576208953	0.0664658897155887	0.0278406054611911	0.0463656364166621	0.0297985893157713	0.0812004278402553	0.0171386980211363	0.0408267145350358	0.0400418068777934	0.0304172085194779	0.0613653315340853	0.0517325881817728
0.0297073585606092	0.0445535073794668	0.0140785687179521	0.0658883129282614	0.0238835547049806	0.0586706730017442	0.0647403963093253	0.0586550904432591	0.0338419816723208	0.0380871703518573	0.0620465218901447	0.0636533910569555	0.0181249527605152	0.015051735358472	0.0224157553612744	0.0843166904960696	0.0784007388236674	0.0558671680682993	0.0188793653043025	0.0514826206888888	0.0648669617388344	0.0313822347475789	0.0744911835529722	0.0254130395783916	0.0319341170440017	0.0581498274523189	0.0147061725063116	0.0144387457580489	0.0176419580624403	0.0817280942370798	0.0560610460897208	0.022979841380943	0.0536159551093385	0.0298863511439202	0.0403107330377403	0.0616487732794852	0.0519510145782785	0.00389046406873406	0.0187905669434463	0.0358572195562693	0.0433125254754569	0.0532343279935488	0.0198034366864362	0.0376204951826435	0.0386765587736616	0.049814038126219	0.0759327834933825	0.0521971633289636	0.0273012912032727	0.0308707990544139
0.0388708654731535	0.0283971147144175	0.0121314869569841	0.0379188698575802	0.0431750730425161	0.0129981675561543	0.0546939685731923	0.0242070775499228	0.0345128190884619	0.0301861562241005	0.0522156487597651	0.00502484802154453	0.0250443296967477	0.0368250254028969	0.0307555754242804	0.0449838331855051	0.0167975343252157	0.0250477349863336	0.0228258773102043	0.0442655094207782	0.010183224852877	0.0272675768872503	0.0251330855806942	0.0410183188927069	0.0293630706568387	0.0276295854347473	0.0209373921252911	0.0335224044548117	0.0434332264156118	0.0240600605675048	0.0170164941635034	0.0135254689950332	0.032704901557285	0.0145991029521983	0.0206128297976042	0.0346356968151489	0.0299219473782907	0.0440968237044824	0.0834554775941693	0.0124304522080182	0.0120765799726736	0.0328738035538137	0.0507972676462947	0.049971933849536	0.0128739556800869	0.0390640872507857	0.0181901131053924	0.024745714234471	0.0438054846534495	0.00868558917386783
0.022173058056027	0.0114126861254478	0.0458861839870862	0.0224132365425041	0.0136857917953625	0.0240837524522758	0.0620133253840583	0.0495366647662436	0.0650803830343046	0.0715265804891196	0.0473956773491803	0.025272057953657	0.0529765656941048	0.0337618697335352	0.0239361245729968	0.0707373326119023	0.0284249022290544	0.0270919223841535	0.0525121340566635	0.026692482204023	0.0252132029331943	0.0312418737324883	0.0383237936484043	0.0871838880738024	0.0403018297706258	0.0414843164406926	0.0548964992995248	0.0183637765930064	0.0171936631829528	0.0483576321241022	0.0453867555484692	0.0224417640847603	0.0189878218366389	0.0322937069736536	0.0371126265326533	0.0465117914171493	0.0703125997609292	0.0183297879956311	0.00991212675150777	0.0745238281640476	0.0200918110174096	0.0137941080529225	0.0181242629574702	0.0372750514531167	0.0410789948996329	0.0199982825707169	0.0208846362543952	0.0350786349590021	0.0304458505700142	0.00770276726356234
0.0208239436338501	0.0172508195859036	0.0360506989915272	0.00209550504665987	0.0781537268354925	0.0252854433476852	0.016270734575083	0.00579544771433968	0.0269725908283539	0.00904576501689852	0.0272246022996309	0.0369179942557658	0.0394373350897408	0.00431491933015323	0.0170270073278255	0.0438863736853309	0.0437277557642203	0.00700726874292074	0.020833791804818	0.0303661258890231	0.0371900263254045	0.0157588583254051	0.0247548010404305	0.0219321807389009	0.0233447634183824	0.0278008626715971	0.0345633333722545	0.0233018150830535	0.0125436850925461	0.0265158325241962	0.0411780107136809	0.0177905010443922	0.0167691620902189	0.0367903238199598	0.0419795742160018	0.0553983173803871	0.0321144270493443	0.0542730656279514	0.0514505435718422	0.0199763999773664	0.0662280847589004	0.0108538436362834	0.0213391832094155	0.0320005642078275	0.0265895269507425	0.0472015228402813	0.0358277354219301	0.0319287458195981	0.038955399181179	0.0167185316447981
0.0421208561615657	0.0393321488504175	0.00400767137523076	0.00825195850817132	0.0388212604182457	0.0218344611270647	0.0268603133288724	0.0122916057188743	0.0211896479045441	0.00336288576132538	0.0358176039648006	0.0583024127201757	0.0301997194621002	0.0409488092833235	0.0255454085901165	0.0258222409714184	0.0394114819952463	0.0523688925227124	0.0206316778713317	0.0457539423079236	0.0367269400999661	0.0293510705811986	0.0545066475170864	0.0323710027244292	0.0533358354707803	0.014607785720138	0.0408702275934561	0.0324289933430703	0.0286926781219966	0.0407208685288883	0.0781376258111176	0.0352837115913349	0.053752885550387	0.0180300102367386	0.0233945224584043	0.032254552879868	0.0870133900536262	0.0245988145632676	0.0682610034667972	0.0370473539155666	0.0221163147715991	0.00974095311763305	0.0294282938739523	0.0153664390595647	0.0533283296078941	0.0204034844237547	0.0195528704436553	0.0415103469039838	0.0044465619451064	0.0113538761544953
0.0343424800048482	0.0318448810078873	0.0375043126570825	0.0483485109146352	0.00711629626972149	0.0483444226898948	0.0162812442554406	0.0296165490586074	0.00827830572938896	0.00838267068700483	0.0241357492663476	0.00222787525392277	0.0523903053524466	0.0236788039593219	0.0247899786798012	0.012508490527206	0.00672163837901222	0.0440339470874222	0.0120088723030581	0.0211182513620825	0.0288237095610853	0.0267447168336851	0.0286462454792537	0.0553092657300203	0.0512763951911072	0.0177001183222768	0.0244277576439202	0.0295008008831777	0.0254418171189692	0.0683507918503956	0.0140582430082198	0.0277854285676953	0.0492459567049905	0.0275917251735552	0.00537879281922301	0.0475364735120581	0.0190540641702889	0.0183924851971261	0.0276605828846003	0.0265624041447987	0.0149670857226383	0.0651398185050166	0.0658988962895169	0.0177096010207211	0.0220524104986734	0.0218952176242507	0.0202546122382163	0.0435608302127361	0.0206455407389432	0.0275995387645881
0.00901123543016744	0.0411549001042415	0.0342222174863012	0.0459223978558405	0.0474237384502652	0.0275674609332544	0.0124585843898705	0.035901310698643	0.0140658206202589	0.0338026514063527	0.0490112788166489	0.026317161828003	0.0232849525391418	0.0152214031554124	0.0190304485638716	0.012713157108178	0.0392547117509542	0.0292176113476376	0.0515063670018814	0.0154824876863074	0.0281252197340185	0.0165470545781889	0.0236793323844761	0.0748183444524222	0.0272518489399839	0.0126390577866676	0.0127637600327543	0.0502419962169819	0.0230533130986855	0.0236526306799138	0.0204942779223153	0.0216095415174802	0.0243895999150603	0.047750808890846	0.0150838684256455	0.0300910205521996	0.00999244434173201	0.0261870547066599	0.0116813138273484	0.0061668303812757	0.0169548694514078	0.0264877639206368	0.0243252101246793	0.0483851116063578	0.0581409487363958	0.0152066432667601	0.041067528802733	0.0355794240783645	0.0206542272632743	0.0200998482530468
0.0516655454089057	0.0428229026908001	0.0210528141020977	0.0251143820141548	0.0310843636443197	0.0181044663954089	0.0142394049471506	0.0292552098032214	0.0150002496413435	0.0456178922221676	0.0148989672960136	0.0215629457186093	0.0644973419714084	0.0122129676410337	0.0555684527383821	0.0185980128769824	0.0568670523462474	0.0301464675528352	0.0278734818722039	0.0363593713784033	0.027833961207994	0.0277281012845471	0.0161998538794627	0.0318947830357411	0.00826791248516365	0.00512954626368152	0.0336994943083276	0.058490518816004	0.0360680832303886	0.0137137848987859	0.049731821007525	0.0196743741367699	0.0397510269785172	0.00801090986932177	0.0630775295557872	0.021638194518606	0.0676969977271112	0.0270458187726125	0.0241698703543606	0.012250617873014	0.0344897533041931	0.0270971011514811	0.0726711076014918	0.0237699201491044	0.011989876799899	0.0518350700759129	0.026517551499023	0.0275656596965137	0.0536108970433372	0.021076490202808
0.0483136311341241	0.0281226443875983	0.0217379961278679	0.0811326752229778	0.0481455302491877	0.0586957682315454	0.0137131342920825	0.0292046659522211	0.0729602282733991	0.0363975781455209	0.0386550773939996	0.035949716794559	0.0439434449919667	0.0233858569034299	0.0228942655482044	0.0427247302169001	0.0476964876491718	0.0365302832862873	0.0353709321543057	0.028070128790246	0.0385377121449806	0.0476755966644792	0.0423262492879419	0.0228985741514641	0.0701369489948807	0.0456912664661957	0.0225106112257945	0.0490027549806835	0.0341740895780707	0.0506458789177659	0.0318914217938618	0.0655550162489641	0.0878042638260654	0.030118568698237	0.0370679607231985	0.06958183997533	0.0629419238564843	0.0463706680965133	0.0358298916999549	0.03637154334587	0.0264955886474758	0.0285797678009969	0.00896956068588449	0.03734148703917	0.00914825029727456	0.030192099679951	0.0535393339481479	0.0451302737649629	0.0707071862969163	0.0252488995330985
0.039397425812658	0.0397547054502646	0.0485545890572868	0.025212065160038	0.0433055696151488	0.077130710828596	0.0790691843387935	0.027471383326584	0.00952248601403399	0.0622651663657819	0.0585377475529192	0.00231212009738232	0.0430299590624928	0.0330943320145021	0.0668034054298297	0.047204200545104	0.0592309389679212	0.0355888632221542	0.0311383884141617	0.0960359811076858	0.0309242046974017	0.0342447625508267	0.100757878933168	0.027394991449345	0.0533789019214315	0.0288377337853029	0.0846915616145534	0.0438608555156873	0.0296279297849445	0.0400466756489453	0.03254032584054	0.0295686691639789	0.0393369987234321	0.035605007944587	0.0572600836112575	0.0344544258867729	0.0599325006656472	0.0432154162454152	0.057409858151227	0.0749519270271902	0.076706890903207	0.0552995297125844	0.0139939428657784	0.0479806878972551	0.0453567095208813	0.0437442209103145	0.0162238393638459	0.0716216167937114	0.0376764920275774	0.0404564186343971
0.053507292877847	0.0554350755747704	0.0733937862067628	0.0317473750001366	0.0712930825140158	0.0297290331101585	0.0833340701766912	0.0734578141590702	0.0294408328273658	0.0566235074645028	0.0622989341398551	0.0616710109579671	0.0701959708292898	0.0717776062195787	0.0407147026690549	0.0587116138709895	0.0430941618579366	0.0668881499683143	0.0332714166253426	0.0405975358072289	0.045612591324016	0.0487769516676934	0.068132279030646	0.0675374872449087	0.0574898419168126	0.0731003032925746	0.0242189795378897	0.0288698263732395	0.0431643741003388	0.0734922252292751	0.0232164928699334	0.0346784776701775	0.0693759682178908	0.0824284821520917	0.0628031756199717	0.0609769632519643	0.0473224866136058	0.0330404515356257	0.0705704799641359	0.047910836868385	0.0356493748202165	0.0512729778049344	0.0511108130108004	0.0326900424449933	0.065263201743053	0.0401091595175217	0.0308090868411983	0.0616109917353389	0.0690392391077219	0.0531426405524942
0.0236690244733567	0.0290207332690699	0.0457189421590383	0.0401385937344858	0.0311718411711853	0.00815154290352183	0.0240119202377154	0.0143370256905861	0.024760982358495	0.0241899388582167	0.015095254819149	0.0155973817521432	0.0145347564180321	0.0352406212530667	0.0142575462623883	0.0276558765705953	0.0361427785316483	0.0246445556358986	0.0182614093518953	0.00765834300923202	0.0200130814511092	0.013053641515087	0.0253100450619314	0.0193032410947488	0.0260799631314039	0.0291289021677817	0.0238618976140478	0.0221386223767718	0.0526314740081636	0.00549714609447721	0.0265769363531484	0.0362206383719738	0.0175696569210079	0.0166683066961251	0.039637212722134	0.027743643903201	0.01013318111057	0.00452886634017764	0.0146629546985784	0.0383295037845657	0.00647118385998683	0.0256114983017508	0.0219059046133092	0.0190691804858678	0.0672043574397382	0.0223384146939325	0.0443040355428397	0.0177173591861942	0.00866573046022002	0.0423672733563679
0.0149339139592901	0.0449713521630971	0.0467025152058024	0.0081768910650551	0.0171291573756592	0.0559318764148853	0.00386399657935006	0.0810102453405123	0.0651679920900713	0.045781719109116	0.0515998481227697	0.0290524481976713	0.052335294823528	0.0507276460368952	0.0775720470346046	0.00450873552397399	0.0511745089272579	0.0214726696139727	0.0253759603266083	0.0333919686843244	0.0264046991229364	0.014561051363278	0.0351064524183874	0.0600391144372433	0.049507511325303	0.0170096081354627	0.0321568361370802	0.024380348843503	0.0148185471972997	0.0455207401952403	0.0384404924878181	0.0522581795404365	0.0708027724303067	0.0273584844768229	0.0581200118640602	0.0330571783275539	0.0365209940058763	0.00292736684951955	0.0348105052199261	0.0281325011497396	0.0346158825585727	0.0322486958807484	0.0575745940857255	0.0639428999092159	0.018512269960415	0.0106285016560579	0.0443388239346982	0.0135906399312449	0.0172906708862258	0.0384738290751934
0.0540460004475678	0.0290815985587123	0.0222079255108953	0.0310654294581601	0.0263968057569945	0.037769474396143	0.0167472471729834	0.0239778551582827	0.0272525851090817	0.00803353572597371	0.0225725807330426	0.0180377059516392	0.0366932013191776	0.0415852482287469	0.0138032821612666	0.0291547592113014	0.0228998504021751	0.0309647818503877	0.0190379955236617	0.0512959914216793	0.0137112919595575	0.0467860526877992	0.0672203318614636	0.0255781668965898	0.0167652430048896	0.0145029517208739	0.0547840698936808	0.0359225730332684	0.029924728586303	0.0380611628293882	0.00680068575744608	0.0121875631971568	0.0185079326633311	0.0333259411930419	0.0465763820074187	0.0152093738214445	0.0155134496363932	0.0311857049944762	0.0361327649135532	0.0289713477846974	0.0436792450724654	0.016923951361987	0.00746425948839702	0.0108355742344677	0.031321023120573	3.38696079365156E-4	0.036859124634549	0.0261465986797901	0.0216852181633227	0.0156837753988936
0.0148597711537395	0.0503337584424688	0.0341102784982841	0.015576315962737	0.0364096671487082	0.007292849002458	0.0124908677811905	0.0246069548853478	0.00736905264407848	0.0685826087226507	0.0333600909141807	0.0209218272485489	0.0159116613147567	0.0330729404560919	0.0505244912443189	0.0356545935488935	0.0199339113077314	0.0251744687721503	0.0252794829459228	0.0104477644383569	0.0293072243427565	0.016078834557983	0.00928958212939468	0.0492483860954296	0.0343705722449685	0.0199518981732967	0.0290279622689882	0.00764097260091423	0.0294194893457466	0.0276220201818096	0.0186603512808742	0.0156339418314704	0.0109912783183806	0.0147024762349674	0.0162230877629986	0.0211046604239334	0.022215294524943	0.0100309237994217	0.0160027532033772	0.0253411134757311	0.0169613397024252	0.0355451963693844	0.0322707347118407	0.0329019461145937	0.0267764131537478	0.0388977015244551	0.0386674050601527	0.0154991415459073	0.0209024543728458	0.0169104612141172
0.0682715785565141	0.0144131871164885	0.0798016163209023	0.0271426740819216	0.0516526247344746	0.0580716894748353	0.063406807976931	0.0593438652258599	0.0591112737842808	0.0256925762665269	0.00783322031944008	0.0836420955186568	0.0837562584940308	0.0229016319628908	0.0830437063131391	0.0274279879420308	0.0551543453421115	0.0139737237749171	0.023573671455285	0.0184468430058506	0.0611409765741773	0.0549014444308936	0.0247813774247216	0.00775686386068956	0.0108554066055733	0.0102942294644446	0.0152904796938912	0.0169940604015536	0.0266957672462158	0.0182004277420615	0.0478466467520066	0.0196335231058952	0.0126200441235725	0.0442286990866726	0.055760820741309	0.0561931854535984	0.0411307298345288	0.0387601454394748	0.0121820174424431	0.0616466402164147	0.0220319596120099	0.0273467377825308	0.0186588022224934	0.0421898979304528	0.0928033389458569	0.0627348176451522	0.0724170434127561	0.0525579643454387	0.0392230180643369	0.0715243695287452
0.0783191392551942	0.0566075912249938	0.0634835739903103	0.0809292212507819	0.0689870856098596	0.0225987783850942	0.0431257670652813	0.054148650508619	0.0278835906521931	0.0388587860755721	0.0628842285915324	0.0439525157309169	0.0336006802133755	0.075464457207989	0.0407235572030784	0.0236487605695741	0.0508960623146447	0.0393405392735242	0.05941046243343	0.0452305409288945	0.0457579887428862	0.0480453954866508	0.0271803253007142	0.0294036417087034	0.0591762800133913	0.0237753513554353	0.0696712791804234	0.0585569608665289	0.0236164432889396	0.0631337938918326	0.0717287930645563	0.0434765154796012	0.034545425252981	0.0340285762232348	0.0306536420243407	0.0508531778208845	0.0239368834896282	0.0378724787452855	0.0672295451950822	0.0307942515583997	0.0298402362590906	0.0443502060393673	0.0431557993116198	0.0575536928976977	0.00750885717967109	0.0659192846722839	0.0658038938174824	0.0573816205480649	0.0648499429740991	0.0168323872794312
0.0289143132156256	0.0355457536930081	0.0357153573576844	0.0314792166302054	0.0376482783356822	0.0556341043216164	0.0411717139135815	0.0210550367284064	0.0328936473291136	0.0283028894967581	0.0289601112732285	0.00860690994425253	0.0237352437423044	0.0306230696252907	0.0283381661005966	0.0243521028318993	0.0464757385862038	0.0423232423345058	0.0276356276509581	0.0170475640972076	0.0807715885558493	0.0585008981900141	0.0208882694298078	0.0291344409786167	0.00818204761644431	0.0511311675489657	0.0165153335002167	0.0362103994595959	0.0158857665150426	0.0309032797245875	0.0149495854931354	0.0277911243979386	0.0354000929480997	0.0139088579416359	0.0232885740207519	0.0140628042794921	0.0215152187254046	0.0143707477148442	0.0344467085790283	0.0136495213705755	0.0564389945608528	0.0292372425693154	0.0341536106663917	0.0147880871602322	0.0225030618974508	0.0361098416627171	0.0495180644245696	0.0308598519034181	0.0404693718083256	0.0448526581367412
0.0471125535012591	0.0286062845336462	0.0399450538043698	0.0377059589175802	0.0401073959415692	0.0485043639867064	0.014888336403813	0.0386820604590009	0.0490857886124385	0.0483452223210536	0.0100827696381939	0.0423108755670748	0.0256251277432133	0.0250186832827069	0.00735019916314932	0.0307278447492434	0.0182778568020988	0.0127851322089177	0.02233144275893	0.0438720223003283	0.0214103879191854	0.00951561437461612	0.0260964409335105	0.0188639195797617	0.0230741546902417	0.0359852692533667	0.0503308447272891	0.0344409553100013	0.0158648640258051	0.0107630414587004	0.0236634739486485	0.0168110475376559	0.0312940040075144	0.0304053978182675	0.0289360644058258	0.0503552789831374	0.0107988240726498	0.0389573457300417	0.0082599756213288	0.046437419335187	0.0346076045799372	0.0209405163684304	0.0326639776324746	0.0436492489223675	0.0623649358490498	0.00216209392419214	0.0186110825604651	0.0424220598250545	0.0115489376568786	0.00563406665382688
0.017491003750823	0.0216250223589776	0.0294864268333788	0.0294583510094167	0.0310455015940828	0.00923558918467604	0.0155071601338917	0.0159268982346878	0.0221203296310023	0.0172799899908594	0.0258537332849242	0.0310118998874706	0.0303291477054615	0.0399472912399719	0.00642847742592988	0.00460921782092906	0.0580349636385274	0.0256416439676306	0.0300560943060642	0.0174728903520787	0.00813449327369345	0.0283475254882432	0.0503499418968523	0.0261679300003057	0.0480781157668695	0.00820450688018025	0.0593159401523907	0.0272131465914583	0.0330993561889548	0.0236858620918323	0.0305002608911089	0.0285165465784937	0.011131279913942	0.0317570396614559	0.0299642948404027	0.0653345748830472	0.0622480939347142	0.0228498698432944	0.0433967246754108	0.0304286202050199	0.0138263546412576	0.0649641817615975	0.0202725317340311	0.0200223545848215	0.0118525963990849	0.0396373150601917	0.0131014042893386	0.00783188049437918	0.0672411074797746	0.0815401068904115
0.0732707964225537	0.0427158979984396	0.00670368906203629	0.0225643880326417	0.0231118570099241	0.018634224056058	0.018941567401244	0.0123051390434247	0.0208094875039632	0.0253968725128528	0.0524198349545981	0.0271840123085559	0.0380339695259554	0.0221922502622791	0.0170708573589503	0.072062521248919	0.0188245355709925	0.0147986107244895	0.0292475037685766	0.0202517870862203	0.0114283485146264	0.0550486556473973	0.0473311830413576	0.0412112712222239	0.00124746567669649	0.0324035523944042	0.00991656258956525	0.044549977970962	0.0196049746629048	0.0396970389933456	0.0151013028981934	0.0165949548927816	0.0162947576899052	0.00819224420432063	0.0167736088723442	0.0149832824021474	0.0116298154265588	0.0135395609147807	0.0557028421270147	0.049330997639689	0.0640380675023077	0.033020408432256	0.0183667329710267	9.33961157549201E-4	0.0186098572010165	0.00746015539165133	0.046675998128325	0.0159370172815901	0.0344717177951274	0.00498071341682808
0.0141705596721978	0.0547362508509105	0.00903582483811262	0.0386142613157147	0.0287694797657269	0.0682277111719571	0.0515561698611573	0.02069822689298	0.0333529878738157	0.0503472072580041	0.0269428726818522	0.0593951537678589	0.0163707649677599	0.0186871968328078	0.0618021904362378	0.0186763119501469	0.0677970527016957	0.0265872337728775	0.0117662330134796	0.0365322388745788	0.0101792232593241	0.0297696600785447	0.0247374031198708	0.0136779028496193	0.0447384766859114	0.0437224245599569	0.0286219639760884	0.0341862466920953	0.0526422927480552	0.065233322156457	0.00961606064991507	0.037436251904551	0.0298576359410261	0.0269974396479747	0.0111664719825971	0.0232171610265891	0.0171194448652438	0.0311223940301909	0.0494153555891486	0.0286178764219358	0.0343588852302428	0.0632486574942781	0.0701473669621391	0.0300366194325943	0.0296090474253141	0.0279351297564634	0.02750993497467	0.0275923184211868	0.0166515448148848	0.0172261175882728
0.0333897664584334	0.0685100458788177	0.036878839035402	0.0180138264795618	0.0222039712182145	0.0106309880005447	0.0256319951290149	0.0144311747757702	0.0234819251329294	0.0131540197443186	0.0256293678391974	0.0515853542317284	0.0230789773498437	0.0392516138780204	0.0543639696225303	0.00444281832974813	0.0218243400931391	0.0336420590657977	0.00798505664862623	0.0395955845656773	0.0162916591595756	0.0493377613127319	0.0521720563191006	0.0250642048741906	0.00819453106262488	0.020390413188842	0.0156199825283851	0.0261748500594882	0.0289991376876106	0.0157724909334035	0.0294444814225366	0.0225244206377084	0.0189382687081079	0.0182102381854091	0.0423379395073272	0.0293634096712763	0.0320230151717275	0.0287718790756617	0.00811722335248563	0.0417636755481818	0.0377412656420025	0.036361219064121	0.0287678714625969	0.0176234789828129	0.0398914038282979	0.00202612236811764	0.0218618216903303	0.0163826281405457	0.024045348049466	0.0263542016368507
0.0203925286934823	0.0767976946507992	0.11918563749876	0.0591444093607409	0.104035695886199	0.0837047976060903	0.0573460575947292	0.0555308251970512	0.0443762907750817	0.0381243375198983	0.0575230280739517	0.0561537506277408	0.0603659050472193	0.0455769893328552	0.0699180682026756	0.0404045171062407	0.0949284833596745	0.10584306770253	0.0701109518482041	0.0430136640963695	0.057803493601223	0.0630280148478095	0.0500509982008044	0.0383986198525845	0.0538273993892229	0.0828222195403703	0.0556209631136671	0.0655320193419988	0.0553414759059288	0.0589049469207477	0.0674413679091587	0.0576034103716094	0.0662981539787368	0.0888526413533319	0.0722394888102167	0.0497612277384893	0.0569396708917798	0.0861071132970105	0.112448503607061	0.0779294962042589	0.0421125169174629	0.0577007212250384	0.0643586773364905	0.0417457295487047	0.0427343519666716	0.0230283414630484	0.0681493937843302	0.0381594101418982	0.0784105526992687	0.0246912284758508
0.0431320221862655	0.0903340069106923	0.0430285669215627	0.0542598453560282	0.0725375306538622	0.0703935617534509	0.0324159649287509	0.0384695414362898	0.0631928000323344	0.0856936763850426	0.052455596002297	0.0280654058307584	0.0631689955436407	0.0396245921962738	0.058810346737876	0.0720846473170938	0.0678331495061913	0.0852623721945461	0.0739552899230461	0.0517087091975472	0.0801832126417525	0.0496663630221682	0.0723561132593543	0.105774053605552	0.0717811197353092	0.082215175911317	0.086331107407171	0.090614993021068	0.0925205506230724	0.0653329925047713	0.0922711834043852	0.0892666579054823	0.0553149351800045	0.0726820517273254	0.0842653645517356	0.0842934906035247	0.0353167769444283	0.0593364668874656	0.0787480625958531	0.0813450949876666	0.0726822930314124	0.0674641946426821	0.0543751014965379	0.0447241820564457	0.0608615347316349	0.0663908263378948	0.0651784785485225	0.118122734584805	0.0824299409963697	0.0466780823659509
0.0394215316302513	0.0419156402395693	0.0594636695291613	0.0321499536180459	0.0438156076184663	0.0136334376150789	0.052431268584608	0.0221184317974331	0.0196929759409724	0.0295169091117636	0.04324973165503	0.0221560908077383	0.0616904003840111	0.0155237384501487	0.0127912914618302	0.0426178040970578	0.0530932007019779	0.0139240073487287	0.0656046318545589	0.0270288055620814	0.0724770813302757	0.050816488258399	0.0194064801412085	0.0491052021944691	0.0360017164173237	0.011149793062977	0.0579006901749786	0.0660927347331206	0.0233433061325483	0.0440146553651633	0.0490917627517774	0.0490778619381835	0.0398698244986418	0.0415881902794267	0.0194878577845547	0.0363025044585701	0.0583665337917629	0.0465641855024838	0.0495887116688325	0.0171604612612879	0.0440579289390741	0.0470417785924491	0.024700572860144	0.0544764580565817	0.0208076476781327	0.028122450965988	0.0371058375650476	0.0382968744860008	0.00548457920557722	0.0626177393833864
0.0337698046936757	0.00550098188602917	0.109359088240424	0.0253435778763181	0.0171945073809044	0.0164124341154373	0.0494338511953499	0.0042824256941884	0.0126325162772807	0.0419882648326756	0.0370647627350021	0.0424942120896677	0.03726675329817	0.0246186508803546	0.0256137480201278	0.0474778234093561	0.0088135296057326	0.0411552255591255	0.0315671684057551	0.0384901668851391	0.0218170335279662	0.064051363855694	0.0246497619598344	0.0371232760320543	0.0603921494034349	0.0367450410309278	0.0108154109466574	0.063612521868967	0.0189841007318668	0.0448803394306705	0.0280461118230886	0.0513585068952457	0.0489854095104451	0.0282675209704218	0.0490064273029008	0.0282852614652808	0.0205557653481629	0.0174637532492768	0.0335844864821006	0.022610661573534	0.0498625348392408	0.0243869474750101	0.042786531993786	0.0185717438988729	0.0439593866274187	0.0287225005884926	0.0315865647163474	0.0612939575258679	0.0480414871809134	0.0133988608356504
0.0588488281956718	0.0118720637996456	0.0145665051797834	0.00993767367565932	0.0259004151092642	0.0121623806942072	0.0154647129308347	0.025316647382197	0.0160432195333103	0.0159331212918765	0.0390178561279884	0.029837056433209	0.0181339551920175	0.0229404371699517	0.00791724487436918	0.0103751549097519	0.0169625561654733	0.0352887022066341	0.053708515454748	0.0356962386775092	0.0161156548702468	0.0133440179908649	0.024986875368868	0.02025940394908	0.0591602847446875	0.0261221029025708	0.0276453100895349	0.0364481220258652	0.02030527931967	0.0608061307783459	0.0374329782413235	0.0478616678372536	0.00917369567156727	0.0795240287940444	0.0160127229855573	0.0251576134308563	0.0444120205385817	0.03049814610598	0.00936315580057734	0.0152281430826159	0.0213497778457435	0.0392711611392902	0.0397219149676279	0.0198433610262601	0.0231703099797176	0.0401174994855088	0.028472871732702	0.0182018586751429	0.0341368030863832	0.00682132876527557
0.0484169667068405	0.0510682537600901	0.0175797632988673	0.0241604042886158	0.0740875802683419	0.0221896496082881	0.0331149286884707	0.0266666914566304	0.0571547727561732	0.0229910166875527	0.0410522270510553	0.0275817362483075	0.030743930377133	0.0698008194076044	0.0539773426102962	0.0135693325313494	0.0356659160259315	0.0298157878900441	0.0136367004603708	0.021148892443064	0.0364488101729535	0.0362422489991242	0.0250851583146783	0.00372508254732335	0.0328538893112993	0.0668060274433855	0.0289080966853579	0.011602925657771	0.0376015476772915	0.0234281943384722	0.0161505378868321	0.0381492758677278	0.0129266554909503	0.00388476504380489	0.0133212350989974	0.0332150138454916	0.0319007062809533	0.0110211919999973	0.0146619147681092	0.0135250113245483	0.0441208172542191	0.00796129174081543	0.0296938709053842	0.0245521184077428	0.0209905726052544	0.0311873241129492	0.0145908028402148	0.0516816319368816	0.018016210858509	0.0610565377182903
0.0435987841581953	0.0130211591723147	0.0472466414753175	0.0265984693984541	0.0159783377768754	0.0214265669712276	0.0272839685262427	0.0086993402858126	0.0305603593502236	0.00870702326545215	0.0374191569202528	0.0304165326785549	0.0611121928026355	0.0458263100787419	0.0281359212786537	0.0563000487057591	0.0370728136669892	0.0270163494270376	0.0357633906258778	0.0277130152456386	0.0412834600645515	0.0202238448265898	0.05431096229036	0.0170872055997609	0.0258067977665827	0.0415442031487679	0.0454165877657107	0.032945701110779	0.0767145568980086	0.0380185470488826	0.0112279187955799	0.0304196072245928	0.0312975361826614	0.0310782341898506	0.0492062959351921	0.0339773666533385	0.0372398907748841	0.0184855634721468	0.0344510588350678	0.0394048690041941	0.0573787624194885	0.0707524754331783	0.0618600268667659	0.059041202534381	0.0405566817329648	0.0483861706815863	0.0371656423310671	0.0159566813249143	0.0394674024086978	0.0463158682021875
0.0319045086537151	0.00591554578840212	0.00510952599629222	0.055329662914688	0.0130027863978288	0.0394131724150112	0.0465752784655064	0.0331743586902053	0.0471252099184343	0.0271629829125006	0.0291625280747366	0.0302999217866387	0.0490885476381716	0.0344056333504442	0.0108738951685602	0.0302106757321083	0.0277911883741394	0.0513317616974318	0.0237561134429809	0.0353424366000492	0.0206458473839748	0.0314240602316267	0.0376315594538055	0.020476799441087	0.0410727599087193	0.021084132124736	0.0208056333418476	0.0421375234935115	0.013566242175977	0.0105649636739452	0.0215952190226564	0.0242023689232248	0.0410884751857172	0.0340074419464502	0.037731309081316	0.0729110346130351	0.0350299675262838	0.0188595601878061	0.0258796976770673	0.0410830963730097	0.00330441055768157	0.0193305239829101	0.0089128344981715	0.0331045419761473	0.0212237162977293	0.0344913437472723	0.0210737180561078	0.0355828570331066	0.0440701588559345	0.0395705099171037
0.037023440344087	0.0438148859845886	0.0333450476927969	0.0132945787504053	0.031406444855897	0.0394041976958928	0.0923715595130817	0.0280115855795709	0.0270506231044105	0.0143478862764142	0.0541569008500385	0.0723954496373419	0.0267789458434364	0.0168490340195662	0.0801366675079723	0.0665075219859628	0.0226213867164151	0.0501174494417553	0.0286322602313282	0.0351618342472232	0.0507597543240794	0.0542941662056631	0.0396054794799432	0.011028340440844	0.0236186446447471	0.00887117188014402	0.0164001425490525	0.0354894234181242	0.0376918960572402	0.0632244610598058	0.0291169031945861	0.0306767430303887	0.0498411603180674	0.0339967740749869	0.0265320667798515	0.00781420063638258	0.0722389933934499	0.0925737448930792	0.0448423473218174	0.0443081072138328	0.0583918534806226	0.069056967460032	0.0534347339213072	0.0611503593094963	0.0350278393850915	0.0468275978107141	0.0174163289059958	0.0752926042709694	0.0290576737392552	0.0209795269776919
0.0500445320118682	0.0167595834416469	0.0130283392971737	0.0442488870828917	0.024728540706127	0.0399421268310217	0.0153852677308581	0.0417219871676117	0.0383994528649042	0.0325993870346438	0.0501080265631166	0.0143995832680156	0.0606143557866897	0.031620457885105	0.0161838324802038	0.0264587822412824	0.0557298416930328	0.0303115102825675	0.0448314997585771	0.00450672632590942	0.0251396974614682	0.0326699825439669	0.00778267393418599	0.0391517664620844	0.0208130286258608	0.0434254602443371	0.0212088291949014	0.0317735965459845	0.0305546833891645	0.0173618507249688	0.0145085619182919	0.0457645791904517	0.0209866641382373	0.00918611738491263	0.0132771955830049	0.0406452703094099	0.0414619604835203	0.0337415183356766	0.0426131886559173	0.0222433525847252	0.0282491230969988	0.0220766907509368	0.0302384181583776	0.034601594727037	0.0034041084160398	0.0606489398844234	0.0203570742016832	0.0261342140632256	0.0397812271901031	0.0375691084255789
0.0399560093387578	0.0165055845173598	0.0438003341410965	0.016686413106825	0.0258483538522862	0.0216099475783617	0.0260378095829976	0.0153287291441659	0.0104881947181849	0.0545199417539537	0.0479964552674685	0.0300574716226588	0.0075296950246937	0.0108283455999737	0.0113256945119808	0.0214264025729986	0.0133619696170475	0.036226398159302	0.0210208062705739	0.0255202191551131	0.0397310815308351	0.0466289791952569	0.00794003889754968	0.0420811303435839	0.0824522316580507	0.010857047658197	0.0178550201407864	0.0168548941255085	0.0250639545829484	0.0457645319604473	0.0151671433247168	0.0214980643205202	0.0173976859346294	0.0270429591642348	0.0340249893575075	0.0498654535586011	0.0339894217810557	0.0240643306722182	0.0102561515407059	0.026570844697512	0.033314948692064	0.0138534156567768	0.0314434407720482	0.0139735892055848	0.046054113118626	0.0153700386937525	0.0445386630903645	0.0280721705444393	0.0146308222481762	0.0317896443776806
0.0170868261824483	0.0265691884351875	0.00902987662295322	0.0417214314581966	0.0469909981176533	0.0211606631739107	0.0422604271948131	0.0595401949152621	0.0305597359101637	0.0470792683605255	0.0220203507942499	0.0044727417556034	0.0510089504508738	0.0519372620553548	0.0198812037703912	0.0469446635034111	0.0422906501784299	0.0218058584587541	0.0418235921799097	0.0312500188692711	0.0267769220062098	0.00789929915851533	0.0688657341396002	0.0206129432804104	0.0307508581924242	0.0402634694436697	0.0114939864984322	0.0209621255607246	0.0468080414541775	0.0593446987606341	0.0541745803485039	0.00506523696251005	0.0545209993152042	0.0526541507641145	0.029034138084684	0.0240566484732288	0.0289340339391745	0.0267192689583248	0.0557313817132045	0.0477409601395699	0.0741782074135989	0.073036708677263	0.0308966320364696	0.0350185992270144	0.0282601189909208	0.022078323165082	0.0499063908117037	0.0370807966286134	0.0267951731037532	0.0369250367530949
0.0368720278751278	0.0303868734137637	0.0372388135610921	0.0214680853560727	0.0701740351355856	0.0412448763940505	0.017342038774601	0.0268474892671065	0.0284367439666283	0.0216218378432547	0.0139461745882359	0.0347225560984517	0.0330363491047971	0.0731966974911553	0.0240549095189682	0.033719447116915	0.0203344717845017	0.0178561619896158	0.0382511637519778	0.0188975499149489	0.0219294298686181	0.0490212652726192	0.0410860246643439	0.0414339082138724	0.0287706112115141	0.0427470426704632	0.0220064149862398	0.0472967575481703	0.0265567452198095	0.0338996211223739	0.0221541812694579	0.0155147911614471	0.0544479445156227	0.0370220864591354	0.0604441780073855	0.0221674632321073	0.0218595030577735	0.0185980588360506	0.0196152037735859	0.0204516833391219	0.0260829634031258	0.0119167590866571	0.0274913972904579	0.0145382460670495	0.0018391316266241	0.0200624786896585	0.0538770680002336	0.0216197141939394	0.0276089098293135	0.0423310286872998
0.0407162880450085	0.0190916869116063	0.00913655335331005	0.00548364174464562	0.0433403170732806	0.0302505564131637	0.0239720215265046	0.010837264625212	0.0149831243427587	0.0109975252333221	0.0440356378692543	0.0265834781893303	0.0249998064936911	0.011787007351556	0.0242430093348433	0.0228009921553975	0.0384857528367481	0.0285509531301093	0.0471015482208908	0.0445202801602618	0.0342166349315242	0.00902211524189149	0.0183872761757769	0.0201815744945434	0.020224765128969	0.0384759807765783	0.00568624676018875	0.0177952468763235	0.0247757856171549	0.0211861123191609	0.0280626250104191	0.0303204302865593	0.0290103550755812	0.0241726741578357	0.0534728595459659	0.00902508430369673	0.0344412807934155	0.030145335577056	0.0422122088123448	0.0392561531836056	0.0370507919940843	0.0163393571371491	0.0282815790530185	0.0070627908008713	0.0325742890980494	0.0405596489290252	0.0296556721177457	0.0526036564773055	0.0313798137218961	0.0186713675524853
0.0491320701435344	0.0446269274228218	0.0160243363002942	0.0166489564125686	0.0670516758457005	0.0136988358948667	0.00649234033291671	0.00493487143287708	0.022873389285012	0.0358170832541559	0.00437975370867187	0.0725777522046968	0.0277253638844597	0.0256987118513463	0.00681860483868496	0.029689054363535	0.0275757768860666	0.0432557294893255	0.0590247446735842	0.0509901736831608	0.0153736751837971	0.00637565171756049	0.0277398778239739	0.0273493289693477	0.0140260957143788	0.0299939869621779	0.014458049019172	0.00948721023680518	0.040680829277806	0.0460938342137829	0.0380111163122711	0.0138661478551484	0.00673448980603772	0.0435953407940539	0.0545316639352899	0.0364008691459229	0.0210549004879511	0.0231604297647059	0.0283522814249631	0.0266542584306242	0.0655329523212384	0.0240572138297227	0.0118740960616764	0.0282339706177174	0.0401323113567871	0.0196180843978738	0.0572721139534713	0.0308714188523948	0.0383587761749677	0.0105835275369805
0.00985303682805225	0.0329102829943591	0.0196763294723637	0.0267635423212493	0.013038080697272	0.00924994270328249	0.0192212138555899	0.0390937846450942	0.0307400274419689	0.0114229500044822	0.0283297871095425	0.0177585783721614	0.0340425364099813	0.00863472131096609	0.00922573103692277	0.024832687194949	0.0290934375883072	0.0170346965225028	0.046779514261233	0.0461108170707417	0.0206625926953913	0.0311914005353607	0.0142470736378192	0.0208676400373652	0.0155585736223735	0.0148248910600761	0.0188876784413752	0.0225064247639313	0.0343345976715455	0.0279950130856323	0.0248031519374132	0.0386937266323749	0.0150158454947599	0.0384932625294414	0.0120468948215256	0.020651738688326	0.031755888055105	0.00116579971919607	0.0156832264694587	0.0243571822725865	0.0120391489790331	0.044330208166158	0.0302046141002861	0.0220150615564003	0.0130804538928161	0.0230335848364535	0.0289443694708539	0.0244615605441734	0.0151979157600047	0.0184348777726657
0.0556785174401081	0.0647734635303826	0.0490774534658238	0.0603269674912041	0.0592974828067786	0.0249189297399788	0.0869842141338095	0.0728766770332731	0.0606298866600856	0.0449947070386929	0.0668832265319946	0.0333853150432117	0.0256248057778415	0.0519178121394594	0.0423840455000475	0.0556911940443658	0.0520207444542436	0.0420386246313566	0.0375987232170073	0.0712580105871955	0.058980199768819	0.0601279960235937	0.0595606842685425	0.0758404684860266	0.0249641190320548	0.0367031367038187	0.0381742504950562	0.0707384057415503	0.0684528906462488	0.0733871316013496	0.0143174274274872	0.0532741076633139	0.0770368460107772	0.0600477670494499	0.0550755691830416	0.060154166758435	0.0471407252645854	0.0545049430961239	0.0571883792105512	0.0638283109011644	0.0588734692743523	0.0455762647080967	0.0552734753701384	0.0448235954924546	0.0303054976249866	0.0673021624359225	0.0801678001360203	0.0129810622792498	0.0595711565354384	0.0499503140564363
0.0290473389553277	0.00124637149367634	0.0140335635301448	0.0157070783166444	0.00896375231244712	0.0109777566309323	0.00881007010286507	0.0454713436210653	0.0143251499804548	0.0153590993753558	0.0436200630742497	0.0376415049259259	0.0251308968245883	0.0230419985964946	0.0165014537527152	0.011280594621034	0.0211508649064107	0.0233949632698832	0.0209850767725305	0.00521307135714379	0.029365152545582	0.0226723645247682	0.0250070842592979	0.0146158500220595	0.0417772342270105	0.0113694931028608	0.0427160255930219	0.00918795325822786	0.0325742835778874	0.0163757580136622	0.0241622647363777	0.0266454383938602	0.00682591750243163	0.0557847575292642	0.0139533653143471	0.0212869097053077	0.0109207117752977	0.0246465133022341	0.0259417172262439	0.0588513317526205	0.0328309159525784	0.00774352173141453	0.0269668046687423	0.005757576525955	0.0120410170236903	0.0182028788531512	0.0274285208486984	0.0137910620673131	0.0190674813413372	0.0333849152324954
0.0333002739943082	0.00671272912541255	0.023109549162635	0.0206763908681032	0.0344519558958493	0.0195599354939217	0.00904484547981672	0.00920691331602166	0.0352612536850568	0.0239835147249147	0.00935507117682394	0.0309023530392266	0.0134894380058504	0.0102590567096729	0.0240886747508857	0.0141055703023896	0.0243731299331338	0.0206845131609231	0.0296625080831713	0.0259205972009925	0.07071306671883	0.0207035263119716	0.00498938985370606	0.0263951137111535	0.0351036016845763	0.0441074931239959	0.0090942747680233	0.0205566607658151	0.0160272077548791	0.0287465860652096	0.0305062197806628	0.0270117757498026	0.03653977393094	0.00317240553909971	0.00938688196590844	0.0273741476819005	0.0237841332691604	0.0121830327678329	0.018662517665442	0.0119021437447474	0.0247966775062507	0.0213108328320993	0.00775564060855846	0.0168658437590687	0.0208627799166746	0.0313411156525682	0.0375833876390634	0.0220396162828167	0.0119672412171561	0.011726174434816
0.059892742634591	0.078986223180687	0.0511316015428287	0.06264943797159	0.0852955602770256	0.0727493866671983	0.0799391789235491	0.0507792308836644	0.0654908233477409	0.0766723340801721	0.0770068039814275	0.0609075538001731	0.0276078374328106	0.0673269877154424	0.0753283690599418	0.056700878109673	0.0170874042905097	0.0760185936243732	0.0878251664110402	0.0348918972564491	0.105848785590035	0.10645430694046	0.0708082246163318	0.0603065930364707	0.0703024436562521	0.0273672589001358	0.0890778257382751	0.0514916822807335	0.0487165453440636	0.0760286108653907	0.0469160630201565	0.105173472789616	0.0922843145581263	0.0743824539830705	0.111585042303134	0.0734879637532637	0.121834232225516	0.102620462787935	0.0501959207011285	0.073910906242223	0.0912583626710288	0.107274418617201	0.0509949832235956	0.0499070190018138	0.0916704089771579	0.0634095392569487	0.0435144108526417	0.0667978178072128	0.0928485902305683	0.0434573624422526
0.0567756038576614	0.0277805503479345	0.0334300909703608	0.0175389326639223	0.0413818552063703	0.0697726747076655	0.0179700512550883	0.0207345428776929	0.0282687586708407	0.0417935362070763	0.0236153478444718	0.0235205282995501	0.0516317359415011	0.0226490948094488	0.055113793788471	0.0537398679238757	0.0824809429223224	0.029482515298889	0.0575087183699046	0.0363320810194035	0.0326569116491349	0.0388683017940789	0.0344499330480917	0.0497366352489842	0.0383823220942619	0.0332790943148678	0.0129903046593874	0.02470478270827	0.0248402509175009	0.0119727863090578	0.0273262843706805	0.029511935711837	0.0421204502077566	0.0108906976920745	0.036381957835577	0.0315791349459976	0.0212169023731497	0.0498285362059473	0.0206736048967881	0.017311644792272	0.0472670240130104	0.0412920170428244	0.0124692024570806	0.0198860250233499	0.0166917069400473	0.0214932286256137	0.0540713029637654	0.0137205731230082	0.017083691584997	0.0214169395987913
0.0323416835785106	0.0264686887332462	0.019580054919915	0.0331440209556369	0.0199742526908142	0.0259554021530856	0.0132507171807991	0.0248291228202487	0.0199030803987211	0.00899063203093909	0.0594714302411713	0.0134738449826181	0.0260801847564871	0.0411035031672771	0.0315375929134644	0.0282613489793353	0.0135038942611577	0.0145308277445446	0.022203910661683	0.0388507273324773	0.00548877850010665	0.0372098057628967	0.0104263427198006	0.0608138931735734	0.0183405550338197	0.0344416097583621	0.00663843836903605	0.0282577311413585	0.0168426921885777	0.0262822081679177	0.0329595540338197	0.0190681749324994	0.050076957664364	0.0123586745929393	0.0213826340733374	0.0324147243075502	0.0223632430876941	0.0464471645076607	0.0180783581533418	0.0260775358611143	0.0232798566065715	0.0609544491221601	0.0163537423022874	0.0535945501922584	0.0445983785964871	0.0366426567104966	0.0365403507760336	0.0510110770222508	0.0379796762598551	0.0335824184537878
0.00531101592835589	0.025011725964725	0.0153554115778411	0.0213984698933756	0.0362410363552493	0.0115440391505632	0.0283386379746486	0.0266192946042565	0.0142563140926022	0.0272712805696348	0.0271533369464367	0.0192356273807199	0.00969544341934851	0.0392179678983854	0.0162181959989503	0.0433981968832653	0.0127508209515844	0.0346951714031168	0.0521485122888387	0.0257295350001764	0.0215859595325341	0.0099976001334141	0.00946547410932691	0.0337611487181883	0.0515997716950988	0.0109153292952268	0.0486290702022319	0.045323336759515	0.0352219347884383	0.0275233638100746	0.0348378807167256	0.0157928141817537	0.0273354621431171	0.0353815702176288	0.0110574394461134	0.0104101408591608	0.0356667116691825	0.0408188508199375	0.0342134201380745	0.0423607144733208	0.0235068713389379	0.0176670748589827	0.017049016087109	0.0846241004536226	0.0272733199927443	0.00979412742137365	0.0175965029191207	0.0595712071575673	0.0426987032166329	0.0374205430350871
0.0318087548541986	0.0201402379384181	0.0129005003133536	0.0465983952247993	0.0349630890491152	0.0380382668945327	0.037210412538815	0.0409768908632622	0.0292113284723307	0.0220157062030961	0.0276658186332015	0.0182839241067979	0.00955037861110492	0.0171437547817234	0.0669422120626261	0.0564582014616158	0.0238449115150319	0.0305527382241158	0.0317364883930217	0.0364128402477217	0.0411673653913214	0.0376692416704008	0.024421153004995	0.0281178844063952	0.0489223965036912	0.00344102505126903	0.0652373625194374	0.0231768227904973	0.0179391482085465	0.0447679268262606	0.0586782388967309	0.0331947556683582	0.0111221331886452	0.0385196380868488	0.0258629414809066	0.0341221655422469	0.0451220017630923	0.0638452563775697	0.057548353184364	0.0336535906605225	0.026809117661665	0.0262036966738133	0.0127814922663159	0.0223378724990944	0.00831932340798398	0.0265992136023473	0.0151245865966446	0.0240791994267879	0.00848006163993594	0.00851422669818422
0.0477566344202625	0.0228285204085088	0.0519254121536931	0.0368208309532335	0.0189347053576231	0.0497508885838967	0.0126799353538283	0.0229513024776242	0.0411292294800194	0.0481886038774491	0.00904663662277125	0.0240336126130155	0.0284642708082639	0.027239963669348	0.0320180351825608	0.02764094449212	0.0459590522314379	0.0290490508617773	0.0267130044888272	0.0261891821634941	0.0150418467815159	0.031832302526745	0.0144158803601899	0.0310837418183397	0.0569054162600582	0.0654943473344265	0.0454903657773292	0.0275690597186139	0.00566021857875224	0.0109487014020733	0.0135970131292223	0.0259188569687841	0.0161071148800718	0.0278240881858639	0.0235260467600492	0.054899113803679	0.0280473434842385	0.0261426003317456	0.0113306570425908	0.0316826156500769	0.0176467736845923	0.0273698683298696	0.0279184601528326	0.0214065946626408	0.00741796602329783	0.0395905449600444	0.0242944878113946	0.0171063602856389	0.0527602077317764	0.0202670286272498
0.0328980215850209	0.0476547601016826	0.0431619843343989	0.0210531969251252	0.0474601656842704	0.018947554159112	0.0300338908174382	0.0265763506473199	0.0136080996825897	0.0562087984176259	0.00834411074484573	0.0605161837595548	0.0308834471114625	0.0306047264315988	0.0134382492571331	0.0506822282907184	0.0585996357149223	0.0569010704258057	0.0102128556487333	0.0645498566277331	0.0455076257038201	0.0576624440971153	0.0607467400872055	0.0360833096622926	0.0514985233329831	0.0583959685250446	0.0277796208066309	0.0174859002744332	0.028019954290871	0.0481006163039519	0.0495693750708861	0.029573729366267	0.039707616904045	0.0192335664459507	0.00872493469058359	0.0309249447542983	0.0466052256998343	0.0429901309961821	0.00875553407438655	0.0154360861654255	0.0293938153795104	0.0592457646556909	0.0151596600741078	0.0350893125165498	0.0326701320237779	0.0411073523498717	0.0206998122330554	0.0436743433803933	0.0317335818271197	0.0504162695699047
0.00966281027586825	0.0268772261676955	0.0334509773062672	0.0171391462968988	0.0157939002808254	0.0266816548425037	0.0094761666508631	0.0252811788230646	0.0181882729184412	0.0394229128920835	0.0315175423955782	0.0216948838353485	0.0244678393532905	0.0510230246573691	0.0176641348564429	0.0429180918208079	0.0112361780140503	0.0490466295291583	0.0362531917244813	0.00702110145843863	0.0145550611784212	0.0199329685212113	0.0111135017219106	0.0404659934113386	0.0428775214980274	0.0628351892503629	0.04246816523866	0.0143788449759777	0.022698255107761	0.0296442502202316	0.0193866070400759	0.0148327396504742	0.0217822465409889	0.0065340722181361	0.0149340563164302	0.00945024627038052	0.0212033129407199	0.0216799313355301	0.0296777763986674	0.00895870195424594	0.0230291639314066	0.0431355436657477	0.0135273795939076	0.0219988276716749	0.0313850372032529	0.022981732209814	0.0276019776263439	0.0460721411624878	0.0144226051765839	0.0115850748108623
0.0366407891830744	0.0748632840309247	0.0748124140943534	0.0316411924784765	0.0604081489619621	0.0297658213491859	0.038197831366935	0.0708890483404665	0.0508117180554663	0.0334829143911626	0.0577059181273949	0.0272302290864315	0.0647322331995321	0.023920136787343	0.0317869365650183	0.022954665177975	0.0422200618183939	0.0325809851586013	0.0181997752450905	0.0639079064202771	0.0526220582637291	0.0805646985081208	0.0623069762095835	0.0467489852927612	0.0552270569115583	0.0515815803783192	0.0507062168523131	0.00672716010055387	0.0150303114103501	0.0653363026498592	0.0403042342736332	0.0296553310982774	0.0366120326271637	0.0496557683851544	0.0496529575850996	0.0531254978866909	0.0795148331348007	0.0562789748041983	0.0298207199445771	0.038968885132354	0.0358469641987407	0.0531859696821502	0.015127650601474	0.0953380343101587	0.0693015545623422	0.066399743311101	0.0383683017771975	0.0744938810201865	0.0326923696582092	0.0331094746936825
0.0165544594944081	0.0155396621175602	0.0052693016603235	0.0353894918765514	0.00758576243888253	0.0533379227657142	0.00800513169960976	0.0119319826467003	0.0367919378888609	0.0228217639292985	0.0372971095773185	0.0233600654823269	0.00607536376102913	0.0344590684176767	0.0454909717603678	0.0201151654171489	0.0220055007703538	0.0192231448749709	0.0218130692111593	0.0330381300270989	0.0475308815009452	0.0436742503144348	0.0309337417883143	0.024408205971052	0.0597184904296927	0.0171298165265254	0.0442810901193557	0.0304956165062538	0.00975237764154742	0.0351843142297246	0.0209157889006941	0.023771047490137	0.047033499862414	0.0139130121351812	0.0381104272825024	0.0204476393563071	0.0267286631163364	0.0245119641263005	0.02291574879408	0.025501972629185	0.0271048299694506	0.0284360104292757	0.0198555115606311	0.0336438729875144	0.0188351232123227	0.0109278727388469	0.00976372010147946	0.0174891216291937	0.0272187953131147	0.0200639783013011
0.0618621984782508	0.0830900132319962	0.041610173788353	0.0597490180388749	0.0427975495257684	0.0217915860023586	0.0353553680126144	0.070504267472592	0.0599160196669313	0.0855968024957013	0.0211290871934389	0.0726596231413321	0.066764103938344	0.0618535609548909	0.0410949110546026	0.079647458815536	0.0599433694296331	0.0296534656531762	0.0472440513155783	0.0478806311904616	0.0700095743360598	0.0715681219787451	0.0203026342281376	0.0367607720576282	0.0691126733059083	0.0474080682548498	0.0405256475852407	0.0230615996581726	0.0357269221231144	0.0237831688380838	0.0564709368424527	0.0427791940383625	0.0534364503497575	0.0328666114294823	0.0619894350071301	0.0108371517337871	0.067265083372321	0.0712945294899588	0.0722497100306334	0.036527859259356	0.0408594783855998	0.0933914525195561	0.0493568400574262	0.0747478684684413	0.0436525720774114	0.0218505862373142	0.0168834266463258	0.0303087834373371	0.0385013857663889	0.0866576516029185
0.0151259686656111	0.00410013344561257	0.0340984167922119	0.0453967683086574	0.00822181786579299	0.0730996056505601	0.0029865768920065	0.0269182162803649	0.0156748517173963	0.0232538176416479	0.0197365304786049	0.0317209862397471	0.019513784722362	0.0193124022458549	0.0140767688169914	0.0431115905965182	0.0456886364021449	0.01720983459915	0.026780758019117	0.0413773532047049	0.0239244271387087	7.93191698868741E-4	0.051279047344408	0.0638380413505028	0.00939719863957646	0.0495889211832038	0.0206307978515931	0.0275969956449394	0.015667130615723	0.03394495967821	0.0399805337504342	0.0226094177485512	0.0224614649359406	0.0379784617087547	0.0385811212953395	0.0119388764363066	0.0318089201622402	0.00859473486191476	0.0330582560992684	0.0450032541737809	0.036826100821321	0.00488299967061013	0.01523522957807	0.0804607899688618	0.0514493908800726	0.0575984305569003	0.0398154636903503	0.0416508873283643	0.0238687169488149	0.0164079026697266
0.0149529684364385	0.072149352166725	0.0424355792998906	0.0300428595520067	0.0472015724660357	0.0474629123418707	0.0388749315277082	0.0466974832415078	0.0636688983723717	0.0630424969681785	0.0294268968149294	0.0455393294457132	0.0394243174812087	0.0660111142896226	0.0337423535360724	0.0356530462527747	0.0448887828900372	0.0358114568528509	0.0407185478027388	0.0173780764384813	0.0417700680619041	0.0705509081671413	0.0645041280310043	0.0300399056251264	0.0571063716642968	0.0526713619143392	0.0439249158696809	0.0651176924697444	0.0627333260790603	0.0378086758941939	0.034253325672796	0.0451577582899295	0.03863618074819	0.0504206375373767	0.06295829484401	0.0593470535987845	0.0179260940230828	0.0502197123071437	0.0520119041170586	0.0549878412888552	0.0351394423609823	0.0501216882154871	0.0708898761321242	0.0526743464885232	0.0716485935677156	0.0665196064148925	0.0500981458723225	0.0578105417351689	0.00499387740233859	0.0369310988729187
0.0387654997901807	0.0107633928879915	0.0242621734008082	0.0316990089543569	0.0217941269392714	0.0231687195231973	0.01865757321614	0.0293160566275685	0.0715186125153363	0.0372557443021892	0.0116850330065508	0.00562176998893192	0.0349120938959467	0.0184424826781483	0.0355157293096707	0.0273761304768168	0.0492912522416747	0.0171157854132161	0.00809439804199364	0.00547967507094682	0.0446940152041915	0.0359863106727657	0.00816752560000016	0.0202681208530539	0.0116644752550309	0.00259190064743132	0.0320993614020092	0.00331786212380879	0.0218389073405125	0.0396813373923864	0.00450004114800943	0.0245381719671311	0.0261460663767554	0.0291806301028358	0.0203459052894479	0.0198110010215973	0.0289576000876609	0.0203315163149747	0.0272526448663683	0.0118751070865201	0.0156090064420842	0.0159320534697915	0.00919440184727691	0.0276354801854084	0.0250818441250753	0.0334143703136255	0.0223329007438855	0.0269980442763534	0.0317134521742353	0.0366462846602015
0.0443450395451209	0.00438285124813163	0.0197696947183313	0.0127322789791297	0.0331334978095944	0.00810604650121531	0.0342890958016466	0.00927816415888019	0.0258517085411584	0.0110713534568216	0.0211189203873603	0.0480467370994545	0.0343696653066334	0.0246673806268538	0.0379893102586346	0.0317161453261348	0.0157502784318381	0.0453887828213987	0.0470098803373897	0.0209090985309649	0.0738468232781614	0.037031814115899	0.0195079707340141	0.0437217094783861	0.0363745238629017	0.0511960885089751	0.0411080924474683	0.0406428147840981	0.0106940395712476	0.0174390076312415	0.0540616723093043	0.0234796056401167	0.0150458305027691	0.0117676439852732	0.00884242103162273	0.0282087185413748	0.0274398164193057	0.0138709906506189	0.0573687360873935	0.0264393593954544	0.0463706023442655	0.0611780307499817	0.0150984804253483	0.0389017344551332	0.00874190067495039	0.0304543205338009	0.0174313634093007	0.0327580942963003	0.036465208866233	0.0326666497334346
0.0831433554857037	0.0667812317877089	0.0460484181086528	0.0452435592798909	0.0539006936413855	0.0479434174483046	0.044067993914728	0.0494127662897677	0.0434828217088821	0.0554753849332567	0.0538543985393579	0.0538264971629141	0.0576366474876272	0.0825773272466244	0.0485621160616926	0.0399612029684218	0.0611180878353086	0.0444709618465646	0.0928120009691904	0.041795865179984	0.0311738253086223	0.0588372980656539	0.0180939252618862	0.0920105811842296	0.0313902017894645	0.0771607859540952	0.0368477039653016	0.0186850837216481	0.0694446909696587	0.0415893862773557	0.0290592484532704	0.0618008264883715	0.0342958845020251	0.0492734356600065	0.0791302730391473	0.0237963662799959	0.0661359922805646	0.0508228233549869	0.0280124663825234	0.0629676281092626	0.0438619654430305	0.0610041125871248	0.076312317722122	0.0660650818898463	0.0279171669892581	0.0547773952007331	0.056155293500029	0.0913518083432758	0.025388696556873	0.0622138183372545
0.0167739179273914	0.0487085481163953	0.0320274848648761	0.011692408615388	0.0409441219888211	0.0313817985203857	0.0349831566740825	0.0315951506579184	0.0133602797511377	0.039246068918679	0.00775460060490394	0.0414875047983414	0.0360729357647156	0.0342356590012583	0.00197375688566272	0.0164149743817602	0.0512852656319649	0.0271455828355278	0.0319553925128848	0.0366262744215092	0.0279761974675674	0.0176478581262629	0.0217143143539041	0.0239425846336577	0.00482303064336212	0.0277469805473386	0.051675124160204	0.0307265453496885	0.0539345033915637	0.0248982218632387	0.00846289494165921	0.0194618242829377	0.0415634207771497	0.00281740324990539	0.0565554817142141	0.035064174713098	0.0305294189334976	0.0387846613988357	0.0466501160520915	0.0267317160556393	0.0167801817630203	0.0446593170469276	0.0423138882398867	0.0548120786087829	0.0306621822711202	0.0104029102587191	0.0351742935424637	0.0106155793756017	0.0456885776854162	0.019540044980657
0.075756805906348	0.035240895972962	0.0436876434818783	0.0294818222660931	0.033640191267236	0.0548803724343649	0.0624640280846385	0.0294760990731202	0.0682396923149277	0.0612669619941458	0.0447066567971091	0.0155080336725865	0.0670310254568165	0.066201338382859	0.0139341536345407	0.0830150988054589	0.0580137252064682	0.0528561790039746	0.0241003075982271	0.068592840192254	0.0437412151927961	0.0232956212671585	0.0590643255466462	0.00194148609879031	0.0429701619544365	0.063776497795359	0.0206411612412795	0.0257148543928252	0.0649974686109622	0.0574922475857443	0.052066145685376	0.0732828580448914	0.0395063082545725	0.0647041479921251	0.0712367965465841	0.0239299021222969	0.0446637274337778	0.0301950945600771	0.0302912117431064	0.0307826763264616	0.0868436367708182	0.0807626974974196	0.0370147652494227	0.0605382236011356	0.0718461260988594	0.0658507057021943	0.0252135613849365	0.0359491284310218	0.0269422656745753	0.0538840587895528
0.0285777896850684	0.0554233160093927	0.0322700199776139	0.0320419872036068	0.0310865004356071	0.0465208436130754	0.00340222299070035	0.0285476860035923	0.0427046173950593	0.0302383968343065	0.021257065810243	0.043328089922346	0.0410107302792867	0.0305462570742882	0.043330664402266	0.030195624498826	0.0284418795529867	0.0433759226391059	0.0422214972966912	0.0325291854041416	0.0462874365052311	0.0549754031583235	0.00523820321842748	0.0453074470836142	0.032764778763224	0.0381226831620087	0.0121765242268978	0.0121597684679076	0.00839760987673636	0.0454653099930874	0.029351405420499	0.0313685112621117	0.038670976411653	0.0195364102319546	0.0105465933873545	0.0295318338723097	0.0241239855582323	0.0494272660375954	0.0594458592316748	0.0374483580232432	0.025036813604328	0.0205161653514617	0.0110052598692867	0.0230852685639241	0.0218134595820333	0.0282417859900627	0.0240130342015206	0.0342429472278848	0.0237441591374468	0.0673032935375506
0.0106756026802672	0.0222602798539124	0.0394760388196435	0.0186244552986482	0.0433336918077369	0.0397325781182961	0.0220790360841416	0.0038949662612794	0.0190958759060509	0.054047828231212	0.0157774097173084	0.0031088882674	0.0273449511312297	0.0697256228768227	0.037352347832964	0.0114530690194343	0.0266762846956337	0.0061846791175829	0.0238900201207646	0.0442833242076021	0.0357578732542261	0.014247321665819	0.0363184379186027	0.0384239552891734	0.0498053790569754	0.0481168776607512	0.020947767345481	0.071942075086092	0.00541035997189984	0.0367418674435223	0.0231188321629035	0.0438218507481003	0.03301069963571	0.0348815040057578	0.0265595832547124	0.0364135583839935	0.00552734402599509	0.0289804828442195	0.0489717749232443	0.0158284521890334	0.0297738649051362	0.0529162635809313	0.059588427294364	0.0334687206980636	0.013053917239301	0.0731032114286124	0.0373870013046273	0.0389780898590644	0.0367785834213242	0.0217467446860283
0.00874386345081423	0.0358321179887599	0.0426573617321243	0.0196149097806184	0.0380742041997991	0.0200710572360956	0.0399210281903385	0.0239968629241447	0.0278513897957528	0.0499493657311332	0.034810766432002	0.0334862528175041	0.0303026988500909	0.00152991689600981	0.00318101764027567	0.0307326367027693	0.0164049253780659	0.0315899039350233	0.00937134191712142	0.0269301889475311	0.0368621460412521	0.0127721288392215	0.0305017434361871	0.0326506355071601	0.0390642926810255	0.0402363630732712	0.0368882481910867	0.0268923402477546	0.0160287352974424	0.0450342863023552	0.0409513985912569	0.0285430336093087	0.01531550412157	0.0313011899865548	0.049228707316318	0.0316870965988634	0.0504675131800141	0.00844602984472734	0.0453821886524769	0.0122418825334703	0.02645874285688	0.065999754981749	0.0316424129704737	0.0564588595783319	0.038623803717283	0.0303095032610907	0.0249230345185317	0.0288621253668337	0.0577559694430455	0.0582898908048969
0.0264466926991865	0.0211706432717285	0.0545726377812957	0.0112371625976178	0.0321364760387857	0.0362362248464724	0.0415850355951333	0.0268362567166079	0.0566271009299611	0.0321767826451481	0.0290696995159049	0.0328181113573832	0.0345368643620726	0.0312028989428819	0.0237332013629797	0.0192913056019359	0.0418255677622775	0.0357779033102557	0.02250700599928	0.0202462426672827	0.0289356587567607	0.00909439919082036	0.0157795785081692	0.0297130863252164	0.0500370755960438	0.0555986734443124	0.0081666649933231	0.0148570486177808	0.0453889139311272	0.0264923609080667	0.0579085546121697	0.0687117691123559	0.017394973290494	0.0591481807134877	0.0195537519232493	0.0336015136575973	0.0381616889636111	0.0155244558113329	0.00868943801819623	0.0098393300947488	0.0233464481642335	0.0458219474155704	0.0433298808944428	0.0368156690748844	0.0222449088478863	0.0208439102976505	0.0183873493147062	0.0245279493141865	0.0316435195174067	0.0294204545180782
0.0400497613920333	0.0664325022960907	0.0500919981987722	0.0309237887797938	0.0705323979056915	0.0718019424662655	0.0729938731488616	0.0782934785323995	0.0326242591216444	0.0618660117484948	0.0291893100274848	0.0818397439116014	0.0469692524876541	0.0245448237208533	0.053795211153494	0.0468536470235146	0.0281272624187495	0.0645197382845591	0.0551395179284277	0.0273783113248456	0.0278843201002463	0.0377284563110896	0.0241311209350768	0.0746283945206012	0.0549557293214065	0.0701911573038549	0.0239087091393275	0.0655674668805209	0.0377240355133395	0.07462501294382	0.0437677931660096	0.103063523831051	0.0570281293768198	0.0338175573415718	0.048343747683235	0.0337773797250186	0.0448714746850714	0.0338787848529681	0.022694634009371	0.0492243211893186	0.0486860197191976	0.0547649903175459	0.0679213487882345	0.0509254772335272	0.041613636524189	0.0463222926857577	0.023670934766631	0.0402656396670623	0.0386293099641865	0.0393545174936957
0.0229171364904868	0.0462374731293071	0.0285566464888703	0.0532957753520905	0.00521178991095967	0.0172874638685976	0.017307231068809	0.0413224882548595	0.0409792577613036	0.0386078375050934	0.0182812431615123	0.0388587678778019	0.0277188665334245	0.0306586666415175	0.00644423863569351	0.0433500659591309	0.0127950368055592	0.0068865611049534	0.0290374331272325	0.0364372648273067	0.0348080432175352	0.0233245005569591	0.0244492925084214	0.032999425864048	0.0560383966415832	0.032103547640373	0.0122718808101937	0.0181821165807533	0.0356681733979706	0.0339105235945805	0.0252849138644102	0.0192679444407918	0.0484664260259017	0.0170293037171635	0.00264006960635254	0.025918605021297	0.0265300382718476	0.0358195516996542	0.032394258748928	0.0150964979414492	0.00903050202717662	0.0617731442901606	0.0289023689078145	0.0269030295811085	0.0303696443288179	0.0779806393378927	0.0245212369514788	0.05011413105429	0.0259706073718117	0.0325971868856431
0.0285848562119056	0.0176413779531653	0.011937204212346	0.0349110995448496	0.031724199907516	0.050271570879519	0.0494538020488718	0.0225530545731726	0.0373102302586904	0.0155271839778295	0.0167655161092375	0.0217937552206017	0.0165136413477441	0.0455200000422781	0.0363102328961529	0.0151059088584732	0.0343800062800618	0.0176919559415148	0.0223157121552059	0.0110305980684218	0.00647245900030962	0.0474434831386567	0.010604253048015	0.0286306020691598	0.0271985530855784	0.0506629375257891	0.0509927317601019	0.0451749226296759	0.0375163498541478	0.0485468268186956	0.0508299971807554	0.0180787947815626	0.00508293376274146	0.0234951206484112	0.0115109360200697	0.0268056498108163	0.0210659481089387	0.0160644054086916	0.0370180197219165	0.0281763824328547	0.0218575122609084	0.0214641458058806	0.0522240759079842	0.0485578772752455	0.0274705175638356	0.0188781267689816	0.04045433312987	0.00648416495103703	0.0359587902930341	0.0450776039239099
0.00668214162538239	0.0362533200156716	0.0301014353244094	0.0413882461124982	0.0427290085493871	0.0149535979350122	0.0267468936685085	0.0448352072605216	0.0230363788998552	0.0247155157095814	0.0387762172287357	0.0361415586650556	0.0248954582339146	0.0055506337575496	0.0304648384796966	0.0209704319483529	0.0233904390731365	0.0100165600137062	0.0271690757956413	0.0258526861933726	0.0317778454041884	0.0710309052018537	0.0201831885604411	0.0248777082337783	0.0112612229737536	0.0512640688763826	0.0183013044280314	0.0445526637137411	0.0574087093235382	0.0304832144408024	0.0490315211245603	0.0366789766709514	0.0263693293933501	0.0191141414458296	0.0163356287445258	0.010135686461248	0.0105865495757735	0.0257744326480429	0.0198330279336465	0.0524179104306469	0.0232764447441259	0.0290778606833826	0.0118112331399874	0.0260524595659239	0.0630066564916129	0.00818450767211969	0.0523472436565097	0.0282840849037087	0.032465265251473	0.0297972908420975
0.0319292654636229	0.0586263867067552	0.0402016323036416	0.0379968122535733	0.0438683788317568	0.0428528728639414	0.012142377071134	0.0552931957368183	0.0159326161884888	0.0334277786031633	0.053730135623071	0.00454311167221113	0.0363639210225886	0.060354307889835	0.0124554096845798	0.0175613377596988	0.035154476538238	0.0456367170656818	0.0252868076373275	0.00961673747017277	0.0347566272221115	0.0294770839791706	0.0417437797211992	0.033628407162746	0.0607359356637951	0.0296160054570839	0.0309691551034509	0.0552510401323619	0.0157940757391245	0.0216622501415896	0.0169319882631168	0.0312239234622509	0.0605017939743649	0.0354539512503048	0.0235923160415526	0.0128313667528395	0.0359344953096047	0.0455698549537589	0.0622994339443313	0.0403603694488604	0.0073881505912982	0.0304024978224948	0.0409261714876984	0.0230690510423131	0.0326080034068478	0.0148224428448966	0.0415248933069014	0.00492961408100087	0.0271086066676932	0.0424033405472793
0.0106363269221941	0.032101977890007	0.0153108885005579	0.0370307197316093	0.031020707280528	0.0672216773213916	0.0199241119683237	0.0457569714077206	0.0392083902133459	0.0230748859395465	0.0250171438289446	0.0252101050600131	0.0144061129191916	0.0637845001922567	0.034377013789864	0.0428238333616983	0.0182900134116873	0.0431925576746099	0.0342355690134836	0.0203373146054291	0.0380629433820481	0.0297271339389202	0.0384519394598829	0.042032254298812	0.0306943055350353	0.024379367784371	0.0298489149148926	0.036168903280871	0.0195560293924258	0.0351933309817347	0.0372292012209513	0.00639615438927368	0.0343390925310457	0.0377529853476689	0.0308016986677764	0.034710802624418	0.00701494141017528	0.0226231895877823	0.0396696897779327	0.0205049900979152	0.0104581842317474	0.0420427900833579	0.0259074073570041	0.03646008422346	0.0504039398678267	0.00638780464439803	0.0188547056003484	0.00824438556601164	0.0399582737136887	0.0440839459461616
0.00938917125978033	0.0138849843621707	0.0133522274170555	0.0497011091500713	0.0253267463173387	0.0651386057782487	0.0223363067724916	0.0258844268502453	0.0266248229140607	0.0232583766865747	0.0248984411663963	0.0187674953914767	0.0305977964204254	0.0374253508140432	0.0132852031527147	0.0168529456906674	0.0138634925730391	0.0133706009852149	0.025603207863709	0.00272381015444634	0.0323533426291334	0.0144055087561433	0.0222780709931022	0.025415540093494	0.0152867891423361	0.00233568024111542	0.0334640494348923	0.018130934175529	0.0193570794968241	0.00647953533740432	0.062132152329599	0.0272926936836143	0.0270245236264916	0.0158329612612581	0.0137811846862597	0.0240708095351403	0.0426503434217637	0.00369020573889384	0.0124814259247735	0.0213744752962455	0.00560426551203394	0.00876326006239616	0.00497398865798245	0.0173775966478564	0.0448293445669865	0.0541704556935171	0.049271099682741	0.0259185460015831	0.0214750681001317	0.0326131168655589
0.0293439948421267	0.0278537169881005	0.0170719250343399	0.0264523866408278	0.0211927482403464	0.0234071171469693	0.0255525271821259	0.0291076171494851	0.0107115234227892	0.0420114962941258	0.0132305204758657	0.0392181005519467	0.045964802097703	0.0308076206942756	0.00559090912424321	0.0330245827268734	0.0387680653853723	0.0354603918325913	0.0247045298081761	0.039862953465945	0.0347400478913036	0.0310640565233916	0.0465882039802459	0.0281556998239522	0.0393857965607508	0.0464982411591417	0.0245878885872883	0.0385776320850645	0.0231818357265984	0.0366161334901502	0.0427666828022167	0.0598779551267117	0.0101643500712311	0.0128699414093169	0.016696826915116	0.0151442001128196	0.0195847074021834	0.0151119287123848	0.0209184671032609	0.0214693400385247	0.0143442525152085	0.0234620625431035	0.0228811712499438	0.0257024560760737	0.0175262057241516	0.034973519071529	0.0135937243146663	0.0779007757962685	0.00538462418584343	0.0224974707200298
0.0449391671639751	0.0469940117517807	0.0230540372772688	0.0210278194753143	0.0377992154077409	0.0263049670959342	0.0202557507615393	0.0514848968949118	0.0385418546321009	0.0128500928736769	0.0266009165460816	0.0359326519165243	0.0589577236125624	0.0215153974342499	0.0374820794064057	0.0159019531240147	0.00537536508083656	0.0128246922257037	0.0219910051137732	0.0320981967577152	0.00900279507055725	0.0150040677990471	0.013202366245222	0.0325766619456107	0.0290428965314567	0.0195086801490611	0.0366544641905526	0.0202704996449535	0.0281916521389471	0.0200523962807282	0.0354204476164334	0.0312866060217533	0.0412617973856504	0.0263308414567968	0.0525393010851896	0.025314099385386	0.0477620791447357	0.0452139312677907	0.065753851059649	0.0315158484963264	0.0121687590616883	0.0111271950348365	0.0364141843837947	0.0155383901129488	0.0194746587833369	0.011867699662897	0.043517729005572	0.0275190648857878	0.0190781610330163	0.0288522391977399
0.0403299235274949	0.0214998067656526	0.0122796348564314	0.0183677829111355	0.0103779804912055	0.0210255361794768	0.022628638856223	0.0316424335957167	0.0144860310387145	0.0281010763632516	0.012046877103001	0.0293431600098728	0.0100255110422125	0.038416454679839	0.027172741514276	0.0220177450855711	0.0163530111061732	0.00328808514076555	0.0306615726409671	0.0297578991895456	0.00345489681161234	0.0349274287535336	0.0138027938597842	0.0245153687762421	0.0068756623651236	0.0397793143647914	0.0306001685759865	0.0193135544503025	0.011327953528032	0.0330834680947101	0.0267780587510668	0.0494260169164048	0.0483911574599379	0.0133500186806798	0.0356682726910783	0.00496921053315474	0.0406532821879956	0.0185832996195012	0.0662617309363867	0.0545723264064782	0.017767139954337	0.04881271604125	0.0346469357365716	0.0489324915301336	0.0262200718090645	0.0248888144380685	0.0203012199054965	0.0102629191020451	0.0141365255202967	0.0219888972198289
0.0592737106993556	0.0307291732872225	0.0339847567711187	0.01922242382026	0.0287794701467921	0.0399196811254662	0.0265423980235153	0.0473446851811531	0.0299181559043685	0.0668419398680207	0.0514974898583776	0.0502866922977441	0.0308089935741173	0.0510530336671358	0.0592860797840657	0.0291968464908284	0.0411597793954487	0.0537987049670343	0.039462259890209	0.0817692728654823	0.04923748226519	0.0513627207575923	0.0479446114701559	0.0359425358075163	0.0490296748730572	0.0403511181818323	0.0411190135918857	0.0549164596437698	0.0404241302068863	0.0581646698587424	0.00752088601040502	0.0226841540779473	0.0614962945470684	0.0295003067916403	0.0414042439558555	0.0213287209675827	0.055602908412593	0.04877048113947	0.0515826910065468	0.0198259158875578	0.024632253924901	0.05768379507053	0.040465512212208	0.0313919611703713	0.0455700662401222	0.0283746659603123	0.0467777149833134	0.0352355029251478	0.0366169214248235	0.0482815379055235
0.026779711933565	0.0427424672882895	0.0140865258279281	0.0175564183314017	0.0512714784978737	0.0204779570286027	0.0086426173647545	0.0275917330513652	0.0577850560942706	0.032706502971822	0.0105161284200641	0.0412932841518564	0.030498499505415	0.0264161881288463	0.0530543065155787	0.0455294392298005	0.0379755523614865	0.0820995957313323	0.0281522970341125	0.0300200370555415	0.0499626932331405	0.0326605552684902	0.0488859380980185	0.0212612228762069	0.0435427354240491	0.0508313598197019	0.035754201418218	0.0673720803680315	0.0405235926506079	0.0421605644205495	0.0289359640420187	0.0477956904826617	0.00773661825170171	0.052271109283169	0.0360356606682218	0.00259736732387404	0.015422749613493	0.0397957851256638	0.0344317223546616	0.0466653453842032	0.0661477205660315	0.0255706915107062	0.0463080477665135	0.0482978833553596	0.0468266191334	0.0400362297407208	0.0439414441273227	0.0309116912634551	0.0371349580245323	0.08127128670079
0.0151760700768715	0.0298273707358604	0.0404213154258814	0.0264587981043632	0.0283320519174115	0.0520020438445452	0.0251752969952194	0.0390760434116532	0.0377881808000253	0.0149543446338882	0.0784894836017011	0.0783823690860591	0.0191694241600576	0.0497815345015617	0.0306794147532315	0.0247031802916756	0.0467637980153991	0.0401528662838046	0.0508746137175289	0.0272747263000474	0.0474912659067433	0.00544584062838567	0.0169132508673952	0.0199715571120456	0.0110903585833949	0.0434154536992452	0.0196873428958373	0.0587256835117736	0.050340487348519	0.0465006380524495	0.0463009504002596	0.00306307668816062	0.0358746558419241	0.0327151370539892	0.0201389867153917	0.0346273407324617	0.0259392948003603	0.0379666023401807	0.0269228268156297	0.0452895113731425	0.028897686085335	0.0567071920852347	0.0723910697504897	0.0501434563897353	0.042382160043024	0.00972040804981895	0.0672582860124937	0.0271011218853113	0.0154913763746035	0.0431774793813303
0.0453957043791205	0.0367920116174422	0.0557396940784788	0.024599336909873	0.0205916669767773	0.0202742589498128	0.0700295878454607	0.0511954711053048	0.0159692058850307	0.0402711458175722	0.036290207567151	0.00379575789367789	0.0310659829253607	0.0336490788802145	0.0664331524208663	0.0467126406515089	0.0324057118775215	0.042907643313193	0.0135342131166003	0.0653559332574733	0.0467426289310176	0.0234948240605044	0.0442888802648904	0.0337445813339935	0.0204412951066839	0.0363639963251084	0.0402752767767523	0.0526084691624457	0.0444820411143216	0.0103489998299187	0.0505528116799699	0.0357595355052565	0.0357187233187797	0.0225209377093939	0.0134920124088508	0.0224404544293515	0.0233327850398328	0.0342902463841732	0.0446965213756409	0.0447060865741568	0.035351391096732	0.0162367037342166	0.0152125309673662	0.0461591741529439	0.0309067727341258	0.0518574071003054	0.0275371917980338	0.00575436855155055	0.0561512681552616	0.0360176009337369
0.0154312102399917	0.026938497695375	0.0244124402564421	0.0276360474190786	0.00773633905302353	0.0259559268995661	0.0266889366436314	0.0353326151057631	0.0473425559203641	0.0434038848395129	0.0119345954447274	0.0296078406726122	0.0123535942215752	0.0144249878122147	0.0272342114779617	0.0880916454892211	0.0127447334503782	0.0142857308096025	0.0310362530197783	0.0428947284955394	0.0337555876532453	0.0224099167805728	0.0149916702470984	0.0374360669050583	0.0276879053683463	0.0198397619702062	0.0362475550049848	0.0429357136934476	0.0485064431121114	0.0114125965878142	0.0222362175274146	0.0411530812667101	0.0439290295950753	0.0088415632444294	0.0253843241600796	0.0302709239043235	0.0298271676967375	0.00555037201524312	0.00816330017293968	0.0216029138578133	0.0296250327005018	0.0211316762391421	0.0184181309382989	0.0282556226451732	0.0324871116133768	0.0380069040247124	0.0371276914809103	0.0427284780750555	0.0189519114660765	0.00989930714617387
0.0380409170052787	0.0358089468716883	0.028920884430841	0.0163511060015795	0.0252136052565039	0.0289590454975458	0.0325575487170637	0.0176358966224509	0.0208210055100372	0.0153415914037886	0.0401283560917728	0.00185959175847436	0.020188798950918	0.024384251594595	0.0127909254595788	0.0207822684064878	0.016377233304668	0.018116606158144	0.0219097697569547	0.0254498737422218	0.0324846535103452	0.0550456669511161	0.00881364256566608	0.0141205479955768	0.0470763058445382	0.0254233536528756	0.0218539376740701	0.0323020484001985	0.0441900845688826	0.0251973698524811	0.0171632793193283	0.018031940670509	0.0389671130075681	0.041579403175362	0.0171253189492234	0.00750472602297113	0.0180316763506008	0.0467279591695453	0.0186580194065421	0.016346067793926	0.0177291650303702	0.0363869326023294	0.025074584376014	0.0152710811487026	0.0342926785981104	0.0166023205902044	0.0373833483397154	0.0164253843530951	0.0109661989922953	0.0379598563843358
0.0143865000808189	0.0130453208281266	0.00900390493545695	0.0190310693208044	0.0548790622297229	0.0113922190615597	0.00647882442643571	0.0296617206690863	0.0207695651951561	0.0187594429208999	0.0434860467327774	0.0244600744626176	0.024556721350614	0.00783186437367464	0.0254329242139493	0.0142208759822291	0.0304784990752038	0.0203651646818053	0.00343311744729553	0.0492900080997356	0.0360754382227687	0.00284395926412213	0.0149979233356778	0.0483011221593971	0.0151716358367687	0.00127355829321793	0.0394163260118204	0.0364335569506273	0.0374944455195338	0.0170450514226857	0.0409884743369889	0.0302855976280023	0.00593926662921922	6.69144840754182E-4	0.0129209852828212	0.0287815213171424	0.0239473725408801	0.00834941446032358	0.0282421700740878	0.0241415250393172	0.00816159005729429	0.0247184435159862	0.0117544394810225	0.0255413461887929	0.0192808684714986	0.0022123003897831	0.0156559280693556	0.0113622854709241	0.00737237741806461	0.0135699311030923
0.00768976348499492	0.0183900834703754	0.0600741243066613	0.0426194886842877	0.00828198216962703	0.0391913350055047	0.0679855814293649	0.0164486975450309	0.0204567812088144	0.0727096244669301	0.0365207056170573	0.0303965381690251	0.0462792057977284	0.0659126949411849	0.0340695195123409	0.0563525953432102	0.0398811643409267	0.0147893536439731	0.0503070440512201	0.054162568271873	0.0568219295331071	0.0310566338986667	0.0389732692310576	0.029058888679531	0.0274074057713841	0.0413221697313134	0.0524406832980826	0.0262124851618938	0.0428988336793683	0.0231372762800849	0.0230133037374863	0.0580832166458301	0.038427761891825	0.0165348426803625	0.0376035094822362	0.068051420492734	0.0687066668542412	0.0447514350521914	0.0149841837388441	0.0422526661981584	0.0424335316409806	0.0250545380841738	0.055498269447474	0.01230515315754	0.0386531966128818	0.0440225883602589	0.0327044817150052	0.0198519569896805	0.0519095474710071	0.015761676131422
0.0301287186733937	0.0128038382937846	0.0307658146849665	0.0259347165294437	0.00512773316440754	0.0279588950349388	0.0149627576591215	0.0186219798078431	0.0126121919636798	0.0121391863809178	0.0353642420436378	0.0350454263592626	0.0177506015782008	0.0240606946181547	0.0226186184792197	0.0392403053694695	0.0189448901769064	0.0478122325997281	0.0153956257869756	0.0214042628535323	0.0266952673091699	0.0308872981750654	0.0268260741477858	0.0706686211646449	0.00728540180121222	0.0194723907507779	0.0337660829794929	0.0469887717993538	0.0449034070895584	0.0593424136133569	0.0328266637803021	0.0197565072786725	0.0371750755530261	0.0444308250701301	0.0221842474377947	0.0446580118531815	0.036193983548927	0.0229663618883488	0.0432349476215711	0.106412240261809	0.0203105558973128	0.012163956185195	0.0233875184714672	0.0153802811142872	0.0163627550072719	0.0022797843762911	0.00341401408804357	0.0295759791809198	0.0411928140708756	0.037178146098559
0.0198341800003691	0.0072178045317275	0.0333926585084581	0.0168082753374861	0.0519386003030845	0.0314607205060979	0.0495203725714306	0.0619383578033879	0.030199567465992	0.0501357811769529	0.0467393902775999	0.00928147431555682	0.0336074988223477	0.0296421931033468	0.046733452513815	0.069015739041352	0.0509912723497708	0.0269957275189242	0.0370335040096789	0.04145553000528	0.014861078028343	0.033392317718337	0.041747614167836	0.0660496501755147	0.0300641505119918	0.0246425512378122	0.0274369254847942	0.0189579097440811	0.054433502426696	0.0269007466017809	0.0680820431719177	0.0171769417590417	0.0486394782753197	0.0313556552857226	0.0503955242182741	0.0142897636553013	0.0567464563604398	0.0455869797229713	0.0370304490523353	0.04719143461933	0.039058877529074	0.00955316960426987	0.046645009150653	0.027565694190867	0.0864319201003753	0.0688151758128273	0.0238399465579978	0.0470501661025017	0.0133351402732817	0.0505324454801358
0.032222523925841	0.0469087187254955	0.0145784367913476	0.0219248335803946	0.0200185118806831	0.0194675103499793	0.0254156200387925	0.0151974131351913	0.040934069100764	0.0434270699416758	0.0126240822770222	0.0105445942487174	0.0161979569865616	0.0202316881536267	0.0168215345103271	0.0175907635959404	0.0124152897687491	0.0365860586090002	0.0191552844304463	0.02718960932545	0.0301687585601612	0.0789006696239905	0.0414165552946913	0.0170183961038792	0.0178204454761967	0.0266750903160071	0.0545315032147914	0.0173091158629261	0.0317171584329319	0.0429606026154301	0.0161520971125489	0.0470337665259216	0.0116519295517246	0.012132918129433	0.0501760497392022	0.0420784471765832	0.0144471608591705	0.0414563802335768	0.0238183608075666	0.0516986844999459	0.0343123461034086	0.0324112969462208	0.0175012380287271	0.0113040225174406	0.0263863977154366	0.041411939816856	0.0266791958218478	0.0249962959080101	0.0331073179261413	0.0159589429813872
0.0191010642493789	0.052380850122435	0.0174960233124473	0.00970711123115034	0.0195937541147902	0.0169061599875391	0.0444868091674746	0.026566669674532	0.0148035428932275	0.0386248239314369	0.0135024617957236	0.0413985148140607	0.0273731763804276	0.0487508042982862	0.0447771595763465	0.0194312064841475	0.0391031146475981	0.00969387679364825	0.00487597981581487	0.0298844955560454	0.0203411034831078	0.0104979378498755	0.0237640902229751	0.0269966037873285	0.026493992102267	0.0355530619830105	0.0296971095554357	0.0223767215013572	0.0151872518560406	0.0129061822365354	0.0133829447066248	0.0210991297566558	0.0233175767713221	0.0366647823054072	0.0108166802024784	0.028985787422737	0.0194520248876897	0.0278489396960477	0.0104981067725628	0.0209526734817541	0.0674648783722703	0.0315247667477572	0.0181435415832494	0.00902489238939956	0.0374714128785732	0.0168137072543803	0.0242921827377736	0.011160747437199	0.022475670334842	0.0387784083531664
0.0147205977463913	0.0403767647440498	0.0155589410455164	0.0360819909382506	0.0420752885385721	0.0286576353702569	0.0218419628549313	0.0117316322025234	0.0260723611031452	0.0379227383606809	0.017409167975545	0.0424122469394042	0.0240721342314095	0.0233157410325399	0.0598019278172623	0.00737953129210697	0.0580172152940755	0.0404227040209497	0.0229797230029151	0.0140333382914302	0.0181537313934637	0.0199225357063852	0.0166610760448874	0.00747164107405729	0.0200397313199809	0.0273148113470513	0.047159782801404	0.0511010562244754	0.0472269897065045	0.036615640156257	0.0266718936919016	0.00967397796461301	0.0103614318087099	0.0197075789291613	0.0576405295649389	0.0343613756068767	0.017436553215279	0.0195535444518811	0.0497984215400217	0.0352762124338698	0.0594054282563488	0.0229450215674991	0.0108147434079231	0.0287142308267079	0.0390870870362592	0.0149555823465688	0.0140594584736016	0.0467740442374668	0.0431475128597353	0.00506171649369065
0.0403181758213402	0.0230626196657795	0.0116872391111203	0.0307559568985278	0.0477211438115748	0.0338758141906375	0.0166054842952356	0.0126087616801376	0.0227186680743435	0.0221077658076975	0.0212183996171403	0.0218606412461169	0.0352615123240715	0.0361170471155686	0.00857054603611724	0.0337444463558687	0.0208685138360018	0.0240498611162234	0.0308883691132528	0.0290946928817697	0.0209090532398703	0.043305810936496	0.0221179271707681	0.0225782636817986	0.00669212748161153	0.016209222137955	0.0132211847411185	0.037070739485476	0.0299156599428428	0.022043589223729	0.022223168361807	0.0225347912680278	0.0110846391822968	0.0244263305343348	0.0169196342156619	0.0431577566892094	0.0223671557019416	0.0220682170955638	0.0190486690130518	0.0128610108017549	0.0313150866517802	0.0390373829353685	0.0265094756764633	0.0232957363738282	0.0215331813984469	0.0329619945191261	0.00971839025563684	0.0168472722837915	0.0131494184105106	0.0542972062545855
0.0345435330645693	0.0161746256575693	0.00846420120470699	0.0168302656526961	0.0529083177590859	0.0178827596373854	0.0334600109274848	0.0269947450184681	0.0322850541958876	0.0348564155321681	0.0083407298038695	0.0174459802972762	0.0048865019908803	0.0254093643697107	0.011221010445547	0.0236155785313178	0.0203944414032948	0.0276156704154761	0.0100202616752099	0.00857182709019011	0.00807334344790911	0.0315601699952868	0.0372874601263769	0.0102850650169489	0.016058961821548	0.0123543620932311	0.0342460084345869	0.0397408239025942	0.0285231757150094	0.0408012309496907	0.0483805012931584	0.0339727921316632	0.0177441491938329	0.010516369582629	0.0145703696032055	0.0202722321863109	0.0433703075058033	0.0423243388817341	0.0223866060180729	0.0163501640013342	0.0156690060400415	0.0203930250885701	0.0112371858544951	0.017484370234862	0.0308920805875422	0.0190226518412627	0.0186281012920507	0.0113299709507185	0.0143124319660783	0.0322065419276522
0.0635830113268135	0.0524845085958795	0.00913585451516873	0.0348017606426485	0.0183982337572388	0.0483895584791068	0.0553525858756698	0.0326614232076759	0.0621605124769648	0.0326781880570282	0.0370109236029905	0.0567238649032989	0.0687947635733375	0.0421771332951044	0.0492133984302365	0.0346307696078656	0.0659823121894012	0.0450625802054543	0.0385458255132005	0.0400306623961695	0.0492514808749747	0.0437507139263641	0.0584191434825477	0.0347463772068528	0.0415353657365588	0.0476965678577201	0.0576384617753675	0.0405980337527829	0.0641406182917892	0.0647634302835211	0.0898928139214031	0.0506998006884307	0.0674526322344755	0.029650172584405	0.0543001743802964	0.0249481435014799	0.0167655928949083	0.0314339727584822	0.0319350444978632	0.0536888630511208	0.0389404822854366	0.050896997931827	0.0637715681368712	0.0712347748136105	0.0217856504445125	0.040888872376533	0.070279431346251	0.0473028858478264	0.0461104699515988	0.038657088026882
0.0263010001711147	0.0433855016105669	0.0457794622563874	0.0234247417387105	0.0221980649359068	0.0586038375690466	0.0155548822311517	0.0343246784088941	0.0611472890088555	0.0106664475672457	0.0343866748143202	0.0201623922158384	0.0562747219556534	0.00554424935607427	0.0117164776863138	0.0189362587129634	0.0339358376586305	0.0466679203182079	0.0286991054282969	0.0187639374856333	0.0307444336672787	0.0163215988754395	0.045264626486643	0.0179565008253891	0.0223834639118744	0.0396997943653113	0.00325745291428963	0.0229944342692573	0.0202085127609854	0.0194590733894176	0.0300755739661158	0.0128804297622249	0.0315159362332491	0.0128421856563826	0.010936050601404	0.0238690232251301	0.0276376001060023	0.0338020488529749	0.0143040120885921	0.0288416113291072	0.0240884879408069	0.00973864924547753	0.0436303822337646	0.0383491376678154	0.0405323521225395	0.0267110913779464	0.0234940943379842	0.0386119429887192	0.0293395206326364	0.0288777066468461
0.024656755786799	0.00381764327531384	0.0299289100598406	0.0321244062019674	0.0247706644383795	0.0239343143358163	0.0148085407226674	0.0212750600918188	0.0116760067967216	0.0295655291074948	0.0182841766932148	0.0157212242312623	0.00620074345013773	0.00982498039744737	0.0232105845259816	0.0249539390939254	0.0067602109790733	0.00408738477524892	0.0203422004422551	0.00854263658441684	0.0561849376802938	0.037623780319511	0.0126311887817458	0.0163541214985926	0.0359098906111396	0.0404292864254936	0.0180569532683985	0.0166561605452134	0.0175950386982061	0.00712321853281141	0.0155039215836615	0.0286587484184857	0.0285950330405352	0.00740658388288999	0.0222702757400105	0.0191047762604434	0.012312142140592	0.00437996540817961	0.0243366469393226	0.0156458782607753	0.0164217683770233	0.00990500670564064	0.0184863868110239	0.0462550052277998	0.0178170800958327	0.0160374129386786	0.0130028999331219	0.0177063794252929	0.0296193971221083	0.0370157510686289
0.0464019842475405	0.0244983684994601	0.0632135303632419	0.0216798599724514	0.0495557202305526	0.0406022451307708	0.0247639086040069	0.0391732775157042	0.0339645978082538	0.0357827430231124	0.057451423393567	0.0287048443196545	0.063631134919481	0.0195694255370386	0.0141834914030391	0.0206400629769	0.0472386873840934	0.0507233448768996	0.0270634638749329	0.0076715442785127	0.0131518214027939	0.0451541243794125	0.0303863088330008	0.0569629136819045	0.0244778416273642	0.0145950252696438	0.050205004588971	0.0280772394245766	0.0337403010532423	0.0292492913388906	0.0360720918657194	0.0204336734908364	0.0332761280755875	0.0259314602808734	0.0497069573499727	0.0446223363322686	0.0296790390584938	0.0188469458695249	0.0317761566356928	0.0463882957268458	0.0273165901682658	0.0483940688468267	0.0316472240597655	0.0111385102719978	0.0428403252867074	0.0304328719183336	0.0401629044132867	0.0309115104042572	0.0358513476708184	0.0357785464656958
0.0719375526173007	0.030344686650221	0.043971458659045	0.00789830032924111	0.0197933058674755	0.0431411083108316	0.0394147775702325	0.0209864823475732	0.032663171299609	0.00683176963594953	0.0220271411073609	0.0461298762798796	0.059853161822108	0.0332539556522243	0.0516210507487498	0.0284939067196217	0.0272365864011425	0.028824146888477	0.027519741404192	0.0592342992934913	0.0339347974098461	0.0266093446532996	0.0434559682665224	0.0248353847849334	0.0448649410101331	0.0630155633037504	0.0934233514813347	0.0352093144528334	0.0395788663017083	0.0682009314223376	0.0558310085181389	0.0411062551723336	0.0533160355904769	0.0289367183205318	0.0235193216115793	0.00839237989945457	0.043913853888067	0.0235238269639636	0.0240865310364527	0.0443532409905409	0.054981695362817	0.0714001653865771	0.0137815712380934	0.02937399377423	0.0215793177362549	0.0454856315221873	0.0271573204565587	0.0367013835812902	0.0448841245883752	0.0337300577400204
0.0531649848190752	0.0508519557544419	0.0417668412773611	0.034845813227992	0.038285856106949	0.0433659809906936	0.0673627879152585	0.0497908176735279	0.0312234333863158	0.0522790730615302	0.0160982738212948	0.0320650120115524	0.0529246532293335	0.0647262046006489	0.0425606309514307	0.0406854669342005	0.00891829833271802	0.0368705011872337	0.0343150010417033	0.0472552125719221	0.0370900004324427	0.0354708603706	0.0313256612478352	0.0229929717442265	0.0471722528193705	0.0440078450561454	0.0538324136936335	0.0794386335569293	0.0309797841319149	0.0670294334887033	0.0265849989153662	0.0187314632734552	0.067721426484254	0.0268889710689048	0.0143979160129868	0.0610847943448908	0.0384410483408829	0.0441331868003264	0.0247648434762366	0.040104764602229	0.0344508628227582	0.0199929010372083	0.0255292672668596	0.00971916818408242	0.0417312587325448	0.0597644925586171	0.0391176465599824	0.0297790246949308	0.0303372298414018	0.01300142612386
0.0101454265013571	0.0078671626495459	0.0305915261240903	0.0289378026212375	0.0261178785619892	0.01495543126167	0.0226981388950538	0.0184948135005686	0.0232503254700144	0.00712868377966101	0.0135315179718561	0.0205742201023847	0.00900090848436734	0.0136930488453118	0.013469682558807	0.0277867962388218	0.0363975433206391	0.0311003224916914	0.0134322418720619	0.0243787008455644	0.0131023553268382	0.0255344108578541	0.0266921000563556	0.00387722438574839	0.0238333684038387	0.0111468680200692	0.00912145333564871	0.00664644182088409	0.0155846128331044	0.0097642575232226	0.0148823033473955	0.0190538294423213	0.0393455504714879	0.0117859368559088	0.0264669818847894	0.0154841734811839	0.0189987237960475	0.0143411571916909	0.0340843067255431	0.00513676775867023	0.0231493733090661	0.0139853264495617	0.0055734524130833	0.0571074187200542	0.00988159093308304	0.0128344373065975	0.0154886372166171	0.0308676491489381	0.00942429411757687	0.00660215109120694
0.0242469754326287	0.0509974829706742	0.0259246472133918	0.0409619422738034	0.0307968036838436	0.0381584828431451	0.0335499460940789	0.0303043307361948	0.0307373556486121	0.0402715964827182	0.0402246249283595	0.0574709674325159	0.00866401880935891	0.0613379082094108	0.0354738028635781	0.0432911856722012	0.0817774890009476	0.0327131864784467	0.0417411256940766	0.0214158536330566	0.0299100044374788	0.0427717222953156	0.0518536713158413	0.035533944957204	0.0320011224319679	0.015044125370722	0.0446745637663758	0.0244659942366563	0.0560011846533341	0.0753083542276785	0.0503503614988465	0.0495117877970789	0.0306342998634619	0.0587693111098863	0.025676393028091	0.0423807342897565	0.0311150144596978	0.0267399669424688	0.0216283803126057	0.0215581614150975	0.0759259181212228	0.0226091163039489	0.0531049593987002	0.0463684281287192	0.0466668788395786	0.0422225554333522	0.0381164074578233	0.0324567788862387	0.0642955463439617	0.0473855541959878
0.0246532629178355	0.00946342788245961	0.0289651823296914	0.0182753496101958	0.0189483623258581	0.0196747844241207	0.0248313652253497	0.0410209338105645	0.019367219040616	0.0106821834826571	0.034357243355655	0.0192355952541668	0.0324061201898114	0.0263810942752002	0.0535249951578335	0.0232093741194007	0.025441131147734	0.0305555514066551	0.0294470964726064	0.0317952991710985	0.0444004746524584	0.0269244058468372	0.0245496844642472	0.0132882250387558	0.0117869543649479	0.0258579232728078	0.0388859523880411	0.0132265909975179	0.0114810293144643	0.0136765334368947	0.0216743584156625	0.0320469710712601	0.0300824084211503	0.0368235738598863	0.0296542301534642	0.0194586047842887	0.0329415553802625	0.0310431655880908	0.0199025483760759	0.0170993596057332	0.0235801799786987	0.0381505391784064	0.0246562139812893	0.0218635231552103	0.0116444556310278	0.0299316629651278	0.0176935988058054	0.0372109767202367	0.0465276644510339	0.00572911918644969
0.0404041256784218	0.02566188637771	0.0165036803669229	0.0425765458412645	0.0926537260817853	0.0535674664989983	0.0499837324113716	0.0213876230016428	0.0271004513788557	0.0440494959732765	0.044468457403626	0.0357032838265012	0.0427253227734677	0.0238407848197173	0.0465816780616242	0.0407444140108472	0.0419348237450094	0.0187551951974334	0.0120993887133111	0.0338707131263589	0.00318648553394143	0.0283232646276519	0.0241963274845419	0.0474693803664573	0.0475091473773346	0.0260439851962792	0.0295742836827623	0.0564425429813806	0.0468607736977379	0.0424625617154712	0.0387873550875862	0.0604835784548567	0.0484208900644587	0.0527077859973581	0.0352030955788635	0.0459998860296903	0.0360659618200208	0.0588425375893503	0.0591951283499529	0.0176856138066148	0.0173440803970064	0.0429638528948411	0.0181069900192601	0.0335800619378166	0.057887273271488	0.0395164425492997	0.0473662291378256	0.0421432547793891	0.0373695028627596	0.0543698823177869
0.0774849053705849	0.0247302486871172	0.0229052442131132	0.0254903708665253	0.00838252685793544	0.0280654306484347	0.0244918820653722	0.0312298076334854	0.0174384757354076	0.00811033095198642	0.0253069163792759	0.0165344773796536	0.026254394798145	0.00577561154520021	0.0325106031231228	0.0351661227061387	0.0222677881083596	0.03951603926164	0.00939038004503529	0.0514010802933722	0.0350148648055588	0.0678535072012825	0.00777374227210114	0.0120468467875237	0.0199560849368131	0.0147506648533856	0.0333383386249	0.0230084498192799	0.0136545121094351	0.0395942278975118	0.0245630784557575	0.00730379576000706	0.0771819268825979	0.0529181793474836	0.0278235728887741	0.0442404621110132	0.0389536599552527	0.0211456885235839	0.0343514593140088	0.0330657893022517	0.0170650690031064	0.0373312237888875	0.0328077063652703	0.047687422904571	0.0181983068322303	0.022390522909998	0.00956666628505317	0.0268779836710457	0.0292789090737206	0.0331915536617646
0.00659656932111552	0.0124420492006811	0.0182616262856878	0.0130237114218883	0.0327460312147387	0.0156270638536933	0.0199409703713244	0.00533976122108489	0.0133046140272357	0.0129461453071687	0.00748900326992852	0.0447518206509244	0.0217726604399544	0.0346071140143945	0.0131190597132112	0.0246525446442857	0.0172980531937817	0.0129891086879353	0.019298266769587	0.0106693032849417	0.0174898528668054	0.0268550767406052	0.0164192184413571	0.0169784771119971	0.0287355545039242	0.0134389731102779	0.0390022655878258	0.0221663524473095	0.0322423092199351	0.0172760147455452	0.0380545271087646	0.0483028602845805	0.0230479208329276	0.0340381948270498	0.0417734789754491	0.0367099251909739	0.0451095981080845	0.0271104783888538	0.039649566495174	0.014478493003536	0.0246668712476654	0.0520739036399339	0.0391858623249878	0.0228871343134358	0.0284922062559308	0.0123779112095402	0.012692092713116	0.00417233826022064	0.00232446294474036	0.0266214986989557
0.00918002497105972	0.0268729938784349	0.045436957345915	0.0189807555496347	0.0211674594296174	0.0440176160551716	0.0385269949731575	0.0390459032375229	0.0111169095414501	0.0384561173360819	0.0315571498284383	0.0181955754647431	0.0124936474868069	0.0249936264570201	0.0658659544805433	0.017799542136777	0.0333897906596302	0.0306906759594001	0.026492017357221	0.0227136796252473	0.00695404129220319	0.0308321237295934	0.0178336221217148	0.00765978640158308	0.0244796363060647	0.0271691243292141	0.00159175799590014	0.0382329732653962	0.0229924202872882	0.0276160176504583	0.0190059971192794	0.0260680919375489	0.0372868619148308	0.00221694975194373	0.0360770081613348	0.0259463815126753	0.0317274572573741	0.0213019418249188	0.0096537767451601	0.021162861872367	0.0289150390253048	0.0332734439190325	0.0183797128455708	0.0411523950910141	0.0303211556746655	0.00970826396804666	0.0241689457046124	0.0293673200171977	0.0360564631698465	0.0339351568962661
0.0039506939925117	0.0375617700763596	0.00630412334977877	0.0434008911386045	0.0210811894815259	0.026984596526928	0.00854787524090765	0.00865364119362782	0.0257530339859461	0.0337009602959978	0.0325819642043401	0.00470087934887881	0.00838143469847162	0.0173370360538781	0.0285831133926209	0.0388480976129849	0.0688778439347696	0.0635720014776013	0.0306894944963582	0.0032862472602213	0.0244886546501866	0.0467463022227361	0.0155659209900341	0.0488723699899534	0.0523876356466266	0.0218293229622986	0.0234967623256572	0.019869008388532	0.0478853290922852	0.0316603914078358	0.0288609764548044	0.0155839394868082	0.0428991776568468	0.0346961775840005	0.030106794035699	0.0414030050694853	0.0747203930733052	0.0418987802792933	0.0216995875129545	0.0339348384114455	0.0307173101522097	0.0322301101030795	0.0217695021769765	0.0589936653737204	0.0161298841066117	0.0211831118428478	0.0113017168428031	0.020146152259032	0.0241940997944583	0.0230312169253231
0.0145390775495155	0.0286695565748932	0.0391405574126748	0.0289108140941379	0.0171575165549243	0.0347344681392803	0.0293570535632069	0.0592332391806763	0.00855561071842391	0.00941102987489054	0.00134466908067942	0.0139507152027407	0.0153897419096553	0.0369841465980141	0.0197381863997968	0.021698020817699	0.0256514446266092	0.0126622802931913	0.029822035860672	0.0306128276156075	0.0558722238137431	0.0237454208278144	0.0141336135256517	0.0434642049137635	0.0141798856027942	0.0161813248589261	0.0475414287993435	0.0190811087502756	0.0302359724976	0.0151930739746524	0.0185663086207706	0.0196244876151439	0.0191705353279245	0.0176334789407642	0.0290268086165187	0.0492956832306187	0.0076541134230055	0.0497726287063292	0.00485052177109072	0.0228796918573439	0.013772134076018	0.0427817021508606	0.0174605440499713	0.0209057235205218	0.0324085383454083	0.0472864440796609	0.0273723753390932	0.0126727827223922	0.0337640702693502	0.0137858305533971
0.0375214712208383	0.0178333259209852	0.00388928342734052	0.0171333572035623	0.00789371413492692	0.0332110955875442	0.0168578673263257	0.021774937718844	0.011317948845388	0.0644951212253989	0.0123850237437031	0.0129478130634057	0.0208211791889533	0.0301418658057477	0.019761113743424	0.0130159166631888	0.0101555214486104	0.0185943654658625	0.0172238179013532	0.0103939735304628	0.0497883009577984	0.0251632048487515	0.0321082919410236	0.0301981816665938	0.0263192581844778	0.00183428288835174	0.0155079156866743	0.0228634072266931	0.0252029042678498	0.020589338265572	0.016013224530085	0.0224650276117685	0.00770032158698129	0.0321869491909128	0.00331426144878961	0.0339746157955289	0.018234336881299	0.0291278749217206	0.0183299226777109	0.0213350513576321	0.0049910598326052	0.00708182281315771	0.0138162464969871	0.016040801136162	0.0227417285470818	0.0294783837934172	0.0315890861034773	0.0463455288222996	0.0140222296935125	0.0275148211332406
0.0727593374737513	0.0278042164668305	0.0364799747808126	0.0166149360892414	0.0406931502440377	0.0413568610977961	0.0337176254230484	0.0516463775439798	0.0218925446232431	0.0489425091621282	0.0461447507079383	0.0486780574039608	0.036383162748997	0.0380291002346151	0.0504676123439578	0.0862912716216571	0.0771512575214166	0.029115082647561	0.0542231847212288	0.0234541982264413	0.03031302743992	0.0266427741389105	0.0442930438694244	0.0308545279927262	0.0502480212145432	0.0161988714829489	0.0129002839280633	0.0657810319386822	0.043989111783513	0.0350541736720857	0.0337606162747065	0.019893173291642	0.0530033923997477	0.0830068062197914	0.0552978561733961	0.0552160294571284	0.0403894928956653	0.0504192545217321	0.0143430517385736	0.0474975551850606	0.00895992188664723	0.0558861363631717	0.0303032148957628	0.0295133323819863	0.0207249213952309	0.0281600133006336	0.0292995453243374	0.0373495749971019	0.0226795720665243	0.0255952113135661
0.0198666496467447	0.0506188101297788	0.0612222049056166	0.0194800564013187	0.00676273025689906	0.049926523830813	0.0316116579826905	0.0523148827241283	0.0113295535001345	0.0329649716929065	0.0242327540563696	0.0307963807844718	0.0421365459824474	0.033436423269209	0.0651276115014646	0.0630629012865617	0.0329445721140524	0.0221420319962257	0.0649595999037132	0.0320454356038422	0.0387004011461099	0.0800990996240946	0.0403971636283366	0.0490282279706395	0.0158131918027298	0.0201240024053393	0.0226939210719548	0.047420945650043	0.0236719624199706	0.0122759198519673	0.0403077689366486	0.0355036062673216	0.0253448211010065	0.0345617113433902	0.0725374758723629	0.0325063803573169	0.0299306699100626	0.0343491136708766	0.0340824228216524	0.0492838583786692	0.0721731973592926	0.0619870367667419	0.0559928864177097	0.0338498622101389	0.0281125825650811	0.0446763603332691	0.0322728613814831	0.0354757741407922	0.0203089687968961	0.0418110474272865
0.029113539030494	0.0077570922231652	0.00356405298611684	0.00743300356249538	0.0402224943075501	0.0370575910597776	0.0387327775161929	0.0191952615948109	0.0275063401158533	0.0314363971517634	0.0194643712900494	0.050128095628544	0.0126179890755946	0.0147323933654807	0.0274684837740728	0.0100658982989987	0.0319993426549046	0.013619946561214	0.0341361540836603	0.0222140308503477	0.026840619569371	0.0221581602242823	0.0347009079450618	0.0196908123307913	0.0533295893856159	0.0322400940435284	0.0438320166356238	0.0278555318669111	0.00693316377535465	0.04486516512311	0.0294326782914026	0.0225569485530487	0.00279208369292807	0.0185206368169591	0.028011280214435	0.040224119157248	0.0257944036391927	0.0233293654802938	0.0161282659173987	0.0309402652710529	0.0246556008387207	0.0154806943592109	0.0184386169772335	0.0339393822340508	0.00750003283512446	0.021498641950821	0.013559054136613	0.0281634469203913	0.0363982919905255	0.0362120746978408
0.0179345598890322	0.0237426248412211	0.0280238117569488	0.0292718833012716	0.0251735555871633	0.0135112101354669	0.0224514085959803	0.00899234532289436	0.00406333609417004	0.0203485858981151	0.0353100897400842	0.027830372372834	0.0261701201712277	0.0198332101988155	0.0290874359659355	0.0372049115889515	0.0242679519432934	0.0321755124973092	0.0179864374131928	0.0104788689422153	0.0332629408667319	0.0258693600111205	0.0348996426101042	0.00973680252591038	0.0296346336606697	0.0170385832733889	0.0319213649352741	0.0417234067273057	0.0521984021902136	0.0294474761356407	0.014796997119976	0.0235694365058862	0.0365204610999615	0.0200599396627333	0.00469306986088051	0.0295442818677947	0.0139141287090723	0.0251850024819159	0.0414836972979422	0.0177411901400894	0.0306259853892654	0.0229429341872582	0.0126419652090724	0.00192900246753315	0.0229572690984838	0.00982768061233193	0.016105580038519	0.0131050659786246	0.0208118185026211	0.00903344897354521
0.0346885963613404	0.0426412757605492	0.0224688877882699	0.0390257970285413	0.0429005889087869	0.0310062089279954	0.0341094807679976	0.0339975812707684	0.0489645317231823	0.0607575956539139	0.047220286495968	0.0319335436918689	0.066493299886257	0.0587076159688281	0.0452461575665603	0.0724069409492799	0.0233701112992553	0.0281145483314702	0.0211832661327403	0.0455559323959482	0.00725803937059162	0.0396608736810846	0.0211768509247241	0.0430391450000775	0.0343055391994194	0.0451614169367895	0.0447442194974423	0.0239744190777404	0.0350980615376248	0.0696509244883376	0.0465600023265388	0.0886288335325711	0.0100359659968875	0.0283841496730165	0.0356164604703499	0.0540578946430621	0.0357875700409818	0.0462400765629665	0.0467785082847158	0.0556403779041669	0.0464850590782641	0.0622368440036436	0.0573864220593626	0.0411216006090716	0.0503870118329178	0.0519459335351382	0.0511673951916189	0.0628875351292665	0.0174422158599358	0.0295854407029826
0.0201128732750761	0.0152814167670654	0.0456834635754613	0.0161007832797541	0.0276124305942002	0.0335902000766835	0.0098629391875662	0.0583739293594092	0.0143179949376346	0.0361253281693634	0.0281369077666871	0.0316270097777865	0.0377858165111218	0.0207224389620841	0.0168097391028117	0.0319019663387184	0.00617345195750198	0.0342202584876682	0.0218296690905657	0.0428026999640079	0.0246623753435476	0.0259595667868803	0.0337505817142274	0.0167602399631523	0.0365394702640924	0.018224042057688	0.0241420190274882	0.0255202537072307	0.0348142091522298	0.0276941067463621	0.0281949212170207	0.00848403781454545	0.0230658633496769	0.0331902931737127	0.0119935686519649	0.0118031704971146	0.0373028322843915	0.0477150665175372	0.0349915900267711	0.0279385355560246	0.0127020585741139	0.027716785748757	0.0270640285767364	0.0170791785856015	0.0319470206430089	0.0563399949843539	0.0598080719877602	0.0168052183171813	0.0345974490503984	0.0380321404052286
0.0283792337976126	0.0121795717450902	0.0261681930312966	0.0341424139092844	0.0227531568675316	0.0326603117159237	0.0419784524230432	0.0355106929992925	0.0502626326040419	0.0319869350158045	0.0380908539962285	0.0350197214718521	0.0158670364764516	0.00762629821330277	0.0171858879793266	0.0335643343637928	0.00904903505046466	0.0197861056058352	0.0101986724679598	0.00830038877629779	0.00948570367838127	0.0452647124386227	0.0462901630117588	0.0240222828416298	0.0117179345298521	0.0578362579520883	0.0198595633083661	0.0205960031540602	0.0517146936934379	0.0364312486235567	0.0468574966412526	0.0301095604083387	0.0348406985771251	0.0306075837799523	0.0310566816560849	0.0233004975191368	0.0343279597783844	0.0402915600759328	0.047700648381912	0.0333879038682994	0.0202063135761994	0.0320111775677799	0.0418737210332459	0.026083934874024	0.00572833673539964	0.0497484293281949	0.0266216343957617	0.0351445677705637	0.022742018488472	0.0353359456660712
0.0411008100694929	0.0253544251689049	0.00736137749975322	0.0342044601078646	0.0364498709093256	0.010536695787037	0.0418288670777837	0.0172496646731234	0.013211118524225	0.0183383312682094	0.0317021447341122	0.0194358406490612	0.0161696186831082	0.0100376587354815	0.0163011273379024	0.0297823522948961	0.0312055528001877	0.0200573540794817	0.0387587436584327	0.0279889177806252	0.0366655853636363	0.00114119717124193	0.0294446295542577	0.0182871308952396	0.0221259399524382	0.00511446604816114	0.0275330778200713	0.0163556197285333	0.0311392264536308	0.0254724885140498	0.0227250069344832	0.0287470463686898	0.040192994873969	0.0102515593685958	0.0417467023839112	0.036732528930595	0.0286536862664004	0.0202432246673976	0.0186639962765068	0.0139929226210574	0.04272476144682	0.017559834472209	0.0129114595795952	0.0315798733972881	0.0337737169978224	0.0180374691923368	0.0260022999573288	0.0230764467855405	0.023586473639121	0.0294938076815066
0.0366433495080772	0.0146727985553619	0.00941411511142885	0.0234867696052416	0.0249819839015745	0.0295380743316994	0.0295089527334418	0.0130460979230169	0.0136529392019278	0.0125946208612131	0.00920821330674312	0.0138514295968295	0.0274135577286951	0.050501635634697	0.0156552262883621	0.0259063784174361	0.0199460953515425	0.0388033993379192	0.0231970347127063	0.0204656271184293	0.0170861949934832	0.0134013869154672	0.0218799941122416	0.0215743484952501	0.0307572589101845	0.0399690935163784	0.00423315878127906	0.0285453105745234	0.0116481247643792	0.046908786505169	0.0148547569079114	0.0128830437667511	0.00535729798812732	0.0174344619901828	0.0200454587110428	0.0344151259861155	0.00713875843777684	0.0317758780096758	0.0309417030645133	0.0189562878025868	0.034245433788485	0.0363249726316759	0.0100324838473321	0.0459747062781536	0.0266427584992837	0.00887331419272942	0.0162503751305553	0.0337456350939851	0.00522878539618954	0.0243988321579702
0.0147846723672985	0.00792229261202747	0.00565621558142596	0.0114974422830272	0.00598001980164013	0.0323358755862035	0.041125101627186	0.0149054697860979	0.0357168135362605	0.0248752932486936	0.0103625313983058	0.0167087141004208	0.0149309514604932	0.0138851084055558	0.0108985276360168	0.0109562881378847	0.0393971723743428	0.0178227949529051	0.0217566296881962	0.0159289697396049	0.0142166343442893	0.055779006301623	0.0061094471372328	0.0233377671168992	0.0340481563155202	0.00680499749529491	0.0320737122188514	0.0454686699440509	0.0128856162403784	0.024789532580073	0.0242467546123377	0.0249750012379949	0.00265523144836397	0.0138035852582988	0.0204294678873379	0.0157417021309419	0.00846972696202263	0.0339386441827806	0.0307268356818108	0.012941775847968	0.0183201233627181	0.0333741703575939	0.00309869779415564	0.0158802744142852	0.0286234295932982	0.0251605382822537	0.036247843786093	0.0236907931257875	0.0164251663013712	0.0031779076075451
0.017321977099465	0.00834045363338961	0.0301766592641929	0.0150123773416386	0.029102259883624	0.0158660344688106	0.0172041829363064	0.013961295205658	0.0331632301562542	0.0118853317335129	0.0391957361917198	0.0166740024627549	0.0163315815811727	0.0174117116552229	0.0315067928524707	0.0223152297843953	0.0210369913631893	0.0537683021628561	0.036267522931794	0.0153322429123434	0.0102897708198482	0.00159832267478811	0.038185341043407	0.0218742736748835	0.00369906368101769	0.032226189768628	0.045232318764871	0.0400875129072134	0.0296210041086284	0.00330932756942691	0.0109174732391634	0.0166343844420658	0.00955032045749068	0.0179700701209101	0.0101321848670317	0.0250301651742453	0.0308153710512806	0.0382942634611365	0.0382763007134937	0.0451202934513551	0.0355428081276339	0.0109550872777486	0.00919882326625123	0.00745432844316173	0.0327418485142428	0.0391096754540996	0.0247391833166282	0.0287765949346617	0.0129462875176695	0.00583403436854164
0.0887491372777161	0.0464517220036911	0.0470185362962353	0.0405378349316142	0.0231388801504654	0.0175000750277231	0.0288636981628302	0.0153419851367838	0.0425317049694002	0.0353598258566484	0.0406420637357058	0.0234455639600595	0.0245874649793142	0.0223161013397044	0.0331148646047445	0.0227392777496312	0.0328887202858138	0.0913443859526846	0.0406570931585093	0.0364463298842298	0.0393740323219259	0.0364254634604215	0.0513807260771206	0.00660935438958451	0.01732383486156	0.0414792092673293	0.0313655641824996	0.0442157277019524	0.0153463075573387	0.0423978880359182	0.0244120315012126	0.0595907902460389	0.0158472274320335	0.0327145921352824	0.0229194406951462	0.041366247264196	0.0659386786284295	0.0381869822043809	0.0333039159472876	0.0440423776885683	0.0422578890263298	0.0325162101578413	0.0234602786601003	0.0260245075049827	0.00173125709019111	0.0274956395458498	0.0280353633979034	0.0492854613554271	0.0361618930470903	0.0306781248650973
0.00927889786624818	0.0209817774414878	0.022953737724429	0.0200172959239836	0.0525330227343145	0.0285260114084633	0.0177349267364912	0.0321529988462056	0.01082804602046	0.0427147615619791	0.0164465483696393	0.0158105051641345	0.0257585101991758	0.0315795275409772	0.0363119972703375	0.00809803841278578	0.00655000915648528	0.0204678861649992	0.0319156691066504	0.0321403690900221	0.0129632792784965	0.0294536577250613	0.0327647318480741	0.0137658072648713	0.0113766828105315	0.0183222830218105	0.0233747881003636	0.0168242856532603	0.0352558922288176	0.0198394838965576	0.00595670050267134	0.0448426729098133	0.030175709414669	0.0430546083738686	0.0134849897990727	0.037086708571197	0.0150369053794491	0.00303015516347795	0.0571689013293644	0.0180469347277053	0.0308576065397593	0.0247794144886966	0.0286263472877033	0.0087528860485657	0.0176773357775712	0.037686385582474	0.0244243763142455	0.0156472550183605	0.0482756946895923	0.015678135513612
0.0684484874559913	0.0379161032480001	0.064409472807361	0.0366281760894822	0.0538315573237947	0.0565594176619647	0.0537609505690366	0.0452946415755829	0.0383191694416072	0.087634599653117	0.0399029162561415	0.0734143791791022	0.0276857622611135	0.0533946032572291	0.0295836731527551	0.0393099610738055	0.0463070875207025	0.0558098808735631	0.0226864150178934	0.0496247337810915	0.023788451933104	0.0416958251438017	0.0487595747807187	0.0378778005597487	0.0703281376771341	0.0538307030378835	0.0399760619550823	0.0493170216013224	0.0271041724514326	0.048053861432193	0.0454634527757627	0.044387527509333	0.0139158865271615	0.0553462810225412	0.0377413532843233	0.0332305444712364	0.0541675953236469	0.0756287522177565	0.0203499106368775	0.0381217808736161	0.0537715813543969	0.0810318208394032	0.0577995038803795	0.0536383922452267	0.0523179465955043	0.0224714567080342	0.0463641595520096	0.068840110938447	0.0634297814141725	0.0283078194164753
0.0274247420904008	0.0199571588621368	0.0330262136908603	0.0109027840388261	0.0394170343018878	0.0273671195303653	0.0119025510312415	0.0677531324498174	0.0557548851919005	0.0244735981776341	0.00415869259698538	0.0597092737160783	0.0245027378424184	0.042593574968866	0.0345114828240339	0.00108669778207835	0.0132297644744426	0.046403749644477	0.0429863471512642	0.0209360070392137	0.0252247182619171	0.0311579922405016	0.0231152032870338	0.0300024730938801	0.0374781520172086	0.0538124342615385	0.0479005943449915	0.00815188588719704	0.0393056818035753	0.0216539776476422	0.0328766840871203	0.039700258704584	0.0238479250282466	0.0670098322654057	0.0391131891197343	0.0109153398293463	0.0341193901035184	0.0283128693935655	0.0159708913537919	0.0331855115191278	0.0450635274203126	0.077283469707583	0.0208753660207719	0.0261756521011699	0.0181465675802037	0.0236679209284234	0.0337723458911985	0.0503292988864486	0.0393955628179685	0.0185261095045216
0.00733996466081002	0.00853831638654231	0.0152673717590019	0.0232574315513379	0.0246644952312793	0.0200358847430629	0.0238998070452985	0.0112610601487473	0.0208699481564216	0.0220505523053331	0.0383805531972769	0.0249227394313004	0.0358027039400881	0.0463998905556135	0.0354362529280388	0.0160408108760249	0.00955731620904067	0.0344794868779444	0.032258624313391	0.0243527743479148	0.0439788283201186	0.0138997283651133	0.00709537082328901	0.0187521448977729	0.0199409727355099	0.0396158819423031	0.0121906509855888	0.0291779470375269	0.0640682829910128	0.00508645303523931	0.0122286819770622	0.00690626979851128	0.024639216473007	0.0130668505135008	0.0136928341371562	0.0105175334293441	0.0465682607400287	0.013371541379762	0.0466398581587091	0.00830497389697072	0.025183598548098	0.0340200808327449	0.00709234635843322	0.0292615267320188	0.0191955851625299	0.0213457711378077	0.00812459340468248	0.0168135224618943	0.0165508343014272	0.0189712898212246
0.0334529661560242	0.0388162322319684	0.0277395416431538	0.0418394475624834	0.0573354588516882	0.0132971953942179	0.032353363071194	0.0340459592778894	0.0334256698624231	0.0540403594420189	0.041133552376627	0.025378026866305	0.0233805286336727	0.0412258811752338	0.0336720286649988	0.0134709032744061	0.0337308541324645	0.0292556121526575	0.0211417951000122	0.0402795984766134	0.048338703418951	0.0175911438341002	0.0337347985458532	0.026813226278419	0.0566270634421431	0.0316081071610404	0.0300680264972315	0.032023051675303	0.0259924005878199	0.0196708766464112	0.0458389311752448	0.0211297373687895	0.036084117676385	0.0223301705513549	0.0286105531133706	0.0154164265694974	0.0316419048576803	0.0116311815896462	0.0164142535843705	0.0382301186226684	0.0386796244258305	0.0308232477951951	0.0416899544446824	0.0161496707758925	0.0166128776930789	0.00954660655234623	0.0708398190540553	0.00856254549268902	0.0279534112459406	0.0509944209104408
0.0340846292660856	0.0330999121363994	0.0476715286890362	0.0442175564704045	0.0670542551808992	0.0260505218894862	0.024707866341762	0.00948622061006474	0.0682357323308697	0.0312002099716092	0.0117985583933715	0.0410944182472377	0.0143667123831225	0.0278877228876559	0.0342089104676092	0.0104594672811434	0.0638747021592093	0.0440374631773612	0.00954885057929655	0.0135568381975627	0.0314917602569259	0.016867720601163	0.045943679260172	0.00648173733106055	0.0412532133044894	0.036150884207008	0.025993165444424	0.0514283349999687	0.0122097270266481	0.0167151412558076	0.0496923560002029	0.016401320074321	0.017435048082531	0.0398088494496312	0.0161386394077847	0.038505202695071	0.0159164284393766	0.0524755155518883	0.0365123926122286	0.0468570422047778	0.0537379644780047	0.031283566948048	0.0278839520526234	0.04224163566819	0.0423966003099609	0.0139668952356015	0.0213675407264669	0.0376124419833185	0.0486378294316046	0.0280361250097942
0.0251319880896618	0.0252662528416562	0.00791303578867479	0.0266536865719941	0.0293317264093677	0.0431573391893034	0.0206313757449501	0.032860595676089	0.0309765994685747	0.0198111553943021	0.0244635902624697	0.0318479779088155	0.0124189615261788	0.0392269469659034	0.0127069046782943	0.0280228377045866	0.0312797440964702	0.0246223157582505	0.0203597358836804	0.0237742547839149	0.0166165120048252	0.0568940269993048	0.0236171255714005	0.0102029595099285	0.0104302310006558	0.0404581716117029	0.0258678698940253	0.02561103874345	0.0357710123751691	0.0129232673646963	0.0226935053217926	0.0113027240909306	0.0225247340990428	0.0340614163151167	0.00301569799159749	0.017993002272034	0.00246780211770962	0.0455815379668315	0.0525535355669521	0.0270482403336085	0.0274294100167824	0.0108187492812732	0.0216885773619871	0.0262147687488566	0.0299816403616313	0.0138566339223123	0.0167992367571387	0.0366142117758929	0.0119967832966367	0.0326820496906742
0.0153379796213357	0.0346616700847049	0.00345171028833531	0.0143526907259963	0.0062896821978972	0.00252718136495227	0.0301425551101788	0.0201244769953746	0.028346052441751	0.0050358638148832	0.0288304442907361	0.0414068268702155	0.0182278754666568	0.0204849141232048	0.0200441352158206	0.050361260745309	0.00920269923181509	0.0211423394338125	0.0375083135559534	0.00397174982127173	0.01056145339667	0.0167567928595998	0.00449895667074067	0.0208547185397795	0.0155216638801805	0.00563902915728498	0.015148888516063	0.0139905320250678	0.0267908441180838	0.030774121136078	0.027218150452122	0.0300330494098773	0.030957838626004	0.0116263910467211	0.0125031397982558	0.0237788613837427	0.0188689293622239	0.0167523783815961	0.0166735712372927	0.0181597752963107	0.00741438593185558	0.0157239578315132	0.00137303703241023	0.0149121373130648	0.00161687017057823	0.00842409520692288	0.00861829901941079	0.0260737448648607	0.0394492579334834	0.0315721379272925
0.00682532168704516	0.0224194587834408	0.0306255764399137	0.0319959599962761	0.0314626432882356	0.0143751547461789	0.0198475258627602	0.00966300952829997	0.0253280561374141	0.0347234492724398	0.0145468765229688	0.0114231921861875	0.0150203720221554	0.0213491085671042	9.89284530149279E-4	0.00621849020605742	0.0110137967320566	0.0039068169223762	0.0152035383314285	0.0340038306586332	0.0235372514086628	0.0164668417458651	0.0169146932179547	0.0347115151903357	0.033879721364204	0.0173620268051083	0.0132335841450789	0.0478978729602265	0.0144696790600071	0.0457465516725633	0.0250625358136927	0.0270590970222086	0.0157455350197648	0.0122850046443219	0.0187597328520773	0.0182274826643431	0.0483245634192519	0.0144220829322224	0.00864396297372565	0.0351195008169254	0.0194989830164289	0.0394785678357916	0.00789739580483396	0.0260677325991042	0.0234233415556577	0.0266719369751183	0.0243684288506191	0.0300794654431167	0.0171237337446481	0.0317391416824151
0.0293925540846011	0.00373040571374428	0.0455623775967781	0.00974891969449288	0.0437142824865831	0.015267174700729	0.0130864397182351	0.0240628555352955	0.00452638738211608	0.0189180708109389	0.0234213793696052	0.0166312616472374	0.0324510245726726	0.00259383876422373	0.018382960199641	0.0278297698333996	0.0632720650175044	0.0167679327534106	0.0292537978799595	0.043957598441191	0.0514123317222678	0.0246576543710325	0.0223491778008854	0.0429591742080297	0.0212069125923813	0.0275375595844839	0.0526651425037415	0.0188266172740081	0.0259779784295953	0.00709171804922897	0.0385730998003246	0.013404741374477	0.00549483824482914	0.0197323762301452	0.00960903751079165	0.0203592796317576	0.0221470066241603	0.016523783037007	0.0124370333933917	0.0140404191795259	0.0210131275508669	0.0203428346257349	0.0421240319303587	0.0396258564514094	0.0402911496212052	0.00395083537825167	0.0389432867576783	0.0163161521053487	0.0220312662551202	0.027217624684282
0.0427853821420471	0.00994567789710586	0.023918297088027	0.0129052520429514	0.0144013670876237	0.0391055956487381	0.0324328932369029	0.00481174798564126	0.0308497069257084	0.0313465727453018	0.0620626005682005	0.0233765866598291	0.0311318638681464	0.0518114008516591	0.0116801739423976	0.0295093652344714	0.036347055987067	0.0269653616714602	0.0386284681927332	0.0156952802097785	0.0211946903918285	0.0137383076002623	0.0247428278059725	0.00804543115686568	0.0196223346450137	0.0208715269050365	0.0107942507370442	0.0387800065104701	0.0295666648794973	0.0538299818409184	0.0469353804615633	0.00284080190509124	0.0358782763247749	0.0223606735725112	0.036340578781978	0.0419095090953354	0.0248757222401037	0.0287501535845637	0.0230896263792314	0.0415350488838629	0.0127725293402712	0.0607846687400236	0.0192793685748393	0.0274554440050803	0.0205395134102171	0.0329457965508847	0.0250071161510839	0.0234299643476063	0.0627653369615148	0.0465506701947222
0.0291831038068997	0.00929496573373307	0.0345516747333508	0.00570824725474896	0.0212379582041801	0.0189097733442367	0.0119076397986675	0.0210740379040267	0.00455156755915685	0.0108519568303705	0.0168915869912125	0.00881949705836138	0.0434592049476509	0.0284623935636674	0.0453172230574756	0.0376940841442752	0.0255369270482178	0.0262146790940286	0.0172274390818334	0.0338533510102522	0.00776885019378659	0.0294634909325691	0.0238314159642714	0.0118337863983679	0.028558030927543	0.0446673393819312	0.0511295342172193	0.00787692512703504	0.0180111039019385	0.0888183938405717	0.0160854408475988	0.0198200684311197	0.0243558704538454	0.0221442933994856	0.0204577325210518	0.0378933375313887	0.0159523917357482	0.023654614502505	0.0263010158711127	0.0376736304611483	0.0279133922907719	0.0159222351769211	0.0245244164047608	0.0183311261006054	0.0252114854413096	0.0267802287037646	0.0331597593187119	0.0234595878012083	0.0329513576186175	0.0498845821220986
0.0538885819790012	0.00778822568914345	0.0112805340659848	0.0340832727799958	0.0143309498618235	0.0297240455099991	0.0157343989257848	0.0541824832702821	0.0292117693721298	0.0310349768997153	0.00445222303258103	0.0117900343860433	0.0524697968625656	0.0133523672290753	0.0219531690935432	0.0167785676269661	0.0208398278735235	0.0285271131224447	0.0452736584653648	0.0249145314108634	9.78062589100069E-4	0.029509608153983	0.0313393572269211	0.0267761875756837	0.028342972073273	0.00814152191464993	0.0161468657164734	0.00844090461740239	0.0151866852227009	0.00243704248540747	0.0358315996749601	0.0410068017275232	0.00805204437483779	0.0145019374567532	0.0204461104591079	0.0244356895981166	0.0220939845153207	0.011474457421929	0.040559515617528	0.0137643656630999	0.00660862665484025	0.00285737996880936	0.0591058806701102	0.0438966413365043	0.0207640705726045	0.0114561370070486	0.0453147570618866	0.019973896186484	0.00760796060262046	0.0227885321101475
0.0356541576891938	0.0202316299127011	0.0134322297520715	0.0132354481260411	0.0204635859109321	0.0168362733068129	0.0210202913365919	0.0179452425357314	0.0267881280973818	0.0188531082718686	0.0146212373393178	0.0121563508666843	0.0122685698139351	0.025535254388026	0.0176949905311193	0.0182302332825913	0.0127521179470235	0.0174841238879733	0.0275932556738487	0.0382880063669095	0.017613036351731	0.0402822666903689	0.0401534171472288	0.0421209701269344	0.0293760170136512	0.017028848703101	0.0480257852904062	0.0209545852781676	0.0121811675744783	0.0222993379565448	0.0243549993196017	0.0249089525831979	0.0121490469222751	0.0315068774960087	0.0109077447709506	0.0475686019073769	0.0162360333668813	0.0279076206144361	0.0162935799100758	0.0341473042996266	0.0351499470869132	0.0216413014965172	0.0393936677673989	0.0123193166994128	0.0194258945458787	0.0630521162250063	0.0151990800365608	0.00474573596154379	0.00796041737511797	0.00841403240117567
0.00125433300760135	0.0499023612159154	0.047122688099892	0.0183419657134234	0.0232135893261253	0.0384968556531582	0.00932323486906454	0.0281415701771478	0.0154378228054236	0.0320035478984215	0.0119434598733034	0.0444248662313741	0.0604841027402317	0.0226733789479112	0.0381221234202955	0.0454723171705218	0.0368268056156504	0.031995631709996	0.0485679899697115	0.0156207746736134	0.0035859040932207	0.0206615011381506	0.0364849096168744	0.0359165473789969	0.0208892031419388	0.0225674288824048	0.0288334912614342	0.0360662790041723	0.0110873058654839	0.0423049227986968	0.00420537771675233	0.01230639557008	0.0106690446662141	0.0131949936250545	0.0353625496221822	0.0217778035551426	0.0292365397890468	0.0119506389061966	0.0289033413764793	0.0344511537252304	0.0616516708803946	0.0179497623043992	0.0307731752671478	0.0445733247231384	0.059320568192101	0.0256341935326899	0.0135385098242207	0.0200965317600426	0.0203805981625311	0.0271155782601994
0.0431579203651335	0.0578584614544321	0.029489025923943	0.0554947090793672	0.0504778722636305	0.0320161640897906	0.0170148424036327	0.0621150196443421	0.00877652873925267	0.00510280248408598	0.0362872144851103	0.0119442396288531	0.0181109930508912	0.0134735819393027	0.0344479551570598	0.0208474985232737	0.0450020543928441	0.0343108971413824	0.0213206856805917	0.0277974793724837	0.0400401403450081	0.0501070980492366	0.0349751847555149	0.0233294226599614	0.0355308513219498	0.0391061816012966	0.00641627124679011	0.0204243039007371	0.00765477059943144	0.0175998058707369	0.0352579930774073	0.0312558855671383	0.0382327888441836	0.0409579118872655	0.0390580569282657	0.037051619873711	0.0198920380320984	0.0375350430658298	0.0180758536626351	0.0158782556783114	0.0204249823212775	0.0236395102352016	0.0217974066079803	0.0514097936133817	0.0411668412163152	0.0272441602824862	0.0429149056076441	0.011491064497324	0.0303377480368787	0.0384694130930755
0.031732802476625	0.0219370161414447	0.0153209030002433	0.0241330474952429	0.0384437181014077	0.0247097834128787	0.0306858943643728	0.0060792950372365	0.0295114167419515	0.0550956311527858	0.0258622254908312	0.0254581164211673	0.0458598683722239	0.0244813714434034	0.0177147882002446	0.0460638072737296	0.0180195785107782	0.0170451099280437	0.0367708595373494	0.0393061138174229	0.0189954010833702	0.0315510311645642	0.0272435416058545	0.00612292148368571	0.0350034369258131	0.0215444244351285	0.0156919523597676	0.0240398364894224	0.0385089846523029	0.0296369588345448	0.0355024065152843	0.0172725090179806	0.0410870055283724	0.0740686097795827	0.0519531976633518	0.0145856679008049	0.0463262688899959	0.0213561064526894	0.0510877728192412	0.0296897222843276	0.0119811843163848	0.0327470081974476	0.0530028634800517	0.0242170358632438	0.0479833672936831	0.0254960654127806	0.0319024671950704	0.0230343075351637	0.0426945167463514	0.0301225173368995
0.0114902166619352	0.0121194725660328	0.0316634790421826	0.0207000426034078	0.0304656199596611	0.0225252305781961	0.0173223621468845	0.0253224593522455	0.00910252642219478	0.00803753539761817	0.00892869397211854	0.0285124340527989	0.0096708519457175	0.0282600401865978	0.0157216177213929	0.0174857721925337	0.0216814016128439	0.00782620747142446	0.0106597915953244	0.0588850362323648	0.0270484068120047	0.0069051537085763	0.017786098069659	0.0142262516738466	0.0208939323349077	0.0188692182576021	0.0238083019791101	0.0281634962800482	0.0151989112817794	0.017858321793164	0.0155020185833007	0.0461550204812177	0.0051864259858647	0.0349229053787294	0.0179700818688508	0.0355819305888733	0.0109963556787097	0.0217540874317127	0.0144877009832546	0.0332305582654655	0.0202211526906041	0.0103562473268381	0.0420066179752012	0.0116948809603773	0.00752458728647891	0.00533186219718786	0.0215555963574816	0.0128793506333949	0.0328632083692509	0.00967126410328397
0.0196413273105485	0.0326585853120217	0.0287503079299457	0.0252481380698887	0.0166479967582439	0.0246093249071909	0.0351971187396071	0.0235409979869854	0.02789173331056	0.0305724879062532	0.0133148174660414	0.0386079442724658	0.0134208840080755	0.0437634844129132	0.0162411569283296	0.0429022099649051	0.031716840632656	0.0270014370204291	0.018118256858935	0.0303968420840932	0.0271966355594942	0.0286053557661261	0.0300886040144703	0.0115540159053725	0.0222258652725715	0.0165361342535922	0.0252426080726893	0.0337221107005645	0.0316598345376172	0.0216446932553949	0.0322619011319079	0.0224833803147503	0.0212083433849645	0.00998726393541745	0.0419541176607493	0.019578557557625	0.0285673654068134	0.0159452210137339	0.0444604372736538	0.0336331908837494	0.022952612946558	0.0119733466454563	0.0369776059917925	0.00719700980154543	0.0255096964785236	0.0536980848872378	0.0304045700421252	0.0230428711525252	0.0182113587968196	0.0183979569387147
0.0131256887314259	0.0161044050096891	0.0280687657238107	0.0432586130364277	0.0311387325135189	0.0279353872174273	0.0286438422638322	0.0300645172299112	0.00579173298603561	0.0129876951628662	0.0243068173635073	0.0112681051533445	0.0263924331460331	0.022158503213683	0.0283258079655417	0.0272378225511842	0.0149355550546634	0.0228235038030931	0.0253783973210967	0.0194016565728526	0.0106271707571236	0.0331577407036271	0.0275800318045147	0.0407827532824661	0.0564498854931841	0.036877981971503	0.0467669101648334	0.0196167355984119	0.0175008397091325	0.0271734197865856	0.0419806739813691	0.00560378000394395	0.00195207795440401	0.0416290296755197	0.0245334703035669	0.0197668538906359	0.00575563371795322	0.00906437364095236	0.0355131683285355	0.0246514559793555	0.0207524621925327	0.0151456368629715	0.0603478985603351	0.00570358171038103	0.0416796972867765	0.0269464683151355	0.0211840663401559	0.0159832350803101	0.0345134225621918	0.0163561425013596
0.0273465175001116	0.020100890791705	0.0631814163085982	0.0225904553554422	0.0179928926869745	0.0129429462916285	0.0606078365729218	0.051753789376779	0.00735595264739415	0.0167494481960034	0.0351181356970227	0.0193899288316306	0.00896044665830394	0.0176055251831286	0.0148286287666291	0.0244647888298775	0.0482195274645034	0.0254907737937003	0.026580841697087	0.058411941016834	0.0207970497267579	0.053610332561715	0.0254147183617682	0.0244614410347919	0.0243989195690014	0.0201278185484692	0.0230804472321792	0.038642766360209	0.0105880616856038	0.0195808449354906	0.014466734327322	0.0382592051588875	0.0376701958978779	0.0200997263678812	0.0321733635900911	0.0122242932498181	0.0272514279913194	0.00882575825471387	0.0461515908475385	0.0111278772386221	0.0255134874163378	0.0436014608421748	0.0253266551820903	0.0195206208135013	0.0207996576989959	0.0286181710051114	0.0271867922406011	0.00888355559951877	0.0271617081578111	0.0367401821298834
0.052341842657252	0.024132340631518	0.034732141619867	0.0164436647435437	0.00659864797383169	0.00758081007201051	0.0399398996990441	0.0163188292378375	0.0377504001469362	0.0280977227004915	0.00625588891539907	0.0152802782729195	0.0369196966936675	0.0320421341546611	0.0420472463985455	0.0288137463614296	0.019939003561538	0.0318499399363541	0.0229793781804556	0.0201693894524134	0.0216581092138025	0.0208237101045151	0.0268111189066209	0.0294491076220643	0.033641374169683	0.0173680305360625	0.0195589833471784	0.0224317542648385	0.00953375271582854	0.0413378264281929	0.0329237938525745	0.0406364576461507	0.0556518825398175	0.0471314245842324	0.0248744110133386	0.0242860450443954	0.0308628812872194	0.0140390773644202	0.0301564674555191	0.0230741054074042	0.0220092541361151	0.028700994946915	0.00624730613067305	0.0487742417264328	0.015792349704272	0.0300731459525105	0.0231228683152819	0.0222065277579026	0.0246264874596318	0.00874939550668673
0.0272337675126916	0.0699311645776509	0.0318243916361159	0.063851796966715	0.0566224519377579	0.0309797745515377	0.0303717565397871	0.0645917794916266	0.0591068178946363	0.0418969434856172	0.0370955607045425	0.0690775930145058	0.0163393831080841	0.0713566318775603	0.0302109017938761	0.0623062485939011	0.035304240407288	0.0394069653334128	0.035604563646412	0.0291058189208996	0.0365822102200357	0.0535947198874525	0.0130163517180007	0.0452160971400673	0.0584809728101317	0.0376287607806954	0.0313513235385047	0.0385548293227791	0.0437899958658925	0.0466811379755218	0.069817688397558	0.0438417071308974	0.0311996367368099	0.0344243023127107	0.0282890770727141	0.0401014791833802	0.00595786623414927	0.0567822339426559	0.067271745414289	0.0387394700424213	0.0477576037317714	0.0752296043427194	0.0236899925602542	0.0467134442323235	0.0617428469554783	0.0420344936451779	0.0135465931688454	0.0622857900203618	0.0420515287515138	0.0782535475194547
0.0177563280299632	0.0182191726405323	0.0211611376792177	0.0103605626660962	0.0217757568824237	0.0174817727941671	0.0208665856244691	0.00911761570472599	0.0254661402222952	0.0125554984894918	0.0298003114552986	0.0100592302497416	0.0200122354916835	0.0504793420887105	0.0242660397715841	0.0266500872849447	0.0327313130345996	0.0405542590840679	0.0416275216966108	0.017028308603629	0.0208305061159045	0.0219510882048345	0.0283955397782644	0.0572474382949403	0.0134194578986189	0.0326892200195214	0.0122140342698775	0.00885624373505698	0.0351846638533239	0.0251635194981343	0.0263196187063607	0.0304668505304074	0.0130335829813051	0.0177029181920896	0.0267491453367206	0.0315730691278279	0.0292591783094797	0.0139262604497435	0.0336814794459537	0.0432845560140938	0.00781275046610917	0.0275214927487293	0.00746889740273335	0.00601761204875198	0.0167590749690131	0.0181965325306801	0.0299822788794824	0.025326749828616	0.0314403200272914	0.0272147164211019
0.0744713385775024	0.00606561514045064	0.0364732304227909	0.0571010545779078	0.0642376746970226	0.0243125326295411	0.0278832066974012	0.0583692206818123	0.0510467498653891	0.0208153130030962	0.0337337994541632	0.0600027278604382	0.0497489511564656	0.0367790646992185	0.0233997789945333	0.0332646101702804	0.0438972681399948	0.0174410665662173	0.0535972779115395	0.0372263276339206	0.0370410772513071	0.0286282784832759	0.00808979212206402	0.0242746999171962	0.0450782095637904	0.0533963350314701	0.035472336041445	0.0257889339561681	0.011218138042207	0.0332303359029261	0.0104509183334865	0.033612650131906	0.0514295621401719	0.0577195334262544	0.0076916238957022	0.0546670380772344	0.0440887375952476	0.0272164421292578	0.0199665008746137	0.0128571929202017	0.0514192275677261	0.0330613272234797	0.0229605374534582	0.0147900648667808	0.0495874582467432	0.0555024152264575	0.0250713576466732	0.0592041827399646	0.0492952860133645	0.0317664452852566
0.0363358970709476	0.0294383928346488	0.0224373090939578	0.0076080262916838	0.00876668369096775	0.00980426878176935	0.0151300665754583	0.00997770649779041	0.010940593550383	0.0432041791926517	0.0154391875317168	0.036137482608689	0.0429978505978357	0.034646290555247	0.003615674088986	0.0420889548112685	0.0188796487644483	0.0271536877325706	0.0131548382446838	0.0185083533053993	0.0200487272397592	0.0128708839660679	0.0275290331106544	0.0202607530577823	0.0258608935224539	0.0175009675258933	0.0360016337963522	0.0373182653084304	0.0249889768427961	0.0259768585117023	0.00751223758601617	0.0312114749299036	0.018555618953342	0.0154343785349325	0.0168329248307031	0.031676421519875	0.0344912035239262	0.0372596403057048	0.00642868029318499	0.0143986737101029	0.0288014699449284	0.0343123493756211	0.0378343645043815	0.0240869389058967	0.0296936121220861	0.0291658800259747	0.0284759785185777	0.0246887514407443	0.0284036249537431	0.0463587015644204
0.0132168588337508	0.0166164417145526	0.0327705515342815	0.0270202587025758	0.00740281145576632	0.0118742294542762	0.0257072070445571	0.00156611839732665	0.0163960283643484	0.00408464019245331	0.0166292023807627	0.0250539729002199	0.00287384009470215	0.0163172705817341	0.0151948198490242	0.0129142189696519	0.010237431941952	0.0265092505665947	0.0378322556433596	0.0230534336663544	0.0258759290945272	0.0108286449638498	0.0265005605586372	0.0256782309164631	0.0310120353781705	0.019524910353323	0.0256965017566302	0.0311796824278315	0.0292784916084641	0.0227839457469015	0.01149637114354	0.00863690129786303	0.0103161451787936	0.0301279027338446	0.0145464124687597	0.00914055972459548	0.032034623921515	0.0247854892449352	0.0206911865763034	0.0181703506393933	0.00862472233351927	0.0209474629535025	0.0166791973302479	0.0333943591559612	0.025147531029622	0.026352901759212	0.0172012926158738	0.0252327695005721	0.0157059452491128	0.0140867998033952
0.0130145907769559	0.0390832268478743	0.0310567696513852	0.0353841232035217	0.0468474781949466	0.0312397292064912	0.0187450357148339	0.041798735594854	0.0193388612955843	0.021098273841035	0.0532646313915792	0.0125744599954968	0.0175573709199299	0.0224776728260303	0.0559370756878298	0.0388725542598399	0.0285303537052155	0.0152503586159227	0.0503460176192497	0.0255051636039102	0.0542158215807609	0.0306724515847103	0.047369560415862	0.0424802883637022	0.0185756317914524	0.0609345947694124	0.0163545693913918	0.0364452056323476	0.0342720345781367	0.0133528747766498	0.0296970051113206	0.0136732179725513	0.0398265778283121	0.0335877992173125	0.0148001414272462	0.0315898679936273	0.0474619524190324	0.047918425626095	0.0055197421667289	0.0191586137241589	0.0149680982801551	0.0428728265068683	0.0226378201910542	0.0255894092873302	0.0241835035451989	0.0429523732416382	0.0449666533472083	0.027417269569197	0.0232665944408932	0.0376679363091237
0.0287227564283444	0.0167978951562182	0.0249983438931009	0.0163171541848147	0.0119236188726268	0.0268553426564257	0.0140153593277034	0.0426598218941453	0.0133146216251345	0.011334522107192	0.0220503610509511	0.0192344455055341	0.0167588680098089	0.0168851677895874	0.0324434601873243	0.0152626479833612	0.0240596569071548	0.0150473670322477	0.0160219434712678	0.0425575024416577	0.029501769266793	0.0214460378830024	0.021552368742928	0.0310295715980949	0.00634539907890245	0.0398241050702436	0.0268589969928852	0.00808513912774159	0.00950640186470149	0.0664090916517467	0.0541872272356837	0.00806219384995158	0.032941670634813	0.036341586491144	0.0141968733022345	0.0232979947264351	0.0133077399581245	0.0316648002454792	0.013356430948442	0.0308091958778674	0.0220038996077885	0.00796000247108342	0.0175992889147403	0.0593354225018698	0.0459063767397266	0.0121634120493792	0.0111023054137013	0.0201863515360236	0.0144820747312367	0.0205322051772356
0.0176277103907373	0.0241085367685727	0.0605998105659424	0.0623819022202348	0.047487282255645	0.0534427132871236	0.00762334221098233	0.0146077488608572	0.0336559795147935	0.0242565496833896	0.0693402255726396	0.0377582779517258	0.0375910930431997	0.0222551603420555	0.0306817311787487	0.0429250290795382	0.0317213736892226	0.0290644697352644	0.0364261648767943	0.0327902668438016	0.0361308266839066	0.0467976945151959	0.0316202736136328	0.0326657901162791	0.0255361011275743	0.0573994825469377	0.0287091890964758	0.0307967648075552	0.0308898036075758	0.00336952520640983	0.0189991004834812	0.049147136815265	0.0542320614028858	0.0348904059414748	0.0396198339500317	0.0431814930456857	0.0480633340498969	0.0121510776875568	0.0136956066043624	0.0284227226698666	0.0357914959987917	0.0296685966145384	0.0248561062977982	0.0355436511926532	0.0557158873484799	0.0524519627705459	0.0284976568314932	0.0381667214582717	0.0533324530340771	0.0329430675673205
0.0371488778166299	0.0161217799945203	0.0446376706382154	0.0456966114740167	0.0439953662134412	0.0371792329006019	0.0272800010992294	0.012789896281167	0.00854997714087845	0.0148406170097943	0.00848951016472594	0.0447041466124039	0.0436231621823281	0.0284346177787418	0.0110889221922151	0.00282725246759058	0.0398547829178042	0.0489249302100522	0.0561990427050245	0.0207316142691709	0.0337323972064622	0.0608951316716238	0.0493964775034739	0.0327567626536445	0.0286183423423597	0.0288612868945531	0.0143981522094526	0.0317740718359398	0.00869109733960131	0.0236329139635616	0.0249846676628367	0.0429344063253427	0.0270879605898193	0.0180645516359243	0.0181053918340953	0.0216292818847395	0.0164032174684193	0.0156394583497657	0.0305960969840926	0.057022558305759	0.0322727156820944	0.0334532326753066	0.0431002563978882	0.0424793365330265	0.0274990765055663	0.020895984699043	0.0195657000681294	0.00976390278594344	0.0130772997800413	0.0245423718352002
0.034739586767122	0.0216135903205668	0.0355665231159661	0.00552307774536055	0.0138315374006567	0.0349567569154591	0.0408438710825945	0.0227410810620889	0.00926330993864855	0.0190594755628863	0.0372494595118923	0.0185071363877215	0.0223983728123705	0.0206424306643555	0.0226411030475631	0.0323029748186935	0.0206561990822368	0.0190441212749263	0.012536003250084	0.00817571129179725	0.0293089385990503	0.0312680417102536	0.0129027383012524	0.0231942410911532	0.0174613373023497	0.0242656056562782	0.0211067093803914	0.0170428423762482	0.0186400849881352	0.0174932730499453	0.0195848626590283	0.0266035299646494	0.0307284347399896	0.00697183093515039	0.0289355778703329	0.0180029148080248	0.0261623947991043	0.0372286297843971	0.0283242250084963	0.0296111220599575	0.045195951450193	0.0307721897479225	0.0216481024312139	0.0510147071144774	0.0277122098146187	0.0167574087801228	0.0395931839844289	0.0435399882488145	0.0318256068431648	0.0216427894783759
0.0321157210857216	0.017091691702799	0.0236481105852814	0.0193615851219522	0.0266886108372017	0.0165014060821869	0.0152238785921629	0.0357450075116246	0.0308603464848141	0.0506614662319173	0.0403389424944247	0.0307274765419612	0.0287543602787066	0.0492050961594721	0.0112069973046397	0.0278458697476471	0.00796993450123431	0.0111640457034984	0.0149299499965849	0.0221065395979876	0.0022265669915107	0.0246600390580286	0.00714761242582955	0.0266470729444586	0.0253380191273943	0.0150135321535541	0.0272940485658046	0.0135110022859074	0.0154353857720839	0.0279529754352287	0.0134578736425791	0.020023168862894	0.0148839381394447	0.00812418789628879	0.0241873923967116	0.0102752514155246	0.0157089971877251	0.00946272724680877	0.0389015561526811	0.0264177877515226	0.0176786700624792	0.0374972404689038	0.01162062678152	0.0274211216101494	0.0109558966387638	0.0436054443203475	0.0364663070124478	0.0100477581745331	0.0269352001603075	0.0149976763508039
0.029027213138822	0.00528552315324131	0.0205965374000651	0.0424602465798304	0.0272496668730922	0.0326281333724389	0.0340172344659295	0.0278275542714501	0.0140245858743182	0.0114696877296548	0.0344614834260178	0.0301718910872355	0.0162716650062843	0.0292044986755739	0.0157404912420829	0.0178678754146569	0.0267875173911507	0.0392334025451273	0.0239147094076805	0.0184513567135688	0.0195038830592177	0.0293109338521502	0.0369897998559671	0.032993892261111	0.0454180294938585	0.00801999614870943	0.043548132204826	0.0386041124660327	0.0509933778482857	0.0241869119472715	0.0547150543907488	0.00100490448497595	0.00673613512045631	0.0131182366420941	0.00758397732232751	0.0354737069472264	0.0204440669772471	0.0452575218124037	0.0186954010184323	0.0222436086230292	0.0451718651704011	0.0344674602992359	0.0114685822479679	0.00298646457998171	0.0272778315945433	0.00426967227605644	0.0289361758216942	0.0285545867813387	0.0103910786007269	0.0173540228993323
0.0655170957347538	0.0348864344234331	0.071449799655351	0.0416663688902693	0.0490960657950105	0.0404053046051196	0.0649429714828464	0.0354219604512511	0.0490938172498503	0.0400434781647711	0.0570597031256665	0.0562711673717731	0.0606789499418085	0.0588202479226712	0.024642392767412	0.0295725293102399	0.0560092182271463	0.0327173763778241	0.0280204153696015	0.0659117707886088	0.0241882482331595	0.0197332173575066	0.0229176168715357	0.0347647556518739	0.0211382564024803	0.0630601680763539	0.0430379743440104	0.0706373255745042	0.0439320081286549	0.00839232091221267	0.0287069948497609	0.0632426907416723	0.0370432277346683	0.0272512113089961	0.056641978117188	0.0575706552312426	0.0252091566039545	0.0602855502048849	0.0412707461558426	0.0463571721177781	0.0537598620282791	0.035348092094089	0.0230775673649109	0.041145708190284	0.0704838919147751	0.0482342932189464	0.0364888207149108	0.0510974647533476	0.036627713843067	0.0312814723814836
0.0128919889664008	0.024847293488068	0.00194737514713575	0.0243671045593247	0.0193155762274	0.0179685591788859	0.0224866262372132	0.0279856983460124	0.00512656510759446	0.00703098996264694	0.0155313151384031	0.0167478756567618	0.0253509855555834	0.0184363454466041	0.0130045149807456	0.0131717710250726	0.0315806810596763	0.0175087347151122	0.0140040319624867	0.0404367625662713	0.026792818706549	0.0378698818312455	0.00631176627855032	0.0122618370080741	0.0351692893521263	0.0400452330961102	0.0201291522060717	0.0200569223691758	0.0166488476050417	0.0244411795620949	0.0080534447447239	0.0224434708475335	0.0219971563065502	0.0199078047232416	0.0461006945029953	0.0151706777849388	0.0292327299282012	0.0142818713376864	0.0218639892445112	0.00573260210478645	0.0200406877774991	0.034706980701374	0.0208225460166008	0.0268417006442145	0.010467453436408	0.016322369365169	0.00337774693017298	0.0560730656945463	0.0363713455107616	0.0304952747281296
0.0097211760002527	0.0422838806876391	0.0369916680946642	0.0334757437370302	0.0158275221119977	0.0282491053095011	0.0416749079030543	0.0415590125872235	0.050831421827225	0.049708601357078	0.0399150832459159	0.0285538186764147	0.0318387759426517	0.0500651836766176	0.0413794871162959	0.0260561840176991	0.0548548335080374	0.0431842201549061	0.0145885060875506	0.0381888382175905	0.0703810238528085	0.0401604553557551	0.0330716078195776	0.0215874578538517	0.0507460928196544	0.0535347237310577	0.0174058741285206	0.0516672246158829	0.0277712613479258	0.0391261240873665	0.0483276893991219	0.0349841192650866	0.0634375716215678	0.0170126142221153	0.0226796884039025	0.0447180884065688	0.0276804808771601	0.0432517436640062	0.0305608632587441	0.0321098456856083	0.0550130962490978	0.0312699655302432	0.0151635806750152	0.0404960621330695	0.0357140146597388	0.0423192007477185	0.0445706266195058	0.0372154372055321	0.0178940923233843	0.0381923807094782
0.0409770961029158	0.0548455933373047	0.0199283660688025	0.0363342425178412	0.0548672997579259	0.0402691684015762	0.0422478457675335	0.0563794628703085	0.0268171638620814	0.0353409885920145	0.0306685020176076	0.0513419060186998	0.0282218998024913	0.0326992473616901	0.0556383475897919	0.0550863161174034	0.0496066179173959	0.0526939808268098	0.0431446101465664	0.0465982050503107	0.0382037548843173	0.0728896975557623	0.044440524929906	0.0483226243854532	0.0242280015922879	0.0318369781744719	0.0294511816703616	0.0552615783110481	0.0429002254898526	0.0208832732939122	0.0499867537795112	0.0529625347748784	0.0618723117647506	0.0524959298612531	0.043368256231729	0.0424855273719146	0.0436659352719577	0.0130773841143588	0.0437707717321159	0.0261858668288079	0.0469257774343484	0.0725451539878247	0.0277212009668052	0.0209473843959338	0.0184103688778298	0.0139421050885992	0.0390111297021209	0.0231614239057603	0.0713437720076259	0.0371957757633915
0.0340443954699522	0.0135214350684829	0.0473160411981765	0.0180766826236092	0.0169539297991119	0.0297629436229647	0.0291312132058965	0.0156487101826286	0.0305017089025911	0.0164289047624659	0.00725938984801374	0.0298386752758796	0.0432424059909367	0.0215277466552354	0.0211526301585591	0.0235617038823108	0.0133696541374803	0.0402577575526134	0.0165573575803567	0.0321033588213461	0.0421498925241073	0.0361838173919713	0.0140337227688494	0.0306869495608936	0.0374685206857196	0.0284597054198484	0.0167900572735963	0.00559635376186034	0.0283061921452621	0.0159431543686794	0.0169213884707196	0.029630507456635	0.0115703829009499	0.00671999128196116	0.0104378124984825	0.0203274051569187	0.016695502982552	0.0220727492906358	0.0183151563302774	0.0189091369934775	0.00291273390720282	0.0231954592403255	0.0168671097588268	0.0274275703037837	0.0266966264103463	0.0123022574302493	0.0206718469258482	0.0230234189612078	0.0245815570416295	0.029524026979208
0.0436203251537904	0.0227326495970963	0.0247946955590685	0.0409956009738884	0.0064690449331011	0.0141006997266668	0.0294548632180307	0.0196089526347329	0.0194355410544085	0.0217288359467552	0.0328651944146787	0.00572961781268498	0.0115948374773409	0.0179343309334384	0.00867130569940213	0.0086622448726609	0.0138247429379284	0.0395681249975697	0.0280936644798075	0.0221615440490945	0.0120714173995551	0.0365191402051376	0.0338520598823753	0.0360800816950212	0.0145445783850891	0.0366905956269996	0.0210042217725281	0.00401492822609429	0.0188547205919792	0.0441169333315311	0.012306437503636	0.0217504342919241	0.0071151787303098	0.0337342941418225	0.00578696407290499	0.0391099909769524	0.0219457230621094	0.0109809054809353	0.0270558044073596	0.0215024605789849	0.0259278039334939	0.0309708943567925	0.00941781679056187	0.0397769465620993	0.0306420330245694	0.0229588099176765	0.00297412720981337	0.0240311569583822	0.0346968297128661	0.0557287445300628
0.0465222315103317	0.00567202646172336	0.00634221144977341	0.014904175433813	0.0251034150984483	0.00310251279815832	0.0096550055568811	0.0434566704722543	0.0365491458813541	0.0141916633850902	0.0361642540251833	0.0239856896071931	0.0149214503689514	0.0282308495827729	0.00801716874378006	0.00811038730964496	0.0139641314791131	0.0275106849153505	0.0171218798569459	0.0384728102083341	0.0276276620848381	0.00777055619914617	0.0167794792029848	0.0321593406057338	0.0136920620031037	0.0254393538220577	0.0295255550419785	0.0440736298301887	0.0280911073240714	0.0300516944914359	0.0126104474309447	0.0281416634563367	0.0117356169186758	0.0419722762436838	0.0452828351109511	0.0403595150944334	0.023626893962935	0.054523176535987	0.0422533063421361	0.0267441320280283	0.0118056648736283	0.0218437847821503	0.0148110185939459	0.0193380270713785	0.0643726633314802	0.0256414648883444	0.0101059055367643	0.0177729728554518	0.0212459265608916	0.0061070059930964
0.0181859953323353	0.0330643522572695	0.0107211086911011	0.0119363671725322	0.0458854002465109	0.0136788315793607	0.0522649567712248	0.0184759244711706	0.0496809638466536	0.0458698929334929	0.039149027146463	0.0278788202969283	0.0422578229554245	0.034579708885903	0.0532136056988784	0.0255419769534628	0.0145301528172557	0.0306143913836124	0.0111504887148286	0.0582175213746202	0.0510988050880194	0.0529333258625622	0.039123910458993	0.0656455256201038	0.0653301265191864	0.0206517566805603	0.0435532746494279	0.0328909378543535	0.03247095645763	0.0530881893605056	0.0482171990033359	0.0559207478439595	0.0300417323239689	0.0594815144652732	0.0310332841971532	0.0448011548335799	0.0443392972070104	0.0468617487097121	0.0496328999157907	0.011736036552602	0.0209510753591733	0.0250677128484351	0.0444221343666522	0.0251840891826109	0.0208186224954962	0.00594217897254084	0.0639244487677712	0.0298752772204963	0.0182466527059458	0.0429198490782224
0.050057224811083	0.0360757470039943	0.0436982431485352	0.0285914754461098	0.0249233860870597	0.0082513661607509	0.0317310524700332	0.0174143151731815	0.0184256520504866	0.0105101534323617	0.0188987546942781	0.017385923647564	0.0263548927827458	0.0172723564182959	0.0412230217573288	0.0287891399756401	0.0321972185185938	0.0148891709674424	0.0182421366540029	0.0307083971089073	0.0272578423764261	0.0260219574040636	0.0212788241132412	0.00898922556801892	0.0219644220442719	0.00965080246049291	0.0132488925904054	0.0251716242162738	0.0288576325020847	0.0178903735292028	0.00879561777833286	0.0151674959334494	0.0420205131997659	0.0327261543227584	0.0332172860262386	0.0121035372932612	0.0203935390487996	0.0474387002193157	0.0138822366664901	0.0176422962585674	0.0229821215895683	0.0231989214176157	0.0211871485948676	0.0190506054360167	0.0214999729425806	0.0308182298653914	8.30910582609134E-4	0.0089145151789762	0.0209452297242989	0.0188420495254842
0.0152815781863631	0.0396008522318422	0.0159285571146155	0.0334402800912971	0.00927335100764667	0.0378334732791426	0.0119438009107581	0.0288462711738509	0.0283038186036531	0.0155380759211987	0.0370201820373833	0.0110676124904076	0.0402310899709292	0.0323935603294497	0.0163969289558563	0.0219345974370829	0.0065441444426701	0.0296146394562322	0.0197125531586347	0.0311155865787068	0.0345920577685471	0.00518080402044519	0.0664296321828392	0.0182334833344731	0.0193968175714368	0.0247504980049438	0.0319898113972574	0.0300751885652077	0.0125527930580537	0.0249378958104007	0.0185522780299999	0.031546796633484	0.0236641659200678	0.0125795685301114	0.0068366373715312	0.012391158774014	0.0250159012392858	0.0315536797808248	0.0156991365539631	0.0444034433965318	0.039673534362416	0.0118378958680571	0.0250871580238356	0.0437432762266488	0.0421736174996785	0.0267291730712063	0.032716409070442	0.0200568566542068	0.018011104186243	0.0131624939893637
0.0406702702977457	0.0340624268965674	0.0180698926144399	0.0259689323972676	0.0297474604839836	0.0129168637596206	0.0160680755790488	0.0108647015926915	0.00836158708365739	0.0173787875024238	0.0176730135906387	0.0137262443573587	0.0504524679284146	0.0557250096958429	0.0301549944507506	0.0335018270336709	0.014395295732592	0.0171940803784554	0.0114528253681376	0.00808676892519788	0.0359696485472918	0.0112226250100273	0.0218007932130695	0.00432773134524141	0.0167275585828005	0.0236801446067924	0.00524022968443273	0.0039356228598758	0.0219373466091426	0.0302703231656254	0.0233952628117772	0.0127888759225272	0.0149344904578501	0.0485890163306667	0.0292872390734275	0.0341984127090396	0.0284205848025959	0.0105007049548106	0.0289458541266828	0.0169125109734523	0.0230380004019121	0.0100905726278363	0.0099977729849324	0.0362581214241438	0.0149112240879534	0.0107069015012752	0.00758094838896665	0.0229697274888602	0.0210317819554502	0.0255250578247734
0.0333045419962083	0.0199263611566821	0.0329468247746432	0.0274339739075931	0.0142300623060937	0.0490072949626982	0.0487119439371793	0.0191691716644755	0.0329448989432598	0.0302645725005757	0.0165280789969684	0.0385541280210693	0.0348328683586767	0.0488972973071347	0.0259122139734158	0.0328331426959623	0.0140600203537163	0.0371362555565612	0.0489914723022466	0.0607430309777986	0.0477001174268041	0.018039686286216	0.0505196960529047	0.0447991664358345	0.016523699997207	0.0484752907401905	0.0210804041255157	0.0612811673314045	0.0499876459958833	0.0169482747978695	0.0307132691300438	0.0267972749268466	0.00574117477289666	0.0235188347674837	0.0164944962085273	0.0693609282318288	0.0375924097420556	0.0330931638134343	0.0453445387587043	0.0268760110991498	0.0463392217472394	0.0142855260726218	0.0113171636709573	0.0179584824206801	0.0454862257580479	0.0130590413498128	0.0280091296092631	0.0198520101875553	0.0427674533676112	0.0541444183959159
0.0168944082145129	0.025140609532027	0.0173453581454763	0.0200628064523819	0.0203841023953717	0.00616794196716677	0.0309843130479941	0.0240729292877535	0.0471294986082231	0.00620505651542256	0.0280464151702963	0.0262125410064603	0.0182611328163233	0.0350592203267614	0.0300963286082871	0.0317538550474674	0.0398760675662308	0.03704554887781	0.0247288302292607	0.0403273135337379	0.0185044203301184	0.0418773750644904	0.0204256934784986	0.0297311444665457	0.0429789191045524	0.0150144744099149	0.0230636286000274	0.0280208877886943	0.0123246778800756	0.0195641251179039	0.0520075068329371	0.0143550087214611	0.0382686949277566	0.0294388964702178	0.0206944708220747	0.0187713389823999	0.0332879732854705	0.0033717318500398	0.0131185060084786	0.0278249441934121	0.0375018098582455	0.00810016065784735	0.00945186590781783	0.0101694103780713	0.0249715229808696	0.0451145240586421	0.0257633919290477	0.027978922788887	0.0242233794932019	0.0173443714972945
0.0163323518150827	0.0119157177919741	0.0328770931003011	0.0224195357908816	0.0133144786594256	0.0323843430281564	0.0185805783376967	0.027232608236385	0.0349439693692725	0.0267827419062351	0.0198450368953575	0.0422912172984486	0.0263075362847847	0.0247461405415737	0.0187887343739244	0.0195456733087553	0.0294566435744536	0.0174729444527847	0.017404194609043	0.00693834672480448	0.0360552553726222	0.00534873549343113	0.0294414672306392	0.0203281403545948	0.0224584483091085	0.0362895637182549	0.0300895689189687	0.029883282109094	0.0259860221588184	0.0210175435849697	0.0394445523199182	0.0246719693517968	0.0185789629482649	0.0248547051436242	0.0226114776383323	0.00422303447000389	0.0295209031346942	0.0352503943547998	0.0284537652028143	0.00242251586506778	0.0252436989993757	0.0313238206931138	0.0188356893809093	0.0198625867766023	0.015764200902453	0.0402581238434803	0.0330167862090558	0.0178209242436611	0.00410199346574041	0.0136608679576842
0.0316836386393056	0.0168717550638041	0.0275460476056747	0.0182273148136308	0.0259914547002087	0.025349722770131	0.0467562624416463	0.0146932010485232	0.0313563487228599	0.027604555509697	0.0324203604548253	0.00952147005850783	0.0339828053548368	0.0146858958677992	0.0793285789741851	0.0260562647905125	0.0364193482649039	0.0410962586104432	0.0685121533839544	0.00958880415335176	0.0446363588799288	0.0119913696200903	0.00667043396161166	0.0634934376711367	0.0417184266386089	0.0277298516187733	0.039657714352093	0.011741404562909	0.054460141820918	0.032985982687719	0.0123488553307825	0.0471682608480205	0.05688949310295	0.0098393318309276	0.0450206366448466	0.00603199450821509	0.0437929180544298	0.0326094920474545	0.021757155124864	0.0395382463039637	0.0282582156334189	0.0199623694118334	0.0194673384148245	0.0195183918906103	0.0554058010469348	0.0400528388539296	0.0476645919018814	0.0330770323116509	0.0101931537824935	0.0385572576295566
0.0253965333121078	0.0110805717206912	0.0288594632219828	0.0285262752183334	0.0390803458130299	0.0332177967938995	0.0332062252268125	0.0243144518396981	0.0441942181946643	0.0513560479811531	0.00646707455166925	0.0307163856483799	0.0607776652846804	0.0266551931507108	0.0609443370114115	0.0294277340807908	0.0298559120616638	0.00927794671737104	0.017672577180841	0.0127884969870366	0.0299002410334766	0.028088688709461	0.0493574302744632	0.0297764736663847	0.026456369158746	0.0360675910287685	0.0244270674494443	0.0367019036433725	0.0232765818745594	0.0376762658713546	0.0108445281188295	0.0109544259815138	0.0238180005451449	0.0311806184613263	0.0116699259349211	0.0503910687203844	0.026790303077526	0.0419430953529005	0.0187777333158216	0.0350120433900479	0.0422186458409315	0.0419611124459505	0.0624594973228419	0.0557027451927353	0.00568875941117376	0.0381031704938185	0.0352650438588611	0.0434733324855422	0.0402806204014635	0.0451460948888428
0.0394436029924258	0.0166967317515285	0.0220359947429881	0.0290626784801573	0.00916398704767335	0.0412190319503515	0.027390063337864	0.0251064617139712	0.0107088895297739	0.0308251809515562	0.0139452716205994	0.0198123558845333	0.0417503610096227	0.0493706177889656	0.028930263209959	0.0106123450679315	0.0460302177299793	0.0364992989618711	0.00653762634973352	0.0278376642465818	0.040774994854515	0.0295993711039424	0.0283310944280051	0.0364255752704498	0.0369298256200349	0.034300300167531	0.0152751078096951	0.0216690738379147	0.0305425734251436	0.0324416442187091	0.0212772290677264	0.0366735150038635	0.0154109296349377	0.0137769066064368	0.0133361862861487	0.00809541521233173	0.0196600901141424	0.0421102476404711	0.00646681595372839	0.0117251467948126	0.0164578400908693	0.048869547309436	0.0556025886104487	0.0173871733107747	0.0326985665976802	0.0383258972534264	0.0295335704206133	0.0279276602994683	0.0237392603939129	0.0257964293755337
0.0563463385942938	0.03213740460415	0.0228997318677447	0.0132556870743364	0.0415081936548978	0.0218883010024374	0.0310256578930311	0.0325381277701238	0.025599822267635	0.0100135489335764	0.0407453930135052	0.0607523062247764	0.0243872394523447	0.0324347506469173	0.0285841778610563	0.0139388399300631	0.0368859930442537	0.0219703729762642	0.0147826773618212	0.0500826861687909	0.0418684013559785	0.0343310680699766	0.0442137823585689	0.056366258543179	0.0442609813885786	0.00638512223655272	0.0375033049733194	0.0263847172511664	0.0135842331512995	0.0337782351112251	0.0401441425251605	0.0510351988631347	0.0331856640632322	0.0199928222212198	0.0197880692402438	0.0346576392403248	0.0608549385540812	0.0421323031038798	0.0257047229882837	0.0503431656452869	0.0272701055959841	0.0196642220205631	0.0509091100431681	0.0281334108099384	0.0501447332511561	0.0462213660358492	0.0381933261533072	0.0352361667081991	0.021307820790543	0.0203410787649648
0.00222853453295411	0.0235089274380457	0.0411727349534058	0.0353440318060475	0.0152864862779307	0.0394475760231551	0.018282296840225	0.00917088925687629	0.00346200642826122	0.0221758544935815	0.0115061628196167	0.0244392163990133	0.0289348343822114	0.019284571681466	0.0199047322500947	0.0324097696971345	0.0244719782398767	0.0399602869794225	0.0232830423399542	0.0404542018478303	0.0229664602087914	0.0265542808840948	0.0332654277933503	0.0311130829800232	0.0281919617572279	0.0222438697934549	0.0294263081797052	0.0279689412750108	0.0327039576472645	0.00156487205395018	0.0171970807363036	0.0244007531781001	0.0107400293009173	0.0349470228294557	0.0435951029472921	0.0170129679496142	0.0348734341520386	0.0187079932787156	0.0373791775307443	0.0237941654907371	0.0141160722259344	0.0197873349512662	0.0169768833148686	0.0359016093259422	0.0192849149100223	0.021728572437011	0.0175370080031258	0.0407432419747202	0.0214724066120614	0.0490243500497059
0.0401275995530496	0.0562166081148893	0.0145462938815224	0.0332125860660901	0.0141215467142952	0.00791803673069562	0.0552281088230187	0.0275478090032279	0.0162071566981654	0.0321053262149367	0.0155224933553993	0.046112292395691	0.0352192712461282	0.0311376126485946	0.0569457567672649	0.0278202304772028	0.0113943909470468	0.0290048911908696	0.0247065919746151	0.0168258165591933	0.0226336364908308	0.0360353823857967	0.0192984015715965	0.0652176139673057	0.0219674809325535	0.0262469222587233	0.0622633387947555	0.0127262859136861	0.0411150740954616	0.0563680825637426	0.034139838096854	0.027472899900455	0.0282527093086415	0.015856473767332	0.00181529673987918	0.0194530114960229	0.0310930467121957	0.0184931703883642	0.0593066145140808	0.0306953905066325	0.0477470696425782	0.0276531085409861	0.0416837145919722	0.0104827528697554	0.0280553697775824	0.0228907844650607	0.0346838886943218	0.0532463021248809	0.033276838368325	0.0281165575733321
0.0103219844763325	0.031123993649474	0.0239454682798856	0.0453890992198179	0.0151569872655995	0.0304142884256064	0.025448714745195	0.0301904409149403	0.0148693811243693	0.0433020970618341	0.0518226215956709	0.0209421719485736	0.0368433231556601	0.0160937552105188	0.019345523753326	0.018468069507731	0.0319257840538009	0.0162121524352876	0.0310328623842597	0.0127741583005946	0.0441525268684138	0.0120334565582121	0.0249182769542539	0.0226052185547077	0.0351230087050597	0.0106054743727939	0.0147044025461378	0.014842088184679	0.0221149851304816	0.0183177132373865	0.00963368012517833	0.0217421752806222	0.0254239169350633	0.0258738640857416	0.0253914147566968	0.0410222667504003	0.0012753933400942	0.00838926255270116	0.0322204619856156	0.029958531487356	0.0449468756407295	0.0233708449433653	0.00569382525956962	0.0293152614283414	0.0226168702540957	0.0414379488598615	0.0305568573447595	0.0335423005162392	0.0371262334240211	0.0132473867470569
0.0176647120040723	0.0329658673342729	0.044067778340316	0.0458579734729436	0.0207471275994968	0.0820928822500252	0.0365744767162326	0.0379030401297458	0.0489150801006769	0.0438920991697059	0.0625261521930824	0.0150035555956746	0.0233944031295603	0.0122081590835035	0.0361740147962666	0.0329401795537304	0.0377262045010428	0.016066835454899	0.0300427128131432	0.0180152220156233	0.0334019655956143	0.0426771505034591	0.0332326796959679	0.0332449142954348	0.0425324614353881	0.0480425909049065	0.010964055994745	0.0345679649624172	0.0261294016464741	0.0445675716012529	0.048412944939487	0.0580615171689864	0.0555991605141969	0.0489824127932598	0.0245706700386087	0.0366672495936524	0.0281987807332436	0.00533555327311142	0.0309165479884042	0.0115382136829189	0.0446504658224312	0.033001568618346	0.0459682634258115	0.033167707592853	0.0461037757579713	0.0413397822542209	0.0343933776013377	0.0206518388486934	0.0378672829273887	0.0448154962099781
0.0261246935183539	0.0160635896902516	0.0155547949240624	0.0333990760814757	0.0203057367271641	0.0307200430507061	0.019849080616492	0.0226457218912889	0.020237066617561	0.01941497785714	0.00730555248374071	0.00639886378536885	0.0256673848295945	0.0173475648903633	0.0166059354404641	0.0156759688994175	0.020660925295642	0.0153824287679481	0.0177186735379797	0.0156293254233252	0.0121891130381494	0.03149034248886	0.0126147011407665	0.0321782900249749	0.0104504026023714	0.0148928187008189	0.0172801494284821	0.0161805151908251	0.00901008559698902	0.0225242641257024	0.0140651773544881	0.0183415001474706	0.0374412903649767	0.0197655072138132	0.0140505538394203	0.0172890748156632	0.0142916204213218	0.0148469726706148	0.0332070657392041	0.00999810905921495	0.0301814400796002	0.0145947985398977	0.011728247145825	0.0121120078704412	0.0293919479661556	0.0413617198682127	0.00735162729062655	0.038889217815824	0.0208491708073187	0.026222074513815
0.0163607191216256	0.0183832259940723	0.0464126513998824	0.0263850349787369	0.0147395679589531	0.0125583948372792	0.0241589206870715	0.00426228721454855	0.0163515540900779	0.0167238742581556	0.0132938029213355	0.0033603631808065	0.0171216964447188	0.024197119738051	0.0304063930086574	0.0299699334664475	0.0393655336740809	0.0274211281436377	0.0201968499660219	0.0188882212571471	0.0430618477068007	0.0185862173127966	0.0147787223979148	0.0384683609235729	0.0157614980769191	0.0233175720675207	0.0125473706736288	0.0350724412573747	0.0296682409211264	0.0220167428499201	0.0388595779050674	0.0299228373207718	0.0215629581481638	0.037541422860641	0.00819257026305396	0.0200649192457941	0.0234120563622483	0.0112106735583023	0.0165821706708383	0.0337546990497542	0.00278739573421719	0.0266971502994683	0.027526173622378	0.0400757127463835	0.0151120860250497	0.0143177165353151	0.0489884854072575	0.0124562447200496	0.0300917293631872	0.0290654589410758
0.0279582673711946	0.012942153345906	0.0198475774819844	0.0293634763747925	0.00798371314701906	0.0181961479158536	0.0159755083005844	0.0214755384072996	0.0126524229089135	0.0084458073512772	0.0241352592859824	0.0318257026427273	0.0168874269604001	0.0240696246365788	0.0326142853225224	0.00290943710256572	0.0150281886442274	0.00418435043326022	0.00939991007935395	0.0354893141242332	0.0257609740935111	0.0201924432169028	0.0142312688881536	0.0302743206814473	0.00673256384936771	0.0220772870975874	0.0189185811997358	0.03481215747205	0.0291480724459273	0.023456174657108	0.0150133634228202	0.0190392909831367	0.0155924975727274	0.00410860996258163	0.0129257104570749	0.0395367729478042	0.0212084350627881	0.0182307230021143	0.0341621489354859	0.00674394337025905	0.0184577522885209	0.0175267679050674	0.00922558578007677	0.00937828953113801	0.0136857611969068	0.0133742892678131	0.0136438843495776	0.00407521656858737	0.0131262984226517	0.0178905601981475
0.0341653146809451	0.0451479059059	0.0114314214123723	0.0305311979642414	0.0290517392507319	0.0343210769432094	0.0226519674513796	0.0437332497565925	0.0153676644724847	0.00528606880263103	0.0322752537409434	0.0345556657701834	0.0414257090453528	0.0317095422158016	0.042919365507534	0.0448318433606204	0.00567846637322302	0.0164346003995437	0.0438837288991319	0.0327714602210786	0.0122889588000995	0.0379442680742239	0.0270418131539775	0.0179754791693713	0.0222442973745295	0.0285556349384777	0.0493846357320361	0.026876548766965	0.0298947744737133	0.0553567065658634	0.0127089369683378	0.0263624445018738	0.0289021531426	0.0406990771393028	0.0554888908165214	0.0439332157605697	0.00615590807695573	0.0386760276769105	0.0226922185912449	0.0518518372719743	0.0275172043065516	0.0328357245598297	0.0487884089621726	0.0105930957796574	0.0363273066581394	0.0465221057959111	0.0183176903259827	0.0423245403381124	0.0155745524250277	0.0217015242640395
0.00809029722023419	0.0418803500200324	0.0328789212832308	0.0230401131904846	0.0313355403829486	0.0212120920898293	0.0420800209399235	0.0322265164398822	0.0325050727626474	0.0116716182243955	0.0297715477854663	0.0359202034311216	0.0372206771137617	0.0425636217480095	0.0254155532379466	0.0396664664131127	0.0498613879060942	0.0335760815863987	0.0536427468282684	0.0499856196479404	0.0197387816563156	0.0126556491112086	0.03237538911967	0.0337942696539496	0.0193166310425557	0.0429445715235479	0.0210981887729346	0.0364509392767224	0.0382067766312208	0.0352678076610836	0.0432537949489429	0.0516632372193739	0.0174052800989578	0.044914204695114	0.0268270965854745	0.0321896874714077	0.0311539524147322	0.0341812467067635	0.0309484657843745	0.0405138845527802	0.0407215889907712	0.0246411517680891	0.0384050050423035	0.0466102895179055	0.0388617984293139	0.0201358265264925	0.0318664979781423	0.028767768410014	0.0348524319111037	0.0645597345563209
0.0332766714165573	0.0401397865621844	0.0084442203337924	0.00653495142144837	0.0138605567447914	0.0340216926849507	0.0201062733688737	0.0153110354308298	0.0134958526188896	0.0119802264399518	0.00988927076794038	0.0514614543986196	0.0177383433315854	0.0102104253366948	0.0351090428370726	0.0587506598394988	0.0201761856051745	0.0172226157037535	0.0187544772894783	0.0159111527514519	0.0473947701052869	0.0237044627666351	0.0176162460025943	0.0297984433253232	0.0123985826084259	0.024676480606377	0.0154787513256206	0.0200994977829322	0.00692745013700748	0.0164129954309621	0.0185534154727425	0.0128442584891554	0.0222364279349023	0.0324454251478579	0.0170136828452073	0.0129340861831471	0.0519006377813338	0.0293583512915818	0.0149469664570548	0.0600122176097918	0.0190412397815899	0.0140933908848927	0.034115184641454	0.0150651790534364	0.0268766616159355	0.0319070521794321	0.00602477922850316	0.0317084128943093	0.0172213371744422	0.0188632197245465
0.0223269437094633	0.0249147605622383	0.0130837349486637	0.0233179582011119	0.0435213515759926	0.013486708137671	0.0317572856144343	0.0385174853390042	0.0156041481315343	0.0253696892791102	0.00997500771801285	0.0375440208166415	0.0289872252965009	0.0389542671401856	0.017675867823363	0.0165497112291261	0.0119725629637461	0.00691184940708093	0.0388653348947071	0.0172236266074669	0.0208074168774526	0.0426376979395101	0.0365731413293316	0.0194907054936826	0.0218965915381664	0.010956647684887	0.0195313204602876	0.0322167376655815	0.0247707854328199	0.0426836216497347	0.0126216684881995	0.0237427041029197	0.0448554111319303	0.012768198543341	0.0365535892969063	0.0485179446607583	0.0147566764515685	0.00992851976558681	0.0374339991770329	0.01022751555588	0.0350595267251599	0.0187956672598505	0.0486180005309487	0.00660502153021048	0.0138370063185014	0.0170319722238601	0.0232408334677825	0.0234827157833965	0.021977720259023	0.0243067284187605
0.0414046108882458	0.0346916605440126	0.0177675523955693	0.0354740815322117	0.0523053997118405	0.0113859998019098	0.0149774763450085	0.0402086285028055	0.0434563043455653	0.0275991183704037	0.044439330195309	0.0521698053651008	0.0194702594766274	0.0215762519363697	0.0307488781035918	0.0249876569127805	0.0252169164689367	0.042388567463121	0.0257188922757824	0.038373458299674	0.0272678602210661	0.0493483894010109	0.0418979959070691	0.0368229907028381	0.0205253069198417	0.0360830890474494	0.027696220198296	0.0178013321134297	0.041435364832598	0.0269164913419628	0.0260894378721697	0.0267159078819343	0.0211514685654354	0.0443005394990199	0.0433749718752393	0.0363548134610604	0.0547266112766723	0.0331261705851238	0.00355861239159325	0.0351499944479223	0.0402283533066013	0.0394433258891907	0.0266764765650014	0.019482801433181	0.0481581720527874	0.0243051102109126	0.0190254789331412	0.0405503106794831	0.0541970121358678	0.026686549492959
0.0167818530455753	0.051939386959094	0.0026699035061704	0.0222784518053163	0.0244462063712187	0.0251552770695932	0.0357601608302995	0.0182833951051965	0.0191170275691436	0.0292364736572424	0.0494126663638262	0.0486256937776162	0.00533605477570321	0.0191853091705607	0.0178165950112248	0.031698727882882	0.0113484249427282	0.0377024986510775	0.0222403852598072	0.0187866718395569	0.0141401071996051	0.0222551242782404	0.03942121955606	0.0234759625232266	0.0465017535408254	0.0248063727772563	0.0235840063518351	0.0584481322582476	0.0258553532024512	0.023102537183948	0.0222979995507422	0.0313525031122573	0.0473991763997488	0.0140317720923335	0.0268868866291841	0.066396318849161	0.0172814814403876	0.0327467137383967	0.0210808426484846	0.00453442553447512	0.0384826129449148	0.026916235578654	0.0176664913250651	0.0201659340088025	0.0070412839188524	0.0343909643137162	0.0325590752912256	0.00622375696324664	0.0160522674326475	0.0120736489799762
0.00977392444321466	0.0264124004323458	0.0205541301744102	0.0243478178748014	0.0376151194739363	0.0248805117141474	0.0161008979080887	0.0103678579317998	0.0231346894317565	0.0338993580163666	0.0243192070124007	0.0196202297345908	0.010651773611238	0.0255505847853586	0.0290959943202703	0.0210070903934838	0.00268946684427843	0.0186227472604561	0.0444927597965928	0.0234648923792156	0.0179271748791561	0.0118859246146061	0.0254167863120526	0.0216563617755268	0.0285268216290028	0.0563526023598511	0.0519784002613105	0.0203545987663452	0.0408084952258718	0.0602428824077685	0.00776900797606265	0.0238301240831453	0.011076744081147	0.0101418954790879	0.020980765737862	0.00683147183463476	0.0245569560957745	0.0034186981320335	0.0337849607512218	0.0154659430201195	0.0287966085805968	0.0281066734394414	0.0439555889915264	0.0247644022213727	0.0248663814904883	0.030338654925706	0.0263255344895958	0.0294418864285511	0.0325131432936097	0.0420201047378764
0.0090209750957524	0.0374715954371686	0.0338598131026121	0.0217664059691633	0.0763674107487881	0.00911621604728036	0.0052390230974007	0.0267889265602058	0.0104204458408776	0.0366808594558703	0.0263953856226903	0.0199033059816709	0.0212865032113174	0.0302833522209233	0.0362438308988825	0.00785364313938179	0.0301966386340086	0.0353098453012768	0.0055944570378732	0.0106652603060465	0.0183229912387559	0.0247369372942332	0.0229797410612379	0.0336494871113779	0.004070509625369	0.0233102093458026	0.00747716772190547	0.0194241572010943	0.01029416186365	0.0224323689114656	0.0474722838123394	0.0612148133183079	0.0186870604906015	0.0208665320509878	0.0258431096530313	0.0164552160491206	0.0581881988290134	0.0703778816027708	0.0228613533950945	0.0258773251657444	0.023055834407667	0.0368353520708314	0.0246561329807028	0.0286304056697369	0.0364406140564522	0.00897960312442471	0.0436519250598573	0.0315891902107952	0.0100673214782761	0.00400687286867078
0.0356785999837225	0.0290436145589129	0.0161174014851154	0.0227066492071421	0.04263325992477	0.00876897848827068	0.0683882405384372	0.0419181787321885	0.0248730097307282	0.0776387187190367	0.0259398462532452	0.0439541690185202	0.0248542928318993	0.0409399090146602	0.0455871733106844	0.0254370741610985	0.0129905670833996	0.0306235269120978	0.0458239626624248	0.0274188964034842	0.0279247846695548	0.00778158351719571	0.0240952576913966	0.0365915666723851	0.0133250904407262	0.0340575822239071	0.0174450335695761	0.0306780678887645	0.0506298606980752	0.0351001363719644	0.0176356693174155	0.0417036735984853	0.0273381740090139	0.0212311689006507	0.0588689203622007	0.046096873119574	0.0327626155241916	0.0337228886180069	0.0241712810923599	0.0323499700798282	0.0541211846473821	0.026870228039451	0.0238961645425746	0.0337253653487846	0.0388982716228578	0.0281768335901836	0.0410463615963343	0.0270407267824075	0.0488026540837128	0.0248191423311269
0.0237687509648635	0.0282009775498404	0.0264981515307281	0.00349900235841089	0.0204754181353764	0.0181149126204303	0.0168828136323739	0.0324184105607369	0.00980354480710855	0.0182841739517048	0.0111838873210488	0.00439748775637045	0.0199109359453014	0.0306064075127824	0.0247182730927648	0.00292017236267742	0.00716082970828884	0.0259664777155952	0.00964575549944912	0.0228544441259463	0.0133853688795589	0.0197099526335834	0.0298134564521207	0.00453031301370512	0.0404710684332623	0.0163173832821259	0.037941524054641	0.00269270142291343	0.0138926078321075	0.0103637791209976	0.0147229993461251	0.0102285756438216	0.041621883301356	0.0111221960018658	0.0416370033423457	0.00816264842268788	0.0179320934225487	0.00684717224057596	0.0207055166794746	0.0225434238023585	0.0140885815641632	0.00373114418131573	0.0191168338451743	0.0135891832628758	0.0288046679155063	0.038047168898399	0.00732139490680874	0.00645408881375311	0.041409906110036	0.021480089402099
0.0225988823233894	0.0150742338607383	0.0497996722486414	0.0596975849454775	0.0382078602242641	0.0326424073223545	0.0332960052103927	0.0204182609931728	0.0299707213680969	0.0187718545156359	0.0489384561878366	0.0395083216340563	0.0407513351114157	0.0411357293502814	0.0414641121742369	0.0285816817323771	0.0258931613209559	0.0385577100906848	0.0336361608631024	0.0198710990766019	0.0373363099728776	0.0297509077370769	0.046286210028946	0.0603193289789019	0.039844850284932	0.0295857755926053	0.0397549799252018	0.0407600076323018	0.0453972808980824	0.0160598355877263	0.0191027835299702	0.0399318181845317	0.0283312057363484	0.0269064727450268	0.037598929472719	0.0164797004598825	0.0601632349067477	0.0320600798368473	0.0344675596508166	0.0497690097889128	0.0239555021776947	0.0445522984415047	0.0449809699910584	0.0442968216140157	0.0221441874256935	0.0435811479311176	0.0218555988090313	0.0227390010713752	0.0254000558455488	0.0322308920815267
0.0494765352990171	0.0543347468775424	0.0202018952859493	0.0486314257590601	0.0392185691797776	0.0314393108744276	0.0503490414534428	0.0341110408551642	0.0499933922363546	0.050657051998393	0.0399697487114204	0.0623481610374588	0.0400743057102004	0.0553403555538461	0.0544155961933021	0.0837654166354976	0.0407963165870198	0.00613603028020071	0.0354867840468378	0.056462902386204	0.0474505769886574	0.0653160835110266	0.0412359563145118	0.0305694942542562	0.0361248143784657	0.0412552493357003	0.0595749233195058	0.0691324229588057	0.0759750039580756	0.0473249242664851	0.0284801163149412	0.0205561811148326	0.0518357448743953	0.054762637233151	0.0477951606951175	0.0493952150054202	0.0413308904428371	0.0381768557727977	0.04622502808727	0.0823771759459312	0.0457547886715107	0.0384725549557824	0.0318736852512178	0.0359569624475984	0.0103305049432554	0.0492793571159334	0.0510429347377931	0.0456757211486554	0.031397936140838	0.0425792535713345
0.013886107673352	0.0181602924756238	0.0013180323790858	0.00730740127630452	0.013497343586985	0.0208859764540923	0.0308313466653603	0.0138111480405586	0.0142831927529457	0.015604922862053	0.0122734312250542	0.0247576383477364	0.0230665455104682	0.0288060095576357	0.0173996357279029	0.0415893080174039	0.0421618124335829	0.013651121629303	0.00791842795709919	0.0181968662556856	0.00912668368756363	0.0277050090719733	0.0192382726429636	0.014916734920822	0.0316484266152822	0.00491360263276163	0.0264515558789743	0.0251204674416894	0.00482253711523095	0.0103687034683352	0.0361737427630623	0.0181930142758979	0.0278285239567629	0.0226044057689138	0.0196216592682715	0.0149789058492785	0.0215862997652854	0.0119074187002284	0.00642428181376136	0.0155259163450441	0.0313197138722387	0.00830136105787961	0.0167616465950865	0.0105637700444386	0.00178232510431032	0.0296895470337491	0.022502135734132	0.023820279431369	0.0200834758212666	0.0155188723649027
0.030597134569291	0.0262832821800094	0.0400043490995279	0.0366626918341589	0.0521936956461458	0.00873868373202395	0.028310868599582	0.0156329553422894	0.0184112141249012	0.083196239601812	0.0265948161169184	0.00316450062794815	0.0241707659808807	0.0250303013982373	0.0120419088382942	0.00442559768850322	0.0131686713386372	0.0258857135641142	0.0170534380208953	0.0124783382804077	0.0331571362927289	0.0137741365412383	0.015775781683816	0.00660717538276032	0.0361420127967591	0.0245605719587695	0.0141901566907769	0.0197349583967056	0.0316535854269749	0.0168031992165093	0.0179153322450523	0.0148884700100598	0.0231984966178765	0.0402310146742291	0.0334997802930855	0.0125637182847161	0.0113972260951733	0.0231225963434148	0.0207329765551482	0.0378937886514182	0.0216802260296797	0.0195195504334327	0.0322819279009185	0.020444351828829	0.0412834110696452	0.0189846896294936	0.0158695887291189	0.00615000589546482	0.00627628664094821	0.0190027507558311
0.00608917230139769	0.0343681021384379	0.0106987862065482	0.0119020240179397	0.0171282826228145	0.0208416173694128	0.0217586670964584	0.0116681732511411	0.0280058114485637	0.0169044823126206	0.0152390528174535	0.00963371170222698	0.00668426364043348	0.0102206029993208	0.031549731530713	0.0148713202952503	0.0249843340332877	0.0190423117060594	0.0238226413975681	0.00224341974399531	0.0246312688723602	0.0172889820392745	0.0121913383522854	0.0302656492584481	0.0275582450173478	0.0534955335240882	0.00746084313954194	0.0120347562402869	0.0324839526378615	0.0202435596342392	0.0151093116207894	0.0409590140368296	0.00933863272797003	0.0148316564906817	0.00850841523933271	0.0109951744706643	0.0196338412499694	0.0378215715849728	0.0057669364011408	0.0225076133833939	0.0238660134448074	0.0198810338690327	0.034327961712939	0.0391710175976474	0.0196060746410076	0.0220137891621524	0.00333409792771673	0.00827894969711171	0.0197265454041452	0.0166764579387706
0.0298675519694417	0.0206327631055071	0.0167195791515754	0.0197993331636575	0.0397739082595757	0.0181952687417644	0.0112802954235609	0.0438896651771266	0.0202175911338803	0.0218216387252196	0.00530122557672327	0.0200565945668906	0.0168721589343895	0.036373564308766	0.0254805222448148	0.0345848082215734	0.00338944896575609	0.00511500500570625	0.0269877480059841	0.00623341762893591	0.00880550568408612	0.0111509524825032	0.0171755882256214	0.0167225710545658	0.0374692990968406	0.0303296563319699	0.0219144814805416	0.00798467560376381	0.00658262410066501	0.009208074550003	0.00127958558617404	0.0123527877433373	0.0117088469101605	0.0137673500133068	0.0222730036265174	0.0285552966058587	0.029328811887782	0.03242654526531	0.0224440471873011	0.00310564746322953	0.0149010668677757	0.0415610324130667	0.00888425995976428	0.0115399729122985	0.0231255537281293	0.0164174491386448	0.019428797795489	0.00462432175785596	0.0439311235451508	0.0272272210751862
0.0251924952889149	0.0564909908969156	0.0127852951117825	0.0285959948702419	0.0221659445681703	0.0166476240077969	0.0188440272452094	0.00837252504149375	0.0155679469409884	0.0282547531565664	0.0136225862448958	0.0288925787488638	0.0256787982879671	0.0115247071662277	0.0141520300980179	0.0179496742260605	0.0390125802906511	0.00668734940068933	0.0145212784321862	0.0327603870909972	0.0211800885532072	0.0304812036443068	0.023640282876863	0.0329051673124146	0.033220348667225	0.0225590121350747	0.0311901419484211	0.0164915890407159	0.0211265320125311	0.022202222023913	0.0022609683180465	0.0220493593931457	0.017780577126823	0.0131286810039245	0.051132965449743	0.0405646820010679	0.0169074672465157	0.015966266561486	0.0109489637923698	0.0145088049522781	0.0193504557985217	0.00952278325186502	0.00975143277813599	0.00866797090194759	0.01379451372474	0.0173518873828994	0.017003588099907	0.0367303810839814	8.89633368523742E-4	0.026336160039276
0.046997387379464	0.0358010039541914	0.0478101690341563	0.0303074313283903	0.0519506903247156	0.0236805677423479	0.0417798472491703	0.0437340631434972	0.0461343076287593	0.0337650196898891	0.05105387922077	0.0236005153272568	0.0464827353274106	0.0429437648672135	0.0224744743017762	0.0208653389239787	0.0349904925881903	0.0482397753141088	0.0389431151220765	0.0336280749293354	0.0265102132916448	0.0433960815630179	0.0120567242109266	0.0415761978992524	0.0122476846919704	0.0140632053853025	0.0354858041730225	0.0503867234148292	0.0420987799630631	0.0294634484702249	0.0380750520798409	0.0217199516893224	0.0168504841931573	0.0233494534296159	0.0250115836343583	0.0414200944105841	0.0523259433380135	0.0535294453728189	0.0229157956878394	0.0429496566923136	0.0295751361424508	0.0543873700987665	0.0366656449970282	0.0330899197224487	0.0310113367072834	0.0513885723464293	0.0230020003467372	0.0383580777083446	0.043767524082977	0.0301886350557457
0.0267605520233906	0.0231195444624867	0.0139561901947487	0.0257799344272013	0.0312372849927214	0.0167865766442834	0.0238617229005395	0.037205841917451	0.00513735694178096	0.00851606260922458	0.0123691257390416	0.0145854747895671	0.0168727308136137	0.0273075666451132	0.0162794477550261	0.0122124150979407	0.0146011469386073	0.0307473590939726	0.0417664380916598	0.0150623768871239	0.0344365794892727	0.0154373145263703	0.00801049361108116	0.0249801921978235	0.0340550555842521	0.0275520461838699	0.0201334121727311	0.0138929057611963	0.0192636220908231	0.00497557715655033	0.0300839395683561	0.0102302953263116	0.0172184748153413	0.00716778153012562	0.0287595513926243	0.0260396831661684	0.0250870364540572	0.00399974066988777	0.0217388194293664	0.0226424260519252	0.00417146551895518	0.0327331260659366	0.0287436917150807	0.0115290472075092	0.0150004958067719	0.0106962898659605	0.0491859980670444	0.00544975050955583	0.00730109061865726	0.0127059428108169
0.0170163153793063	0.0350126899661037	0.0247524209369447	0.0275319216646078	0.0123770620830092	0.0116294357047737	0.00455623560988378	0.0161646683909708	0.0153321652151881	0.0140421515431655	0.023287448162266	0.026024069704884	0.0242791449441903	0.0165223482832656	0.0212341559627403	0.0282143966961355	0.0102403860386316	0.0108446194240151	0.00874870493213281	0.0108170806044913	0.0231303538764672	0.0108337572832007	0.0284492261065991	0.0196675063938568	0.0443454007220456	0.0198455985944003	0.0277174889217855	0.0179811957350297	0.0365345755542034	0.0167600149752916	0.0212772738090974	0.00329710864924831	0.0141411781765913	0.00799703755434473	0.0193142473636361	0.0140482517087201	0.0133479876486441	0.0169556935502039	0.0194321404058984	0.0113305602362013	0.0281967387355361	0.00528411174461252	0.0257607326937238	0.0131380769103047	0.00704886526259951	0.0216690976114028	0.0202661305435218	0.0166467097222634	0.0173096083832786	0.0119737192686846
0.0327594059802265	0.0410681967171679	0.00889432010604661	0.0267402782258948	0.024887127552629	0.0379930864041865	0.0211505410025722	0.0354314536528036	0.0223275440199947	0.0226464443048351	0.0118283471349886	0.0353961353518092	0.031647383280551	0.0205899663581783	0.0273072868059004	0.0231423664097559	0.0296342137017013	0.025561524956301	0.0482291621007336	0.0174205711909787	0.049114196628676	0.0168001804095611	0.0175085650886645	0.0176400425780457	0.0259524115022801	0.037664222111415	0.00991791052549377	0.0146866118121868	0.0214174003489888	0.0121106808658251	0.0133792418455795	0.0257061651023796	0.0296399739815338	0.0175434098619161	0.0291288733116696	0.0136649622593967	0.00709027274841088	0.0234229348742488	0.0155062144788896	0.017351335791676	0.031956897970244	0.0202763756637102	0.0138476398855495	0.0315843276098289	0.0270723475183609	0.0117996143131318	0.0263195908878467	0.0303804480553332	0.0212449803711602	0.0452185899454428
0.0153654905808075	0.00850309371993423	0.0250940147916271	6.59285925171894E-4	0.0367539077152546	0.0331854268547581	0.0260700327785851	0.0186015395633889	0.00604454023536476	0.0399859923169565	0.0174412804326014	0.0240316572773987	0.0345143534771636	0.00632064667129448	0.0104444643098677	0.0130246361075487	0.0100618742490989	0.0145603672688097	0.0140777408347053	0.00485462478342333	0.043955964740033	0.0272728433459678	0.0187520394536279	0.0306133346652087	0.0197418469030759	0.041655844609315	0.0373939325315886	0.0227066342161083	0.0193783378123125	0.0142525006906944	0.0144879584622431	0.00683344721125637	0.0204872567449256	0.0115817663042116	0.0124843272999787	0.00327723018108295	0.0142338678531178	0.00286218123356331	0.0136045304740336	0.0177921032162353	0.019420214943777	0.0193179319051109	0.0344469994433724	0.00630672293558874	0.0173268395153675	0.00386023772881373	0.0211124742559904	0.0121720074877667	0.00535542355771231	0.0163843902051312
0.0139393167029367	0.0500280643767006	0.0673008239248302	0.0501677672137234	0.0289724582122004	0.0120725673262037	0.0501532157864528	0.0218690919727897	0.0467634936567535	0.0145924939040098	0.0422423502460386	0.0496656164138149	0.0259122629427092	0.0687608371828972	0.0344354453149571	0.0449786157182733	0.0494449769525854	0.0565572706029225	0.0557922776979933	0.0449844066403362	0.0527083802427328	0.0287864046205944	0.0332205304265013	0.064163404125206	0.0735387065526645	0.0555406037315134	0.0380761106926705	0.0478323093166065	0.0260187513436079	0.042397194164639	0.0167693537749458	0.0418254055898183	0.0345193744794499	0.0484452930217384	0.021132810272446	0.0269914698704387	0.0634006293369175	0.0463224880489347	0.0372025195329194	0.0387910974339745	0.0638365251009953	0.0486002609352172	0.0500551338636128	0.0292507591168229	0.0611997633848838	0.0745025786982338	0.0406043729508067	0.0248348379288599	0.0249082253660882	0.0475037456912568
0.022811810011459	0.0164543707234339	0.0265440503360659	0.0416178893610392	0.0513202286353685	0.0107878645508768	0.0174410372984028	0.0127279589759223	0.0148259492828689	0.0210402627114165	0.0213450821891367	0.0396617219560838	0.00731154742674415	0.0205217260061639	0.0206447678000634	0.0112371081407021	0.0310560484669541	0.0574828068236912	0.0422742940779946	0.00334986633813843	0.0455947848618348	0.0213779035042816	0.0251018844144757	0.0279446633088323	0.0239345452513182	0.0414742141078297	0.0180340579621836	0.0403205349891603	0.02761757696542	0.028884433347543	0.0169748774954438	0.0345513388355039	0.0193424121120586	0.0296217100184476	0.0171888946339657	0.0458956061233023	0.0441830113277151	0.0205049663065864	0.0160572529331366	0.0040527621365578	0.0100400217936478	0.0532589313289877	0.0182049338521463	0.0239097471243836	0.0218481167087921	0.0298888602527896	0.0379311500062032	0.0191838972106046	0.0127271355338694	0.0218835488590185
0.0149554502108805	0.0256389643900272	0.0139860838510782	0.00860114102831688	0.00594686691178288	0.0176284743273149	0.00939193644991841	0.0405864300472375	0.0392335646029379	0.0173557668060535	0.0078623945719508	0.027379851643008	0.0101349278677376	0.0271318174996811	0.00415111003929708	0.00805252136397197	0.0116886867531028	0.020871548561047	0.0126071411188106	0.0353427654650878	0.040820435629093	0.00401437884411188	0.00819161535740357	0.00777555199620812	0.0119237366537233	0.0135456459897319	0.0139258268153639	0.00880047796060363	0.0305228145936527	0.0301929445605244	0.0273562863499873	0.0321091427571648	0.0173188723571203	0.0120552655118593	0.00322632447762543	0.0218294011205805	0.0238675265317542	0.0131254160003063	0.0192162483464984	0.0347398128671419	0.00673509514296704	0.0207758357729847	0.0131733527173351	0.0111512598153287	0.00781531860883745	0.0108287424346433	0.0159812556431496	0.00922840741236109	0.00736771112818859	0.0150501246054317
0.0307297532335374	0.0391896814183657	0.0509853429482892	0.0174701154911289	0.0577048502072304	0.0278880425406105	0.0300448908066993	0.00203409088101417	0.0417781509381594	0.0144941778566521	0.00337121206548283	0.0199314845310148	0.0314947401294407	0.0310692810897763	0.0215402877756361	0.0207772199143182	0.0227210251760178	0.037168983811046	0.0309879710260831	0.0534410560832868	0.0228904740336552	0.0238234285116333	0.0131003032501922	0.0250755704945158	0.0528568151022801	0.0417604592299703	0.00775685169550121	0.0172957932020593	0.0634134096578331	0.049358569584032	0.0272479483412091	0.0389050615990516	0.0184078123078613	0.0137204134024191	0.0162610453331366	0.0157186001546257	0.0140525783001909	0.0346739118446419	0.0398126271809717	0.0399918158873328	0.00375051841258939	0.0656866827360221	0.0427015325125161	0.0229053814024814	0.027838370614506	0.0259512315450288	0.00777852622620924	0.0198489247282819	0.021395636135366	0.0462317338065641
0.0173408240029746	0.00839253702489504	0.0166208373093085	0.0104181618157862	0.0150228691131899	0.0234734566031747	0.00993739551111683	0.00758925141329394	0.0164778014328429	0.00931221959569622	0.0549750698306096	0.0211725446346442	0.0212212926994187	0.0170645019327404	0.0206541663768414	0.0331782184308034	0.0433515816011146	0.026495681926597	0.00828049617262734	0.0374291098221531	0.0167856490407329	0.0264808342208115	0.0167922730185075	0.0259096553776761	0.0171668703920238	0.0230972983769661	0.0223784880562545	0.0212220203884235	0.0250182332861715	0.0109144524629241	0.03642849938824	0.0163672082759922	0.00890504204455908	0.0102569484323491	0.0115876532445063	0.0230779091713353	0.00770701461930896	0.00533726003083755	0.0146941708279826	0.0423889413435496	0.0173269431701614	0.0333236770769524	0.0088121231068002	0.0153082856186341	0.0189622572503223	0.00805342074781102	0.015676582555114	0.0179654567503467	0.0112769538977451	0.0277771258519704
0.0535252986874793	0.0194003208960014	0.0454640761845053	0.066881388966823	0.0288740739887343	0.0299434259408004	0.0366558415148035	0.0263523059561137	0.0202538333186032	0.0197665274269725	0.0403556714144381	0.0277995570422341	0.0313550917816373	0.0269194730718954	0.0380531952887109	0.0399997038074188	0.0119766630412096	0.0489412430247192	0.044804184959398	0.0605052649683032	0.0214078241589027	0.0223394689754479	0.0336105604454402	0.0551285193988375	0.0430365158506802	0.0203870264494104	0.0732636570336748	0.00209756760355499	0.00211810317285451	0.0605930827356143	0.0555229277191	0.0214450661993942	0.0221194636474802	0.0259750661635673	0.0311323053101633	0.0327983460665112	0.0206295492111589	0.0331858791654071	0.0323304527609698	0.0216067754881127	0.035369484944743	0.0137686503519658	0.037324231800355	0.0213643356309177	0.0160354273737383	0.00926816009199291	0.0296944464917769	0.0203895621684242	0.0208470328894784	0.044658925188457
0.0179561954374066	0.0240573288756864	0.0259518388873046	0.0286442738370842	0.0248298300746633	0.0110529150746586	0.02508809831285	0.00596989603759772	0.0119591243509441	0.0221507337653258	0.0191802417333952	0.00268715520272837	0.016034400391474	0.00385995942682148	0.00315614718274871	0.0119004860895303	0.0381080976369838	0.0232434832049265	0.0202267657519066	0.0276280540149772	0.00344296667147113	0.0159342623501215	0.00225597627633626	0.0305035486797487	0.0174053267923874	0.0348492801711886	0.00727574862079086	0.00207271243623861	0.0289683566462387	0.0214019398335104	0.0027218790956641	0.0192280182149416	0.0286590991299814	0.0476204052080241	0.0265683793345221	0.00809731068827027	0.00511003672284897	0.0211219111497687	0.0175559173793711	0.0326459536758616	0.0168861656121846	0.0248370566015544	0.0201418199256423	0.0297344121188495	0.00628073653164221	0.00425725213372405	0.0149575959291647	0.0289488331736289	0.0128265113044859	0.0168752144987309
0.024458461952443	0.0191011129294657	0.0161758126363639	0.0139971999600333	0.0218869237727198	0.0121395636832712	0.0133317026059963	0.0194415562110973	0.00384467592261884	0.0344163166609659	0.0171883596152924	0.011386739129643	0.0204904853974342	0.0252066637426902	0.024496898502635	0.0134436966129484	0.0116804712814653	0.00775492910138294	0.0439106298278048	0.0311882796396232	0.0235878810789258	0.0475882110467316	0.0154191870359011	0.0221870833291985	0.0336210866336233	0.0214196502779298	0.00919924751162105	0.0215578830170891	0.0328575976502011	0.0265917885431763	0.0176585539570246	0.0363967665112208	0.00731729153845772	0.035200341621105	0.0362364541331585	0.0140653554275023	0.0227859695016049	0.0203289636635934	0.00918407699278496	0.0252106740098019	0.036138480193258	0.0415663324860157	0.0195639501018072	0.025953917743728	0.0219689773002864	0.0106337327121035	0.0475524853404205	0.00808514107503666	0.0120692555739791	0.0462427616148365
0.0282731256578221	0.0217896525214259	0.0207190066479823	0.0322615559806575	0.0155901735533238	0.0155799821392395	0.00782632123359641	0.031322131339513	0.0367458469613384	0.0338044989136023	0.0272026827657571	0.0275482357931216	0.004252618684414	0.0252456024625331	0.0230729595593028	0.00315895267005791	0.00772608246319181	0.016094225410019	0.0111576789455937	0.0109356717177344	8.70564742250529E-4	0.0302606552718547	0.020479270121474	0.0220123552375706	0.0263002368465153	0.023182785131664	0.0198188628873367	0.00981153132203618	0.00960730023106375	0.0182369150065944	0.0107137494138515	0.0249054289425628	0.0131823732037408	0.0125550461116407	0.0523244280707682	0.0246722799713343	0.0306068908150666	0.0319311967741533	0.02748698575581	0.0243017675907663	0.0113244009421597	0.00929090973482732	0.00373647254296843	0.00505910339411886	0.0252596558964448	0.00408835455346647	0.0218708339210658	0.013621345702547	0.0172172757385717	0.0245373675183708
0.00559642078570983	0.0358220688088659	0.0247447364029435	0.0293993913974956	0.0269439157134408	0.0357040404532736	0.0582193769921639	0.0431662476685964	0.0106284187370429	0.0314202248346507	0.00111842717073288	0.032516229030558	0.00498328463137156	0.0126690963465428	0.0051110792111514	0.0617040946491536	0.00994412533864839	0.0344897491880892	0.0703396504314636	0.0510938477309081	0.0378553259952903	0.0426692792438225	0.0530264816577912	0.0211254704195007	0.0270451543172783	0.0330521710194661	0.0297572398517235	0.0306470129113573	0.0257181786264599	0.0428125932979783	0.0171114917407479	0.0257548315574927	0.0123684138460605	0.0375083582756404	0.0125285698046162	0.0399181717263679	0.027135721240249	0.0186650485406843	0.00999677175352283	0.0252233666755515	0.027244098450637	0.0335596033702441	0.0143852176009742	0.0229249702252017	0.0254257106366174	0.014668035370329	0.0362356963333244	0.0265802216779242	0.030579211623366	0.00970687597000008
0.0210451884073	0.0188921573232412	0.0170057075504108	0.0372526312843694	0.0179471287888589	0.00338898660016259	0.0137155935526764	0.0269701422007907	0.0321693739590701	0.018316245801002	0.0144955970966779	0.0407027561055992	0.0152622413816142	0.0310136620512081	0.0235502554782747	0.0243937255505632	0.0359698497769159	0.0129848562434831	0.016969561578269	0.0195981640169688	0.03853983096595	0.0440386361538205	0.0586111634717909	0.0537090362589872	0.0355981320487382	0.0123018754341546	0.0250650648670799	0.0160976444863392	0.0282426900740068	0.0303105430887919	0.0410517934665917	0.0202187036488219	0.027469440986327	0.0249944654172279	0.0193088823358914	0.0143156318244533	0.0230440100821233	0.0116451298666601	0.0121859088469867	0.0042068369188578	0.0350806128215435	0.0181333217416921	0.0284681050825744	0.0221674405313672	0.0261627564894449	0.0230850601007042	0.0387395503325994	0.00340090164175987	0.0329741393860355	0.0217050999504575
0.0361385614958898	0.0267134691015649	0.0217997550452522	0.0123513500075618	0.0445682609352272	0.0354977487697924	0.0218525622170321	0.0225382970357057	0.029759142242618	0.0142296443571519	0.0275603819237688	0.0190867351640642	0.0195388590272824	0.0229698920712005	0.0338414458394452	0.0148963633328282	0.027641105093882	0.0298278794444342	0.0240680357364721	0.0169873924749182	0.037075107768542	0.0220452436990408	0.0159932880313118	0.0196288720958866	0.0323367330642864	0.0321114435369729	0.023328076898075	0.0289120175892665	0.0243107414279717	0.0279155590470637	0.0287840462143181	0.0263016520147652	0.024219207881825	0.0117119899996076	0.0253201185162024	0.0305348524738817	0.00799567733994669	0.0249583047837228	0.0181900084414931	0.0110950832460135	0.0228224674699845	0.055366680434039	0.0117357658202848	0.00736508463547567	0.0109980840009781	0.0276902826504408	0.0101534742481519	0.0177454467210521	0.027468996585376	0.0316118230715424
0.0412980373113614	0.060135811388445	0.0149406502474887	0.0485052525400415	0.0110562906361402	0.0314028009920931	0.0227840532769786	0.0243340299295061	0.041386848031256	0.0173379906013958	0.030582964345014	0.0109325527029575	0.022737039693322	0.0361381857909027	0.0580581643856297	0.0220994215510978	0.0403129275067192	0.047478732055835	0.0387819193861637	0.034307411666124	0.0457005926768312	0.0398548262087015	0.00453323977483268	0.0267738258187502	0.0568424858600413	0.0221487170542449	0.00657189886795529	0.0625070328983243	0.0595072876368366	0.0162889117883608	0.0693957292839704	0.0257482518374219	0.0374743271350214	0.0178104699144883	0.0248860113758814	0.0301590489078224	0.028106465367584	0.0377785179038697	0.0105914318289975	0.0310568649552478	0.0187650051478623	0.0139520741871109	0.0265335198714023	0.0223077788250024	0.0439451810763547	0.00138699340405903	0.0423881865656671	0.0471540495949022	0.0324653205102506	0.0200015565328951
0.0170598782064065	0.0125374518083989	0.0173144319597092	0.0486431882284038	0.0089125331372014	0.015861955785871	0.0270728023709848	0.0166936049213177	0.0132212840809781	0.0165350702180131	0.0108980737286706	0.00949244739356249	0.0263635153943703	0.0254450475187943	0.0193691032948257	0.0135950532033163	0.02709599005021	0.00523551008832817	0.0240134271727986	0.0121714660878883	0.0477845849973106	0.0143918307873113	0.0252451413632606	0.0272471269489097	0.00296891675230987	0.0151690258244934	0.0413724878344305	0.0133118222955237	0.0311618712872768	0.0206227147618954	0.0198872541635717	0.0286990878287447	0.0206497671163938	0.0199882894008767	0.0215448170375245	0.00662765779591252	0.0260131034166802	0.00944563125787499	0.0175865350210534	0.0299608160519302	0.0486301869302402	0.0189119979740673	0.0272870372426521	0.0140646571190412	0.0311239182467022	0.0195324391632993	0.0220459681440984	0.0122100740938152	0.0241993023239597	0.0261093521409509
0.0350409533079738	0.0257368610367776	0.0121330083466666	0.0359038339089811	0.0215864513906501	0.03619469092974	0.0178661131514681	0.0120732953079476	0.024377295822962	0.0288803749763226	0.0259734555722625	0.0288277264170906	0.0206329729983757	0.0444699649862972	0.0325018846247229	0.0197883968961605	0.0143293865201937	0.0243217006989643	0.018333002323256	0.0310955745665819	0.0175849452037977	0.0300177644878669	0.0155648393660328	0.0446868886982625	0.0293545685425125	0.0396383692724585	0.0220083694398404	0.0170861030211485	0.0313871601506228	0.0212135527402545	0.010103278151845	0.0536872567279359	0.0318484848441955	0.023536597751574	0.0236361431362437	0.00919557671940874	0.0272235739689006	0.0103256452803602	0.0176334883194323	0.0262199695618976	0.0189468666858467	0.0144241873844674	0.0138713019319767	0.0230929495664997	0.018751378041334	0.0263079823104186	0.00873806287989947	0.0239943800785872	0.0186239522742972	0.0297329183763393
0.02422651240023	0.0190213539094198	0.00384797534284612	0.0338600167476701	0.0115929675817176	0.0193748693214091	0.0260293575567368	0.00773887472159571	0.0181832964177566	0.00683635860548135	0.0157507032410377	0.0149612083123871	0.0355190307029922	0.0132277395793893	0.0117056258115726	0.0351578200646471	0.0207872452302488	0.0344553293956454	0.0267092316496993	0.0261952352634387	0.00973807084622096	0.0119235248617821	0.0122071243748592	0.00388531975391666	0.0235649604222182	0.0316605358379561	0.0264492970746389	0.014501951593321	0.0301560549365231	0.0356015148826816	0.0421300978455079	0.0280034588214028	0.0197613984532377	0.0220069855149377	0.0129626599152915	0.0344373459961551	0.00875879346205595	0.020821905762761	0.0145650054673063	0.0250299167186829	0.0194019797517521	0.0452017465800562	0.0242270037615653	0.0163485594683819	0.0270642631960968	0.02114894743749	0.00950190725636953	0.0147550746785911	0.0374475543123198	0.00873865652715887
0.0386822551231026	0.0213548801673809	0.0219981496872989	0.0116283528731115	0.00888233477565636	0.0188312378764415	0.0209154046502579	0.0260307254641546	0.00570671810746124	0.0100915550316936	0.0113662845420599	0.0294138569703553	0.0377642933672974	0.0277525297344548	0.0254102056080013	0.0421165895605381	0.0448559096849456	0.0341428192411571	0.0344150711016861	0.0141291740994743	0.0237739050471995	0.0034899264498618	0.0149259418905919	0.0321595032398776	0.0244946077208611	0.0250030141603967	0.0123045075854553	0.0206101101443345	0.0238473553577226	0.0160132604669605	0.0227355153514014	0.0133410721113335	0.0134775396519111	0.0112468559053008	0.00889627028251121	0.017845569191734	0.0286466362152854	0.0258276961252804	0.0317188946889153	0.0154323195137686	0.0414675064457797	0.0108654558428002	0.0177326552296284	0.0155043444556537	0.0197174779578455	0.0184018176007746	0.0305891105020627	0.0344637522953566	0.0182231643276161	0.0195364942284731
0.0108872700796323	0.0127608095099435	0.0212037252946425	0.00795901941246137	0.0138019806855307	0.0413958458692959	0.00770488628432873	0.0107274812891454	0.0390046868282121	0.0214834354588692	0.0160466599846574	0.0085945320815629	0.0243266799610058	0.0149546519636732	0.0176468694911052	0.0203793359506585	0.0104441248076174	0.0371586098929585	0.0126985153682167	0.0152582202335317	0.0248176703876125	0.018255819163222	0.0105694320931588	0.0154858859186106	0.0298330841400164	0.0387484708707957	0.00834296709928225	0.019167530699976	0.012036458481654	0.00713071141118164	0.00921583128992247	0.0193063618023827	0.00864117087457678	0.0234702963511861	0.0333053409662487	0.0165307377440482	0.00502065225353201	0.0476069318378516	0.0172761914391987	0.0115615041785574	0.013115869973243	0.0233416410580747	0.0174388622620464	0.00257007407488286	0.0229020237756273	0.0230376669528426	0.00952949920198055	0.0171899392841569	0.0106330868996451	0.0113483294068754
0.0196569720368534	0.0170305706945638	0.0309820230036016	0.0392238907667266	0.00459389002346835	0.0109257137105482	0.0453877200085882	0.0400651211424778	0.0288102154517723	0.0210884120990188	0.0264649540988625	0.0444688040539905	0.00427330014873798	0.0510058180683439	0.0271803752637962	0.0297676605707771	0.00937317557562836	0.0125804402687851	0.0340793755746364	0.0259792249873768	0.0113088884548849	0.0335508149268328	0.0302413036215967	0.0284615339575804	0.0277941331944279	0.0359108184496461	0.0469250256549743	0.0493026061627101	0.0369195476113305	0.0215477454161358	0.0204091933468082	0.0190247225787374	0.0343174560079881	0.0525911616083028	0.00912444012132799	0.0733579164035246	0.0507624644452897	0.0374517185387867	0.0446266912252578	0.0403813788547766	0.0441448164856815	0.0372370582390084	0.033404704747399	0.0355342535310649	0.0221659649418698	0.0575712286380524	0.0256165151922056	0.0360025886331803	0.0353560767999392	0.0273610092497142
0.00325612219779925	0.0189245595290426	0.00426107941340656	0.0327502359502661	0.023819136121245	0.0115217534860617	0.00821198372724429	0.0456993771104128	0.0187226741407379	0.00775921155263834	0.026295565583688	0.00739563762628112	0.0167542450799446	0.0151376599672449	0.0207164794301806	0.0194947486385842	0.0395590038835168	0.0196677303132059	0.0280290626006086	0.00465418947496565	0.0027219303012105	0.0127463982013587	0.00902272498286721	0.0241640459124088	0.0149392640157272	0.0168097486473326	0.00305870440085096	0.0123110720251145	0.0195947700248887	0.035804354471159	0.031524756080644	0.0111209490632814	0.0252273766881339	0.0128708640846523	0.0263146398380449	0.00296314812881705	0.00627611245912253	0.00702039793903636	0.0183322545300961	0.0211732281056176	0.0116521073409531	0.0155532705162694	0.0213514751039387	0.00669477243823239	0.021665108173291	0.0047483310215207	0.0231341274229313	0.00942132368492077	0.0175422172670447	0.0112885563297342
0.00296357621317665	5.02352705199458E-4	0.0181715963475525	0.0154471782335354	0.0256151391283866	0.0114244307809606	0.00931614474978701	0.00326430590626369	0.00820069523899297	0.0176127700634057	0.0333758301294183	0.0209372626536164	0.012897443528947	0.0200561834798018	0.0273661845213337	0.0334707580210323	0.0125647121176466	0.00749705129908176	0.0122072374371593	0.00507192068636104	0.00495620370673886	0.00556618779728119	0.033425569677494	0.0347680092541995	0.00716047647032354	0.0310049374028838	0.0226905203469841	0.0324532048060126	0.0418455410241163	0.0305548905593884	0.016573070207135	0.020231163672278	0.0123923513165096	0.024162011273257	0.0081196627890987	0.00702713418773094	0.0173307786276182	0.0295695275588314	0.00871517111852475	0.0182986697240275	0.0131363806665604	0.0259655260399727	0.00725683469296366	0.0206320663328737	0.0300912989403029	0.0304871322526785	0.00767722936238413	0.0312370325387591	0.0105494091440613	0.0268529871163433
0.0247504961048319	0.0110772433534547	0.0156453513700939	0.013670362943725	0.0294229779187695	0.0167072047717534	0.0410343178521491	0.0104634901734671	0.0319298287884981	0.032668016950797	0.0267012208916559	0.0168930170330326	0.00684406711036596	0.0372139782702086	0.00623210567750997	0.0155110666258463	0.00587815697589372	0.026017475278176	0.0127902668675284	0.0284919590619283	0.00750448084323126	0.0415173416966865	0.048370911723508	0.0335918273912823	0.01208123908904	0.0181291203672496	0.00956296128258616	0.0348678711650717	0.0122018104731917	0.0274598383739471	0.014848728443557	0.0281816306236416	0.00672460090082651	0.0370146810878309	0.0128900748876447	0.0212478341538261	0.005978247785046	0.0213830525485478	0.0324844773934235	0.0191469646731277	0.0477769868674208	0.0296166018454515	0.015446386944645	0.0442457557973576	0.0255623627751635	0.00855041258388559	0.0225162839036521	0.0176290120408831	0.00621550769359495	0.0141432851879249
0.0280579037958095	0.0328453753304175	0.0206551221168068	0.00815094580606871	0.0462448592779316	0.0455025684772453	0.0273137662851336	0.0352794568091545	0.0207501732225162	0.0213851811155939	0.0308836700968068	0.0155119455756885	0.00639773564002429	0.0224887062844375	0.0268598802577394	0.0283812850672781	0.0334243364559534	0.0270018022709325	0.0302673832702019	0.0138337507717294	0.0426940234468592	0.0140120134664553	0.0376487209509022	0.0389403310065965	0.0486335339623772	0.0201160154316505	0.0217265433579514	0.0231166187856983	0.0182687238478472	0.0111013510793655	0.0334017213562954	0.0413387193872488	0.0232232976312736	0.0129701782067205	0.0154297277099709	0.04531502550595	0.0242457806622141	0.0312846366897556	0.0134228865918694	0.0253525436752533	0.0192830980177793	0.0304588572519701	0.010470517676973	0.0297373386553689	0.00900038895682428	0.0338570251191047	0.033694705502299	0.0146499388702351	0.0372743932101503	0.0353151348634336
0.00699163339750568	0.0109191309589806	0.0127348521492645	0.0294167580228583	0.0183958613096648	0.01229947443724	0.0162571408737542	0.00827737991046859	0.00108798986971867	0.0145036765927697	0.0137323291289551	0.0146444339594605	0.00947706480736652	0.0212154689378336	0.00808558885378177	0.0246003515383216	0.0127329512159908	0.0216758073181757	0.0188861323943837	0.00948078190901325	0.0238593267305319	0.00979558562792567	0.031048852343602	0.0297658596988244	0.0139876986413411	0.0121168404602365	0.00864960616071998	0.0192150707958779	0.0270627830519498	0.0244508354170323	0.0176259078229469	0.00264945468740981	0.0158342842222018	0.0420067823106138	0.0240801473797968	0.0348564618442119	0.00623694371637143	0.0102803947967685	0.0303574021148915	0.00263014805568855	0.00189394860269227	0.0193442428436474	0.0130239613719565	0.0132842948815246	0.00991449165622893	0.0270675530113404	0.0257585825022186	0.00992632609730116	0.00619861489068913	0.00877166416780806
0.0229266766276078	0.0310753395334436	0.014485783536529	0.00877737641676258	0.0319655211658828	0.0341430933903096	0.0147561190989272	0.0189290489230784	0.021341346626783	0.0243660630726016	0.0259625575162219	0.0284543001842077	0.0328854513145251	0.0342632063809752	0.0364475686221207	0.0304217083600395	0.019781355746379	0.0189828438429427	0.0229517610868469	0.016543180762024	0.0233082379957066	0.0229105320209287	0.0382186304790177	0.0222767625737426	0.00882336149935001	0.0105264945562283	0.0287091229269552	0.0129229284955355	0.00925866954827637	0.00843964502910448	0.023678336190535	0.00819424814849593	0.016773540302732	0.026245818378082	0.031457429784965	0.0380570789492113	0.0215860905534239	0.00988738651057073	0.0371992225369738	0.0154565044379	0.0149570179243098	0.0113807073147669	0.0187559884307839	0.00509223460899225	0.0298857087124789	0.014103456296754	0.0152112381139466	0.0305143261667975	0.0165491460709612	0.0205700388419128
0.035627400152742	0.0307467631213173	0.0233155253813991	0.0351109593060315	0.0232756197942568	0.0230539632542129	0.046978011703167	0.0271289615461871	0.0322141254185899	0.0263799900826403	0.00685706048534691	0.0115173639805305	0.0307532007487432	0.033279733435392	0.0419626409340237	0.0464710437772103	0.0162030246004624	0.0483837131792148	0.0322764552057172	0.0433677756761155	0.0303126865408413	0.0364660963466355	0.0291225985246372	0.0407612418330207	0.00891593308804244	0.0448622017499832	0.0219517046921976	0.0446477003066541	0.0407446074083651	0.0316123139431456	0.0282102175594699	0.0580352205729392	0.017277937806052	0.026480540046238	0.0316757550662336	0.0272215567702477	0.0262681129963096	0.0195177821881586	0.0130498656946309	0.0263832640909593	0.0398540917319665	0.016347934766695	0.0247779806406414	0.0260152080123704	0.0259772438949824	0.0156252992252397	0.0460055988293816	0.0200568832029929	0.0642211948043611	0.0172161366353069
0.0192786232502453	0.028710107257787	0.0470526414355167	0.00578169839297909	0.0285923381946878	0.0190110380672572	0.0230143753305103	0.0295534390330364	0.0276204888374034	0.0377004465676104	0.0427432842767376	0.0341807437773566	0.0288860474705462	0.0239582985147282	0.0113272491969569	0.0219664828180321	0.0181126768248208	0.029123360317381	0.0436593810542752	0.0288093309984404	0.0331096284786782	0.023943079468291	0.0269644201741424	0.0280995301073968	0.0401396823032894	0.0150649028007552	0.0020654889513329	0.0217821605980697	0.0389642893377333	0.0278767873700719	0.0152977352724771	0.0400262969594903	0.0383251222578102	0.0184281650113543	0.0232516102150351	0.0280696470123847	0.0384022082739587	0.0314249292272648	0.0679111957010212	0.0266822635682151	0.0464997418578069	0.031222019112985	0.0397237960856324	0.0171784921141979	0.0489638105452162	0.0361451353396235	0.0241726712271896	0.0287951612465388	0.0254845022403852	0.00144904380706265
0.014309856039278	0.0101812556513878	0.0213274260758231	0.0227824610007233	0.0292506244253939	0.0280808362334903	0.0165646968185604	0.00821512545797492	0.0190214124223514	0.00793372732590783	0.00273312031917953	0.0166270775187793	0.0138463572263524	0.0142063924015543	0.00653910171353988	0.0114235151095523	0.00721925654103413	0.0106169643468293	0.00528704995905136	0.0103140757006106	0.0223697499741756	0.0147623133995722	0.018099194759309	0.00856742273507484	0.0151862891148335	0.00957343876091021	0.00536638165035483	0.0327897699594786	0.0330033824427452	0.0183008821016785	0.0181592661799149	0.0173380509582183	0.0143614810416449	0.0341267954899366	0.0377445886298791	0.0114534616589265	0.00468089828630723	0.0463664460023927	0.0220370947473572	0.0140012664673663	0.0349142111721459	0.00585962821694426	0.0163986357394893	0.0122719322379663	0.0110164556680726	0.00772120196213841	0.00404800983687942	0.0302606503823447	0.0269758030966735	0.0117419861025224
0.0153945485961297	0.0177780331611896	0.0201422314917074	0.0219371200026275	0.0143957117865877	0.00817465941445807	0.0151713083799844	0.0110098824227882	0.0187118253493008	0.0219915961437484	0.013158259588252	0.0262009393391826	0.017570900104619	0.0191821023488606	0.0221409376384218	0.0149592193859681	0.0179731275708956	0.0103919166041793	0.0119454688415592	0.0325537251425455	0.019207101672452	0.0208997844396396	0.0265090951910979	0.0151671972407749	0.0240771366576487	0.0150291168342058	0.00553942579795867	0.0554575232250864	0.0115500715729542	0.0175541349427654	0.0288191817058309	0.00299073089491787	0.00612748652708457	0.017811182877333	0.00280693806738712	0.0121680935517856	0.010235437614602	0.00989948499023767	0.0288402555295332	0.00512701592203428	0.022235882036582	0.0247840619111042	0.0276053492239548	0.0276577896732367	0.0125384786439738	0.00836446666203751	0.020972679670643	0.0301480941630246	0.0281810881423855	0.0291779054973262
0.0245950512501682	0.0602616598467624	0.0398771783580445	0.0310277673131765	0.00961559697540538	0.0304325598868712	0.0295542479104322	0.0350370837304856	0.0429777512932098	0.0262981201011206	0.0133846054171464	0.014052595430458	0.0179542941513834	0.0180236274279536	0.0270294647307878	0.0224530353304571	0.0370091376610656	0.039972752699933	0.0327720370379444	0.0450318765768983	0.02444467286755	0.037035428415389	0.021046896242356	0.0261349362700065	0.0216837597137638	0.035035800799692	0.00505939035370804	0.0190189932802265	0.0145398169482316	0.0332131264851993	0.0341243241688717	0.0460457278418628	0.0551616483324351	0.0395500706993363	0.0246469819629138	0.0167125082972715	0.0136528956399758	0.0124926239861748	0.0290057358021744	0.0366606391637907	0.0265839208901923	0.0228709747568835	0.0374651369940482	0.030035837049155	0.0146958941812414	0.00877727803382558	0.0255174167525477	0.0284703528695002	0.0137215391361656	0.0222894415189838
0.0196178805041283	0.0202177374917453	0.0197610317667698	0.0151667998057664	0.0277623979287705	0.0176614081218118	0.0306504821889526	0.0344989078699449	0.0149787845144526	0.0307207416210026	0.0060328244103859	0.0455182344647615	0.0127841871588742	0.0374732481184387	0.0123297488051785	0.0295297124627131	0.0331096475203739	0.0166171050640676	0.0308272693688705	0.0398213669234659	0.0169282370705612	0.0335946632163935	0.0292728685037818	0.0195566170303966	0.0392297880599386	0.013915708071514	0.0332177504853128	0.0265177332585668	0.0178837810458225	0.0320855158583137	0.00832170782923121	0.0297418580522468	0.0105048387979376	0.0182160514362151	0.0268003272379201	0.0142709916408425	0.00989092208170806	0.00780503763619997	0.00340612880577423	0.00374555651422771	0.025447355473023	0.0276809263188102	0.0310875577089774	0.0386581585683553	0.0220844306192241	0.017731705847054	0.00405724298643426	0.00984576689089601	0.0157438352158075	0.0278215614756918
0.0277428453524183	0.0190053905073613	0.00281491339779326	0.0266114039107241	0.0392895393542744	0.00877279539565639	0.0223356430869139	0.0413115194353975	0.0111828904531009	0.0290383873648142	0.00541113470144701	0.00799743003094794	0.028946942085352	0.0158990097823794	0.0183514610071069	0.0333851604308456	0.0138050307035581	0.01898824049908	0.015104558210521	0.00977330400150553	0.0377456231018565	0.0178636101143844	0.0374789201079546	0.0124250795886451	0.00818761743520397	0.0310373573847275	0.028236257635418	0.0225331029323283	0.0128913427968963	0.0118264507234043	0.0390510148274994	0.0492021140754442	0.0124817029639839	0.0117891238581985	0.0343455103116841	0.0259348654849972	0.0170703414002727	0.0229338470848126	0.0264700677392106	0.0223377767594544	0.0050600932251011	0.0128995798247146	0.0379343205884234	0.0109423025448912	0.0270511863866726	0.0127900785732067	0.0352592565536513	0.0244061578505819	0.0047567483735293	0.0256935321186889
0.0180974817000605	0.0376607769532773	0.0123937943055161	0.0190507942922884	0.0139233460688972	0.026886407127965	0.0228464347031988	0.0291701995643404	0.0101973937475989	0.0138723224553944	0.00272099603736022	0.0166933081858416	0.0271563393717679	0.042032144411886	0.0178663381531515	0.0347073075779338	0.0248533402151874	0.00879784788500824	0.0154950883524921	0.0196895434543356	0.0360857334494686	0.0202809672625881	0.0181008415952042	0.0132373598698268	0.0141966599277336	0.0317619898754801	0.0251833212869252	0.0299512139933326	0.0148973038269566	0.0322318758682904	0.0300398443876013	0.0367179870752421	0.0200682691889909	0.0355446974546247	0.0274096849151117	0.0144496919412767	0.0145618816861558	0.0182195022154009	0.0177877510880268	0.0242686808266539	0.0188099054626146	0.0371351057649349	0.0227984172826887	0.0221017419538421	0.0312761383411448	0.0146294845976584	0.0164493116498714	0.0311786891502914	0.0277339284155455	0.0276630475271145
0.00735460486513232	0.00752024657659269	0.0146793510090174	0.0117106073268913	0.0209976953483495	0.0128445245138934	0.0139727943573964	0.0218660375899436	0.0189981222708404	0.0338013103129184	0.00775820916932884	0.0225997274577924	0.0063063458684935	0.013719230665043	0.0310838911682156	0.00669812868895306	0.01812570089624	0.0351102760699841	0.02082663732011	0.0365181692655734	0.0236616691245673	0.0249555733607508	0.0302208005944393	0.00734892866746827	0.0156203133689674	0.00446473794794051	0.00972255803853106	0.00674298645625846	0.0152446500363678	0.00918815284306971	0.0274145244579052	0.0186056978298563	0.0145437387737411	0.0284170014910968	0.00708155839692938	0.0117026434161395	0.00935697816052009	0.0114842234135137	0.0119697888095389	0.0131830882707706	0.00816468789797886	0.00828796780633715	0.0113076342562215	0.0110595135217816	0.0192746852638108	0.0243858062207609	0.0202296514319103	0.0225881991631405	0.0220244262817765	0.0115383102244967
0.0247387557541881	0.00981390015988817	0.0287648823460821	0.0111232157492878	0.0205378533462334	0.021894811845314	0.0226673909063551	0.017314701525406	0.019849215451827	0.026838874409293	0.0121963475099156	0.0206540826104308	0.00388538944578507	0.0265454658343949	0.0543283561775929	0.0059498762097552	0.024003566235813	0.0111314616523294	0.0192241072277544	0.0286382455879226	0.0122592466105174	0.0332679719770187	0.0246894954751104	0.0453937034680455	0.0142928873358237	0.0102458622789716	0.0152788059573501	0.0328486949947742	0.0274652948686611	0.0103946569720939	0.028644214200805	0.0131785285801027	0.0190724794573805	0.0275196884659474	0.0187809785693044	0.0223401055556325	0.0199001367264474	0.00931780951405882	0.0196424914639564	0.0294396861476902	0.0205527701948211	0.0241207728471089	0.0370890658100052	0.0186729080232619	0.0224386144374023	0.0587145094986557	0.0290840296897079	0.00366760548630913	0.0150312244277704	0.0224184576153066
0.0121798325298025	0.0167415351567919	0.0211126145269244	0.0050048042652126	0.00610765298019829	0.00458004837991871	0.0199388320459631	0.0146598528894577	0.0120966546893529	0.0233931305947921	0.00619694979346396	0.0173479245074274	0.0156910938745331	0.0380969012247689	0.0146025805100708	0.0110316396565698	0.0188560038637327	0.00857872160951509	0.0131190001329409	0.0101194507195905	0.00377783742062374	0.00216481909362894	0.0207158883066356	0.0291343830367489	0.0145532670227343	0.00831074599725061	0.0112909229092499	0.0229942948266478	0.0284954398434574	0.0251151125148988	0.0188807369358319	0.021848062237299	0.0122779731126772	0.0220593603315698	0.0167706020862295	0.0159045848124475	0.00594584908536504	0.0358516461593007	0.0105347496298536	0.0206747002023525	0.0153894105394873	0.0111991626812198	0.0131302340681839	0.0154076744211526	0.0216399283990128	0.0176579996113264	0.0154127530123301	0.027947898126496	0.0165416711921886	0.0299895955264105
0.0228991504378615	0.0126076432062316	0.0292669001641718	0.0393502407925797	0.0200627252377443	0.0730456407499034	0.0282852422890613	0.0494406428486979	0.00932231582411672	0.0430093966033334	0.0148495977522962	0.00272792071919769	0.0423529784253271	0.0260749295637008	0.0377556169710323	0.0254052955402134	0.0352425918008727	0.0413721528697565	0.0455036398759803	0.0626712803740232	0.0336073364204559	0.00795471226522399	0.0483633832639508	0.0229139755160666	0.0482168238271272	0.0450708971801971	0.0525202971578684	0.0243361967760053	0.0453229064870355	0.013077145076508	0.0486517476696573	0.0207205304672096	0.0476293548064983	0.0413491916249415	0.0505080652447597	0.026651180153295	0.0224119915685354	0.0345738153843295	0.03349772681205	0.0225373149979775	0.0463615663060395	0.0356579902423861	0.049665057219071	0.033559515449875	0.0454142266689735	0.0248059511677984	0.0317168989566398	0.0358548579326797	0.0353268951364485	0.032016530586016
0.027856294873328	0.025422595294519	0.0276633794397269	0.0172920018878671	0.0423739796933472	0.0158380704734005	0.024994453629993	0.0144869260899708	0.015831648389263	0.0151413141562349	0.0104351522171444	0.0255215644798355	0.0150285645077481	0.0256335366687337	0.0347539033554765	0.0468926878927248	0.0367899127141987	0.0265463533683649	0.00839555114271273	0.0188053272607392	0.0291285445494621	0.0119126588818385	0.00947017139556645	0.0112761754276745	0.0243317838146084	0.0305868602280771	0.0177906628554628	0.0173084002813258	0.0312271266276358	0.011981314831751	0.015287560846274	0.0217927296696352	0.0282913102638122	0.0081351677847184	0.0229436226751414	0.0355953929734313	0.020959404260279	0.00769330858659082	0.0101210716568665	0.0373580864229647	0.0368214154374931	0.0358921635330388	0.0197841913545866	0.0302502190514284	0.0104439164603751	0.00515898390551572	0.0303482802004743	0.015917978927601	0.0119115599301764	0.00710587437336124
0.0311767951003723	0.0254094599919498	0.0205496317969149	0.0246601393547274	0.0410456987705851	0.0179684079711086	0.0233869068500805	0.0337414349510803	0.0375740359401502	0.0114500006058711	0.0247997228707358	0.0385701692069678	0.00753319908885946	0.0405334581421978	0.00967137796537752	0.0348502534435461	0.0151628542337459	0.028249452680576	0.0278162017272183	0.025001408381322	0.025690369798913	0.0185538376080294	0.0477454970645578	0.0421194098710132	0.0267400679086516	0.0119207704053816	0.00171455424835057	0.0405677261896511	0.0463560591939587	0.0130474803050294	0.0325082121259636	0.0355986134408014	0.0346649453169068	0.00871669189828366	0.0171652292953102	0.0357289975144126	0.0248478147656223	0.00571797493097897	0.0277724365917379	0.0237229192751606	0.027364965290855	0.0276719628840905	0.0166059858271396	0.00602325972455862	0.0222935833444691	0.0255701255553089	0.0250019362790805	0.0177622252812929	0.0291811365787242	0.0191375502112601
0.0306129623117561	0.0358103385556099	0.017105752659319	0.0203664137339908	0.0149705563494664	0.0205328202427358	0.0425337640633533	0.0398607046895072	0.0319399146104964	0.0442775224327257	0.0295702570245847	0.0377171040872019	0.031137293600737	0.0440069987979639	0.0136695221894719	0.00898995363063197	0.0370980819956086	0.00566118437375122	0.0312259249950828	0.0262241173040651	0.0250994453998893	0.0308901901501545	0.0281469434240825	0.00665950704752983	0.0322974886585134	0.0259390050364311	0.00779821065246951	0.00227318489048054	0.0313308970445789	0.0417681431985383	0.0239824990273866	0.0254674888887401	0.0417943903763697	0.0485984829716371	0.012208264876048	0.0459769784083328	0.00610218545927752	0.0184376635132607	0.00654497366195656	0.0250185677024125	0.0266163600723183	0.0422700013158954	0.0166204748593084	0.0443783244189548	0.018584837756284	0.0260197298092963	0.00579561226304812	0.014015530164863	0.0188676716542748	0.00681939513969744
0.00473068521950276	0.0354780124071375	0.00613569517155538	0.0333353872767909	0.0177529418584334	0.0170801478844057	0.0248302155204398	0.0141797207804174	0.019265735672799	0.0327179347517612	0.0233396477017221	0.0111054024055529	0.00388939830126486	0.014575601008537	0.0285288431104127	0.0585164379290511	0.0272540604289374	0.0294649984707839	0.0059036930562116	0.0165748444367511	0.0090591085341842	0.0221948361630747	0.0429465833734634	0.0346677405859828	0.00284675236629479	0.0234748789260286	0.022264276706029	0.0191703077374158	0.0186871075374769	0.0346441840226177	0.0142782622260503	0.0159000457475229	0.0372312032791273	0.0314941428633198	0.0218795238525238	0.010389170860831	0.0245495032648353	0.0106632137624499	0.0442674446851092	0.0181354361308251	0.0276463610905323	0.0251148374143728	0.0177559005003218	0.0354574641170657	0.0204304515431108	0.0394376795824714	0.00574601556072815	0.0204004525771366	0.0281803667142073	0.0368803722964248
0.0330094164093399	0.00890367261004896	0.0190918357535885	0.041186514612073	0.0169614283709687	0.0255039432981974	0.0192182072705924	0.0292505637518356	0.0111332306161826	0.00555830942490655	0.0141268827512094	0.0231713109061064	0.00379541443766057	0.0258777507679628	0.0248545833779759	0.00723896849454078	0.0176164946928099	0.0290110176342437	0.0392682846989221	0.0257513651179525	0.0233857874709636	0.0220885308722921	0.0114623411518302	0.0223524563587003	0.0123237670995591	0.0216147806449059	0.020311863671634	0.0238758407953919	0.010543767578424	0.0172158468314661	0.0163544068011914	0.0235767703022127	0.052037205168361	0.0192857837567049	0.00966793159777131	0.0115701305812996	0.0169733302771766	0.0106254922308532	0.0223381186086776	0.00662250272653911	0.0189139397409278	0.0194598107333731	0.0255836979959344	0.0322780807320055	0.00410300847705108	0.0271803964262706	0.00852661808916959	0.0293640654707655	0.0113643577663327	0.0140006672963807
0.0157427466174164	0.028886978908709	0.021969093622096	0.0268997009666232	0.0310907092363957	0.019443426144572	0.00861015322429979	0.01949443226867	0.0182253844495241	0.0178252396836832	0.00123913656142239	0.0257561221782745	0.0377782785283112	0.0198695163928693	0.0212457890578674	0.0282860480544305	0.0371806678596458	0.022286575158894	0.0178452227384782	0.022726249421605	0.00657998396625774	0.0282659194209056	0.028069617091626	0.0279740874031723	0.0302163864878044	0.00714853076297962	0.0323500224787108	0.0117389561191557	0.0102150380805194	0.037331308987827	0.0161600494997333	0.02215209174004	0.0091495566000562	0.0101808297475334	0.0202143385422869	0.0282732303934481	0.0294064982052913	0.0139836494801214	0.00651715985775991	0.0312525831738274	0.0365782782198206	0.0256456065403511	0.023358038926085	0.0153756286905825	0.0127386758690065	0.0266254840729441	0.0171796497376585	0.0116269284441388	0.0173824382814472	0.00674123075296826
0.0209826137018331	0.00265671521364434	0.0113426657160124	0.013930498709014	0.0169803032949867	0.00149896652544128	0.0124895696578651	0.021878821252719	0.00437976046283538	0.0125663987823401	0.0145361484648591	0.014982908210143	0.00632041101370196	0.00980797537482472	0.0192090355098345	0.00838428758670079	0.0220525584261282	0.0258106064217174	0.0148812762375947	0.0158622321672211	0.0192423416300018	0.028485118894335	0.0117124685060313	0.0066609632198568	0.0199407714355012	0.0430125996995857	0.0212028673095999	0.00281245940013007	0.00849690208955111	0.022361864763351	0.00151209824180463	0.0174161620590679	0.00315087436629168	0.0153631533173377	0.0151096535305721	0.0112641596890073	0.0233011078737226	0.0206838241213394	0.0168064950637088	0.0143854487326295	0.00498668764396514	0.0239297946455146	0.014405106480833	0.00215082518203973	0.0180413333160221	0.0279979011197217	0.00770585425993368	0.0219207974678158	0.0185215715706288	6.97404935559306E-4
0.0303749134366256	0.0242755862313864	0.0205062204547553	0.0336802182925898	0.0179237649489191	0.0174212343392029	0.00890716793544755	0.0431896226809091	0.004067967	0.033584554131601	0.0323906413577533	0.0340717155243082	0.0357270710653994	0.0272886752479974	0.0495290328085258	0.0234834346859447	0.0342852653080955	0.0244880932228808	0.0145510781674569	0.029521578978424	0.0411534485436517	0.0358446084003134	0.0373400466018255	0.0490988792185616	0.0324459070848792	0.0377985658328831	0.0273658825242571	0.0384004376157004	0.0367024939544452	0.0503389174644449	0.0358759468285145	0.0374249984089044	0.0267858846845879	0.0110209269366387	0.0269676514009097	0.0356293414790801	0.0430456979813639	0.0290354943057738	0.0482191684164876	0.0425515194362986	0.0250612933991995	0.042786601797578	0.0291184386949713	0.0648308444849101	0.025547857105112	0.0398306674465643	0.0224978311527	0.0150129919471351	0.0429282688183276	0.0346045591985839
0.0130105756552638	0.031542528835388	0.02298874144958	0.0306849328373813	0.0192176468331408	0.0155387216471634	0.0345129730383026	0.00955104524852861	0.0204997076632346	0.0175780754054144	0.0352173576883502	0.0295788859067846	0.0159571548682131	0.0337070625395762	0.0191102379110047	0.038370445803354	0.0243111349903414	0.0307230275600192	0.029357660406187	0.0362959405079198	0.0383979028895303	0.0045212886118782	0.0214015768626389	0.0170355687432137	0.00930756841897251	0.0098003259538777	0.0383473521252876	0.0250683402097611	0.0154923412346808	0.0212369876421479	0.0221702578726951	0.00989245985244686	0.00207342485302125	0.0103231257438483	0.0459582244964655	0.0302065191354153	0.0102450665906231	0.0135069938482303	0.025408948475484	0.0265787862576591	0.0163564460820375	0.00476969598133427	0.0137853199359567	0.0123496639492152	0.0413703024516887	0.0272432058380158	0.0125651221076637	0.0307580307743149	0.0182268585541365	0.0481857878967699
0.0208185579000715	0.0170800530833619	0.0169958363292934	0.0131585551480924	0.0150680153447792	0.0153972570095727	0.0189738412372456	0.0132234552363813	0.0101930271685616	0.00998632496839818	0.00994108884622736	0.0110747768497089	0.0419583606174788	0.00477741189791638	0.0153064869348279	0.0349832958399863	0.0170559153031821	0.0337415188169309	0.0102453261422763	2.60873035771201E-4	0.00897260314506024	0.0243187152085325	0.0160546666275728	0.0110718778431721	5.08025168055058E-4	0.0227823321162343	0.0154383661331458	0.0105277810607718	0.029758771601825	0.0109057727213557	0.0146258634653166	0.0195357586510072	0.0187092274003177	0.0190010405512461	0.0414956488657136	0.0254270657147187	0.0215318079400228	0.0262018122263957	0.0405519855412901	0.0276663275632202	0.0194524339818429	0.0220324250298573	0.00730161510387421	0.0137822216973862	0.0228843378417013	0.0213467493373858	0.0424713890755753	0.0381186325923753	0.040859131220387	0.0232456381583681
0.0349778209284298	0.0309876472924585	0.0152248804986412	0.0103221833930478	0.0155317954532224	0.0150938981531213	0.0135375010506079	0.0300168875367335	0.0211823664203309	0.0153205920171488	0.0157730614859767	0.00590609195622029	0.0189184184555713	0.0177749094135234	0.022501513930707	0.0216632473086364	0.014579723937425	0.0170938081705548	0.0309239881043261	0.0140536045432967	0.0382257780588192	0.00689897844565757	0.00954002526262155	0.0210279906024816	0.0204767393643739	0.0277952655162352	0.00974331590449832	0.017267020830869	0.019067963307956	0.022218567194282	0.00832543296820802	0.0387563674953279	0.00969970601343567	0.0136621044559215	0.0120703486823101	0.0184587618503814	0.0348978698958782	0.0108733624800523	0.00267400718862198	0.00546918200762573	0.0235056327290428	0.00625028756722441	0.0140391921862773	0.0177670588718179	0.0101914993146485	0.00749220450286922	0.0358590003012521	0.0313643417019806	0.00658544647468067	0.019835390457476
0.0249452462167211	0.0246316821771169	0.0301540185983975	0.0260186389130064	0.0325574700174928	0.0343730422899596	1.1276212312752E-4	0.0085843114252058	0.0112642772345842	0.0297105815602792	0.0373626811381124	0.0150225960738494	0.00368537736621367	0.00644660106994205	0.0162764305693355	0.0292706417917749	0.0100784263135196	0.0166377960571766	0.0399059014475303	0.0283371209719495	0.0166261628189679	0.0353448613753471	0.0281982809300688	0.0121515082607816	0.00421437780672616	0.0386083742666342	0.00280417939873219	0.0156690001873939	0.0299514644276093	0.00183827644617104	0.0105091231378086	0.0248745667435073	0.0173074814892977	0.0196725083025653	0.014207896037461	0.0204854418335711	0.00997770932110228	0.0226856692584985	0.0190983688787326	0.0318296239625369	0.0372953742347024	0.00536911892836842	0.00849864836990406	0.0642037679884125	0.00922519219174782	0.0240215044591841	0.0291063206246221	0.0341123962830718	0.0264526698756118	0.0343404163827122
0.0485670154268357	0.0309920954276712	0.0264628691429784	0.0266318582796207	0.0260949824044545	0.0208006623144553	0.0628801183135051	0.0485237147107484	0.0300701524280689	0.00805034730854576	0.046092076178786	0.0386963739478417	0.0264065848603292	0.0454959393004014	0.0473587421240239	0.0298292895564782	0.0366937864660762	0.037014405998881	0.0346293236852815	0.0411944561776606	0.0365698015847284	0.0519607762201496	0.045797159732788	0.0230456650368269	0.0173602314376127	0.0260631306885742	0.0356024152291414	0.0475920810473675	0.0272107692719813	0.0250624120665927	0.0313562369105775	0.0431111004412703	0.0437057171921151	0.055822937022921	0.0269462180422745	0.0505874126998891	0.0341538006862091	0.0537615545505466	0.0334156965639757	0.0403660852524319	0.0293112508622969	0.0445164240474659	0.0380430533325415	0.0354914781737142	0.0355647278291529	0.0443019337847966	0.0299648940006151	0.0424199649677189	0.0351202733781924	0.0156987340144676
0.0389384077640286	0.021889374739341	0.0116182164756152	0.0188599670991998	0.022831555631345	0.0271913044310954	0.0179863815336005	0.0117673501600832	0.0381772693996637	0.0230799457640901	0.00624474354003533	0.0219365403123118	0.0215708213096912	0.014395272362154	0.0116583588999581	0.0100647025798992	0.00528425256398906	0.0238265366275714	0.0208307117753404	0.0133398323544136	0.0490628215259192	0.0319939565529633	0.0120588283710305	0.00845205883955004	0.0225552851704096	0.0189686159066182	0.0110009421415383	0.0207811347935319	0.0291188739552683	0.0195026024318892	0.0245310432684471	0.0159967614344306	0.011706021495403	0.0228049308355298	0.0147761184744709	0.0101063744006555	0.0291841044846457	0.024563688061324	0.0241241281611357	0.0113375159260142	0.0118614242807051	0.00831009994312854	0.0130149194756613	0.0154935617798344	0.0210453099367958	0.017795987003482	0.00386532489403168	0.0161376483465993	0.015276143575865	0.0142828441445647
0.0417144403059814	0.0249788814107259	0.0174389140180517	0.0178571897782604	0.0154460910843599	0.0106789496963434	0.0165023726754216	0.0238367258247156	0.0091739803139961	0.0111101592401813	0.0170106617503082	0.0222502932865682	0.0310992928051045	0.00917528164727787	0.0219760225167545	0.00603105692948127	0.0143602142067563	0.00424476972585522	0.0185869348692301	0.00948767595657692	0.0472283415648974	0.00527266163818332	0.0150199781485739	0.033165505133438	0.00956018986988129	0.00681073928802072	0.00269899429587578	0.00603627936103002	0.02350869133195	0.0111246735659295	0.0100552906533415	0.0210608323735459	0.010872913248492	0.0202874411303105	0.0126029715078306	0.00985426978235957	0.0269729629929032	0.00392818210197414	0.0124324898664787	0.0160451862738438	0.0116710508435731	0.0149154298545163	0.0242889679743974	0.0248318060132967	0.0171684900281499	0.00520827675692767	0.0204126231665213	0.0187398905865162	0.0168529261453388	0.0218765984569933
0.024606830962998	0.0149689664438965	0.012719721342046	0.00936839554345321	0.0285243505273652	0.0228076287459	5.46326607149908E-4	0.0318008952144574	0.0119016820507408	0.0463335651695396	0.0122076215994947	0.0235773652687021	0.026821364367075	0.0298640078044391	0.00696443384354071	0.00810117325474409	0.014750746485352	0.029831204242464	0.0129743972934225	0.0225984002745194	0.0298958884185522	0.0257834826595433	0.0330449602736045	0.0144665057369618	0.0166600616644753	0.0505196856919379	0.0235681784006235	0.0233600810074029	0.018604165081465	0.0342299067495107	0.0208274612775584	0.00987218234302735	0.0185533074441176	0.0250940881049318	0.0246319835371372	0.0250643885446938	0.0185565781920979	0.0128203666835559	0.0167573022642459	0.0118421039314948	0.0156707820401166	0.0174316630099572	0.0254065182680269	0.00999093593029052	0.00818113556283784	0.0236195107596432	0.0320883564400376	0.0287150726190445	0.00941940788566654	0.0138493514760282
0.0183029665672644	0.0208317392610842	0.0100631894314185	0.0190089804508948	0.00588872885886802	0.0162930515787731	0.0130191068910491	0.0281564127820872	0.0121447610965983	0.00569268866964724	0.00709884899268473	0.00982251219976768	0.0180947167718839	0.0138213238001532	0.00848750122791891	0.0120987186364377	0.00502269269656118	0.00315620393556199	0.0221229109677208	0.0404247735064357	0.0329231946262756	0.0259655560076344	0.0201898118890816	0.00608208191599719	0.0293956420788746	0.0144593764793931	0.00359395364199443	0.0175578702063011	0.00712213065875374	0.0227975632316803	0.0150491835975245	0.0313784779237394	0.01357440469071	0.0197811469423649	0.0150275231985449	0.00666322893283429	0.0191398593579498	0.0251771551408045	0.00880066550769122	0.0262781854021392	0.0096601001706326	0.0179880079952598	0.00890559058354498	0.0211542344902575	0.00671790429025154	0.0103842535805467	0.0131221476072157	0.0123828324381054	0.0103611359389469	0.00653052801125154
[truncated: 607 more rows]
[truncated: 451 more columns]
