# Supplementary material for: Nanoscale magnonic Fabry-Pérot resonator for low-loss spin-wave manipulation
Source: Nat Commun. 2021 Apr 16;12:2293. doi: 10.1038/s41467-021-22520-6 (PMC8052321; doi:10.1038/s41467-021-22520-6)
Supplement: Supplementary file 4 — Source Data [file 41467_2021_22520_MOESM4_ESM.zip › Source data/Fig5/Fig5d_lower panel.txt]

20	12.1845454545455
20.5	13.5009090909091
21	6.78363636363637
21.5	-3.32727272727273
22	-10.3309090909091
22.5	-11.9345454545455
23	-7.46363636363637
23.5	4.26181818181818
24	11.7654545454545
24.5	13.1972727272727
25	8.62909090909091
25.5	-0.838181818181818
26	-10.8236363636364
26.5	-11.4418181818182
27	-5.88818181818182
27.5	2.83454545454546
28	11.3736363636364
28.5	13.0281818181818
29	6.86181818181818
29.5	-2.47454545454545
30	-9.70636363636364
30.5	-11.6390909090909
31	-3.98818181818182
31.5	4.45545454545455
32	12.0054545454545
32.5	13.1227272727273
33	4.93454545454546
33.5	-4.9
34	-11.19
34.5	-11.0809090909091
35	-5.37818181818182
35.5	7.00636363636364
36	12.7163636363636
36.5	11.5936363636364
37	4.69545454545455
37.5	-3.80818181818182
38	-11.6663636363636
38.5	-10.0318181818182
39	-2.36636363636364
39.5	6.01909090909091
40	12.5118181818182
40.5	10.4772727272727
41	2.40090909090909
41.5	-6.19090909090909
42	-11.3063636363636
42.5	-9.49909090909091
43	0.156363636363636
43.5	8.84454545454546
44	12.6536363636364
44.5	10.0654545454545
45	0.142727272727273
45.5	-8.86272727272727
46	-11.8163636363636
46.5	-8.46181818181818
47	-1.22363636363636
47.5	8.64545454545455
48	9.61818181818182
48.5	0.764545454545454
49	-7.11181818181818
49.5	-7.37818181818182
50	-2.86090909090909
50.5	0.1
51	0.133636363636364
51.5	0.132727272727273
52	0.246363636363636
52.5	-0.189090909090909
53	0.131818181818182
53.5	0.279090909090909
54	0.513636363636364
54.5	0.73
55	0.404545454545455
55.5	0.348181818181818
56	0.0436363636363636
56.5	-0.0118181818181818
57	0.199090909090909
57.5	0.377272727272727
58	0.720909090909091
58.5	0.497272727272727
59	0.346363636363636
59.5	0.159090909090909
60	-0.117272727272727
60.5	0.108181818181818
61	-0.0109090909090909
61.5	0.419090909090909
62	0.504545454545455
62.5	0.404545454545455
63	0.340909090909091
63.5	0.101818181818182
64	-0.12
64.5	-0.0563636363636364
65	0.192727272727273
65.5	0.247272727272727
66	0.817272727272727
66.5	0.442727272727273
67	0.230909090909091
67.5	-0.0936363636363636
68	-0.0254545454545454
68.5	0.0854545454545455
69	0.189090909090909
69.5	0.350909090909091
70	0.741818181818182
70.5	0.475454545454546
71	0.224545454545455
71.5	0.0654545454545455
72	9.0909090909091E-4
72.5	-0.0418181818181818
73	0.244545454545455
73.5	0.446363636363636
74	0.57
74.5	0.560909090909091
75	0.179090909090909
75.5	0.150909090909091
76	-0.0218181818181818
76.5	0.147272727272727
77	0.332727272727273
77.5	0.300909090909091
78	0.583636363636364
78.5	0.515454545454545
79	0.0354545454545455
79.5	-0.0545454545454545
80	-0.0472727272727273
