# Supplementary material for: Nanoscale magnonic Fabry-Pérot resonator for low-loss spin-wave manipulation
Source: Nat Commun. 2021 Apr 16;12:2293. doi: 10.1038/s41467-021-22520-6 (PMC8052321; doi:10.1038/s41467-021-22520-6)
Supplement: Supplementary file 4 — Source Data [file 41467_2021_22520_MOESM4_ESM.zip › Source data/Fig5/Fig5d_upper panel.txt]

1.25E-5	1.268E-5	5.92E-6	-3.41E-6	-1.066E-5	-1.135E-5	-6.98E-6	4.46E-6	1.097E-5	1.221E-5	7.37E-6	-1.45E-6	-9.94E-6	-9.57E-6	-4.16E-6	2.46E-6	9.78E-6	1.167E-5	5.63E-6	-3.9E-7	-7.68E-6	-1.031E-5	-3.94E-6	3.12E-6	9.91E-6	1.273E-5	5.41E-6	-5.37E-6	-1.122E-5	-1.066E-5	-4.65E-6	7.49E-6	1.188E-5	1.027E-5	4.22E-6	-3.19E-6	-1.097E-5	-8.65E-6	-1.03E-6	6.07E-6	1.074E-5	8.4E-6	2.82E-6	-3.94E-6	-8.25E-6	-8.39E-6	-1.42E-6	7.91E-6	1.203E-5	1.112E-5
1.195E-5	1.245E-5	6.9E-6	-2.87E-6	-1.067E-5	-1.131E-5	-7.6E-6	5.04E-6	1.124E-5	1.199E-5	7.02E-6	-9.6E-7	-1.035E-5	-9.91E-6	-6.12E-6	3.22E-6	1.099E-5	1.225E-5	6.61E-6	-1.61E-6	-9.85E-6	-1.2E-5	-3.29E-6	5.34E-6	1.252E-5	1.219E-5	3.65E-6	-5.87E-6	-1.076E-5	-9.5E-6	-3.56E-6	8.05E-6	1.174E-5	9.23E-6	3.04E-6	-3.78E-6	-9.68E-6	-7.58E-6	-2.33E-6	6.21E-6	1.052E-5	9.26E-6	2.02E-6	-6.17E-6	-1.07E-5	-7.46E-6	1.95E-6	8.85E-6	1.061E-5	6.22E-6
1.239E-5	1.363E-5	6.29E-6	-4.33E-6	-1.012E-5	-1.094E-5	-6.93E-6	3.71E-6	1.129E-5	1.182E-5	8.73E-6	-9.6E-7	-1.036E-5	-1.093E-5	-6.35E-6	4.05E-6	1.236E-5	1.307E-5	5.61E-6	-2.89E-6	-9.93E-6	-1.052E-5	-2.61E-6	6.2E-6	1.244E-5	1.187E-5	3.01E-6	-6.93E-6	-1.146E-5	-9.1E-6	-2.55E-6	6.43E-6	1.076E-5	9.15E-6	3.8E-6	-3.8E-6	-1.075E-5	-9.12E-6	-8.6E-7	7.26E-6	1.197E-5	9.12E-6	4.6E-7	-8.15E-6	-1.025E-5	-6.17E-6	1.71E-6	7.99E-6	9.72E-6	7.07E-6
1.283E-5	1.36E-5	6.79E-6	-2.7E-6	-1.093E-5	-1.258E-5	-7.71E-6	4.84E-6	1.299E-5	1.374E-5	7.82E-6	-3.02E-6	-1.199E-5	-1.152E-5	-4.18E-6	5.63E-6	1.26E-5	1.192E-5	6.04E-6	-3.7E-6	-1.033E-5	-1.104E-5	-1.98E-6	5.85E-6	1.225E-5	1.146E-5	3.72E-6	-4.31E-6	-1.031E-5	-1.032E-5	-4.19E-6	7.18E-6	1.297E-5	1.035E-5	1.83E-6	-6.15E-6	-1.126E-5	-7.79E-6	-5.4E-7	8.04E-6	1.135E-5	7.78E-6	4.6E-7	-5.32E-6	-9.26E-6	-6.72E-6	2.21E-6	9.08E-6	1.088E-5	6.86E-6
1.24E-5	1.499E-5	6.67E-6	-3.01E-6	-1.158E-5	-1.29E-5	-8.42E-6	6.31E-6	1.44E-5	1.4E-5	7.8E-6	-2.17E-6	-1.136E-5	-1.167E-5	-5.66E-6	3.54E-6	1.282E-5	1.281E-5	4.47E-6	-4.13E-6	-1.029E-5	-1.024E-5	-2.95E-6	4.98E-6	1.129E-5	1.24E-5	2.93E-6	-5.95E-6	-1.162E-5	-1.045E-5	-4.07E-6	8.89E-6	1.272E-5	9.99E-6	3.32E-6	-4.57E-6	-1.022E-5	-8.35E-6	-1.72E-6	5.99E-6	1.205E-5	8.58E-6	9.9E-7	-6.88E-6	-1.03E-5	-7.22E-6	4.6E-7	7.74E-6	1.047E-5	8.31E-6
1.231E-5	1.517E-5	6.71E-6	-5.84E-6	-1.16E-5	-1.277E-5	-7.54E-6	5.87E-6	1.175E-5	1.299E-5	8.67E-6	-2.08E-6	-1.131E-5	-1.18E-5	-5.33E-6	3.76E-6	1.126E-5	1.321E-5	5.55E-6	-3.6E-6	-9.62E-6	-1.18E-5	-4.11E-6	5E-6	1.305E-5	1.294E-5	3.23E-6	-5.94E-6	-1.044E-5	-9.59E-6	-4.14E-6	7.14E-6	1.225E-5	1.076E-5	4.04E-6	-4.4E-6	-1.155E-5	-9.53E-6	-1.12E-6	6.63E-6	1.166E-5	9.81E-6	1.18E-6	-6.17E-6	-1.078E-5	-8.61E-6	8E-7	8.43E-6	1.167E-5	9.79E-6
1.246E-5	1.404E-5	5.53E-6	-4.11E-6	-1.053E-5	-1.236E-5	-7.83E-6	4.15E-6	1.207E-5	1.386E-5	9.3E-6	-8.1E-7	-1.12E-5	-1.21E-5	-6.27E-6	3.09E-6	1.19E-5	1.414E-5	6.91E-6	-3.82E-6	-1.073E-5	-1.173E-5	-2.25E-6	5.8E-6	1.209E-5	1.349E-5	4.21E-6	-5.49E-6	-1.177E-5	-1.117E-5	-4.47E-6	7.61E-6	1.263E-5	1.062E-5	4.17E-6	-3.66E-6	-1.088E-5	-9.28E-6	-2.11E-6	4.58E-6	1.239E-5	1.063E-5	1.82E-6	-6.62E-6	-1.214E-5	-9.78E-6	-1.8E-7	8.08E-6	1.317E-5	1.11E-5
1.246E-5	1.341E-5	6.47E-6	-3.27E-6	-9.74E-6	-1.124E-5	-7.14E-6	2.67E-6	1.122E-5	1.335E-5	9.44E-6	6.8E-7	-1.069E-5	-1.211E-5	-6.51E-6	2.99E-6	1.144E-5	1.337E-5	6.95E-6	-3.22E-6	-9.79E-6	-1.172E-5	-4.71E-6	4.6E-6	1.2E-5	1.424E-5	6.21E-6	-5.42E-6	-1.195E-5	-1.143E-5	-6.01E-6	7.18E-6	1.381E-5	1.285E-5	5.33E-6	-3.57E-6	-1.276E-5	-1.057E-5	-3.48E-6	5.31E-6	1.279E-5	1.146E-5	3.92E-6	-5.37E-6	-1.158E-5	-1.216E-5	-2.4E-6	7.89E-6	1.433E-5	1.23E-5
1.159E-5	1.289E-5	7.92E-6	-1.97E-6	-9.68E-6	-1.227E-5	-7.56E-6	3.4E-6	1.155E-5	1.413E-5	8.83E-6	9E-8	-1.094E-5	-1.142E-5	-6.13E-6	1.12E-6	1.042E-5	1.329E-5	8.7E-6	-1.77E-6	-9.33E-6	-1.242E-5	-5.99E-6	2.81E-6	1.231E-5	1.449E-5	6.51E-6	-1.83E-6	-1.139E-5	-1.343E-5	-8.52E-6	6.75E-6	1.376E-5	1.464E-5	6.25E-6	-2.64E-6	-1.269E-5	-1.295E-5	-4.67E-6	4.88E-6	1.47E-5	1.431E-5	3.49E-6	-7.18E-6	-1.364E-5	-1.276E-5	5.9E-7	1.095E-5	1.553E-5	1.24E-5
1.14E-5	1.31E-5	7.6E-6	-2.73E-6	-9.54E-6	-1.205E-5	-7.22E-6	3.15E-6	1.059E-5	1.36E-5	9.92E-6	1.08E-6	-9.74E-6	-1.212E-5	-7.41E-6	7.5E-7	1.08E-5	1.372E-5	8.49E-6	-1.4E-6	-9.34E-6	-1.25E-5	-5.74E-6	1.95E-6	1.154E-5	1.392E-5	7.5E-6	-2.57E-6	-1.052E-5	-1.363E-5	-8.49E-6	5.98E-6	1.338E-5	1.473E-5	8.1E-6	-2.37E-6	-1.363E-5	-1.334E-5	-4.48E-6	5.13E-6	1.419E-5	1.309E-5	4.99E-6	-5.92E-6	-1.442E-5	-1.304E-5	-9.5E-7	1.079E-5	1.567E-5	1.253E-5
1.174E-5	1.255E-5	7.82E-6	-2.36E-6	-8.59E-6	-1.151E-5	-7.17E-6	3.28E-6	1.135E-5	1.348E-5	1.002E-5	3.8E-7	-1.118E-5	-1.271E-5	-6.65E-6	5.7E-7	1.074E-5	1.386E-5	1.052E-5	-6.9E-7	-9.88E-6	-1.375E-5	-6.3E-6	3.36E-6	1.266E-5	1.462E-5	7.9E-6	-4.22E-6	-1.165E-5	-1.261E-5	-8.51E-6	4.37E-6	1.398E-5	1.494E-5	7.55E-6	-3.76E-6	-1.394E-5	-1.319E-5	-3.69E-6	6.11E-6	1.527E-5	1.281E-5	4.26E-6	-6.38E-6	-1.305E-5	-1.218E-5	-1.05E-6	9.58E-6	1.511E-5	1.302E-5
[truncated: 71 more columns]
