# Supplementary material for: Nanoscale magnonic Fabry-Pérot resonator for low-loss spin-wave manipulation
Source: Nat Commun. 2021 Apr 16;12:2293. doi: 10.1038/s41467-021-22520-6 (PMC8052321; doi:10.1038/s41467-021-22520-6)
Supplement: Supplementary file 4 — Source Data [file 41467_2021_22520_MOESM4_ESM.zip › Source data/Fig5/Fig5e_lower panel.txt]

20	11.0681818181818
20.5	10.4263636363636
21	1.83363636363636
21.5	-6.87454545454546
22	-9.68
22.5	-6.42545454545455
23	0.75
23.5	9.81181818181818
24	10.1209090909091
24.5	3.93545454545455
25	-3.06
25.5	-8.97090909090909
26	-6.92272727272727
26.5	-0.119090909090909
27	7.85727272727273
27.5	10.4672727272727
28	6.38636363636364
28.5	-3.14545454545455
29	-8.22181818181818
29.5	-7.90272727272728
30	-2.42454545454546
30.5	6.23363636363637
31	9.95636363636364
31.5	6.64
32	-0.897272727272727
32.5	-6.26
33	-7.91909090909091
33.5	-1.82909090909091
34	5.24363636363636
34.5	9.18363636363637
35	8.21181818181818
35.5	-0.676363636363636
36	-6.64272727272728
36.5	-7.99545454545455
37	-3.73272727272727
37.5	2.73181818181818
38	8.96454545454546
38.5	7.38090909090909
39	1.04454545454545
39.5	-5.04090909090909
40	-7.85181818181818
40.5	-3.73818181818182
41	2.89909090909091
41.5	7.79181818181818
42	7.93
42.5	2.29454545454545
43	-5.5
43.5	-7.44454545454546
44	-4.75636363636364
44.5	1.49818181818182
45	7.76909090909091
45.5	7.09272727272727
46	2.19818181818182
46.5	-3.59454545454546
47	-7.00636363636364
47.5	-4.73727272727273
48	2.60090909090909
48.5	8.15363636363636
49	1.84181818181818
49.5	-1.22090909090909
50	-1.18454545454545
50.5	-1.37818181818182
51	-1.54454545454546
51.5	1.01
52	5.89909090909091
52.5	5.85090909090909
53	1.97727272727273
53.5	-3.63090909090909
54	-5.87090909090909
54.5	-4.08272727272727
55	1.72
55.5	6.01454545454546
56	6.09181818181818
56.5	2.27272727272727
57	-3.57454545454546
57.5	-5.93636363636364
58	-3.65636363636364
58.5	1.66272727272727
59	5.40363636363636
59.5	5.57545454545455
60	0.935454545454546
60.5	-3.63363636363637
61	-5.73363636363637
61.5	-4.40909090909091
62	1.97363636363636
62.5	5.59454545454545
63	5.73818181818182
63.5	2.40272727272727
64	-2.39454545454545
64.5	-5.57818181818182
65	-3.66090909090909
65.5	1.53454545454546
66	5.29909090909091
66.5	6.06181818181818
67	1.46545454545455
67.5	-2.96
68	-5.63909090909091
68.5	-4.05
69	0.655454545454545
69.5	5.39272727272727
70	5.79909090909091
70.5	2.48818181818182
71	-1.83818181818182
71.5	-5.42181818181818
72	-3.81909090909091
72.5	0.621818181818182
73	5.00181818181818
73.5	5.92363636363636
74	2.34272727272727
74.5	-2.61181818181818
75	-5.19090909090909
75.5	-4.05
76	-0.292727272727273
76.5	4.55454545454546
77	5.54545454545454
77.5	2.91545454545455
78	-1.88
78.5	-4.52363636363637
79	-3.94636363636364
79.5	0.147272727272727
80	4.29090909090909
