# Supplementary material for: Nanoscale magnonic Fabry-Pérot resonator for low-loss spin-wave manipulation
Source: Nat Commun. 2021 Apr 16;12:2293. doi: 10.1038/s41467-021-22520-6 (PMC8052321; doi:10.1038/s41467-021-22520-6)
Supplement: Supplementary file 4 — Source Data [file 41467_2021_22520_MOESM4_ESM.zip › Source data/Fig5/Fig5e_upper panel.txt]

1.184E-5	1.121E-5	1.5E-6	-6.43E-6	-9.89E-6	-6.61E-6	8E-8	9.83E-6	1.004E-5	4.53E-6	-3.36E-6	-8.77E-6	-7.07E-6	-6.1E-7	8.12E-6	1.025E-5	7.33E-6	-2.16E-6	-8.39E-6	-7.98E-6	-3.14E-6	5.68E-6	9.92E-6	6.56E-6	-1.36E-6	-5.69E-6	-6.91E-6	-8.8E-7	4.29E-6	8.14E-6	7.8E-6	-5.3E-7	-5.86E-6	-6.81E-6	-4.36E-6	2.76E-6	8.44E-6	7.66E-6	1.37E-6	-3.71E-6	-7.47E-6	-4.12E-6	1.76E-6	7.06E-6	8.49E-6	2.37E-6	-5.51E-6	-6.77E-6	-4.89E-6	5.6E-7
1.197E-5	1.112E-5	2.46E-6	-7.86E-6	-1.025E-5	-6.55E-6	2.55E-6	1.085E-5	1.049E-5	3.33E-6	-3.74E-6	-8.86E-6	-6.52E-6	8.2E-7	7.33E-6	1.057E-5	6.65E-6	-1.74E-6	-7.58E-6	-7.96E-6	-2.84E-6	6.6E-6	9.14E-6	6.27E-6	-4.2E-7	-6.02E-6	-8.3E-6	-1.48E-6	6E-6	8.96E-6	7.96E-6	-1.32E-6	-6.76E-6	-7.28E-6	-2.35E-6	2.22E-6	7.59E-6	6.82E-6	1.02E-6	-4.63E-6	-7.61E-6	-3.88E-6	3.4E-6	8.19E-6	7.22E-6	7.5E-7	-5.29E-6	-6.45E-6	-3.18E-6	1.46E-6
1.127E-5	1.082E-5	1.36E-6	-6.93E-6	-1.02E-5	-6.82E-6	2.23E-6	9.16E-6	1.001E-5	4.22E-6	-3.36E-6	-9.28E-6	-6.65E-6	2E-7	7.85E-6	1.085E-5	5.74E-6	-3.89E-6	-8.05E-6	-7.62E-6	-2.75E-6	6.84E-6	1.039E-5	5.98E-6	-1.5E-7	-5.96E-6	-7.28E-6	-1.31E-6	4.04E-6	8.7E-6	8.23E-6	-1.01E-6	-6.63E-6	-9.21E-6	-4.41E-6	2.71E-6	9.37E-6	7.14E-6	1.8E-7	-6.37E-6	-7.26E-6	-2.42E-6	3.44E-6	6.77E-6	6.29E-6	1.52E-6	-3.91E-6	-6.09E-6	-3.12E-6	1.08E-6
1.02E-5	1.023E-5	2.96E-6	-6.72E-6	-9.55E-6	-6.2E-6	6.5E-7	1.01E-5	1.015E-5	3.29E-6	-2.99E-6	-8.98E-6	-6.26E-6	3E-7	7.16E-6	1.05E-5	6.29E-6	-2.83E-6	-7.83E-6	-7.75E-6	-1.9E-6	7.06E-6	9.68E-6	6.6E-6	-1.9E-7	-5.89E-6	-7.96E-6	-5.4E-7	5.3E-6	9.22E-6	8.12E-6	-6.1E-7	-7.16E-6	-7.09E-6	-2.19E-6	2.96E-6	7.82E-6	6.08E-6	1.45E-6	-3.82E-6	-6.92E-6	-4.42E-6	1.49E-6	6.82E-6	6.99E-6	3.38E-6	-4.01E-6	-6.52E-6	-5.8E-6	1.8E-7
9.9E-6	1.053E-5	2.45E-6	-6.85E-6	-9.42E-6	-6.3E-6	-6.3E-7	1.033E-5	1.074E-5	3.84E-6	-3.32E-6	-9.23E-6	-6.77E-6	-5.8E-7	7.3E-6	1.046E-5	6.05E-6	-2.87E-6	-7.97E-6	-7.39E-6	-2.18E-6	5.34E-6	9.85E-6	7.31E-6	-8E-7	-6.12E-6	-7.83E-6	-2.16E-6	5.72E-6	8.68E-6	6.96E-6	-1E-6	-4.98E-6	-6.96E-6	-4.54E-6	1.54E-6	8.36E-6	6.92E-6	2.24E-6	-3.32E-6	-5.89E-6	-5.13E-6	1.1E-6	5.35E-6	8.7E-6	4.4E-6	-4.84E-6	-8.11E-6	-6.07E-6	1.03E-6
1.077E-5	1.023E-5	7.5E-7	-6.55E-6	-9.66E-6	-6.24E-6	1.8E-7	9.42E-6	9.39E-6	3.29E-6	-2.76E-6	-8.54E-6	-6.36E-6	-8.5E-7	6.57E-6	9.96E-6	6.93E-6	-2.84E-6	-7.64E-6	-7.78E-6	-1.18E-6	5.64E-6	9.22E-6	6.29E-6	-1.42E-6	-5.16E-6	-6.73E-6	-3.28E-6	3.96E-6	8.2E-6	8.53E-6	1.25E-6	-5.29E-6	-7.4E-6	-5.16E-6	5.9E-7	8.53E-6	8.35E-6	3E-6	-4.03E-6	-8.93E-6	-5.32E-6	1.55E-6	8.04E-6	9.3E-6	3.15E-6	-5.44E-6	-7.97E-6	-5.9E-6	3.5E-7
1.026E-5	1.026E-5	8.1E-7	-6.72E-6	-8.79E-6	-5.94E-6	9.2E-7	8.76E-6	9.29E-6	3.63E-6	-2.47E-6	-8.58E-6	-6.85E-6	-4.7E-7	7.4E-6	9.67E-6	5.8E-6	-2.98E-6	-6.88E-6	-7.2E-6	-3.22E-6	4.26E-6	8.55E-6	6.64E-6	-2.7E-7	-4.62E-6	-7.92E-6	-3.28E-6	3.95E-6	8.44E-6	9.5E-6	8.5E-7	-5.9E-6	-9.58E-6	-5.55E-6	1.46E-6	9.14E-6	8.61E-6	1.13E-6	-4.07E-6	-8.8E-6	-4.84E-6	1.95E-6	8.01E-6	8.74E-6	3.77E-6	-5.79E-6	-8.64E-6	-6.74E-6	1.91E-6
1.089E-5	9.5E-6	1.7E-6	-7.05E-6	-9.16E-6	-5.6E-6	1.1E-6	9.38E-6	8.98E-6	3.21E-6	-2.87E-6	-7.78E-6	-6.09E-6	-1.12E-6	7.53E-6	9.27E-6	4.97E-6	-2.29E-6	-6.96E-6	-7.37E-6	-3.53E-6	5.51E-6	9.34E-6	7.47E-6	8.5E-7	-5.68E-6	-8.85E-6	-3.28E-6	4.65E-6	9.39E-6	9.21E-6	0	-7.26E-6	-8.88E-6	-3.59E-6	3.03E-6	9.81E-6	8.34E-6	1.82E-6	-4.82E-6	-8.23E-6	-4.48E-6	3.45E-6	9.13E-6	8.51E-6	3.4E-6	-6.24E-6	-8.02E-6	-5.72E-6	1.42E-6
1.116E-5	9.73E-6	1.03E-6	-7.29E-6	-8.85E-6	-6.32E-6	1.4E-6	9.08E-6	9.32E-6	3.63E-6	-1.83E-6	-7.87E-6	-6.93E-6	-5.2E-7	7.91E-6	1.035E-5	7.22E-6	-3.38E-6	-9.21E-6	-8.83E-6	-3.11E-6	6.63E-6	1.079E-5	6.78E-6	-1.7E-6	-8.03E-6	-8.07E-6	-2.33E-6	5.82E-6	1.002E-5	8.23E-6	-9.1E-7	-7.34E-6	-8.19E-6	-3.93E-6	3.03E-6	9.8E-6	8.04E-6	5.1E-7	-6.42E-6	-8.93E-6	-2.64E-6	4.48E-6	8.95E-6	7.95E-6	1.17E-6	-6.55E-6	-8.36E-6	-4.15E-6	2.2E-6
1.178E-5	9.41E-6	9.9E-7	-6.25E-6	-9.03E-6	-6.69E-6	-5.9E-7	9.42E-6	1.081E-5	5.19E-6	-1.81E-6	-9.41E-6	-8.56E-6	-2.4E-7	9.04E-6	1.173E-5	7.73E-6	-3.83E-6	-1.015E-5	-8.66E-6	-1.71E-6	6.78E-6	1.084E-5	6.48E-6	-3.01E-6	-7.61E-6	-8.24E-6	-1.07E-6	6.47E-6	1.033E-5	8.43E-6	-2E-6	-8.09E-6	-8.21E-6	-2.61E-6	5E-6	9.37E-6	7.48E-6	-4.5E-7	-6.53E-6	-8.33E-6	-2.65E-6	4.51E-6	8.7E-6	8.23E-6	6.7E-7	-6.57E-6	-7.82E-6	-3.83E-6	2.94E-6
1.171E-5	1.165E-5	4.16E-6	-6.97E-6	-1.168E-5	-7.41E-6	3.6E-7	1.16E-5	1.211E-5	5.13E-6	-5.15E-6	-1.138E-5	-8.09E-6	1.76E-6	1.022E-5	1.153E-5	5.54E-6	-5.79E-6	-9.78E-6	-8.39E-6	-1.11E-6	8.23E-6	1.18E-5	6.66E-6	-1.4E-6	-8.08E-6	-9.02E-6	-5.1E-7	7.48E-6	1.094E-5	7.36E-6	-2.16E-6	-7.8E-6	-8.34E-6	-2.37E-6	4.75E-6	1.038E-5	5.75E-6	-7.8E-7	-7.73E-6	-8E-6	-1.22E-6	4.76E-6	8.69E-6	6.81E-6	6.6E-7	-6.35E-6	-7.14E-6	-2.92E-6	3.35E-6
[truncated: 71 more columns]
