# Supplementary material for: Nanoscale magnonic Fabry-Pérot resonator for low-loss spin-wave manipulation
Source: Nat Commun. 2021 Apr 16;12:2293. doi: 10.1038/s41467-021-22520-6 (PMC8052321; doi:10.1038/s41467-021-22520-6)
Supplement: Supplementary file 4 — Source Data [file 41467_2021_22520_MOESM4_ESM.zip › Source data/Fig5/Fig5f_lower panel.txt]

20	12.4572727272727
20.5	12.6618181818182
21	5.25727272727273
21.5	-4.00181818181818
22	-10.3209090909091
22.5	-10.5109090909091
23	-6.21454545454546
23.5	4.36090909090909
24	10.6636363636364
24.5	11.5663636363636
25	7.48545454545455
25.5	-0.367272727272727
26	-8.81363636363637
26.5	-9.96363636363637
27	-5.21090909090909
27.5	1.28909090909091
28	8.53909090909091
28.5	10.9672727272727
29	7.28636363636364
29.5	-0.158181818181818
30	-6.59454545454546
30.5	-9.35454545454546
31	-4.73818181818182
31.5	1.73
32	8.07545454545455
32.5	10.5327272727273
33	6.27181818181818
33.5	-1.49272727272727
34	-7.38909090909091
34.5	-8.89545454545455
35	-5.53727272727273
35.5	2.87727272727273
36	8.38545454545455
36.5	9.65727272727273
37	6.01272727272728
37.5	0.140909090909091
38	-7.21636363636364
38.5	-8.26454545454546
39	-4.54454545454546
39.5	1.23454545454545
40	7.54454545454546
40.5	9.06363636363637
41	5.49
41.5	-0.628181818181818
42	-6.36
42.5	-8.19090909090909
43	-3.51545454545455
43.5	2.56454545454545
44	7.50545454545455
44.5	9.03818181818182
45	4.63
45.5	-2.03545454545455
46	-6.90727272727273
46.5	-7.73909090909091
47	-4.54
47.5	2.36909090909091
48	4.58636363636364
48.5	-1.04181818181818
49	-3.88636363636364
49.5	-2.63
50	-2.51363636363636
50.5	-7.91363636363637
51	-5.67454545454546
51.5	-1.62181818181818
52	3.72727272727273
52.5	7.34727272727273
53	5.93727272727273
53.5	0.716363636363637
54	-3.88090909090909
54.5	-6.63454545454546
55	-4.44181818181818
55.5	0.16
56	5.00818181818182
56.5	7.21454545454546
57	5.05272727272727
57.5	-0.670909090909091
58	-4.86636363636364
58.5	-6.50727272727273
59	-4.59272727272727
59.5	1.55545454545455
60	5.98545454545455
60.5	7.06181818181819
61	4.64636363636364
61.5	0.190909090909091
62	-5.46454545454546
62.5	-6.62636363636364
63	-3.14454545454546
63.5	1.22909090909091
64	5.57181818181818
64.5	6.87545454545455
65	3.65363636363636
65.5	-1.87909090909091
66	-5.56272727272727
66.5	-6.68909090909091
67	-2.10181818181818
67.5	3.21272727272727
68	6.64727272727273
68.5	6.56181818181819
69	2.88909090909091
69.5	-3.25909090909091
70	-6.26454545454546
70.5	-5.88363636363636
71	-2.18454545454545
71.5	3.66272727272727
72	7.16545454545455
72.5	6.05454545454546
73	1.56181818181818
73.5	-3.17
74	-6.47
74.5	-4.93727272727273
75	-0.443636363636364
75.5	4.29090909090909
76	6.96545454545455
76.5	5.31272727272727
77	0.248181818181818
77.5	-4.31909090909091
78	-6.18909090909091
78.5	-4.92636363636364
79	0.98
79.5	4.92909090909091
80	6.66909090909091
