# Supplementary material for: Nanoscale magnonic Fabry-Pérot resonator for low-loss spin-wave manipulation
Source: Nat Commun. 2021 Apr 16;12:2293. doi: 10.1038/s41467-021-22520-6 (PMC8052321; doi:10.1038/s41467-021-22520-6)
Supplement: Supplementary file 4 — Source Data [file 41467_2021_22520_MOESM4_ESM.zip › Source data/Fig5/Fig5f_upper panel.txt]

1.328E-5	1.341E-5	5.47E-6	-3.64E-6	-1.083E-5	-1.098E-5	-6.2E-6	3.7E-6	1.043E-5	1.212E-5	8.02E-6	-4E-7	-8.69E-6	-1E-5	-5.71E-6	1.48E-6	7.66E-6	1.154E-5	7.51E-6	1.3E-7	-6.25E-6	-9.37E-6	-4.96E-6	2.28E-6	8.79E-6	1.063E-5	5.48E-6	-2.14E-6	-7.82E-6	-8.97E-6	-4.18E-6	3.52E-6	8.68E-6	9.17E-6	5.79E-6	4.1E-7	-6.83E-6	-7.76E-6	-3.64E-6	2.46E-6	7.44E-6	8.12E-6	5.35E-6	-1.11E-6	-6.44E-6	-7.53E-6	-3.25E-6	3.21E-6	7E-6	8.93E-6
1.255E-5	1.309E-5	5.65E-6	-3.71E-6	-1.096E-5	-1.137E-5	-6.2E-6	4.39E-6	1.134E-5	1.155E-5	6.77E-6	-1.29E-6	-9.27E-6	-9.77E-6	-4.82E-6	1.7E-6	8.08E-6	1.062E-5	7.83E-6	-6.4E-7	-6.44E-6	-9.08E-6	-4.85E-6	1.7E-6	7.67E-6	1.002E-5	5.65E-6	-2.18E-6	-7.54E-6	-8.78E-6	-5.28E-6	2.84E-6	8.57E-6	9.08E-6	5.87E-6	1E-7	-7.29E-6	-7.45E-6	-3.09E-6	1.83E-6	7.96E-6	8.61E-6	4.11E-6	-1.52E-6	-6.8E-6	-7.05E-6	-2.84E-6	2.88E-6	7.17E-6	7.18E-6
1.275E-5	1.27E-5	4.8E-6	-4.8E-6	-1.074E-5	-1.003E-5	-6.51E-6	4.11E-6	1.021E-5	1.191E-5	7.09E-6	-1.9E-7	-9.28E-6	-1.056E-5	-5.57E-6	7.9E-7	8.77E-6	1.107E-5	6.94E-6	-7.9E-7	-6.28E-6	-9.09E-6	-4.23E-6	2.33E-6	7.48E-6	1.007E-5	5.76E-6	-2.52E-6	-7.05E-6	-7.89E-6	-5.26E-6	3.34E-6	7.65E-6	8.7E-6	6.32E-6	-2.9E-7	-7.16E-6	-7.99E-6	-4.11E-6	1.75E-6	7.52E-6	9.12E-6	4.61E-6	-1.33E-6	-5.45E-6	-7.16E-6	-2.09E-6	3.04E-6	6.1E-6	7.23E-6
1.146E-5	1.312E-5	4.8E-6	-3.61E-6	-1.023E-5	-1.134E-5	-6.45E-6	4.77E-6	1.053E-5	1.139E-5	7.78E-6	-3.6E-7	-8.82E-6	-9.71E-6	-4.05E-6	1.55E-6	8.34E-6	1.097E-5	7.39E-6	9.1E-7	-7.43E-6	-9.19E-6	-4.58E-6	2.16E-6	7.86E-6	9.95E-6	5.18E-6	-1.69E-6	-6.84E-6	-8.41E-6	-4.38E-6	3.93E-6	8.2E-6	8.62E-6	4.68E-6	-7.8E-7	-6.69E-6	-7.69E-6	-3.18E-6	2.05E-6	6.98E-6	7.01E-6	4.83E-6	-5.2E-7	-4.34E-6	-7.11E-6	-2.37E-6	1.34E-6	5.86E-6	7.84E-6
1.209E-5	1.267E-5	5.41E-6	-3.07E-6	-9.63E-6	-1.023E-5	-6.7E-6	5.09E-6	1.13E-5	1.103E-5	7.22E-6	-7.8E-7	-8.44E-6	-9.75E-6	-4.4E-6	1.49E-6	8.62E-6	1.047E-5	6.32E-6	-2.4E-7	-6.3E-6	-8.25E-6	-4.91E-6	9.3E-7	8E-6	1.014E-5	5.86E-6	-8.4E-7	-8.1E-6	-8.47E-6	-4.24E-6	3.91E-6	8.03E-6	8.26E-6	4.84E-6	-5E-8	-5.76E-6	-6.63E-6	-4.29E-6	-1.3E-7	5.96E-6	7.81E-6	5.91E-6	8.4E-7	-4.47E-6	-7.64E-6	-5.1E-6	-1E-8	7.06E-6	8.92E-6
1.236E-5	1.308E-5	5.33E-6	-5.36E-6	-1.053E-5	-1.036E-5	-5.6E-6	5.56E-6	1.017E-5	1.112E-5	6.22E-6	-5.3E-7	-8.47E-6	-9.49E-6	-5.4E-6	1.37E-6	7.89E-6	9.9E-6	6.76E-6	-1.3E-7	-6.46E-6	-8.66E-6	-4.61E-6	2.05E-6	8.09E-6	1.011E-5	6.48E-6	-1.59E-6	-6.29E-6	-7.59E-6	-5.72E-6	1.69E-6	7.14E-6	8.21E-6	5.5E-6	7.1E-7	-5.81E-6	-7.85E-6	-5.11E-6	-9.1E-7	6.05E-6	8.97E-6	5.71E-6	7.2E-7	-6.17E-6	-8.13E-6	-4.36E-6	2.21E-6	7.38E-6	8.95E-6
1.273E-5	1.238E-5	4.61E-6	-4.34E-6	-1.038E-5	-9.81E-6	-5.38E-6	4.84E-6	1.099E-5	1.097E-5	7.01E-6	-6.8E-7	-8.37E-6	-9.45E-6	-4.85E-6	8.5E-7	7.86E-6	1.04E-5	6.3E-6	-1.08E-6	-6.52E-6	-7.63E-6	-4.1E-6	2.12E-6	6.63E-6	8.94E-6	6.17E-6	-7.7E-7	-5.44E-6	-7.3E-6	-5.37E-6	1.44E-6	6.51E-6	9.8E-6	7.13E-6	1.8E-6	-5.93E-6	-9.06E-6	-5.7E-6	-2.7E-7	6.92E-6	1.023E-5	6.7E-6	4E-7	-6.76E-6	-8.7E-6	-4.01E-6	1.54E-6	7.68E-6	9.72E-6
1.242E-5	1.158E-5	5.19E-6	-4.51E-6	-1.081E-5	-1.022E-5	-5.57E-6	4.5E-6	1.064E-5	1.105E-5	7.33E-6	-1.34E-6	-8.68E-6	-9.7E-6	-4.42E-6	1.77E-6	8.7E-6	9.96E-6	6.33E-6	-7E-8	-5.6E-6	-8.23E-6	-4.27E-6	8.8E-7	7.15E-6	9.77E-6	6.09E-6	-1.5E-7	-5.89E-6	-8.75E-6	-6.15E-6	1.15E-6	7.23E-6	1.103E-5	7.81E-6	6.3E-7	-7.73E-6	-9.04E-6	-5.85E-6	6.6E-7	7.03E-6	9.39E-6	6.52E-6	3.1E-7	-6.59E-6	-9.2E-6	-5.1E-6	2.21E-6	7.71E-6	1.053E-5
1.191E-5	1.271E-5	5.19E-6	-3.85E-6	-9.8E-6	-9.8E-6	-5.95E-6	3.76E-6	1.065E-5	1.083E-5	7.48E-6	4.5E-7	-8.23E-6	-9.45E-6	-4.89E-6	8.4E-7	7.97E-6	1.038E-5	7.09E-6	-1.9E-7	-5.72E-6	-9.99E-6	-5.32E-6	3.2E-7	7.55E-6	1.151E-5	7.4E-6	-8.2E-7	-8.44E-6	-1.053E-5	-7.48E-6	3.45E-6	9.64E-6	1.113E-5	6.12E-6	5.3E-7	-7.1E-6	-8.99E-6	-5.09E-6	1.94E-6	8.83E-6	1.005E-5	5.45E-6	-1.4E-6	-7.12E-6	-8.57E-6	-4.51E-6	3.15E-6	7.98E-6	1.005E-5
1.253E-5	1.199E-5	4.71E-6	-2.92E-6	-9.43E-6	-1.038E-5	-6.47E-6	3.81E-6	1.049E-5	1.189E-5	8.61E-6	8.3E-7	-8.91E-6	-9.92E-6	-6.53E-6	9.3E-7	8.99E-6	1.223E-5	8.23E-6	1E-6	-6.79E-6	-1.173E-5	-6.04E-6	1.76E-6	9.54E-6	1.248E-5	7.24E-6	-2.22E-6	-8.97E-6	-1.013E-5	-6.54E-6	3.08E-6	9.77E-6	1.081E-5	6.08E-6	-2.1E-7	-9.32E-6	-9.16E-6	-5.25E-6	1.59E-6	8.78E-6	9.85E-6	5.42E-6	-1.05E-6	-7.18E-6	-9.47E-6	-2.98E-6	3.72E-6	9.18E-6	1.051E-5
1.295E-5	1.255E-5	6.67E-6	-4.21E-6	-1.019E-5	-1.11E-5	-7.33E-6	3.44E-6	1.055E-5	1.337E-5	8.81E-6	2.5E-7	-9.79E-6	-1.18E-5	-6.68E-6	1.41E-6	1.105E-5	1.31E-5	9.45E-6	-6.4E-7	-8.75E-6	-1.168E-5	-4.25E-6	2.5E-6	1.007E-5	1.224E-5	7.68E-6	-1.5E-6	-8.9E-6	-1.103E-5	-6.31E-6	3.3E-6	1.082E-5	1.142E-5	6E-6	-1.3E-6	-9.76E-6	-9.29E-6	-4.68E-6	2.61E-6	9.52E-6	1.054E-5	5.78E-6	-2.25E-6	-8.64E-6	-9.54E-6	-2.06E-6	4.92E-6	9.44E-6	9.56E-6
[truncated: 71 more columns]
