# Supplementary material for: Nanoscale magnonic Fabry-Pérot resonator for low-loss spin-wave manipulation
Source: Nat Commun. 2021 Apr 16;12:2293. doi: 10.1038/s41467-021-22520-6 (PMC8052321; doi:10.1038/s41467-021-22520-6)
Supplement: Supplementary file 4 — Source Data [file 41467_2021_22520_MOESM4_ESM.zip › Source data/Fig5/Fig5g_lower panel.txt]

20	7.854
20.5	10.988
21	5.228
21.5	-3.044
22	-8.924
22.5	-8.768
23	-0.276
23.5	7.294
24	10.31
24.5	6.966
25	-0.0499999999999999
25.5	-7.734
26	-8.304
26.5	-1.724
27	6.05
27.5	9.92
28	6.064
28.5	-1.256
29	-7.558
29.5	-8.322
30	-3.41
30.5	6.368
31	9.578
31.5	7.372
32	0.618
32.5	-6.992
33	-8.216
33.5	-3.072
34	4.636
34.5	9.05
35	7.158
35.5	-0.302
36	-6.938
36.5	-8.59
37	-3.884
37.5	5.178
38	9.436
38.5	8.062
39	1.624
39.5	-5.402
40	-8.98
40.5	-4.514
41	3.72
41.5	8.984
42	9.392
42.5	1.198
43	-5.688
43.5	-9.492
44	-6.298
44.5	2.914
45	9.502
45.5	9.202
46	2.87
46.5	-4.378
47	-9.354
47.5	-6.45
48	1.178
48.5	7.728
49	6.88
49.5	-1.78
50	-1.702
50.5	-0.436
51	-0.408
51.5	-0.07
52	0.726
52.5	0.746
53	0.236
53.5	0.074
54	-0.036
54.5	0.114
55	0.406
55.5	0.608
56	0.63
56.5	0.276
57	-0.00600000000000001
57.5	0.04
58	0.144
58.5	0.528
59	0.652
59.5	0.604
60	0.198
60.5	-0.23
61	-0.224
61.5	-0.142
62	0.576
62.5	0.74
63	0.528
63.5	0.686
64	-0.028
64.5	-0.316
65	0.1
65.5	0.048
66	0.576
66.5	0.43
67	0.448
67.5	-0.014
68	0.046
68.5	-0.166
69	0.224
69.5	0.51
70	0.534
70.5	0.608
71	0.026
71.5	-0.052
72	-0.256
72.5	0.246
73	0.498
73.5	0.412
74	0.596
74.5	0.066
75	-0.026
75.5	0.102
76	0.43
76.5	0.602
77	0.536
77.5	0.2
78	0.234
78.5	-0.172
79	0.098
79.5	0.394
80	0.494
