# Supplementary material for: Nanoscale magnonic Fabry-Pérot resonator for low-loss spin-wave manipulation
Source: Nat Commun. 2021 Apr 16;12:2293. doi: 10.1038/s41467-021-22520-6 (PMC8052321; doi:10.1038/s41467-021-22520-6)
Supplement: Supplementary file 4 — Source Data [file 41467_2021_22520_MOESM4_ESM.zip › Source data/Fig5/Fig5g_upper panel.txt]

1.14E-6	4.71E-6	4.67E-6	1.92E-6	-1.07E-6	-3.1E-6	-2.53E-6	5.3E-7	3.49E-6	4.66E-6	3.03E-6	-9.1E-7	-2.24E-6	-2.46E-6	-2.9E-7	2.31E-6	3.4E-6	2.23E-6	-6.5E-7	-1.58E-6	-1.53E-6	4.1E-7	1.52E-6	1.87E-6	1.93E-6	1.5E-7	-1.8E-7	-1.61E-6	-1.09E-6	4.1E-7	2.63E-6	2.93E-6	1.21E-6	-9.8E-7	-2.17E-6	-1.35E-6	2.08E-6	3.25E-6	2.15E-6	5E-8	-2.56E-6	-2.61E-6	1.8E-7	2.47E-6	3.58E-6	1.38E-6	-1.49E-6	-3.46E-6	-3.06E-6	8E-7
1.96E-6	6.46E-6	4.45E-6	-2.5E-7	-3.37E-6	-4.92E-6	-1.22E-6	2.41E-6	5.35E-6	4.09E-6	1.93E-6	-2.29E-6	-3.13E-6	-4.4E-7	2.09E-6	3.27E-6	2.34E-6	-1.4E-7	-1.13E-6	-8.4E-7	-6.7E-7	5.7E-7	5.3E-7	1.48E-6	1.85E-6	1.63E-6	-1.1E-6	-2.29E-6	-1.48E-6	1.22E-6	3.7E-6	3.27E-6	-1.5E-7	-2.51E-6	-2.97E-6	8E-8	3.8E-6	4.94E-6	2.87E-6	-6.2E-7	-4.02E-6	-2.48E-6	1.41E-6	4.07E-6	5.1E-6	1.6E-6	-2.96E-6	-4.99E-6	-4.03E-6	1.96E-6
2.34E-6	7.48E-6	5.04E-6	2.4E-7	-4.6E-6	-5.45E-6	-1.3E-6	4.13E-6	6.33E-6	5.37E-6	3.2E-7	-3.14E-6	-3.09E-6	-6.5E-7	2.02E-6	3.75E-6	2.73E-6	1.27E-6	-2.2E-7	-1.87E-6	-1.93E-6	5.8E-7	2.86E-6	4.51E-6	3.12E-6	-7.9E-7	-3.72E-6	-2.59E-6	1.77E-6	4.01E-6	4.52E-6	1.16E-6	-3.16E-6	-4.07E-6	-1.69E-6	2.09E-6	4.62E-6	4.24E-6	1.64E-6	-2.8E-6	-5.17E-6	-3.1E-6	1.76E-6	5.49E-6	6.34E-6	1.4E-7	-4.17E-6	-6.96E-6	-4.73E-6	2.96E-6
2.8E-6	7.61E-6	5.56E-6	-3.7E-7	-4.29E-6	-4.09E-6	-1.93E-6	2.78E-6	5.75E-6	6.78E-6	3.21E-6	-2.18E-6	-5.29E-6	-4.12E-6	6.1E-7	5.8E-6	7.44E-6	2.21E-6	-4.29E-6	-7.62E-6	-5.37E-6	3.07E-6	7.5E-6	7.27E-6	2.54E-6	-3.99E-6	-7.13E-6	-3.06E-6	2.75E-6	8.37E-6	5.82E-6	6.4E-7	-6.08E-6	-8.06E-6	-4.73E-6	4.75E-6	9.23E-6	6.27E-6	1.01E-6	-5.76E-6	-7.6E-6	-2.41E-6	6.45E-6	8.81E-6	7.18E-6	-2.28E-6	-7.14E-6	-7.89E-6	-3.28E-6	5.04E-6
3.64E-6	7.8E-6	6.11E-6	1.25E-6	-3.37E-6	-6.48E-6	-3.88E-6	9.3E-7	6.92E-6	8.33E-6	4.03E-6	-4.58E-6	-7.9E-6	-5.23E-6	1.54E-6	8.22E-6	8.77E-6	2.24E-6	-4.95E-6	-7.98E-6	-6.15E-6	3.94E-6	9.31E-6	8.79E-6	3.71E-6	-6.13E-6	-9.38E-6	-4.15E-6	3.52E-6	9.64E-6	8.33E-6	1.5E-6	-6.03E-6	-9.65E-6	-6.13E-6	5.98E-6	1.065E-5	8.73E-6	1.19E-6	-7.1E-6	-9.23E-6	-3.19E-6	5.94E-6	1.077E-5	8.39E-6	-1.78E-6	-8.2E-6	-9.44E-6	-3.64E-6	5.73E-6
3.05E-6	9.4E-6	8.71E-6	2.2E-6	-5.3E-6	-9.95E-6	-3.9E-6	5.23E-6	1.082E-5	9.11E-6	2.87E-6	-6.95E-6	-9.29E-6	-3.69E-6	4.49E-6	1.01E-5	8.01E-6	-4.5E-7	-6.93E-6	-8.84E-6	-5.39E-6	5.34E-6	9.62E-6	8.67E-6	3.21E-6	-5.81E-6	-9.33E-6	-5.16E-6	3.42E-6	9.83E-6	9.44E-6	1.64E-6	-7.06E-6	-1.007E-5	-5.76E-6	5.37E-6	1.11E-5	8.54E-6	1.09E-6	-6.53E-6	-9.99E-6	-4.55E-6	4.06E-6	1.137E-5	1.169E-5	6E-7	-6.96E-6	-1.146E-5	-6.64E-6	5.69E-6
4.32E-6	1.242E-5	8.52E-6	-1.07E-6	-8.23E-6	-1.033E-5	-1.69E-6	6.19E-6	1.112E-5	9.69E-6	1.81E-6	-8.21E-6	-9.9E-6	-3.45E-6	5.57E-6	1.041E-5	7.86E-6	-2.1E-7	-6.73E-6	-9.98E-6	-5.01E-6	5.64E-6	1.101E-5	8.31E-6	1.61E-6	-7.34E-6	-9.21E-6	-3.76E-6	4.5E-6	9.17E-6	8.59E-6	8.7E-7	-6.78E-6	-9.16E-6	-5.89E-6	4.6E-6	1.082E-5	9.63E-6	3.36E-6	-5.86E-6	-1.064E-5	-6.27E-6	3.49E-6	1.124E-5	1.112E-5	1.14E-6	-6.32E-6	-1.118E-5	-7.34E-6	4.98E-6
7.55E-6	1.209E-5	6.91E-6	-2.43E-6	-9.73E-6	-9.88E-6	-2.05E-6	7.07E-6	1.133E-5	8.57E-6	1.2E-7	-8.46E-6	-9.13E-6	-2.83E-6	5.78E-6	1.105E-5	6.91E-6	-1.26E-6	-8.39E-6	-9.49E-6	-4.09E-6	6.39E-6	1.03E-5	8.44E-6	8.6E-7	-7.13E-6	-8.55E-6	-3.61E-6	4.64E-6	9.94E-6	8.39E-6	-4.5E-7	-7.59E-6	-9.79E-6	-4.37E-6	7.22E-6	9.84E-6	7.79E-6	3E-7	-6.36E-6	-8.65E-6	-4.94E-6	3.77E-6	8.61E-6	9.55E-6	1.25E-6	-5.93E-6	-9.62E-6	-6.15E-6	2.82E-6
8.95E-6	1.156E-5	5.3E-6	-2.7E-6	-9.68E-6	-9.42E-6	8E-8	7.9E-6	1.135E-5	6.95E-6	4.3E-7	-8.55E-6	-8.75E-6	-9.7E-7	6.31E-6	1.006E-5	5.35E-6	-1.31E-6	-7.52E-6	-8E-6	-3.46E-6	6.51E-6	9.52E-6	8.12E-6	1.2E-6	-7.48E-6	-8.83E-6	-3.23E-6	5.72E-6	9.99E-6	7.63E-6	-8.1E-7	-7.51E-6	-9.22E-6	-3.88E-6	5.17E-6	9.76E-6	7.83E-6	1.25E-6	-5.71E-6	-8.52E-6	-3.26E-6	3.88E-6	7.78E-6	8.66E-6	1.24E-6	-4.93E-6	-8.53E-6	-6.04E-6	1.46E-6
9.13E-6	1.003E-5	3.44E-6	-4.58E-6	-8.96E-6	-8.08E-6	6.6E-7	8.24E-6	9.5E-6	5.27E-6	-1.27E-6	-7.27E-6	-6.28E-6	-1.36E-6	6.04E-6	8.95E-6	5.61E-6	-1.58E-6	-7.28E-6	-7.83E-6	-3.01E-6	6.23E-6	9.21E-6	6.95E-6	7.1E-7	-7.39E-6	-8.13E-6	-2.21E-6	4.47E-6	8.73E-6	5.75E-6	-8.6E-7	-6.86E-6	-8.13E-6	-2.49E-6	4.62E-6	7.97E-6	7.4E-6	1.15E-6	-4.2E-6	-8.48E-6	-4.22E-6	3.24E-6	9.24E-6	9.81E-6	1.54E-6	-5.38E-6	-9.5E-6	-6.5E-6	2.8E-6
9.32E-6	8.84E-6	1.97E-6	-4.44E-6	-8.02E-6	-6.13E-6	1.62E-6	7.07E-6	8.25E-6	4.35E-6	-1.34E-6	-6.18E-6	-7.46E-6	-1E-8	6.55E-6	9.13E-6	4.59E-6	-1.92E-6	-7.87E-6	-6.31E-6	-1.48E-6	7.07E-6	7.85E-6	5.04E-6	-1.29E-6	-5.62E-6	-6.36E-6	-2.55E-6	3.85E-6	7.42E-6	5.43E-6	-2.6E-7	-5.95E-6	-6.65E-6	-2.79E-6	4.28E-6	8.79E-6	7.66E-6	2.06E-6	-4.88E-6	-8.61E-6	-3.88E-6	4.22E-6	8.05E-6	7.82E-6	8.2E-7	-5.88E-6	-8.63E-6	-5.46E-6	2.51E-6
[truncated: 71 more columns]
