# Supplementary material for: Nanoscale magnonic Fabry-Pérot resonator for low-loss spin-wave manipulation
Source: Nat Commun. 2021 Apr 16;12:2293. doi: 10.1038/s41467-021-22520-6 (PMC8052321; doi:10.1038/s41467-021-22520-6)
Supplement: Supplementary file 4 — Source Data [file 41467_2021_22520_MOESM4_ESM.zip › Source data/Fig5/Fig5h_lower panel.txt]

0	0.06
1	0.92
2	0.06
3	0.78
4	0.06
5	0.9
6	0.06
7	0.87
8	0.06
9	0.84
10	0.05
11	0.88
