# Supplementary material for: Nanoscale magnonic Fabry-Pérot resonator for low-loss spin-wave manipulation
Source: Nat Commun. 2021 Apr 16;12:2293. doi: 10.1038/s41467-021-22520-6 (PMC8052321; doi:10.1038/s41467-021-22520-6)
Supplement: Supplementary file 4 — Source Data [file 41467_2021_22520_MOESM4_ESM.zip › Source data/FigS11/FigS11a_middle panel_YIG-CoFeB.txt]

0.4010254	0.122106810612907
0.4020508	0.225910470918481
0.4030762	0.251736162801154
0.4041016	0.270592332759032
0.405127	0.201207011111964
0.4061523	0.19316111071313
0.4071777	0.137239882905845
0.4082031	0.198277137541498
0.4092285	0.222463943312192
0.4102539	0.209297122525711
0.4112793	0.136160876708159
0.4123047	0.153941552649811
0.4133301	0.0264529919468952
0.4143555	0.209930083388762
0.4153809	0.318798394731859
0.4164062	0.0256450884705532
0.4174316	0.444247394843841
0.418457	0.164867801252951
0.4194824	0.108826498060923
0.4205078	0.259805791323717
0.4215332	0.157741202290394
0.4225586	0.303740267587852
0.423584	0.244197754223615
0.4246094	0.164426495244592
0.4256348	0.10520760851641
0.4266601	0.068354488964474
0.4276855	0.0768425787585633
0.4287109	0.209122442599745
0.4297363	0.222225985809772
0.4307617	0.0207503108420404
0.4317871	0.0626209190125832
0.4328125	0.022502337582946
0.4338379	0.229881704726646
0.4348633	0.133382165811581
0.4358887	0.0732061518891992
0.436914	0.130152737151068
0.4379394	0.048373211461437
0.4389648	0.257680398870198
0.4399902	0.0577538077412667
0.4410156	0.36945926239208
0.442041	0.250137014468951
0.4430664	0.14577210636829
0.4440918	0.1702154255325
0.4451172	0.0600713231540508
0.4461426	0.0484585923139602
0.4471679	0.0832314131315965
0.4481933	0.23677546099782
0.4492187	0.353133331553084
0.4502441	0.249048295222352
0.4512695	0.163303104317802
0.4522949	0.184829567581677
0.4533203	0.193738428738983
0.4543457	0.0999254619454966
0.4553711	0.00639230699748558
0.4563965	0.304015202864396
0.4574218	0.128173572253858
0.4584472	0.178141969985094
0.4594726	0.152764979894415
0.460498	0.191921510661885
0.4615234	0.137423270241119
0.4625488	0.198272088403991
0.4635742	0.0744252238622371
0.4645996	0.123376134336074
0.465625	0.400103854308478
0.4666504	0.0566020527215091
0.4676757	0.16508077047986
0.4687011	0.285970974058173
0.4697265	0.248625958691639
0.4707519	0.259517782689067
0.4717773	0.188763663977207
0.4728027	0.21035560269488
0.4738281	0.481783495300669
0.4748535	0.158357754223026
0.4758789	0.189192026631383
0.4769043	0.221245881532064
0.4779296	0.0561189463025831
0.478955	0.214206256592238
0.4799804	0.262383850961581
0.4810058	0.0884681130120995
0.4820312	0.064546036228234
0.4830566	0.171235315814568
0.484082	0.181230215377311
0.4851074	0.362579451675478
0.4861328	0.0683774008300206
0.4871582	0.122825701592214
0.4881835	0.0485768640504603
0.4892089	0.220914053633342
0.4902343	0.123649572840599
0.4912597	0.208573062756208
0.4922851	0.0829946470725799
0.4933105	0.132467038916093
0.4943359	0.063509683509709
0.4953613	0.0774088183510122
0.4963867	0.0281833005571331
0.4974121	0.0574503195637074
0.4984374	0.0887693212148803
0.4994628	0.378534387143097
0.5004882	0.380603675508971
0.5015136	0.2244413151737
0.502539	0.0975668486899259
0.5035644	0.201959276435158
0.5045898	0.0841545112265065
0.5056152	0.108429337753299
0.5066406	0.117841116755043
0.507666	0.117636130346992
0.5086913	0.543877933033231
0.5097167	0.121281829837977
0.5107421	0.105512734364851
0.5117675	0.26061137689147
0.5127929	0.633348938591891
0.5138183	0.28941488748525
0.5148437	0.0650926768041152
0.5158691	0.136120010188047
0.5168945	0.423186299902253
0.5179199	0.157537536261097
0.5189452	0.0485862281810566
0.5199706	0.1925703242702
0.520996	0.11582411284332
0.5220214	0.0593972011942546
0.5230468	0.249704779699568
0.5240722	0.1186241613558
0.5250976	0.157992913152268
0.526123	0.112973433232103
0.5271484	0.342720571086449
0.5281737	0.155582486902058
0.5291991	0.284441396516084
0.5302245	0.166741306620105
0.5312499	0.010725934020015
0.5322753	0.0881277867418489
0.5333007	0.0738107463967036
0.5343261	0.043256052623768
0.5353515	0.220581255613889
0.5363769	0.231710106689228
0.5374023	0.0789238340783752
0.5384277	0.198451598209785
0.539453	0.11228295429636
0.5404784	0.0619390279581526
0.5415038	0.128634579110493
0.5425292	0.0524949015595934
0.5435546	0.160603068661344
0.54458	0.103468433370432
0.5456054	0.198064928292038
0.5466308	0.146081196557838
0.5476562	0.468212978355331
0.5486816	0.108676234200606
0.5497069	0.178846295265432
0.5507323	0.193550867156001
0.5517577	0.168196330372931
0.5527831	0.106519243759405
0.5538085	0.42947646339745
0.5548339	0.186520415832418
0.5558593	0.189098204949679
0.5568847	0.143238242390789
0.5579101	0.15017635898773
0.5589354	0.110961597740784
0.5599608	0.227916526636683
0.5609862	0.0413068180626129
0.5620116	0.187856677840849
0.563037	0.148356892874546
0.5640624	0.346869294246661
0.5650878	0.181599383306112
0.5661132	0.215290235992462
0.5671386	0.118188297714055
0.568164	0.321246730091069
0.5691894	0.2083789486473
0.5702147	0.217028203259438
0.5712401	0.121375837362889
0.5722655	0.082829528811931
0.5732909	0.046431001626114
0.5743163	0.0372116419214485
0.5753417	0.140869952270037
0.5763671	0.0903458437824351
0.5773925	0.363065487753119
0.5784179	0.0635310607180685
0.5794433	0.16572515486272
0.5804686	0.00445558696755545
0.581494	0.0672008980797206
0.5825194	0.106828730893281
0.5835448	0.0804593731168663
0.5845702	0.267496700646008
0.5855956	0.189995034717148
0.586621	0.13223952095981
0.5876464	0.138921418272543
0.5886718	0.187563775682433
0.5896972	0.176883009083045
0.5907225	0.141515976746274
0.5917479	0.121375473431519
0.5927733	0.119206639501359
0.5937987	0.126847105152794
0.5948241	0.103643389782609
0.5958495	0.0640413255215577
0.5968749	0.139429696977802
0.5979003	0.158056693260496
0.5989257	0.348574381206379
0.5999511	0.0324346431247979
0.6009764	0.18982061245326
0.6020018	0.13885753147032
0.6030272	0.118569370702475
0.6040526	0.110743809115446
0.605078	0.171352721238561
0.6061034	0.285458145221064
0.6071288	0.116262072804816
0.6081542	0.0639428555644874
0.6091796	0.290613122571659
0.610205	0.0791371153937089
0.6112303	0.0501877209037609
0.6122557	0.157151772585462
0.6132811	0.169913997588994
0.6143065	0.175167467724623
0.6153319	0.0762443214391872
0.6163573	0.0616620830104149
0.6173827	0.26707059497118
0.6184081	0.253171807369877
0.6194335	0.0115759900355763
0.6204589	0.0647123804870073
0.6214842	0.0749932292594478
0.6225096	0.144951770554619
0.623535	0.195580633843384
0.6245604	0.15925657770429
0.6255858	0.185419111383461
0.6266112	0.181669065196059
0.6276366	0.159763455490004
0.628662	0.243134048440464
0.6296874	0.100660701911843
0.6307128	0.123850437524984
0.6317381	0.0730166042768116
0.6327635	0.120945358507439
0.6337889	0.0643108982825532
0.6348143	0.0321529072478135
0.6358397	0.103383127480683
0.6368651	0.0836842925337874
0.6378905	0.114349676554472
0.6389159	0.0626467891439178
0.6399413	0.153052589898049
0.6409667	0.0186560716549521
0.641992	0.104249604299239
0.6430174	0.130011476770818
0.6440428	0.0733918824677804
0.6450682	0.0864806448894092
0.6460936	0.108484835077472
0.647119	0.123100949775743
0.6481444	0.109701246226389
0.6491698	0.15599354403767
0.6501952	0.173318504762763
0.6512206	0.0976367859443115
0.6522459	0.13881814967944
0.6532713	0.0772042414844606
0.6542967	0.0796124888965199
0.6553221	0.0875930409138648
0.6563475	0.170380788498427
0.6573729	0.235315660033071
0.6583983	0.122291322009837
0.6594237	0.0928840800268421
0.6604491	0.148279862458098
0.6614745	0.140610137681863
0.6624998	0.163363168155827
0.6635252	0.19715381984941
0.6645506	0.200068005119484
0.665576	0.0821294874387829
0.6666014	0.191684003976884
0.6676268	0.0294999727307668
0.6686522	0.0779166880850162
0.6696776	0.0779717543133082
0.670703	0.146701877228333
0.6717284	0.267470027558793
0.6727537	0.145435266307021
0.6737791	0.0568425922519514
0.6748045	0.0772309790362501
0.6758299	0.36026550952011
0.6768553	0.0474328172080101
0.6778807	0.0348999705192339
0.6789061	0.199546247230385
0.6799315	0.141876478333442
0.6809569	0.043565944083022
0.6819823	0.0791934226165002
0.6830076	0.141155848833114
0.684033	0.182872884305952
0.6850584	0.185268098408684
0.6860838	0.168087849595866
0.6871092	0.169017689091179
0.6881346	0.140817846995942
0.68916	0.0416068202077796
0.6901854	0.132713249213588
0.6912108	0.0854554639841793
0.6922362	0.0857942821602023
0.6932615	0.0933760921109006
0.6942869	0.111075667879302
0.6953123	0.210055325755502
0.6963377	0.228991216666917
0.6973631	0.0554079415294351
0.6983885	0.12729482728574
0.6994139	0.0826219591231447
0.7004393	0.308957645382826
0.7014647	0.214036681162132
0.7024901	0.0412980357122479
0.7035154	0.0866504317729393
0.7045408	0.0510961974222492
0.7055662	0.134512770681123
0.7065916	0.16777609469824
0.707617	0.167972642468863
0.7086424	0.199188354415864
0.7096678	0.10651028451219
0.7106932	0.054509951258295
0.7117186	0.0471821666998984
0.712744	0.0829263221738386
0.7137693	0.0377319227929786
0.7147947	0.106504097725346
0.7158201	0.033622096682081
0.7168455	0.162593482823778
0.7178709	0.0825594740255593
0.7188963	0.0947770138081448
0.7199217	0.175024076663526
0.7209471	0.115384290572574
0.7219725	0.238147405907287
0.7229979	0.0881963642607562
0.7240232	0.150309163056471
0.7250486	0.253879583494781
0.726074	0.0830107227888699
0.7270994	0.0721282108269878
0.7281248	0.102863523289442
0.7291502	0.156949699587408
0.7301756	0.101869982743168
0.731201	0.0978362019135172
0.7322264	0.127671451301035
0.7332518	0.183834610004577
0.7342771	0.0438238729493332
0.7353025	0.159475568240817
0.7363279	0.0478233856469249
0.7373533	0.0434681842946965
0.7383787	0.186564309545133
0.7394041	0.0284682840021699
0.7404295	0.124410334111192
0.7414549	0.178745905213865
0.7424803	0.177992070587294
0.7435057	0.29637793826034
0.744531	0.219136241333559
0.7455564	0.127287019176425
0.7465818	0.120061740252517
0.7476072	0.0351733611360089
0.7486326	0.0745419152529749
0.749658	0.0811756691315631
0.7506834	0.0600768098543897
0.7517088	0.0726070576725224
0.7527342	0.107184811516267
0.7537596	0.0723829508944537
0.7547849	0.0586836123551073
0.7558103	0.112039657028661
0.7568357	0.204758737152777
0.7578611	0.0487119562189623
0.7588865	0.0832668385904545
0.7599119	0.0335704926319767
0.7609373	0.193127161989814
0.7619627	0.078549264715966
0.7629881	0.21382700859338
0.7640135	0.105522450337056
0.7650388	0.0519264378671262
0.7660642	0.0460406705943452
0.7670896	0.0169210301764439
0.768115	0.0614973903896157
0.7691404	0.159979591550899
0.7701658	0.0351678788403784
0.7711912	0.0547735960147705
0.7722166	0.047005044590316
0.773242	0.194372329454796
0.7742674	0.0706563919181251
0.7752927	0.119263005377461
0.7763181	0.0840979992006714
0.7773435	0.0628580764923848
0.7783689	0.127129923458788
0.7793943	0.101380376380456
0.7804197	0.14304157966927
0.7814451	0.0900425448526502
0.7824705	0.0746831181402129
0.7834959	0.049623965472352
0.7845213	0.0704508678371033
0.7855466	0.0768088626756833
0.786572	0.102484725704977
0.7875974	0.0518859400140587
0.7886228	0.120597562933058
0.7896482	0.0638851738386584
0.7906736	0.0851520757234741
0.791699	0.0876142476699949
0.7927244	0.113888513941277
0.7937498	0.0905838830340539
0.7947752	0.105122972461657
0.7958005	0.0755998711755212
0.7968259	0.0537128469685996
0.7978513	0.123282423901775
0.7988767	0.0233476370657182
0.7999021	0.148354384412797
0.8009275	0.0410457404895938
0.8019529	0.127853111084683
0.8029783	0.0896602707008461
0.8040037	0.145750629687645
0.8050291	0.0607618117501881
0.8060544	0.16739742045831
0.8070798	0.1105424851612
0.8081052	0.0625063436422976
0.8091306	0.104850684753457
0.810156	0.086676468338241
0.8111814	0.0344718000454212
0.8122068	0.115298212586633
0.8132322	0.0488585292589994
0.8142576	0.0940250267405785
0.815283	0.0747599215737343
0.8163083	0.0985583375986679
0.8173337	0.0654398963032516
0.8183591	0.0698524335949235
0.8193845	0.023852258191165
0.8204099	0.0430543165622972
0.8214353	0.132886949695273
0.8224607	0.0251198618490648
0.8234861	0.0859159116637308
0.8245115	0.110151255016913
0.8255369	0.13658439167477
0.8265622	0.120658947138619
0.8275876	0.0750396596296892
0.828613	0.0677313058493751
0.8296384	0.0773476335524675
0.8306638	0.141986901018236
0.8316892	0.0459218421106104
0.8327146	0.232076992749131
0.83374	0.0822001972376723
0.8347654	0.125247227127813
0.8357908	0.0481525621020668
0.8368161	0.101902104175932
0.8378415	0.0461565124958169
0.8388669	0.178403830976747
0.8398923	0.0522452416470342
0.8409177	0.143270231410306
0.8419431	0.0510586960918011
0.8429685	0.132053464384989
0.8439939	0.00978910934662684
0.8450193	0.0055900377083026
0.8460447	0.0322937414141161
0.84707	0.15165467049956
0.8480954	0.089031061366914
0.8491208	0.0905530923060372
0.8501462	0.0768874288547419
0.8511716	0.0942612321865272
0.852197	0.0857752149663409
0.8532224	0.168646277835509
0.8542478	0.0464008162974758
0.8552732	0.130941427034069
0.8562986	0.103220741608199
0.8573239	0.0626168983274068
0.8583493	0.126267129971803
0.8593747	0.103642666982584
0.8604001	0.163842199759513
0.8614255	0.0583696448141138
0.8624509	0.13153025217502
0.8634763	0.0711766401115378
0.8645017	0.0863140671331041
0.8655271	0.0975078912428328
0.8665525	0.0833197057043776
0.8675778	0.194994443079567
0.8686032	0.0516441441877518
0.8696286	0.108428301746556
0.870654	0.0445479322187068
0.8716794	0.147084562689054
0.8727048	0.0120306054051106
0.8737302	0.134294832244971
0.8747556	0.132424138934901
0.875781	0.0988581664357199
0.8768064	0.138937477319521
0.8778317	0.136500871316276
0.8788571	0.0582609103566808
0.8798825	0.0863898217869819
0.8809079	0.0552661961902871
0.8819333	0.0861887917271944
0.8829587	0.115782010455276
0.8839841	0.0871052069743095
0.8850095	0.0768562667436488
0.8860349	0.131293057377769
0.8870603	0.0470479602167229
0.8880856	0.137844312876883
0.889111	0.105880373262102
0.8901364	0.157489023933685
0.8911618	0.101148632887002
0.8921872	0.0630550968707397
0.8932126	0.188235584487016
0.894238	0.0674346999147664
0.8952634	0.0324234884547102
0.8962888	0.077377402677325
0.8973142	0.108767646438238
0.8983395	0.0428494821141009
0.8993649	0.093716182940799
0.9003903	0.0786302229902892
0.9014157	0.121597840171591
0.9024411	0.0344397451423787
0.9034665	0.116155889421155
0.9044919	0.0239800620156204
0.9055173	0.112722356963011
0.9065427	0.0637453221779057
0.9075681	0.0319974815143567
0.9085934	0.0668615228274514
0.9096188	0.191530141798706
0.9106442	0.0265624448612868
0.9116696	0.0937879767814199
0.912695	0.0882174070513943
0.9137204	0.0306814785191643
0.9147458	0.0287536814062221
0.9157712	0.0903493535996473
0.9167966	0.0589364794092614
0.917822	0.159724252510506
0.9188473	0.157872285414888
0.9198727	0.0834592162884873
0.9208981	0.05992919943999
0.9219235	0.0466709823741584
0.9229489	0.0650896947633418
0.9239743	0.0941794203531387
0.9249997	0.110921706191266
0.9260251	0.0776924439528356
0.9270505	0.0487552298597904
0.9280759	0.0592774079796747
0.9291012	0.115007342341069
0.9301266	0.0588131309714776
0.931152	0.0256245201307203
0.9321774	0.147820312551065
0.9332028	0.00683855981281417
0.9342282	0.0725714590733217
0.9352536	0.121791300997497
0.936279	0.0156303575963092
0.9373044	0.0692829412390128
0.9383298	0.1061442160744
0.9393551	0.132696422749637
0.9403805	0.0584971358174578
0.9414059	0.0413662127388162
0.9424313	0.123698750349352
0.9434567	0.129156817456389
0.9444821	0.134042511379609
0.9455075	0.021200554866135
0.9465329	0.0910363363277324
0.9475583	0.0982825233006894
0.9485837	0.0254622971409671
0.949609	0.146283405251446
0.9506344	0.0823318795711236
0.9516598	0.03748503915682
0.9526852	0.0342071962265047
0.9537106	0.0970172759811308
0.954736	0.0298390263957148
0.9557614	0.0244695295625694
0.9567868	0.0778191074097679
0.9578122	0.0624250019925795
0.9588376	0.0767580453171028
0.9598629	0.0216723847453505
0.9608883	0.0542560343743376
0.9619137	0.0434139238501566
0.9629391	0.119372752377765
0.9639645	0.104891877444276
0.9649899	0.163047787904916
0.9660153	0.0936249699358398
0.9670407	0.0661263285901584
0.9680661	0.0428435701874989
0.9690915	0.0894558917671765
0.9701168	0.0555734194658211
0.9711422	0.09178316425054
0.9721676	0.121586827905419
0.973193	0.0344976146254563
0.9742184	0.0630837562305285
0.9752438	0.133085934735242
0.9762692	0.079217713286558
0.9772946	0.124485069917587
0.97832	0.0989613945763185
0.9793454	0.0595463516627593
0.9803707	0.135652520124397
0.9813961	0.088153322032646
0.9824215	0.0817349523653113
0.9834469	0.0433614291811755
0.9844723	0.0389018145848982
0.9854977	0.0286519629784611
0.9865231	0.0775245430042158
0.9875485	0.067809090236295
0.9885739	0.0982560842031525
0.9895993	0.0893933494304968
0.9906246	0.0861850238954037
0.99165	0.0808824615294509
0.9926754	0.05452215979816
0.9937008	0.114498829240807
0.9947262	0.133125214737315
0.9957516	0.0562961793060559
0.996777	0.120952234995134
0.9978024	0.104208513576673
0.9988278	0.190642790460522
0.9998532	0.0335334609802239
1.000879	0.0298425292452146
1.001904	0.089448730622209
1.002929	0.142844227432376
1.003955	0.0314303398504964
1.00498	0.0425837631087916
1.006005	0.0818303667265032
1.007031	0.0643558535806192
1.008056	0.100156265433129
1.009082	0.110576007777818
1.010107	0.156996644544736
1.011132	0.060412786835137
1.012158	0.0901631366915931
1.013183	0.195176918257319
1.014209	0.174445622867512
1.015234	0.15826552175891
1.016259	0.0683212298044612
1.017285	0.0915411215181991
1.01831	0.0165896379867166
1.019336	0.181007788387919
1.020361	0.0895643326721179
1.021386	0.04950623803002
1.022412	0.126999442519672
1.023437	0.117087892231433
1.024463	0.169449454739324
1.025488	0.119322054547724
1.026513	0.026398404932267
1.027539	0.159685452975776
1.028564	0.146910312071509
1.029589	0.0505133274965617
1.030615	0.0910327273538396
1.03164	0.0393314175035892
1.032666	0.0585777501698051
1.033691	0.069371271855201
1.034716	0.115224972043227
1.035742	0.12550498750214
1.036767	0.0866092812488021
1.037793	0.0754626974014475
1.038818	0.186701257532593
1.039843	0.123620421944004
1.040869	0.112503396567802
1.041894	0.233475967200267
1.04292	0.147349449649478
1.043945	0.0548397589176548
1.04497	0.0403129383180165
1.045996	0.129024384266803
1.047021	0.0229950310194746
1.048046	0.0927879162951578
1.049072	0.0474497184391773
1.050097	0.0620770906129226
1.051123	0.130702790712436
1.052148	0.10390893817567
1.053173	0.118739133281147
1.054199	0.126584755845402
1.055224	0.112297662612444
1.05625	0.0666723263805644
1.057275	0.0398501896855774
1.0583	0.0512009414510368
1.059326	0.062049208819209
1.060351	0.0826812783475981
1.061377	0.0410323968756396
1.062402	0.100480099735656
1.063427	0.0288117738236601
1.064453	0.124884117255678
1.065478	0.179041704392748
1.066504	0.228160133163574
1.067529	0.0279758028454484
1.068554	0.0895729692129774
1.06958	0.0970607540789273
1.070605	0.153956497691031
1.07163	0.2273046604437
1.072656	0.259683770630049
1.073681	0.412966157674657
1.074707	0.478837085081482
1.075732	0.422227887264891
1.076757	0.661942626988246
1.077783	0.634233763783197
1.078808	0.702399755979528
1.079834	0.924660783752101
1.080859	1.14087079071209
1.081884	1.12730939986479
1.08291	1.46596136416795
1.083935	1.55165875369844
1.084961	1.67714318524558
1.085986	2.05856915354938
1.087011	2.1963699111377
1.088037	3.05912645686137
1.089062	4.48827737284161
1.090087	6.48317874083547
1.091113	8.03251363337243
1.092138	10.5318031730476
1.093164	11.8842071269135
1.094189	13.9021736669465
1.095214	15.2028478044493
1.09624	16.4347861059065
1.097265	19.8303018412712
1.098291	20.0113771996357
1.099316	24.0571403799392
1.100341	24.562971858098
1.101367	25.2375499345445
1.102392	26.3260551215925
1.103418	26.1964919628869
1.104443	28.9235591522638
1.105468	28.2326228427328
1.106494	28.4331946449656
1.107519	26.1965717351586
1.108544	31.092574747026
1.10957	28.8671875709284
1.110595	29.5490689387212
1.111621	31.1245275405186
1.112646	29.5131158361329
1.113671	30.5239960866594
1.114697	27.6648576346568
1.115722	26.0485700401143
1.116748	26.4261194544615
1.117773	26.8449302257484
1.118798	24.449220137307
1.119824	25.3086898264806
1.120849	25.8427591158104
1.121875	23.8522586090694
1.1229	22.7435033527577
1.123925	22.5408125620511
1.124951	19.8556698362181
1.125976	20.5383522227889
1.127002	20.2011337842073
1.128027	20.3609312504168
1.129052	19.2502170308025
1.130078	20.3088985052021
1.131103	20.2972403184891
1.132128	20.8252210180437
1.133154	19.6760722650438
1.134179	19.9223921366919
1.135205	21.0958702225052
1.13623	19.6798014780297
1.137255	20.0745504682725
1.138281	20.3007631213225
1.139306	20.392172837128
1.140332	19.7707017827112
1.141357	19.8150685824148
1.142382	19.592823168094
1.143408	21.7147126098067
1.144433	21.2619640478959
1.145459	20.6452743870967
1.146484	20.2431738144504
1.147509	19.3223351245468
1.148535	21.1059476377897
1.14956	19.6323794510484
1.150585	19.0641531617221
1.151611	18.6443851458288
1.152636	20.2725920208566
1.153662	20.443937608554
1.154687	18.7757742086964
1.155712	17.938481831311
1.156738	17.4511906625401
1.157763	18.5297203244546
1.158789	16.8719186186375
1.159814	16.6667428555942
1.160839	16.0172791003841
1.161865	16.7317482932569
1.16289	15.8221432970771
1.163916	15.3989585401554
1.164941	14.6098677873022
1.165966	14.4365533069173
1.166992	15.1676399908081
1.168017	13.6912932394542
1.169042	15.3969112078643
1.170068	14.7020219083805
1.171093	13.6794972955765
1.172119	12.7454312939103
1.173144	13.7918840315167
1.174169	13.3341905725845
1.175195	12.8381357184066
1.17622	13.0977494796364
1.177246	13.6532423498285
1.178271	12.8598573240894
1.179296	12.3444776113514
1.180322	11.1319072370524
1.181347	11.2336481984322
1.182373	11.0994574685
1.183398	11.1213547839364
1.184423	9.40499246111481
1.185449	9.25665851793643
1.186474	8.45135781691368
1.1875	8.45864197082783
1.188525	9.15510464233829
1.18955	9.0878395221519
1.190576	9.42289215360656
1.191601	9.11538337201618
1.192626	8.86136629462353
1.193652	8.40091095642543
1.194677	9.31149387127651
1.195703	8.62041771157756
1.196728	8.88084124326435
1.197753	8.60796768037114
1.198779	9.35123127718313
1.199804	9.37691082770461
1.20083	9.34349487752955
1.201855	8.96761264580412
1.20288	9.71459299581228
1.203906	10.1943868441591
1.204931	10.11367369392
1.205957	10.1842434416409
1.206982	10.7360136962799
1.208007	10.3096445786802
1.209033	10.7079782273535
1.210058	9.91279396410487
1.211083	11.7553736022723
1.212109	11.2985112428348
1.213134	11.7423442554789
1.21416	12.3942926981706
1.215185	12.4888125787292
1.21621	12.9026054219814
1.217236	13.0845340076036
1.218261	12.6078742678915
1.219287	13.2860640015741
1.220312	12.1940650051315
1.221337	12.115212909295
1.222363	12.5223336544751
1.223388	11.1902966892272
1.224414	10.3345985854314
1.225439	11.2547925511073
1.226464	10.589840064483
1.22749	9.56338384084028
1.228515	9.87067328735771
1.229541	8.86861397328269
1.230566	8.67688940361118
1.231591	7.94483727450547
1.232617	7.82360773968922
1.233642	6.88973573725328
1.234667	6.82237254638744
1.235693	6.58856382883349
1.236718	5.89289226952818
1.237744	5.40241686683405
1.238769	4.69887845094774
1.239794	4.63938056331181
1.24082	4.23695266129681
1.241845	4.23349017206268
1.242871	3.8513556253818
1.243896	3.7111220640173
1.244921	3.91925974370595
1.245947	3.77238392642875
1.246972	3.60749435528775
1.247998	3.70990608233807
1.249023	3.96966023576943
1.250048	3.84738390597884
1.251074	4.06941978959225
1.252099	4.23900064840538
1.253124	4.63748724817709
1.25415	4.53536161310961
1.255175	5.1127817770119
1.256201	5.44495326206727
1.257226	5.53580536878836
1.258251	6.06982102077681
1.259277	6.98215553332007
1.260302	7.2755836201164
1.261328	7.25823797206931
1.262353	7.46683821485299
1.263378	9.27626022236731
1.264404	8.13082891022392
1.265429	8.71057873595745
1.266455	9.08618923903575
1.26748	9.19863598849108
1.268505	8.97520355521601
1.269531	9.36021698725692
1.270556	10.1958756236504
1.271582	9.99150104819111
1.272607	10.0688561234096
1.273632	10.9077149197253
1.274658	11.2448036288928
1.275683	10.4425431015006
1.276708	10.571184636714
1.277734	9.90690815213475
1.278759	10.005207561606
1.279785	9.41918168431862
1.28081	9.22923699451829
1.281835	9.74373345348368
1.282861	9.80742296117349
1.283886	8.74174214626267
1.284912	8.79032392405218
1.285937	8.73791467792095
1.286962	8.3241993170138
1.287988	8.2773085164232
1.289013	7.7796015658594
1.290039	7.41977122782563
1.291064	7.53746652351001
1.292089	7.28541667691211
1.293115	6.48757487463037
1.29414	6.44403843549047
1.295165	5.68679341778801
1.296191	6.15583979686883
1.297216	5.66158830564931
1.298242	5.20642028183137
1.299267	4.91471201264204
1.300292	4.51035017207071
1.301318	4.18283900423842
1.302343	3.96609038026569
1.303369	3.61913514901351
1.304394	3.04554882936344
1.305419	2.77717831325574
1.306445	2.33381257397418
1.30747	2.04718204465926
1.308496	1.69960110101007
1.309521	1.39017172210552
1.310546	1.06816410792979
1.311572	0.884386800668265
1.312597	0.707632450280161
1.313622	0.733805292194871
1.314648	0.99847592979801
1.315673	1.1455415759823
1.316699	1.47471856085222
1.317724	1.80414545397877
1.318749	2.16889905158787
1.319775	2.38654165872084
1.3208	2.96602611326418
1.321826	3.19229542154983
1.322851	3.74780480791375
1.323876	3.68259980509442
1.324902	4.53502063361153
1.325927	4.4312280405848
1.326953	5.0642486166621
1.327978	5.19174240287343
1.329003	5.81483919241289
1.330029	6.27644703727149
1.331054	6.22514673514272
1.33208	6.59716353002743
1.333105	6.73466501673023
1.33413	7.12436323647503
1.335156	7.45847011700279
1.336181	7.55640325185283
1.337206	7.93453675342153
1.338232	8.27272873562025
1.339257	8.57589810320931
1.340283	8.3560941562422
1.341308	9.09560714695283
1.342333	8.35710206849145
1.343359	8.90362370393583
1.344384	9.28172192435714
1.34541	8.83948673732146
1.346435	8.91765926336979
1.34746	9.10509424807153
1.348486	8.4602344572299
1.349511	8.64287599934333
1.350537	8.1399005777322
1.351562	7.5932105987158
1.352587	7.8389734549854
1.353613	7.71781114960583
1.354638	7.92913129963125
1.355663	7.67332473488103
1.356689	7.48334841929661
1.357714	7.36109311616855
1.35874	7.30454885380925
1.359765	7.08925818063428
1.36079	6.84045176069542
1.361816	6.79107913139422
1.362841	6.48723838166327
1.363867	5.89964908717841
1.364892	5.57537812052919
1.365917	5.67231440232935
1.366943	4.98586573653092
1.367968	4.75084848591744
1.368994	4.79075478312228
1.370019	4.66710780144502
1.371044	4.01099844080895
1.37207	3.9237038730866
1.373095	3.75389140778273
1.374121	3.51122456603006
1.375146	3.08170275396525
1.376171	3.12616725702337
1.377197	2.83682751652651
1.378222	2.51034275703504
1.379247	2.27550503135014
1.380273	2.10330103692767
1.381298	1.8228065885469
1.382324	1.7115015043058
1.383349	1.3758281515342
1.384374	1.12460068995551
1.3854	0.894709124815864
1.386425	0.586310554885583
1.387451	0.367017060925647
1.388476	0.280010927570768
1.389501	0.379863502842705
1.390527	0.585405887703677
1.391552	0.898355574180118
1.392578	1.15002067746506
1.393603	1.47337226325257
1.394628	1.83931415787346
1.395654	2.25280067839493
1.396679	2.54526039019861
1.397704	2.90774215150192
1.39873	3.30161064232065
1.399755	3.51390148529979
1.400781	4.21606054091897
1.401806	4.4375842408991
1.402831	5.14603965192127
1.403857	5.06430512063254
1.404882	5.37959733680087
1.405908	5.65516320762858
1.406933	6.32262591741003
1.407958	6.13959355912629
1.408984	6.2667032652188
1.410009	6.65186024806783
1.411035	7.07568127283939
1.41206	7.22170192724804
1.413085	7.36536930797214
1.414111	7.49222248615837
1.415136	7.40291346831786
1.416161	7.65422809761492
1.417187	7.79925181802524
1.418212	7.7073146675913
1.419238	7.49072909279097
1.420263	7.33236914258584
1.421288	7.02612325411233
1.422314	7.42427709643902
1.423339	6.54608368826194
1.424365	7.12820461818949
1.42539	6.95425715958685
1.426415	6.44467663510164
1.427441	6.96013685457172
1.428466	6.37165740896888
1.429492	6.31392850022314
1.430517	6.24609520796417
1.431542	6.12397917108313
1.432568	6.25563136798333
1.433593	6.31084161817463
1.434619	5.86336461274122
1.435644	6.11202807895162
1.436669	5.77468158286541
1.437695	5.58405384645537
1.43872	5.33713472358368
1.439745	5.28219437776811
1.440771	5.2243214178005
1.441796	5.02705004433654
1.442822	4.83667335052565
1.443847	4.78877698963942
1.444872	4.57714769907752
1.445898	4.51085528589834
1.446923	4.15836775489735
1.447949	4.1532231370526
1.448974	4.18246714574311
1.449999	3.83815408253906
1.451025	3.80158597875005
1.45205	3.75858808782686
1.453076	3.48566394232734
1.454101	3.28760296804478
1.455126	3.16948015235863
1.456152	3.12051098817165
1.457177	2.94723262978849
1.458202	2.70952192947288
1.459228	2.56530868784811
1.460253	2.31390755030295
1.461279	2.24124065785805
1.462304	2.15012555440975
1.463329	2.18035291644256
1.464355	1.91547229482783
1.46538	1.8169457839109
1.466406	1.67639116653311
1.467431	1.64154672583617
1.468456	1.74524653776966
1.469482	1.8468796529777
1.470507	2.04293378144785
1.471533	2.0830742650537
1.472558	2.42370025331934
1.473583	2.7501872995506
1.474609	2.8156746421959
1.475634	3.17011607046808
1.47666	3.18791996984194
1.477685	3.44298239445231
1.47871	3.52677512821175
1.479736	4.17079402998482
1.480761	4.54815114885785
1.481786	4.44841034198615
1.482812	4.70687833712154
1.483837	4.66452199356815
1.484863	5.09267301345335
1.485888	4.69533398082565
1.486913	5.20150456049036
1.487939	4.94289138713415
1.488964	5.22434001136842
1.48999	5.33987281759791
1.491015	5.30107343874974
1.49204	5.48806746595519
1.493066	5.39141711784063
1.494091	5.20285768479689
1.495117	5.39391423654446
1.496142	5.17730218550646
1.497167	5.12979901450904
1.498193	4.92333662619834
1.499218	4.8507307860909
1.500243	5.62642673395335
1.501269	5.28256381233393
1.502294	5.02327906787439
1.50332	5.14657492860106
1.504345	5.13113980960371
1.50537	5.13119508645403
1.506396	4.99366131931322
1.507421	5.11207136696142
1.508447	5.00295818629469
1.509472	4.9768220683409
1.510497	4.96188275934065
1.511523	4.86018411999484
1.512548	4.75410674085328
1.513574	4.80920979013559
1.514599	4.5915397926284
1.515624	4.8415318183671
1.51665	4.86394935920863
1.517675	4.55112417164832
1.5187	4.60690179042716
1.519726	4.33900026629234
1.520751	4.36477746724252
1.521777	4.24871211452706
1.522802	4.25894390822537
1.523827	4.33171069110138
1.524853	4.3057613429749
1.525878	4.02865904751025
1.526904	4.0198164720292
1.527929	3.99390750114384
1.528954	3.8115051832856
1.52998	3.84565688412708
1.531005	3.73500123313009
1.532031	3.62999257569833
1.533056	3.35295659620043
1.534081	3.34948572363356
1.535107	3.30153491438815
1.536132	3.05696062444841
1.537158	2.9562408929047
1.538183	2.91017151137747
1.539208	2.96216260746726
1.540234	2.71233457688133
1.541259	2.77781136435
1.542284	2.54063122926434
1.54331	2.41470116855738
1.544335	2.41186836082569
1.545361	2.33786195066026
1.546386	2.23411367448925
1.547411	2.32148345170286
1.548437	2.26261940498087
1.549462	2.30003640492928
1.550488	2.25718040816421
1.551513	2.64405445554782
1.552538	2.34543004976827
1.553564	2.42439658037459
1.554589	2.39437229254292
1.555615	2.45724477987629
1.55664	2.61997969559308
1.557665	2.47742855568692
1.558691	2.72730848020946
1.559716	2.74179957039711
1.560741	2.71616166031442
1.561767	2.74565140958462
1.562792	2.83000320873412
1.563818	2.85921458729257
1.564843	2.94492843249153
1.565868	3.01937784822056
1.566894	2.83986161617939
1.567919	2.97851922913765
1.568945	3.02431634461794
1.56997	3.07626857810319
1.570995	3.19615950018534
1.572021	3.04687861908223
1.573046	3.26477542309855
1.574072	3.35018622488795
1.575097	3.17163221269002
1.576122	2.97973103892818
1.577148	3.0959039973256
1.578173	3.33334318049375
1.579199	3.12979885334585
1.580224	3.07104117308674
1.581249	3.09888278984863
1.582275	3.14009293521936
1.5833	3.13937010665743
1.584325	3.04967833694064
1.585351	3.03818933259483
1.586376	3.04651921698679
1.587402	3.129503659925
1.588427	2.92780992479994
1.589452	2.8757482219765
1.590478	3.14775409261556
1.591503	2.78354995946484
1.592529	2.84440404471631
1.593554	2.85185013591195
1.594579	3.07353736048742
1.595605	2.97109673774106
1.59663	2.84279524086154
1.597656	2.96987839720417
1.598681	2.96040172841795
1.599706	2.95820763850833
1.600732	2.86767240256635
1.601757	2.79673738789898
1.602782	2.92915120517771
1.603808	2.70740457746898
1.604833	2.68127780072361
1.605859	2.67586957552501
1.606884	2.51726051567254
1.607909	2.46617043622699
1.608935	2.5291737830435
1.60996	2.64315273280074
1.610986	2.25470098092696
1.612011	2.26763742525406
1.613036	2.1419876537535
1.614062	2.08692182606793
1.615087	1.99046069563732
1.616113	1.89625377660527
1.617138	1.80645981537323
1.618163	1.80262680909896
1.619189	1.74634840704397
1.620214	1.72928268599377
1.621239	1.72033475166993
1.622265	1.56788615438368
1.62329	1.36050473574097
1.624316	1.35290450037861
1.625341	1.24754375461984
1.626366	1.64444453568211
1.627392	1.3180065806128
1.628417	1.27806155672978
1.629443	1.30304284826948
1.630468	1.2240213077071
1.631493	1.13481652228808
1.632519	1.08101842681481
1.633544	1.11824006532805
1.63457	1.13819718094446
1.635595	1.11641404711609
1.63662	1.31154762416776
1.637646	1.20703794463265
1.638671	1.19297255979667
1.639697	1.25428150803583
1.640722	1.26204834942566
1.641747	1.3361270256236
1.642773	1.21093261868035
1.643798	1.31325561698553
1.644823	1.2119196637271
1.645849	1.33902733187941
1.646874	1.30299626089298
1.6479	1.26782853049558
1.648925	1.22462497953465
1.64995	1.27776383108764
1.650976	1.26601669329419
1.652001	1.25622631379854
1.653027	1.24418343717478
1.654052	1.31507766294544
1.655077	1.30455613448967
1.656103	1.38311039462737
1.657128	1.2537728837123
1.658154	1.42352147378571
1.659179	1.35287115375501
1.660204	1.35653430100164
1.66123	1.35368168332755
1.662255	1.46353650514595
1.66328	1.33290190031832
1.664306	1.39147578283572
1.665331	1.32987546228291
1.666357	1.31188269602089
1.667382	1.31289054011386
1.668407	1.35699925811131
1.669433	1.29668333735461
1.670458	1.38084882082615
1.671484	1.3090897156639
1.672509	1.36441017113758
1.673534	1.20825561122436
1.67456	1.25820749885747
1.675585	1.21481552519918
1.676611	1.2172680250697
1.677636	1.37385974945065
1.678661	1.1506699927174
1.679687	1.13411497050431
1.680712	1.1069658728596
1.681738	1.11840302250365
1.682763	1.07883509184367
1.683788	0.978370301010788
1.684814	0.985135837983291
1.685839	0.989346790128805
1.686864	0.889952110267519
1.68789	0.882249271761337
1.688915	0.869410607652736
1.689941	0.828320763598837
1.690966	0.874445032507961
1.691991	0.745352204630542
1.693017	0.706282677497636
1.694042	0.681704244826633
1.695068	0.638359595050329
1.696093	0.509289602632775
1.697118	0.571231239135837
1.698144	0.52944115209532
1.699169	0.511761128757558
1.700195	0.443147205605293
1.70122	0.412991444100164
1.702245	0.478865948365365
1.703271	0.414285112905714
1.704296	0.357360126601066
1.705321	0.412905651641779
1.706347	0.387204869919013
1.707372	0.460341495775919
1.708398	0.345735528176857
1.709423	0.327893245255174
1.710448	0.34034444378065
1.711474	0.290748442810069
1.712499	0.216707382936083
1.713525	0.256229743079916
1.71455	0.315646410837218
1.715575	0.236925154296225
1.716601	0.240373574545517
1.717626	0.271655067576432
1.718652	0.29434051002261
1.719677	0.253109793873052
1.720702	0.307869519883895
1.721728	0.261617363699832
1.722753	0.310958376930708
1.723778	0.246692617541425
1.724804	0.31038867082223
1.725829	0.260464523853157
1.726855	0.335630274560043
1.72788	0.304884127805188
1.728905	0.258698967418595
1.729931	0.278389861823397
1.730956	0.241381690142832
1.731982	0.227883213029321
1.733007	0.240179101121183
1.734032	0.272415024996174
1.735058	0.299519545076344
1.736083	0.214420921074433
1.737109	0.310497012986744
1.738134	0.311527329459953
1.739159	0.317058279835254
1.740185	0.228489338384647
1.74121	0.332734737951695
1.742236	0.322975753350991
1.743261	0.339770132179566
1.744286	0.32663888836795
1.745312	0.277540081011654
1.746337	0.260789334539682
1.747362	0.185749845563166
1.748388	0.213112124369787
1.749413	0.265822345339104
1.750439	0.257702398457019
1.751464	0.22180576050024
1.752489	0.259378044649482
1.753515	0.192406885165656
1.75454	0.249241650857657
1.755566	0.188578169154465
1.756591	0.140848689703311
1.757616	0.242022018672371
1.758642	0.135461203702176
1.759667	0.160642065313728
1.760693	0.219691919042326
1.761718	0.0484464726964843
1.762743	0.188875185662528
1.763769	0.106963286696797
1.764794	0.116802177895014
1.765819	0.12539597448062
1.766845	0.127579267753442
1.76787	0.0791816255772695
1.768896	0.0797655375034252
1.769921	0.125815557514084
1.770946	0.144807872687069
1.771972	0.0971808811145064
1.772997	0.143044695437573
1.774023	0.140541962185342
1.775048	0.0967627893222663
1.776073	0.0905657318640478
1.777099	0.0577134957340075
1.778124	0.0714362289377267
1.77915	0.109413134306783
1.780175	0.0609247144908222
1.7812	0.0597065833120218
1.782226	0.0634835165629292
1.783251	0.0761762433263842
1.784277	0.0265334486340051
1.785302	0.0589906348413007
1.786327	0.0642597219338039
1.787353	0.0440133554279437
1.788378	0.0444553999867949
1.789403	0.0530985077829886
1.790429	0.0134457515694992
1.791454	0.0430265012551393
1.79248	0.0944982850380016
1.793505	0.0171287387217069
1.79453	0.0924203610956644
1.795556	0.0843183391903215
1.796581	0.0914766033442803
1.797607	0.0583258973574046
1.798632	0.055298925850831
1.799657	0.0138966586847382
1.800683	0.0492260901940069
1.801708	0.0311276923622308
1.802734	0.0149541515886693
1.803759	0.0317796326715713
1.804784	0.043949505806019
1.80581	0.0612780661797351
1.806835	0.0982381423811062
1.80786	0.0673016026008334
1.808886	0.020518072098221
1.809911	0.0916249206957638
1.810937	0.070318081322898
1.811962	0.0584891826341222
1.812987	0.0258010513893351
1.814013	0.035475733964162
1.815038	0.090419427355126
1.816064	0.0313109348866893
1.817089	0.0941600556576795
1.818114	0.0693713282516953
1.81914	0.0404811232962206
1.820165	0.0756713278151408
1.821191	0.0172911651692447
1.822216	0.0573572635067652
1.823241	0.080971952646049
1.824267	0.0388245095556066
1.825292	0.117788830914937
1.826317	0.0734608097376254
1.827343	0.0847998131610701
1.828368	0.026431482586621
1.829394	0.10052890060199
1.830419	0.0407174528403104
1.831444	0.038107546752915
1.83247	0.0855304698157367
1.833495	0.0784995431280826
1.834521	0.0882012285961239
1.835546	0.109623398942014
1.836571	0.0525717864008158
1.837597	0.0907853529620302
1.838622	0.123967197812044
1.839648	0.132133986231029
1.840673	0.0365773125078183
1.841698	0.117663680045068
1.842724	0.101577939034239
1.843749	0.0954446783124364
1.844775	0.072356154950125
1.8458	0.0700798778106997
1.846825	0.0401987431931522
1.847851	0.0821291513712804
1.848876	0.0324067207981027
1.849901	0.11674030026965
1.850927	0.0570140769909385
1.851952	0.110948636221086
1.852978	0.105903345224032
1.854003	0.15792735953033
1.855028	0.15060639371842
1.856054	0.197112170716824
1.857079	0.0965495071418249
1.858105	0.135080943676486
1.85913	0.0721269477218196
1.860155	0.154518095590426
1.861181	0.0933583775069388
1.862206	0.126253345381122
1.863232	0.114652507020187
1.864257	0.144453043086689
1.865282	0.126864705125287
1.866308	0.094588403035914
1.867333	0.173733443534322
1.868358	0.118283210623673
1.869384	0.131103533376824
1.870409	0.12404476757801
1.871435	0.158277081200822
1.87246	0.178057132381941
1.873485	0.139812624261754
1.874511	0.158956083930964
1.875536	0.190568379677023
1.876562	0.206924164475612
1.877587	0.087053945253596
1.878612	0.094134106658266
1.879638	0.084769193305491
1.880663	0.153107322159557
1.881689	0.203749656559441
1.882714	0.215062962163642
1.883739	0.160158091496027
1.884765	0.127581019748389
1.88579	0.125312541989779
1.886816	0.192997652924506
1.887841	0.177184944219852
1.888866	0.174224837932627
1.889892	0.162275613731884
1.890917	0.170875672115242
1.891942	0.143516754438024
1.892968	0.197976234964225
1.893993	0.224382873918859
1.895019	0.20649182423607
1.896044	0.121315316488084
1.897069	0.225685452183188
1.898095	0.250819412790099
1.89912	0.218612889366135
1.900146	0.220793716462131
1.901171	0.216297557493728
1.902196	0.240029776985107
1.903222	0.174538884072234
1.904247	0.172550991531579
1.905273	0.242030879181703
1.906298	0.23443937684924
1.907323	0.254460555279716
1.908349	0.23229879390209
1.909374	0.252315138350793
1.910399	0.210880395991899
1.911425	0.276780059013149
1.91245	0.235043480016294
1.913476	0.329707278987544
1.914501	0.296250626789953
1.915526	0.222247127443153
1.916552	0.245227652284749
1.917577	0.256469110862618
1.918603	0.280615633308654
1.919628	0.303332931369906
1.920653	0.289423511984289
1.921679	0.317192619265221
1.922704	0.356084458369584
1.92373	0.301177479955457
1.924755	0.380691352640538
1.92578	0.353450067793034
1.926806	0.312350645938519
1.927831	0.302465940502615
1.928856	0.294387309001565
1.929882	0.35184464331861
1.930907	0.297828591545221
1.931933	0.308306436748035
1.932958	0.340630568084134
1.933983	0.335634552888957
1.935009	0.285377706052159
1.936034	0.359686987251096
1.93706	0.274678236402031
1.938085	0.297936419905944
1.93911	0.376218066452906
1.940136	0.35150184231786
1.941161	0.408517923477796
1.942187	0.451305724572977
1.943212	0.342405607431216
1.944237	0.290344528039638
1.945263	0.331633025094779
1.946288	0.364807830015092
1.947314	0.363690933463154
1.948339	0.335075032840357
1.949364	0.326662589460333
1.95039	0.348303210003238
1.951415	0.377909371786752
1.95244	0.325575598491165
1.953466	0.395695759513013
1.954491	0.375833090137763
1.955517	0.283773976667211
1.956542	0.26998474026526
1.957567	0.29072774949227
1.958593	0.316880703175249
1.959618	0.313458475944805
1.960644	0.297872862645391
1.961669	0.270781352825748
1.962694	0.308630930459829
1.96372	0.27625045584885
1.964745	0.332553238904465
1.965771	0.328200782045382
1.966796	0.325408186458193
1.967821	0.320320664768559
1.968847	0.266571667429718
1.969872	0.273653146345607
1.970897	0.331876330025092
1.971923	0.249714388537885
1.972948	0.284431187840187
1.973974	0.291786104151532
1.974999	0.251516013773298
1.976024	0.275680109065308
1.97705	0.295811972765712
1.978075	0.268625794771128
1.979101	0.298531110236371
1.980126	0.297590199846836
1.981151	0.27418520271564
1.982177	0.295745262716835
1.983202	0.264452816432688
1.984228	0.306771181162051
1.985253	0.286851226022829
1.986278	0.296176224781167
1.987304	0.268138676729878
1.988329	0.264909785166687
1.989355	0.27074551220652
1.99038	0.282574460549144
1.991405	0.320009543697215
1.992431	0.313992845945322
1.993456	0.329195107156303
1.994481	0.282441729669396
1.995507	0.314546001557563
1.996532	0.323233668841351
1.997558	0.331055757401922
1.998583	0.341222488330146
1.999608	0.342611131579419
2.000634	0.317225406118504
2.001659	0.328096118557959
2.002685	0.337496235524526
2.00371	0.30631274850871
2.004735	0.385260258700534
2.005761	0.337716714085614
2.006786	0.354929483846158
2.007812	0.362275619047434
2.008837	0.429893080083234
2.009862	0.364339263671224
2.010888	0.334741750525644
2.011913	0.337253074550329
2.012938	0.33338644162839
2.013964	0.440936367151392
2.014989	0.408040305679182
2.016015	0.372663628328618
2.01704	0.406632282238306
2.018065	0.354837896506278
2.019091	0.394847645693627
2.020116	0.338965299195239
2.021142	0.366232838942455
2.022167	0.315653986843347
2.023192	0.390654010665532
2.024218	0.353206908003368
2.025243	0.33339104371373
2.026269	0.300633610027901
2.027294	0.328677452694553
2.028319	0.342106754923445
2.029345	0.338570532722253
2.03037	0.322381955096311
2.031395	0.307369886987696
2.032421	0.302545290682657
2.033446	0.347985019316206
2.034472	0.295397829824844
2.035497	0.303221699106446
2.036522	0.252270011685258
2.037548	0.265748836231425
2.038573	0.236211925602773
2.039599	0.2316143562574
2.040624	0.209300198386553
2.041649	0.220388221109682
2.042675	0.289967482805435
2.0437	0.234381637100363
2.044726	0.234428582616903
2.045751	0.254198623402429
2.046776	0.185188150064441
2.047802	0.190085076524777
2.048827	0.279548856544947
2.049853	0.194135752614221
2.050878	0.196682214570255
2.051903	0.207158234052887
2.052929	0.212060648889439
2.053954	0.225667782346107
2.054979	0.188230319573654
2.056005	0.211541160829181
2.05703	0.143930818045739
2.058056	0.192522458872335
2.059081	0.189601740770977
2.060106	0.340039089744676
2.061132	0.216440339490239
2.062157	0.19833395333707
2.063183	0.168675327006527
2.064208	0.121913795632357
2.065233	0.222060921382341
2.066259	0.227361500422763
2.067284	0.130777780098653
2.06831	0.198687429848725
2.069335	0.239365128750618
2.07036	0.229310970569236
2.071386	0.276938422526471
2.072411	0.197306416519549
2.073436	0.180959252312846
2.074462	0.205470666970933
2.075487	0.187902079491986
2.076513	0.154418846343858
2.077538	0.156121550944296
2.078563	0.198839743817603
2.079589	0.12982462620574
2.080614	0.270574077738356
2.08164	0.236668095918738
2.082665	0.0974818324797482
2.08369	0.186146072875864
2.084716	0.160530267547307
2.085741	0.145400038029558
2.086767	0.216145574188439
2.087792	0.176517980724521
2.088817	0.127029750284382
2.089843	0.163057854214451
2.090868	0.102062004557956
2.091894	0.114422683532256
2.092919	0.117000223682752
2.093944	0.106531254502472
2.09497	0.121327158885296
2.095995	0.0872243492948087
2.09702	0.147746404667626
2.098046	0.146592027900491
2.099071	0.22341181369415
2.100097	0.0212548323667632
2.101122	0.0825873284352902
2.102147	0.10562579488485
2.103173	0.0488950559616512
2.104198	0.135843540395727
2.105224	0.0735345156110313
2.106249	0.0525697647979616
2.107274	0.128094977759692
2.1083	0.0713302312903729
2.109325	0.0496960082619852
2.110351	0.0146991406557287
2.111376	0.0718688622585143
2.112401	0.105098636720736
2.113427	0.0230895188533613
2.114452	0.0477070147184426
2.115477	0.0482805187952026
2.116503	0.0493626721833333
2.117528	0.109310135548402
2.118554	0.0674107606039399
2.119579	0.0259048183109822
2.120604	0.129331240217069
2.12163	0.054009957063087
2.122655	0.0560035034623783
2.123681	0.0307440479749642
2.124706	0.0465837459855703
2.125731	0.0457742271655694
2.126757	0.0631078291891369
2.127782	0.0931271071081004
2.128808	0.0573296500940377
2.129833	0.0849298130337302
2.130858	0.021408162239208
2.131884	0.0608855363276936
2.132909	0.0585955672159661
2.133934	0.0160277489511464
2.13496	0.0442168249582226
2.135985	0.0214203531962115
2.137011	0.0791683404816321
2.138036	0.0820375734860619
2.139061	0.0402765300776147
2.140087	0.0122867831405678
2.141112	0.0761445285972291
2.142138	0.0222265481731397
2.143163	0.0260067541542075
2.144188	0.0347322469895528
2.145214	0.0791931732527426
2.146239	0.090900964519572
2.147265	0.0886211144800702
2.14829	0.0689854624628472
2.149315	0.07540586040889
2.150341	0.0389946267354055
2.151366	0.0986424525705084
2.152392	0.0495981711717408
2.153417	0.0975705910412641
2.154442	0.0672268014190591
2.155468	0.0264802647360728
2.156493	0.057501789112605
2.157518	0.0253728058463584
2.158544	0.0386148818232003
2.159569	0.0485716439485559
2.160595	0.0956371331850574
2.16162	0.128078272234201
2.162645	0.0192199046644098
2.163671	0.0635451416358796
2.164696	0.0604225531436897
2.165722	0.0364155353043135
2.166747	0.102264159151955
2.167772	0.0489812872552962
2.168798	0.0434871318690874
2.169823	0.0825089953137563
2.170849	0.0798770400085494
2.171874	0.0469713169469379
2.172899	0.0880639038173195
2.173925	0.0595605184594132
2.17495	0.136384852717127
2.175975	0.0300423331958786
2.177001	0.0685479215358613
2.178026	0.0717993827489039
2.179052	0.0536702222837725
2.180077	0.0648612025299269
2.181102	0.0583237161218402
2.182128	0.0175008038445948
2.183153	0.0290318474532021
2.184179	0.0671898263768772
2.185204	0.0543331583265505
2.186229	0.0656832219109447
2.187255	0.0162561030197895
2.18828	0.0819498267861301
2.189306	0.0872532247460465
2.190331	0.066981387738327
2.191356	0.0812148709390712
2.192382	0.0964483882534249
2.193407	0.0789174820362542
2.194433	0.0271562906675304
2.195458	0.0801816657726048
2.196483	0.0570624286088088
2.197509	0.0887913694946266
2.198534	0.0379382165947702
2.199559	0.201349862709834
2.200585	0.0230229602745994
2.20161	0.0791695647361383
2.202636	0.021537164516464
2.203661	0.0136260725106248
2.204686	0.0611864651740072
2.205712	0.0148810383369508
2.206737	0.0618581333119583
2.207763	0.0696016352545865
2.208788	0.0129267506571632
2.209813	0.0551436013509473
2.210839	0.104383288206672
2.211864	0.0349519022110385
2.21289	0.0162198477029134
2.213915	0.0683075511466309
2.21494	0.0417871614407308
2.215966	0.0898575774067635
2.216991	0.120733572737676
2.218016	0.0653741917175471
2.219042	0.0752174261093478
2.220067	0.0488170075413568
2.221093	0.0547101977331777
2.222118	0.0156445346755823
2.223143	0.0540245266624382
2.224169	0.055730498402137
2.225194	0.118904946899614
2.22622	0.0556861527401505
2.227245	0.0533817639680276
2.22827	0.128810171858285
2.229296	0.0583549755425904
2.230321	0.0340437407672307
2.231347	0.0265809755096573
2.232372	0.0414270618754806
2.233397	0.0604142672336795
2.234423	0.0526719877239325
2.235448	0.0740301820291452
2.236473	0.0248973629115716
2.237499	0.0647712109277849
2.238524	0.0126752076011843
2.23955	0.0260540260249744
2.240575	0.0784663118213772
2.2416	0.0722449771011522
2.242626	0.0919872165038605
2.243651	0.0603232334024106
2.244677	0.0294098871626958
2.245702	0.07660706524712
2.246727	0.00942562658912591
2.247753	0.0954142539048359
2.248778	0.100306663799601
2.249804	0.00233203924951582
2.250829	0.0152993709413384
2.251854	0.0632611502812405
2.25288	0.0734010683130273
2.253905	0.034811519460732
2.254931	0.0538934882748825
2.255956	0.102958514537118
2.256981	0.0219555193730779
2.258007	0.0281535061505894
2.259032	0.0529499276285105
2.260057	0.0817991326762882
2.261083	0.00553939047675704
2.262108	0.0465057074467823
2.263134	0.0547620930022338
2.264159	0.0302548931480248
2.265184	0.0454518380572777
2.26621	0.0464585745317669
2.267235	0.030929568625128
2.268261	0.0971693110132412
2.269286	0.0247309930557934
2.270311	0.0204144397109105
2.271337	0.0421690733490908
2.272362	0.0322561111885861
2.273388	0.0373581138622348
2.274413	0.0767089033772541
2.275438	0.0661894253658672
2.276464	0.025077636420443
2.277489	0.0698932201647184
2.278514	0.0873365445547246
2.27954	0.0908443412059777
2.280565	0.060511738510091
2.281591	0.0780485905003575
2.282616	0.0589371797095348
2.283641	0.0715762070966191
2.284667	0.00818797681375986
2.285692	0.0370341689257286
2.286718	0.0872721154236249
2.287743	0.0246071348031257
2.288768	0.103465347863874
2.289794	0.0415472755717749
2.290819	0.0521605705925894
2.291845	0.118763198615515
2.29287	0.0902634178213965
2.293895	0.00419677160910824
2.294921	0.0386043243432507
2.295946	0.0415699738960767
2.296972	0.113374860651524
2.297997	0.0669520640932317
2.299022	0.0828630042304538
2.300048	0.084241287248119
2.301073	0.122456151370411
2.302098	0.149393681545248
2.303124	0.0757804197403426
2.304149	0.0183557130998082
2.305175	0.0462983999393424
2.3062	0.102889137280788
2.307225	0.0910831428183992
2.308251	0.0180054735065447
2.309276	0.0965662974587149
2.310302	0.0725709836513424
2.311327	0.106310552905483
2.312352	0.0675605426660998
2.313378	0.0221302153165495
2.314403	0.116875726054926
2.315429	0.0355034383468233
2.316454	0.0126841118908847
2.317479	0.0603443333833501
2.318505	0.0884962304888158
2.31953	0.058272653155288
2.320555	0.0615514525376493
2.321581	0.0583579660215707
2.322606	0.10512421967715
2.323632	0.0323064197803648
2.324657	0.0238732702252708
2.325682	0.100773593038453
2.326708	0.0171001563454731
2.327733	0.035268607450445
2.328759	0.0127129854203934
2.329784	0.0369474429287997
2.330809	0.0620334821798881
2.331835	0.0262661699998965
2.33286	0.0606548030726281
2.333886	0.0690888591293509
2.334911	0.0303504657931703
2.335936	0.0954577879849334
2.336962	0.149009264067736
2.337987	0.0326372336048891
2.339012	0.0565749792332034
2.340038	0.0180604080642963
2.341063	0.0212145883607484
2.342089	0.0262299402983834
2.343114	0.0366362434547676
2.344139	0.0716600177892561
2.345165	0.048201764035033
2.34619	0.0276601440912969
2.347216	0.0337316648637449
2.348241	0.0327573559360734
2.349266	0.0836683781790624
2.350292	0.0572400837331649
2.351317	0.0426342134986093
2.352343	0.0508372193012531
2.353368	0.0967232788944607
2.354393	0.065539640695412
2.355419	0.052033308289415
2.356444	0.0411895613001649
2.35747	0.00730422860008482
2.358495	0.0934863532407506
2.35952	0.0497849100306744
2.360546	0.0727412870645454
2.361571	0.0416845211991706
2.362596	0.0143121905359711
2.363622	0.036196007178816
2.364647	0.00552341382619128
2.365673	0.0343135099098723
2.366698	0.0334133022321665
2.367723	0.0433597785452325
2.368749	0.0384766995900545
2.369774	0.0453274442028977
2.3708	0.0574773402054279
2.371825	0.0537447670845073
2.37285	0.0308753358923312
2.373876	0.10774465267199
2.374901	0.0245173316482789
2.375927	0.0273020150934679
2.376952	0.0374775919253759
2.377977	0.0537652494820735
2.379003	0.0780563647754115
2.380028	0.0366749871639432
2.381053	0.107944021986687
2.382079	0.0370271747637894
2.383104	0.0498226129094915
2.38413	0.0255447283225894
2.385155	0.0448498474188754
2.38618	0.0287025550020656
2.387206	0.0793978885535705
2.388231	0.040966229029464
2.389257	0.0400637502070323
2.390282	0.0402446421006548
2.391307	0.0326217315978184
2.392333	0.0493152178264083
2.393358	0.0591257531865362
2.394384	0.0480138201026434
2.395409	0.0231620124329472
2.396434	0.0458007013168047
2.39746	0.0872500746318466
2.398485	0.0314743772677793
2.399511	0.0925011221216705
2.400536	0.0445901023138703
2.401561	0.023357316676244
2.402587	0.0200644952230033
2.403612	0.0342102029650384
2.404637	0.0644049573517531
2.405663	0.0700656118612555
2.406688	0.075336933185731
2.407714	0.0843571614252175
2.408739	0.0538968161410813
2.409764	0.0750549836864215
2.41079	0.0821335981064126
2.411815	0.0521622594402399
2.412841	0.0330225096702325
2.413866	0.117702060472239
2.414891	0.0215735651328201
2.415917	0.0713067664944527
2.416942	0.0497482093745946
2.417968	0.0549143724061315
2.418993	0.0891890941243407
2.420018	0.0473409048897378
2.421044	0.0437322077189627
2.422069	0.0475729345309641
2.423094	0.0586370452220934
2.42412	0.0692352322321038
2.425145	0.0585559902335384
2.426171	0.0412838684031972
2.427196	0.0520404459418933
2.428221	0.00852790057674619
2.429247	0.0580676438284945
2.430272	0.0194851439962348
2.431298	0.0492582110213049
2.432323	0.062504982356805
2.433348	0.026747655902177
2.434374	0.0372683158925393
2.435399	0.0517255360511901
2.436425	0.0634275920594137
2.43745	0.0424952028371027
2.438475	0.0614990814632584
2.439501	0.0257518637333087
2.440526	0.0269038200661281
2.441551	0.0487076706172252
2.442577	0.0265101656613553
2.443602	0.0449254309533309
2.444628	0.0685519419561729
2.445653	0.018968199504613
2.446678	0.0485543895706491
2.447704	0.0929416563773822
2.448729	0.0383954292733315
2.449755	0.0236152828014309
2.45078	0.0160790666929554
[truncated: 48 more rows]
