# Supplementary material for: Nanoscale magnonic Fabry-Pérot resonator for low-loss spin-wave manipulation
Source: Nat Commun. 2021 Apr 16;12:2293. doi: 10.1038/s41467-021-22520-6 (PMC8052321; doi:10.1038/s41467-021-22520-6)
Supplement: Supplementary file 4 — Source Data [file 41467_2021_22520_MOESM4_ESM.zip › Source data/FigS11/FigS11a_middle panel_YIG.txt]

0.4010254	0.169652386195015
0.4020508	0.17983693438022
0.4030762	0.21859485202367
0.4041016	0.0555112950119388
0.405127	0.225544387314498
0.4061523	0.382555231464974
0.4071777	0.255885654754853
0.4082031	0.0795251082275491
0.4092285	0.175541383428877
0.4102539	0.18512870359549
0.4112793	0.273943348559655
0.4123047	0.165258153932019
0.4133301	0.196963501105983
0.4143555	0.431373796492937
0.4153809	0.229102651402139
0.4164062	0.092297405380425
0.4174316	0.507244092263246
0.418457	0.276149904771915
0.4194824	0.421285037301077
0.4205078	0.148412766168207
0.4215332	0.208285494408156
0.4225586	0.134999499178486
0.423584	0.39373038913433
0.4246094	0.123823891866231
0.4256348	0.250327728781052
0.4266601	0.144909119098696
0.4276855	0.365056628933018
0.4287109	0.125703446340355
0.4297363	0.392982054493844
0.4307617	0.119035236151013
0.4317871	0.362836505558592
0.4328125	0.227096848325349
0.4338379	0.249130832771257
0.4348633	0.28819540496035
0.4358887	0.177220179721977
0.436914	0.0399500914389266
0.4379394	0.132274461618163
0.4389648	0.358852477806744
0.4399902	0.244178127303901
0.4410156	0.140133014041439
0.442041	0.124045825623883
0.4430664	0.0262368326885774
0.4440918	0.188288800287218
0.4451172	0.244176279958763
0.4461426	0.151362439936164
0.4471679	0.158629024667756
0.4481933	0.135455039550412
0.4492187	0.0688639460454518
0.4502441	0.0472650691859554
0.4512695	0.141627630367019
0.4522949	0.184402067598979
0.4533203	0.139691287053685
0.4543457	0.10824828296646
0.4553711	0.051370103541522
0.4563965	0.121668564744119
0.4574218	0.0685355557184065
0.4584472	0.130598578528566
0.4594726	0.229616463545196
0.460498	0.133337830648929
0.4615234	0.15307923645393
0.4625488	0.133182353331522
0.4635742	0.0726849520053902
0.4645996	0.083538516986684
0.465625	0.156123651571963
0.4666504	0.100110632843125
0.4676757	0.165307719870212
0.4687011	0.2068840596395
0.4697265	0.134242966100973
0.4707519	0.19548072170707
0.4717773	0.117086353430118
0.4728027	0.107874465330123
0.4738281	0.293448268136651
0.4748535	0.175663231725766
0.4758789	0.0552994192137675
0.4769043	0.0969490549131532
0.4779296	0.101135317088069
0.478955	0.239606860228542
0.4799804	0.0856186002231244
0.4810058	0.232390025481642
0.4820312	0.134138445207921
0.4830566	0.0569006963241795
0.484082	0.306435497488868
0.4851074	0.0466150686132564
0.4861328	0.0876148622747517
0.4871582	0.217043545958063
0.4881835	0.0973798853056811
0.4892089	0.38876146399026
0.4902343	0.271005419165189
0.4912597	0.207264988814155
0.4922851	0.0484554564072129
0.4933105	0.166132034499308
0.4943359	0.0117113557486034
0.4953613	0.0290991777903414
0.4963867	0.256904013357402
0.4974121	0.0369148976254439
0.4984374	0.0744290405626675
0.4994628	0.304347388255099
0.5004882	0.229979880391851
0.5015136	0.411318864551233
0.502539	0.143903615502643
0.5035644	0.202534499222774
0.5045898	0.0254426210618423
0.5056152	0.110621162695436
0.5066406	0.16536155707192
0.507666	0.0925392719511824
0.5086913	0.206187724853857
0.5097167	0.0802348884060893
0.5107421	0.120153562982758
0.5117675	0.209209804217021
0.5127929	0.226883280908687
0.5138183	0.37675451538255
0.5148437	0.135882508451337
0.5158691	0.0725095293972827
0.5168945	0.192780671925359
0.5179199	0.137593532478231
0.5189452	0.0911464843158314
0.5199706	0.147664852030103
0.520996	0.231052486456086
0.5220214	0.144115735560807
0.5230468	0.119423634554228
0.5240722	0.233093626884392
0.5250976	0.163544638074683
0.526123	0.110053622752853
0.5271484	0.248368880855659
0.5281737	0.0107854143171208
0.5291991	0.0528246492118518
0.5302245	0.273637508657896
0.5312499	0.163084201256203
0.5322753	0.344290893353121
0.5333007	0.109452782632969
0.5343261	0.185211505952654
0.5353515	0.115156256755925
0.5363769	0.273060189330503
0.5374023	0.17160960759567
0.5384277	0.108951593766647
0.539453	0.109027793632451
0.5404784	0.219149436755727
0.5415038	0.166170941860984
0.5425292	0.217904566815356
0.5435546	0.105316186639756
0.54458	0.163009374955829
0.5456054	0.137098020843262
0.5466308	0.198461974694863
0.5476562	0.0636194658673648
0.5486816	0.0657083138875096
0.5497069	0.126454708552451
0.5507323	0.157589984734448
0.5517577	0.211685052504937
0.5527831	0.103415510057989
0.5538085	0.233893649370136
0.5548339	0.267220169606116
0.5558593	0.025710224490354
0.5568847	0.111103952252013
0.5579101	0.235052292522438
0.5589354	0.218853140079141
0.5599608	0.147445227612411
0.5609862	0.238088794617798
0.5620116	0.372104351951573
0.563037	0.145264522534935
0.5640624	0.274883409897274
0.5650878	0.106249179171079
0.5661132	0.232734915408286
0.5671386	0.072513174573036
0.568164	0.237464068876584
0.5691894	0.104927080143843
0.5702147	0.0852737993371153
0.5712401	0.0547230680014651
0.5722655	0.0888419635773445
0.5732909	0.297120976799274
0.5743163	0.0326757876384656
0.5753417	0.153614499031064
0.5763671	0.0606788557866025
0.5773925	0.0402814095202458
0.5784179	0.0315129730954507
0.5794433	0.110967707039232
0.5804686	0.0959431420059073
0.581494	0.17591232165889
0.5825194	0.0368336463503008
0.5835448	0.0640596847256213
0.5845702	0.214829597663939
0.5855956	0.0894603525475928
0.586621	0.0704988530035064
0.5876464	0.0707957606483566
0.5886718	0.166168226823504
0.5896972	0.108166491365007
0.5907225	0.145245667243992
0.5917479	0.0361593582742464
0.5927733	0.15418252192767
0.5937987	0.0414277506464438
0.5948241	0.221344054675463
0.5958495	0.256031371995933
0.5968749	0.243147260784265
0.5979003	0.102905634088215
0.5989257	0.114795106783619
0.5999511	0.102675965537339
0.6009764	0.170959563443969
0.6020018	0.176503538338527
0.6030272	0.14456455609053
0.6040526	0.208502274223302
0.605078	0.13052331720536
0.6061034	0.275028162861116
0.6071288	0.203537320975049
0.6081542	0.120162664757232
0.6091796	0.125129853418679
0.610205	0.072162715042704
0.6112303	0.138818528241409
0.6122557	0.129230835558939
0.6132811	0.143954954709904
0.6143065	0.304044327294541
0.6153319	0.0298018559736118
0.6163573	0.0768639651129325
0.6173827	0.055341381706815
0.6184081	0.102599139533498
0.6194335	0.0264559670855526
0.6204589	0.075925344286954
0.6214842	0.15870583940824
0.6225096	0.212161019099508
0.623535	0.0489145412037688
0.6245604	0.0949413698793887
0.6255858	0.154808381891623
0.6266112	0.20040674280333
0.6276366	0.0993332395558717
0.628662	0.0393387601734574
0.6296874	0.0295457917359389
0.6307128	0.087627955820466
0.6317381	0.118843103970457
0.6327635	0.17370305637476
0.6337889	0.128679345596648
0.6348143	0.123447508963982
0.6358397	0.166360094270418
0.6368651	0.243622086002895
0.6378905	0.107753616523298
0.6389159	0.178181630091029
0.6399413	0.0585622904648385
0.6409667	0.142632648571689
0.641992	0.0384632219423763
0.6430174	0.0331914004173144
0.6440428	0.0958148291715244
0.6450682	0.149931769332396
0.6460936	0.147983449613699
0.647119	0.18966525301508
0.6481444	0.143486849455943
0.6491698	0.126231532602395
0.6501952	0.119379297587548
0.6512206	0.186750418442798
0.6522459	0.0779105436099332
0.6532713	0.225730487414571
0.6542967	0.0658401200030141
0.6553221	0.0966027978201594
0.6563475	0.119110880602596
0.6573729	0.136542171232733
0.6583983	0.117805789769359
0.6594237	0.106212546495401
0.6604491	0.161361084340891
0.6614745	0.0320010429205461
0.6624998	0.121449936618299
0.6635252	0.0834744456362317
0.6645506	0.0950459718117291
0.665576	0.122511171900986
0.6666014	0.102176110066575
0.6676268	0.0831605732712047
0.6686522	0.104302887863784
0.6696776	0.127116669634625
0.670703	0.278618343097094
0.6717284	0.102511862571997
0.6727537	0.0803886244444237
0.6737791	0.167733594689198
0.6748045	0.0517172683417535
0.6758299	0.0433006342724954
0.6768553	0.178502894158791
0.6778807	0.143373112476354
0.6789061	0.22882901262535
0.6799315	0.0879573103775195
0.6809569	0.0760169293661787
0.6819823	0.0619897193976679
0.6830076	0.135171241325942
0.684033	0.191436254271916
0.6850584	0.0640475297039394
0.6860838	0.142376347002583
0.6871092	0.0586423206402765
0.6881346	0.189748296582868
0.68916	0.168896498759751
0.6901854	0.21774944852119
0.6912108	0.22929632444721
0.6922362	0.092490788141862
0.6932615	0.0919585241411899
0.6942869	0.128373388238227
0.6953123	0.107936742544203
0.6963377	0.113122209489173
0.6973631	0.105262489900069
0.6983885	0.0350439677094858
0.6994139	0.243946437250898
0.7004393	0.126477330985163
0.7014647	0.0376137956542291
0.7024901	0.0634579074299281
0.7035154	0.116290416132779
0.7045408	0.124454198204079
0.7055662	0.0908486589003988
0.7065916	0.116538999954096
0.707617	0.125250755494019
0.7086424	0.100154268341844
0.7096678	0.108658911463567
0.7106932	0.130299268261462
0.7117186	0.095890222893466
0.712744	0.091909608545305
0.7137693	0.128717942513056
0.7147947	0.0382511882074103
0.7158201	0.116795509943631
0.7168455	0.0550898822328111
0.7178709	0.0604544675139042
0.7188963	0.0488328638370555
0.7199217	0.0260606179562223
0.7209471	0.0744960882683547
0.7219725	0.0931556544568761
0.7229979	0.190713647106308
0.7240232	0.124861368010446
0.7250486	0.111437974023696
0.726074	0.0196992329281422
0.7270994	0.189725427771725
0.7281248	0.171920677950247
0.7291502	0.0458142485354502
0.7301756	0.10402425412797
0.731201	0.00808527253639387
0.7322264	0.172408100747601
0.7332518	0.0915200594643262
0.7342771	0.147070022881651
0.7353025	0.0681272663538836
0.7363279	0.144964437263558
0.7373533	0.109082754687245
0.7383787	0.0458264649028975
0.7394041	0.0633502888095745
0.7404295	0.0616182389634816
0.7414549	0.112948621264864
0.7424803	0.204165384112765
0.7435057	0.018682415601185
0.744531	0.158347140501494
0.7455564	0.145580308777825
0.7465818	0.0754451551543212
0.7476072	0.104619649366146
0.7486326	0.0890889314078831
0.749658	0.14134045628115
0.7506834	0.104575586551395
0.7517088	0.114346053270491
0.7527342	0.0562065392373809
0.7537596	0.0286710566949493
0.7547849	0.0103350764791962
0.7558103	0.120319059290746
0.7568357	0.0728430248811626
0.7578611	0.128904083145794
0.7588865	0.119741015403547
0.7599119	0.0454969921676265
0.7609373	0.136079729704428
0.7619627	0.0700120953853297
0.7629881	0.0448803913706654
0.7640135	0.0332391979009431
0.7650388	0.0844624767493643
0.7660642	0.0268795102070797
0.7670896	0.11322862747568
0.768115	0.0706404043065582
0.7691404	0.0877847948865252
0.7701658	0.0855368565586451
0.7711912	0.0928742153937561
0.7722166	0.0172549130530836
0.773242	0.035712979878764
0.7742674	0.0508853384508858
0.7752927	0.060252116251672
0.7763181	0.0637419241525858
0.7773435	0.0176432328732377
0.7783689	0.0692937408480254
0.7793943	0.066936658630208
0.7804197	0.13664733184521
0.7814451	0.066985113889106
0.7824705	0.0923910979073985
0.7834959	0.0344855720731627
0.7845213	0.0955601691838775
0.7855466	0.0963639330756757
0.786572	0.0185827149685534
0.7875974	0.0354776956941696
0.7886228	0.16000813402863
0.7896482	0.113051379608355
0.7906736	0.130945728060865
0.791699	0.0830544438514942
0.7927244	0.0888836730970205
0.7937498	0.067905224072379
0.7947752	0.0964042654136947
0.7958005	0.0061078448398138
0.7968259	0.0828840378089853
0.7978513	0.0873057493042108
0.7988767	0.111421203404042
0.7999021	0.0547224485675449
0.8009275	0.150553526312996
0.8019529	0.0988552016536641
0.8029783	0.0160934634153061
0.8040037	0.0689528294950483
0.8050291	0.0339473780638185
0.8060544	0.102684125542571
0.8070798	0.0732620538367558
0.8081052	0.0198363261216436
0.8091306	0.0707581243614081
0.810156	0.0422582059353234
0.8111814	0.0764374988293119
0.8122068	0.0729957739101415
0.8132322	0.0208192667181388
0.8142576	0.174560934381208
0.815283	0.0378041606345333
0.8163083	0.0881213083379043
0.8173337	0.165409041784886
0.8183591	0.0410094583805414
0.8193845	0.0309222846282522
0.8204099	0.0223947767075897
0.8214353	0.0319841065278178
0.8224607	0.0153088136910286
0.8234861	0.0961649492314601
0.8245115	0.0689473355353974
0.8255369	0.0194094704112153
0.8265622	0.0682883575279229
0.8275876	0.216182661393155
0.828613	0.0764674973813227
0.8296384	0.0411086651832016
0.8306638	0.115214080030955
0.8316892	0.0163242210895641
0.8327146	0.134011615796041
0.83374	0.102439879145138
0.8347654	0.0987221698106134
0.8357908	0.0946830496998359
0.8368161	0.0986577248600864
0.8378415	0.107494684354319
0.8388669	0.104720420159032
0.8398923	0.0729108610582936
0.8409177	0.0708609302911619
0.8419431	0.0823573702956457
0.8429685	0.17272922433465
0.8439939	0.0657337651763749
0.8450193	0.0368618713489427
0.8460447	0.0231936639292415
0.84707	0.0839381158000804
0.8480954	0.148213716321393
0.8491208	0.100009786109114
0.8501462	0.0702177027015339
0.8511716	0.0419296395268121
0.852197	0.0892045733237893
0.8532224	0.0237275050596286
0.8542478	0.060257087948029
0.8552732	0.0824857098521835
0.8562986	0.0275473965618985
0.8573239	0.135729739785304
0.8583493	0.0893060339404556
0.8593747	0.0785678184999686
0.8604001	0.0599062046972507
0.8614255	0.0531336581959816
0.8624509	0.0321234366007079
0.8634763	0.116571676222374
0.8645017	0.0730433380839528
0.8655271	0.074705579033018
0.8665525	0.0512692100692589
0.8675778	0.0827590084872004
0.8686032	0.0856910051345612
0.8696286	0.00607182388497229
0.870654	0.085481561980943
0.8716794	0.103239497608009
0.8727048	0.101052190430508
0.8737302	0.17967444381219
0.8747556	0.193883477412111
0.875781	0.103275827930987
0.8768064	0.0367445627533177
0.8778317	0.111525394088436
0.8788571	0.0367751695264563
0.8798825	0.0696359954033961
0.8809079	0.118953926373097
0.8819333	0.131890629608567
0.8829587	0.0111605589910141
0.8839841	0.0671971754145254
0.8850095	0.0867551451495766
0.8860349	0.085800007788495
0.8870603	0.0246313858428421
0.8880856	0.0284654548666714
0.889111	0.0401502800335829
0.8901364	0.0862012472792975
0.8911618	0.0909876743111285
0.8921872	0.134612928146595
0.8932126	0.0663081974563968
0.894238	0.0764758085526561
0.8952634	0.0627162746516285
0.8962888	0.0819281974371008
0.8973142	0.111288613710838
0.8983395	0.016020405100638
0.8993649	0.0103549837113657
0.9003903	0.0389992732571957
0.9014157	0.0471178044510618
0.9024411	0.108334559490543
0.9034665	0.0617192402797458
0.9044919	0.0282775318963873
0.9055173	0.107237703992371
0.9065427	0.0309124351634516
0.9075681	0.0854132712851733
0.9085934	0.0778266593042821
0.9096188	0.0528672311373198
0.9106442	0.15378335720822
0.9116696	0.0749343210034174
0.912695	0.0646915313008627
0.9137204	0.0749447459817198
0.9147458	0.00872026474815742
0.9157712	0.0677371276699308
0.9167966	0.0386722441014049
0.917822	0.102859454638864
0.9188473	0.0310873159261319
0.9198727	0.0930212497369864
0.9208981	0.0733074575388234
0.9219235	0.0622780430064858
0.9229489	0.0870689345151981
0.9239743	0.14777334172639
0.9249997	0.134494757863716
0.9260251	0.0212139767625615
0.9270505	0.0362461466346231
0.9280759	0.0265874249348766
0.9291012	0.109257859975386
0.9301266	0.0495016638560614
0.931152	0.077926075287847
0.9321774	0.011747412887169
0.9332028	0.0562904180928051
0.9342282	0.0327420848485325
0.9352536	0.104198997978414
0.936279	0.11261149682148
0.9373044	0.0500244208562228
0.9383298	0.0445751223397064
0.9393551	0.193129884978109
0.9403805	0.0435014055403696
0.9414059	0.0483860751512797
0.9424313	0.0592122496283767
0.9434567	0.0816937147891672
0.9444821	0.0628662079033641
0.9455075	0.102038774966579
0.9465329	0.069386352752916
0.9475583	0.114491146640013
0.9485837	0.113538199905972
0.949609	0.0916963963581176
0.9506344	0.0465133541274675
0.9516598	0.103411166661328
0.9526852	0.045676533602305
0.9537106	0.070722889248973
0.954736	0.0389118534683263
0.9557614	0.106433243647474
0.9567868	0.0620814494370299
0.9578122	0.11154326641821
0.9588376	0.0703577133376839
0.9598629	0.0397448133784174
0.9608883	0.0455363219616087
0.9619137	0.0472549774793143
0.9629391	0.0476362605647179
0.9639645	0.0710730762997578
0.9649899	0.120511349574103
0.9660153	0.0776263246667289
0.9670407	0.0139241533325068
0.9680661	0.0727856041988799
0.9690915	0.0408960493950042
0.9701168	0.112305460259195
0.9711422	0.13821618861442
0.9721676	0.0739851438390668
0.973193	0.0231373655066341
0.9742184	0.151458755754372
0.9752438	0.0461255843965949
0.9762692	0.191567036050488
0.9772946	0.035563790162585
0.97832	0.0550448083405701
0.9793454	0.102556121723595
0.9803707	0.0743096864768901
0.9813961	0.0729939010015563
0.9824215	0.0835211029744493
0.9834469	0.0545211689486396
0.9844723	0.0845159561329634
0.9854977	0.147209631542343
0.9865231	0.0485008482047119
0.9875485	0.107752127356169
0.9885739	0.0956586264870351
0.9895993	0.0656739080447461
0.9906246	0.0724004112640399
0.99165	0.0668571298169649
0.9926754	0.126405121988004
0.9937008	0.0902036852029167
0.9947262	0.132193212065041
0.9957516	0.0701328831015024
0.996777	0.0441290406109809
0.9978024	0.090534736524227
0.9988278	0.0600902174155548
0.9998532	0.00742187895561575
1.000879	0.111991767079747
1.001904	0.042413673161859
1.002929	0.0488897823103765
1.003955	0.0685598060785604
1.00498	0.0386437107860054
1.006005	0.107913730725926
1.007031	0.0243072937536061
1.008056	0.161315543925891
1.009082	0.120762866646335
1.010107	0.0505938513482864
1.011132	0.126081785015633
1.012158	0.100115307871367
1.013183	0.0846571138182687
1.014209	0.019283503197915
1.015234	0.104017275299808
1.016259	0.145213600036905
1.017285	0.125651469740433
1.01831	0.12520102734188
1.019336	0.0406508762169054
1.020361	0.141080272301695
1.021386	0.0665274810057511
1.022412	0.133809706798423
1.023437	0.0735370727930505
1.024463	0.129343921642766
1.025488	0.10557999074664
1.026513	0.072130787045808
1.027539	0.134866105631363
1.028564	0.087759184378927
1.029589	0.153728426852982
1.030615	0.097628180262878
1.03164	0.0264522641591074
1.032666	0.0576762161711134
1.033691	0.0881544327933389
1.034716	0.0858500205804343
1.035742	0.0878634083447951
1.036767	0.138959222250502
1.037793	0.0645618818909215
1.038818	0.0465578744357654
1.039843	0.107257825195828
1.040869	0.0872322124576019
1.041894	0.131847454693198
1.04292	0.0247701800256002
1.043945	0.076283035878612
1.04497	0.143454942631694
1.045996	0.0885995522605443
1.047021	0.0592528102714234
1.048046	0.10206242977286
1.049072	0.157152733180061
1.050097	0.0998852020310942
1.051123	0.239006320700395
1.052148	0.0322297573670746
1.053173	0.0739117372096591
1.054199	0.191482027013604
1.055224	0.205517705918826
1.05625	0.0440237353469549
1.057275	0.0410686116711563
1.0583	0.0469584552242607
1.059326	0.110683481250523
1.060351	0.0949611863236264
1.061377	0.109916069077116
1.062402	0.10348256373185
1.063427	0.0487104983595138
1.064453	0.128001331653364
1.065478	0.0470406231036763
1.066504	0.101060094351894
1.067529	0.0593556354243637
1.068554	0.0665415310096101
1.06958	0.0649406468669877
1.070605	0.0673794495534633
1.07163	0.0519889186507375
1.072656	0.059683062116996
1.073681	0.0869208595082446
1.074707	0.0121354822761303
1.075732	0.0805069065108454
1.076757	0.146747317273775
1.077783	0.0184981188262039
1.078808	0.048522790197502
1.079834	0.0809340525331167
1.080859	0.0144684415838253
1.081884	0.100438208782989
1.08291	0.124317538230209
1.083935	0.148578437601675
1.084961	0.215143566649719
1.085986	0.191559481600996
1.087011	0.297903324647269
1.088037	0.454933877921177
1.089062	0.575584900825693
1.090087	0.577905383057166
1.091113	0.729189529102256
1.092138	0.961728414589587
1.093164	0.945159353185312
1.094189	1.13934748839033
1.095214	1.95312017736536
1.09624	2.93846620068674
1.097265	4.0345394984097
1.098291	5.23882812540448
1.099316	6.33213667392335
1.100341	8.12437137737715
1.101367	9.82855107036724
1.102392	12.0560460509813
1.103418	13.9155942164931
1.104443	14.5311771149304
1.105468	15.5407630036011
1.106494	17.0806934136749
1.107519	15.7214421186385
1.108544	16.5658975704231
1.10957	17.6796126137329
1.110595	18.5704575045062
1.111621	19.8331059644372
1.112646	19.5494269786459
1.113671	19.5504327731562
1.114697	19.8459547762712
1.115722	20.8873151069112
1.116748	20.5885387025745
1.117773	19.1201214272766
1.118798	20.9988135287408
1.119824	19.7951914473095
1.120849	20.1341396727157
1.121875	21.8466103075809
1.1229	20.4906599339138
1.123925	19.2521013685578
1.124951	18.4145035569207
1.125976	19.2157112247529
1.127002	17.7863910010652
1.128027	19.5080111770594
1.129052	17.5228941572326
1.130078	17.8085476007927
1.131103	16.1738547030694
1.132128	16.0191903892977
1.133154	16.095797293703
1.134179	16.1369856922005
1.135205	17.1662509629933
1.13623	17.4430010220721
1.137255	16.7045625669958
1.138281	16.293740557171
1.139306	17.6896579323768
1.140332	17.6989390640531
1.141357	18.7063615715562
1.142382	18.5535135313036
1.143408	20.6715748232431
1.144433	18.7028311140256
1.145459	20.3919534848691
1.146484	21.0177770039293
1.147509	20.4645440832724
1.148535	20.8338718834306
1.14956	22.5154153485162
1.150585	21.452669183952
1.151611	21.6957203457512
1.152636	22.9222012912281
1.153662	22.3129059586121
1.154687	22.650887775209
1.155712	20.3188245867261
1.156738	21.5561502017503
1.157763	21.8431094247545
1.158789	20.0865059436055
1.159814	21.3132592988051
1.160839	20.0469240104561
1.161865	19.7436063382867
1.16289	18.6376771576981
1.163916	18.3392696604462
1.164941	17.0807364722523
1.165966	17.2283715186623
1.166992	17.688095609938
1.168017	16.8965475119534
1.169042	18.211328753611
1.170068	16.7112056351306
1.171093	17.1556876112675
1.172119	16.614686977617
1.173144	17.0159786199513
1.174169	16.2217688721883
1.175195	15.6319014785594
1.17622	15.75364736622
1.177246	16.7885934611569
1.178271	17.5320528303818
1.179296	16.5433682702314
1.180322	17.6173972309081
1.181347	16.9270234156407
1.182373	16.8094147881655
1.183398	17.644175317325
1.184423	16.5593098018632
1.185449	16.9263300586781
1.186474	18.0147284475814
1.1875	18.5949210454158
1.188525	17.6309115074841
1.18955	16.896808422169
1.190576	17.6386039941618
1.191601	17.3478635670966
1.192626	17.4144177473977
1.193652	17.0278388547017
1.194677	17.6655147484584
1.195703	16.3623160649585
1.196728	16.3296225078462
1.197753	17.1263049896556
1.198779	16.7863521180625
1.199804	17.8099730488398
1.20083	17.9373253640269
1.201855	17.3009299516211
1.20288	17.5475373338056
1.203906	17.4977880870019
1.204931	16.535353588476
1.205957	16.8823636655597
1.206982	17.4485582740986
1.208007	17.9791582555893
1.209033	17.3691965638051
1.210058	19.6250469487999
1.211083	18.2732190088131
1.212109	19.1327311597803
1.213134	17.7510799840623
1.21416	18.7839707845093
1.215185	18.3582168804421
1.21621	17.3208469413392
1.217236	18.1252877255314
1.218261	17.8151423234499
1.219287	19.0009223547438
1.220312	17.6007706555111
1.221337	17.967944295649
1.222363	17.5151706218174
1.223388	17.2849697182349
1.224414	18.3567660264461
1.225439	17.3847695204855
1.226464	17.0573508452075
1.22749	16.935068152967
1.228515	17.086947929281
1.229541	17.0564105970288
1.230566	16.5521783882185
1.231591	16.145412391998
1.232617	17.2477214530025
1.233642	16.709072280402
1.234667	15.2959962727548
1.235693	16.0775615523732
1.236718	16.330936985792
1.237744	14.9848397484483
1.238769	15.502509991762
1.239794	14.4445521682926
1.24082	13.6686322659046
1.241845	13.7551443100113
1.242871	14.2882737689372
1.243896	12.9688149693808
1.244921	13.8777826311135
1.245947	12.8589791300282
1.246972	12.7004825967398
1.247998	12.4212491076269
1.249023	13.6203222286553
1.250048	12.3204725833426
1.251074	12.3992770317825
1.252099	12.4133004214316
1.253124	12.1441599898577
1.25415	11.738647631972
1.255175	12.3639864530957
1.256201	11.7932536948852
1.257226	12.2054687145968
1.258251	12.0370252168896
1.259277	12.0751028246657
1.260302	13.0483939316379
1.261328	12.5396158354503
1.262353	12.0839327146911
1.263378	12.4960854511049
1.264404	12.0844409972262
1.265429	11.9766185334054
1.266455	13.1366125575133
1.26748	12.4872763816704
1.268505	12.4257591348264
1.269531	11.9335050824567
1.270556	12.3511100071696
1.271582	12.2445966649947
1.272607	11.9486765757868
1.273632	12.6186759298174
1.274658	12.8450372231754
1.275683	12.4400215482767
1.276708	12.4074933157994
1.277734	12.572232561489
1.278759	12.9092352754972
1.279785	12.1659168489727
1.28081	12.3283401362638
1.281835	12.7373532005938
1.282861	12.4740312245755
1.283886	12.3324674655194
1.284912	12.4188296339747
1.285937	12.6014707311181
1.286962	12.7897526189112
1.287988	13.0534233565864
1.289013	12.7400794448936
1.290039	12.9762620825116
1.291064	13.1999932720475
1.292089	13.2204592193979
1.293115	13.1167325001802
1.29414	13.2357048706541
1.295165	13.1742473264072
1.296191	12.8980486335294
1.297216	12.5079447199869
1.298242	11.8182106360992
1.299267	12.5455225583672
1.300292	12.0706948423579
1.301318	11.7528981083377
1.302343	12.4253117555552
1.303369	11.0721581891121
1.304394	11.8548878722664
1.305419	11.5521113516013
1.306445	11.6753482898201
1.30747	10.8540645361673
1.308496	11.0309376797449
1.309521	10.7481688993356
1.310546	11.020649153138
1.311572	10.7225919502763
1.312597	11.192684968194
1.313622	10.0844746318825
1.314648	10.0606742375894
1.315673	9.89213950693706
1.316699	10.5173381035711
1.317724	9.99901817911389
1.318749	9.40951139907116
1.319775	10.2842698503846
1.3208	10.2929632978869
1.321826	9.75550554434951
1.322851	9.8979502377018
1.323876	10.277080464032
1.324902	10.7013124527027
1.325927	10.5884012106078
1.326953	10.2185441597429
1.327978	9.77680113521008
1.329003	9.68047831892232
1.330029	10.420385992622
1.331054	10.8272818216079
1.33208	10.0305185567533
1.333105	10.0937858861991
1.33413	10.3749991621833
1.335156	10.269202744469
1.336181	10.393246775515
1.337206	9.94027510278267
1.338232	10.0940592172042
1.339257	10.3182514873587
1.340283	10.5358615189694
1.341308	10.7236796720895
1.342333	10.2889417600978
1.343359	10.6388864682474
1.344384	10.596517337309
1.34541	10.7826911508364
1.346435	10.4598468974503
1.34746	10.9293255761263
1.348486	10.6206420046817
1.349511	10.850740311036
1.350537	11.1217528023358
1.351562	10.3201057801961
1.352587	10.7414920743384
1.353613	10.2665956250446
1.354638	11.2721952067513
1.355663	10.7631917862521
1.356689	10.641866444789
1.357714	10.4103142704438
1.35874	10.8261942949842
1.359765	10.4528194937173
1.36079	10.7145161489077
1.361816	10.8348908583002
1.362841	10.6611766600604
1.363867	10.215915994117
1.364892	10.3588702934141
1.365917	9.69347356459721
1.366943	9.5966753554877
1.367968	10.2310949765059
1.368994	9.62262795879182
1.370019	9.74685486815378
1.371044	10.0017956094756
1.37207	9.93316949821003
1.373095	10.1487932346563
1.374121	9.66035277527902
1.375146	9.9847412136151
1.376171	9.43924132670593
1.377197	10.22385966404
1.378222	9.57024930110329
1.379247	9.65431768309159
1.380273	9.59924550273677
1.381298	9.35479936690307
1.382324	9.54072884866193
1.383349	9.37598162451852
1.384374	9.03742459328774
1.3854	9.01503082152449
1.386425	9.02308831604329
1.387451	9.61570206250428
1.388476	9.06594833751197
1.389501	9.3944888482885
1.390527	9.23749712220632
1.391552	9.11930561835309
1.392578	9.23463447844716
1.393603	9.77005003741741
1.394628	9.81269271715226
1.395654	9.81184685947355
1.396679	9.23932157492773
1.397704	9.77762283067901
1.39873	9.82841519429705
1.399755	9.42417758484723
1.400781	10.1746463713562
1.401806	10.5210990290504
1.402831	10.3064772534926
1.403857	9.99408135048473
1.404882	9.87860356895594
1.405908	10.3843024970162
1.406933	10.2902927324869
1.407958	9.5621343790602
1.408984	9.94573508178601
1.410009	9.87078001593441
1.411035	10.371573224699
1.41206	10.3081428507455
1.413085	9.89802938149372
1.414111	9.95153124328679
1.415136	10.505058859565
1.416161	10.6277909465193
1.417187	9.70488066975298
1.418212	9.89589510332643
1.419238	10.2238937693204
1.420263	9.89722282286541
1.421288	10.0019889409861
1.422314	9.91570251993001
1.423339	9.63182222900677
1.424365	9.98122951696639
1.42539	9.65698877226074
1.426415	9.8675570339882
1.427441	9.59508854680612
1.428466	9.69266221113292
1.429492	9.48567178659904
1.430517	9.72276610747194
1.431542	9.39697821111617
1.432568	9.35149843534821
1.433593	8.97339448493763
1.434619	9.18179572416217
1.435644	8.68380876615262
1.436669	8.54514150329004
1.437695	8.86932956150492
1.43872	8.79906426832109
1.439745	8.753734948791
1.440771	8.19234204426654
1.441796	8.70148328381926
1.442822	9.12993165807817
1.443847	8.60855849799634
1.444872	8.830496940349
1.445898	8.51905162981949
1.446923	8.87073845577786
1.447949	9.10714211206924
1.448974	8.89545956424405
1.449999	8.86086903140798
1.451025	8.72241875730637
1.45205	8.71102124190964
1.453076	8.83046027192422
1.454101	8.60179575406357
1.455126	9.14095516145332
1.456152	8.88831724183436
1.457177	8.96422770673085
1.458202	8.69749559342605
1.459228	8.87057937359906
1.460253	8.72489887095192
1.461279	8.6360172417054
1.462304	8.8274203821851
1.463329	9.20883436600757
1.464355	9.08042947174307
1.46538	8.89737824771365
1.466406	8.85797419863538
1.467431	8.45348522449014
1.468456	8.93443775183492
1.469482	8.58521290287762
1.470507	8.81045113640749
1.471533	9.13232213579465
1.472558	8.53886391058348
1.473583	8.37484126930714
1.474609	8.83062911464778
1.475634	9.02489973543205
1.47666	8.95110659908874
1.477685	8.90464996604162
1.47871	8.02652150927567
1.479736	8.26938772550792
1.480761	8.33350408275565
1.481786	8.47089263812726
1.482812	8.51930403732159
1.483837	8.45700975771106
1.484863	8.33276331829496
1.485888	8.28618866973719
1.486913	8.1135213477125
1.487939	8.58135571546828
1.488964	7.9310063309768
1.48999	8.1119204149263
1.491015	7.93023314416821
1.49204	8.1897594315111
1.493066	8.33773077507907
1.494091	8.33611462230655
1.495117	7.93378287997655
1.496142	8.44597927977153
1.497167	8.01780790345204
1.498193	7.75190680466451
1.499218	8.35957020307731
1.500243	7.86181407233502
1.501269	7.90895633752735
1.502294	7.99248188385961
1.50332	7.92769984368846
1.504345	7.74961608520525
1.50537	7.534243184504
1.506396	7.53547606878564
1.507421	7.76350309935625
1.508447	7.55058581077535
1.509472	7.38879644823008
1.510497	7.44691609538264
1.511523	8.21624085193253
1.512548	7.62992543823497
1.513574	7.58457947154046
1.514599	7.61554809192461
1.515624	7.99457637319952
1.51665	7.45621527277593
1.517675	7.89818602476271
1.5187	7.45110662727424
1.519726	7.46152729629008
1.520751	7.42021569176198
1.521777	7.22090492340406
1.522802	7.22723843575989
1.523827	7.13345540772612
1.524853	7.35403349200512
1.525878	7.599539110624
1.526904	6.95279890328622
1.527929	7.28904145217497
1.528954	7.54375336741612
1.52998	7.49504849040218
1.531005	7.0231012302752
1.532031	7.19462573335625
1.533056	7.2172420469349
1.534081	7.06790163531157
1.535107	6.82385931644462
1.536132	7.48515544544387
1.537158	6.71765704293499
1.538183	6.6587661827292
1.539208	6.79086631272336
1.540234	6.5179913169182
1.541259	7.16170026162084
1.542284	6.5315329516669
1.54331	6.62020202679541
1.544335	6.30956088542468
1.545361	6.46829747457552
1.546386	6.47961875988657
1.547411	6.38142740201634
1.548437	6.31272544805403
1.549462	6.0736434607392
1.550488	6.38666524177556
1.551513	6.20978747651359
1.552538	6.07430457140544
1.553564	5.99116821008736
1.554589	6.01768884457447
1.555615	5.79690736286246
1.55664	5.93292537095689
1.557665	6.129667635596
1.558691	6.04456232427622
1.559716	5.87750451539333
1.560741	5.98115779787158
1.561767	5.45787907849496
1.562792	5.86189471116097
1.563818	5.54408716588448
1.564843	5.51288853493798
1.565868	5.5109912731505
1.566894	5.5152967372359
1.567919	5.4537505735489
1.568945	5.30028762211731
1.56997	5.19570477651941
1.570995	5.42366335865585
1.572021	5.50664054068658
1.573046	5.32898373327486
1.574072	5.08037754585425
1.575097	5.04712252708996
1.576122	5.19248080243153
1.577148	5.34508947260493
1.578173	5.04277704136144
1.579199	5.11803840933809
1.580224	5.25220957018606
1.581249	5.06953435072976
1.582275	4.8784555533066
1.5833	4.96724092589136
1.584325	5.13453475741717
1.585351	5.1101835043052
1.586376	4.89783517865055
1.587402	4.96397130902466
1.588427	4.84879990874453
1.589452	4.82281664624004
1.590478	4.73444444169742
1.591503	4.94958980753284
1.592529	4.93772975226976
1.593554	4.67775135571035
1.594579	4.51092034315349
1.595605	4.49863857370972
1.59663	4.47466780688541
1.597656	4.32387540041038
1.598681	4.68711331293324
1.599706	4.46394221329309
1.600732	4.53346387226159
1.601757	4.58010890699285
1.602782	4.30818134878478
1.603808	4.24686102921358
1.604833	4.49968063098816
1.605859	4.47836278608469
1.606884	4.27334908144444
1.607909	4.55309289172196
1.608935	4.16901396459763
1.60996	4.28893166945768
1.610986	4.23540081130609
1.612011	4.01841399384039
1.613036	3.95444553498528
1.614062	3.88346466385327
1.615087	3.95604790435354
1.616113	4.10880314024814
1.617138	3.85070107154021
1.618163	3.6119015355995
1.619189	3.6925425911935
1.620214	3.74282693665697
1.621239	3.62735462427166
1.622265	3.5092010764911
1.62329	3.30809602825855
1.624316	3.40483215295101
1.625341	3.5834025076388
1.626366	3.39638735654475
1.627392	3.25707615667737
1.628417	3.33050002646149
1.629443	3.07367786086457
1.630468	3.1935527517298
1.631493	3.23523360643725
1.632519	3.14908481230662
1.633544	3.17824216969765
1.63457	2.95952225455208
1.635595	3.02900478459923
1.63662	2.85740042264801
1.637646	2.93636130586552
1.638671	2.87904983980414
1.639697	2.80360838092199
1.640722	2.84833439667764
1.641747	2.92653486553381
1.642773	2.80959690287918
1.643798	2.74852311506871
1.644823	2.73605199099816
1.645849	2.66187003001142
1.646874	2.78106278347056
1.6479	2.60160263786983
1.648925	2.5359908154863
1.64995	2.55262407692359
1.650976	2.45392615538325
1.652001	2.3718308435055
1.653027	2.3308390781386
1.654052	2.25000551628687
1.655077	2.27528114559322
1.656103	2.15556051662671
1.657128	2.20493781136655
1.658154	2.08727641013671
1.659179	2.08190678348627
1.660204	2.08342667668267
1.66123	1.9783453866019
1.662255	1.98219582339997
1.66328	1.95459169136581
1.664306	1.78405984365616
1.665331	1.94380467103333
1.666357	1.79052468046911
1.667382	1.92498039823808
1.668407	1.91692515402544
1.669433	1.86661889754331
1.670458	1.80782724145062
1.671484	1.80292723264418
1.672509	1.77678185879943
1.673534	1.64775300387482
1.67456	1.6063674349106
1.675585	1.55346741542483
1.676611	1.53081567189805
1.677636	1.48017731915965
1.678661	1.52496942633064
1.679687	1.40271549696838
1.680712	1.5014210312169
1.681738	1.40264837349169
1.682763	1.5112332684864
1.683788	1.35197726144559
1.684814	1.49423307402978
1.685839	1.39214444474852
1.686864	1.27564842764417
1.68789	1.28038991891789
1.688915	1.23610964779565
1.689941	1.23962236559296
1.690966	1.22875749779851
1.691991	1.19118754511857
1.693017	1.16714700953109
1.694042	1.05697840060015
1.695068	1.07813473760524
1.696093	1.04190383922399
1.697118	1.01051478898817
1.698144	1.0253978878227
1.699169	0.996834191530332
1.700195	0.951537961613876
1.70122	0.9513542801965
1.702245	0.9039216173104
1.703271	1.0017980018856
1.704296	0.916638487382638
1.705321	0.93074109269761
1.706347	0.891346300000875
1.707372	0.831888212327041
1.708398	0.909245926764992
1.709423	0.784542061463692
1.710448	0.689324778884475
1.711474	0.714214735111297
1.712499	0.744591919851089
1.713525	0.6850175014597
1.71455	0.715664963047151
1.715575	0.68971170073567
1.716601	0.665317481753974
1.717626	0.667343179646949
1.718652	0.603510001220131
1.719677	0.695369442838503
1.720702	0.531281778663347
1.721728	0.606887110610944
1.722753	0.593431953737116
1.723778	0.563732990119453
1.724804	0.546069483135553
1.725829	0.568814456260712
1.726855	0.593579866533603
1.72788	0.469014174769384
1.728905	0.49842932547919
1.729931	0.46738360176414
1.730956	0.453424335672447
1.731982	0.407154842161652
1.733007	0.402525049609858
1.734032	0.406257222854991
1.735058	0.412277742127343
1.736083	0.347774841097656
1.737109	0.405879065199537
1.738134	0.444963978622344
1.739159	0.333513254598869
1.740185	0.367647462779345
1.74121	0.301600806334217
1.742236	0.360559838836159
1.743261	0.331954004100036
1.744286	0.363752251790941
1.745312	0.311927774990974
1.746337	0.26433388982272
1.747362	0.27214166956422
1.748388	0.219640160739037
1.749413	0.235564857671937
1.750439	0.236070074028243
1.751464	0.200208461025683
1.752489	0.23200395180251
1.753515	0.25897784611633
1.75454	0.218824704618338
1.755566	0.229866823964007
1.756591	0.208857921002217
1.757616	0.225642085507475
1.758642	0.244698249689286
1.759667	0.210237723148464
1.760693	0.267794740054692
1.761718	0.241309533176762
1.762743	0.160460429523507
1.763769	0.18534438819179
1.764794	0.167405538371204
1.765819	0.196199240251969
1.766845	0.154730778815821
1.76787	0.157114513978171
1.768896	0.18857286395625
1.769921	0.133338958722091
1.770946	0.143092307488035
1.771972	0.0945130228382317
1.772997	0.111481376255927
1.774023	0.100622000990882
1.775048	0.08046312433622
1.776073	0.18103054330218
1.777099	0.195115693078277
1.778124	0.0946469437296361
1.77915	0.130141302865224
1.780175	0.0845879333828254
1.7812	0.111728574227733
1.782226	0.148880606651252
1.783251	0.134204630684346
1.784277	0.230049870427794
1.785302	0.129705376119898
1.786327	0.133394732198532
1.787353	0.0586309440766495
1.788378	0.100548449817313
1.789403	0.127129313155266
1.790429	0.115492544662253
1.791454	0.0269592954433309
1.79248	0.0423407907190513
1.793505	0.0504669320164402
1.79453	0.0381504851477199
1.795556	0.0532022447593567
1.796581	0.128554233380068
1.797607	0.0998765649213152
1.798632	0.0694066696147107
1.799657	0.102316198299114
1.800683	0.116620999174741
1.801708	0.0863883205356401
1.802734	0.0930696726778009
1.803759	0.175804189677085
1.804784	0.0621108230070364
1.80581	0.0934390028881864
1.806835	0.128780731180743
1.80786	0.130124450559633
1.808886	0.178510479273656
1.809911	0.0593220048639356
1.810937	0.0816748811087522
1.811962	0.00907139080912166
1.812987	0.0325401426207523
1.814013	0.0400938428847373
1.815038	0.057875724260917
1.816064	0.0876163085194954
1.817089	0.079284719085209
1.818114	0.0959414523105253
1.81914	0.181391816449144
1.820165	0.133525551766652
1.821191	0.107162133468324
1.822216	0.107137546518067
1.823241	0.140018944022786
1.824267	0.123802234061284
1.825292	0.170853836219316
1.826317	0.175531379402687
1.827343	0.144579084096689
1.828368	0.13096597665708
1.829394	0.117586070613952
1.830419	0.0767035819180067
1.831444	0.089843797458144
1.83247	0.133340152350605
1.833495	0.195018638821451
1.834521	0.169293885731837
1.835546	0.186295516667176
1.836571	0.179665590414032
1.837597	0.212528635654977
1.838622	0.188414587578754
1.839648	0.147128984872008
1.840673	0.23264665465624
1.841698	0.282332442928943
1.842724	0.249442431538979
1.843749	0.231242935778912
1.844775	0.249483329615928
1.8458	0.282494462098655
1.846825	0.237632601016389
1.847851	0.249377538996635
1.848876	0.213455700726521
1.849901	0.22259071666215
1.850927	0.205077721464546
1.851952	0.297621366056673
1.852978	0.207347830098364
1.854003	0.335806075628479
1.855028	0.257831764451301
1.856054	0.270149731820059
1.857079	0.273914861507312
1.858105	0.349838517958357
1.85913	0.26932987640171
1.860155	0.347386133547555
1.861181	0.37140428018538
1.862206	0.390842936842538
1.863232	0.382958604375111
1.864257	0.325200354880003
1.865282	0.346688493481396
1.866308	0.338384539246166
1.867333	0.358377900826385
1.868358	0.337612351745952
1.869384	0.377798985793927
1.870409	0.399122589772929
1.871435	0.344296788443806
1.87246	0.309296226932466
1.873485	0.401098671526222
1.874511	0.426023407405849
1.875536	0.473772439936202
1.876562	0.415487370679904
1.877587	0.44183043336168
1.878612	0.548467868207546
1.879638	0.384943722013393
1.880663	0.450434607432686
1.881689	0.391243325883331
1.882714	0.44437116527178
1.883739	0.446816252990246
1.884765	0.416375346013138
1.88579	0.489889091191027
1.886816	0.452874619788612
1.887841	0.49861318351866
1.888866	0.514362682217227
1.889892	0.542526527958081
1.890917	0.502412129997853
1.891942	0.599644403373366
1.892968	0.561863772803916
1.893993	0.586049811584109
1.895019	0.504964891292108
1.896044	0.59850930761384
1.897069	0.531556084468027
1.898095	0.532524585345738
1.89912	0.509245020715814
1.900146	0.49973360418683
1.901171	0.488566875803027
1.902196	0.541341154359106
1.903222	0.570336852130388
1.904247	0.548107957074927
1.905273	0.569096647274415
1.906298	0.581542304287986
1.907323	0.607946746405242
1.908349	0.604154001247662
1.909374	0.561655915362012
1.910399	0.639524357161946
1.911425	0.644902285827745
1.91245	0.618089193964024
1.913476	0.584636881235225
1.914501	0.549755685666542
1.915526	0.537194155598269
1.916552	0.650360752567696
1.917577	0.597469377603003
1.918603	0.634508762516429
1.919628	0.635913626712925
1.920653	0.648606230963379
1.921679	0.73691268763384
1.922704	0.587663462187024
1.92373	0.651678399666162
1.924755	0.75268382115842
1.92578	0.716740079552693
1.926806	0.718431863968024
1.927831	0.66938867159187
1.928856	0.669540066635366
1.929882	0.639184205341778
1.930907	0.639320059594784
1.931933	0.712189946448067
1.932958	0.643623718799238
1.933983	0.637000487365128
1.935009	0.678746600476097
1.936034	0.66691953819838
1.93706	0.697978440190562
1.938085	0.685931568137726
1.93911	0.669945295915479
1.940136	0.75528075032409
1.941161	0.762701650997833
1.942187	0.711214650561172
1.943212	0.734796433367773
1.944237	0.678858515812065
1.945263	0.661852305902714
1.946288	0.687233620410103
1.947314	0.709881906363206
1.948339	0.715631262062705
1.949364	0.696945271531847
1.95039	0.711493100793992
1.951415	0.713750067391696
1.95244	0.722499051279128
1.953466	0.734939057183519
1.954491	0.742249302530336
1.955517	0.81026055295843
1.956542	0.727306305141994
1.957567	0.726651526633124
1.958593	0.740680458378173
1.959618	0.709519564335114
1.960644	0.682694950134604
1.961669	0.723967265407168
1.962694	0.707749925664687
1.96372	0.692501944151473
1.964745	0.708490429581974
1.965771	0.673989949171722
1.966796	0.71012918331524
1.967821	0.752791895011849
1.968847	0.68131810957474
1.969872	0.794636838288567
1.970897	0.712577774586389
1.971923	0.753405123856116
1.972948	0.74127663809186
1.973974	0.718189725682685
1.974999	0.677724476790864
1.976024	0.670241357589332
1.97705	0.730420116254269
1.978075	0.656139832083901
1.979101	0.664364321787865
1.980126	0.691798376896224
1.981151	0.678332479531682
1.982177	0.700493462780317
1.983202	0.703833753877068
1.984228	0.738606940985292
1.985253	0.711617495942785
1.986278	0.720772330800566
1.987304	0.715010292384285
1.988329	0.690861075865315
1.989355	0.649336395245461
1.99038	0.65858145296228
1.991405	0.699381286825956
1.992431	0.679497060868441
1.993456	0.624266131974569
1.994481	0.634298411058399
1.995507	0.704407015922371
1.996532	0.679969988520618
1.997558	0.689011625502481
1.998583	0.675718326391774
1.999608	0.682342616567256
2.000634	0.750446994342399
2.001659	0.670403630626065
2.002685	0.63760767347946
2.00371	0.632629285620987
2.004735	0.662919933370275
2.005761	0.656346563750904
2.006786	0.592578555708195
2.007812	0.597182715448505
2.008837	0.585652690906693
2.009862	0.698378908039447
2.010888	0.644679784618581
2.011913	0.677803396944194
2.012938	0.631404688658629
2.013964	0.701303106631034
2.014989	0.623790341627345
2.016015	0.589259359285604
2.01704	0.588759348620003
2.018065	0.560442213737197
2.019091	0.587058914066042
2.020116	0.595672211982773
2.021142	0.573353631462364
2.022167	0.587942591484118
2.023192	0.577060621284532
2.024218	0.573062486238569
2.025243	0.551904740397577
2.026269	0.664010359052703
2.027294	0.649443328812214
2.028319	0.620147329850101
2.029345	0.613653059600007
2.03037	0.559672880166701
2.031395	0.59181272876437
2.032421	0.524492292128987
2.033446	0.540462822198206
2.034472	0.561174010052657
2.035497	0.54088614662492
2.036522	0.526055231960904
2.037548	0.569151830605094
2.038573	0.511392952309545
2.039599	0.580074080764216
2.040624	0.542558127551519
2.041649	0.55113443263575
2.042675	0.633843173276647
2.0437	0.49262380103646
2.044726	0.517717484951107
2.045751	0.516352547212929
2.046776	0.561955591823856
2.047802	0.500294120514423
2.048827	0.52598700363131
2.049853	0.462371806058566
2.050878	0.50394307703065
2.051903	0.53171632356851
2.052929	0.498333328686784
2.053954	0.574579057580573
2.054979	0.579267621762946
2.056005	0.429414229281297
2.05703	0.487620143743263
2.058056	0.421277790576362
2.059081	0.441889406551176
2.060106	0.429169665382748
2.061132	0.395745377510843
2.062157	0.458499851934066
2.063183	0.448194719905021
2.064208	0.478031890476493
2.065233	0.423386611596708
2.066259	0.409563088884106
2.067284	0.405511356839559
2.06831	0.445981145901513
2.069335	0.428499656350037
2.07036	0.427075917433166
2.071386	0.375170956489047
2.072411	0.381482623340723
2.073436	0.412492567005092
2.074462	0.349792129449395
2.075487	0.410482488264652
2.076513	0.413321885654038
2.077538	0.409033652637467
2.078563	0.490105282358679
2.079589	0.463704771416038
2.080614	0.372654018979141
2.08164	0.339662960584802
2.082665	0.313470823409213
2.08369	0.279800146945477
2.084716	0.33177909161103
2.085741	0.375873815097474
2.086767	0.368127259872639
2.087792	0.352937746935773
2.088817	0.332297027830238
2.089843	0.266586311297415
2.090868	0.373014592102199
2.091894	0.340437560910573
2.092919	0.35156135021114
2.093944	0.280474579208776
2.09497	0.249992415960185
2.095995	0.320417387298215
2.09702	0.266298964190325
2.098046	0.236659195609594
2.099071	0.315096834399041
2.100097	0.234333744443625
2.101122	0.30345284025578
2.102147	0.222757267493537
2.103173	0.261644184546953
2.104198	0.212495754696417
2.105224	0.20949600990752
2.106249	0.221944940918801
2.107274	0.207672022043018
2.1083	0.219292858508015
2.109325	0.235659250363995
2.110351	0.210078004440374
2.111376	0.243548864032189
2.112401	0.163424306928988
2.113427	0.235228234747312
2.114452	0.254473841385966
2.115477	0.166409516912255
2.116503	0.188199623537329
2.117528	0.220432282315726
2.118554	0.204904750438076
2.119579	0.197985768419254
2.120604	0.161922734265382
2.12163	0.149745674791564
2.122655	0.109858678555626
2.123681	0.154652001562326
2.124706	0.181018057994285
2.125731	0.230020670712792
2.126757	0.183602621097195
2.127782	0.12565055256922
2.128808	0.152877957273063
2.129833	0.130717884752752
2.130858	0.132843221110994
2.131884	0.131707933539738
2.132909	0.100434200119169
2.133934	0.15923288128131
2.13496	0.13756773933779
2.135985	0.122870751598693
2.137011	0.122276421163606
2.138036	0.135023268521914
2.139061	0.12811516223588
2.140087	0.0394650632745115
2.141112	0.107739988961158
2.142138	0.0593083356437339
2.143163	0.0524886391776506
2.144188	0.114374158334129
2.145214	0.0643332240928185
2.146239	0.0831010574188277
2.147265	0.152826992539251
2.14829	0.134916346775511
2.149315	0.111371225924906
2.150341	0.0884028684875926
2.151366	0.0552565598845395
2.152392	0.0482068554527009
2.153417	0.090474139523319
2.154442	0.0526867168923629
2.155468	0.108793624263072
2.156493	0.0695556030268367
2.157518	0.0674155542405853
2.158544	0.052039177149528
2.159569	0.0956048379615446
2.160595	0.0434003599402321
2.16162	0.0230524463023125
2.162645	0.0287018237466001
2.163671	0.0521849308737109
2.164696	0.0650764996604773
2.165722	0.0802984003019662
2.166747	0.0789964050427929
2.167772	0.0333868886532198
2.168798	0.14923008557925
2.169823	0.0543519244522823
2.170849	0.0194170879625175
2.171874	0.0309393995146674
2.172899	0.0139098946357952
2.173925	0.04141786119892
2.17495	0.0327853273826235
2.175975	0.0543024023150404
2.177001	0.0513359747678224
2.178026	0.112991036073089
2.179052	0.0338648046125192
2.180077	0.0238002496706652
2.181102	0.0772992895457817
2.182128	0.0486628288987077
2.183153	0.0710312198674766
2.184179	0.0695642714438784
2.185204	0.0378577505845408
2.186229	0.0134872519298705
2.187255	0.0567351406087735
2.18828	0.0433823129447071
2.189306	0.0440052518430164
2.190331	0.0260679344346351
2.191356	0.0308135703004764
2.192382	0.043944382356671
2.193407	0.0398861975062176
2.194433	0.0676722187176274
2.195458	0.0791629332614514
2.196483	0.0478701446527092
2.197509	0.0777993591595522
2.198534	0.0203745314467396
2.199559	0.0382834188356108
2.200585	0.0321613763552821
2.20161	0.0371749776218857
2.202636	0.00274838273421625
2.203661	0.0125132074267505
2.204686	0.0242188428910817
2.205712	0.0509527004130105
2.206737	0.102039521671647
2.207763	0.0784676252284476
2.208788	0.0364978580576286
2.209813	0.0252531589940031
2.210839	0.0123830319511417
2.211864	0.0406611352740993
2.21289	0.0370679937841421
2.213915	0.0857336796435596
2.21494	0.0365766506594918
2.215966	0.0625398795340141
2.216991	0.102277952480449
2.218016	0.0223038135191405
2.219042	0.0753075935489144
2.220067	0.0684654768786437
2.221093	0.12996748758025
2.222118	0.0851364790270788
2.223143	0.00761957179587794
2.224169	0.0653917078830436
2.225194	0.0585990294391861
2.22622	0.075187888100482
2.227245	0.0613284250258834
2.22827	0.0982637696515155
2.229296	0.0618484414059692
2.230321	0.115784433660179
2.231347	0.0489369662361716
2.232372	0.0195102200623622
2.233397	0.0911524196571973
2.234423	0.0518034318815974
2.235448	0.0170442840800628
2.236473	0.0285929963070994
2.237499	0.027186889153695
2.238524	0.0213606686516715
2.23955	0.0751425410416237
2.240575	0.015891354827742
2.2416	0.0161651063125172
2.242626	0.0569429195588012
2.243651	0.0759584208974654
2.244677	0.0479282948609545
2.245702	0.0364601063103857
2.246727	0.0183401428684229
2.247753	0.040544209814775
2.248778	0.0188281117277029
2.249804	0.00470472354333653
2.250829	0.0634397769420992
2.251854	0.0336052407248929
2.25288	0.0264402990112385
2.253905	0.0163018961437665
2.254931	0.126742597814249
2.255956	0.112036230446639
2.256981	0.0288786683484641
2.258007	0.0222205848596742
2.259032	0.031876262340612
2.260057	0.0220094050552417
2.261083	0.0510201559571754
2.262108	0.0202460202086698
2.263134	0.0613187211186315
2.264159	0.0678910299431383
2.265184	0.0206066731898431
2.26621	0.0648047352229611
2.267235	0.0735149284644391
2.268261	0.0416556654710425
2.269286	0.0420492881435615
2.270311	0.0223885466379274
2.271337	0.0583601512029681
2.272362	0.0249097964076566
2.273388	0.0126705374504005
2.274413	0.0669558544255811
2.275438	0.0866504531261936
2.276464	0.0967486930642078
2.277489	0.0596800129987159
2.278514	0.0288377792228909
2.27954	0.0155781611098474
2.280565	0.0161232867018672
2.281591	0.0205181301233165
2.282616	0.0730587226473745
2.283641	0.0326362672891895
2.284667	0.14480776443095
2.285692	0.0179417494467485
2.286718	0.0185071174307221
2.287743	0.0281737768871729
2.288768	0.0558501424028301
2.289794	0.0275998980118949
2.290819	0.0114606019560411
2.291845	0.0226704701949414
2.29287	0.0423598357248278
2.293895	0.0458551847733342
2.294921	0.063682731884661
2.295946	0.0621550130136259
2.296972	0.0127689136052563
2.297997	0.0739194380887037
2.299022	0.0553320456086651
2.300048	0.0356347472899725
2.301073	0.0228919760022284
2.302098	0.0291492953021167
2.303124	0.0512263679586558
2.304149	0.00568322461376668
2.305175	0.074445349668344
2.3062	0.0449500197803305
2.307225	0.0349929941211639
2.308251	0.00269658588921619
2.309276	0.0515673890066951
2.310302	0.071937149374301
2.311327	0.0791546871626343
2.312352	0.0382267613199238
2.313378	0.0530417267278602
2.314403	0.0363521370923155
2.315429	0.0372783479359547
2.316454	0.0197753159599569
2.317479	0.0221896500375138
2.318505	0.0416777860417761
2.31953	0.0086474983708775
2.320555	0.063823623929549
2.321581	0.0708379133103919
2.322606	0.0344392612952964
2.323632	0.0603950587250141
2.324657	0.0524156179575229
2.325682	0.0539832603878739
2.326708	0.068037161149355
2.327733	0.0369878273731689
2.328759	0.0552602121109547
2.329784	0.0648148965854733
2.330809	0.0164435443979685
2.331835	0.0409676207790903
2.33286	0.0123687342196211
2.333886	0.0557171013847241
2.334911	0.0496713564239079
2.335936	0.0819384483348239
2.336962	0.0305668143151916
2.337987	0.0698911364052596
2.339012	0.039228016428438
2.340038	0.0510078111905422
2.341063	0.0174856332108796
2.342089	0.0446767231156147
2.343114	0.0544010299899892
2.344139	0.0605310113900404
2.345165	0.0699156254023012
2.34619	0.0587187448549311
2.347216	0.0126662648144976
2.348241	0.0501052790901368
2.349266	0.0322378495712336
2.350292	0.0521199044202117
2.351317	0.0429386875518163
2.352343	0.0389245215017192
2.353368	0.0459171210258962
2.354393	0.0383743277597015
2.355419	0.0294944130325698
2.356444	0.021393865354726
2.35747	0.0428805075102814
2.358495	0.0069462994857254
2.35952	0.0815918344804393
2.360546	0.0728734816213834
2.361571	0.032528247003649
2.362596	0.0126587077496613
2.363622	0.0206715201603845
2.364647	0.0229559350803944
2.365673	0.0464169012252563
2.366698	0.0656045145264089
2.367723	0.0592202106652492
2.368749	0.0127847831856195
2.369774	0.0632798222397316
2.3708	0.103856902885858
2.371825	0.0280400969553049
2.37285	0.0195061069076994
2.373876	0.0356124674388822
2.374901	0.0839980491772333
2.375927	0.0389738160515352
2.376952	0.0223143371562523
2.377977	0.0141481892905983
2.379003	0.0205577834634199
2.380028	0.0294775925998082
2.381053	0.0796765809757503
2.382079	0.0723620171273977
2.383104	0.0196767884499611
2.38413	0.00786623710592504
2.385155	0.0263042078229766
2.38618	0.0417441370417703
2.387206	0.0945767623837325
2.388231	0.0497617968970062
2.389257	0.101227604184434
2.390282	0.0569535235263078
2.391307	0.0520816742577982
2.392333	0.0485725712176945
2.393358	0.0335246835917955
2.394384	0.0445183796464526
2.395409	0.135892216803231
2.396434	0.0669551856679869
2.39746	0.0406088471778565
2.398485	0.0532996681157566
2.399511	0.0669768258758565
2.400536	0.0118089853218016
2.401561	0.0984190177509332
2.402587	0.0449351714899725
2.403612	0.0288615039710625
2.404637	0.0633599050360861
2.405663	0.0274555366456567
2.406688	0.0137172433190418
2.407714	0.0436802083785989
2.408739	0.0907120703256568
2.409764	0.13335954995718
2.41079	0.0839906334238015
2.411815	0.0494652856115519
2.412841	0.0628514537081512
2.413866	0.0312130967261179
2.414891	0.0915594855953331
2.415917	0.0756244182560805
2.416942	0.104204676514339
2.417968	0.150394643540827
2.418993	0.119872271222747
2.420018	0.13482038101826
2.421044	0.0902509726925117
2.422069	0.0369257996112364
2.423094	0.0294580784364493
2.42412	0.114167266085156
2.425145	0.108048705299388
2.426171	0.0768995065547771
2.427196	0.094783787220856
2.428221	0.0650818206375429
2.429247	0.0866004651166291
2.430272	0.0764205264380906
2.431298	0.0862229677507936
2.432323	0.0821382027416263
2.433348	0.0459601437494255
2.434374	0.106192421543395
2.435399	0.0605110626519763
2.436425	0.0565991680628647
2.43745	0.0238786243786886
2.438475	0.0507719620695222
2.439501	0.0688808072205001
2.440526	0.119496113954624
2.441551	0.0355465142731323
2.442577	0.103227260950059
2.443602	0.0852167136453155
2.444628	0.056839833499429
2.445653	0.0687404386395206
2.446678	0.0710974833793862
2.447704	0.102320984092751
2.448729	0.0831043638017379
2.449755	0.118735885529718
2.45078	0.0764209376567561
[truncated: 48 more rows]
