# Supplementary material for: Nanoscale magnonic Fabry-Pérot resonator for low-loss spin-wave manipulation
Source: Nat Commun. 2021 Apr 16;12:2293. doi: 10.1038/s41467-021-22520-6 (PMC8052321; doi:10.1038/s41467-021-22520-6)
Supplement: Supplementary file 4 — Source Data [file 41467_2021_22520_MOESM4_ESM.zip › Source data/FigS11/FigS11a_upper panel_YIG-CoFeB.txt]

0.4010254	0.190080189100285
0.4020508	0.272220077371542
0.4030762	0.308153959163954
0.4041016	0.175410230873572
0.405127	0.0724808911575189
0.4061523	0.14789162989467
0.4071777	0.11627242313591
0.4082031	0.398973833630941
0.4092285	0.247941624157355
0.4102539	0.26797723599069
0.4112793	0.255817313735916
0.4123047	0.225249479236956
0.4133301	0.37786985810403
0.4143555	0.113282373796098
0.4153809	0.284971481713178
0.4164062	0.127401821712496
0.4174316	0.153556527791207
0.418457	0.229392082820319
0.4194824	0.555472009495717
0.4205078	0.215819294783877
0.4215332	0.0417668028965828
0.4225586	0.200144441429453
0.423584	0.307490541519573
0.4246094	0.145832687274501
0.4256348	0.163011832239005
0.4266601	0.100510895849867
0.4276855	0.226859055377987
0.4287109	0.334887403075762
0.4297363	0.272527105984634
0.4307617	0.21667730150138
0.4317871	0.218574885351268
0.4328125	0.344266922641037
0.4338379	0.0943505250937766
0.4348633	0.208272947568329
0.4358887	0.222231247191051
0.436914	0.172442306746122
0.4379394	0.147182867017638
0.4389648	0.343592958765063
0.4399902	0.0771453322847247
0.4410156	0.398975412951788
0.442041	0.25466325373852
0.4430664	0.336422584674705
0.4440918	0.0989573465346156
0.4451172	0.321453629427982
0.4461426	0.0815551465827516
0.4471679	0.381279938438164
0.4481933	0.215551405168947
0.4492187	0.248630613913015
0.4502441	0.363576271571303
0.4512695	0.202841171779129
0.4522949	0.0132316433703969
0.4533203	0.222957832108989
0.4543457	0.0877131863525263
0.4553711	0.10404861946393
0.4563965	0.260589624888443
0.4574218	0.107770149806439
0.4584472	0.285342567502455
0.4594726	0.051419195703524
0.460498	0.211434311080369
0.4615234	0.156999218000939
0.4625488	0.120560436166216
0.4635742	0.140538824331206
0.4645996	0.136761974191632
0.465625	0.0987897403645743
0.4666504	0.0989417105295524
0.4676757	0.153111391922319
0.4687011	0.198403603382983
0.4697265	0.189028951679736
0.4707519	0.239994174241459
0.4717773	0.225691821889053
0.4728027	0.158215400823308
0.4738281	0.077745108252474
0.4748535	0.193544084936352
0.4758789	0.306992288744343
0.4769043	0.138705231156197
0.4779296	0.188620611931728
0.478955	0.164050618896324
0.4799804	0.0234750005876908
0.4810058	0.16659850201897
0.4820312	0.111317487457884
0.4830566	0.14715165588861
0.484082	0.240318859110245
0.4851074	0.378149304783455
0.4861328	0.314084832692543
0.4871582	0.324304763112073
0.4881835	0.158196617919916
0.4892089	0.095391575688318
0.4902343	0.270248701449794
0.4912597	0.109065564701834
0.4922851	0.0698833486176822
0.4933105	0.251965361945348
0.4943359	0.158034863710468
0.4953613	0.232976400285318
0.4963867	0.0883534165490616
0.4974121	0.083788542235089
0.4984374	0.0702712198839966
0.4994628	0.387353071698483
0.5004882	0.27800387334361
0.5015136	0.338765633660278
0.502539	0.261395333069472
0.5035644	0.236896087440322
0.5045898	0.0837061718570387
0.5056152	0.131912521734633
0.5066406	0.201099645995512
0.507666	0.209492389010627
0.5086913	0.410629650086303
0.5097167	0.263898926164667
0.5107421	0.161128974274923
0.5117675	0.0929136882966859
0.5127929	0.695494484430588
0.5138183	0.0375066332305594
0.5148437	0.177960696514694
0.5158691	0.117073826479699
0.5168945	0.203128610666826
0.5179199	0.103514981332027
0.5189452	0.225675068597473
0.5199706	0.154924256797514
0.520996	0.00559956101214238
0.5220214	0.151326074694437
0.5230468	0.134144674351664
0.5240722	0.129314099676649
0.5250976	0.160139046405405
0.526123	0.197364026653274
0.5271484	0.198623821953087
0.5281737	0.095674638008395
0.5291991	0.222692497526836
0.5302245	0.23845233227119
0.5312499	0.0231237248220351
0.5322753	0.110981638476687
0.5333007	0.158225788173827
0.5343261	0.076549760687737
0.5353515	0.230873692241587
0.5363769	0.232535638635371
0.5374023	0.24007756834565
0.5384277	0.188110300972515
0.539453	0.161227027253536
0.5404784	0.0804204310594279
0.5415038	0.101059232608794
0.5425292	0.270869522836236
0.5435546	0.096895535854933
0.54458	0.166703722842664
0.5456054	0.21532903695879
0.5466308	0.124415528761958
0.5476562	0.433214394357514
0.5486816	0.0775932089745855
0.5497069	0.249540977047458
0.5507323	0.12996382950503
0.5517577	0.166705731821316
0.5527831	0.0880575972482131
0.5538085	0.0817726090854792
0.5548339	0.575602846297037
0.5558593	0.140423666965832
0.5568847	0.371725318971092
0.5579101	0.42213359002715
0.5589354	0.501719279591098
0.5599608	0.622005765142687
0.5609862	0.663179614731552
0.5620116	0.417048641394766
0.563037	0.889972690204644
0.5640624	0.831821937742232
0.5650878	0.800847144168286
0.5661132	0.931040292521274
0.5671386	0.952167824879083
0.568164	1.09666183712647
0.5691894	0.710225509690281
0.5702147	1.28335613208698
0.5712401	1.45820433371912
0.5722655	1.51636288672216
0.5732909	1.6849190145096
0.5743163	2.00806930223702
0.5753417	2.30723497336383
0.5763671	2.15482801946198
0.5773925	3.63143280967786
0.5784179	3.32462396134195
0.5794433	3.65483702066066
0.5804686	4.17494718002962
0.581494	5.65722174238782
0.5825194	4.79565097100424
0.5835448	5.41728507132508
0.5845702	6.53827191480173
0.5855956	8.0946768711549
0.586621	9.25089376748442
0.5876464	9.44852615659321
0.5886718	10.8840961788145
0.5896972	14.0428373773632
0.5907225	12.7008356566069
0.5917479	15.9026933420723
0.5927733	15.1067383695547
0.5937987	18.8571075089606
0.5948241	22.0968067971031
0.5958495	21.3962610068605
0.5968749	23.2132676177022
0.5979003	24.8814941286444
0.5989257	29.0830240173421
0.5999511	24.1227690735563
0.6009764	31.54301300029
0.6020018	31.380915783089
0.6030272	25.7807989183633
0.6040526	30.1202754388219
0.605078	31.8882255096172
0.6061034	30.5423983413255
0.6071288	32.1628164860293
0.6081542	30.0700418041379
0.6091796	38.335135609738
0.610205	28.6635238977748
0.6112303	32.65783792051
0.6122557	31.9497932698924
0.6132811	32.7809508885221
0.6143065	32.1636943101457
0.6153319	38.4108917391018
0.6163573	39.7526601613251
0.6173827	45.9100237158259
0.6184081	44.5431461834534
0.6194335	39.5325714159982
0.6204589	38.1383565704777
0.6214842	48.6257042343204
0.6225096	49.8651377253458
0.623535	43.7037434053069
0.6245604	44.6701462638213
0.6255858	37.363938940991
0.6266112	37.6792948092928
0.6276366	47.1751521006133
0.628662	39.7843060036945
0.6296874	38.0320092682743
0.6307128	38.067431273041
0.6317381	37.2760339073204
0.6327635	37.8699946765734
0.6337889	35.8118105198801
0.6348143	37.4764348798101
0.6358397	31.2100805435849
0.6368651	32.3489420854401
0.6378905	36.2986823653394
0.6389159	32.3415555761206
0.6399413	33.0306421713324
0.6409667	33.4979699857723
0.641992	31.7954819807359
0.6430174	35.4236039406566
0.6440428	35.7243334145285
0.6450682	35.6074420505826
0.6460936	39.0885466685985
0.647119	37.1778243776607
0.6481444	37.0612832262638
0.6491698	39.6996729602764
0.6501952	33.6645885392062
0.6512206	35.3655858138904
0.6522459	36.3139164590794
0.6532713	31.6984331152977
0.6542967	34.5375690744224
0.6553221	33.9795144290689
0.6563475	31.5684127222292
0.6573729	28.8259445022379
0.6583983	32.9565513056964
0.6594237	33.715142986802
0.6604491	34.9911680331152
0.6614745	31.4237106276789
0.6624998	30.6732867508032
0.6635252	31.9140167302864
0.6645506	29.7911620304947
0.665576	31.3341380321685
0.6666014	33.6679954859543
0.6676268	29.8107298929104
0.6686522	32.3951639379275
0.6696776	30.2540235524269
0.670703	33.3723883450451
0.6717284	35.4411188128705
0.6727537	26.4168064238072
0.6737791	30.6581816706226
0.6748045	27.5996185276989
0.6758299	32.6425552824607
0.6768553	30.9350430611273
0.6778807	29.0134551776858
0.6789061	27.0073599405644
0.6799315	24.1715228271505
0.6809569	27.1072316728948
0.6819823	27.9933975535087
0.6830076	25.4849257620532
0.684033	29.9874554854559
0.6850584	28.4001468516731
0.6860838	27.9430572968403
0.6871092	24.586858447504
0.6881346	25.0997897150753
0.68916	26.6217413082841
0.6901854	26.4332475751959
0.6912108	23.622729055687
0.6922362	26.050839653088
0.6932615	22.4347844521948
0.6942869	23.3301213350344
0.6953123	21.6605675411656
0.6963377	18.4617807877745
0.6973631	24.9091193039064
0.6983885	23.3745607978942
0.6994139	23.8383955629762
0.7004393	25.5232751242799
0.7014647	22.3352870215899
0.7024901	21.9593744975589
0.7035154	23.0777231168978
0.7045408	21.7061085948104
0.7055662	22.2796891169715
0.7065916	20.0398799715093
0.707617	18.628572009225
0.7086424	21.8090780182305
0.7096678	20.7512021311108
0.7106932	20.6475829249412
0.7117186	20.7967897874368
0.712744	20.287647004418
0.7137693	19.9709524566654
0.7147947	20.2984045433098
0.7158201	19.0997624491966
0.7168455	16.4838615671981
0.7178709	18.8441558614574
0.7188963	20.4391664073978
0.7199217	18.8011953387278
0.7209471	17.6564578322676
0.7219725	17.3631281720294
0.7229979	16.9669118181326
0.7240232	20.1218514055588
0.7250486	19.9581373529431
0.726074	17.1440699659934
0.7270994	16.0628897519097
0.7281248	16.4592244102638
0.7291502	14.2586612369053
0.7301756	19.3614637719659
0.731201	16.4103696354622
0.7322264	17.8508740078042
0.7332518	14.153392519874
0.7342771	15.9144730699229
0.7353025	15.4513653218033
0.7363279	14.6583368206487
0.7373533	16.3608134634878
0.7383787	15.6064539160626
0.7394041	15.616275468122
0.7404295	14.7848891153265
0.7414549	13.8511167888024
0.7424803	13.5369912284239
0.7435057	14.9015826729299
0.744531	16.2492725544975
0.7455564	14.241965807694
0.7465818	14.2679429144192
0.7476072	15.2089504180988
0.7486326	13.9757120399175
0.749658	13.9214148487181
0.7506834	13.9067399796014
0.7517088	14.7833248690171
0.7527342	15.9374757134379
0.7537596	14.2460221948234
0.7547849	14.2829316068001
0.7558103	13.483162901068
0.7568357	12.7997055090943
0.7578611	14.9018275618176
0.7588865	16.28299585923
0.7599119	14.4216713732268
0.7609373	12.7503337447245
0.7619627	12.5318472099137
0.7629881	12.8297401860942
0.7640135	13.514718845574
0.7650388	14.1503215546492
0.7660642	12.4138663470047
0.7670896	11.7844264909709
0.768115	13.315901064833
0.7691404	12.5958023486214
0.7701658	13.0308982947682
0.7711912	12.1423197444722
0.7722166	10.9534159747587
0.773242	12.6681612771043
0.7742674	11.9840768202493
0.7752927	11.2251843123977
0.7763181	11.2733188462895
0.7773435	10.711199173823
0.7783689	10.7473117217781
0.7793943	10.1241056572698
0.7804197	10.0435653647094
0.7814451	8.81054304983905
0.7824705	8.69795450544828
0.7834959	8.49955815196467
0.7845213	9.06288737260908
0.7855466	8.83156190787457
0.786572	7.93615400432004
0.7875974	7.6403110989787
0.7886228	7.36552709752568
0.7896482	7.38087367171245
0.7906736	6.39362087313988
0.791699	6.35839990271924
0.7927244	6.54066111960267
0.7937498	6.05432356702448
0.7947752	6.00659926108808
0.7958005	6.58968330751647
0.7968259	6.20309509598495
0.7978513	6.50246493138573
0.7988767	6.35017064928944
0.7999021	6.20597835988912
0.8009275	6.389588738867
0.8019529	5.72409462244991
0.8029783	6.53088969970716
0.8040037	7.10117723110486
0.8050291	7.34207322392524
0.8060544	6.56289766765383
0.8070798	7.18037762327895
0.8081052	8.07903452297377
0.8091306	8.0262242004949
0.810156	7.72845038915409
0.8111814	8.77556221825428
0.8122068	9.05289814421686
0.8132322	8.57221973311576
0.8142576	8.9163143225243
0.815283	9.18790450920361
0.8163083	9.27770035609951
0.8173337	9.67329579204441
0.8183591	10.2446670132585
0.8193845	10.6715496398295
0.8204099	10.4863458564243
0.8214353	10.2096328399404
0.8224607	11.1435313973466
0.8234861	11.7994430549963
0.8245115	10.8101127869491
0.8255369	11.4604176546688
0.8265622	11.204249792919
0.8275876	11.6884089587961
0.828613	11.9849994415873
0.8296384	12.016996917758
0.8306638	11.5010021055448
0.8316892	11.1875745898637
0.8327146	9.98264096626304
0.83374	12.2523031705858
0.8347654	11.1545474287995
0.8357908	10.963728477278
0.8368161	10.8381089717787
0.8378415	10.9235486767051
0.8388669	11.0263057070094
0.8398923	9.56628510197271
0.8409177	9.95545114744706
0.8419431	9.83292168099279
0.8429685	8.42897326854612
0.8439939	9.29557645933305
0.8450193	8.90503785636047
0.8460447	8.70047420232357
0.84707	7.85927577878497
0.8480954	7.38188546291183
0.8491208	6.39077321959597
0.8501462	7.1456410273988
0.8511716	6.48589665357227
0.852197	6.41418964191214
0.8532224	5.6016488473238
0.8542478	5.64519021575801
0.8552732	5.73131416006023
0.8562986	4.73782178121665
0.8573239	5.06743007101956
0.8583493	4.32695502548878
0.8593747	4.68446409549814
0.8604001	4.43544663977116
0.8614255	4.24769113618976
0.8624509	4.65470305964623
0.8634763	3.8964443661165
0.8645017	4.38008997811529
0.8655271	4.04007303474826
0.8665525	4.91012974062529
0.8675778	4.86224508226663
0.8686032	4.29487073121427
0.8696286	4.24746283926829
0.870654	4.84318563039545
0.8716794	4.4402070740372
0.8727048	5.06276422804865
0.8737302	5.99764645469954
0.8747556	5.46946459404117
0.875781	6.09510827314846
0.8768064	6.52511207338985
0.8778317	6.25578533597086
0.8788571	6.13968097495538
0.8798825	6.7575026189056
0.8809079	6.34183850105472
0.8819333	6.61300819617283
0.8829587	7.30245775609418
0.8839841	7.1564684044087
0.8850095	7.50674657566279
0.8860349	7.56182961721491
0.8870603	8.54701900609289
0.8880856	8.77964239826777
0.889111	8.53118964431228
0.8901364	8.72487881343483
0.8911618	9.6444629649376
0.8921872	9.35710315938096
0.8932126	9.14726552095636
0.894238	10.1626384963296
0.8952634	10.0740458704287
0.8962888	11.4141061137064
0.8973142	11.406826036303
0.8983395	10.8686974683804
0.8993649	12.4131074868132
0.9003903	11.3628277395068
0.9014157	10.7264369847414
0.9024411	11.5524320015527
0.9034665	11.8289042673785
0.9044919	11.740802474649
0.9055173	11.5974894040676
0.9065427	11.1168393354682
0.9075681	12.1413493339745
0.9085934	12.107386154064
0.9096188	9.89034057961545
0.9106442	11.3741830850503
0.9116696	10.68780685811
0.912695	10.9327301567935
0.9137204	9.79658565708957
0.9147458	10.0528481310889
0.9157712	10.2168397186837
0.9167966	9.03936244030546
0.917822	8.69334516401811
0.9188473	8.29398016459323
0.9198727	8.20286401676006
0.9208981	8.59686627284629
0.9219235	8.21717000677759
0.9229489	7.45866481144489
0.9239743	6.94840741545608
0.9249997	6.62476366392674
0.9260251	6.70108179092518
0.9270505	6.54123988855974
0.9280759	6.01562117432248
0.9291012	5.62881207818097
0.9301266	5.75763301491585
0.931152	5.55994607960923
0.9321774	5.46314586580488
0.9332028	4.91078412807419
0.9342282	4.58415646435807
0.9352536	4.55465015694668
0.936279	4.33668790339499
0.9373044	4.18593400268686
0.9383298	3.90665589093345
0.9393551	4.2388569542405
0.9403805	3.99616411338436
0.9414059	4.10093111379014
0.9424313	4.0242163286445
0.9434567	3.33322902809348
0.9444821	3.47161639512692
0.9455075	3.66095570526523
0.9465329	3.54010596368244
0.9475583	3.3602582847314
0.9485837	4.11025556464588
0.949609	3.48255530818652
0.9506344	3.69160708028317
0.9516598	4.07086671995486
0.9526852	4.47006215138414
0.9537106	4.43160564721332
0.954736	4.64882933220698
0.9557614	5.24430497679578
0.9567868	5.29002192989046
0.9578122	5.91388679135102
0.9588376	5.65691320284434
0.9598629	6.49422379077256
0.9608883	6.44448331152312
0.9619137	7.24113955162446
0.9629391	7.58211536887411
0.9639645	7.29141176675821
0.9649899	7.69626192766774
0.9660153	7.77693140026965
0.9670407	8.39134441231398
0.9680661	8.78812174958961
0.9690915	8.61883990479862
0.9701168	9.84917339350516
0.9711422	10.0301218123679
0.9721676	9.43869454936248
0.973193	10.3455111199385
0.9742184	10.2182823223938
0.9752438	10.9191696481491
0.9762692	11.0110184679653
0.9772946	11.1546023076777
0.97832	11.700734342644
0.9793454	10.4982983788615
0.9803707	11.2224291700434
0.9813961	10.8671230739136
0.9824215	10.9425568511052
0.9834469	10.9920962446705
0.9844723	10.6856551382873
0.9854977	10.8298168793025
0.9865231	10.193625079637
0.9875485	10.2156713152394
0.9885739	10.3800344053218
0.9895993	10.0401470093409
0.9906246	9.48000739813435
0.99165	10.0985240381983
0.9926754	9.08544282866256
0.9937008	8.92822809799345
0.9947262	8.66411972961276
0.9957516	9.50323765187633
0.996777	8.19591192211056
0.9978024	7.92464936948317
0.9988278	7.51978584895036
0.9998532	8.22107747579069
1.000879	7.89262475975572
1.001904	7.6234812403377
1.002929	7.06099569741884
1.003955	7.04270964977693
1.00498	7.471913008634
1.006005	7.16754959061638
1.007031	6.20520234061872
1.008056	6.09421352700166
1.009082	5.730930719862
1.010107	5.94678521938214
1.011132	5.56556955467238
1.012158	5.41497897465189
1.013183	4.74856342646068
1.014209	4.6843280514093
1.015234	4.58682752815059
1.016259	4.35002376461612
1.017285	4.47341592373446
1.01831	4.50142340877572
1.019336	3.75801654301671
1.020361	3.99033792905016
1.021386	3.51301572641497
1.022412	3.27335633618294
1.023437	3.41532462322002
1.024463	3.16298948242592
1.025488	2.58180782035863
1.026513	2.73855115762843
1.027539	2.35472830783426
1.028564	2.22469028034041
1.029589	2.12399227873508
1.030615	1.84516135949016
1.03164	1.90531610167653
1.032666	1.8851568799774
1.033691	2.07400931876324
1.034716	2.24413058720366
1.035742	2.5611231959538
1.036767	2.82362430589668
1.037793	3.04028454876086
1.038818	3.84617998270297
1.039843	3.79756676174271
1.040869	4.34342498853071
1.041894	4.67420986579347
1.04292	5.21824812923744
1.043945	5.64696126806214
1.04497	5.93294696225156
1.045996	6.42735253102878
1.047021	6.50844252681039
1.048046	6.98934768772402
1.049072	7.61574852639201
1.050097	7.71515498166887
1.051123	7.68775399097462
1.052148	7.57131926908916
1.053173	7.08981665233397
1.054199	7.7705065030209
1.055224	7.64703577157319
1.05625	8.26631274423035
1.057275	8.23595694969322
1.0583	7.96555667405392
1.059326	9.38736723991921
1.060351	8.08507950397795
1.061377	9.19827808163517
1.062402	8.35527698431704
1.063427	8.81927104365962
1.064453	9.37618816771304
1.065478	8.9744161647257
1.066504	9.11215077722274
1.067529	8.40520387574098
1.068554	8.651438619252
1.06958	8.32797379622325
1.070605	8.2974641375554
1.07163	8.73899420310198
1.072656	8.23778505917562
1.073681	8.7304201199503
1.074707	8.56058599478828
1.075732	8.1664708572169
1.076757	8.39773959761012
1.077783	7.78044005314667
1.078808	7.55177801686146
1.079834	7.66243761181023
1.080859	8.06203083519283
1.081884	7.40934598382994
1.08291	7.9373634855433
1.083935	7.63615284183764
1.084961	7.24564498540882
1.085986	7.63987417737295
1.087011	7.0635712424954
1.088037	7.39453237341517
1.089062	7.18577802825505
1.090087	6.88320885636474
1.091113	6.4278370463481
1.092138	6.76092509632942
1.093164	6.37997647437371
1.094189	6.3336716888762
1.095214	6.15698932075743
1.09624	5.7433984715467
1.097265	5.96618810907618
1.098291	5.14944761610068
1.099316	5.24938633254974
1.100341	4.75421968963362
1.101367	4.31275111142696
1.102392	4.06376475755075
1.103418	3.51010764261725
1.104443	3.31656425691965
1.105468	2.87486282278825
1.106494	2.41572909158441
1.107519	1.97161364051396
1.108544	1.9148661869758
1.10957	1.40500577018187
1.110595	1.1405077726891
1.111621	1.07989586347434
1.112646	1.02333574885114
1.113671	1.21014326630057
1.114697	1.32276618085517
1.115722	1.55845630535894
1.116748	1.94948754963926
1.117773	2.36708316318687
1.118798	2.53812838819636
1.119824	3.03470325124237
1.120849	3.44547165715886
1.121875	3.76726193839783
1.1229	3.97532231102964
1.123925	4.28005658467767
1.124951	4.14909292022208
1.125976	4.68010354770373
1.127002	4.83031829459064
1.128027	5.23318426515683
1.129052	5.02282854930765
1.130078	5.51197637934669
1.131103	5.70709386304072
1.132128	6.12954946539312
1.133154	5.92574529436433
1.134179	6.27952125377867
1.135205	6.81739103740545
1.13623	6.35020972878015
1.137255	6.5557468664802
1.138281	6.74490701075856
1.139306	6.90620480664634
1.140332	6.72755959459015
1.141357	6.73689164506102
1.142382	6.68432647649616
1.143408	7.28561349530223
1.144433	7.12684233179723
1.145459	7.00734911354508
1.146484	7.15088946874457
1.147509	6.92163382074471
1.148535	7.58314036565564
1.14956	7.19934364911654
1.150585	7.04229760782836
1.151611	6.96088644675389
1.152636	7.74656475709982
1.153662	7.91610221384161
1.154687	7.31222564521323
1.155712	6.98476787826673
1.156738	6.969502872184
1.157763	7.60916015001347
1.158789	7.08598259387398
1.159814	7.23442431339972
1.160839	7.05067496026054
1.161865	7.37278973921576
1.16289	7.1290258780797
1.163916	7.09289679381006
1.164941	6.82658360491161
1.165966	6.83202191914993
1.166992	7.17957638450076
1.168017	6.55188814942783
1.169042	7.08523147041083
1.170068	6.81769832469933
1.171093	6.23761585814468
1.172119	5.74920703265111
1.173144	6.23399740583528
1.174169	5.62624381397121
1.175195	5.42253698232314
1.17622	5.27426640754532
1.177246	5.4468745071729
1.178271	5.01128742025919
1.179296	4.87494843225649
1.180322	4.43879301764969
1.181347	4.46193413450277
1.182373	4.49292970220479
1.183398	4.41440698508475
1.184423	3.60684241640205
1.185449	3.38641177137067
1.186474	3.00760096857666
1.1875	2.77333939446365
1.188525	2.66798163925654
1.18955	2.51433319649204
1.190576	2.31295403762341
1.191601	2.13073406599932
1.192626	1.9092380606234
1.193652	1.85297172501019
1.194677	1.9872820880106
1.195703	1.89294899511404
1.196728	1.94388473587428
1.197753	1.95640721411221
1.198779	2.23741323081819
1.199804	2.36568428777912
1.20083	2.49657792360924
1.201855	2.45883455839977
1.20288	2.81396334692863
1.203906	2.97017719498675
1.204931	3.05108993081096
1.205957	3.17169545287627
1.206982	3.38983918124385
1.208007	3.329284051636
1.209033	3.40019808351232
1.210058	3.17674243678206
1.211083	3.54717303001771
1.212109	3.49845144922207
1.213134	3.85086014349028
1.21416	4.118276156744
1.215185	4.1627248843325
1.21621	4.34436441397749
1.217236	4.45176900589294
1.218261	4.30181487734479
1.219287	4.67817365782599
1.220312	4.56284845157505
1.221337	4.74720512418412
1.222363	5.03646276577927
1.223388	4.68899520457102
1.224414	4.50076893537371
1.225439	5.17196431571491
1.226464	5.10727708310914
1.22749	4.79191438686398
1.228515	5.07242297838913
1.229541	4.89309007474837
1.230566	4.90626726583255
1.231591	4.81006881188669
1.232617	4.95322722380987
1.233642	4.68110487189136
1.234667	4.94825598810379
1.235693	5.09854589778792
1.236718	5.05330208169351
1.237744	4.98853566483217
1.238769	4.4628708981155
1.239794	4.97136597076146
1.24082	4.80742331039404
1.241845	5.30241485919925
1.242871	4.90770639791033
1.243896	4.65143220958194
1.244921	5.1008474503012
1.245947	4.99436192557828
1.246972	4.51031803729759
1.247998	4.66728682754735
1.249023	4.86086029495356
1.250048	4.48430653085592
1.251074	4.51657180088903
1.252099	4.3386191427279
1.253124	4.51841368853727
1.25415	4.06065006910963
1.255175	3.99245889736797
1.256201	3.87510946335033
1.257226	3.62600365271203
1.258251	3.43035969244699
1.259277	3.51357015647233
1.260302	3.27704830776283
1.261328	2.98921354341871
1.262353	2.80112053108698
1.263378	3.20720700351084
1.264404	2.46800432805982
1.265429	2.38654702734662
1.266455	2.27144034788423
1.26748	2.00194317937973
1.268505	1.6759842230943
1.269531	1.61354334338572
1.270556	1.58553896514876
1.271582	1.36335789484823
1.272607	1.14846792292942
1.273632	1.06280041941244
1.274658	0.972066067340056
1.275683	0.809481140052126
1.276708	0.788548340514353
1.277734	0.700437069997655
1.278759	0.694894888207483
1.279785	0.645864895445882
1.28081	0.648000921922438
1.281835	0.736108441138919
1.282861	0.722277656070579
1.283886	0.642032632591709
1.284912	0.67111734941738
1.285937	0.658413192461998
1.286962	0.606117734540378
1.287988	0.551141644446915
1.289013	0.532176115749758
1.290039	0.526745727371566
1.291064	0.509312879971204
1.292089	0.49638043566439
1.293115	0.555434014357502
1.29414	0.417938888396629
1.295165	0.37601456736246
1.296191	0.464038114631816
1.297216	0.331535198236477
1.298242	0.433736979305108
1.299267	0.361370918879494
1.300292	0.341300494294822
1.301318	0.361256779122804
1.302343	0.378999400999029
1.303369	0.328888958121278
1.304394	0.293325950184381
1.305419	0.28678806966966
1.306445	0.145202807563878
1.30747	0.14256282026939
1.308496	0.186086620331962
1.309521	0.153577454310618
1.310546	0.134590185903
1.311572	0.18906774269018
1.312597	0.169068922774412
1.313622	0.181275330306168
1.314648	0.103859871066064
1.315673	0.188853577373934
1.316699	0.129104965280855
1.317724	0.219572835289341
1.318749	0.296438051675219
1.319775	0.119778180516708
1.3208	0.163729062550115
1.321826	0.230605848588452
1.322851	0.274118478914684
1.323876	0.224757190356616
1.324902	0.353985680726043
1.325927	0.183981642131957
1.326953	0.26251201850337
1.327978	0.284646812118668
1.329003	0.250700473471182
1.330029	0.319466408967132
1.331054	0.251815458776771
1.33208	0.322739798373767
1.333105	0.405615244109304
1.33413	0.394996018785063
1.335156	0.319673412226572
1.336181	0.253961828389942
1.337206	0.371088365200821
1.338232	0.261169038307347
1.339257	0.217528799390173
1.340283	0.288973527281047
1.341308	0.136757820249891
1.342333	0.239280019956231
1.343359	0.185953152269812
1.344384	0.209819924402927
1.34541	0.208622931277693
1.346435	0.147382508966241
1.34746	0.235246420792347
1.348486	0.212214889316927
1.349511	0.244668935870596
1.350537	0.177397740257366
1.351562	0.114424415067
1.352587	0.111813376232936
1.353613	0.148304472124795
1.354638	0.144426346024762
1.355663	0.12274677319814
1.356689	0.0823044582004189
1.357714	0.112633119754776
1.35874	0.0861148009203649
1.359765	0.0735994805562662
1.36079	0.0483071107875694
1.361816	0.0672684403901497
1.362841	0.0884681118507256
1.363867	0.0470198482552741
1.364892	0.0890952616842136
1.365917	0.0703579490181889
1.366943	0.0428733152791442
1.367968	0.0208817345255617
1.368994	0.117664654075829
1.370019	0.176263208475578
1.371044	0.034065061978809
1.37207	0.084319049475348
1.373095	0.040425629623871
1.374121	0.0877969017359798
1.375146	0.0280949694741336
1.376171	0.04381834057359
1.377197	0.0485360935481967
1.378222	0.0630516235265746
1.379247	0.0330605043880837
1.380273	0.0537413405876798
1.381298	0.151449629212422
1.382324	0.110967732333839
1.383349	0.0710868636540852
1.384374	0.139159858940926
1.3854	0.121840033299222
1.386425	0.0871187455932932
1.387451	0.0608269938008398
1.388476	0.0707579735585967
1.389501	0.146909397561873
1.390527	0.125571936131275
1.391552	0.184816193514232
1.392578	0.102991124710698
1.393603	0.123004570495006
1.394628	0.136002027069783
1.395654	0.151205622120021
1.396679	0.0930129181012811
1.397704	0.13322867036326
1.39873	0.111405369185881
1.399755	0.0564576398969395
1.400781	0.163587359988294
1.401806	0.138376535153907
1.402831	0.137640381824639
1.403857	0.149913945570991
1.404882	0.133046720875225
1.405908	0.0620733452301469
1.406933	0.190467665266309
1.407958	0.169865729050926
1.408984	0.0277941176760425
1.410009	0.181910600423532
1.411035	0.168079936248214
1.41206	0.180263268061466
1.413085	0.15275773671003
1.414111	0.0240877691188806
1.415136	0.0975178757015246
1.416161	0.0830738224944591
1.417187	0.0293823695507064
1.418212	0.0488203691278343
1.419238	0.132928420901373
1.420263	0.0911448466391057
1.421288	0.100293648532757
1.422314	0.138985058069286
1.423339	0.0132278634216347
1.424365	0.113190177975204
1.42539	0.125122212926593
1.426415	0.0677132523127349
1.427441	0.101898560996007
1.428466	0.0476684405931566
1.429492	0.0594820138987409
1.430517	0.0673900509668445
1.431542	0.0488778400518272
1.432568	0.0680652391733842
1.433593	0.093225267390332
1.434619	0.0680570260622134
1.435644	0.0870454649704785
1.436669	0.034363863924201
1.437695	0.0192300937300498
1.43872	0.0314967904210569
1.439745	0.0817151334206645
1.440771	0.0812222893669778
1.441796	0.013704853826825
1.442822	0.0655791175811211
1.443847	0.0492557879812008
1.444872	0.091848118148501
1.445898	0.120656587374333
1.446923	0.0403638133291523
1.447949	0.0308645157463
1.448974	0.153808654898052
1.449999	0.0406071391227516
1.451025	0.0846254957045387
1.45205	0.0703491423568511
1.453076	0.0146309546200178
1.454101	0.0364002973280887
1.455126	0.0729473779984476
1.456152	0.0164327465585597
1.457177	0.0606988472351184
1.458202	0.0646254619564792
1.459228	0.0713984166675691
1.460253	0.0188730056003919
1.461279	0.0718179802463144
1.462304	0.0672979568559559
1.463329	0.196596676016474
1.464355	0.0615417088885902
1.46538	0.124416052911695
1.466406	0.10799054349816
1.467431	0.0637474475067457
1.468456	0.0236670287633062
1.469482	0.0657515746096936
1.470507	0.0196730662806284
1.471533	0.193912122702446
1.472558	0.0900940967677017
1.473583	0.0797070089387652
1.474609	0.132399293087542
1.475634	0.0957607570599481
1.47666	0.0899980134935967
1.477685	0.114658127744899
1.47871	0.109329756463462
1.479736	0.11371498713988
1.480761	0.248078520418323
1.481786	0.164557543875235
1.482812	0.182918332088664
1.483837	0.163299192317626
1.484863	0.217189609001795
1.485888	0.120998598235775
1.486913	0.0493920194361851
1.487939	0.201088276112184
1.488964	0.159946596551416
1.48999	0.0817240058579638
1.491015	0.177302476466179
1.49204	0.160393809850163
1.493066	0.163402124972048
1.494091	0.145978612345582
1.495117	0.142541436014725
1.496142	0.108015287723285
1.497167	0.105624949495462
1.498193	0.148735269081555
1.499218	0.0868711327821953
1.500243	0.247924517514122
1.501269	0.155248111969027
1.502294	0.151670219840628
1.50332	0.119506423906359
1.504345	0.150390073606746
1.50537	0.111107377556759
1.506396	0.0947755088905889
1.507421	0.0873105631222431
1.508447	0.0419238551007371
1.509472	0.116252300738867
1.510497	0.0860691810667239
1.511523	0.0816802341876197
1.512548	0.0905238516811364
1.513574	0.110189401110724
1.514599	0.0719561545174678
1.515624	0.11634337488641
1.51665	0.148327598766892
1.517675	0.0538853784031967
1.5187	0.126201037735817
1.519726	0.0535226064605836
1.520751	0.144937342800412
1.521777	0.045261829308094
1.522802	0.102539739944056
1.523827	0.0643829315976533
1.524853	0.14334540656404
1.525878	0.0483216944944825
1.526904	0.0720481617078564
1.527929	0.0574786023718775
1.528954	0.068490779295403
1.52998	0.0738871155062028
1.531005	0.0915543500542983
1.532031	0.0713906082861135
1.533056	0.0304428172798018
1.534081	0.0652790098378989
1.535107	0.0768721182498082
1.536132	0.0259149453032222
1.537158	0.0921169115369865
1.538183	0.0480802843707699
1.539208	0.0851516813134849
1.540234	0.0772706975632497
1.541259	0.0657183849853677
1.542284	0.053253892270973
1.54331	0.0264046217454037
1.544335	0.0468372148067269
1.545361	0.0145761086089272
1.546386	0.0297409623288302
1.547411	0.095758752989945
1.548437	0.0327972153580956
1.549462	0.0523060257419965
1.550488	0.0358243561144917
1.551513	0.0852584956002069
1.552538	0.0452445418675557
1.553564	0.0523904629218907
1.554589	0.0442923044865539
1.555615	0.0497671382241836
1.55664	0.0709848722094306
1.557665	0.0600794482971548
1.558691	0.0882094189964144
1.559716	0.0931792610503131
1.560741	0.0794064649649032
1.561767	0.0893393985039327
1.562792	0.0314879211258825
1.563818	0.0542242039486842
1.564843	0.0299093284626803
1.565868	0.0140290300800399
1.566894	0.0187018031693055
1.567919	0.123857469415223
1.568945	0.0524655990177945
1.56997	0.0759620858914051
1.570995	0.133562150792671
1.572021	0.0433743121070582
1.573046	0.110403691197889
1.574072	0.119838542836914
1.575097	0.0664536612376963
1.576122	0.0304697683411241
1.577148	0.0614678537547465
1.578173	0.155176349605976
1.579199	0.0625476750183362
1.580224	0.0388218674863459
1.581249	0.0695029498942951
1.582275	0.039929198866515
1.5833	0.0543970009393202
1.584325	0.0491652445938927
1.585351	0.0146590061665387
1.586376	0.0315961241054405
1.587402	0.125521722146295
1.588427	0.0154981093346966
1.589452	3.72619757871547E-4
1.590478	0.0636929647001967
1.591503	0.0365880354405656
1.592529	0.0347170017729714
1.593554	0.0366174020844946
1.594579	0.160744607779265
1.595605	0.0794655070723198
1.59663	0.0495015886538786
1.597656	0.0043996699186881
1.598681	0.0967189736238552
1.599706	0.00906288992639572
1.600732	0.105595980682801
1.601757	0.0872086821211354
1.602782	0.0439479631591113
1.603808	0.0871132653031535
1.604833	0.0815434592267933
1.605859	0.062732429584722
1.606884	0.0744584650348501
1.607909	0.0219227056489682
1.608935	0.0912807136985053
1.60996	0.193612840967314
1.610986	0.0623241590342509
1.612011	0.0723107953175596
1.613036	0.057299321617904
1.614062	0.0406112125378214
1.615087	0.116976470943263
1.616113	0.0836073088772114
1.617138	0.0832018354639187
1.618163	0.0508564410512639
1.619189	0.0608158227070982
1.620214	0.0624214647988799
1.621239	0.087239597290242
1.622265	0.106563004482458
1.62329	0.0332400971221099
1.624316	0.046607199710917
1.625341	0.0650123520087168
1.626366	0.208572432661025
1.627392	0.0814166478835539
1.628417	0.0434596779673872
1.629443	0.0781413155901953
1.630468	0.112091952407135
1.631493	0.0738488392756465
1.632519	0.0344005416022553
1.633544	0.0435057228819163
1.63457	0.0409924520141053
1.635595	0.0953961442380771
1.63662	0.0371464376077858
1.637646	0.0447612097562566
1.638671	0.013047065151655
1.639697	0.0175980367534018
1.640722	0.0381351253388107
1.641747	0.0341581383107904
1.642773	0.117873590539028
1.643798	0.0226009596320532
1.644823	0.0369435648740562
1.645849	0.0540873240173777
1.646874	0.053242687077503
1.6479	0.0117081333181383
1.648925	0.0254619029715562
1.64995	0.0464906613426352
1.650976	0.048140758397566
1.652001	0.0681599639519065
1.653027	0.0548699364666252
1.654052	0.105033781301679
1.655077	0.0442253586994215
1.656103	0.0883165358804573
1.657128	0.0206668989466272
1.658154	0.0376339883331916
1.659179	0.0937781696424717
1.660204	0.0788483619465731
1.66123	0.0727926559361369
1.662255	0.0564988272688664
1.66328	0.00864650581607134
1.664306	0.0604091957850028
1.665331	0.0303116678233129
1.666357	0.0401727743870846
1.667382	0.0593940798063932
1.668407	0.0449387214395003
1.669433	0.060330306225224
1.670458	0.083011021159755
1.671484	0.0793507251253261
1.672509	0.0449661944909996
1.673534	0.057453068486491
1.67456	0.0286090948082686
1.675585	0.0748110445005996
1.676611	0.0633660017250292
1.677636	0.115418924706722
1.678661	0.0247079058376072
1.679687	0.038133186327177
1.680712	0.025512553581978
1.681738	0.0695313225007205
1.682763	0.0111378152001121
1.683788	0.0551128112492698
1.684814	0.0306380269424909
1.685839	0.0665088117214892
1.686864	0.05815066526702
1.68789	0.0397763249333281
1.688915	0.0274891621480848
1.689941	0.0574863716100608
1.690966	0.143638821661946
1.691991	0.0695055088893679
1.693017	0.0558547535331318
1.694042	0.0610133096028328
1.695068	0.0725605699906423
1.696093	0.0506724465567657
1.697118	0.0252431245497789
1.698144	0.0537909067350607
1.699169	0.0339802998302973
1.700195	0.0321646553578691
1.70122	0.0705020181122612
1.702245	0.0522261095092407
1.703271	0.0183412956990578
1.704296	0.0696547853787807
1.705321	0.0820093320468598
1.706347	0.0666896056082182
1.707372	0.0938320398338569
1.708398	0.03324987002477
1.709423	0.0356636258594243
1.710448	0.0280026582223081
1.711474	0.0580690918095375
1.712499	0.0846833353515726
1.713525	0.0430542062567933
1.71455	0.103075047593147
1.715575	0.0444905378465657
1.716601	0.0287515502739428
1.717626	0.0560162112493598
1.718652	0.0631421302497485
1.719677	0.0828949311880027
1.720702	0.0751703324932061
1.721728	0.0116910410959778
1.722753	0.0548549929214193
1.723778	0.0248381182818445
1.724804	0.039704723685437
1.725829	0.00421420757482533
1.726855	0.0698418200526964
1.72788	0.0643392828677877
1.728905	0.0118213413865528
1.729931	0.0750526416257049
1.730956	0.0262685211253812
1.731982	0.0718573995595951
1.733007	0.0492304007179994
1.734032	0.0592539158662936
1.735058	0.0480274628764623
1.736083	0.0122557651705625
1.737109	0.011409124330721
1.738134	0.0263295849720519
1.739159	0.00216211530413019
1.740185	0.0865580108185869
1.74121	0.0159480716239587
1.742236	0.0451280478087652
1.743261	0.121482530903332
1.744286	0.0562203429438357
1.745312	0.032616489626286
1.746337	0.0587878303977648
1.747362	0.0523919744555213
1.748388	0.111442979983217
1.749413	0.0769839440208106
1.750439	0.0300812601044763
1.751464	0.0367121813084225
1.752489	0.0799341513749036
1.753515	0.0406308778250987
1.75454	0.0414990667016621
1.755566	0.0524046014389967
1.756591	0.0691824017806913
1.757616	0.0337229960759435
1.758642	0.0246214863127168
1.759667	0.0469943710533698
1.760693	0.11063457340306
1.761718	0.0774330749690435
1.762743	0.0598245004086151
1.763769	0.0877919812972603
1.764794	0.0591549699018857
1.765819	0.0454757826164135
1.766845	0.0711622776079947
1.76787	0.0450826268621893
1.768896	0.047474247059033
1.769921	0.100557988519195
1.770946	0.0188010888970294
1.771972	0.0324844478517967
1.772997	0.0361972259182883
1.774023	0.0778764293363769
1.775048	0.0668444473630062
1.776073	0.0526131594822507
1.777099	0.039232433949773
1.778124	0.0601382837120124
1.77915	0.0161122778708536
1.780175	0.0227597030305361
1.7812	0.0324330976557218
1.782226	0.0389386649659312
1.783251	0.0279567796963514
1.784277	0.0228477645504062
1.785302	0.0388566534735669
1.786327	0.0529006535301416
1.787353	0.066890227374771
1.788378	0.0284337836102978
1.789403	0.0397607276422716
1.790429	0.0471055189334583
1.791454	0.0152785315289677
1.79248	0.015737559347307
1.793505	0.038891399303407
1.79453	0.0170821543048937
1.795556	0.0192910141284096
1.796581	0.0232234396643779
1.797607	0.101196560139076
1.798632	0.0513361886216595
1.799657	0.0417007486947812
1.800683	0.0302009213320289
1.801708	0.0676745805081797
1.802734	0.0963506175544013
1.803759	0.0434013247636544
1.804784	0.0685159522286744
1.80581	0.0536354882577758
1.806835	0.00296842192482302
1.80786	0.0826953590571006
1.808886	0.0577111704737809
1.809911	0.0339826441999927
1.810937	0.0536684432310552
1.811962	0.0196698299677569
1.812987	0.0425392727287923
1.814013	0.0517940718396082
1.815038	0.0250844867423374
1.816064	0.0859360329602723
1.817089	0.016593535327365
1.818114	0.016118566449403
1.81914	0.0461288824103538
1.820165	0.048575116160736
1.821191	0.0353025496435579
1.822216	0.0344948026928145
1.823241	0.0576316612531211
1.824267	0.0500154745906243
1.825292	0.0805366072048097
1.826317	0.0261484946195806
1.827343	0.0549619305655133
1.828368	0.037407423912118
1.829394	0.0998541900199811
1.830419	0.0137334766008775
1.831444	0.0153986874532864
1.83247	0.0335046150330742
1.833495	0.0484502263165529
1.834521	0.0550748306273074
1.835546	0.0502366098732677
1.836571	0.0821671839567354
1.837597	0.0384674632565887
1.838622	0.0843942570078153
1.839648	0.0429778288812371
1.840673	0.00903136373530139
1.841698	0.0419097290927369
1.842724	0.0361951502649626
1.843749	0.05401278092112
1.844775	0.0100075024950826
1.8458	0.0804749766375592
1.846825	0.0715461920817663
1.847851	0.0358340772330599
1.848876	0.0572256542439001
1.849901	0.00491524911936282
1.850927	0.0502881252209167
1.851952	0.0515839149970492
1.852978	0.0342807447497702
1.854003	0.0406768949104452
1.855028	0.0266981482715344
1.856054	0.041200208442537
1.857079	0.0359240417566134
1.858105	0.0277115813482112
1.85913	0.0345296717359447
1.860155	0.0978099036451427
1.861181	0.0248401568663524
1.862206	0.048247086269979
1.863232	0.0253378670580023
1.864257	0.0175238208013869
1.865282	0.0349447204686402
1.866308	0.0241724715883979
1.867333	0.0696723631963535
1.868358	0.0224258676261815
1.869384	0.0530036295120523
1.870409	0.0135786483867923
1.871435	0.0471430284276371
1.87246	0.0475422104928484
1.873485	0.0323975589893131
1.874511	0.0636784866030978
1.875536	0.0725342568779642
1.876562	0.107133811064562
1.877587	0.13383955666549
1.878612	0.0363673172752528
1.879638	0.0580782255414893
1.880663	0.0309214934436566
1.881689	0.0662896609959087
1.882714	0.0379484662438376
1.883739	0.0140391592793083
1.884765	0.0287455410623944
1.88579	0.0829673581093342
1.886816	0.0571088735706641
1.887841	0.0689224710596015
1.888866	0.0599077777276201
1.889892	0.0160392178610586
1.890917	0.0289973169730236
1.891942	0.0478728613022044
1.892968	0.046845623313442
1.893993	0.0756596623175024
1.895019	0.0130079556209936
1.896044	0.0811605657881813
1.897069	0.0598910401908095
1.898095	0.0943420764542868
1.89912	0.00876368960401097
1.900146	0.0240106945247737
1.901171	0.0693539490980038
1.902196	0.0421312096101702
1.903222	0.107573972174657
1.904247	0.0268167581996501
1.905273	0.0289627788591789
1.906298	0.0166173292520459
1.907323	0.072521001978904
1.908349	0.025196476908689
1.909374	0.0194521887561914
1.910399	0.0499921061961606
1.911425	0.0452205270305798
1.91245	0.0758390291892011
1.913476	0.0657689352350006
1.914501	0.0267316965777339
1.915526	0.0268939404906105
1.916552	0.0118016773343625
1.917577	0.0487105923050931
1.918603	0.047892862217984
1.919628	0.047540142160226
1.920653	0.054041185274798
1.921679	0.0369279405321435
1.922704	0.0419447523771592
1.92373	0.0414998776487654
1.924755	0.0805595866682222
1.92578	0.0692367760979936
1.926806	0.0581187534739734
1.927831	0.0237428360627931
1.928856	0.0223558816569354
1.929882	0.0227342065236138
1.930907	0.0292331089140373
1.931933	0.049861734861588
1.932958	0.0785744969641709
1.933983	0.0734188095187194
1.935009	0.0297109922570502
1.936034	0.029185728744556
1.93706	0.0369829916855519
1.938085	0.0270681051012626
1.93911	0.0499527827900248
1.940136	0.0292573069124894
1.941161	0.0298343572357831
1.942187	0.072678584948511
1.943212	0.0287841317490888
1.944237	0.0531830056781986
1.945263	0.0623666331079368
1.946288	0.0318870649868792
1.947314	0.0823129509344344
1.948339	0.0180429193760212
1.949364	0.00848194051499425
1.95039	0.0417200699656197
1.951415	0.0339222978942892
1.95244	0.0272642623922966
1.953466	0.0249030240106096
1.954491	0.040833488432817
1.955517	0.0549643524385851
1.956542	0.0439310987737161
1.957567	0.0559487605365529
1.958593	0.0397805043119868
1.959618	0.0322594373783869
1.960644	0.048253345993907
1.961669	0.0242173354693306
1.962694	0.0388648827550312
1.96372	0.0524213300275088
1.964745	0.0251056753709935
1.965771	0.00687205640699529
1.966796	0.0330971118486408
1.967821	0.016806853397403
1.968847	0.0320809717500904
1.969872	0.0205216091595236
1.970897	0.0171369213483461
1.971923	0.0619963546138852
1.972948	0.0367349449737018
1.973974	0.0393714410953231
1.974999	0.0312325638351741
1.976024	0.0504602894388944
1.97705	0.0681198278013458
1.978075	0.0480214119173729
1.979101	0.0733304015930664
1.980126	0.0451673981065215
1.981151	0.0597498207291988
1.982177	0.0217797327986273
1.983202	0.0453219027517259
1.984228	0.0471824235443073
1.985253	0.0197480388886922
1.986278	0.0120526728875516
1.987304	0.0183108966412134
1.988329	0.0321777727726526
1.989355	0.0113362555724453
1.99038	0.0171581422761003
1.991405	0.036342707988508
1.992431	0.0419750603887382
1.993456	0.0370382207070913
1.994481	0.0110177155463274
1.995507	0.0202800289501667
1.996532	0.0449602246967617
1.997558	0.0407414722200462
1.998583	0.0377944872070425
1.999608	0.0467130546260828
2.000634	0.0284414300638382
2.001659	0.0167196663549583
2.002685	0.0620076141049025
2.00371	0.051791989280297
2.004735	0.00813414306870068
2.005761	0.0280607046117235
2.006786	0.0356270165929579
2.007812	0.0397920049042279
2.008837	0.0789624798829552
2.009862	0.0561274591161627
2.010888	0.0489403165911807
2.011913	0.0507832798210474
2.012938	0.0472833622379426
2.013964	0.0580800156331186
2.014989	0.0702045167037481
2.016015	0.0340459120803658
2.01704	0.0243959597324562
2.018065	0.0748054194881908
2.019091	0.108680071404367
2.020116	0.0512937271226635
2.021142	0.0909752382181196
2.022167	0.0111160201063742
2.023192	0.0731909711894063
2.024218	0.0134136770577843
2.025243	0.0198918081690851
2.026269	0.0523984891902276
2.027294	0.0327557552522255
2.028319	0.0640008483525875
2.029345	0.0754729851847997
2.03037	0.0726983324819387
2.031395	0.0708036957097954
2.032421	0.0521187879530837
2.033446	0.015570172971478
2.034472	0.038967234361834
2.035497	0.0433986848735765
2.036522	0.0556664762802445
2.037548	0.0508863963644791
2.038573	0.0341070043360304
2.039599	0.0461738554490883
2.040624	0.0432348114869565
2.041649	0.0564638011826808
2.042675	0.0727098454100433
2.0437	0.016270903992265
2.044726	0.104160197037204
2.045751	0.0763617328713866
2.046776	0.0566291108778135
2.047802	0.0309658959260813
2.048827	0.0183968521122148
2.049853	0.0298931595798074
2.050878	0.0750811390517785
2.051903	0.0394610638559391
2.052929	0.0387911468550315
2.053954	0.0437481095414476
2.054979	0.0460671324454138
2.056005	0.0698649452931941
2.05703	0.13164211538222
2.058056	0.044101367416195
2.059081	0.0663119921630749
2.060106	0.0669153178988264
2.061132	0.0395215799044838
2.062157	0.0388961340828378
2.063183	0.0418828093277639
2.064208	0.0859608219350798
2.065233	0.0145595799100558
2.066259	0.0987250591972697
2.067284	0.0925173137657682
2.06831	0.0775605709158565
2.069335	0.00421622442843381
2.07036	0.0377464969817399
2.071386	0.0616203563169915
2.072411	0.0205702057688179
2.073436	0.0259931753275201
2.074462	0.0420672579806433
2.075487	0.0522460003818331
2.076513	0.0507295815891162
2.077538	0.0774481195228212
2.078563	0.0165958493427352
2.079589	0.0635123098832636
2.080614	0.032841302023717
2.08164	0.0726070518728352
2.082665	0.0788206443681679
2.08369	0.097869156161492
2.084716	0.0215880479138958
2.085741	0.00848028458621643
2.086767	0.0463799948753695
2.087792	0.0156320433150616
2.088817	0.00693110102158149
2.089843	0.0438170866709116
2.090868	0.00990173229995585
2.091894	0.0535797595761842
2.092919	0.0245952035921681
2.093944	0.0688527882558738
2.09497	0.0903460651412982
2.095995	0.0514070523804906
2.09702	0.0148672419983996
2.098046	0.0496218638794516
2.099071	0.183761250991149
2.100097	0.097410480226777
2.101122	0.0152267112396677
2.102147	0.0498445912016871
2.103173	0.0648009275098105
2.104198	0.0211190626494106
2.105224	0.0655208633516165
2.106249	0.0594284547180936
2.107274	0.0134237564974484
2.1083	0.0418026954616912
2.109325	0.022186222539253
2.110351	0.0311594079769963
2.111376	0.0569370219597495
2.112401	0.0682125348225925
2.113427	0.0111621458761631
2.114452	0.0447665464489377
2.115477	0.0752585911206488
2.116503	0.0327780016710247
2.117528	0.0255226616489131
2.118554	0.0510872679630865
2.119579	0.0485830047691762
2.120604	0.0500999002563683
2.12163	0.043819275164934
2.122655	0.056937070892978
2.123681	0.056100143730979
2.124706	0.108796819879914
2.125731	0.095192505509021
2.126757	0.0452544779336056
2.127782	0.0481937902563069
2.128808	0.0863191880549626
2.129833	0.0751908352227531
2.130858	0.0516722672797933
2.131884	0.0704563756361942
2.132909	0.0264453468059033
2.133934	0.0975413879338294
2.13496	0.020491026988525
2.135985	0.0559923550672355
2.137011	0.0907320988544286
2.138036	0.0825637960119616
2.139061	0.0371933436197944
2.140087	0.0408522559505653
2.141112	0.0398663420509896
2.142138	0.0502260808469713
2.143163	0.0320033491154681
2.144188	0.0596484716660913
2.145214	0.0220758248027112
2.146239	0.0773243002080465
2.147265	0.0635572953952864
2.14829	0.0585728591047082
2.149315	0.0847548944015701
2.150341	0.0212560398448807
2.151366	0.0163853649328481
2.152392	0.0133531951710302
2.153417	0.0841948384609276
2.154442	0.0491509696919558
2.155468	0.0229462174792986
2.156493	0.0507091235383772
2.157518	0.0787846160283776
2.158544	0.0709263669147617
2.159569	0.0576028725931789
2.160595	0.0436592567379886
2.16162	0.051433168130157
2.162645	0.0550258246072435
2.163671	0.0285792874393093
2.164696	0.0555816410177551
2.165722	0.0763622466838529
2.166747	0.0339783716917365
2.167772	0.0568997752643172
2.168798	0.0333543537352292
2.169823	0.0567858902479304
2.170849	0.0477044529449673
2.171874	0.0930614134580751
2.172899	0.0328363390979072
2.173925	0.0314760695768519
2.17495	0.12217330979727
2.175975	0.0258890350508318
2.177001	0.056088641663228
2.178026	0.0220095003771802
2.179052	0.0374214606381338
2.180077	0.075079479162052
2.181102	0.062112609848633
2.182128	0.0467379001688918
2.183153	0.0530675925341682
2.184179	0.0314479207118261
2.185204	0.0801558982440594
2.186229	0.0830080416427561
2.187255	0.0962671000021461
2.18828	0.0948946446154666
2.189306	0.0151756031340998
2.190331	0.0310301885165479
2.191356	0.0772726030917071
2.192382	0.0417521964812359
2.193407	0.113521109639507
2.194433	0.0100906814869142
2.195458	0.0688098755711368
2.196483	0.0160248756477031
2.197509	0.0724324500240396
2.198534	0.0228592735301363
2.199559	0.0820170823255802
2.200585	0.117288259623028
2.20161	0.124558834342307
2.202636	0.0606782074738806
2.203661	0.0316186046959144
2.204686	0.10121165713717
2.205712	0.0259470202069775
2.206737	0.0198070832231245
2.207763	0.0730312567515485
2.208788	0.0335239939793352
2.209813	0.0268144877671195
2.210839	0.0904777830995278
2.211864	0.0157482044774362
2.21289	0.0900200649189018
2.213915	0.0781922775449264
2.21494	0.0295959564155201
2.215966	0.0997945126429715
2.216991	0.0651708487899068
2.218016	0.0632292753499904
2.219042	0.0203189034028168
2.220067	0.0718221611840197
2.221093	0.091358531948332
2.222118	0.0182470420026243
2.223143	0.0125226262003176
2.224169	0.0224149605676321
2.225194	0.033808391002575
2.22622	0.0516170117639747
2.227245	0.0283261249017652
2.22827	0.0355885149436299
2.229296	0.0905983526921642
2.230321	0.0649319446804614
2.231347	0.0198372725678862
2.232372	0.0439281853829873
2.233397	0.0394426345139394
2.234423	0.0452625302091542
2.235448	0.0875612691243686
2.236473	0.0652080568832487
2.237499	0.0423679395618591
2.238524	0.0902754524849153
2.23955	0.00984359539988758
2.240575	0.0245969277079984
2.2416	0.0611976602159347
2.242626	0.0541528159233583
2.243651	0.0528794620323401
2.244677	0.0368188093181541
2.245702	0.0763275114090673
2.246727	0.0290011264232857
2.247753	0.0205958216200569
2.248778	0.0189497816276351
2.249804	0.0397701840161088
2.250829	0.0135722946354357
2.251854	0.084252263915048
2.25288	0.0540702501776439
2.253905	0.0263687262795748
2.254931	0.0349134579448241
2.255956	0.107092049301676
2.256981	0.0696175313626826
2.258007	0.0821031859607439
2.259032	0.0627813662208684
2.260057	0.0427729038263057
2.261083	0.0297526378711166
2.262108	0.0378705334162182
2.263134	0.0476916260790865
2.264159	0.0364332518838766
2.265184	0.0682857711881333
2.26621	0.0137890184173848
2.267235	0.0413162353494144
2.268261	0.0822369562056014
2.269286	0.0198036548532462
2.270311	0.0534190131480712
2.271337	0.0730648947037769
2.272362	0.0351479465807321
2.273388	0.04536953705457
2.274413	0.0440309067080761
2.275438	0.0344806189585698
2.276464	0.0510677097056555
2.277489	0.04614974165859
2.278514	0.0729601885689127
2.27954	0.0730696462067253
2.280565	0.0308661935774805
2.281591	0.0860241888095261
2.282616	0.0629394178782176
2.283641	0.0527492953668397
2.284667	0.0141843880450397
2.285692	0.0075220537327571
2.286718	0.0640809541481593
2.287743	0.0269943718873472
2.288768	0.0446589948956949
2.289794	0.0321982412649561
2.290819	0.0408040410633677
2.291845	0.0303070154183021
2.29287	0.104888909787937
2.293895	0.0636026735593285
2.294921	0.0234037333022512
2.295946	0.059384646170501
2.296972	0.0731149927798041
2.297997	0.0616976962295514
2.299022	0.0503449681342684
2.300048	0.0735780438223319
2.301073	0.0294478845141605
2.302098	0.108576893531842
2.303124	0.0169838236947657
2.304149	0.0457165946015077
2.305175	0.0637052064127916
2.3062	0.0274177630772498
2.307225	0.0415226049978966
2.308251	0.0590503087836143
2.309276	0.0740289641361569
2.310302	0.056163765511813
2.311327	0.0769547052801666
2.312352	0.145118724860446
2.313378	0.0652700902152165
2.314403	0.0870536756448256
2.315429	0.118697296735951
2.316454	0.0341931056924472
2.317479	0.0419102752918529
2.318505	0.0314759887994326
2.31953	0.0590584501543496
2.320555	0.140517349823153
2.321581	0.0616733751282748
2.322606	0.0358043448471453
2.323632	0.0401260567291853
2.324657	0.053591854476061
2.325682	0.0147843224650298
2.326708	0.0371797381318215
2.327733	0.0627775157635041
2.328759	0.0599250012194952
2.329784	0.0506351590214152
2.330809	0.0262901814146422
2.331835	0.0199865806604832
2.33286	0.0518400821913285
2.333886	0.106823648908217
2.334911	0.00691605212403905
2.335936	0.0589806366308172
2.336962	0.0510599019761309
2.337987	0.0807373893678561
2.339012	0.0919430860582132
2.340038	0.025615683384054
2.341063	0.0235448842214984
2.342089	0.0269661950399657
2.343114	0.0506535605269778
2.344139	0.0318523506392746
2.345165	0.0892152384723518
2.34619	0.0656740816037042
2.347216	0.0654528887386294
2.348241	0.0292807226895102
2.349266	0.0280881357660533
2.350292	0.0638894817303545
2.351317	0.053282642669858
2.352343	0.0892410713071835
2.353368	0.0309460523617117
2.354393	0.0738026435830723
2.355419	0.0370528133639606
2.356444	0.0698847622033566
2.35747	0.0664846806967778
2.358495	0.0908143787107378
2.35952	0.118126450483357
2.360546	0.0657311466748121
2.361571	0.0469444633557324
2.362596	0.0303584589688442
2.363622	0.0102200641546117
2.364647	0.0422423794165291
2.365673	0.0348208569440917
2.366698	0.0266471687448003
2.367723	0.0300768333667243
2.368749	0.0280411829476932
2.369774	0.0740742034101461
2.3708	0.12964675525719
2.371825	0.0215190581734198
2.37285	0.0679356813245065
2.373876	0.103001806248058
2.374901	0.0435739771691706
2.375927	0.0642103704746506
2.376952	0.0453375019225365
2.377977	0.0576116119450211
2.379003	0.0624311378511717
2.380028	0.0578799089682223
2.381053	0.0793494968120781
2.382079	0.0901762231450758
2.383104	0.0431291384529253
2.38413	0.0842299303871902
2.385155	0.0456273235775451
2.38618	0.0259592425539441
2.387206	0.104141035109054
2.388231	0.0388512163945422
2.389257	0.0522584223749603
2.390282	0.0166608361963763
2.391307	0.0439437062016997
2.392333	0.0781119272687483
2.393358	0.0242529309645762
2.394384	0.00720448747144979
2.395409	0.0330048071814001
2.396434	0.0345986504283635
2.39746	0.0645295447551802
2.398485	0.0227916684421238
2.399511	0.069947534915375
2.400536	0.0349813613186251
2.401561	0.0333930042415593
2.402587	0.0423963505926821
2.403612	0.103720121908333
2.404637	0.0229543972971303
2.405663	0.041626810368157
2.406688	0.0658407061870162
2.407714	0.0714905110212461
2.408739	0.108709477876654
2.409764	0.0251021378611225
2.41079	0.0557591736395671
2.411815	0.100553327200499
2.412841	0.0380575384660188
2.413866	0.0928307497392594
2.414891	0.0312971169437522
2.415917	0.0708584312250224
2.416942	0.058089605683493
2.417968	0.0390085741422178
2.418993	0.0537887664727738
2.420018	0.0590998862017322
2.421044	0.0327002003313913
2.422069	0.0544975408252464
2.423094	0.0654288252260615
2.42412	0.0952260659745324
2.425145	0.0188983240993905
2.426171	0.0822412963441129
2.427196	0.111752467809809
2.428221	0.0270445398577369
2.429247	0.00790426215526364
2.430272	0.010322652053572
2.431298	0.0801419725377764
2.432323	0.0610708175125041
2.433348	0.0256518295688378
2.434374	0.0411884990818517
2.435399	0.0770725706699407
2.436425	0.0469900497387097
2.43745	0.0486691191508743
2.438475	0.0494405678198972
2.439501	0.0845224090627196
2.440526	0.0536054407369563
2.441551	0.0379226011118462
2.442577	0.0382951444635792
2.443602	0.0457849100345867
2.444628	0.0172114417978759
2.445653	0.0240441655968289
2.446678	0.0271005126993849
2.447704	0.0539410183253422
2.448729	0.022584954229772
2.449755	0.0400694590946571
2.45078	0.0560784948332712
[truncated: 48 more rows]
