# Supplementary material for: Nanoscale magnonic Fabry-Pérot resonator for low-loss spin-wave manipulation
Source: Nat Commun. 2021 Apr 16;12:2293. doi: 10.1038/s41467-021-22520-6 (PMC8052321; doi:10.1038/s41467-021-22520-6)
Supplement: Supplementary file 4 — Source Data [file 41467_2021_22520_MOESM4_ESM.zip › Source data/FigS11/FigS11a_upper panel_YIG.txt]

0.4010254	0.132855494603415
0.4020508	0.205762378366207
0.4030762	0.241391146779364
0.4041016	0.192259701623666
0.405127	0.384379674418627
0.4061523	0.206609510883557
0.4071777	0.274227542640578
0.4082031	0.107260950953944
0.4092285	0.124537177790255
0.4102539	0.183395751053401
0.4112793	0.211545499420337
0.4123047	0.185066802854538
0.4133301	0.231187916966783
0.4143555	0.132144741003114
0.4153809	0.0604442743769449
0.4164062	0.306610976666541
0.4174316	0.291268551814291
0.418457	0.214062363467972
0.4194824	0.402517308369262
0.4205078	0.396111117462184
0.4215332	0.161313364075676
0.4225586	0.141752710213449
0.423584	0.292913687463406
0.4246094	0.200999893445506
0.4256348	0.278632894598359
0.4266601	0.164010684103163
0.4276855	0.570522612863685
0.4287109	0.174470095554654
0.4297363	0.371003627066744
0.4307617	0.149601428218328
0.4317871	0.0459464046542752
0.4328125	0.230390632023978
0.4338379	0.0375439869575742
0.4348633	0.296140984956237
0.4358887	0.151822807452454
0.436914	0.220670715829871
0.4379394	0.193554021043257
0.4389648	0.118986525919644
0.4399902	0.0640953565758277
0.4410156	0.265624619662297
0.442041	0.0324113552189861
0.4430664	0.157483577675942
0.4440918	0.299432432289535
0.4451172	0.209302765575795
0.4461426	0.103877917144508
0.4471679	0.303332310562591
0.4481933	0.119040122132185
0.4492187	0.206103691619364
0.4502441	0.209864986386415
0.4512695	0.170673388758672
0.4522949	0.210829559389787
0.4533203	0.119691830800464
0.4543457	0.153656111875795
0.4553711	0.199525053352305
0.4563965	0.0813507006041469
0.4574218	0.0600066873768964
0.4584472	0.150079875151079
0.4594726	0.12107149272274
0.460498	0.177180126488533
0.4615234	0.122671726728597
0.4625488	0.187182176353225
0.4635742	0.237184085372375
0.4645996	0.205612524559054
0.465625	0.145103591736278
0.4666504	0.144565157068588
0.4676757	0.251745417127105
0.4687011	0.0890266394069011
0.4697265	0.204000221625939
0.4707519	0.070028159760954
0.4717773	0.0609151750826436
0.4728027	0.209718417493682
0.4738281	0.287351679004652
0.4748535	0.16698697473348
0.4758789	0.164520635714066
0.4769043	0.089020736500603
0.4779296	0.0682270120297162
0.478955	0.196688476463109
0.4799804	0.107127943532403
0.4810058	0.0934361331282154
0.4820312	0.208110560404224
0.4830566	0.251203531527517
0.484082	0.194286080631542
0.4851074	0.175368961603047
0.4861328	0.156617606006221
0.4871582	0.137612868406571
0.4881835	0.160356331850176
0.4892089	0.167097383961977
0.4902343	0.312298062916472
0.4912597	0.0568857411218462
0.4922851	0.251869849057638
0.4933105	0.153979145998476
0.4943359	0.322350479378269
0.4953613	0.269579235820384
0.4963867	0.211110858176765
0.4974121	0.0342715832420929
0.4984374	0.0577424951246939
0.4994628	0.149375062440981
0.5004882	0.0864971842611567
0.5015136	0.064147880808775
0.502539	0.259858252105143
0.5035644	0.347995866963966
0.5045898	0.0897713257688946
0.5056152	0.0800187776913207
0.5066406	0.0576066504387749
0.507666	0.0784842722973985
0.5086913	0.127035115600406
0.5097167	0.237266945713486
0.5107421	0.177715549989667
0.5117675	0.0745667562932927
0.5127929	0.096027272953863
0.5138183	0.15462196654744
0.5148437	0.171320672735809
0.5158691	0.128213982899051
0.5168945	0.293730737276714
0.5179199	0.298947406868509
0.5189452	0.0394459100816159
0.5199706	0.120255789923639
0.520996	0.159928454309419
0.5220214	0.1142762414688
0.5230468	0.229430623476575
0.5240722	0.11306112983386
0.5250976	0.0366040397665681
0.526123	0.0892004553616522
0.5271484	0.0926012445595036
0.5281737	0.219174484846817
0.5291991	0.144404826237491
0.5302245	0.129949141402974
0.5312499	0.0739580164740456
0.5322753	0.195711000655641
0.5333007	0.280780552727319
0.5343261	0.202296747945172
0.5353515	0.210423423214147
0.5363769	0.0950512593905567
0.5374023	0.17165355250394
0.5384277	0.227819686166253
0.539453	0.152765065380257
0.5404784	0.239012207077887
0.5415038	0.13764836251662
0.5425292	0.230203239544283
0.5435546	0.0706761547295557
0.54458	0.250817155105647
0.5456054	0.224329212853543
0.5466308	0.223613143688313
0.5476562	0.0246476193885272
0.5486816	0.182608060096618
0.5497069	0.0802505448803714
0.5507323	0.118209029318399
0.5517577	0.234404985056104
0.5527831	0.198479259387234
0.5538085	0.0195373817296484
0.5548339	0.204335435522858
0.5558593	0.100581069359166
0.5568847	0.162456311867456
0.5579101	0.146478197646914
0.5589354	0.207316499022174
0.5599608	0.13197992628268
0.5609862	0.146228958879255
0.5620116	0.278211976510694
0.563037	0.0738218603929141
0.5640624	0.209816539552486
0.5650878	0.109702509262757
0.5661132	0.332223584729321
0.5671386	0.0215831993136091
0.568164	0.238629339649466
0.5691894	0.128888101835534
0.5702147	0.227087611890033
0.5712401	0.184170332585412
0.5722655	0.315220557996996
0.5732909	0.503344158664835
0.5743163	0.274212445639585
0.5753417	0.273238500009241
0.5763671	0.352802590499024
0.5773925	0.344752006477183
0.5784179	0.505348811282926
0.5794433	0.719562403014256
0.5804686	0.524424594756091
0.581494	1.16411410576337
0.5825194	0.713701537340999
0.5835448	0.883899887242408
0.5845702	0.86390436224059
0.5855956	0.958806984078495
0.586621	1.10014294854711
0.5876464	1.43053466035009
0.5886718	1.832209277011
0.5896972	1.88008619576163
0.5907225	2.48062139337781
0.5917479	2.80073106657323
0.5927733	3.60754431349807
0.5937987	3.62818005556675
0.5948241	5.78094360737865
0.5958495	6.28604566175866
0.5968749	6.10669748143757
0.5979003	8.76077920625379
0.5989257	8.79989440869975
0.5999511	11.7970308415028
0.6009764	12.6262375357582
0.6020018	14.6247073068214
0.6030272	14.9717295527042
0.6040526	16.4573445644589
0.605078	17.7717971221061
0.6061034	17.1839023545439
0.6071288	20.3779944899492
0.6081542	22.8257263242553
0.6091796	24.4050090986055
0.610205	25.750872377737
0.6112303	24.8601743194075
0.6122557	28.8659941608454
0.6132811	27.982542588087
0.6143065	31.2499490651082
0.6153319	29.5629626465718
0.6163573	31.4367422493314
0.6173827	28.7443656586713
0.6184081	31.7936621960746
0.6194335	31.6250305357529
0.6204589	31.7839138347954
0.6214842	38.2969035915146
0.6225096	36.4524649254407
0.623535	36.337066574176
0.6245604	31.7443777744816
0.6255858	34.6285177630995
0.6266112	35.7050071898971
0.6276366	33.2765453151435
0.628662	34.4228886331479
0.6296874	33.2110926860921
0.6307128	35.5137725142866
0.6317381	31.5814299415369
0.6327635	35.0201026648995
0.6337889	30.2174682206356
0.6348143	32.9440926403377
0.6358397	29.795614721435
0.6368651	35.7455973119468
0.6378905	31.0617269820184
0.6389159	34.4231875465507
0.6399413	30.4797119261616
0.6409667	26.405923533003
0.641992	28.155850505815
0.6430174	28.6387756332721
0.6440428	28.8521917767923
0.6450682	25.9850981677307
0.6460936	31.1448575158805
0.647119	29.5994021347879
0.6481444	24.9812899959069
0.6491698	24.0377065370077
0.6501952	25.8740282835985
0.6512206	25.9722453838339
0.6522459	22.6417391578722
0.6532713	19.2693065199772
0.6542967	22.6559925581578
0.6553221	21.4964118238114
0.6563475	22.7708002888304
0.6573729	24.6839680683577
0.6583983	22.98284111411
0.6594237	24.2954060045391
0.6604491	24.3968073924418
0.6614745	26.7813851396475
0.6624998	30.0081429693622
0.6635252	30.0567294988784
0.6645506	28.4402737691218
0.665576	30.1221645575745
0.6666014	31.2642123738085
0.6676268	33.127737964028
0.6686522	32.7070326328024
0.6696776	28.4785448368838
0.670703	35.1453035361099
0.6717284	30.5049321351368
0.6727537	32.9106249973622
0.6737791	27.7618269801621
0.6748045	30.675055593215
0.6758299	27.7605736370877
0.6768553	30.7608814000139
0.6778807	29.4749153955862
0.6789061	31.7016281622105
0.6799315	30.7001359474677
0.6809569	29.2688537337047
0.6819823	28.8638434606637
0.6830076	28.0533121899732
0.684033	24.5801074696776
0.6850584	26.5127976079496
0.6860838	26.8260919981294
0.6871092	26.3607215382053
0.6881346	23.1965363671052
0.68916	24.8680848956087
0.6901854	25.4586507189905
0.6912108	25.622092228753
0.6922362	24.4369679515141
0.6932615	23.6308555405216
0.6942869	27.5311432567415
0.6953123	22.9122131479556
0.6963377	23.2965788243373
0.6973631	23.1139896146292
0.6983885	24.111583420713
0.6994139	23.7147264362126
0.7004393	22.7093923364899
0.7014647	24.1132030639233
0.7024901	22.7806091250278
0.7035154	24.8277918623727
0.7045408	25.2719960402755
0.7055662	24.4453444871002
0.7065916	23.8963653166962
0.707617	23.2696471709353
0.7086424	21.9295721712942
0.7096678	21.646737518975
0.7106932	24.3415178335814
0.7117186	21.0081135712467
0.712744	21.7539280169448
0.7137693	23.0982267379316
0.7147947	23.457038678337
0.7158201	23.1471341587679
0.7168455	22.9329823429597
0.7178709	25.4039812442715
0.7188963	23.3570365099265
0.7199217	22.7632940352389
0.7209471	22.5493132388403
0.7219725	22.2527939875393
0.7229979	25.6987300816596
0.7240232	23.7178215725043
0.7250486	22.0252881172025
0.726074	22.5581698722392
0.7270994	26.4785525067289
0.7281248	21.9742132268393
0.7291502	22.9361551667776
0.7301756	24.2199053049842
0.731201	22.2612726701462
0.7322264	22.1149233035297
0.7332518	24.6146224768561
0.7342771	25.279213805411
0.7353025	23.6905572704706
0.7363279	22.1889133584315
0.7373533	23.2326757999023
0.7383787	20.1071646538736
0.7394041	23.6025629764608
0.7404295	22.0598345295111
0.7414549	23.1470990916637
0.7424803	20.6654964466693
0.7435057	20.976206080476
0.744531	23.8073426396354
0.7455564	21.3830792226213
0.7465818	20.5773000573861
0.7476072	23.0921115755172
0.7486326	20.2430238334772
0.749658	21.3649607003664
0.7506834	18.4230468494064
0.7517088	19.7916704253999
0.7527342	18.3208068295129
0.7537596	18.928753050954
0.7547849	18.1655712579401
0.7558103	16.6243502436262
0.7568357	16.8336051509926
0.7578611	17.1774062500309
0.7588865	18.6170749183109
0.7599119	17.5769654854443
0.7609373	16.723481632797
0.7619627	18.7466920527809
0.7629881	16.3563681768499
0.7640135	17.5511506707253
0.7650388	18.2727691445379
0.7660642	16.6895037380659
0.7670896	16.2981788097498
0.768115	16.1058686251452
0.7691404	16.6815526273071
0.7701658	17.0445604228629
0.7711912	15.5622935312394
0.7722166	17.4529756179999
0.773242	17.8339913321303
0.7742674	16.1030024552776
0.7752927	15.7112069894135
0.7763181	16.8744191935339
0.7773435	16.2040129227056
0.7783689	16.9665605871299
0.7793943	17.2388423121225
0.7804197	16.2739927572614
0.7814451	17.1017733015662
0.7824705	16.6645705983405
0.7834959	17.5381610277731
0.7845213	16.5975691479272
0.7855466	16.9488854870527
0.786572	16.8466449767259
0.7875974	17.1500798268427
0.7886228	18.0907749541966
0.7896482	16.028056428054
0.7906736	16.0599189846351
0.791699	17.9019469637646
0.7927244	17.5690611560467
0.7937498	16.5899066939135
0.7947752	17.8983840562465
0.7958005	17.7680978702843
0.7968259	17.8620335855971
0.7978513	18.7847107816864
0.7988767	17.5856874556401
0.7999021	17.2662562118307
0.8009275	15.6719199200097
0.8019529	18.3739133644267
0.8029783	17.0922026165107
0.8040037	17.5616439817604
0.8050291	16.6325748898769
0.8060544	16.600466546786
0.8070798	16.8103017893036
0.8081052	17.3597401321823
0.8091306	16.2937225595258
0.810156	16.6329031784931
0.8111814	16.4860693239959
0.8122068	16.1492222828937
0.8132322	16.207075219503
0.8142576	14.6743142856018
0.815283	17.1287849938695
0.8163083	15.8183072821933
0.8173337	14.0384400309905
0.8183591	16.7469238950347
0.8193845	14.8885520638182
0.8204099	15.07536352062
0.8214353	15.559607222067
0.8224607	14.9818473358636
0.8234861	14.469554928411
0.8245115	14.7571481514907
0.8255369	14.2349325515473
0.8265622	14.7532624485857
0.8275876	13.337562506697
0.828613	14.867425624533
0.8296384	14.8199994471439
0.8306638	14.5840578957834
0.8316892	14.5430859287541
0.8327146	12.6982777272087
0.83374	14.6319047808325
0.8347654	14.0881183571572
0.8357908	13.9809252239176
0.8368161	14.4125409070345
0.8378415	14.957001185813
0.8388669	14.6371568252965
0.8398923	15.3064851025915
0.8409177	14.6455357287503
0.8419431	14.4701109487314
0.8429685	16.1758838135355
0.8439939	15.3987348176256
0.8450193	15.658749317424
0.8460447	17.4722927782448
0.84707	16.4245366091011
0.8480954	16.1292890465087
0.8491208	15.7618848072761
0.8501462	16.9071465197418
0.8511716	18.6231833517947
0.852197	19.41866738901
0.8532224	18.4018967039433
0.8542478	19.3692820074596
0.8552732	19.2919316680062
0.8562986	20.0866401370595
0.8573239	16.7237281407928
0.8583493	17.7911247885014
0.8593747	18.3207948964394
0.8604001	17.4801355255153
0.8614255	18.3279693972554
0.8624509	18.1112007002991
0.8634763	17.0363657575435
0.8645017	18.0721292619243
0.8655271	16.4303011401642
0.8665525	17.2746695907291
0.8675778	16.7850644608213
0.8686032	16.3190254291395
0.8696286	16.2930157993819
0.870654	16.5840400527981
0.8716794	15.8613701471747
0.8727048	16.0215389167988
0.8737302	18.1523798569361
0.8747556	16.3508882597069
0.875781	15.1592310940397
0.8768064	15.2676694179203
0.8778317	14.463295350826
0.8788571	15.4481864485741
0.8798825	15.123396170171
0.8809079	16.0236979083981
0.8819333	16.8137058751262
0.8829587	15.9031250976239
0.8839841	15.7094985339802
0.8850095	14.8321319766452
0.8860349	16.1519113430103
0.8870603	15.6507431929965
0.8880856	15.7231687302942
0.889111	15.4717755814118
0.8901364	16.2504597583979
0.8911618	15.3593100562172
0.8921872	14.8457133105754
0.8932126	16.4707507593796
0.894238	16.1875295715591
0.8952634	15.7957552946588
0.8962888	16.2140416001067
0.8973142	16.6704165222858
0.8983395	16.3727877517604
0.8993649	17.0356919387333
0.9003903	16.3454647824014
0.9014157	18.1150698208377
0.9024411	16.5679206959903
0.9034665	17.3106985439342
0.9044919	17.237321446812
0.9055173	18.6639502153885
0.9065427	18.3953206797164
0.9075681	17.5239400763441
0.9085934	19.3177700591136
0.9096188	16.9260289637045
0.9106442	16.359495869072
0.9116696	18.085524509987
0.912695	17.369130885726
0.9137204	16.9804952968737
0.9147458	16.9321144740071
0.9157712	16.835146043872
0.9167966	16.574837125239
0.917822	17.1941654290473
0.9188473	17.2018697479085
0.9198727	16.9128447238667
0.9208981	16.6615230790494
0.9219235	16.9259042314932
0.9229489	18.0733059341616
0.9239743	18.2517034320944
0.9249997	17.4303346984781
0.9260251	17.724996754688
0.9270505	16.8338110093734
0.9280759	15.618986834735
0.9291012	15.6486905757667
0.9301266	16.5189273317225
0.931152	16.7213877957124
0.9321774	16.0097500511116
0.9332028	16.2614234412811
0.9342282	17.0141869921906
0.9352536	16.5503802592508
0.936279	16.5302893167166
0.9373044	15.9813443725176
0.9383298	16.9964389222125
0.9393551	15.2339946889076
0.9403805	16.0583629239479
0.9414059	16.5455363272317
0.9424313	16.2422166732039
0.9434567	15.4769764201038
0.9444821	16.7058535289086
0.9455075	15.4131323369505
0.9465329	15.8285309206011
0.9475583	15.0471088809279
0.9485837	14.9493129327762
0.949609	14.2708802938712
0.9506344	16.9296868627856
0.9516598	15.9582909259869
0.9526852	17.0285906080446
0.9537106	15.1718238047263
0.954736	14.8376392154582
0.9557614	15.0127120628188
0.9567868	15.5807051921189
0.9578122	15.1605924862228
0.9588376	15.7989206317684
0.9598629	16.1823364191852
0.9608883	16.5128123962835
0.9619137	16.5312089388402
0.9629391	15.2763587556991
0.9639645	14.2734124168569
0.9649899	15.4912848708072
0.9660153	15.4156838043289
0.9670407	16.6842353580807
0.9680661	16.1155135287257
0.9690915	15.9881427680908
0.9701168	15.4167541918758
0.9711422	15.6569712020857
0.9721676	14.4364578941208
0.973193	15.9855766520903
0.9742184	16.3521734755873
0.9752438	16.5032933554617
0.9762692	14.4487663292158
0.9772946	16.0951158804047
0.97832	16.1914149300733
0.9793454	14.3014928169099
0.9803707	15.0204652315374
0.9813961	15.5681055064109
0.9824215	15.5710286173554
0.9834469	15.3766841467496
0.9844723	14.9537467608731
0.9854977	14.3147046681411
0.9865231	14.9428670574388
0.9875485	14.2569235113408
0.9885739	14.8664290217207
0.9895993	16.1627250680107
0.9906246	14.2912366721438
0.99165	15.4206596349684
0.9926754	14.7303354042121
0.9937008	14.5023064967534
0.9947262	15.0577071818601
0.9957516	14.7691421124756
0.996777	14.639576195995
0.9978024	14.6724869584377
0.9988278	14.2670108634423
0.9998532	14.9993885416528
1.000879	14.3934039126579
1.001904	14.2796493449848
1.002929	14.2808641191139
1.003955	14.4590635563901
1.00498	14.9326303866934
1.006005	14.3944087428289
1.007031	14.261744336902
1.008056	13.6678662048515
1.009082	15.0807765659597
1.010107	15.1578703092005
1.011132	13.4909434569242
1.012158	13.4362018389617
1.013183	14.3622490859534
1.014209	14.5852622184587
1.015234	14.8400310313061
1.016259	14.7903023438375
1.017285	14.4493300214605
1.01831	14.1575512500812
1.019336	13.531413476219
1.020361	13.5393110335557
1.021386	15.123746290486
1.022412	15.1548969289381
1.023437	14.2614864661313
1.024463	13.0296131404227
1.025488	13.4200784398909
1.026513	14.2523745161066
1.027539	13.0660700299573
1.028564	13.3323089784132
1.029589	13.353165808418
1.030615	14.5167353090903
1.03164	15.3204848716143
1.032666	14.6669884611968
1.033691	14.4752465993892
1.034716	14.4449781162579
1.035742	15.2590431817267
1.036767	14.2824308902406
1.037793	14.8063105871067
1.038818	15.1369151697296
1.039843	15.0026560964676
1.040869	14.0886891105829
1.041894	13.595727023683
1.04292	14.9177491590533
1.043945	14.9811604141677
1.04497	14.1671406125054
1.045996	14.6671991098301
1.047021	15.0852328686172
1.048046	14.7552803282986
1.049072	13.7704053907829
1.050097	13.8270036635433
1.051123	12.847615368089
1.052148	15.5988566313108
1.053173	14.3467788743895
1.054199	12.6708348239571
1.055224	13.7534627948746
1.05625	12.7441537474169
1.057275	14.0225841450497
1.0583	13.4772260050473
1.059326	12.7708764427091
1.060351	13.3714081194757
1.061377	12.356500644063
1.062402	14.1214732694332
1.063427	12.6482112597865
1.064453	13.0746521036112
1.065478	13.3867177473055
1.066504	12.6759634953551
1.067529	13.8109138736465
1.068554	13.0125515959822
1.06958	13.1046604514522
1.070605	12.0537696463552
1.07163	13.0494288121712
1.072656	12.9145575117809
1.073681	12.967513946595
1.074707	13.8497889498795
1.075732	13.5340212968977
1.076757	12.0173667835955
1.077783	12.8152568202405
1.078808	12.4171470585794
1.079834	12.3793153139269
1.080859	12.38156057234
1.081884	14.0260933623737
1.08291	13.3917871397213
1.083935	12.6417641628162
1.084961	12.9612170975256
1.085986	12.6319485794943
1.087011	13.4904842092491
1.088037	14.1998117250573
1.089062	14.2511000770867
1.090087	13.0066994228486
1.091113	12.9087614766182
1.092138	13.3199697768717
1.093164	12.4702549999839
1.094189	12.3617050082378
1.095214	13.6459076007498
1.09624	14.2022110900788
1.097265	13.0120256687109
1.098291	12.2061327854149
1.099316	11.6586025026983
1.100341	12.0927833907592
1.101367	12.7715172872696
1.102392	13.4907960058293
1.103418	13.3546174718777
1.104443	12.3039090028059
1.105468	12.0121438914325
1.106494	12.9091869766335
1.107519	11.607619928012
1.108544	12.1031936429476
1.10957	12.4823894374102
1.110595	12.2562561579579
1.111621	12.1892390273132
1.112646	11.4257708253709
1.113671	11.4661948007665
1.114697	12.1483077481146
1.115722	13.1693877015344
1.116748	12.6904592683646
1.117773	11.2513279361574
1.118798	11.9106297014231
1.119824	10.9170375723531
1.120849	11.2911242907895
1.121875	12.6802711936873
1.1229	11.8840296069844
1.123925	11.1730588143418
1.124951	10.5142162815899
1.125976	10.9233228943712
1.127002	10.4522093970879
1.128027	12.0413249008572
1.129052	11.4952438947323
1.130078	11.8316335941768
1.131103	10.8552386588193
1.132128	10.777072995947
1.133154	10.7611316716186
1.134179	11.1071542220078
1.135205	11.9348248522148
1.13623	12.1792339755275
1.137255	11.3788971184316
1.138281	10.6500339695282
1.139306	11.2912037483744
1.140332	11.1015620377124
1.141357	11.7337132621388
1.142382	11.6475648029885
1.143408	12.8400665978218
1.144433	10.9813935870215
1.145459	11.7432437071905
1.146484	11.7211055454149
1.147509	11.2721215780571
1.148535	11.3342101810446
1.14956	12.2670246436614
1.150585	11.2396233609744
1.151611	11.0384431434846
1.152636	11.4952605643295
1.153662	10.984074022164
1.154687	11.2875125461425
1.155712	10.4421182259181
1.156738	11.1066663419466
1.157763	11.1415991140866
1.158789	10.4022193715302
1.159814	11.2786673436741
1.160839	11.1225234766796
1.161865	11.3680272645136
1.16289	10.9829685655314
1.163916	10.8460066165951
1.164941	9.98740844741963
1.165966	10.1299404888796
1.166992	10.5665730948922
1.168017	10.6419303521583
1.169042	11.61231933331
1.170068	10.6291927506215
1.171093	10.7687423789869
1.172119	10.2378059993994
1.173144	10.5716666817585
1.174169	10.2458349393498
1.175195	9.91211316934008
1.17622	9.75396616758588
1.177246	10.1385519762627
1.178271	10.2673468514169
1.179296	9.60029993738118
1.180322	10.4930098462091
1.181347	10.1875658238771
1.182373	10.0705238424535
1.183398	10.4183411133478
1.184423	9.54034242509445
1.185449	9.63427470362689
1.186474	10.2771282204773
1.1875	10.7379448594631
1.188525	10.3289500455419
1.18955	9.7529643788863
1.190576	9.94092158830327
1.191601	9.6994380766831
1.192626	9.9010212802569
1.193652	10.0872444751438
1.194677	10.3696002990159
1.195703	9.41507599523445
1.196728	9.20129055843625
1.197753	9.35248288686272
1.198779	9.24159156637784
1.199804	9.99006833828979
1.20083	10.1647122964197
1.201855	9.45117748351696
1.20288	9.34670266928541
1.203906	9.17218668004163
1.204931	8.66888712613586
1.205957	9.04934277920187
1.206982	9.35961167181721
1.208007	9.34816865399186
1.209033	8.6619519969661
1.210058	9.45497929164314
1.211083	8.85614435532715
1.212109	9.44907571132246
1.213134	8.99146017822295
1.21416	9.35768730249761
1.215185	8.91341940211438
1.21621	8.25924007780591
1.217236	8.72881876943095
1.218261	8.99189991182064
1.219287	9.77223886093223
1.220312	9.02049423293962
1.221337	9.05446124294323
1.222363	8.75808749018323
1.223388	8.83097895424358
1.224414	9.51188430429623
1.225439	9.07223446494589
1.226464	8.90875268182326
1.22749	8.70193766911347
1.228515	8.67830039065496
1.229541	8.75030339876384
1.230566	8.6491670838009
1.231591	8.56180023628326
1.232617	9.07135702858542
1.233642	8.64191332641806
1.234667	7.82088208932011
1.235693	8.28403628315479
1.236718	8.57671129452033
1.237744	8.01534637144753
1.238769	8.38961075150075
1.239794	7.8310688783795
1.24082	7.47170494053272
1.241845	7.81396111948006
1.242871	8.32485942720392
1.243896	7.67170272470108
1.244921	7.98079203618413
1.245947	7.37523847689476
1.246972	7.3951743484471
1.247998	7.33222248426465
1.249023	8.21970050743341
1.250048	7.39895994726011
1.251074	7.46216847985144
1.252099	7.4213220233199
1.253124	7.42130297334134
1.25415	7.48169610293234
1.255175	7.79793776627398
1.256201	7.20044660814939
1.257226	7.30629000531973
1.258251	7.16830636867943
1.259277	7.20382088081464
1.260302	7.93992260555983
1.261328	7.41827451234079
1.262353	6.8345314420478
1.263378	7.05069844116291
1.264404	6.85922332764544
1.265429	6.86226953388054
1.266455	7.48193861641113
1.26748	6.93168534835014
1.268505	6.81408298233959
1.269531	6.63585182463699
1.270556	6.8883311551724
1.271582	6.9834447964128
1.272607	6.76114705539681
1.273632	6.92798578863511
1.274658	6.86112281912815
1.275683	6.58959574922666
1.276708	6.74189406308111
1.277734	6.78790215585235
1.278759	6.89829996337859
1.279785	6.24002194798873
1.28081	6.20896670329524
1.281835	6.68418976958674
1.282861	6.63274641520067
1.283886	6.35275457545686
1.284912	6.30401825411221
1.285937	6.22806077583681
1.286962	6.3521498255852
1.287988	6.58699138945999
1.289013	6.48641423067538
1.290039	6.44442814520645
1.291064	6.36433404857453
1.292089	6.18912859088523
1.293115	6.17497247176698
1.29414	6.12867394379543
1.295165	6.09651797702763
1.296191	5.86283691671691
1.297216	5.53862727867186
1.298242	5.12579575565824
1.299267	5.28280411879241
1.300292	4.96604856001479
1.301318	4.93934637563889
1.302343	5.09358240785869
1.303369	4.38961956197738
1.304394	4.71396313987201
1.305419	4.48543296238056
1.306445	4.49063261419424
1.30747	4.10561934354684
1.308496	4.01933751566959
1.309521	3.81493623832089
1.310546	3.86644390382484
1.311572	3.62717011941872
1.312597	3.64707238188797
1.313622	3.00233926457771
1.314648	2.77731659073423
1.315673	2.50108926533741
1.316699	2.50834820705072
1.317724	2.30848290528325
1.318749	2.04875803709491
1.319775	1.98864376968451
1.3208	1.8891600812136
1.321826	1.78279514414865
1.322851	1.6380781375796
1.323876	1.66108392763882
1.324902	1.51113621818638
1.325927	1.44402800613302
1.326953	1.26997495180692
1.327978	1.26024366102601
1.329003	1.17759634172725
1.330029	1.17064700357591
1.331054	1.21050096579476
1.33208	1.16915670745007
1.333105	1.11196442084493
1.33413	1.12672472103449
1.335156	1.0595321576272
1.336181	1.00748797691554
1.337206	0.893609917664716
1.338232	0.885544102049638
1.339257	0.870871740114341
1.340283	0.664867112791037
1.341308	0.764546782830639
1.342333	0.711294815727445
1.343359	0.675339320403558
1.344384	0.594032358950689
1.34541	0.602035109614464
1.346435	0.583216541726195
1.34746	0.530153254100057
1.348486	0.506779532773493
1.349511	0.436754162594073
1.350537	0.431185615861719
1.351562	0.406543845402805
1.352587	0.378346311187928
1.353613	0.306574246870169
1.354638	0.366549417949313
1.355663	0.444095509545875
1.356689	0.445839805005991
1.357714	0.31488060315391
1.35874	0.311538793932959
1.359765	0.289260324119728
1.36079	0.346616662258829
1.361816	0.364047440196682
1.362841	0.346273286912317
1.363867	0.32097903766782
1.364892	0.350099045285473
1.365917	0.247573379845529
1.366943	0.293257906406438
1.367968	0.331801046683099
1.368994	0.252409725243898
1.370019	0.254501480629288
1.371044	0.163014922654124
1.37207	0.178565078051715
1.373095	0.16291500446394
1.374121	0.193502694632761
1.375146	0.174347768356982
1.376171	0.206925617218483
1.377197	0.145347908138026
1.378222	0.15122690711646
1.379247	0.224313274009437
1.380273	0.187760266800361
1.381298	0.205626724407432
1.382324	0.210800753919074
1.383349	0.203675281763203
1.384374	0.157929906712218
1.3854	0.181842585197478
1.386425	0.167961090053101
1.387451	0.251485384662541
1.388476	0.231615684555869
1.389501	0.255340352525977
1.390527	0.187675353455935
1.391552	0.168774432778931
1.392578	0.175077114414742
1.393603	0.135863355331064
1.394628	0.152283620196096
1.395654	0.155177986960329
1.396679	0.196542486021802
1.397704	0.150385601135067
1.39873	0.179193050196049
1.399755	0.212282793687096
1.400781	0.15387948217723
1.401806	0.240375867283906
1.402831	0.126772269106427
1.403857	0.218399481788076
1.404882	0.160841123863674
1.405908	0.23917461446276
1.406933	0.168384397502174
1.407958	0.115436618492534
1.408984	0.201291355170186
1.410009	0.149646782782833
1.411035	0.262411682038041
1.41206	0.270302819372085
1.413085	0.211867032724717
1.414111	0.280783024345721
1.415136	0.211407837115846
1.416161	0.175758494375236
1.417187	0.206082640798434
1.418212	0.256129076052931
1.419238	0.255502519067678
1.420263	0.193836686576226
1.421288	0.205278008378881
1.422314	0.231282715189826
1.423339	0.163062550797939
1.424365	0.195978991884972
1.42539	0.261617656782794
1.426415	0.206908279867559
1.427441	0.237451191691619
1.428466	0.211262861785954
1.429492	0.214370238277613
1.430517	0.229306988031351
1.431542	0.242086720553854
1.432568	0.228486581327329
1.433593	0.2232467512726
1.434619	0.3158305082324
1.435644	0.203976014942
1.436669	0.176864317467628
1.437695	0.243056756519727
1.43872	0.224544858578615
1.439745	0.208681183187422
1.440771	0.229468311038736
1.441796	0.179415587868485
1.442822	0.176880486885722
1.443847	0.177671218550586
1.444872	0.155356113347496
1.445898	0.204375053533176
1.446923	0.153842789351313
1.447949	0.22471976950738
1.448974	0.242661366366156
1.449999	0.196534548673754
1.451025	0.225280181452392
1.45205	0.209036374459116
1.453076	0.282530563756384
1.454101	0.22445501606264
1.455126	0.364987241476681
1.456152	0.255357906209043
1.457177	0.334202698888474
1.458202	0.270384305587085
1.459228	0.251026069205969
1.460253	0.351028956226263
1.461279	0.278056560164343
1.462304	0.342915047044988
1.463329	0.290880978608437
1.464355	0.25746811124147
1.46538	0.31378600978071
1.466406	0.2509012220607
1.467431	0.285462231138562
1.468456	0.324278494346835
1.469482	0.334301760433489
1.470507	0.319446316712355
1.471533	0.32781778395493
1.472558	0.295753323755389
1.473583	0.293350685780823
1.474609	0.307477701021284
1.475634	0.416619611998919
1.47666	0.395993193730612
1.477685	0.333166628694429
1.47871	0.23193863033386
1.479736	0.265880238961205
1.480761	0.329195181581535
1.481786	0.275000177864561
1.482812	0.350301521404632
1.483837	0.237363696433048
1.484863	0.201321278341271
1.485888	0.179508423421534
1.486913	0.197035286961118
1.487939	0.216695253871653
1.488964	0.217147651045551
1.48999	0.159725732832583
1.491015	0.212007683179827
1.49204	0.121282293998545
1.493066	0.220500366304684
1.494091	0.212981171051655
1.495117	0.146115031433431
1.496142	0.199170712583345
1.497167	0.182022755946477
1.498193	0.11648079802722
1.499218	0.162574331392021
1.500243	0.19638144872467
1.501269	0.20154474316594
1.502294	0.237017122752939
1.50332	0.184176874826653
1.504345	0.186358680219892
1.50537	0.0915069019469133
1.506396	0.110960204646509
1.507421	0.131297893851213
1.508447	0.137977792654425
1.509472	0.114173909642925
1.510497	0.112548216168453
1.511523	0.0962211132992027
1.512548	0.0903407928740173
1.513574	0.057533714036795
1.514599	0.132629569550325
1.515624	0.0311262905777945
1.51665	0.114193409635003
1.517675	0.0943579374680991
1.5187	0.0916523795788685
1.519726	0.0842369414318649
1.520751	0.120608893585276
1.521777	0.146975739251305
1.522802	0.0576499076347031
1.523827	0.116949930353225
1.524853	0.141669199513247
1.525878	0.21761908067902
1.526904	0.0755364291414216
1.527929	0.135282457614313
1.528954	0.155007205181671
1.52998	0.11743288349696
1.531005	0.0333167540232266
1.532031	0.087882039422399
1.533056	0.158124849734716
1.534081	0.0840882217111868
1.535107	0.0788562900796633
1.536132	0.0650297443490846
1.537158	0.0479786440240166
1.538183	0.10801500969385
1.539208	0.0948725439619519
1.540234	0.128032050169449
1.541259	0.0946821756251223
1.542284	0.0546481854572904
1.54331	0.0668808706085754
1.544335	0.0624033830369107
1.545361	0.094509632741528
1.546386	0.10460372679678
1.547411	0.0715325721668283
1.548437	0.120138945620411
1.549462	0.0682576331592846
1.550488	0.17016671130877
1.551513	0.0945090526987939
1.552538	0.121648231083964
1.553564	0.110979799383868
1.554589	0.069149445759977
1.555615	0.11086150839331
1.55664	0.104566471842943
1.557665	0.0319755270483155
1.558691	0.125535184190967
1.559716	0.0779568645940779
1.560741	0.0241972057191224
1.561767	0.0997124391244829
1.562792	0.0566144827280158
1.563818	0.108765624974311
1.564843	0.091904952332037
1.565868	0.0767714602071694
1.566894	0.153401068914341
1.567919	0.102222276118148
1.568945	0.114806373292782
1.56997	0.117616947123171
1.570995	0.163976915493889
1.572021	0.189168728700518
1.573046	0.125890161010281
1.574072	0.0835638277989975
1.575097	0.0971955542357864
1.576122	0.0687270109505964
1.577148	0.175383872557456
1.578173	0.038673985933498
1.579199	0.0964686990640824
1.580224	0.0827555909015904
1.581249	0.112686941389499
1.582275	0.149620337858068
1.5833	0.147684686560894
1.584325	0.089846043731028
1.585351	0.0834217245966757
1.586376	0.12595957153661
1.587402	0.12410074763044
1.588427	0.0970440964218581
1.589452	0.154671233194898
1.590478	0.160346602263678
1.591503	0.207391185476606
1.592529	0.19428403215895
1.593554	0.174396282783894
1.594579	0.172348140430478
1.595605	0.202429019856986
1.59663	0.196359930097554
1.597656	0.165693940257698
1.598681	0.220977342276013
1.599706	0.192227045586495
1.600732	0.236702822870055
1.601757	0.120138837151754
1.602782	0.173481636034289
1.603808	0.165626945727801
1.604833	0.154257359000558
1.605859	0.15281747298192
1.606884	0.156833477523016
1.607909	0.108245511719249
1.608935	0.139850511023605
1.60996	0.137678407019996
1.610986	0.181716192157689
1.612011	0.150208868776663
1.613036	0.112031859537734
1.614062	0.107291866479709
1.615087	0.17479433087494
1.616113	0.2265995953632
1.617138	0.188081130712106
1.618163	0.123490426107005
1.619189	0.141421072720652
1.620214	0.18359488923029
1.621239	0.152635594574406
1.622265	0.0708754188470474
1.62329	0.14684791146775
1.624316	0.0634283138696671
1.625341	0.0463915426924469
1.626366	0.099145725954803
1.627392	0.115173210185746
1.628417	0.0457350903100103
1.629443	0.107591751160924
1.630468	0.157196459911316
1.631493	0.161543820399946
1.632519	0.128930521909185
1.633544	0.176489616420485
1.63457	0.0725310440645576
1.635595	0.129460477843735
1.63662	0.13308135793543
1.637646	0.116393681261187
1.638671	0.0855226949339185
1.639697	0.0788637256325143
1.640722	0.0631607256460239
1.641747	0.0771050024992445
1.642773	0.0661332276859711
1.643798	0.106271241625202
1.644823	0.0625928551753641
1.645849	0.0507070704019962
1.646874	0.102761881990615
1.6479	0.0678959593814516
1.648925	0.0729368701442898
1.64995	0.0920404451284809
1.650976	0.106001670704691
1.652001	0.109524431940221
1.653027	0.0634845598935182
1.654052	0.062221283799225
1.655077	0.158616593932859
1.656103	0.0483215512102437
1.657128	0.0678727394701768
1.658154	0.0558673412999518
1.659179	0.0537035190746007
1.660204	0.0591799872365219
1.66123	0.0630830388366778
1.662255	0.0391326589287797
1.66328	0.103470814183869
1.664306	0.124205250920395
1.665331	0.0586425991205433
1.666357	0.0807485761126876
1.667382	0.0497327762862863
1.668407	0.121479690070005
1.669433	0.0942956705921778
1.670458	0.0997720046036693
1.671484	0.113695581804484
1.672509	0.116177534740284
1.673534	0.099328612502727
1.67456	0.0582886358334865
1.675585	0.0707338019607175
1.676611	0.0544466557371828
1.677636	0.0644886505732055
1.678661	0.0824675752833518
1.679687	0.081188704187704
1.680712	0.0215409822422006
1.681738	0.0414441286410331
1.682763	0.0364911098727526
1.683788	0.0796520941489237
1.684814	0.094816759440823
1.685839	0.113935236841396
1.686864	0.0290419932977185
1.68789	0.0548304067481265
1.688915	0.10311954269711
1.689941	0.0781409093036881
1.690966	0.0919959164591683
1.691991	0.101059329826193
1.693017	0.0923068237050593
1.694042	0.0383020249221286
1.695068	0.00993217146508537
1.696093	0.0705921978175563
1.697118	0.0391792114950435
1.698144	0.0354131736037344
1.699169	0.078586852429017
1.700195	0.0687554686082496
1.70122	0.080994706338541
1.702245	0.0462065509152739
1.703271	0.0539133042229281
1.704296	0.00597816956515864
1.705321	0.0299450419431885
1.706347	0.0580227214899689
1.707372	0.090271498179499
1.708398	0.0782910110266645
1.709423	0.0718582649844507
1.710448	0.0338000275293257
1.711474	0.035023776023994
1.712499	0.0110143018875368
1.713525	0.00438621710908352
1.71455	0.0529250624224724
1.715575	0.0349180846705149
1.716601	0.014892839145707
1.717626	0.0247091093688138
1.718652	0.0476870644464681
1.719677	0.0585174017453021
1.720702	0.0348069652450339
1.721728	0.0486590332942867
1.722753	0.0736533079318791
1.723778	0.054534581747163
1.724804	0.0374648073752262
1.725829	0.0426082147728064
1.726855	0.0955980902611538
1.72788	0.0216031577429898
1.728905	0.0571992685644117
1.729931	0.0501823767397281
1.730956	0.0555830510877354
1.731982	0.0379383471713305
1.733007	0.0387831586346986
1.734032	0.0457620719020468
1.735058	0.0244885250794788
1.736083	0.0660346129523457
1.737109	0.0338143319279651
1.738134	0.106959499941156
1.739159	0.052688414475914
1.740185	0.0358405592247554
1.74121	0.0552846840982416
1.742236	0.0692602950719999
1.743261	0.0129936586185122
1.744286	0.050876880595119
1.745312	0.00867129993839494
1.746337	0.0193262275001997
1.747362	0.038878642660291
1.748388	0.0623874354404194
1.749413	0.0258404810809803
1.750439	0.0228928868142836
1.751464	0.0448500273974153
1.752489	0.0504779393196275
1.753515	0.0187545895925797
1.75454	0.0818281925627348
1.755566	0.10109517914524
1.756591	0.0212779725665417
1.757616	0.0663508063948585
1.758642	0.0214938527664633
1.759667	0.039641369686141
1.760693	0.0333973982933351
1.761718	0.0521944251252718
1.762743	0.0545005208009231
1.763769	0.0332671956315605
1.764794	0.0821604536792772
1.765819	0.0739380911556432
1.766845	0.0320552624435271
1.76787	0.0231704573011432
1.768896	0.0467074645824209
1.769921	0.0615369898371134
1.770946	0.0382803636251294
1.771972	0.0946635607173748
1.772997	0.0329384051575118
1.774023	0.013244828095528
1.775048	0.0576720953559255
1.776073	0.0367474583750569
1.777099	0.0309987096170308
1.778124	0.0365532134621636
1.77915	0.0283599463265395
1.780175	0.0503415157333686
1.7812	0.0223221923069599
1.782226	0.0552796787149283
1.783251	0.0728050438862377
1.784277	0.0284722430035402
1.785302	0.0332709294023649
1.786327	0.053995302482328
1.787353	0.0678403246267734
1.788378	0.0553495687277525
1.789403	0.0688955762953026
1.790429	0.106205904837329
1.791454	0.0643408497909951
1.79248	0.0229427172354237
1.793505	0.0240932128781572
1.79453	0.0692148120091588
1.795556	0.0460641763936413
1.796581	0.0544499951781164
1.797607	0.00907283056221183
1.798632	0.0492460793382316
1.799657	0.0367372867497307
1.800683	0.0242545460676494
1.801708	0.0293613521555994
1.802734	0.0739747627474594
1.803759	0.0566094018728241
1.804784	0.028303555618493
1.80581	0.0682074556099683
1.806835	0.0587247374225756
1.80786	0.039092918428527
1.808886	0.0678333743187614
1.809911	0.0768295964089491
1.810937	0.0487982014581409
1.811962	0.0344547519269364
1.812987	0.00953078220765379
1.814013	0.027116142161166
1.815038	0.0454930697321383
1.816064	0.0580032026439386
1.817089	0.0869920633394518
1.818114	0.0662051770509505
1.81914	0.118120017978074
1.820165	0.0190471813054704
1.821191	0.0471527058979591
1.822216	0.0176865314181118
1.823241	0.0321904705844835
1.824267	0.0633416331077609
1.825292	0.0615156569790538
1.826317	0.0845781054403597
1.827343	0.0170925887342673
1.828368	0.0527588134232683
1.829394	0.0318345103791169
1.830419	0.0763701003573159
1.831444	0.0293740752135495
1.83247	0.0244112857726032
1.833495	0.0651246862259996
1.834521	0.0119847852240097
1.835546	0.00847194574011189
1.836571	0.104224350199435
1.837597	0.140790956511154
1.838622	0.0119873630224943
1.839648	0.0710612770372852
1.840673	0.0344058751276393
1.841698	0.0343755761731137
1.842724	0.0428435664551774
1.843749	0.0830689759737834
1.844775	0.0283878542171494
1.8458	0.0121291571538791
1.846825	0.071946017503668
1.847851	0.0118473158934201
1.848876	0.0645750774387031
1.849901	0.0640280333647544
1.850927	0.0818322387470934
1.851952	0.0549670642877578
1.852978	0.10831719589185
1.854003	0.0234036976677419
1.855028	0.0164164335254768
1.856054	0.0342345167827341
1.857079	0.0572164707053144
1.858105	0.0553265704292585
1.85913	0.0351160070792865
1.860155	0.0428176309239944
1.861181	0.035196292143196
1.862206	0.0937361178628884
1.863232	0.0880802073780818
1.864257	0.0411578195137327
1.865282	0.0528638105773376
1.866308	0.0890555757855172
1.867333	0.0346464687441274
1.868358	0.0624287048784972
1.869384	0.0739252411161711
1.870409	0.0400675741448119
1.871435	0.0474100852719862
1.87246	0.0967165582451407
1.873485	0.0330537250455403
1.874511	0.0728641448617276
1.875536	0.0521155067799144
1.876562	0.0496964864144885
1.877587	0.0868125567233335
1.878612	0.101816793286148
1.879638	0.0532495923394846
1.880663	0.0331827888349141
1.881689	0.0620010235998036
1.882714	0.0238093793776906
1.883739	0.0555136320577279
1.884765	0.0366773405044676
1.88579	0.056116193193826
1.886816	0.0359562803910374
1.887841	0.0611901135449551
1.888866	0.0356283398569611
1.889892	0.09120853941231
1.890917	0.0602943827016447
1.891942	0.0668101637309571
1.892968	0.0576352687136791
1.893993	0.0613185515969482
1.895019	0.0589914772484856
1.896044	0.0680786846633313
1.897069	0.0638046183135751
1.898095	0.0436587546996212
1.89912	0.0328087362569697
1.900146	0.0697291635902984
1.901171	0.0214977899757277
1.902196	0.0552780723488844
1.903222	0.0412913204584329
1.904247	0.0681433934932338
1.905273	0.100936716954856
1.906298	0.0390335436216762
1.907323	0.110060385361801
1.908349	0.0956702741721858
1.909374	0.0849056435966632
1.910399	0.040888365108544
1.911425	0.00596977087420581
1.91245	0.048856194615242
1.913476	0.0338940792391016
1.914501	0.0668967900543241
1.915526	0.0628466404136204
1.916552	0.0351221314287221
1.917577	0.0934919042887484
1.918603	0.0829630520183559
1.919628	0.0454369097052925
1.920653	0.0580503628041049
1.921679	0.0505608760142622
1.922704	0.0440738543471796
1.92373	0.0590499428779029
1.924755	0.0617793056209254
1.92578	0.0347443271271283
1.926806	0.0755205799952708
1.927831	0.040237520232272
1.928856	0.0344927662178391
1.929882	0.0464069888189126
1.930907	0.105793864966625
1.931933	0.0353497006726553
1.932958	0.0240982149839684
1.933983	0.0543208997256949
1.935009	0.0508869817360835
1.936034	0.023136689209387
1.93706	0.0350232655972826
1.938085	0.0424281292021461
1.93911	0.0149723625284211
1.940136	0.0414127223656692
1.941161	0.0503162193017284
1.942187	0.0437704732564374
1.943212	0.0459936494140452
1.944237	0.0227442220631307
1.945263	0.0633609668631666
1.946288	0.0375911929634336
1.947314	0.0417849579515464
1.948339	0.0655528347082732
1.949364	0.0193323178993797
1.95039	0.127975553757405
1.951415	0.0408665177080162
1.95244	0.0463394251314299
1.953466	0.0382315172290432
1.954491	0.0766710082984279
1.955517	0.066729024435902
1.956542	0.0530332557324185
1.957567	0.0281194886203021
1.958593	0.0391378246074474
1.959618	0.0599645795416344
1.960644	0.0383477269177144
1.961669	0.0333601661393015
1.962694	0.0395697032378121
1.96372	0.0706011659561241
1.964745	0.0280051734105254
1.965771	0.0356494241231733
1.966796	0.0471570438014482
1.967821	0.0258828351731142
1.968847	0.0299023179691583
1.969872	0.024009787776334
1.970897	0.0165302683244169
1.971923	0.0280314336888519
1.972948	0.0367128297755703
1.973974	0.0475403389174636
1.974999	0.0305685267183557
1.976024	0.0225512252483496
1.97705	0.0125439383700483
1.978075	0.0397070375445031
1.979101	0.0822755798008972
1.980126	0.0189209270347755
1.981151	0.0494123883244374
1.982177	0.0404503099412718
1.983202	0.0625944137758674
1.984228	0.0454827924282695
1.985253	0.0291906771641381
1.986278	0.0190817134903732
1.987304	0.0519220612313437
1.988329	0.0260093846287393
1.989355	0.0289958122886616
1.99038	0.030884794652709
1.991405	0.0246382401684318
1.992431	0.017662443246131
1.993456	0.0313500934949355
1.994481	0.0337666755922833
1.995507	0.0481802855468676
1.996532	0.0414440801485628
1.997558	0.033241148698295
1.998583	0.0113468229161778
1.999608	0.0250810734402597
2.000634	0.101867800743093
2.001659	0.0271669720525678
2.002685	0.0445104086637047
2.00371	0.0751139957114478
2.004735	0.0380461078120456
2.005761	0.0385187794549367
2.006786	0.0266269893070763
2.007812	0.0371519046068556
2.008837	0.0593306685734924
2.009862	0.0248168441684648
2.010888	0.0349810310326783
2.011913	0.0536416310739308
2.012938	0.0202738534244307
2.013964	0.0332637965213549
2.014989	0.0281697927884481
2.016015	0.0507551314915408
2.01704	0.0543110306790665
2.018065	0.0389227063666339
2.019091	0.0393301029208544
2.020116	0.0499781846901608
2.021142	0.0194105099601479
2.022167	0.0693492569715884
2.023192	0.0473821149328077
2.024218	0.0347905628063359
2.025243	0.059378671203955
2.026269	0.0435091520337067
2.027294	0.0696872277369964
2.028319	0.0563870277519112
2.029345	0.017332440318395
2.03037	0.0241900802031949
2.031395	0.0151769632984995
2.032421	0.0155877854097174
2.033446	0.0552428675824717
2.034472	0.0900014488032948
2.035497	0.0409239666725563
2.036522	0.0524621324675125
2.037548	0.0873383354343698
2.038573	0.0305185753783773
2.039599	0.036630007043592
2.040624	0.0407281655868221
2.041649	0.0450712682481833
2.042675	0.0212694372955939
2.0437	0.0394018951541978
2.044726	0.0544354695030847
2.045751	0.060160277331097
2.046776	0.0198412117311923
2.047802	0.0260987694941064
2.048827	0.0370499118363458
2.049853	0.0462453517904148
2.050878	0.0207876986841456
2.051903	0.100236966381321
2.052929	0.0364839426307059
2.053954	0.0424652172044192
2.054979	0.124738823275807
2.056005	0.0363921499635532
2.05703	0.0413785712582974
2.058056	0.0893759709255737
2.059081	0.0551914341598513
2.060106	0.0322144646783661
2.061132	0.0125080112719203
2.062157	0.0578040760711293
2.063183	0.0215326782648155
2.064208	0.0646142516922652
2.065233	0.0436501546196995
2.066259	0.0141374197303725
2.067284	0.0467110351848308
2.06831	0.0418942321810962
2.069335	0.0391580358505441
2.07036	0.0317058765820423
2.071386	0.0395248734803313
2.072411	0.0153068520701759
2.073436	0.073978219690934
2.074462	0.0582341296027999
2.075487	0.0414497045289831
2.076513	0.0437839548304741
2.077538	0.0234552406915591
2.078563	0.056397441461061
2.079589	0.0977259516211354
2.080614	0.00532320568405205
2.08164	0.0159442571924345
2.082665	0.0997660611330045
2.08369	0.0761188294857823
2.084716	0.0131941154729961
2.085741	0.0762329124664203
2.086767	0.0370410648550187
2.087792	0.0535339535080831
2.088817	0.0439853642260889
2.089843	0.0207594118559803
2.090868	0.073747609510856
2.091894	0.020841771039347
2.092919	0.0253585007135063
2.093944	0.0487604000161648
2.09497	0.0139825610335661
2.095995	0.0292976126447549
2.09702	0.0624899001225678
2.098046	0.072379562018947
2.099071	0.0361696890440781
2.100097	0.0216329897805088
2.101122	0.0416582510381569
2.102147	0.0348047765866515
2.103173	0.0834377595564466
2.104198	0.0446474561712458
2.105224	0.0563234275873024
2.106249	0.0343852584954892
2.107274	0.0228471330896308
2.1083	0.0525676744542433
2.109325	0.0203334714587795
2.110351	0.0510100180692862
2.111376	0.0766731427539266
2.112401	0.0606966854368515
2.113427	0.0437989075334682
2.114452	0.0995885860015424
2.115477	0.0505719988825516
2.116503	0.0148508480306446
2.117528	0.0567239704779285
2.118554	0.0524909050200556
2.119579	0.0492498939443446
2.120604	0.060328297059513
2.12163	0.0221538047540575
2.122655	0.0414079880593165
2.123681	0.0109766144306076
2.124706	0.0460829369031977
2.125731	0.0628429512161714
2.126757	0.0531627162037955
2.127782	0.0505035837253803
2.128808	0.0266695998408263
2.129833	0.00544844686464363
2.130858	0.0676430345569712
2.131884	0.011150455636713
2.132909	0.027626219238305
2.133934	0.0259922573332618
2.13496	0.0226132762618777
2.135985	0.0334239498236026
2.137011	0.0110389115902328
2.138036	0.0417178218549938
2.139061	0.0819655979005094
2.140087	0.075035854802655
2.141112	0.0661516693124937
2.142138	0.0159886376740265
2.143163	0.0480620333225437
2.144188	0.0806599644825506
2.145214	0.044479304046155
2.146239	0.0105449922220592
2.147265	0.0816015154140565
2.14829	0.00786057076267488
2.149315	0.0629642584992375
2.150341	0.0607581402998315
2.151366	0.0192616079577813
2.152392	0.0605791635866533
2.153417	0.0594355082042048
2.154442	0.0601137563016461
2.155468	0.0521284245886723
2.156493	0.00859427922740796
2.157518	0.0496966585842962
2.158544	0.0247346081866562
2.159569	0.028575205378597
2.160595	0.0276038680079332
2.16162	0.048570049612557
2.162645	0.0480971142152884
2.163671	0.0470751310454427
2.164696	0.0283728612100384
2.165722	0.0339702676898608
2.166747	0.0694064968132617
2.167772	0.0491276147567434
2.168798	0.10148456407201
2.169823	0.0371024217579446
2.170849	0.0263010980469492
2.171874	0.0744670341301203
2.172899	0.0168076790029634
2.173925	0.0461720050014996
2.17495	0.0645977504545321
2.175975	0.0412176325731794
2.177001	0.00768651594727631
2.178026	0.0671976415257332
2.179052	0.0539903697898875
2.180077	0.00395542861554345
2.181102	0.0829639632194226
2.182128	0.11298974100521
2.183153	0.00851664945075997
2.184179	0.0692276228142972
2.185204	0.0244470906231928
2.186229	0.0345229482584585
2.187255	0.00402760549228571
2.18828	0.0482921706683516
2.189306	0.0592030176230038
2.190331	0.00816665539500529
2.191356	0.0279063512216646
2.192382	0.00764332896954128
2.193407	0.0562229718052764
2.194433	0.0575438928406916
2.195458	0.0256256589960283
2.196483	0.0789075660037192
2.197509	0.0977513777422564
2.198534	0.0470002241526325
2.199559	0.035739987591415
2.200585	0.0553641808346019
2.20161	0.0400691554443777
2.202636	0.0444423133526276
2.203661	0.0600232744611038
2.204686	0.0148500154793773
2.205712	0.0160604351845879
2.206737	0.0277471095995096
2.207763	0.0863368689614425
2.208788	0.0475607891662712
2.209813	0.0368741836608378
2.210839	0.0290962647015317
2.211864	0.0370983651857707
2.21289	0.0495339817124366
2.213915	0.0234861900445572
2.21494	0.0271665741514568
2.215966	0.0542788911894652
2.216991	0.0891746134267646
2.218016	0.00968530594109329
2.219042	0.0152910460402844
2.220067	0.0613939091674418
2.221093	0.0871791670971144
2.222118	0.0110342789938238
2.223143	0.0169247288274059
2.224169	0.0204236479816878
2.225194	0.0656840536796946
2.22622	0.0251373280836489
2.227245	0.057984457134533
2.22827	0.0677105977668284
2.229296	0.043206901915186
2.230321	0.0891181369682468
2.231347	0.0549456873903321
2.232372	0.0401997191486222
2.233397	0.0395168612618576
2.234423	0.113864593112523
2.235448	0.0312005881485926
2.236473	0.0720709753544171
2.237499	0.0739747966817544
2.238524	0.0333915208254865
2.23955	0.0234384574200309
2.240575	0.0405874801529203
2.2416	0.0237630766431054
2.242626	0.0538916665246492
2.243651	0.0688271775606729
2.244677	0.00275138310705638
2.245702	0.0760953974323868
2.246727	0.0180879770193132
2.247753	0.0668633751932409
2.248778	0.0126537193784506
2.249804	0.0350425795323304
2.250829	0.0104262757815671
2.251854	0.0581749642592675
2.25288	0.0655202950883137
2.253905	0.0384761756873341
2.254931	0.111293539623504
2.255956	0.0748279683317254
2.256981	0.0112782925075162
2.258007	0.0309339422592676
2.259032	0.0622866211462727
2.260057	0.0595921718366171
2.261083	0.0676885092107021
2.262108	0.0342708197622598
2.263134	0.0621785613363024
2.264159	0.0514561666687259
2.265184	0.0368379454147161
2.26621	0.0316448238198147
2.267235	0.0470395216084018
2.268261	0.0710580405012044
2.269286	0.0156342300892625
2.270311	0.028510377891684
2.271337	0.064034887208485
2.272362	0.0294462374420359
2.273388	0.0275168393261472
2.274413	0.0639097058292119
2.275438	0.0707756997404971
2.276464	0.0643328207197664
2.277489	0.0891112754918058
2.278514	0.0540528969528711
2.27954	0.0255184772933359
2.280565	0.0384721726243918
2.281591	0.057053595819353
2.282616	0.0954593328416436
2.283641	0.0114285330863424
2.284667	0.088529677987938
2.285692	0.0466875468420959
2.286718	0.0420740974438288
2.287743	0.0363853519030117
2.288768	0.0701750809470178
2.289794	0.0375194184418282
2.290819	0.0669127483910749
2.291845	0.00886994280704769
2.29287	0.0379680450019755
2.293895	0.0925407616108534
2.294921	0.0892995023773082
2.295946	0.0386577081224689
2.296972	0.0291667183675573
2.297997	0.0640603308706566
2.299022	0.0670929017421105
2.300048	0.0269782531082889
2.301073	0.0486580828152168
2.302098	0.0465756302967381
2.303124	0.134932681202592
2.304149	0.0693040974440646
2.305175	0.0049457284922083
2.3062	0.0156533939387701
2.307225	0.0506427380375558
2.308251	0.0664183875929791
2.309276	0.070752827336168
2.310302	0.0538510247034994
2.311327	0.0722919651517774
2.312352	0.0652883400052299
2.313378	0.0376321021003411
2.314403	0.0554678797553269
2.315429	0.0636761846028468
2.316454	0.00666840438559218
2.317479	0.0187501786075573
2.318505	0.0517074344936983
2.31953	0.0104718860215421
2.320555	0.0464691710044412
2.321581	0.0428203304857926
2.322606	0.00701003275211193
2.323632	0.034750011491167
2.324657	0.0572247426927339
2.325682	0.0791139014419166
2.326708	0.0555771624934694
2.327733	0.0629655914774419
2.328759	0.0439428984175714
2.329784	0.0978449918136054
2.330809	0.0323090934553912
2.331835	0.0330624106639143
2.33286	0.059517833615104
2.333886	0.0138084952702256
2.334911	0.0623248738280961
2.335936	0.0714452734186896
2.336962	0.0371788078879665
2.337987	0.0748171237516987
2.339012	0.0407211909023226
2.340038	0.0277336359636904
2.341063	0.0354018246463049
2.342089	0.0122760232410642
2.343114	0.0539526405733593
2.344139	0.0362028230255462
2.345165	0.0362029037760502
2.34619	0.0146689252465204
2.347216	0.0186961571406372
2.348241	0.0354398270418043
2.349266	0.0489155682983751
2.350292	0.0432040232591596
2.351317	0.0810568034772365
2.352343	0.0679772284114269
2.353368	0.0851683437294192
2.354393	0.0307954244830499
2.355419	0.0570831709324316
2.356444	0.111884705023178
2.35747	0.0487105212090118
2.358495	0.0208701368117279
2.35952	0.0775103310542362
2.360546	0.0378550467650339
2.361571	0.0610132635797832
2.362596	0.064066031078122
2.363622	0.0948335142550618
2.364647	0.0508661075308399
2.365673	0.0649335668861622
2.366698	0.0468794586047499
2.367723	0.115948594717741
2.368749	0.0258252536740319
2.369774	0.0211243336633679
2.3708	0.0604830264138064
2.371825	0.0375853472985045
2.37285	0.0586329039253634
2.373876	0.0797532593864708
2.374901	0.0986279231638105
2.375927	0.0432934093292328
2.376952	0.0691412853205493
2.377977	0.0150352410660874
2.379003	0.0538706530660888
2.380028	0.0438199740353244
2.381053	0.0757561888253589
2.382079	0.0283108224349435
2.383104	0.00412686047580482
2.38413	0.0854623426268014
2.385155	0.0132113662791871
2.38618	0.0670262684675173
2.387206	0.0352709348959465
2.388231	0.0435349369619016
2.389257	0.0298838967314653
2.390282	0.0297163414766791
2.391307	0.0213437940897596
2.392333	0.0661047963245022
2.393358	0.0706464788686046
2.394384	0.0184620723553614
2.395409	0.0791719563284526
2.396434	0.0173762811144643
2.39746	0.0271723164953156
2.398485	0.0558761233207324
2.399511	0.0141492772308686
2.400536	0.0903953024221087
2.401561	0.0618298356433025
2.402587	0.0347773341533831
2.403612	0.00955817350326918
2.404637	0.062448612421467
2.405663	0.0364851082012991
2.406688	0.0674384439509135
2.407714	0.0694396079280298
2.408739	0.0333843721887742
2.409764	0.061235845319
2.41079	0.0408632442558407
2.411815	0.0603474267714714
2.412841	0.0668779309437045
2.413866	0.035794098325988
2.414891	0.020216305264769
2.415917	0.111812686882554
2.416942	0.00866732950934312
2.417968	0.0921140964758923
2.418993	0.0994734366223848
2.420018	0.00614600797196672
2.421044	0.00950509603301434
2.422069	0.0698828141802332
2.423094	0.0105151471292754
2.42412	0.00900059815290834
2.425145	0.0367727758430922
2.426171	0.0590041780200699
2.427196	0.0424893725275298
2.428221	0.015194106701712
2.429247	0.0632779544000168
2.430272	0.0797189934451916
2.431298	0.0297495408118351
2.432323	0.0656167895772323
2.433348	0.0134309867933281
2.434374	0.0498546126384428
2.435399	0.0726605846872938
2.436425	0.0162621787501572
2.43745	0.0592593909538269
2.438475	0.0273001480294082
2.439501	0.0418147915312775
2.440526	0.0526021798160086
2.441551	0.0204989745291929
2.442577	0.0143783336576948
2.443602	0.0389458674644397
2.444628	0.0106641075031769
2.445653	0.0129421932953423
2.446678	0.125505448830244
2.447704	0.0903402222459631
2.448729	0.0413290152236089
2.449755	0.0439127066381497
2.45078	0.0139983554982908
[truncated: 48 more rows]
