# Supplementary material for: Nanoscale magnonic Fabry-Pérot resonator for low-loss spin-wave manipulation
Source: Nat Commun. 2021 Apr 16;12:2293. doi: 10.1038/s41467-021-22520-6 (PMC8052321; doi:10.1038/s41467-021-22520-6)
Supplement: Supplementary file 4 — Source Data [file 41467_2021_22520_MOESM4_ESM.zip › Source data/FigS11/FigS11b_lower panel_exp.txt]

0.4010254	6.21720079074488
0.4020508	1.29420898726817
0.4030762	0.373827685137977
0.4041016	0.711487836760397
0.405127	1.11332951798279
0.4061523	0.963242360169408
0.4071777	1.30954469676875
0.4082031	1.70650078705494
0.4092285	0.675231717428467
0.4102539	1.67258492238328
0.4112793	1.24855738761328
0.4123047	2.05020410400709
0.4133301	0.87821225008945
0.4143555	1.05915625398595
0.4153809	1.58135052663633
0.4164062	0.372374806309872
0.4174316	3.43479215133325
0.418457	1.67042351683954
0.4194824	1.41656374380073
0.4205078	0.375521001103274
0.4215332	0.318831307090697
0.4225586	1.05944506161618
0.423584	2.52171867431222
0.4246094	0.881584291209238
0.4256348	0.782977635314251
0.4266601	0.57443944430421
0.4276855	0.0579606972519724
0.4287109	0.464712318003658
0.4297363	0.602904304422128
0.4307617	6.74533282391819
0.4317871	0.110097622309299
0.4328125	0.791139372694972
0.4338379	1.9664860289656
0.4348633	0.860809954693585
0.4358887	1.71354659213633
0.436914	1.43598096708586
0.4379394	2.91152151528617
0.4389648	1.2632206535962
0.4399902	2.32824336630172
0.4410156	1.89663219482388
0.442041	0.365912165469226
0.4430664	5.43944039478592
0.4440918	2.24792997025104
0.4451172	2.47855305442957
0.4461426	0.925654676649837
0.4471679	1.05752263324947
0.4481933	0.459448366660307
0.4492187	1.13162879335588
0.4502441	6.11214338864622
0.4512695	0.564310337904186
0.4522949	0.689751476833978
0.4533203	1.22554311621839
0.4543457	0.827616395060622
0.4553711	1.20374213798388
0.4563965	0.562224338395958
0.4574218	2.23003266672143
0.4584472	0.739903371368397
0.4594726	0.988547182826708
0.460498	1.43597708413865
0.4615234	0.431639234677639
0.4625488	0.481987245158581
0.4635742	1.3014363717854
0.4645996	0.770090213645013
0.465625	1.02905972335927
0.4666504	1.67907067857185
0.4676757	9.05724397374268
0.4687011	0.224530876428634
0.4697265	1.54248160018737
0.4707519	2.03267111100235
0.4717773	0.452756219134056
0.4728027	0.934978080974102
0.4738281	0.780063403660264
0.4748535	1.30441926948883
0.4758789	2.9713657389048
0.4769043	2.4797037600538
0.4779296	2.997894997943
0.478955	6.71989685117886
0.4799804	3.16359015810588
0.4810058	4.07967512163217
0.4820312	0.519435210985746
0.4830566	4.65851324907967
0.484082	1.41716091430747
0.4851074	3.37502297488624
0.4861328	6.9827725971107
0.4871582	2.46990153300579
0.4881835	0.486905017151579
0.4892089	3.19205653482493
0.4902343	0.57875942338137
0.4912597	1.00799504907561
0.4922851	1.02157658312326
0.4933105	0.917198025419906
0.4943359	1.01293758725176
0.4953613	0.193099094710042
0.4963867	0.445452867369668
0.4974121	0.75805061626061
0.4984374	1.21940879389213
0.4994628	1.12959176797562
0.5004882	2.57566976038134
0.5015136	2.30369050424245
0.502539	0.933488126277821
0.5035644	0.047881561827497
0.5045898	0.682529784800248
0.5056152	1.15472833103258
0.5066406	1.07640713516492
0.507666	1.60394420313056
0.5086913	1.51236274045834
0.5097167	0.861901881181709
0.5107421	1.76417251654741
0.5117675	1.67422236032655
0.5127929	2.43698549644883
0.5138183	0.896076361337121
0.5148437	1.29924135350034
0.5158691	0.750600322470824
0.5168945	1.39771354850009
0.5179199	0.746374949704295
0.5189452	0.27085475953443
0.5199706	0.209352886735462
0.520996	1.04212444273824
0.5220214	3.19762391512062
0.5230468	3.39512101291378
0.5240722	0.0909516249597601
0.5250976	0.589179059845445
0.526123	0.296094676881143
0.5271484	1.85749116663498
0.5281737	1.66705332396907
0.5291991	1.54482345016397
0.5302245	1.43265837432049
0.5312499	1.9920679368783
0.5322753	1.95734797635864
0.5333007	0.750249271650074
0.5343261	1.66406756572598
0.5353515	1.89972756327443
0.5363769	0.372219314145443
0.5374023	5.31212687644791
0.5384277	0.925127644307121
0.539453	1.43710080349439
0.5404784	1.60769937653153
0.5415038	2.02964737011465
0.5425292	0.701007506137118
0.5435546	1.68155733011852
0.54458	0.284193543566596
0.5456054	1.68374859599187
0.5466308	0.617780509531681
0.5476562	1.51408793804819
0.5486816	0.395600773254141
0.5497069	0.496864748036174
0.5507323	5.77382307530857
0.5517577	2.02343753247248
0.5527831	2.96288752304533
0.5538085	1.77022215553613
0.5548339	2.74423861745414
0.5558593	2.28123247265128
0.5568847	0.823724052433658
0.5579101	4.22262133759282
0.5589354	1.0755179041614
0.5599608	1.61433896344578
0.5609862	1.37153941879004
0.5620116	0.84233300373565
0.563037	1.94871934562712
0.5640624	0.542034153286494
0.5650878	3.26748639562453
0.5661132	0.24869633883761
0.5671386	0.632827678811024
0.568164	0.874583848128342
0.5691894	0.677921216634463
0.5702147	0.744750213955525
0.5712401	1.30715534574203
0.5722655	0.530639846995694
0.5732909	0.293438771961174
0.5743163	2.927666100671
0.5753417	1.07266246442295
0.5763671	2.10717405271142
0.5773925	1.57915187222733
0.5784179	1.11927178146887
0.5794433	0.519107524067955
0.5804686	0.351807801343963
0.581494	0.233714107250716
0.5825194	3.25466816772823
0.5835448	0.404864185715981
0.5845702	2.06847803202801
0.5855956	0.112437202040151
0.586621	0.556183690512604
0.5876464	0.17708975150733
0.5886718	0.726164827742927
0.5896972	0.556622394512253
0.5907225	0.811928619103821
0.5917479	0.467115337535928
0.5927733	1.20306267570383
0.5937987	1.30984546060316
0.5948241	0.320157699980239
0.5958495	0.234926566222573
0.5968749	0.588053954316224
0.5979003	0.199851869755669
0.5989257	1.47879781703002
0.5999511	1.06014384844487
0.6009764	0.626950023133669
0.6020018	1.81767580193029
0.6030272	2.53063249088662
0.6040526	0.78352147823849
0.605078	1.01238545985232
0.6061034	0.586735361338342
0.6071288	0.606351811497496
0.6081542	0.843404977537758
0.6091796	1.13418133133733
0.610205	1.818939442505
0.6112303	0.259328516275153
0.6122557	0.775063040126884
0.6132811	1.12585704891557
0.6143065	0.156624083255304
0.6153319	0.487431665569097
0.6163573	0.163737445776261
0.6173827	3.70641319411807
0.6184081	3.50722566491262
0.6194335	4.35941036251162
0.6204589	0.436689944821235
0.6214842	1.13349057125556
0.6225096	1.85600476695936
0.623535	24.7762696696908
0.6245604	0.516246478294502
0.6255858	0.0489305119154954
0.6266112	0.565934108567146
0.6276366	0.1428331250288
0.628662	0.701639584356855
0.6296874	1.86509629440209
0.6307128	4.22848525587991
0.6317381	0.675906105561736
0.6327635	3.7111015428753
0.6337889	1.02597813900622
0.6348143	1.8085538398468
0.6358397	2.96261179012833
0.6368651	0.749625755705968
0.6378905	1.70548952827756
0.6389159	0.397101544285788
0.6399413	3.01349362067212
0.6409667	1.90066963364658
0.641992	1.57211767374213
0.6430174	0.801275937693762
0.6440428	2.0664164798996
0.6450682	2.95579140001137
0.6460936	0.738580329467297
0.647119	0.831422268424605
0.6481444	1.42474961558595
0.6491698	1.25338683590914
0.6501952	0.779770413494027
0.6512206	0.980564094303936
0.6522459	2.40283366601911
0.6532713	0.650261484711885
0.6542967	0.704429436685571
0.6553221	0.829042677559167
0.6563475	1.63014660928148
0.6573729	2.16868112893908
0.6583983	0.646347403931578
0.6594237	0.399098941514053
0.6604491	8.01796084295017
0.6614745	1.21597268185379
0.6624998	0.471704738336626
0.6635252	0.0955151730819076
0.6645506	9.32963220213669
0.665576	1.52095210809684
0.6666014	0.805061048546729
0.6676268	0.894860161720362
0.6686522	0.84405336645729
0.6696776	2.82852176200108
0.670703	0.952260412833272
0.6717284	2.20572675947352
0.6727537	0.572820013895807
0.6737791	1.91574166924846
0.6748045	4.43517769832752
0.6758299	4.39096374445104
0.6768553	0.50670714549579
0.6778807	0.341032691112504
0.6789061	0.506596626657368
0.6799315	3.38177677924339
0.6809569	1.21943837617666
0.6819823	2.61399587335349
0.6830076	3.54162318761192
0.684033	0.945514345293393
0.6850584	1.91204012134478
0.6860838	0.466372049837628
0.6871092	1.57314020344205
0.6881346	0.478716273876471
0.68916	1.73794791349302
0.6901854	1.2419456058079
0.6912108	1.43877249529596
0.6922362	0.403122177794316
0.6932615	1.73633965401853
0.6942869	0.985212266510074
0.6953123	0.853194788808578
0.6963377	3.16339789176674
0.6973631	0.96037992107084
0.6983885	0.774750322838874
0.6994139	0.671747870146569
0.7004393	0.284343096167526
0.7014647	1.54270386215132
0.7024901	2.11958769820627
0.7035154	1.12388201759614
0.7045408	1.70678833997865
0.7055662	0.639136522858431
0.7065916	2.26687240389188
0.707617	1.57205412010368
0.7086424	3.32277496082706
0.7096678	0.581029511868253
0.7106932	1.65025460414947
0.7117186	0.402002823933994
0.712744	0.318962463611504
0.7137693	0.630362873577868
0.7147947	2.9810249122015
0.7158201	0.148949175858574
0.7168455	1.15023859365072
0.7178709	0.724678347393348
0.7188963	1.59880840472986
0.7199217	2.02736481536704
0.7209471	6.21712202141724
0.7219725	0.596444584517921
0.7229979	0.718360906810592
0.7240232	1.55137789932612
0.7250486	2.8606414420062
0.726074	7.59358531513669
0.7270994	0.500368357972358
0.7281248	0.994221135512986
0.7291502	0.890335459621652
0.7301756	0.759022283356301
0.731201	0.461639281216157
0.7322264	0.584927910519991
0.7332518	1.11320606806213
0.7342771	0.741173368678577
0.7353025	1.50805198423953
0.7363279	0.145900634417205
0.7373533	1.63178058933183
0.7383787	0.37377131436947
0.7394041	0.828323431539985
0.7404295	0.290530438025104
0.7414549	0.505099214658454
0.7424803	0.508156950252291
0.7435057	2.519957890105
0.744531	0.434790782530023
0.7455564	1.27764277157052
0.7465818	2.36078693172207
0.7476072	0.390321426383788
0.7486326	0.46321920361883
0.749658	0.376923286232882
0.7506834	1.4450708822113
0.7517088	0.569159032118366
0.7527342	0.963731427656112
0.7537596	0.97564159114954
0.7547849	1.91531075645447
0.7558103	1.91995232048578
0.7568357	0.507839969155976
0.7578611	2.52956894572259
0.7588865	7.90354905912469
0.7599119	1.4781114609139
0.7609373	1.41936157983616
0.7619627	0.138862148808219
0.7629881	0.719036994064438
0.7640135	0.55667612129254
0.7650388	1.51298102020501
0.7660642	0.422475909597869
0.7670896	1.60337485399531
0.768115	2.52463841993031
0.7691404	0.180209855290799
0.7701658	0.650819087579375
0.7711912	0.258072853018605
0.7722166	0.968434763246754
0.773242	1.95861038053273
0.7742674	0.412175350230992
0.7752927	5.02978323645647
0.7763181	0.302380718519955
0.7773435	0.436583771811448
0.7783689	0.884126360453925
0.7793943	2.96100093425118
0.7804197	0.478992693939752
0.7814451	3.39435084333845
0.7824705	0.310777032037018
0.7834959	0.319718412122587
0.7845213	0.947259786407132
0.7855466	5.01302779040744
0.786572	1.96510080861813
0.7875974	5.04696247217685
0.7886228	0.561480450319685
0.7896482	1.15853189587129
0.7906736	1.46589493065369
0.791699	1.37470897716137
0.7927244	2.94410147450602
0.7937498	0.645767865370705
0.7947752	0.676597100030773
0.7958005	1.60857308941563
0.7968259	0.793096496743194
0.7978513	1.7187054947709
0.7988767	1.21457809313846
0.7999021	2.16221280605708
0.8009275	0.670347172310314
0.8019529	1.87904654954225
0.8029783	1.22269936625487
0.8040037	5.69905204019428
0.8050291	3.78080923032436
0.8060544	1.75295045662917
0.8070798	4.68985257016297
0.8081052	0.348902394665329
0.8091306	0.898121176071962
0.810156	4.75225857409371
0.8111814	1.13498107961019
0.8122068	1.55805634475966
0.8132322	0.624887810661157
0.8142576	0.562694717233641
0.815283	2.01598966027619
0.8163083	2.90943156208537
0.8173337	0.256834172983186
0.8183591	0.546526681007129
0.8193845	1.66792842883758
0.8204099	0.474236055275402
0.8214353	0.66259986119681
0.8224607	5.01050175433699
0.8234861	1.18739283219004
0.8245115	0.990646487708888
0.8255369	2.18600213128789
0.8265622	1.02530688879988
0.8275876	0.5698633403668
0.828613	1.45161623801092
0.8296384	1.30701233671419
0.8306638	0.450632555596568
0.8316892	2.59509841525354
0.8327146	0.867592811684907
0.83374	0.867069737772173
0.8347654	1.14868394145753
0.8357908	0.65815328626949
0.8368161	1.83825726950105
0.8378415	2.0579078980406
0.8388669	1.99864818476991
0.8398923	0.581694370480189
0.8409177	0.69043425582792
0.8419431	1.45361421697024
0.8429685	1.4440537577795
0.8439939	0.815175088083829
0.8450193	0.900325289749689
0.8460447	2.23309177661943
0.84707	0.58118941403667
0.8480954	0.662657450458924
0.8491208	0.863870477897317
0.8501462	0.605971398436537
0.8511716	1.26423495017192
0.852197	0.11347542168555
0.8532224	0.0964141358134799
0.8542478	0.764952780307117
0.8552732	3.06753673454071
0.8562986	2.18045673791132
0.8573239	0.293618568003233
0.8583493	1.31768890494391
0.8593747	0.743125915855221
0.8604001	1.51433320857527
0.8614255	0.963988121819098
0.8624509	2.25007740909587
0.8634763	1.34807931617068
0.8645017	2.54890184308544
0.8655271	1.02912643678977
0.8665525	4.33989859415477
0.8675778	1.88841179068202
0.8686032	0.447768704721834
0.8696286	1.11258886036576
0.870654	1.16633240304524
0.8716794	1.30744776410025
0.8727048	0.207874251448784
0.8737302	0.864598104228162
0.8747556	0.931052646987986
0.875781	2.19466995963398
0.8768064	1.03972985325621
0.8778317	0.590910807733377
0.8788571	0.446208661864851
0.8798825	2.08947730995405
0.8809079	0.255383236778019
0.8819333	2.0586701806245
0.8829587	1.38203647359561
0.8839841	2.50697160411871
0.8850095	1.16645486054375
0.8860349	18.7760581598261
0.8870603	0.606395664187929
0.8880856	1.50251841856031
0.889111	4.90655680057729
0.8901364	0.841101574467235
0.8911618	2.32663324060483
0.8921872	0.309313680848091
0.8932126	15.6887385196851
0.894238	1.38794721078545
0.8952634	1.57172876171283
0.8962888	1.88758041304925
0.8973142	2.3896205249496
0.8983395	3.75942618836886
0.8993649	1.62783206112533
0.9003903	1.57669847179825
0.9014157	1.08377167555872
0.9024411	0.667912628385864
0.9034665	0.354308169038191
0.9044919	1.78108239432517
0.9055173	1.1013134417474
0.9065427	0.710090576349649
0.9075681	1.47353852737199
0.9085934	0.613384726342977
0.9096188	2.94661967264482
0.9106442	0.497895765488893
0.9116696	2.08949579702512
0.912695	2.3200938529973
0.9137204	1.10326489066759
0.9147458	0.526771670895555
0.9157712	0.474348680648842
0.9167966	1.60519283057264
0.917822	2.80899532842509
0.9188473	9.56690609620521
0.9198727	0.365613570969132
0.9208981	1.53407990551848
0.9219235	0.667141840281406
0.9229489	1.90447758317481
0.9239743	0.885055960565792
0.9249997	0.73209117441577
0.9260251	0.350358172061191
0.9270505	0.784952193320275
0.9280759	0.216670430518473
0.9291012	0.962712179822487
0.9301266	1.46340650843006
0.931152	1.38961875192124
0.9321774	0.537625690760191
0.9332028	0.857714938024314
0.9342282	0.667634354547101
0.9352536	2.96609634329618
0.936279	0.260498362218748
0.9373044	10.0702820558273
0.9383298	1.1462684813581
0.9393551	0.33055204796586
0.9403805	0.818432624441388
0.9414059	1.52738188864406
0.9424313	2.89812935176481
0.9434567	13.687983368576
0.9444821	0.237769001381395
0.9455075	0.733811030255231
0.9465329	0.953942549036509
0.9475583	2.6655769909566
0.9485837	1.75946634462072
0.949609	0.58958288516855
0.9506344	0.66731255157412
0.9516598	0.531635870216917
0.9526852	1.0049998821714
0.9537106	1.94286312006257
0.954736	2.48619871549495
0.9557614	0.416491168816347
0.9567868	0.285525402513346
0.9578122	1.00712581387914
0.9588376	0.894634670607755
0.9598629	5.36983925179247
0.9608883	0.350600136118212
0.9619137	0.251416174946901
0.9629391	2.18604906122373
0.9639645	0.555478591441886
0.9649899	2.28371209064559
0.9660153	0.705009682522642
0.9670407	0.447825246351038
0.9680661	1.93737008775126
0.9690915	1.88504598420476
0.9701168	1.45512062519219
0.9711422	2.16685048856716
0.9721676	0.68719744130325
0.973193	1.61789896170435
0.9742184	0.875150460273856
0.9752438	3.47430754843321
0.9762692	0.574873389838652
0.9772946	0.75234613732824
0.97832	1.75828070534394
0.9793454	1.39124983077391
0.9803707	2.35248023126327
0.9813961	4.98937971328043
0.9824215	0.268156237791493
0.9834469	0.135758171906962
0.9844723	0.168838216491413
0.9854977	3.21884289155735
0.9865231	0.944570331665129
0.9875485	0.386427133582896
0.9885739	1.48134635606715
0.9895993	3.57805247842859
0.9906246	0.417000146621994
0.99165	2.1289625586347
0.9926754	0.336023769365912
0.9937008	2.53635899945364
0.9947262	2.30662270404744
0.9957516	1.69000587639411
0.996777	0.665732818144583
0.9978024	1.32669925204239
0.9988278	1.43761484095341
0.9998532	3.56805193277726
1.000879	0.338461791855379
1.001904	2.22038105107691
1.002929	0.353294484279255
1.003955	1.12828929701482
1.00498	3.82898439155204
1.006005	0.475393262006969
1.007031	0.909584240813872
1.008056	1.42288672661078
1.009082	0.181581800165255
1.010107	1.8314706219108
1.011132	0.137869008273414
1.012158	0.947731211351401
1.013183	1.24967817991108
1.014209	1.36345147953551
1.015234	3.22596771871687
1.016259	1.51930104665914
1.017285	1.6940431611526
1.01831	8.81046865158705
1.019336	0.811482458928695
1.020361	1.00017420826304
1.021386	0.947319301174408
1.022412	0.60691626579949
1.023437	2.25629809459228
1.024463	0.67835966358447
1.025488	1.24379858919051
1.026513	1.59489634499832
1.027539	0.668225239104749
1.028564	0.658014174441806
1.029589	0.684625036058471
1.030615	1.25437637891743
1.03164	0.38953165717939
1.032666	1.36349583795184
1.033691	1.61669652448406
1.034716	0.6141807165473
1.035742	1.03257989204678
1.036767	0.739779427946956
1.037793	13.2191961614119
1.038818	1.14073566287897
1.039843	0.781113572678756
1.040869	1.29626696343454
1.041894	2.64741809237843
1.04292	0.607608626657539
1.043945	1.44703325327146
1.04497	3.34358850815444
1.045996	0.984245906153558
1.047021	1.14973079523624
1.048046	0.644530524985364
1.049072	0.638160164265863
1.050097	3.73356952058071
1.051123	0.544463176380077
1.052148	0.851283693800177
1.053173	1.66977253411807
1.054199	0.134844437284663
1.055224	2.406905153938
1.05625	1.01747999057952
1.057275	0.291388576252457
1.0583	0.754302298266375
1.059326	2.06453452438507
1.060351	11.4819306599313
1.061377	3.14598215944281
1.062402	0.60719110732402
1.063427	0.968813964096964
1.064453	0.620782165969199
1.065478	1.25761576470537
1.066504	2.4547438175866
1.067529	0.740016100438759
1.068554	1.73728300514304
1.06958	2.50530319926373
1.070605	6.89537049631198
1.07163	1.63544491531322
1.072656	1.18547586460912
1.073681	1.38615846265659
1.074707	3.34955660203418
1.075732	2.14928524623519
1.076757	1.13850721218383
1.077783	4.81838503596844
1.078808	0.807504819655406
1.079834	1.78614126294701
1.080859	0.232406146845401
1.081884	0.632632134153075
1.08291	0.912524048584916
1.083935	0.713069957623212
1.084961	1.93499089974743
1.085986	4.76196973561992
1.087011	1.20881460664784
1.088037	0.456196979172626
1.089062	0.575452006235154
1.090087	0.572465067347676
1.091113	2.51140223810328
1.092138	0.449007798924287
1.093164	3.98543461770667
1.094189	0.330488822768316
1.095214	0.813650562364169
1.09624	0.210562538694485
1.097265	0.961351636534343
1.098291	2.23476874962774
1.099316	0.207659561326986
1.100341	3.20698417838208
1.101367	9.92922019703906
1.102392	0.332650820780082
1.103418	2.69520814644999
1.104443	1.56410070355598
1.105468	0.321914874036223
1.106494	2.74485249789606
1.107519	1.19133290776791
1.108544	0.133978184392636
1.10957	0.754284409818898
1.110595	1.19588722921318
1.111621	4.35808758138426
1.112646	2.39617637356036
1.113671	1.09637683442305
1.114697	0.83962123694778
1.115722	3.04628908302781
1.116748	2.28808063220658
1.117773	1.78263459433349
1.118798	0.579870763636878
1.119824	0.283824645240263
1.120849	0.791269589908797
1.121875	0.580057546632504
1.1229	1.25351371281268
1.123925	0.77697179216869
1.124951	0.648558599638486
1.125976	2.40371259587575
1.127002	0.251652844966807
1.128027	0.568232166039399
1.129052	1.63936430417171
1.130078	0.578185888443951
1.131103	0.764942696918989
1.132128	3.17959567630159
1.133154	0.835667464118851
1.134179	0.74116020198165
1.135205	2.663026102833
1.13623	7.20093413303874
1.137255	2.63735066817711
1.138281	0.667492049646106
1.139306	1.46171254151171
1.140332	0.0792917546358252
1.141357	1.88652554626516
1.142382	5.33997286943336
1.143408	0.463238310341129
1.144433	0.450176737528057
1.145459	0.42064317076653
1.146484	0.963222691709134
1.147509	0.930993052756089
1.148535	0.351362424226714
1.14956	1.34190645152676
1.150585	3.44571074264404
1.151611	0.841759464302083
1.152636	0.576561656221449
1.153662	0.699116351077386
1.154687	1.35135549306889
1.155712	2.63798415368837
1.156738	6.18620406205977
1.157763	2.02920625771595
1.158789	7.19742743620037
1.159814	1.89975155608369
1.160839	0.333000598336454
1.161865	1.94861323097811
1.16289	3.18309711082413
1.163916	2.04418478597707
1.164941	0.820360038653368
1.165966	2.5551840696609
1.166992	0.833384242210134
1.168017	7.63888032941561
1.169042	1.66021822134158
1.170068	2.08627498314366
1.171093	1.79577884180568
1.172119	1.40745122842943
1.173144	0.332245880854901
1.174169	0.484406036807894
1.175195	0.455528966036125
1.17622	0.261571551521368
1.177246	0.803604206167761
1.178271	0.824818559678379
1.179296	2.80337701594159
1.180322	1.64911729497509
1.181347	0.703771548974481
1.182373	0.302606102689277
1.183398	2.64713536219328
1.184423	0.653376318695334
1.185449	3.1577138077858
1.186474	2.0702839838202
1.1875	0.804870790565472
1.188525	2.27357369227316
1.18955	2.85993997662766
1.190576	0.707939136283942
1.191601	1.08192882488502
1.192626	0.492769911641962
1.193652	0.582619929726446
1.194677	0.896093587137191
1.195703	0.999229569919578
1.196728	0.504028944614681
1.197753	2.35064557782218
1.198779	1.4111583190555
1.199804	0.252230448294252
1.20083	1.62794736328353
1.201855	2.13471561765727
1.20288	5.30399974428879
1.203906	2.34731164215941
1.204931	0.252971498022447
1.205957	1.43384921227246
1.206982	1.11479215088704
1.208007	2.95954065137733
1.209033	0.342293375598236
1.210058	3.26615686758542
1.211083	1.26326305462461
1.212109	1.82033677085242
1.213134	0.900219117261604
1.21416	0.222634829478682
1.215185	1.43978433106923
1.21621	0.243800204524485
1.217236	1.31102091676377
1.218261	0.620019277752142
1.219287	0.648342869244812
1.220312	2.76642568334178
1.221337	0.496826591634861
1.222363	3.6280846532796
1.223388	0.936649743723422
1.224414	5.19210236586993
1.225439	1.77368793232483
1.226464	1.66652905634839
1.22749	1.98371818572578
1.228515	1.7492092283952
1.229541	14.4524094708158
1.230566	7.25610030519919
1.231591	0.401990930293621
1.232617	0.627530526274357
1.233642	2.86294243338878
1.234667	0.564749312482573
1.235693	2.05970583239885
1.236718	2.25882441872285
1.237744	1.38592725331821
1.238769	3.45043924246836
1.239794	0.98949610913369
1.24082	1.67514739057988
1.241845	1.97549655227412
1.242871	1.05031267927318
1.243896	1.21492781899562
1.244921	1.30303909685059
1.245947	0.740048733086511
1.246972	3.28120920179968
1.247998	0.159198497105404
1.249023	0.872767313646553
1.250048	0.904910540263501
1.251074	2.02651627782433
1.252099	1.04671615368093
1.253124	1.59344883004934
1.25415	1.71802090344534
1.255175	0.702791523882405
1.256201	1.20550585733995
1.257226	1.62908995236601
1.258251	1.03044628183149
1.259277	0.426189009377345
1.260302	0.182130635156202
1.261328	2.91756441944775
1.262353	0.593052220539177
1.263378	2.23255859761861
1.264404	4.67960090484767
1.265429	0.928808878950964
1.266455	0.143185906284474
1.26748	0.822238704229812
1.268505	0.970461272354108
1.269531	1.85580553434669
1.270556	2.08727232892161
1.271582	0.507344869659775
1.272607	1.82732980631672
1.273632	0.375141160877287
1.274658	0.640814718499376
1.275683	0.844660290428233
1.276708	1.22840445498649
1.277734	2.69223920308829
1.278759	0.66203141234058
1.279785	1.75016565968792
1.28081	1.78376744434637
1.281835	0.840919730403236
1.282861	1.65633650704266
1.283886	1.9385459031392
1.284912	0.417555684401216
1.285937	2.18530696124266
1.286962	0.26721537169355
1.287988	0.433876496879156
1.289013	0.655561842126194
1.290039	4.93398653973371
1.291064	0.862216720671966
1.292089	0.926609727946228
1.293115	1.49125656864465
1.29414	0.381328375334944
1.295165	1.9689059975967
1.296191	1.13669634671856
1.297216	0.512686905567728
1.298242	1.20200246444244
1.299267	0.56064582850476
1.300292	0.289103669642582
1.301318	0.941818520254384
1.302343	0.459495630639894
1.303369	1.25969836979434
1.304394	2.48867693103642
1.305419	0.668797079578615
1.306445	12.4134801035126
1.30747	0.617735598580848
1.308496	2.51982319934254
1.309521	1.09489012171083
1.310546	3.86041952904395
1.311572	0.760032135540407
1.312597	1.1473832401106
1.313622	1.16982524683489
1.314648	0.60584743609243
1.315673	0.45957969188303
1.316699	2.03966011211479
1.317724	0.843602002699317
1.318749	0.549320956582572
1.319775	2.35447803377842
1.3208	0.660378203719943
1.321826	0.570178150869258
1.322851	0.617210464175297
1.323876	3.38013531840816
1.324902	0.180264796994028
1.325927	1.91013005991242
1.326953	1.5716464726573
1.327978	1.26100046914977
1.329003	0.561195645940693
1.330029	0.355592384657579
1.331054	0.473894278056849
1.33208	1.37109737958072
1.333105	17.8216050869781
1.33413	1.3965678850137
1.335156	6.96174100566761
1.336181	0.914698991878358
1.337206	1.79385090280834
1.338232	0.611235321440565
1.339257	0.287380477067937
1.340283	0.240383239666868
1.341308	1.44718136955503
1.342333	1.41203783335955
1.343359	0.876797221143278
1.344384	1.0810598429282
1.34541	4.41844689302027
1.346435	1.02726031795647
1.34746	0.124597315136577
1.348486	4.01087335591429
1.349511	0.99188822245998
1.350537	2.83566401507797
1.351562	4.13456843530402
1.352587	3.10742531156819
1.353613	1.34089334556493
1.354638	1.30599979699133
1.355663	1.63299428904486
1.356689	1.09777488536349
1.357714	1.15296266500656
1.35874	1.39019062704915
1.359765	1.98465675783533
1.36079	1.8199200588837
1.361816	2.00736377969502
1.362841	0.211886780747799
1.363867	2.17624794644851
1.364892	1.454794858803
1.365917	0.269352613509455
1.366943	0.720091771938461
1.367968	1.32224065380879
1.368994	1.20957241762087
1.370019	0.437703937345211
1.371044	2.13261591472343
1.37207	1.22574664794625
1.373095	1.24695246814348
1.374121	0.763769251236841
1.375146	1.61455159428688
1.376171	0.811147218301264
1.377197	0.890066924880768
1.378222	1.94648768653955
1.379247	1.22396504114539
1.380273	0.588829319261686
1.381298	2.73748535693285
1.382324	1.86468173393007
1.383349	0.899899295601027
1.384374	1.69572255406186
1.3854	1.70095521429134
1.386425	1.83202848861973
1.387451	1.15652878603231
1.388476	1.18231246683407
1.389501	0.958917198642371
1.390527	0.879974835511831
1.391552	0.474780904122817
1.392578	1.46291515419506
1.393603	1.196209008962
1.394628	1.12890513377578
1.395654	1.83483492636178
1.396679	1.02403413460318
1.397704	1.15260851717987
1.39873	0.807177301926684
1.399755	0.8108994146504
1.400781	0.150780733902503
1.401806	1.70559095631817
1.402831	0.510352239075109
1.403857	1.41060145921409
1.404882	0.401390628768451
1.405908	0.946074157408921
1.406933	0.8110563185518
1.407958	0.817313893974482
1.408984	1.14188079859446
1.410009	0.619592333544713
1.411035	0.831903030193311
1.41206	1.00198572975584
1.413085	1.4551771804749
1.414111	0.394115298218092
1.415136	1.77185753226961
1.416161	1.15333124797795
1.417187	1.42266446783595
1.418212	2.18705474729991
1.419238	1.37650762129133
1.420263	2.81202250506804
1.421288	1.5401710033141
1.422314	3.143615974411
1.423339	2.29006909529481
1.424365	6.61029705534985
1.42539	6.48379904310864
1.426415	2.38640107756051
1.427441	3.69645084658971
1.428466	3.06243107162881
1.429492	3.3558758663139
1.430517	3.09832534690166
1.431542	2.48873890498412
1.432568	2.53106283983706
1.433593	2.37591410234085
1.434619	1.3350218345761
1.435644	1.45688589480176
1.436669	1.52612124041935
1.437695	1.63028990712146
1.43872	1.6452162394371
1.439745	1.56016416688045
1.440771	1.44510132649183
1.441796	1.22989210294861
1.442822	1.19022184218324
1.443847	1.35264680946938
1.444872	1.33895089547049
1.445898	1.49948050720165
1.446923	1.49193347623508
1.447949	1.51616336311968
1.448974	1.55038637291245
1.449999	1.47658535572575
1.451025	1.46333505675854
1.45205	1.4675911587066
1.453076	1.42897565646803
1.454101	1.40783019629482
1.455126	1.29120920217306
1.456152	1.37810761330009
1.457177	1.39612284085569
1.458202	1.40638765032986
1.459228	1.32149864184143
1.460253	1.29560245239796
1.461279	1.34356384788095
1.462304	1.2757487816007
1.463329	1.28509103197209
1.464355	1.2149266723701
1.46538	1.23267692745162
1.466406	1.17642216800028
1.467431	1.20666102063275
1.468456	1.19280259521732
1.469482	1.21189601091041
1.470507	1.14468313543165
1.471533	0.987579456863018
1.472558	1.13113365226826
1.473583	1.15321003820512
1.474609	1.01961405500273
1.475634	1.03699389261206
1.47666	0.963929971765377
1.477685	0.997119785049971
1.47871	1.06824836854459
1.479736	1.12125686022183
1.480761	1.14872643513231
1.481786	1.05161488762259
1.482812	1.07354239639872
1.483837	1.0368820843257
1.484863	1.11932994878341
1.485888	1.02388061417294
1.486913	1.14223612370599
1.487939	0.996998767967263
1.488964	1.14467281699851
1.48999	1.10714489874144
1.491015	1.1209830716866
1.49204	1.1243937953244
1.493066	1.09846520732182
1.494091	1.07730109926794
1.495117	1.19976716757828
1.496142	1.10582061780314
1.497167	1.18233641788695
1.498193	1.21873213094523
1.499218	1.13780590345674
1.500243	1.33719546165853
1.501269	1.25028759777624
1.502294	1.19786061250314
1.50332	1.21368643462944
1.504345	1.21880357495307
1.50537	1.23676970018269
1.506396	1.18482659009424
1.507421	1.17473196738828
1.508447	1.19925988101192
1.509472	1.18869238047707
1.510497	1.15701265663829
1.511523	1.01208487358998
1.512548	1.05291032174775
1.513574	1.03784530370788
1.514599	0.971636341082469
1.515624	0.978034402691
1.51665	1.01796717437635
1.517675	0.909152118536362
1.5187	0.951715673141098
1.519726	0.876201477165242
1.520751	0.87237339395374
1.521777	0.866033810439097
1.522802	0.850156059435515
1.523827	0.841854971049559
1.524853	0.800933046839404
1.525878	0.722637821399482
1.526904	0.793814534929765
1.527929	0.727371525857303
1.528954	0.689332885435279
1.52998	0.718998893987856
1.531005	0.769603093012781
1.532031	0.773213759845197
1.533056	0.777191179669105
1.534081	0.797670564244671
1.535107	0.884591634408016
1.536132	0.795804872426565
1.537158	0.913779966478394
1.538183	0.925483214244736
1.539208	0.946150101399762
1.540234	0.949581664402926
1.541259	0.929398642137345
1.542284	0.98589704263215
1.54331	0.911519220074558
1.544335	0.978415871316788
1.545361	0.925493147346205
1.546386	0.927558578737227
1.547411	0.938906973315337
1.548437	0.92333352748321
1.549462	0.959034582476352
1.550488	0.868350243405521
1.551513	0.990484206596753
1.552538	0.901229679747546
1.553564	0.886216941868536
1.554589	0.84490862793755
1.555615	0.865096652083213
1.55664	0.875639619764607
1.557665	0.793689891875742
1.558691	0.817968834163184
1.559716	0.779924067418454
1.560741	0.701422994035514
1.561767	0.757835434627623
1.562792	0.694899650548209
1.563818	0.705223560725051
1.564843	0.645071401685269
1.565868	0.626986542242938
1.566894	0.530034415234224
1.567919	0.508261345097681
1.568945	0.502528619683524
1.56997	0.461418021456761
1.570995	0.408097168268626
1.572021	0.359551235018409
1.573046	0.370054562997124
1.574072	0.349033351394724
1.575097	0.29818193927568
1.576122	0.257715237195718
1.577148	0.22784897193523
1.578173	0.213175276362069
1.579199	0.168892695736746
1.580224	0.13753099530417
1.581249	0.128432897149053
1.582275	0.124284122568874
1.5833	0.134529497710741
1.584325	0.149185776390767
1.585351	0.180071488961334
1.586376	0.222226987241972
1.587402	0.252007834929261
1.588427	0.276612947706675
1.589452	0.302345904500699
1.590478	0.37935206145062
1.591503	0.370777693604499
1.592529	0.414519851556244
1.593554	0.449236895859705
1.594579	0.52916046758272
1.595605	0.524324166641528
1.59663	0.523892000305394
1.597656	0.618691358838847
1.598681	0.586835900517441
1.599706	0.646762640636833
1.600732	0.625797255470724
1.601757	0.657462032122692
1.602782	0.744697796280373
1.603808	0.723787202850766
1.604833	0.726713026077853
1.605859	0.758087622058702
1.606884	0.773430645178533
1.607909	0.716920570032656
1.608935	0.78852873021299
1.60996	0.824251565304675
1.610986	0.741742533205431
1.612011	0.781438528696288
1.613036	0.809605167517497
1.614062	0.823012562452623
1.615087	0.758964173990487
1.616113	0.703367239497603
1.617138	0.726094973562518
1.618163	0.800913027667628
1.619189	0.749065648538848
1.620214	0.752834034215835
1.621239	0.779496742779242
1.622265	0.699392715957156
1.62329	0.693840788717062
1.624316	0.659904093808576
1.625341	0.613057966865409
1.626366	0.702844824407973
1.627392	0.641051921971101
1.628417	0.589240358521378
1.629443	0.61567245489578
1.630468	0.525267007132765
1.631493	0.441021062841029
1.632519	0.454149318400337
1.633544	0.40294908476953
1.63457	0.439829637775938
1.635595	0.340113724787871
1.63662	0.370962109597638
1.637646	0.32973980113971
1.638671	0.299770425610419
1.639697	0.284055753625615
1.640722	0.251498166322274
1.641747	0.224427242059769
1.642773	0.205671721527026
1.643798	0.187447113659137
1.644823	0.158572646446495
1.645849	0.147614309650851
1.646874	0.122761976527674
1.6479	0.116911189841912
1.648925	0.107974018391358
1.64995	0.107039111040564
1.650976	0.111042490901594
1.652001	0.132207414453891
1.653027	0.151747581879225
1.654052	0.183980233365973
1.655077	0.196847911146791
1.656103	0.242334860021284
1.657128	0.247493884446883
1.658154	0.297799324710792
1.659179	0.339685659897462
1.660204	0.353995543268924
1.66123	0.409716792607893
1.662255	0.435580446239407
1.66328	0.448960039592485
1.664306	0.494994149121829
1.665331	0.506797799884821
1.666357	0.565692432522857
1.667382	0.548714015543414
1.668407	0.586478087570779
1.669433	0.585136843847201
1.670458	0.633460437398903
1.671484	0.600003779356667
1.672509	0.601791980845607
1.673534	0.618638619508024
1.67456	0.653844798236125
1.675585	0.674080372862992
1.676611	0.681354345468423
1.677636	0.714615616268307
1.678661	0.684816151687948
1.679687	0.707688695696236
1.680712	0.659337324560213
1.681738	0.67107382389122
1.682763	0.633811243850992
1.683788	0.686881360575949
1.684814	0.616789755699405
1.685839	0.650375988768275
1.686864	0.652114260083315
1.68789	0.631139377740344
1.688915	0.649594393711081
1.689941	0.623730843372483
1.690966	0.643811165742812
1.691991	0.622932506898122
1.693017	0.60308713874503
1.694042	0.59497113465163
1.695068	0.601045259241063
1.696093	0.549052904989293
1.697118	0.578884039110939
1.698144	0.532334087473401
1.699169	0.528878058711482
1.700195	0.49539571610076
1.70122	0.477482712514615
1.702245	0.505718663980004
1.703271	0.421033197900661
1.704296	0.431643027195136
1.705321	0.447669983319331
1.706347	0.416520876625349
1.707372	0.40609363846703
1.708398	0.35851621135077
1.709423	0.371787531792556
1.710448	0.367656558694676
1.711474	0.343392918844408
1.712499	0.327409591790001
1.713525	0.290719603735085
1.71455	0.316709833571924
1.715575	0.282389639099652
1.716601	0.266502976861749
1.717626	0.257824836721553
1.718652	0.250440000784359
1.719677	0.229864190077804
1.720702	0.238859778866401
1.721728	0.218130105566125
1.722753	0.2193094809208
1.723778	0.216803815162675
1.724804	0.225213706211426
1.725829	0.228077210952008
1.726855	0.244501321146441
1.72788	0.277245602512078
1.728905	0.292793901276211
1.729931	0.310716766426147
1.730956	0.333352803705054
1.731982	0.359681958337647
1.733007	0.357204356575294
1.734032	0.403617220192106
1.735058	0.407716220064064
1.736083	0.415580477617795
1.737109	0.429726350926636
1.738134	0.45459152150391
1.739159	0.48610601507567
1.740185	0.502567294135739
1.74121	0.519779671748438
1.742236	0.539136415123121
1.743261	0.580321457633779
1.744286	0.56809045341224
1.745312	0.597214684513483
1.746337	0.5989813266761
1.747362	0.596625325043087
1.748388	0.629578846345741
1.749413	0.605123427461314
1.750439	0.616576747469184
1.751464	0.592976238204923
1.752489	0.623279024895476
1.753515	0.6383102735584
1.75454	0.625661127196307
1.755566	0.597788636136639
1.756591	0.611916380021427
1.757616	0.605697853830617
1.758642	0.584579169523287
1.759667	0.573205480747754
1.760693	0.596586392936003
1.761718	0.572046393320889
1.762743	0.55621515841012
1.763769	0.567757563507546
1.764794	0.580159190885897
1.765819	0.52167117774061
1.766845	0.565646184955314
1.76787	0.549869106482448
1.768896	0.550575799541202
1.769921	0.500044302368984
1.770946	0.518909582129963
1.771972	0.49721906168174
1.772997	0.524479353362846
1.774023	0.531476360684366
1.775048	0.515307409180031
1.776073	0.511242110506489
1.777099	0.480803713276189
1.778124	0.475560647226618
1.77915	0.464521380117247
1.780175	0.475318117588534
1.7812	0.421717438013797
1.782226	0.4276997473748
1.783251	0.440374153139289
1.784277	0.44063715460839
1.785302	0.428248459264043
1.786327	0.398439329228146
1.787353	0.385246163609772
1.788378	0.398000153953956
1.789403	0.382498077706547
1.790429	0.362937880015094
1.791454	0.352252463922901
1.79248	0.341554024771067
1.793505	0.356674165527048
1.79453	0.345856570580677
1.795556	0.323751021898648
1.796581	0.337356189166007
1.797607	0.370442716371062
1.798632	0.338868082861221
1.799657	0.346542743717853
1.800683	0.351503724167735
1.801708	0.38653822408804
1.802734	0.39336348534757
1.803759	0.388794847128336
1.804784	0.394322121973397
1.80581	0.401149442319382
1.806835	0.380291186433978
1.80786	0.408516432694206
1.808886	0.402972139804416
1.809911	0.426298750027326
1.810937	0.426390728869072
1.811962	0.425524638854748
1.812987	0.463891654317474
1.814013	0.471541837709623
1.815038	0.439923700493454
1.816064	0.524231159343345
1.817089	0.485974200023203
1.818114	0.508623196044447
1.81914	0.525556195545845
1.820165	0.524747829683689
1.821191	0.514532244253667
1.822216	0.556126410819157
1.823241	0.548906678589105
1.824267	0.512708301035898
1.825292	0.513410733169033
1.826317	0.537007436300911
1.827343	0.566654586390949
1.828368	0.572338828265567
1.829394	0.625135684676694
1.830419	0.526065984084129
1.831444	0.583958630256481
1.83247	0.565103206568099
1.833495	0.613829652764922
1.834521	0.675798999150938
1.835546	0.627745910709686
1.836571	0.569102233752255
1.837597	0.562851684182039
1.838622	0.59542174170368
1.839648	0.563203087000138
1.840673	0.533363506575219
1.841698	0.533569274221372
1.842724	0.507989356465883
1.843749	0.56397960935723
1.844775	0.570975670185109
1.8458	0.602136521431652
1.846825	0.619626477606829
1.847851	0.573422046708944
1.848876	0.592838618911869
1.849901	0.585256658197285
1.850927	0.628564319049984
1.851952	0.568190979673288
1.852978	0.599431597175547
1.854003	0.526911098333606
1.855028	0.526274393117181
1.856054	0.507171885190864
1.857079	0.519036338135119
1.858105	0.488738117806634
1.85913	0.512217807282739
1.860155	0.57127935030648
1.861181	0.524207371232293
1.862206	0.500422471656845
1.863232	0.51320656820492
1.864257	0.511846373743545
1.865282	0.504476036671017
1.866308	0.528167526197439
1.867333	0.521689969756671
1.868358	0.503720241865754
1.869384	0.441946596407326
1.870409	0.462496574927223
1.871435	0.452394640857452
1.87246	0.493020312625643
1.873485	0.448947954067697
1.874511	0.476377840919062
1.875536	0.453507910943205
1.876562	0.48677604790364
1.877587	0.492523339562464
1.878612	0.482571452978316
1.879638	0.491997528957089
1.880663	0.443724294734962
1.881689	0.492836877742733
1.882714	0.435589589455141
1.883739	0.407704095234941
1.884765	0.402384750109183
1.88579	0.399605333011064
1.886816	0.434997042704444
1.887841	0.445879037517941
1.888866	0.449970386809137
1.889892	0.446866801060131
1.890917	0.473988047474469
1.891942	0.511974363398537
1.892968	0.514430661750962
1.893993	0.492248627097516
1.895019	0.560855641210479
1.896044	0.528620347344581
1.897069	0.549493113674164
1.898095	0.515403035957105
1.89912	0.501970044530172
1.900146	0.501839660621599
1.901171	0.54701440581591
1.902196	0.496313710651685
1.903222	0.55745451766774
1.904247	0.554882208983802
1.905273	0.553296480286059
1.906298	0.587478325416991
1.907323	0.611799494289499
1.908349	0.598161117046303
1.909374	0.672543942132845
1.910399	0.580944121548828
1.911425	0.613431502420443
1.91245	0.6555314396332
1.913476	0.639011446895097
1.914501	0.664815971475606
1.915526	0.649974670857823
1.916552	0.662804444382867
1.917577	0.635341584664093
1.918603	0.701880898346581
1.919628	0.634643450603688
1.920653	0.7160604330378
1.921679	0.682198834211582
1.922704	0.835539014753718
1.92373	0.689665770624871
1.924755	0.749841630218779
1.92578	0.7291172008089
1.926806	0.727116739630623
1.927831	0.674093298485357
1.928856	0.714467654199049
1.929882	0.719976250482447
1.930907	0.722142064792132
1.931933	0.693948685249779
1.932958	0.740169093002433
1.933983	0.714851974174067
1.935009	0.711848729542263
1.936034	0.791895810310981
1.93706	0.670021732875753
1.938085	0.726489668842549
1.93911	0.674229880892237
1.940136	0.701239845014763
1.941161	0.635378114906881
1.942187	0.577922969839517
1.943212	0.613229243668292
1.944237	0.679910378228061
1.945263	0.555842685617435
1.946288	0.554381068673872
1.947314	0.686030355977347
1.948339	0.621586591585725
1.949364	0.522335228359909
1.95039	0.516260363358749
1.951415	0.623357463725478
1.95244	0.531467820402889
1.953466	0.518717240574099
1.954491	0.570264515498663
1.955517	0.516891060503313
1.956542	0.456768285126449
1.957567	0.411374173752934
1.958593	0.487430186255354
1.959618	0.389917131812123
1.960644	0.477206698790338
1.961669	0.47849431102189
1.962694	0.407191063939355
1.96372	0.548606791654205
1.964745	0.572779836117662
1.965771	0.590258839513851
1.966796	0.630954771501025
1.967821	0.599683999109413
1.968847	0.462939376119353
1.969872	0.530523769103101
1.970897	0.638034254503692
1.971923	0.504009340677299
1.972948	0.699797844427267
1.973974	0.542896847166966
1.974999	0.468009497569847
1.976024	0.691460658377644
1.97705	0.641403555820409
1.978075	0.648020749700067
1.979101	0.561113004854707
1.980126	0.753147810402204
1.981151	0.85466575696166
1.982177	1.06738201981562
1.983202	0.695283611366431
1.984228	1.13897816723806
1.985253	0.762765421554682
1.986278	0.817485302377722
1.987304	0.643009721634566
1.988329	0.778577156694527
1.989355	0.961161760070106
1.99038	0.90504932417321
1.991405	0.623369990820485
1.992431	0.964833607695547
1.993456	0.992729732037709
1.994481	0.703728564470364
1.995507	0.63177784061354
1.996532	1.04269906452077
1.997558	1.16950475958046
1.998583	0.978210888946325
1.999608	2.03599146183369
2.000634	0.546144577088457
2.001659	0.765435044028769
2.002685	0.560111783068915
2.00371	1.10686288832912
2.004735	0.44476763100338
2.005761	0.436380798367374
2.006786	0.523656076976419
2.007812	0.833149582202221
2.008837	0.0651613815821691
2.009862	0.570243728258935
2.010888	0.711355486742666
2.011913	0.300219537702872
2.012938	0.885021897057364
2.013964	0.54131964708526
2.014989	0.707019053833567
2.016015	0.967697572021036
2.01704	1.20544698661415
2.018065	0.769070104218382
2.019091	0.722413691738369
2.020116	1.9360386030422
2.021142	0.528580563915157
2.022167	0.59641261365884
2.023192	1.45897188354774
2.024218	0.603748193867453
2.025243	0.765102009850923
2.026269	1.00186738279246
2.027294	0.727206045639434
2.028319	1.95558404512152
2.029345	0.233546882094845
2.03037	0.419492842307987
2.031395	0.16094673947337
2.032421	0.543055273481679
2.033446	0.717768794393571
2.034472	0.573854596630789
2.035497	0.819316372450168
2.036522	0.301417571204832
2.037548	0.802938536515575
2.038573	0.500649022688287
2.039599	0.446990311141536
2.040624	0.613675533952316
2.041649	0.172382771611286
2.042675	0.662590409502615
2.0437	0.0593615694225933
2.044726	0.300537338394353
2.045751	0.29740435601601
2.046776	0.457700173663094
2.047802	0.701698161788424
2.048827	0.463707794344658
2.049853	0.374915379440324
2.050878	0.396199201923247
2.051903	0.336137158383604
2.052929	0.423383185116277
2.053954	0.193732571781962
2.054979	2.48793638852263
2.056005	0.324987678902181
2.05703	0.811773128812988
2.058056	0.240265659042895
2.059081	0.185671752795194
2.060106	0.189493698981964
2.061132	0.305993369695234
2.062157	0.379287388403706
2.063183	0.284438037859696
2.064208	0.472675873069805
2.065233	0.747271415213442
2.066259	0.209046137707558
2.067284	0.69285248805335
2.06831	0.482124166731862
2.069335	0.218479789703183
2.07036	0.600729502434566
2.071386	0.43100712926603
2.072411	0.269287364123768
2.073436	0.236506584149544
2.074462	0.412436775314082
2.075487	0.261172597037666
2.076513	0.261193390054918
2.077538	0.230074213251306
2.078563	0.432071281464168
2.079589	0.299469047844754
2.080614	0.379358534676136
2.08164	0.592444628797948
2.082665	0.640244598403935
2.08369	0.604591057897843
2.084716	0.349130275769562
2.085741	0.455593332437523
2.086767	0.152306795865528
2.087792	0.340679076390663
2.088817	0.267543603229019
2.089843	0.194352993519423
2.090868	0.152433072934478
2.091894	0.448090481693887
2.092919	0.221623545898862
2.093944	0.492449399596937
2.09497	0.320263795942709
2.095995	0.478960738045078
2.09702	0.424067482268477
2.098046	0.31356907982735
2.099071	0.441217680290041
2.100097	0.455713816209915
2.101122	0.379255751726033
2.102147	0.553258831008281
2.103173	0.336862133607605
2.104198	0.438249505607285
2.105224	0.3976943143941
2.106249	0.327604925937249
2.107274	0.37333994866125
2.1083	0.289888062453216
2.109325	0.282023203862226
2.110351	0.315890721702539
2.111376	0.428140780310723
2.112401	0.330456614798844
2.113427	0.332648282806669
2.114452	0.221079359731929
2.115477	0.342304899007527
2.116503	0.374203904690608
2.117528	0.524311220369257
2.118554	0.416525823641141
2.119579	0.418927534387652
2.120604	0.407037706398279
2.12163	0.316927943953952
2.122655	0.299343222168906
2.123681	0.434450728116187
2.124706	0.344645576941254
2.125731	0.365184593711403
2.126757	0.435688848815321
2.127782	0.30534987344714
2.128808	0.372527798868574
2.129833	0.48328375787827
2.130858	0.449280839361261
2.131884	0.504209707620199
2.132909	0.408654513855696
2.133934	0.325949517039665
2.13496	0.440948030225453
2.135985	0.472622286085481
2.137011	0.33033566889747
2.138036	0.512520207837421
2.139061	0.422798723700931
2.140087	0.422294188208458
2.141112	0.488320580157316
2.142138	0.423689524495099
2.143163	0.519596960718192
2.144188	0.425135209141061
2.145214	0.467817762035797
2.146239	0.632441634363638
2.147265	0.400668188779471
2.14829	0.338153097139115
2.149315	0.38980041144931
2.150341	0.342340769627657
2.151366	0.464152769619691
2.152392	0.400195125327195
2.153417	0.461448164480409
2.154442	0.570685385754898
2.155468	0.535190627274343
2.156493	0.368077669922236
2.157518	0.45199381125461
2.158544	0.501374966841238
2.159569	0.56776585993429
2.160595	0.367462093612518
2.16162	0.374986463524291
2.162645	0.436559408816678
2.163671	0.354889877299295
2.164696	0.479151738790377
2.165722	0.520108159152192
2.166747	0.585748631231282
2.167772	0.385064126331242
2.168798	0.499666932371364
2.169823	0.564804231747268
2.170849	0.481790009554647
2.171874	0.567594452468844
2.172899	0.618913930099096
2.173925	0.487776655777301
2.17495	0.465287702198582
2.175975	0.480711483286146
2.177001	0.49268135927915
2.178026	0.39083752437705
2.179052	0.519882105078881
2.180077	0.592658964711583
2.181102	0.364540350668289
2.182128	0.551530124009035
2.183153	0.531834910262379
2.184179	0.502027762179537
2.185204	0.568596936586879
2.186229	0.418793475044294
2.187255	0.45531378669252
2.18828	0.567046748724911
2.189306	0.46165348715734
2.190331	0.485805817866068
2.191356	0.436008849105996
2.192382	0.681562494366407
2.193407	0.635964602222041
2.194433	0.546031430161464
2.195458	0.453125719993244
2.196483	0.492339208065142
2.197509	0.517962778699464
2.198534	0.438814066209876
2.199559	0.41623349601749
2.200585	0.454715478327175
2.20161	0.599641130524923
2.202636	0.443320102735053
2.203661	0.384040267692949
2.204686	0.469970499158785
2.205712	0.563936380802806
2.206737	0.632992542782275
2.207763	0.521749889761591
2.208788	0.45709423432953
2.209813	0.393664470033804
2.210839	0.503009663943016
2.211864	0.4710647568267
2.21289	0.477059766792415
2.213915	0.454381775996257
2.21494	0.471052449356197
2.215966	0.52752589111032
2.216991	0.427382287845148
2.218016	0.498544006972243
2.219042	0.363488777428275
2.220067	0.399302530901597
2.221093	0.387753024191267
2.222118	0.450565247935942
2.223143	0.448243853108113
2.224169	0.572240410948394
2.225194	0.321416811884351
2.22622	0.30460038613771
2.227245	0.370381461796219
2.22827	0.44317033008233
2.229296	0.39887210632573
2.230321	0.348154337589585
2.231347	0.392025751622514
2.232372	0.472847820133027
2.233397	0.55845679266083
2.234423	0.456938084974471
2.235448	0.44621678662574
2.236473	0.46364655660761
2.237499	0.478202555572053
2.238524	0.585494874073096
2.23955	0.558240817723665
2.240575	0.334573930666026
2.2416	0.523234200723779
2.242626	0.450850865681563
2.243651	0.602396662520774
2.244677	0.515870857247357
2.245702	0.505403257332641
2.246727	0.399598678813502
2.247753	0.730568304402423
2.248778	0.617710445564225
2.249804	0.530848564901674
2.250829	0.482230660891529
2.251854	0.584655146281333
2.25288	0.547626358170665
2.253905	0.587012495178688
2.254931	0.579740633905087
2.255956	0.702735220572331
2.256981	0.598887615482338
2.258007	0.642042047773102
2.259032	0.492848911025931
2.260057	0.526767786734364
2.261083	0.553892076329746
2.262108	0.697652921419836
2.263134	0.502615850632592
2.264159	0.526164829063036
2.265184	0.395277468935358
2.26621	0.582344215143728
2.267235	0.46362277843579
2.268261	0.582581162861739
2.269286	0.494997673585476
2.270311	0.586928435609627
2.271337	0.427916804685618
2.272362	0.401250935041397
2.273388	0.495698863095321
2.274413	0.283827473781272
2.275438	0.270786032300583
2.276464	0.40944039646679
2.277489	0.477845071054947
2.278514	0.268292326712508
2.27954	0.948435433162724
2.280565	0.452805932243114
2.281591	0.368452082876258
2.282616	0.413179973780044
2.283641	0.42332787957939
2.284667	0.398214530160001
2.285692	0.459517896036667
2.286718	0.243008345269078
2.287743	0.432144769336945
2.288768	0.501423780397922
2.289794	0.488936400672269
2.290819	0.355566028188138
2.291845	0.336938420128228
2.29287	0.266488460921519
2.293895	0.411793208504021
2.294921	0.451797665984567
2.295946	0.316021712897147
2.296972	0.325918773699795
2.297997	0.43378488212781
2.299022	0.528169492715893
2.300048	0.335624531036647
2.301073	0.238745326794232
2.302098	0.320645838048595
2.303124	0.179032375117004
2.304149	0.27611901785904
2.305175	0.544886230734344
2.3062	0.223095026365238
2.307225	0.411994759955398
2.308251	0.43323180380406
2.309276	0.704249346628717
2.310302	0.284487978423778
2.311327	0.495363072567866
2.312352	0.676522340976604
2.313378	0.317264127582263
2.314403	0.563503135172204
2.315429	0.462941531991476
2.316454	0.504664199134586
2.317479	0.156776137073815
2.318505	0.302795776407262
2.31953	0.271262929634878
2.320555	0.708505407011301
2.321581	0.588000331426399
2.322606	0.351974314380774
2.323632	0.604252559431938
2.324657	0.132187018564549
2.325682	0.487033390950147
2.326708	0.46072791954662
2.327733	0.306136127082748
2.328759	0.397550177078544
2.329784	0.10450689260201
2.330809	0.487680561570429
2.331835	1.06221332557515
2.33286	0.211984658088174
2.333886	0.903253176524165
2.334911	0.218689075893099
2.335936	0.733840256754492
2.336962	1.09290866015737
2.337987	8.62080265490071
2.339012	0.894057542157468
2.340038	0.275466616627385
2.341063	1.91972997908419
2.342089	0.192926225837813
2.343114	0.179618518705239
2.344139	0.730260241408366
2.345165	0.36571681139093
2.34619	1.25156623468365
2.347216	1.59274650789204
2.348241	0.416947259999656
2.349266	0.284458919313229
2.350292	0.548241913606359
2.351317	0.823931120215211
2.352343	1.26795309999271
2.353368	1.25084048688961
2.354393	0.317590341131229
2.355419	11.8814234564957
2.356444	1.30338935498906
2.35747	0.491732476834445
2.358495	1.8784000796738
2.35952	0.29234428750251
2.360546	1.21429278219011
2.361571	1.62914015083303
2.362596	0.445214816604164
2.363622	1.20128194620594
2.364647	0.882680517565938
2.365673	0.552797590629176
2.366698	0.993010514470415
2.367723	0.664261931359131
2.368749	0.662726214281971
2.369774	0.394016513502255
2.3708	1.277691466776
2.371825	0.250153441665646
2.37285	1.41380357141651
2.373876	1.59264930027561
2.374901	0.639185027637212
2.375927	0.507316164208763
2.376952	0.842251503917157
2.377977	2.83153137568548
2.379003	0.928691452854811
2.380028	1.29310634396857
2.381053	3.56772976159021
2.382079	1.70478560205094
2.383104	0.286575708295336
2.38413	3.05570041472516
2.385155	0.795730506756962
2.38618	0.110403887140532
2.387206	1.70179050073709
2.388231	2.59390856098923
2.389257	0.739445413543549
2.390282	1.24220441586494
2.391307	0.57136782582799
2.392333	3.7515539606681
2.393358	0.163766003451832
2.394384	1.13596804123493
2.395409	0.232225036704574
2.396434	0.787860395862022
2.39746	1.9301894554878
2.398485	0.965511219500136
2.399511	4.35046640146508
2.400536	8.78292080292069
2.401561	1.04544539612569
2.402587	0.605952116615935
2.403612	0.787839715076497
2.404637	0.722628370515861
2.405663	0.543285126550114
2.406688	1.62863726193352
2.407714	1.24903464661037
2.408739	1.15730284533434
2.409764	0.842574540312104
2.41079	0.890826439124736
2.411815	5.20945061613365
2.412841	0.874285186895203
2.413866	6.97400299795887
2.414891	0.954338489082073
2.415917	0.406403311185156
2.416942	1.36181504971269
2.417968	0.379266821827159
2.418993	0.95485675202076
2.420018	0.661694240954052
2.421044	1.63730335566655
2.422069	0.616996580273072
2.423094	0.280516251291123
2.42412	1.62934706129858
2.425145	0.193847230633103
2.426171	0.525754804123767
2.427196	4.66584455743967
2.428221	0.661181335683016
2.429247	0.404413701930767
2.430272	0.602156108117028
2.431298	1.09019694595806
2.432323	1.21454923324774
2.433348	0.337365911858223
2.434374	0.196310270202966
2.435399	1.28115763082801
2.436425	0.789361174448451
2.43745	4.69045638844163
2.438475	3.24979616288638
2.439501	1.68942295987846
2.440526	0.309398526249874
2.441551	1.26428390619966
2.442577	0.48882502114002
2.443602	1.36067549710003
2.444628	3.76475851407636
2.445653	1.21689381167226
2.446678	0.280463568263318
2.447704	1.56993600634366
2.448729	36.9578106120803
2.449755	0.720648015626527
2.45078	1.43807382920737
[truncated: 48 more rows]
