# Supplementary material for: Nanoscale magnonic Fabry-Pérot resonator for low-loss spin-wave manipulation
Source: Nat Commun. 2021 Apr 16;12:2293. doi: 10.1038/s41467-021-22520-6 (PMC8052321; doi:10.1038/s41467-021-22520-6)
Supplement: Supplementary file 4 — Source Data [file 41467_2021_22520_MOESM4_ESM.zip › Source data/FigS11/FigS11b_middle panel_exp.txt]

0.4010254	0.719747086094892
0.4020508	1.25619618515544
0.4030762	1.15161066452697
0.4041016	4.87454549026169
0.405127	0.892094959700335
0.4061523	0.504923458956319
0.4071777	0.536332851629862
0.4082031	2.49326460486112
0.4092285	1.26730198296703
0.4102539	1.13054927982983
0.4112793	0.49704027283038
0.4123047	0.931521676764804
0.4133301	0.13430402992614
0.4143555	0.486654695059112
0.4153809	1.39150897111304
0.4164062	0.277852756151173
0.4174316	0.875805951453623
0.418457	0.597022843042886
0.4194824	0.258320349467215
0.4205078	1.75056228673253
0.4215332	0.757331674673821
0.4225586	2.24993625484691
0.423584	0.620215662703904
0.4246094	1.3279060508147
0.4256348	0.420279483334541
0.4266601	0.471705917402746
0.4276855	0.21049495521601
0.4287109	1.66361741613292
0.4297363	0.565486345415941
0.4307617	0.174320743277358
0.4317871	0.172587151659884
0.4328125	0.0990869655342296
0.4338379	0.922734862519868
0.4348633	0.462818502709757
0.4358887	0.413080225988061
0.436914	3.25788333551221
0.4379394	0.365703332825319
0.4389648	0.718067771038128
0.4399902	0.236523264302814
0.4410156	2.63648980163109
0.442041	2.01648877107228
0.4430664	5.55601006030557
0.4440918	0.904012481214235
0.4451172	0.2460162107646
0.4461426	0.320149386693272
0.4471679	0.524692207532148
0.4481933	1.74800038288498
0.4492187	5.12798571432441
0.4502441	5.26918291905
0.4512695	1.15304551728086
0.4522949	1.00231830363002
0.4533203	1.38690417151449
0.4543457	0.92311359780605
0.4553711	0.124436326905955
0.4563965	2.49871611047415
0.4574218	1.8701763035305
0.4584472	1.36404218171585
0.4594726	0.665304993970284
0.460498	1.43936278044903
0.4615234	0.89772638944719
0.4625488	1.48872642241458
0.4635742	1.02394267050927
0.4645996	1.47687723922295
0.465625	2.56273697341787
0.4666504	0.565395014635515
0.4676757	0.998627109547393
0.4687011	1.38227650093721
0.4697265	1.85205948522198
0.4707519	1.3275876026177
0.4717773	1.61217476202186
0.4728027	1.95000366445514
0.4738281	1.64180043848926
0.4748535	0.901484918996848
0.4758789	3.42122990297665
0.4769043	2.28208394326541
0.4779296	0.554889705380709
0.478955	0.893990499219945
0.4799804	3.06456599708242
0.4810058	0.380688081722717
0.4820312	0.481189685240385
0.4830566	3.00937118306939
0.484082	0.591413908840291
0.4851074	7.77815977669434
0.4861328	0.780431527879319
0.4871582	0.56590349669253
0.4881835	0.498838788913898
0.4892089	0.568250904721556
0.4902343	0.456262362654929
0.4912597	1.00631111867729
0.4922851	1.7128029168708
0.4933105	0.797359999324178
0.4943359	5.42291472251476
0.4953613	2.66017201271941
0.4963867	0.109703621165018
0.4974121	1.55629090852766
0.4984374	1.19267050258613
0.4994628	1.24375763272795
0.5004882	1.6549433579167
0.5015136	0.545662585689025
0.502539	0.678001371606497
0.5035644	0.997159877503221
0.5045898	3.30761956568687
0.5056152	0.980186205887459
0.5066406	0.712627038845493
0.507666	1.27120224599399
0.5086913	2.63778036941202
0.5097167	1.51158470145978
0.5107421	0.878149026508619
0.5117675	1.24569389979988
0.5127929	2.79151877588897
0.5138183	0.768178948542616
0.5148437	0.479036467209661
0.5158691	1.87727063352239
0.5168945	2.19516975263009
0.5179199	1.14494870088477
0.5189452	0.533056524843028
0.5199706	1.30410400053049
0.520996	0.501289185932795
0.5220214	0.412149311545462
0.5230468	2.09091592825525
0.5240722	0.508912075123507
0.5250976	0.96605376374443
0.526123	1.0265307984073
0.5271484	1.37988531375484
0.5281737	14.4252675258924
0.5291991	5.38463389269921
0.5302245	0.609351062425316
0.5312499	0.0657693016085891
0.5322753	0.255968974036908
0.5333007	0.674361533997862
0.5343261	0.233549489278628
0.5353515	1.9154951873906
0.5363769	0.848567882624495
0.5374023	0.459903353804804
0.5384277	1.82146576611655
0.539453	1.02985624633369
0.5404784	0.282633753821564
0.5415038	0.774109947683312
0.5425292	0.240907762176804
0.5435546	1.52496091802774
0.54458	0.63473915778445
0.5456054	1.444695751797
0.5466308	0.736066426742144
0.5476562	7.35958675496383
0.5486816	1.65391908224363
0.5497069	1.41431107874682
0.5507323	1.22819268928892
0.5517577	0.794559315278095
0.5527831	1.03001226508166
0.5538085	1.83620403783519
0.5548339	0.698002759699426
0.5558593	7.35498070118467
0.5568847	1.2892272460829
0.5579101	0.638906165841349
0.5589354	0.507013962425482
0.5599608	1.54577079453401
0.5609862	0.173493331044505
0.5620116	0.504849451116597
0.563037	1.02128785670202
0.5640624	1.26187787897527
0.5650878	1.70918387062272
0.5661132	0.925044854635494
0.5671386	1.62988723649127
0.568164	1.35282247798941
0.5691894	1.98594060143136
0.5702147	2.5450748641028
0.5712401	2.21800132550389
0.5722655	0.932324382270331
0.5732909	0.156269685588309
0.5743163	1.13881392342149
0.5753417	0.917035521767706
0.5763671	1.48891805244592
0.5773925	9.01322699670275
0.5784179	2.01602878045296
0.5794433	1.49345390009842
0.5804686	0.046439869222556
0.581494	0.382013593169608
0.5825194	2.90030288821536
0.5835448	1.25600638625506
0.5845702	1.2451575739785
0.5855956	2.12379036418474
0.586621	1.87576840368215
0.5876464	1.96228442212193
0.5886718	1.12875836294296
0.5896972	1.63528470648229
0.5907225	0.974321502537821
0.5917479	3.35668217646344
0.5927733	0.773152741380641
0.5937987	3.06188733815997
0.5948241	0.468245645606212
0.5958495	0.250130775077731
0.5968749	0.573437251680626
0.5979003	1.53593818901114
0.5989257	3.03649163255206
0.5999511	0.3158932370887
0.6009764	1.11032462080118
0.6020018	0.78671245221156
0.6030272	0.820182857464892
0.6040526	0.531139574030938
0.605078	1.31281310425908
0.6061034	1.03792332483861
0.6071288	0.571207640190314
0.6081542	0.532135798533372
0.6091796	2.32249231204068
0.610205	1.09664825314399
0.6112303	0.361534742800926
0.6122557	1.2160547589572
0.6132811	1.18032754017673
0.6143065	0.576124768658916
0.6153319	2.55837493834941
0.6163573	0.802223550656251
0.6173827	4.82587508179781
0.6184081	2.46758216999684
0.6194335	0.437556865645552
0.6204589	0.85231593079686
0.6214842	0.472529741432779
0.6225096	0.683215847896327
0.623535	3.9984149708904
0.6245604	1.67742026375442
0.6255858	1.1977330239991
0.6266112	0.906501760643558
0.6276366	1.60835845286352
0.628662	6.18052138319578
0.6296874	3.4069387211378
0.6307128	1.41336673171666
0.6317381	0.614394961401905
0.6327635	0.696276513675744
0.6337889	0.499776385902202
0.6348143	0.260458129270106
0.6358397	0.621441866416798
0.6368651	0.343500435066437
0.6378905	1.06121427979865
0.6389159	0.351589493888415
0.6399413	2.61350074737844
0.6409667	0.130798045480978
0.641992	2.71037107747814
0.6430174	3.91702293775459
0.6440428	0.765976238776117
0.6450682	0.57680000225758
0.6460936	0.733087621356747
0.647119	0.64904323706544
0.6481444	0.76453867822969
0.6491698	1.23577319249557
0.6501952	1.45183049544799
0.6512206	0.522819636809639
0.6522459	1.7817633307046
0.6532713	0.34201955778649
0.6542967	1.20917897617555
0.6553221	0.906733996223716
0.6563475	1.43043849257474
0.6573729	1.72339181300978
0.6583983	1.03807565187805
0.6594237	0.874511374518863
0.6604491	0.918931990719908
0.6614745	4.39392359902074
0.6624998	1.34510706801976
0.6635252	2.36184641115887
0.6645506	2.10496038186434
0.665576	0.670383656970977
0.6666014	1.87601586958036
0.6676268	0.354735081425677
0.6686522	0.747023305689992
0.6696776	0.613387327857348
0.670703	0.526533449297019
0.6717284	2.60916171892731
0.6727537	1.80915231865383
0.6737791	0.338886150727754
0.6748045	1.49333059367906
0.6758299	8.3200977439019
0.6768553	0.265725759974599
0.6778807	0.243420610157918
0.6789061	0.872032112278928
0.6799315	1.61301519708251
0.6809569	0.573108443688404
0.6819823	1.27752510232333
0.6830076	1.04427426609733
0.684033	0.9552677730844
0.6850584	2.89266579468543
0.6860838	1.18058830089816
0.6871092	2.88217940978098
0.6881346	0.742129703042911
0.68916	0.246345072356792
0.6901854	0.609476855693035
0.6912108	0.3726857122119
0.6922362	0.927598130406364
0.6932615	1.01541529709127
0.6942869	0.865254624838403
0.6953123	1.9460965821669
0.6963377	2.02428168350825
0.6973631	0.526378784902736
0.6983885	3.63243193068243
0.6994139	0.338688935383665
0.7004393	2.442790680166
0.7014647	5.69037709274806
0.7024901	0.650794162380003
0.7035154	0.745121005277021
0.7045408	0.410562264347742
0.7055662	1.48062472588171
0.7065916	1.43965620748698
0.707617	1.34109085255684
0.7086424	1.98881543157002
0.7096678	0.980225948130382
0.7106932	0.418344262294044
0.7117186	0.492043560606984
0.712744	0.902259551382615
0.7137693	0.293136466108067
0.7147947	2.78433436231696
0.7158201	0.287871483230031
0.7168455	2.95142186248745
0.7178709	1.36564719566128
0.7188963	1.9408448811111
0.7199217	6.71603708544207
0.7209471	1.54886374915323
0.7219725	2.55644606111946
0.7229979	0.462454394842512
0.7240232	1.2038083952748
0.7250486	2.27821427766442
0.726074	4.2139063531901
0.7270994	0.380171554620351
0.7281248	0.598319669953898
0.7291502	3.42578356307565
0.7301756	0.979290681746665
0.731201	12.1005447216691
0.7322264	0.740518866268013
0.7332518	2.0086810594374
0.7342771	0.297979643238369
0.7353025	2.34084789799769
0.7363279	0.329897363447684
0.7373533	0.398488142505438
0.7383787	4.07110410851998
0.7394041	0.449378914242097
0.7404295	2.01905046629009
0.7414549	1.58254171863424
0.7424803	0.871803373332791
0.7435057	15.8640052007804
0.744531	1.38389768605573
0.7455564	0.874342280525603
0.7465818	1.5913777366742
0.7476072	0.336202246414627
0.7486326	0.836713540896496
0.749658	0.574327204449455
0.7506834	0.574482169649261
0.7517088	0.634976508553093
0.7527342	1.90698116216667
0.7537596	2.52460004054209
0.7547849	5.67810141252786
0.7558103	0.931187940540012
0.7568357	2.81095873608797
0.7578611	0.377893042874893
0.7588865	0.695391118154725
0.7599119	0.737861802122908
0.7609373	1.41922064667013
0.7619627	1.12193849196556
0.7629881	4.76437486534802
0.7640135	3.17463889025018
0.7650388	0.614787061255779
0.7660642	1.71285377745532
0.7670896	0.149441272526935
0.768115	0.870569626452526
0.7691404	1.8224066224418
0.7701658	0.411142988593074
0.7711912	0.589761063203048
0.7722166	2.72415424208213
0.773242	5.44262422555154
0.7742674	1.38854125901751
0.7752927	1.9793994434868
0.7763181	1.31935143657347
0.7773435	3.5627300814995
0.7783689	1.8346523351598
0.7793943	1.51457181244335
0.7804197	1.0467937993206
0.7814451	1.34421723909757
0.7824705	0.808336731911835
0.7834959	1.4389775923413
0.7845213	0.737240928294521
0.7855466	0.79707064898819
0.786572	5.51505664691121
0.7875974	1.46249464625138
0.7886228	0.753696452153361
0.7896482	0.565098577832275
0.7906736	0.650285251641766
0.791699	1.05490138284056
0.7927244	1.28132096675351
0.7937498	1.33397517306625
0.7947752	1.09043901751181
0.7958005	12.3775035480151
0.7968259	0.648048145197587
0.7978513	1.41207680919393
0.7988767	0.209543931966464
0.7999021	2.71103337471606
0.8009275	0.272632209253345
0.8019529	1.29333721388392
0.8029783	5.57122282426618
0.8040037	2.11377300619856
0.8050291	1.78988231833282
0.8060544	1.63021713019225
0.8070798	1.50886413050217
0.8081052	3.15110485979036
0.8091306	1.48181831697397
0.810156	2.05111566901113
0.8111814	0.450980220093258
0.8122068	1.57951901062884
0.8132322	2.34679395391152
0.8142576	0.538637279147725
0.815283	1.97755803379596
0.8163083	1.11843933615627
0.8173337	0.395624662334699
0.8183591	1.70332494876518
0.8193845	0.77136144621644
0.8204099	1.92251600113994
0.8214353	4.15478073710442
0.8224607	1.64087579586821
0.8234861	0.893422316034704
0.8245115	1.59761438439287
0.8255369	7.03699734104275
0.8265622	1.7669036349173
0.8275876	0.347112294511076
0.828613	0.885752877613052
0.8296384	1.8815408675462
0.8306638	1.23237455856167
0.8316892	2.81311076704099
0.8327146	1.73176773797236
0.83374	0.802423801390962
0.8347654	1.26868389712346
0.8357908	0.508565812515756
0.8368161	1.03288520306389
0.8378415	0.429384139067547
0.8388669	1.70362027487873
0.8398923	0.716563223759807
0.8409177	2.02185083968866
0.8419431	0.619965109479711
0.8429685	0.764511418919737
0.8439939	0.148920563432826
0.8450193	0.151648234442198
0.8460447	1.39235187302174
0.84707	1.80674380231221
0.8480954	0.600693806056757
0.8491208	0.905442315487411
0.8501462	1.09498639084731
0.8511716	2.24808114856918
0.852197	0.961556249532177
0.8532224	7.10762793693188
0.8542478	0.770047439688688
0.8552732	1.58744377988284
0.8562986	3.74702347556742
0.8573239	0.461335138684075
0.8583493	1.41387008694161
0.8593747	1.31914909897397
0.8604001	2.73497879873255
0.8614255	1.09854368767194
0.8624509	4.09452618068024
0.8634763	0.610582625369132
0.8645017	1.18168294874337
0.8655271	1.30522904052101
0.8665525	1.62514120252335
0.8675778	2.35617181312322
0.8686032	0.602678707136818
0.8696286	17.857616393472
0.870654	0.521140830681571
0.8716794	1.42469273966754
0.8727048	0.119053385719371
0.8737302	0.747434244935505
0.8747556	0.683008891229167
0.875781	0.957224632484005
0.8768064	3.78117106066194
0.8778317	1.22394430821769
0.8788571	1.58424586771157
0.8798825	1.24059146834237
0.8809079	0.464601698114157
0.8819333	0.653486847268764
0.8829587	10.3742124877882
0.8839841	1.29626292231743
0.8850095	0.885898658934166
0.8860349	1.53022197505411
0.8870603	1.91008173542924
0.8880856	4.84251221427968
0.889111	2.63710173810843
0.8901364	1.82699240329332
0.8911618	1.11167401137355
0.8921872	0.468417838753734
0.8932126	2.83879809296274
0.894238	0.881778188305593
0.8952634	0.516986836906587
0.8962888	0.944453864455279
0.8973142	0.977347482473365
0.8983395	2.67468156048029
0.8993649	9.05034576132993
0.9003903	2.01619713453971
0.9014157	2.58071957274424
0.9024411	0.317901741644919
0.9034665	1.88200452394865
0.9044919	0.848025283942269
0.9055173	1.05114481909301
0.9065427	2.0621255440035
0.9075681	0.374619553061318
0.9085934	0.859108221079362
0.9096188	3.62285176806814
0.9106442	0.172726394738032
0.9116696	1.25160241029131
0.912695	1.36366237245366
0.9137204	0.409387984671374
0.9147458	3.29734041759429
0.9157712	1.33382321789464
0.9167966	1.52399946728513
0.917822	1.55283977609344
0.9188473	5.07835046904713
0.9198727	0.897205923640723
0.9208981	0.817504813998653
0.9219235	0.749397060683135
0.9229489	0.747565077323649
0.9239743	0.637323479680908
0.9249997	0.824728844106055
0.9260251	3.66232342112995
0.9270505	1.3451148435519
0.9280759	2.22952798643979
0.9291012	1.05262305491777
0.9301266	1.18810412398443
0.931152	0.328831139462205
0.9321774	12.5832227036575
0.9332028	0.121487102858955
0.9342282	2.21645809694291
0.9352536	1.16883370627737
0.936279	0.138798950706495
0.9373044	1.38498237567091
0.9383298	2.38124340445947
0.9393551	0.687083838757933
0.9403805	1.34471829337036
0.9414059	0.854919780318702
0.9424313	2.08907364820118
0.9434567	1.58098842474862
0.9444821	2.13218700236627
0.9455075	0.207769594186905
0.9465329	1.31202077520794
0.9475583	0.858429024295763
0.9485837	0.224261941461588
0.949609	1.59530157194118
0.9506344	1.77006971687093
0.9516598	0.362485410106469
0.9526852	0.748900880358804
0.9537106	1.37179457756019
0.954736	0.766836419653032
0.9557614	0.2299049500325
0.9567868	1.25350016978423
0.9578122	0.559648322997188
0.9588376	1.09096844789
0.9598629	0.545288376095866
0.9608883	1.19148916814319
0.9619137	0.9187164223951
0.9629391	2.50592197965639
0.9639645	1.47583139643321
0.9649899	1.35296624327203
0.9660153	1.2060981933358
0.9670407	4.74903766218821
0.9680661	0.588626977258206
0.9690915	2.18739690240359
0.9701168	0.494841651844538
0.9711422	0.664055094925143
0.9721676	1.64339516822318
0.973193	1.49099147072578
0.9742184	0.41650782033912
0.9752438	2.88529536213458
0.9762692	0.413524763548985
0.9772946	3.50033192043045
0.97832	1.79783339355149
0.9793454	0.580622108773244
0.9803707	1.82550252269715
0.9813961	1.20768065308315
0.9824215	0.978614379533704
0.9834469	0.795313637204352
0.9844723	0.46028958749158
0.9854977	0.194633752413269
0.9865231	1.59841623134097
0.9875485	0.629306278215332
0.9885739	1.02715340802504
0.9895993	1.36116993935536
0.9906246	1.1903941205678
0.99165	1.20978064345393
0.9926754	0.431328722607731
0.9937008	1.26933649088989
0.9947262	1.00705030657561
0.9957516	0.802707329521577
0.996777	2.74087615140757
0.9978024	1.1510334881108
0.9988278	3.17260943061878
0.9998532	4.51819022928835
1.000879	0.26647074176412
1.001904	2.10895977532657
1.002929	2.92176034913657
1.003955	0.458436825426277
1.00498	1.10195843625383
1.006005	0.758294298381104
1.007031	2.64759434896251
1.008056	0.620871758515352
1.009082	0.915645768012864
1.010107	3.1030775550961
1.011132	0.479155548342262
1.012158	0.900592912398966
1.013183	2.30549931900939
1.014209	9.04636574988993
1.015234	1.52153112358252
1.016259	0.470487817856579
1.017285	0.72853203951615
1.01831	0.132504008464852
1.019336	4.45274014321599
1.020361	0.634846610450169
1.021386	0.744147189726609
1.022412	0.949104856129682
1.023437	1.59222943998525
1.024463	1.31006894322661
1.025488	1.13015784244632
1.026513	0.36597971564489
1.027539	1.18402953972923
1.028564	1.67401637915388
1.029589	0.328588072685283
1.030615	0.932443144066814
1.03164	1.48688283418822
1.032666	1.0156309490903
1.033691	0.786928911650179
1.034716	1.34216592219999
1.035742	1.42841018652078
1.036767	0.62327120032862
1.037793	1.16884290220882
1.038818	4.0100898031799
1.039843	1.1525538739789
1.040869	1.28970013941218
1.041894	1.77080375001211
1.04292	5.94866284771413
1.043945	0.718898484912432
1.04497	0.281014634828693
1.045996	1.45626451798968
1.047021	0.388083382275705
1.048046	0.90912901546296
1.049072	0.301933777917885
1.050097	0.621484357548759
1.051123	0.546859138827036
1.052148	3.22400621860784
1.053173	1.60649901847565
1.054199	0.661079046528003
1.055224	0.546413566219927
1.05625	1.51446318344216
1.057275	0.970332038605663
1.0583	1.09034552364457
1.059326	0.560600444783315
1.060351	0.870684977184483
1.061377	0.373306625866066
1.062402	0.970985798110153
1.063427	0.591490023588164
1.064453	0.975647015875374
1.065478	3.80610826515084
1.066504	2.25766792151523
1.067529	0.471325134428014
1.068554	1.34612125470995
1.06958	1.49460713376829
1.070605	2.28491771172562
1.07163	4.37217519315485
1.072656	4.35104636757736
1.073681	4.751059297055
1.074707	39.4576065611601
1.075732	5.24461695976371
1.076757	4.5107647573094
1.077783	34.286392564673
1.078808	14.4756670653224
1.079834	11.4248669726967
1.080859	78.8523618181181
1.081884	11.2239098399346
1.08291	11.7920720200661
1.083935	10.4433643181677
1.084961	7.79546054461476
1.085986	10.746370455508
1.087011	7.37276065561974
1.088037	6.72433205203374
1.089062	7.79776774269626
1.090087	11.2184086373083
1.091113	11.0156733096013
1.092138	10.9509119344696
1.093164	12.5737602731879
1.094189	12.201873272734
1.095214	7.78387729574172
1.09624	5.59298116209932
1.097265	4.91513389547624
1.098291	3.81981937956605
1.099316	3.79921369654101
1.100341	3.02336891276232
1.101367	2.56777929461392
1.102392	2.18363923049628
1.103418	1.88252772790962
1.104443	1.99044846288093
1.105468	1.81668189883539
1.106494	1.66463936541369
1.107519	1.66629572131308
1.108544	1.87690251100785
1.10957	1.63279525415084
1.110595	1.59118691241458
1.111621	1.56932190027765
1.112646	1.50966654257286
1.113671	1.56129516112659
1.114697	1.39397967729597
1.115722	1.24709996985181
1.116748	1.28353545806323
1.117773	1.40401463075709
1.118798	1.16431436013486
1.119824	1.27852715614531
1.120849	1.28352934547437
1.121875	1.09180592656026
1.1229	1.10994489323964
1.123925	1.17082349248713
1.124951	1.07826256487679
1.125976	1.06883122787213
1.127002	1.13576350497397
1.128027	1.04372152884351
1.129052	1.09857520441947
1.130078	1.14040173070027
1.131103	1.25494142807139
1.132128	1.30001707401872
1.133154	1.22243539142615
1.134179	1.23457952536458
1.135205	1.2289154031351
1.13623	1.12823484061757
1.137255	1.2017405656545
1.138281	1.24592404365908
1.139306	1.15277372321626
1.140332	1.11705575747565
1.141357	1.05926898219183
1.142382	1.05601686360036
1.143408	1.05046242463302
1.144433	1.1368313127712
1.145459	1.01242259121548
1.146484	0.963145332195022
1.147509	0.944185956253029
1.148535	1.01305929862108
1.14956	0.871952799766681
1.150585	0.8886611264198
1.151611	0.859357737318916
1.152636	0.884408602964958
1.153662	0.916238236582682
1.154687	0.828920013865688
1.155712	0.882850371326594
1.156738	0.809568986076328
1.157763	0.848309641458603
1.158789	0.839962842019748
1.159814	0.781989400210067
1.160839	0.798989365751562
1.161865	0.847451473989872
1.16289	0.84893322076576
1.163916	0.839671307814816
1.164941	0.855341794602122
1.165966	0.837952286510603
1.166992	0.857505540748331
1.168017	0.810301230459556
1.169042	0.845457869449053
1.170068	0.87977027088181
1.171093	0.797373885882143
1.172119	0.767118352038817
1.173144	0.810525467829725
1.174169	0.8219936233616
1.175195	0.821277931927556
1.17622	0.83141060448779
1.177246	0.813245158471281
1.178271	0.733505508368316
1.179296	0.746188890297777
1.180322	0.631870138996611
1.181347	0.663651719655103
1.182373	0.660311950676264
1.183398	0.630313096754156
1.184423	0.567957999074126
1.185449	0.546879239967944
1.186474	0.469136009543808
1.1875	0.454889910538938
1.188525	0.519264397558348
1.18955	0.53784355572313
1.190576	0.534219837166559
1.191601	0.525447029068478
1.192626	0.508852286832714
1.193652	0.493363310993854
1.194677	0.527100059288626
1.195703	0.526845813108268
1.196728	0.54384853287314
1.197753	0.502616745735313
1.198779	0.557073461310332
1.199804	0.526497755049407
1.20083	0.520896771838002
1.201855	0.518331249873875
1.20288	0.553615747384505
1.203906	0.582610030106147
1.204931	0.611639396751007
1.205957	0.603247486157221
1.206982	0.615295173826302
1.208007	0.573421982949348
1.209033	0.61649243176091
1.210058	0.50510931209319
1.211083	0.643311591493688
1.212109	0.590533110431501
1.213134	0.661500272998696
1.21416	0.659833473995384
1.215185	0.68028461914698
1.21621	0.74491769748205
1.217236	0.721893864844565
1.218261	0.707705503497207
1.219287	0.699232582162368
1.220312	0.692814266136315
1.221337	0.674268169466039
1.222363	0.71494214500411
1.223388	0.647400421964404
1.224414	0.562985798835297
1.225439	0.647393831586043
1.226464	0.620837324657505
1.22749	0.564708907838957
1.228515	0.577673281864624
1.229541	0.519957814267651
1.230566	0.524214348111859
1.231591	0.492080169995724
1.232617	0.453602393858656
1.233642	0.412335025047094
1.234667	0.446023418464048
1.235693	0.409798700342152
1.236718	0.36084226365303
1.237744	0.360525501608616
1.238769	0.303104365257285
1.239794	0.321185489813646
1.24082	0.309976344294927
1.241845	0.307775045950005
1.242871	0.269546600776551
1.243896	0.286157376196607
1.244921	0.282412532886853
1.245947	0.293365739868067
1.246972	0.28404388005018
1.247998	0.298674155086393
1.249023	0.291451271792808
1.250048	0.31227567611169
1.251074	0.328198150518075
1.252099	0.341488605325843
1.253124	0.381869742497638
1.25415	0.386361509034215
1.255175	0.413522110882914
1.256201	0.461700680994318
1.257226	0.453551231684201
1.258251	0.50426254921025
1.259277	0.578227418408204
1.260302	0.55758460836131
1.261328	0.578824588194305
1.262353	0.617914580554985
1.263378	0.74233328978613
1.264404	0.672834507784864
1.265429	0.727298670460428
1.266455	0.691669119360532
1.26748	0.736640697886161
1.268505	0.722306255724908
1.269531	0.784364436314459
1.270556	0.825502778109169
1.271582	0.81599266366651
1.272607	0.842675425980935
1.273632	0.864410416781589
1.274658	0.875420088982274
1.275683	0.839431271157817
1.276708	0.852000026730049
1.277734	0.787999116599337
1.278759	0.775042622439199
1.279785	0.774227031242122
1.28081	0.748619594568982
1.281835	0.764973169859926
1.282861	0.786227225554124
1.283886	0.708839668193238
1.284912	0.707822249208098
1.285937	0.693404354488842
1.286962	0.65084912625327
1.287988	0.634110170972634
1.289013	0.610639957114047
1.290039	0.571795728280288
1.291064	0.571020482220354
1.292089	0.55107137777956
1.293115	0.494602971779842
1.29414	0.486867794232708
1.295165	0.431659834288149
1.296191	0.477269079360291
1.297216	0.452639377003516
1.298242	0.440542180381193
1.299267	0.3917502830015
1.300292	0.373661187775472
1.301318	0.355898516747204
1.302343	0.319194436187285
1.303369	0.326868085444481
1.304394	0.256902373280836
1.305419	0.240404392645573
1.306445	0.19989233006514
1.30747	0.188609717386308
1.308496	0.154075850154687
1.309521	0.129340330908966
1.310546	0.0969238828935624
1.311572	0.0824788264600032
1.312597	0.0632227613205432
1.313622	0.0727658424440785
1.314648	0.0992454289064871
1.315673	0.115803216804511
1.316699	0.140217852305374
1.317724	0.180432260614077
1.318749	0.230500709293149
1.319775	0.23205747159888
1.3208	0.288160564399669
1.321826	0.327230137591264
1.322851	0.378644539314632
1.323876	0.358331319676134
1.324902	0.42378172337788
1.325927	0.418498312676842
1.326953	0.495593945428478
1.327978	0.531026695856167
1.329003	0.600676846829634
1.330029	0.602323852659146
1.331054	0.57495009714435
1.33208	0.657709119693089
1.333105	0.667209022725387
1.33413	0.686685668606435
1.335156	0.726294952256144
1.336181	0.727049344162079
1.337206	0.798221042313038
1.338232	0.819564117626763
1.339257	0.831138697648139
1.340283	0.793109717814471
1.341308	0.848179675734438
1.342333	0.812241167590396
1.343359	0.836894324468019
1.344384	0.875921930658989
1.34541	0.819784839764776
1.346435	0.852561165646085
1.34746	0.833088390006462
1.348486	0.796584091008858
1.349511	0.79652408514034
1.350537	0.7318900826516
1.351562	0.735768679162856
1.352587	0.729784409906405
1.353613	0.751740054003763
1.354638	0.703423880991894
1.355663	0.712922791609289
1.356689	0.70319886630047
1.357714	0.70709614762233
1.35874	0.674710674386607
1.359765	0.678214924202534
1.36079	0.638428433503529
1.361816	0.626778729957564
1.362841	0.608491781771722
1.363867	0.577495849669849
1.364892	0.538222601751648
1.365917	0.58516839856519
1.366943	0.519540940152762
1.367968	0.464353864061178
1.368994	0.497863453064831
1.370019	0.478832183773867
1.371044	0.401027835142819
1.37207	0.395010260702151
1.373095	0.36988549485508
1.374121	0.363467530400684
1.375146	0.308641224447867
1.376171	0.331188402629211
1.377197	0.277471288705613
1.378222	0.262306934548261
1.379247	0.235698172159325
1.380273	0.219111078712177
1.381298	0.19485255824897
1.382324	0.179388968228128
1.383349	0.146739638219465
1.384374	0.124438182398863
1.3854	0.0992463744749088
1.386425	0.0649789223322914
1.387451	0.0381685142218375
1.388476	0.0308860052083215
1.389501	0.0404347175218489
1.390527	0.0633727816051386
1.391552	0.0985114011720508
1.392578	0.124533426866988
1.393603	0.150804986423799
1.394628	0.187442347466807
1.395654	0.229600065172216
1.396679	0.275481307751595
1.397704	0.297387432697687
1.39873	0.335925027285825
1.399755	0.372860279177002
1.400781	0.414369245577721
1.401806	0.421779533549322
1.402831	0.499301509657667
1.403857	0.506730428043486
1.404882	0.544570626733777
1.405908	0.544587680227297
1.406933	0.614426244401115
1.407958	0.642073549245572
1.408984	0.630089502051512
1.410009	0.673894083074461
1.411035	0.68221870680036
1.41206	0.700582251508645
1.413085	0.744124817586733
1.414111	0.752871322311584
1.415136	0.704699856258055
1.416161	0.720208756093547
1.417187	0.80364221708908
1.418212	0.778839568034684
1.419238	0.732668908911098
1.420263	0.740851173487372
1.421288	0.702472607755112
1.422314	0.74873939405873
1.423339	0.679630866581823
1.424365	0.714160976468156
1.42539	0.720126876357425
1.426415	0.6531177486893
1.427441	0.725385369881605
1.428466	0.65736917991947
1.429492	0.665627974725332
1.430517	0.642419568559204
1.431542	0.651696644761692
1.432568	0.668944277885707
1.433593	0.703283649099318
1.434619	0.638585826660422
1.435644	0.703841855980848
1.436669	0.675785366531619
1.437695	0.629591426018438
1.43872	0.606557079347487
1.439745	0.603421786091164
1.440771	0.63770792156521
1.441796	0.577723346740725
1.442822	0.529760082732509
1.443847	0.556280937250298
1.444872	0.51833410169288
1.445898	0.529502048104611
1.446923	0.46877357230489
1.447949	0.456040224907497
1.448974	0.470179996383193
1.449999	0.43315774885448
1.451025	0.435840801104125
1.45205	0.431475022669432
1.453076	0.39473185258641
1.454101	0.382199608319191
1.455126	0.346734022471095
1.456152	0.35108006423133
1.457177	0.328777082221544
1.458202	0.311528979850344
1.459228	0.289192912864641
1.460253	0.265207377704596
1.461279	0.259522485322813
1.462304	0.24357348594715
1.463329	0.236767524507864
1.464355	0.210945121129842
1.46538	0.204211368037298
1.466406	0.189252206987843
1.467431	0.194185792278968
1.468456	0.195339268820943
1.469482	0.21512333751894
1.470507	0.23187618316227
1.471533	0.228099078643861
1.472558	0.283843410399748
1.473583	0.328386796968885
1.474609	0.318853232950913
1.475634	0.351263300801238
1.47666	0.356148140406068
1.477685	0.386649942174293
1.47871	0.439390229520485
1.479736	0.504365518757756
1.480761	0.545766955135865
1.481786	0.525140682572693
1.482812	0.552495640078288
1.483837	0.551556889161097
1.484863	0.611162566236839
1.485888	0.566645796755019
1.486913	0.641090882438715
1.487939	0.576003553637145
1.488964	0.658723470054901
1.48999	0.658274803556048
1.491015	0.668463756661187
1.49204	0.670113391223578
1.493066	0.646628832626165
1.494091	0.62413461432915
1.495117	0.679866630854965
1.496142	0.612990159460409
1.497167	0.639800688203122
1.498193	0.635112979329917
1.499218	0.580260787128177
1.500243	0.715665199174859
1.501269	0.667921731628306
1.502294	0.628500525977874
1.50332	0.649188923657149
1.504345	0.662115355546391
1.50537	0.681049836167696
1.506396	0.662686905741572
1.507421	0.658474827862864
1.508447	0.662592057314947
1.509472	0.673563293184651
1.510497	0.666300344436162
1.511523	0.591533793565908
1.512548	0.623086919962491
1.513574	0.634077315450532
1.514599	0.602916525141136
1.515624	0.605602047232611
1.51665	0.652334888581857
1.517675	0.576223978186821
1.5187	0.61828423895639
1.519726	0.581516369771872
1.520751	0.588227842499019
1.521777	0.588390535479332
1.522802	0.589290632387664
1.523827	0.607238770485588
1.524853	0.5854965642536
1.525878	0.530118864955674
1.526904	0.578158023544914
1.527929	0.547933157926012
1.528954	0.505253154185649
1.52998	0.513092995869427
1.531005	0.531816516758898
1.532031	0.504542238919905
1.533056	0.464575882919765
1.534081	0.473901010011142
1.535107	0.483822242119189
1.536132	0.408403091522855
1.537158	0.440070231929123
1.538183	0.437043655163258
1.539208	0.43619804470563
1.540234	0.416130437277685
1.541259	0.387870374753903
1.542284	0.388979317422865
1.54331	0.364747353446892
1.544335	0.382256135509715
1.545361	0.361433895062732
1.546386	0.344790913984013
1.547411	0.363787489139083
1.548437	0.358421956348245
1.549462	0.378691376897081
1.550488	0.353420810816866
1.551513	0.425788235998101
1.552538	0.386123221546923
1.553564	0.404661744648167
1.554589	0.397889015930374
1.555615	0.423888916289828
1.55664	0.441599975017133
1.557665	0.40417012845853
1.558691	0.451200324175007
1.559716	0.466490423480963
1.560741	0.45411971262169
1.561767	0.503061971527179
1.562792	0.482779604237148
1.563818	0.515723238423583
1.564843	0.534189729001052
1.565868	0.547882894123048
1.566894	0.514906405127104
1.567919	0.546141446875787
1.568945	0.570594760178282
1.56997	0.592079171242669
1.570995	0.589299019653286
1.572021	0.55330988041982
1.573046	0.612645034495578
1.574072	0.659436467988844
1.575097	0.628404045209242
1.576122	0.573854993846647
1.577148	0.579205271154574
1.578173	0.661013396617239
1.579199	0.611523127226906
1.580224	0.584714134508146
1.581249	0.611275627198885
1.582275	0.643665377476079
1.5833	0.632014865696107
1.584325	0.593954171317114
1.585351	0.594536249047657
1.586376	0.622013421412471
1.587402	0.630443543103374
1.588427	0.603821559953381
1.589452	0.596279815907679
1.590478	0.664862399670913
1.591503	0.562379927974742
1.592529	0.576055026788131
1.593554	0.609662617580253
1.594579	0.681354829320435
1.595605	0.660443529538982
1.59663	0.635308667268479
1.597656	0.686855684352583
1.598681	0.631604471829017
1.599706	0.662689501154189
1.600732	0.632556579994487
1.601757	0.610626831084509
1.602782	0.679904342003602
1.603808	0.63750722212126
1.604833	0.595881801534609
1.605859	0.597510675963894
1.606884	0.589060352359907
1.607909	0.541647292263851
1.608935	0.606659945138275
1.60996	0.616272987425551
1.610986	0.532346543190955
1.612011	0.564311548966829
1.613036	0.541665736650858
1.614062	0.537386588190873
1.615087	0.503143729237167
1.616113	0.461510009576841
1.617138	0.46912491564833
1.618163	0.499079720566015
1.619189	0.472939272578441
1.620214	0.462025820391883
1.621239	0.474267043028737
1.622265	0.446792908188501
1.62329	0.411265188228882
1.624316	0.397348368320015
1.625341	0.348145024724526
1.626366	0.484174613509061
1.627392	0.40465942987263
1.628417	0.383744646922483
1.629443	0.423936049011641
1.630468	0.383278875554538
1.631493	0.350768031102947
1.632519	0.343280188132815
1.633544	0.351842309560204
1.63457	0.384588147358509
1.635595	0.368574540651908
1.63662	0.459000290534122
1.637646	0.411065880149536
1.638671	0.41436328864589
1.639697	0.447381138025901
1.640722	0.443082929763353
1.641747	0.456555990963696
1.642773	0.430998702141016
1.643798	0.477804101331961
1.644823	0.442944676385689
1.645849	0.503040087150185
1.646874	0.46852457579794
1.6479	0.487325970553931
1.648925	0.482898034194897
1.64995	0.500568745174416
1.650976	0.515914747685824
1.652001	0.529644142725574
1.653027	0.533792078931668
1.654052	0.584477528355434
1.655077	0.573360411752344
1.656103	0.641647675376722
1.657128	0.568620519476353
1.658154	0.681999502735946
1.659179	0.649823116234603
1.660204	0.651107291743799
1.66123	0.684249419992683
1.662255	0.738341029614122
1.66328	0.681933677609633
1.664306	0.779949051475821
1.665331	0.684161059030659
1.666357	0.732680599340962
1.667382	0.682028004708794
1.668407	0.707904142872603
1.669433	0.694669564880757
1.670458	0.763816801276951
1.671484	0.726091265338528
1.672509	0.767910908354002
1.673534	0.733274713129362
1.67456	0.783262578357418
1.675585	0.782002578964274
1.676611	0.79517609299127
1.677636	0.9281724099317
1.678661	0.754552827649882
1.679687	0.808513895337594
1.680712	0.737278784460885
1.681738	0.797350956690266
1.682763	0.713877277810453
1.683788	0.723658843170685
1.684814	0.659291950569993
1.685839	0.710663892572961
1.686864	0.697646852362807
1.68789	0.689047343099173
1.688915	0.703344245555525
1.689941	0.66820411327656
1.690966	0.711649804029398
1.691991	0.625721959304359
1.693017	0.605136004059499
1.694042	0.644955700551275
1.695068	0.592096305577035
1.696093	0.48880672424827
1.697118	0.565287361808737
1.698144	0.51632752357187
1.699169	0.513386411808273
1.700195	0.465716790587823
1.70122	0.434108988309657
1.702245	0.529764903499288
1.703271	0.41354156439316
1.704296	0.389859395519677
1.705321	0.443631053663953
1.706347	0.434404529326742
1.707372	0.553369417855081
1.708398	0.380244241958773
1.709423	0.417942212866746
1.710448	0.493735977881754
1.711474	0.407088272639406
1.712499	0.291041813856136
1.713525	0.374048462315077
1.71455	0.441053324020869
1.715575	0.343513317294041
1.716601	0.361291535451348
1.717626	0.407069519643773
1.718652	0.487714386551232
1.719677	0.363993264989983
1.720702	0.579484432269566
1.721728	0.431080771243379
1.722753	0.524000055899348
1.723778	0.437605429991159
1.724804	0.568405084715531
1.725829	0.457907707840981
1.726855	0.565434061165285
1.72788	0.650053120366992
1.728905	0.519028384154326
1.729931	0.595634636672348
1.730956	0.532352745877331
1.731982	0.559696679080252
1.733007	0.596681129171896
1.734032	0.670548139628792
1.735058	0.72649943101665
1.736083	0.616550985682784
1.737109	0.764998837360825
1.738134	0.700118086916777
1.739159	0.950661706733646
1.740185	0.62149031753765
1.74121	1.10322894025348
1.742236	0.895761864087568
1.743261	1.02354581653781
1.744286	0.897970766530619
1.745312	0.889757512038435
1.746337	0.986590613540262
1.747362	0.682548342782666
1.748388	0.970278493936242
1.749413	1.12844652621872
1.750439	1.09163518297617
1.751464	1.10787405968715
1.752489	1.11798976971855
1.753515	0.74294727541764
1.75454	1.13900142715773
1.755566	0.820380104890615
1.756591	0.674375618733732
1.757616	1.07259254464014
1.758642	0.553584685931275
1.759667	0.764097246241043
1.760693	0.82037428740183
1.761718	0.200764851925666
1.762743	1.17708263790269
1.763769	0.577105612639936
1.764794	0.697719914355626
1.765819	0.639125688354248
1.766845	0.824524175020809
1.76787	0.503973971419793
1.768896	0.422995842720675
1.769921	0.943576871455192
1.770946	1.01198922030926
1.771972	1.02822741455261
1.772997	1.28312638614352
1.774023	1.39673193537542
1.775048	1.20257310563703
1.776073	0.500278738670489
1.777099	0.295791152538683
1.778124	0.754765300629125
1.77915	0.840725672003548
1.780175	0.720253020192503
1.7812	0.534389557234692
1.782226	0.426405547309712
1.783251	0.567612629593636
1.784277	0.115337811686937
1.785302	0.454804855480861
1.786327	0.481726083741941
1.787353	0.750684747126092
1.788378	0.442129143388745
1.789403	0.417673205849372
1.790429	0.116420948285623
1.791454	1.59598018225595
1.79248	2.23184979385569
1.793505	0.339405191425684
1.79453	2.42252125334212
1.795556	1.58486431487446
1.796581	0.711579859636608
1.797607	0.58397980951142
1.798632	0.79673792385956
1.799657	0.135820709875403
1.800683	0.422103142164373
1.801708	0.360322925242989
1.802734	0.160676954784608
1.803759	0.180767208847205
1.804784	0.707598187855925
1.80581	0.655808220182566
1.806835	0.762832618516735
1.80786	0.517209504527288
1.808886	0.114940434767232
1.809911	1.54453513339477
1.810937	0.860951131710467
1.811962	6.4476532722313
1.812987	0.792899148907866
1.814013	0.884817503429354
1.815038	1.56230316786179
1.816064	0.357364232935269
1.817089	1.18761921268187
1.818114	0.723058975875904
1.81914	0.223169512763384
1.820165	0.566717956330809
1.821191	0.161355178453551
1.822216	0.53536099500928
1.823241	0.578292838952363
1.824267	0.31360104161277
1.825292	0.689412854410466
1.826317	0.418505283713967
1.827343	0.586528913852843
1.828368	0.201819459231224
1.829394	0.854938855232587
1.830419	0.53084160898556
1.831444	0.424153339808108
1.83247	0.641445718397279
1.833495	0.402523284966381
1.834521	0.520994767264278
1.835546	0.588438202395716
1.836571	0.292609098267878
1.837597	0.427167626998804
1.838622	0.657949044206715
1.839648	0.898082633724253
1.840673	0.157222602499336
1.841698	0.416755789113054
1.842724	0.407219968180778
1.843749	0.412746352622377
1.844775	0.290024007060973
1.8458	0.248075226997639
1.846825	0.169163418744804
1.847851	0.329336602252654
1.848876	0.151819420553317
1.849901	0.524461675761795
1.850927	0.278012046280683
1.851952	0.372784513729968
1.852978	0.51075212686717
1.854003	0.470293335922408
1.855028	0.584126606893955
1.856054	0.729640445647808
1.857079	0.352479988163211
1.858105	0.386123702057775
1.85913	0.267801510495037
1.860155	0.44480213994861
1.861181	0.251365917108819
1.862206	0.323028340747494
1.863232	0.299386162656589
1.864257	0.4441970647295
1.865282	0.365932840318207
1.866308	0.279529328516701
1.867333	0.48477722296411
1.868358	0.350352142070557
1.869384	0.34701928355185
1.870409	0.310793652768644
1.871435	0.459711175106285
1.87246	0.575684786548719
1.873485	0.348574139449908
1.874511	0.373115845673557
1.875536	0.402236102426483
1.876562	0.498027567328944
1.877587	0.197030214942967
1.878612	0.171631032763882
1.879638	0.22021191269757
1.880663	0.339910210345989
1.881689	0.520774778967601
1.882714	0.483971461181798
1.883739	0.358442850778579
1.884765	0.30640867902002
1.88579	0.25579778003449
1.886816	0.426161335812087
1.887841	0.35535551420738
1.888866	0.338719825438362
1.889892	0.299110928902674
1.890917	0.340110562449939
1.891942	0.239336436112227
1.892968	0.352356290878566
1.893993	0.382873382916625
1.895019	0.408923130690724
1.896044	0.202695789263076
1.897069	0.424575051960981
1.898095	0.471000625496485
1.89912	0.429288221726438
1.900146	0.441822832429707
1.901171	0.442718424449495
1.902196	0.443398354350646
1.903222	0.306027715761794
1.904247	0.31481205354585
1.905273	0.425289588931627
1.906298	0.40313383071293
1.907323	0.418557310791329
1.908349	0.384502615926337
1.909374	0.449234364759009
1.910399	0.329745683069422
1.911425	0.429181389329233
1.91245	0.380274371905578
1.913476	0.563952240390541
1.914501	0.538876876608868
1.915526	0.413718438905274
1.916552	0.377064039176047
1.917577	0.429259005526862
1.918603	0.442256513835596
1.919628	0.477003351756828
1.920653	0.446223761301841
1.921679	0.430434466101673
1.922704	0.605932614977278
1.92373	0.462156609931744
1.924755	0.505778577855751
1.92578	0.493135625977016
1.926806	0.434767250179233
1.927831	0.451853987584407
1.928856	0.439685873439878
1.929882	0.550458913687449
1.930907	0.465852098765666
1.931933	0.432899170067851
1.932958	0.529238681134412
1.933983	0.52689842401419
1.935009	0.420448081584475
1.936034	0.539325910622976
1.93706	0.393533984125696
1.938085	0.434352978847188
1.93911	0.561565352793178
1.940136	0.465392295735105
1.941161	0.535619560995229
1.942187	0.634556282293794
1.943212	0.465987029716349
1.944237	0.427695199039113
1.945263	0.50106802097253
1.946288	0.530835249005126
1.947314	0.512325966055928
1.948339	0.468223022949767
1.949364	0.468706228169605
1.95039	0.489538422248295
1.951415	0.529470173176686
1.95244	0.450624257450247
1.953466	0.538406219733951
1.954491	0.506343473623409
1.955517	0.35022558562316
1.956542	0.371211879171802
1.957567	0.400092394822772
1.958593	0.427823766093552
1.959618	0.441789757042915
1.960644	0.436319124063625
1.961669	0.374024304363343
1.962694	0.436073419817003
1.96372	0.398916505840777
1.964745	0.469382824409751
1.965771	0.486952042012961
1.966796	0.458238013735788
1.967821	0.425510246445357
1.968847	0.391258743432058
1.969872	0.344375107168429
1.970897	0.465740501403833
1.971923	0.331447690798524
1.972948	0.38370450817437
1.973974	0.40627997549557
1.974999	0.37111838569601
1.976024	0.411314679322164
1.97705	0.4049888087457
1.978075	0.409403272954748
1.979101	0.449348498174911
1.980126	0.430168976663381
1.981151	0.40420473881029
1.982177	0.42219560699824
1.983202	0.375731932400158
1.984228	0.415337528175436
1.985253	0.403097489393223
1.986278	0.410915086671269
1.987304	0.375013729992247
1.988329	0.383448705421539
1.989355	0.416957241560706
1.99038	0.429065318007564
1.991405	0.457560918093096
1.992431	0.462095958949431
1.993456	0.527331358046049
1.994481	0.445282101839274
1.995507	0.446540131554038
1.996532	0.475364610642003
1.997558	0.480479204048974
1.998583	0.504977407009543
1.999608	0.502110117792487
2.000634	0.422715273044011
2.001659	0.489400867730328
2.002685	0.529316458321134
2.00371	0.484189960014314
2.004735	0.581156545922335
2.005761	0.514540233372478
2.006786	0.598957691646434
2.007812	0.606641166389674
2.008837	0.734040988384574
2.009862	0.521692822445098
2.010888	0.519237237636807
2.011913	0.497567695987951
2.012938	0.528007548275646
2.013964	0.62873864807129
2.014989	0.654130528239161
2.016015	0.632427168879288
2.01704	0.690659576262211
2.018065	0.633139131579886
2.019091	0.672586066292502
2.020116	0.569046687719322
2.021142	0.638755593137802
2.022167	0.536878925621897
2.023192	0.676972221386272
2.024218	0.616349728843229
2.025243	0.604073528112051
2.026269	0.452754397471741
2.027294	0.506091044611514
2.028319	0.551653999713483
2.029345	0.551729560255009
2.03037	0.576018539616014
2.031395	0.519370185952987
2.032421	0.576834579312088
2.033446	0.643864859937743
2.034472	0.526392570812618
2.035497	0.560601710726964
2.036522	0.479550428088901
2.037548	0.466920814343853
2.038573	0.46189906320765
2.039599	0.399284098252177
2.040624	0.38576548347196
2.041649	0.39988105997242
2.042675	0.457475121655803
2.0437	0.475782202579806
2.044726	0.452811792978253
2.045751	0.492296638749039
2.046776	0.329542321063847
2.047802	0.379946652839581
2.048827	0.531474836098606
2.049853	0.419869356371679
2.050878	0.390286569128309
2.051903	0.389602923345639
2.052929	0.425539767625547
2.053954	0.39275323276895
2.054979	0.3249453490958
2.056005	0.492627273165201
2.05703	0.295169959429568
2.058056	0.456996459768126
2.059081	0.429070572772419
2.060106	0.792318556441815
2.061132	0.546918174639472
2.062157	0.432571466491097
2.063183	0.37634385126686
2.064208	0.255032766769672
2.065233	0.524487348678524
2.066259	0.555131813861037
2.067284	0.322500906307281
2.06831	0.445506344101375
2.069335	0.558612183705191
2.07036	0.536932571490926
2.071386	0.738165942049823
2.072411	0.517209446636638
2.073436	0.438697001564668
2.074462	0.587407919367318
2.075487	0.457759063696863
2.076513	0.373604330434878
2.077538	0.381683878423249
2.078563	0.405708224283296
2.079589	0.279972590769959
2.080614	0.726073150853369
2.08164	0.696773341171094
2.082665	0.310975775734295
2.08369	0.665282255595588
2.084716	0.483846847514759
2.085741	0.386832048920066
2.086767	0.587149058896695
2.087792	0.500139138579143
2.088817	0.382277720369134
2.089843	0.611651263791021
2.090868	0.273613973069432
2.091894	0.336104756555677
2.092919	0.332801724684709
2.093944	0.379824990924305
2.09497	0.485323358387879
2.095995	0.272221024053318
2.09702	0.554814041867739
2.098046	0.619422488625025
2.099071	0.709025890787655
2.100097	0.0907032506872975
2.101122	0.272158693145457
2.102147	0.474174405501337
2.103173	0.186876142675653
2.104198	0.639276490910609
2.105224	0.351006759715817
2.106249	0.236859486773318
2.107274	0.616813841843166
2.1083	0.325273845102283
2.109325	0.210880787345397
2.110351	0.0699699175784045
2.111376	0.29509011484864
2.112401	0.643102844954417
2.113427	0.0981579395779792
2.114452	0.187473158178503
2.115477	0.290130755085721
2.116503	0.262288899709421
2.117528	0.495889868761766
2.118554	0.328985835905802
2.119579	0.13084182018642
2.120604	0.798721938607476
2.12163	0.360677910318713
2.122655	0.509777690744947
2.123681	0.198795021495885
2.124706	0.257343087765536
2.125731	0.199000494276117
2.126757	0.343719652867751
2.127782	0.741159550864665
2.128808	0.37500272188775
2.129833	0.649718385470906
2.130858	0.161153591881974
2.131884	0.462276908393856
2.132909	0.583422451181372
2.133934	0.100656025452625
2.13496	0.321418562019477
2.135985	0.174332401466643
2.137011	0.647453856829066
2.138036	0.607581007215414
2.139061	0.314377544193086
2.140087	0.311333167138318
2.141112	0.706743423044907
2.142138	0.374762635502957
2.143163	0.495473964683791
2.144188	0.303672153705272
2.145214	1.23098405791826
2.146239	1.0938605036207
2.147265	0.579878678547633
2.14829	0.511320267051352
2.149315	0.677067705618447
2.150341	0.441101373773617
2.151366	1.78517180180281
2.152392	1.02886136641717
2.153417	1.0784362421719
2.154442	1.27597249144222
2.155468	0.243399049488796
2.156493	0.826702474140279
2.157518	0.376364269821334
2.158544	0.742034827188857
2.159569	0.508045879101777
2.160595	2.20360230460674
2.16162	5.55595144023188
2.162645	0.669640536925339
2.163671	1.21769140194246
2.164696	0.928484990110584
2.165722	0.453502624801628
2.166747	1.29454193639012
2.167772	1.46708151706051
2.168798	0.291409950616111
2.169823	1.51805103766278
2.170849	4.11374971173551
2.171874	1.51817157681649
2.172899	6.33102594398515
2.173925	1.43803945291522
2.17495	4.15993566650832
2.175975	0.553241328469876
2.177001	1.33528041195056
2.178026	0.635443175354724
2.179052	1.58483779540047
2.180077	2.72523202182501
2.181102	0.754518139358798
2.182128	0.359633918550501
2.183153	0.408719539202157
2.184179	0.965866888019997
2.185204	1.43519246356749
2.186229	4.87002261487194
2.187255	0.286526178403013
2.18828	1.8890146980079
2.189306	1.98279116904755
2.190331	2.5694934865776
2.191356	2.63568519152796
2.192382	2.19478311176636
2.193407	1.97856619508421
2.194433	0.401291566644861
2.195458	1.01286880701842
2.196483	1.19202540587225
2.197509	1.14128664366671
2.198534	1.86204118087051
2.199559	5.25945353978001
2.200585	0.715857431605788
2.20161	2.12964660103869
2.202636	7.83630469233234
2.203661	1.08893523825835
2.204686	2.52639919459316
2.205712	0.292055930624455
2.206737	0.606217397911876
2.207763	0.887010853864266
2.208788	0.354178336623272
2.209813	2.18363181271865
2.210839	8.42954202319153
2.211864	0.859589924762935
2.21289	0.437570152767542
2.213915	0.796741157391374
2.21494	1.142454562878
2.215966	1.43680445303531
2.216991	1.18044573448764
2.218016	2.93107686097916
2.219042	0.998802677986144
2.220067	0.713016395516908
2.221093	0.420952953325316
2.222118	0.183758300253483
2.223143	7.09023132922832
2.224169	0.852256351857546
2.225194	2.02912826436849
2.22622	0.740626637441005
2.227245	0.870424504550672
2.22827	1.3108612901286
2.229296	0.943515700897814
2.230321	0.294026923058993
2.231347	0.54316762059537
2.232372	2.1233518506231
2.233397	0.662782924039574
2.234423	1.01676637648873
2.235448	4.34340226209563
2.236473	0.870750397900404
2.237499	2.38244289597148
2.238524	0.593390020129005
2.23955	0.346728040651996
2.240575	4.93767288390013
2.2416	4.46919282214744
2.242626	1.61542852415341
2.243651	0.794161235708673
2.244677	0.613622647081797
2.245702	2.10112018311089
2.246727	0.513934196518962
2.247753	2.3533385985504
2.248778	5.32749461285666
2.249804	0.495680400353974
2.250829	0.241163693802107
2.251854	1.88247871214861
2.25288	2.77610583306293
2.253905	2.13542763085528
2.254931	0.425220006566914
2.255956	0.91897517550053
2.256981	0.760267721078823
2.258007	1.26700113108554
2.259032	1.6611084154948
2.260057	3.7165535583983
2.261083	0.108572590044739
2.262108	2.29702958741825
2.263134	0.893072980049392
2.264159	0.445639036163756
2.265184	2.20568539319974
2.26621	0.716900923550199
2.267235	0.420725004719134
2.268261	2.33267935860465
2.269286	0.588142966210478
2.270311	0.911825141714531
2.271337	0.722566211359407
2.272362	1.29491669304336
2.273388	2.94842377511414
2.274413	1.14566387114831
2.275438	0.763867042558589
2.276464	0.25920387786324
2.277489	1.17113279057466
2.278514	3.02854612623563
2.27954	5.83151891711741
2.280565	3.75306472117023
2.281591	3.80388417615425
2.282616	0.806709692886381
2.283641	2.19314931031736
2.284667	0.0565437692235363
2.285692	2.0641336585179
2.286718	4.71559743165362
2.287743	0.873405610531719
2.288768	1.85255298218597
2.289794	1.50534163401144
2.290819	4.55129414603694
2.291845	5.23867381639112
2.29287	2.13087270705565
2.293895	0.0915222919687974
2.294921	0.606197680293756
2.295946	0.668811281351732
2.296972	8.87897468464763
2.297997	0.905743682911778
2.299022	1.49755902423165
2.300048	2.36402089686839
2.301073	5.34930454926613
2.302098	5.12512155085957
2.303124	1.47932447214497
2.304149	3.22980602514714
2.305175	0.621911242886265
2.3062	2.28896756405457
2.307225	2.6028965256023
2.308251	6.67713703411031
2.309276	1.87262336369556
2.310302	1.00881094514523
2.311327	1.34307337589565
2.312352	1.76736245324783
2.313378	0.417222754268397
2.314403	3.21509917719891
2.315429	0.952387654297859
2.316454	0.641411339094091
2.317479	2.71948107704863
2.318505	2.12334288582678
2.31953	6.73867177027001
2.320555	0.964399210636993
2.321581	0.823823900145991
2.322606	3.05245280308922
2.323632	0.534918260903757
2.324657	0.455461008675266
2.325682	1.86675632991388
2.326708	0.251335535707243
2.327733	0.953519305003272
2.328759	0.230056761180496
2.329784	0.570045543158061
2.330809	3.77251282804649
2.331835	0.641144628376922
2.33286	4.90388118910412
2.333886	1.23999377950937
2.334911	0.611025508024217
2.335936	1.16499384507339
2.336962	4.87487058779559
2.337987	0.466972427170793
2.339012	1.44220851279623
2.340038	0.354071418529033
2.341063	1.21325822776316
2.342089	0.587105285911533
2.343114	0.67344760681019
2.344139	1.18385627703301
2.345165	0.689427631629918
2.34619	0.471061569174091
2.347216	2.66311066109529
2.348241	0.65377055134539
2.349266	2.59534613170108
2.350292	1.09823846321114
2.351317	0.992909097353301
2.352343	1.30604609485072
2.353368	2.10647524786911
2.354393	1.70790329164379
2.355419	1.76417507383369
2.356444	1.92529777191787
2.35747	0.170339135989318
2.358495	13.4584397682341
2.35952	0.610170249850305
2.360546	0.998185971715681
2.361571	1.28148686261803
2.362596	1.13062018801674
2.363622	1.75100848403898
2.364647	0.240609402616258
2.365673	0.739246029013278
2.366698	0.509314068907804
2.367723	0.732178728480549
2.368749	3.00956997325802
2.369774	0.716301699318583
2.3708	0.553428213323454
2.371825	1.91671117151181
2.37285	1.58285484840361
2.373876	3.02547563874646
2.374901	0.291879774452239
2.375927	0.700521987822963
2.376952	1.67952969711561
2.377977	3.8001505618674
2.379003	3.79692513613169
2.380028	1.24416493781727
2.381053	1.35477728417513
2.382079	0.511693513167285
2.383104	2.53205003632542
2.38413	3.24738855168102
2.385155	1.70504459669374
2.38618	0.687582904716536
2.387206	0.83950736473114
2.388231	0.823246578379259
2.389257	0.395778903687548
2.390282	0.70662251620069
2.391307	0.626357198817085
2.392333	1.01528942343582
2.393358	1.76364835851892
2.394384	1.07851679427576
2.395409	0.170443995821227
2.396434	0.684050097985215
2.39746	2.14854842467488
2.398485	0.590517321785625
2.399511	1.38109145830715
2.400536	3.77594696739514
2.401561	0.237325236626054
2.402587	0.446520944678731
2.403612	1.18532294780406
2.404637	1.0164939059658
2.405663	2.55196657656077
2.406688	5.49213361850563
2.407714	1.9312444824908
2.408739	0.594152640851339
2.409764	0.562801716941312
2.41079	0.977889971277885
2.411815	1.05452255648269
2.412841	0.525405662430203
2.413866	3.77091903136129
2.414891	0.235623485568378
2.415917	0.942906644954183
2.416942	0.477408606203475
2.417968	0.365135161155018
2.418993	0.744034406077195
2.420018	0.35114056593065
2.421044	0.484562176054987
2.422069	1.28833864213702
2.423094	1.99052512364622
2.42412	0.606436806329949
2.425145	0.541940693054004
2.426171	0.536854789488016
2.427196	0.549043749651338
2.428221	0.131033528152819
2.429247	0.670523463705327
2.430272	0.254972648114639
2.431298	0.571288744823463
2.432323	0.760973338477109
2.433348	0.581975027058338
2.434374	0.350950805630795
2.435399	0.854811232595346
2.436425	1.12064530681731
2.43745	1.77963362391299
2.438475	1.21128037910072
2.439501	0.373861236133198
2.440526	0.225143891092093
2.441551	1.37025167201952
2.442577	0.256813611224081
2.443602	0.527190371836177
2.444628	1.20605458770145
2.445653	0.275939459800126
2.446678	0.682926979448147
2.447704	0.908334269861335
2.448729	0.462014598474413
2.449755	0.198889179089166
2.45078	0.210401326992014
[truncated: 48 more rows]
