# Supplementary material for: Nanoscale magnonic Fabry-Pérot resonator for low-loss spin-wave manipulation
Source: Nat Commun. 2021 Apr 16;12:2293. doi: 10.1038/s41467-021-22520-6 (PMC8052321; doi:10.1038/s41467-021-22520-6)
Supplement: Supplementary file 4 — Source Data [file 41467_2021_22520_MOESM4_ESM.zip › Source data/FigS11/FigS11b_middle panel_fit.txt]

1.311572	0.0824788264600032
1.312597	0.0632227613205432
1.313622	0.0727658424440785
1.314648	0.0992454289064871
1.315673	0.115803216804511
1.316699	0.140217852305374
1.317724	0.180432260614077
1.318749	0.230500709293149
1.319775	0.23205747159888
1.3208	0.288160564399669
1.321826	0.327230137591264
1.322851	0.378644539314632
1.323876	0.358331319676134
1.324902	0.42378172337788
1.325927	0.418498312676842
1.326953	0.495593945428478
1.327978	0.531026695856167
1.329003	0.600676846829634
1.330029	0.602323852659146
1.331054	0.57495009714435
1.33208	0.657709119693089
1.333105	0.667209022725387
1.33413	0.686685668606435
1.335156	0.726294952256144
1.336181	0.727049344162079
1.337206	0.798221042313038
1.338232	0.819564117626763
1.339257	0.831138697648139
1.340283	0.793109717814471
1.341308	0.848179675734438
1.342333	0.812241167590396
1.343359	0.836894324468019
1.344384	0.875921930658989
1.34541	0.819784839764776
1.346435	0.852561165646085
1.34746	0.833088390006462
1.348486	0.796584091008858
1.349511	0.79652408514034
1.350537	0.7318900826516
1.351562	0.735768679162856
1.352587	0.729784409906405
1.353613	0.751740054003763
1.354638	0.703423880991894
1.355663	0.712922791609289
1.356689	0.70319886630047
1.357714	0.70709614762233
1.35874	0.674710674386607
1.359765	0.678214924202534
1.36079	0.638428433503529
1.361816	0.626778729957564
1.362841	0.608491781771722
1.363867	0.577495849669849
1.364892	0.538222601751648
1.365917	0.58516839856519
1.366943	0.519540940152762
1.367968	0.464353864061178
1.368994	0.497863453064831
1.370019	0.478832183773867
1.371044	0.401027835142819
1.37207	0.395010260702151
1.373095	0.36988549485508
1.374121	0.363467530400684
1.375146	0.308641224447867
1.376171	0.331188402629211
1.377197	0.277471288705613
1.378222	0.262306934548261
1.379247	0.235698172159325
1.380273	0.219111078712177
1.381298	0.19485255824897
1.382324	0.179388968228128
1.383349	0.146739638219465
1.384374	0.124438182398863
1.3854	0.0992463744749088
1.386425	0.0649789223322914
1.387451	0.0381685142218375
1.388476	0.0308860052083215
1.389501	0.0404347175218489
