# Supplementary material for: Nanoscale magnonic Fabry-Pérot resonator for low-loss spin-wave manipulation
Source: Nat Commun. 2021 Apr 16;12:2293. doi: 10.1038/s41467-021-22520-6 (PMC8052321; doi:10.1038/s41467-021-22520-6)
Supplement: Supplementary file 4 — Source Data [file 41467_2021_22520_MOESM4_ESM.zip › Source data/FigS11/FigS11b_upper panel_exp.txt]

0.4010254	1.43072885067863
0.4020508	1.32298275094321
0.4030762	1.27657523183985
0.4041016	0.912360881621076
0.405127	0.188565878950665
0.4061523	0.715802623326574
0.4071777	0.423999799641952
0.4082031	3.71965594265758
0.4092285	1.99090447171476
0.4102539	1.46119653509672
0.4112793	1.20927797772531
0.4123047	1.21712525294989
0.4133301	1.63447062053128
0.4143555	0.857259796615202
0.4153809	4.71461498463905
0.4164062	0.415516179810657
0.4174316	0.527199132328959
0.418457	1.07161333316139
0.4194824	1.37999533919703
0.4205078	0.544845335739614
0.4215332	0.258917189756138
0.4225586	1.4119267358492
0.423584	1.04976501501995
0.4246094	0.725536142207152
0.4256348	0.585041591998612
0.4266601	0.612831392049104
0.4276855	0.397633766415127
0.4287109	1.91945446015336
0.4297363	0.734567228194796
0.4307617	1.44836385642764
0.4317871	4.75717059900421
0.4328125	1.49427483060686
0.4338379	2.51306621218454
0.4348633	0.703289845541331
0.4358887	1.46375403616908
0.436914	0.781446265299056
0.4379394	0.760422677990988
0.4389648	2.88766275096647
0.4399902	1.20360251359953
0.4410156	1.50202723474589
0.442041	7.85722324839234
0.4430664	2.13623915356413
0.4440918	0.330483060161396
0.4451172	1.53583077865053
0.4461426	0.785105716639444
0.4471679	1.25697106823537
0.4481933	1.8107458334896
0.4492187	1.2063375088506
0.4502441	1.73242939583008
0.4512695	1.18847568009528
0.4522949	0.0627599061948138
0.4533203	1.86276565925938
0.4543457	0.570840855477506
0.4553711	0.521481476715656
0.4563965	3.20328679351484
0.4574218	1.79596899141499
0.4584472	1.90127135443851
0.4594726	0.424701096411495
0.460498	1.19332972196548
0.4615234	1.27983213563374
0.4625488	0.644080748044678
0.4635742	0.59253058277735
0.4645996	0.665144180710415
0.465625	0.680822157346196
0.4666504	0.684409110299033
0.4676757	0.608199321638552
0.4687011	2.2285869117913
0.4697265	0.926611501561723
0.4707519	3.4271095379444
0.4717773	3.70501802847742
0.4728027	0.75441824668582
0.4738281	0.270557348130948
0.4748535	1.159037016182
0.4758789	1.86598044319431
0.4769043	1.55812270947969
0.4779296	2.76460314354049
0.478955	0.834063193972086
0.4799804	0.219130507070644
0.4810058	1.78302008485689
0.4820312	0.534895909374643
0.4830566	0.585786573117868
0.484082	1.23693297187874
0.4851074	2.15630691615434
0.4861328	2.00542480952025
0.4871582	2.35664561655622
0.4881835	0.986531782653416
0.4892089	0.570874141931655
0.4902343	0.865355035910278
0.4912597	1.91727421583946
0.4922851	0.277458174843667
0.4933105	1.63636030263372
0.4943359	0.490257883330207
0.4953613	0.864222348491806
0.4963867	0.418516685082502
0.4974121	2.44484013601621
0.4984374	1.21697581187386
0.4994628	2.59315755500708
0.5004882	3.2140222334203
0.5015136	5.28101052426252
0.502539	1.00591507466812
0.5035644	0.680743968332392
0.5045898	0.932437737106948
0.5056152	1.64851957928547
0.5066406	3.4909102415049
0.507666	2.66922764113558
0.5086913	3.23241056731082
0.5097167	1.11224479824231
0.5107421	0.906667842427359
0.5117675	1.24604707131459
0.5127929	7.24267661713922
0.5138183	0.242569888794241
0.5148437	1.03875786659515
0.5158691	0.913112780934952
0.5168945	0.691547001686327
0.5179199	0.346264857810117
0.5189452	5.72112718734434
0.5199706	1.28828937796583
0.520996	0.0350129127197635
0.5220214	1.32421291380809
0.5230468	0.584685131910303
0.5240722	1.14375382473776
0.5250976	4.3749008969132
0.526123	2.21258990050092
0.5271484	2.14493685152855
0.5281737	0.436522700510796
0.5291991	1.54214026864027
0.5302245	1.83496658536394
0.5312499	0.31266015402333
0.5322753	0.567068984905769
0.5333007	0.563521179216029
0.5343261	0.378403318220835
0.5353515	1.09718627667523
0.5363769	2.44642354163772
0.5374023	1.39861695166571
0.5384277	0.825698183234436
0.539453	1.05539199588739
0.5404784	0.336469973825318
0.5415038	0.734184052473505
0.5425292	1.17665382716793
0.5435546	1.37097916865605
0.54458	0.66464242755822
0.5456054	0.959879608276304
0.5466308	0.556387369319296
0.5476562	17.576317920552
0.5486816	0.424916670893558
0.5497069	3.10952377232387
0.5507323	1.09944079783423
0.5517577	0.711186802539268
0.5527831	0.443661456214991
0.5538085	4.18544358793929
0.5548339	2.81695069102513
0.5558593	1.39612421960232
0.5568847	2.28815559517548
0.5579101	2.88188683919162
0.5589354	2.42006440373777
0.5599608	4.71288159239043
0.5609862	4.53521395361336
0.5620116	1.49903194903881
0.563037	12.055679516444
0.5640624	3.96452033531965
0.5650878	7.30017161458101
0.5661132	2.80245092557122
0.5671386	44.1161577134073
0.568164	4.59567058576038
0.5691894	5.51040398280171
0.5702147	5.65137006552539
0.5712401	7.91769398061357
0.5722655	4.81048221079734
0.5732909	3.34744922634843
0.5743163	7.3230421673725
0.5753417	8.44403322842792
0.5763671	6.1077443235722
0.5773925	10.5334638854907
0.5784179	6.57886965817084
0.5794433	5.0792495624431
0.5804686	7.96100568466165
0.581494	4.85967974649537
0.5825194	6.71940681096352
0.5835448	6.12884462314611
0.5845702	7.56828209299037
0.5855956	8.44244671302082
0.586621	8.40881067292348
0.5876464	6.60489145665362
0.5886718	5.94042193508073
0.5896972	7.46925189335503
0.5907225	5.12002181812696
0.5917479	5.67805082461189
0.5927733	4.18754062508144
0.5937987	5.19740123702736
0.5948241	3.8223529405994
0.5958495	3.40377117160082
0.5968749	3.80128010078495
0.5979003	2.8401005827065
0.5989257	3.30492874875749
0.5999511	2.04481698807556
0.6009764	2.49821159398898
0.6020018	2.14574658656259
0.6030272	1.72196530986006
0.6040526	1.83020263815035
0.605078	1.7943163142433
0.6061034	1.77738430486654
0.6071288	1.57831117786849
0.6081542	1.31737502574823
0.6091796	1.57078964629144
0.610205	1.11310884840375
0.6112303	1.31366085776056
0.6122557	1.10683155729415
0.6132811	1.17147863834497
0.6143065	1.02923989549979
0.6153319	1.2992910148522
0.6163573	1.26452861578462
0.6173827	1.59718340147041
0.6184081	1.40100709093377
0.6194335	1.25004057691915
0.6204589	1.19992637686822
0.6214842	1.26970328340316
0.6225096	1.3679496798732
0.623535	1.20273174269841
0.6245604	1.4071829216867
0.6255858	1.07899330824972
0.6266112	1.05529441876025
0.6276366	1.41766976270655
0.628662	1.15575152415837
0.6296874	1.14515983041416
0.6307128	1.07190615296438
0.6317381	1.18031495015664
0.6327635	1.08137874520084
0.6337889	1.18513603649376
0.6348143	1.13757678163893
0.6358397	1.04747228192383
0.6368651	0.904976962704957
0.6378905	1.1685983328085
0.6389159	0.939528204132316
0.6399413	1.0836927281777
0.6409667	1.26857786071771
0.641992	1.12926732489112
0.6430174	1.23691055770911
0.6440428	1.23818438789333
0.6450682	1.37030238718903
0.6460936	1.25505620466132
0.647119	1.25603294986712
0.6481444	1.48356162681495
0.6491698	1.65155826738945
0.6501952	1.30109576175064
0.6512206	1.3616683999106
0.6522459	1.60384837074027
0.6532713	1.64502199819359
0.6542967	1.52443416397515
0.6553221	1.5807063386937
0.6563475	1.38635499507297
0.6573729	1.16780026705633
0.6583983	1.43396332690405
0.6594237	1.3877167963566
0.6604491	1.43425192773197
0.6614745	1.17334150059173
0.6624998	1.02216544296394
0.6635252	1.06179272536878
0.6645506	1.04749913001328
0.665576	1.04023527168101
0.6666014	1.07688609210445
0.6676268	0.899872183403546
0.6686522	0.990464781737427
0.6696776	1.06234443247408
0.670703	0.949554705389206
0.6717284	1.16181601899216
0.6727537	0.802683219353158
0.6737791	1.10432867737884
0.6748045	0.899741434659491
0.6758299	1.17586025811984
0.6768553	1.00566179033847
0.6778807	0.984343968024774
0.6789061	0.851923434417107
0.6799315	0.787342533873836
0.6809569	0.926145995313759
0.6819823	0.969843035341384
0.6830076	0.908446232283472
0.684033	1.21998878656039
0.6850584	1.07118634825461
0.6860838	1.04163727235368
0.6871092	0.932708097988503
0.6881346	1.082049031711
0.68916	1.07051835394792
0.6901854	1.03828155965384
0.6912108	0.921967216602933
0.6922362	1.06604222360057
0.6932615	0.949385197405324
0.6942869	0.847408373763102
0.6953123	0.945372121029623
0.6963377	0.792467466016427
0.6973631	1.07766420765981
0.6983885	0.969432840226258
0.6994139	1.00521486626026
0.7004393	1.12390832595149
0.7014647	0.926267943847187
0.7024901	0.963950277933234
0.7035154	0.929511703852844
0.7045408	0.858899651622996
0.7055662	0.911408269526679
0.7065916	0.838616237487281
0.707617	0.800552405130269
0.7086424	0.994505403383044
0.7096678	0.958629544656359
0.7106932	0.848245498333549
0.7117186	0.989940849134634
0.712744	0.932596953920933
0.7137693	0.86460976780825
0.7147947	0.865343866361773
0.7158201	0.825145882777105
0.7168455	0.718784034308496
0.7178709	0.741779632108124
0.7188963	0.875075328957566
0.7199217	0.825943525995073
0.7209471	0.783015324912649
0.7219725	0.780267331003563
0.7229979	0.660223745072967
0.7240232	0.848385309926008
0.7250486	0.906146482476893
0.726074	0.759993832083491
0.7270994	0.60663775891177
0.7281248	0.749024515251381
0.7291502	0.621667456172364
0.7301756	0.799402950926549
0.731201	0.737171224602515
0.7322264	0.807186792502016
0.7332518	0.574999374180194
0.7342771	0.629547785482015
0.7353025	0.652216203502431
0.7363279	0.660615352534993
0.7373533	0.704215631656025
0.7383787	0.776163829396801
0.7394041	0.661634733638729
0.7404295	0.670217589145905
0.7414549	0.598395364099459
0.7424803	0.655052796014764
0.7435057	0.710404093846112
0.744531	0.682531973452806
0.7455564	0.666039051692203
0.7465818	0.693382653439893
0.7476072	0.658621034649067
0.7486326	0.690396462252098
0.749658	0.651600302193833
0.7506834	0.75485559436926
0.7517088	0.746946798893982
0.7527342	0.869911235992313
0.7537596	0.752612819052303
0.7547849	0.786263828645469
0.7558103	0.811049015659268
0.7568357	0.760366267016754
0.7578611	0.867524895488268
0.7588865	0.874626971781414
0.7599119	0.820486982532312
0.7609373	0.762421009254399
0.7619627	0.668483120895703
0.7629881	0.784388077314918
0.7640135	0.770018963378631
0.7650388	0.774393932453254
0.7660642	0.743812790472061
0.7670896	0.723051736548705
0.768115	0.826773232462834
0.7691404	0.755073741037901
0.7701658	0.764519469642
0.7711912	0.78023973266524
0.7722166	0.627595901953937
0.773242	0.710337974331125
0.7742674	0.744213810656262
0.7752927	0.714469888911874
0.7763181	0.668071518017598
0.7773435	0.661021391732792
0.7783689	0.633440800602247
0.7793943	0.5872845446327
0.7804197	0.617154346478864
0.7814451	0.515183010233924
0.7824705	0.521942912007251
0.7834959	0.484632233590792
0.7845213	0.546037030593779
0.7855466	0.521070362686741
0.786572	0.471082165931795
0.7875974	0.445497115822188
0.7886228	0.407142707605075
0.7896482	0.46049711047895
0.7906736	0.398110406363618
0.791699	0.355179239196122
0.7927244	0.372282904675961
0.7937498	0.364940181926743
0.7947752	0.335594500722079
0.7958005	0.370871623717089
0.7968259	0.347278212542761
0.7978513	0.346157308832517
0.7988767	0.361098800675706
0.7999021	0.359428140284218
0.8009275	0.407709379034593
0.8019529	0.31153377666035
0.8029783	0.382097605922273
0.8040037	0.404357202462376
0.8050291	0.441427335967917
0.8060544	0.395344169945902
0.8070798	0.427141506040529
0.8081052	0.465389139552641
0.8091306	0.492596100809543
0.810156	0.46464831221691
0.8111814	0.532301669111703
0.8122068	0.560577963794968
0.8132322	0.528918365406255
0.8142576	0.607613694854067
0.815283	0.536401415073632
0.8163083	0.586516634845212
0.8173337	0.689057742219946
0.8183591	0.611734255047036
0.8193845	0.716762086339023
0.8204099	0.695594891763715
0.8214353	0.656162632785539
0.8224607	0.743802225955883
0.8234861	0.815466896761836
0.8245115	0.732534001554842
0.8255369	0.805091110419281
0.8265622	0.759442179786686
0.8275876	0.876352703346446
0.828613	0.806124728265708
0.8296384	0.810863519976307
0.8306638	0.788600963307342
0.8316892	0.769271022991346
0.8327146	0.786141331975528
0.83374	0.837368979234753
0.8347654	0.791769854995051
0.8357908	0.784191911599811
0.8368161	0.751991549698828
0.8378415	0.730330133761458
0.8388669	0.753309255247804
0.8398923	0.624982485388044
0.8409177	0.679760121570957
0.8419431	0.679533261067003
0.8429685	0.521082703468295
0.8439939	0.603658454374653
0.8450193	0.568694068462516
0.8460447	0.497958356853817
0.84707	0.478508220099801
0.8480954	0.457669612195939
0.8491208	0.405457424523609
0.8501462	0.422640273392978
0.8511716	0.348270031554365
0.852197	0.330310495226993
0.8532224	0.304406058649564
0.8542478	0.291450669858795
0.8552732	0.297083478144651
0.8562986	0.235869301629766
0.8573239	0.303008397909734
0.8583493	0.243208626600457
0.8593747	0.255691094299001
0.8604001	0.253742119636136
0.8614255	0.231760051761427
0.8624509	0.257006873076579
0.8634763	0.228713354806391
0.8645017	0.24236712313383
0.8655271	0.245891599933748
0.8665525	0.284238706554506
0.8675778	0.289676878728455
0.8686032	0.263181814984202
0.8696286	0.260692243324861
0.870654	0.2920389491931
0.8716794	0.279938431096264
0.8727048	0.315997374181094
0.8737302	0.330405517181143
0.8747556	0.334505655421757
0.875781	0.402072389776084
0.8768064	0.427381016367242
0.8778317	0.432528354308521
0.8788571	0.397437006304522
0.8798825	0.446824413172083
0.8809079	0.395778710838711
0.8819333	0.393310567300691
0.8829587	0.459183821498407
0.8839841	0.455550404039252
0.8850095	0.506113793181113
0.8860349	0.468169336534111
0.8870603	0.546109465901759
0.8880856	0.558388868609662
0.889111	0.551403399010124
0.8901364	0.536900428858698
0.8911618	0.627922929456955
0.8921872	0.630289900096304
0.8932126	0.555364212268664
0.894238	0.627806636670797
0.8952634	0.637769178016778
0.8962888	0.70396427955577
0.8973142	0.684255610593404
0.8983395	0.663826932417893
0.8993649	0.728652967631453
0.9003903	0.695167001414409
0.9014157	0.592127830078957
0.9024411	0.697277118446649
0.9034665	0.683329112187874
0.9044919	0.68112685087859
0.9055173	0.621384501685258
0.9065427	0.604329738471271
0.9075681	0.692843577476293
0.9085934	0.626748642157694
0.9096188	0.584327286738307
0.9106442	0.695264889338884
0.9116696	0.59095918684626
0.912695	0.629434496678127
0.9137204	0.576931678718067
0.9147458	0.593714869251636
0.9157712	0.606875621515777
0.9167966	0.545366592262977
0.917822	0.505598553177338
0.9188473	0.482155735750858
0.9198727	0.485007942228934
0.9208981	0.515971212959288
0.9219235	0.48547893775083
0.9229489	0.412689567620651
0.9239743	0.380699118923759
0.9249997	0.38007093831108
0.9260251	0.378058280273188
0.9270505	0.388577481647944
0.9280759	0.385147976496425
0.9291012	0.359698599120981
0.9301266	0.348547632621341
0.931152	0.332505061633393
0.9321774	0.341238673206241
0.9332028	0.301989807092025
0.9342282	0.269431414293387
0.9352536	0.275199124467298
0.936279	0.262347973487035
0.9373044	0.261926275106443
0.9383298	0.229851435869185
0.9393551	0.278249864254381
0.9403805	0.24885252203541
0.9414059	0.247857248788035
0.9424313	0.247762753669182
0.9434567	0.215366938452125
0.9444821	0.207808382200853
0.9455075	0.23752184988957
0.9465329	0.223653476209529
0.9475583	0.223315874918038
0.9485837	0.274946118469043
0.949609	0.24403226966189
0.9506344	0.218055248759383
0.9516598	0.255094153806016
0.9526852	0.2625033541691
0.9537106	0.292094457742963
0.954736	0.313313274753555
0.9557614	0.349324289632124
0.9567868	0.339523908877134
0.9578122	0.390082828011191
0.9588376	0.358056941653942
0.9598629	0.401315584013766
0.9608883	0.390271696720394
0.9619137	0.438028433275159
0.9629391	0.496330014902633
0.9639645	0.5108387226412
0.9649899	0.496812368493145
0.9660153	0.504481766685289
0.9670407	0.502950493817495
0.9680661	0.545320615066029
0.9690915	0.539076991606565
0.9701168	0.638861674184011
0.9711422	0.640616993089426
0.9721676	0.653809585328152
0.973193	0.647177849451287
0.9742184	0.624888326781085
0.9752438	0.661635796744502
0.9762692	0.76207326058701
0.9772946	0.693042683914944
0.97832	0.722650515299409
0.9793454	0.734070108153214
0.9803707	0.747142581607957
0.9813961	0.698037604475287
0.9824215	0.702751059034641
0.9834469	0.714854785320807
0.9844723	0.714580453257817
0.9854977	0.756551890546887
0.9865231	0.682173309877805
0.9875485	0.71654107613843
0.9885739	0.698219753389061
0.9895993	0.621191474030107
0.9906246	0.663344090901004
0.99165	0.654869783605009
0.9926754	0.616784518434293
0.9937008	0.615641939438543
0.9947262	0.575394356190586
0.9957516	0.643452245194992
0.996777	0.559846255956011
0.9978024	0.540102669161068
0.9988278	0.527075076967874
0.9998532	0.548094174169904
1.000879	0.548350119794439
1.001904	0.533870339261178
1.002929	0.494437566139166
1.003955	0.487079237345521
1.00498	0.500374871348337
1.006005	0.497939840299947
1.007031	0.435094206853987
1.008056	0.445878927673324
1.009082	0.380015624181969
1.010107	0.392323268247821
1.011132	0.41254116677925
1.012158	0.403014113627691
1.013183	0.330628120849463
1.014209	0.321168586566851
1.015234	0.309084766633866
1.016259	0.294113241466534
1.017285	0.309593311045593
1.01831	0.317952118220296
1.019336	0.277725349951157
1.020361	0.294722376874313
1.021386	0.232284756629707
1.022412	0.215993309062532
1.023437	0.23947886718056
1.024463	0.242753905917065
1.025488	0.19238395900014
1.026513	0.192147010628552
1.027539	0.180217027953734
1.028564	0.166864590667864
1.029589	0.159062825191318
1.030615	0.127105807208231
1.03164	0.124363955686982
1.032666	0.128530603604468
1.033691	0.143279722699215
1.034716	0.155357146902
1.035742	0.16784297452024
1.036767	0.197699140125096
1.037793	0.205337077786841
1.038818	0.254092722300146
1.039843	0.253126295592208
1.040869	0.308291634121453
1.041894	0.343799920199285
1.04292	0.349801305384638
1.043945	0.376937507639383
1.04497	0.418782245798741
1.045996	0.438212673251372
1.047021	0.431444617626707
1.048046	0.473684506984215
1.049072	0.553051875400089
1.050097	0.557977358609578
1.051123	0.598379837091756
1.052148	0.485376553425822
1.053173	0.494174804979397
1.054199	0.613259237530978
1.055224	0.556008031259077
1.05625	0.648635673114491
1.057275	0.587335177632055
1.0583	0.591038294606825
1.059326	0.735060532613523
1.060351	0.604654306542471
1.061377	0.744408012154698
1.062402	0.59167176291744
1.063427	0.697274172807303
1.064453	0.717127162804077
1.065478	0.670397055807953
1.066504	0.718852715263951
1.067529	0.608591433748602
1.068554	0.66485335757848
1.06958	0.635497106321466
1.070605	0.688370889853897
1.07163	0.669684039729853
1.072656	0.637868161697446
1.073681	0.673253189154481
1.074707	0.618102270422162
1.075732	0.603403133338413
1.076757	0.698800306991845
1.077783	0.607123225252746
1.078808	0.608173357473742
1.079834	0.6189710349481
1.080859	0.651132043338957
1.081884	0.528254432107674
1.08291	0.592703826810415
1.083935	0.60404170996151
1.084961	0.559025046096334
1.085986	0.604805674223127
1.087011	0.52359656873195
1.088037	0.520748620938867
1.089062	0.504226199338009
1.090087	0.529204883774985
1.091113	0.497943746035663
1.092138	0.507578110880464
1.093164	0.511615558333165
1.094189	0.512362306385361
1.095214	0.451196761761682
1.09624	0.40440171147427
1.097265	0.458513398372912
1.098291	0.421873799558673
1.099316	0.450258625022578
1.100341	0.393145195444963
1.101367	0.337685101497364
1.102392	0.301224980037858
1.103418	0.262838501365454
1.104443	0.269553704937455
1.105468	0.239329702405471
1.106494	0.187132551101556
1.107519	0.169855116961228
1.108544	0.158211645906498
1.10957	0.112559039855865
1.110595	0.0930551514255498
1.111621	0.0885941986250783
1.112646	0.089563825889001
1.113671	0.105540093058568
1.114697	0.108884809990137
1.115722	0.118339313920978
1.116748	0.153618360723874
1.117773	0.21038255898488
1.118798	0.213097749810248
1.119824	0.27797863945505
1.120849	0.305148678592568
1.121875	0.297096322377815
1.1229	0.33450962699498
1.123925	0.383069368540669
1.124951	0.394617421698566
1.125976	0.428450535881843
1.127002	0.46213370887273
1.128027	0.434602031607359
1.129052	0.436948410603915
1.130078	0.465867737998542
1.131103	0.52574559089993
1.132128	0.568758276732309
1.133154	0.550661907612643
1.134179	0.565358248230352
1.135205	0.571218356517424
1.13623	0.521396480397701
1.137255	0.576132009829069
1.138281	0.633322581886317
1.139306	0.611644689136057
1.140332	0.606001170982642
1.141357	0.574148310475503
1.142382	0.573881887721383
1.143408	0.567412438229732
1.144433	0.648992523154819
1.145459	0.596713249615557
1.146484	0.610086603267716
1.147509	0.614048896901426
1.148535	0.669048856914415
1.14956	0.586885887837241
1.150585	0.626559928358476
1.151611	0.630604004230661
1.152636	0.673892054360028
1.153662	0.720689081106727
1.154687	0.647815505437658
1.155712	0.668903351518283
1.156738	0.627506279347049
1.157763	0.682950451914303
1.158789	0.681199111534563
1.159814	0.64142545328791
1.160839	0.633909649644129
1.161865	0.648554895907984
1.16289	0.649098268427466
1.163916	0.653963900681883
1.164941	0.683519017055455
1.165966	0.674438505008982
1.166992	0.679461195226227
1.168017	0.615667264548391
1.169042	0.610147832404747
1.170068	0.641412615675887
1.171093	0.579233455367653
1.172119	0.561566319286417
1.173144	0.589689175179168
1.174169	0.549124971002924
1.175195	0.54706164968899
1.17622	0.540730438974929
1.177246	0.537243831261666
1.178271	0.488080074899548
1.179296	0.507791263195294
1.180322	0.42302381134745
1.181347	0.437978434852917
1.182373	0.446146573156829
1.183398	0.423714959709765
1.184423	0.378062154972005
1.185449	0.351496285454247
1.186474	0.292649941117207
1.1875	0.258274691364202
1.188525	0.258301340164586
1.18955	0.257801946035525
1.190576	0.232669981055367
1.191601	0.219676031658111
1.192626	0.192832436834623
1.193652	0.183694539135651
1.194677	0.191645003732612
1.195703	0.201055094624003
1.196728	0.211262183660966
1.197753	0.209185864093945
1.198779	0.242102587497829
1.199804	0.236803614116628
1.20083	0.245612256481534
1.201855	0.260161716641977
1.20288	0.301064818952218
1.203906	0.323824328766635
1.204931	0.351958663945712
1.205957	0.350489038846643
1.206982	0.362177331721039
1.208007	0.356142916849743
1.209033	0.39254409222116
1.210058	0.335986186621249
1.211083	0.400532431236174
1.212109	0.370242715383264
1.213134	0.428279730673439
1.21416	0.440095509030828
1.215185	0.467017728723171
1.21621	0.526000500415479
1.217236	0.510008183636875
1.218261	0.478410004507466
1.219287	0.478720764443095
1.220312	0.505831314088441
1.221337	0.524294598740919
1.222363	0.575064221660785
1.223388	0.530971167394505
1.224414	0.47317322113988
1.225439	0.5700871528066
1.226464	0.573287559495241
1.22749	0.550672111094559
1.228515	0.584494975980695
1.229541	0.559190904790755
1.230566	0.56725314915254
1.231591	0.561805774386389
1.232617	0.546029354616007
1.233642	0.54167459161866
1.234667	0.632697940154466
1.235693	0.615466389030137
1.236718	0.589188782059398
1.237744	0.622373062080319
1.238769	0.531952081008904
1.239794	0.634825979437713
1.24082	0.64341717836241
1.241845	0.678582191301212
1.242871	0.589524236514188
1.243896	0.606310277717804
1.244921	0.639140504748708
1.245947	0.677179719845627
1.246972	0.609900162562726
1.247998	0.636544627166402
1.249023	0.591367080900051
1.250048	0.606072551118011
1.251074	0.605262640891077
1.252099	0.584615399937468
1.253124	0.608843717170452
1.25415	0.54274458802438
1.255175	0.511989069037628
1.256201	0.538176265200622
1.257226	0.496285207687065
1.258251	0.478545351721476
1.259277	0.487737023810481
1.260302	0.412730510177533
1.261328	0.402952672949209
1.262353	0.409848217809602
1.263378	0.454877914617188
1.264404	0.359808131353993
1.265429	0.347778095215251
1.266455	0.303589813327521
1.26748	0.288810452115548
1.268505	0.245958880664945
1.269531	0.243155420890367
1.270556	0.230177517519348
1.271582	0.195227131393456
1.272607	0.169862881774284
1.273632	0.153406841733984
1.274658	0.141677403679472
1.275683	0.122842306395977
1.276708	0.116962434167051
1.277734	0.103189034537535
1.278759	0.100734223199413
1.279785	0.103503625600877
1.28081	0.104365340142431
1.281835	0.110126801678826
1.282861	0.108895713910499
1.283886	0.101063660647639
1.284912	0.106458662136582
1.285937	0.105717207355532
1.286962	0.0954193070350854
1.287988	0.0836712258845231
1.289013	0.08204473177692
1.290039	0.0817366126990453
1.291064	0.0800261073796526
1.292089	0.0802019910194487
1.293115	0.089949229230906
1.29414	0.0681940159044917
1.295165	0.061676938996871
1.296191	0.0791490742832515
1.297216	0.0598587306123943
1.298242	0.0846184670597374
1.299267	0.0684051330985371
1.300292	0.068726773443755
1.301318	0.0731385798138275
1.302343	0.0744072384917705
1.303369	0.0749242510604097
1.304394	0.0622249138317074
1.305419	0.0639376559799153
1.306445	0.0323345996073944
1.30747	0.0347238280853944
1.308496	0.0462978338112919
1.309521	0.0402568862797596
1.310546	0.0348098121299156
1.311572	0.0521254136049398
1.312597	0.0463574355184281
1.313622	0.0603780300397415
1.314648	0.0373957623025637
1.315673	0.0755085314191921
1.316699	0.0514701128487481
1.317724	0.0951156427395763
1.318749	0.144691586955559
1.319775	0.0602310893195874
1.3208	0.0866676488553241
1.321826	0.129350727336973
1.322851	0.167341516027872
1.323876	0.135307546245482
1.324902	0.234251337811813
1.325927	0.127408638440915
1.326953	0.206706453642938
1.327978	0.225866489887301
1.329003	0.212891688423101
1.330029	0.272897302082759
1.331054	0.208025822277176
1.33208	0.276044944460578
1.333105	0.364773581335539
1.33413	0.350570118335916
1.335156	0.30171185454387
1.336181	0.252074301836787
1.337206	0.415268852622621
1.338232	0.294924936773739
1.339257	0.249782820328528
1.340283	0.434633510549151
1.341308	0.178874364945416
1.342333	0.336400624137149
1.343359	0.275347735059604
1.344384	0.353212954212726
1.34541	0.346529509568457
1.346435	0.252706325046989
1.34746	0.443732862097925
1.348486	0.41875189425177
1.349511	0.560198291911864
1.350537	0.411418502221692
1.351562	0.281456517816983
1.352587	0.295531826071901
1.353613	0.483747325937655
1.354638	0.394016028814794
1.355663	0.276397240142462
1.356689	0.184605450828494
1.357714	0.357701041685701
1.35874	0.276417584575024
1.359765	0.254440289314626
1.36079	0.139367537823375
1.361816	0.184779325336849
1.362841	0.255486389491914
1.363867	0.146488844246379
1.364892	0.254485874451799
1.365917	0.284190283551843
1.366943	0.146196621958162
1.367968	0.0629345046807695
1.368994	0.466165295184771
1.370019	0.692582251544249
1.371044	0.208968979184111
1.37207	0.472203469991642
1.373095	0.248139388737634
1.374121	0.453724439872039
1.375146	0.161143269792868
1.376171	0.211758897533331
1.377197	0.333930458098548
1.378222	0.416933895751889
1.379247	0.147385412361699
1.380273	0.2862231797147
1.381298	0.736526974540221
1.382324	0.526410509786125
1.383349	0.349020573526111
1.384374	0.881149503839729
1.3854	0.67003025263255
1.386425	0.518684092641638
1.387451	0.241870889962299
1.388476	0.305497331470784
1.389501	0.575347359352171
1.390527	0.669091246234196
1.391552	1.09504852406355
1.392578	0.588261492971156
1.393603	0.905355017880103
1.394628	0.893083753161717
1.395654	0.974401234877962
1.396679	0.473245861411172
1.397704	0.885913740129958
1.39873	0.621705858926988
1.399755	0.265954856332624
1.400781	1.06308753885643
1.401806	0.575667335982906
1.402831	1.08572941696806
1.403857	0.686420793417726
1.404882	0.827193429635528
1.405908	0.259531494885348
1.406933	1.1311479453662
1.407958	1.47150645323098
1.408984	0.138079042950172
1.410009	1.21559980803276
1.411035	0.64052002160425
1.41206	0.666893776691707
1.413085	0.721007580771245
1.414111	0.0857878398276028
1.415136	0.461278432398357
1.416161	0.472658933440226
1.417187	0.142575664970466
1.418212	0.190608461484261
1.419238	0.520262662718259
1.420263	0.470214634025243
1.421288	0.488574734940164
1.422314	0.600931452898301
1.423339	0.081121406214393
1.424365	0.577562813679743
1.42539	0.478263640402814
1.426415	0.327262168319595
1.427441	0.429134763527924
1.428466	0.22563568527938
1.429492	0.277473283496148
1.430517	0.293885727362268
1.431542	0.201902194139368
1.432568	0.297896002373436
1.433593	0.417588461462077
1.434619	0.215485915034321
1.435644	0.426743629613657
1.436669	0.194295064240364
1.437695	0.079117708988637
1.43872	0.140269479428004
1.439745	0.391578829353646
1.440771	0.353958631583195
1.441796	0.0763860821104961
1.442822	0.370753827828901
1.443847	0.277229977837839
1.444872	0.591210195527084
1.445898	0.590368468599554
1.446923	0.262370524477284
1.447949	0.137346686559708
1.448974	0.633840718864029
1.449999	0.206615780262427
1.451025	0.375645541294198
1.45205	0.336540195642411
1.453076	0.0517853871294208
1.454101	0.162171904048383
1.455126	0.199862816309178
1.456152	0.0643518221249332
1.457177	0.181622851751338
1.458202	0.239013362170404
1.459228	0.284426302389279
1.460253	0.0537648113229351
1.461279	0.258285509264255
1.462304	0.196252562947834
1.463329	0.675866386853429
1.464355	0.239026528729503
1.46538	0.396499681418693
1.466406	0.430410591910287
1.467431	0.223313071058437
1.468456	0.0729836519408314
1.469482	0.196683303505293
1.470507	0.0615848900156299
1.471533	0.591524109409226
1.472558	0.304625813240958
1.473583	0.271712366127954
1.474609	0.430598032467978
1.475634	0.229851774381175
1.47666	0.227271617084462
1.477685	0.344146495686578
1.47871	0.471373640113722
1.479736	0.427692511426062
1.480761	0.753590982791705
1.481786	0.598390681609962
1.482812	0.522173958466415
1.483837	0.687970379512888
1.484863	1.07882093135542
1.485888	0.674055266763931
1.486913	0.250676009348173
1.487939	0.92797729769978
1.488964	0.736579906719159
1.48999	0.511652095180074
1.491015	0.83630212738936
1.49204	1.3224833119671
1.493066	0.741051489893044
1.494091	0.685406186963714
1.495117	0.97554258871488
1.496142	0.542325155753434
1.497167	0.580284310861222
1.498193	1.27690805352138
1.499218	0.534347163161448
1.500243	1.26246404191527
1.501269	0.770291050663647
1.502294	0.639912501168642
1.50332	0.648867693182646
1.504345	0.806992587784453
1.50537	1.21419669110005
1.506396	0.854139636751027
1.507421	0.664980682943653
1.508447	0.303844947032442
1.509472	1.01820373062849
1.510497	0.764731632333491
1.511523	0.848880577110269
1.512548	1.00202631393079
1.513574	1.91521446086817
1.514599	0.542534781357071
1.515624	3.73778477058263
1.51665	1.29891557876231
1.517675	0.571074144360293
1.5187	1.37695320422334
1.519726	0.635381645520396
1.520751	1.20171355935651
1.521777	0.307954425258604
1.522802	1.77866269264117
1.523827	0.550517058053791
1.524853	1.01183183822985
1.525878	0.222047140093176
1.526904	0.953820064395229
1.527929	0.424878460855195
1.528954	0.441855455784334
1.52998	0.629185908631082
1.531005	2.74799729861053
1.532031	0.812345830334904
1.533056	0.192523928597405
1.534081	0.776315737322989
1.535107	0.97483812860267
1.536132	0.398509106296172
1.537158	1.91995654339201
1.538183	0.445125955244974
1.539208	0.897537662188489
1.540234	0.603526206609849
1.541259	0.694094580648086
1.542284	0.974486011298453
1.54331	0.394800807841429
1.544335	0.750555699504678
1.545361	0.154228814419277
1.546386	0.284320293736854
1.547411	1.33867341952441
1.548437	0.272994033606064
1.549462	0.766302951348112
1.550488	0.210525054159905
1.551513	0.902119883392874
1.552538	0.371929303569789
1.553564	0.472072063679601
1.554589	0.640530144526333
1.555615	0.448912692470516
1.55664	0.67884926170263
1.557665	1.87891971902055
1.558691	0.702666902230599
1.559716	1.19526691504973
1.560741	3.28163780093627
1.561767	0.895970445496773
1.562792	0.556181379898056
1.563818	0.498541740200465
1.564843	0.325437614663277
1.565868	0.182737569953499
1.566894	0.121914425379582
1.567919	1.21164851848993
1.568945	0.456992042453911
1.56997	0.645843033248054
1.570995	0.814518009381925
1.572021	0.229289018354224
1.573046	0.876984271939038
1.574072	1.43409590002472
1.575097	0.68371091414826
1.576122	0.44334487881376
1.577148	0.350476089154717
1.578173	4.01242193842678
1.579199	0.648372742922416
1.580224	0.469114739722072
1.581249	0.616779096470994
1.582275	0.266870129008747
1.5833	0.368332033645823
1.584325	0.547216577961726
1.585351	0.175721686855691
1.586376	0.250843375537024
1.587402	1.01145016885866
1.588427	0.159701722269896
1.589452	0.00240910834015279
1.590478	0.397220544751291
1.591503	0.176420397793101
1.592529	0.178691997418338
1.593554	0.209966643210335
1.594579	0.932673873810123
1.595605	0.392559856923979
1.59663	0.252096181890499
1.597656	0.0265529922931729
1.598681	0.437687287880619
1.599706	0.0471467992380799
1.600732	0.446112046330648
1.601757	0.725899169566438
1.602782	0.253329194742115
1.603808	0.525960705973045
1.604833	0.52861957286912
1.605859	0.410505607510888
1.606884	0.474761295935193
1.607909	0.202527618011802
1.608935	0.652702038987172
1.60996	1.40626874727853
1.610986	0.342975264307584
1.612011	0.481401636977069
1.613036	0.511455597134
1.614062	0.378511567281773
1.615087	0.669223483151497
1.616113	0.368964952224222
1.617138	0.442372050555539
1.618163	0.411824970198067
1.619189	0.430033668512946
1.620214	0.339995655982462
1.621239	0.571554738155881
1.622265	1.50352556945626
1.62329	0.226357302530721
1.624316	0.734801177384059
1.625341	1.40138370564042
1.626366	2.10369565256
1.627392	0.70690612645292
1.628417	0.95024799716805
1.629443	0.726276082943574
1.630468	0.713069190428161
1.631493	0.457144315968345
1.632519	0.266814568752665
1.633544	0.246505849830079
1.63457	0.565171128346356
1.635595	0.736874649522189
1.63662	0.27912577827624
1.637646	0.384567351691647
1.638671	0.152556758901671
1.639697	0.223144882038725
1.640722	0.603779088171565
1.641747	0.44300806956235
1.642773	1.78236560747863
1.643798	0.212672396467921
1.644823	0.590220158044442
1.645849	1.06666237249724
1.646874	0.518117088225045
1.6479	0.172442269389846
1.648925	0.349095086218881
1.64995	0.505111217983987
1.650976	0.454150940051509
1.652001	0.62232656900799
1.653027	0.864303644203532
1.654052	1.68806837288348
1.655077	0.27881924332672
1.656103	1.82768420442875
1.657128	0.304494840019065
1.658154	0.673631274685772
1.659179	1.74622019671006
1.660204	1.33234841081401
1.66123	1.15391803055965
1.662255	1.44377685584035
1.66328	0.0835646832807014
1.664306	0.486365876944444
1.665331	0.516888205466567
1.666357	0.497504430679025
1.667382	1.19426431101477
1.668407	0.369927857188337
1.669433	0.639799323196378
1.670458	0.832007149595771
1.671484	0.697922679720145
1.672509	0.387047242752411
1.673534	0.578414084712133
1.67456	0.490817710848413
1.675585	1.05764206683173
1.676611	1.16381806865973
1.677636	1.78975561871468
1.678661	0.299607521534529
1.679687	0.469685859735058
1.680712	1.1843728059901
1.681738	1.67771225456237
1.682763	0.305219962860832
1.683788	0.69191917473289
1.684814	0.323128813125202
1.685839	0.58374225187308
1.686864	2.00229593991361
1.68789	0.725442820733538
1.688915	0.266575679343614
1.689941	0.735675744271734
1.690966	1.56136084285545
1.691991	0.687769343106736
1.693017	0.605098857172251
1.694042	1.59295258480141
1.695068	7.30560988054979
1.696093	0.717819364226728
1.697118	0.644298942896601
1.698144	1.51895188318814
1.699169	0.432391663236414
1.700195	0.467812321098919
1.70122	0.870452172733084
1.702245	1.13027500375443
1.703271	0.34019980714255
1.704296	11.651523868566
1.705321	2.73866145195078
1.706347	1.14937052064591
1.707372	1.03944258958988
1.708398	0.424695882563654
1.709423	0.49630513438004
1.710448	0.828480337716066
1.711474	1.65799061099967
1.712499	7.68848867738009
1.713525	9.81579460980884
1.71455	1.94756591443114
1.715575	1.2741402704752
1.716601	1.93056206359622
1.717626	2.26702672335328
1.718652	1.32409346187853
1.719677	1.41658598494862
1.720702	2.15963477321342
1.721728	0.240264557359188
1.722753	0.744772970307782
1.723778	0.455456290047309
1.724804	1.05978721010833
1.725829	0.0989059879015382
1.726855	0.730577565534032
1.72788	2.97823510957169
1.728905	0.206669450208806
1.729931	1.49559758827221
1.730956	0.472599481520319
1.731982	1.89405719851435
1.733007	1.26937574068436
1.734032	1.29482589846732
1.735058	1.96122317373491
1.736083	0.185596077914577
1.737109	0.337404990139267
1.738134	0.246164061972403
1.739159	0.0410358771588882
1.740185	2.41508538624588
1.74121	0.288471787152093
1.742236	0.651571694314211
1.743261	9.34937067919071
1.744286	1.10502731862121
1.745312	3.76143021899936
1.746337	3.04186786568446
1.747362	1.3475772524598
1.748388	1.78630487367357
1.749413	2.97919933377224
1.750439	1.31400029836812
1.751464	0.818554267160564
1.752489	1.58354624717857
1.753515	2.16644985082342
1.75454	0.50714876379368
1.755566	0.518368945800165
1.756591	3.25136248598593
1.757616	0.508252995076736
1.758642	1.14551293247591
1.759667	1.1854880753477
1.760693	3.31267041915473
1.761718	1.4835506815756
1.762743	1.0976867657309
1.763769	2.63899555194163
1.764794	0.719993223659693
1.765819	0.615052159254218
1.766845	2.21998736505008
1.76787	1.94569430703317
1.768896	1.01641670091638
1.769921	1.63410639333137
1.770946	0.491141857510655
1.771972	0.343156834642862
1.772997	1.09893681085021
1.774023	5.87976142647491
1.775048	1.15904315510774
1.776073	1.43174961776303
1.777099	1.26561506702906
1.778124	1.6452256317837
1.77915	0.568134991700448
1.780175	0.452106034134566
1.7812	1.45295306167618
1.782226	0.704393836417429
1.783251	0.383995094351368
1.784277	0.802457486316247
1.785302	1.1678860245727
1.786327	0.979726959534217
1.787353	0.985995095730609
1.788378	0.513712830359254
1.789403	0.57711582920575
1.790429	0.443530131451806
1.791454	0.237462383207535
1.79248	0.6859501072091
1.793505	1.61420560637082
1.79453	0.246799114366349
1.795556	0.418785608225323
1.796581	0.426509489824738
1.797607	11.1538024925273
1.798632	1.04244214588277
1.799657	1.13510692770709
1.800683	1.24516539075991
1.801708	2.30488637408593
1.802734	1.30247957514011
1.803759	0.766680504082302
1.804784	2.42075423852074
1.80581	0.786358144840945
1.806835	0.0505480663704401
1.80786	2.1153539408497
1.808886	0.850778411856464
1.809911	0.442311892660606
1.810937	1.09980371463264
1.811962	0.570888741543347
1.812987	4.46335587173849
1.814013	1.91008261911919
1.815038	0.551391385326029
1.816064	1.48157393114659
1.817089	0.190747692264929
1.818114	0.243463837231315
1.81914	0.390525528187072
1.820165	2.55025220696488
1.821191	0.748685552001076
1.822216	1.95034299701581
1.823241	1.79033298385208
1.824267	0.789614541600698
1.825292	1.30920502453924
1.826317	0.309163872652825
1.827343	3.2155416256711
1.828368	0.709027013401711
1.829394	3.13666485932463
1.830419	0.179827923973153
1.831444	0.524227140474652
1.83247	1.37250513328865
1.833495	0.743960994275167
1.834521	4.59539571197099
1.835546	5.92976057854264
1.836571	0.788368397591418
1.837597	0.273223964165207
1.838622	7.04026872711282
1.839648	0.604799557129927
1.840673	0.262494812348087
1.841698	1.21917168403757
1.842724	0.844821130911911
1.843749	0.650216043811187
1.844775	0.352527613342363
1.8458	6.63483666808804
1.846825	0.994442702518158
1.847851	3.02465786811356
1.848876	0.886187930602494
1.849901	0.0767671418449114
1.850927	0.614527061594082
1.851952	0.938451337459147
1.852978	0.316484787733964
1.854003	1.73805419502199
1.855028	1.62630623942169
1.856054	1.20346984022033
1.857079	0.627861895600573
1.858105	0.500872928381557
1.85913	0.983302903942982
1.860155	2.28433711848199
1.861181	0.70576061720622
1.862206	0.514711803411274
1.863232	0.287668113101054
1.864257	0.425771360301046
1.865282	0.661032946490256
1.866308	0.271431309889178
1.867333	2.01095135296185
1.868358	0.359223656326496
1.869384	0.716989606144927
1.870409	0.338893698373563
1.871435	0.994367087871347
1.87246	0.491562265608609
1.873485	0.980148498986935
1.874511	0.873934453275185
1.875536	1.39179797645025
1.876562	2.15576228409838
1.877587	1.54170734876556
1.878612	0.35718388000146
1.879638	1.09067925198789
1.880663	0.931853365233781
1.881689	1.06917042892367
1.882714	1.59384525072482
1.883739	0.25289570793547
1.884765	0.783741150994656
1.88579	1.47849227446281
1.886816	1.58828646760968
1.887841	1.12636612463491
1.888866	1.68146419305909
1.889892	0.175852151173619
1.890917	0.48092899659511
1.891942	0.716550575972052
1.892968	0.812794394108961
1.893993	1.23387882373379
1.895019	0.220505676882799
1.896044	1.19215825319692
1.897069	0.938663090130375
1.898095	2.16089710078481
1.89912	0.267114512895914
1.900146	0.344342213336321
1.901171	3.22609669069744
1.902196	0.762168574625061
1.903222	2.60524417675015
1.904247	0.393534234574226
1.905273	0.286939973212448
1.906298	0.425719207384951
1.907323	0.658920116811386
1.908349	0.263367876037868
1.909374	0.229103601741685
1.910399	1.22264869391206
1.911425	7.57491836511996
1.91245	1.55229095893484
1.913476	1.94042548762106
1.914501	0.399596102533862
1.915526	0.427929644506215
1.916552	0.336018255563822
1.917577	0.521014013733758
1.918603	0.577279415990959
1.919628	1.04628907354341
1.920653	0.930936219247481
1.921679	0.730365916162663
1.922704	0.951692403544991
1.92373	0.702792850021453
1.924755	1.3039898370262
1.92578	1.99275052427001
1.926806	0.769575041367703
1.927831	0.590067079823434
1.928856	0.648132466840926
1.929882	0.489887560089844
1.930907	0.276321400331291
1.931933	1.41052778136134
1.932958	3.26059407372883
1.933983	1.35157572664414
1.935009	0.583862340492921
1.936034	1.26144793148342
1.93706	1.05595497892182
1.938085	0.637975456619791
1.93911	3.33633270602435
1.940136	0.706481130463991
1.941161	0.592937181088212
1.942187	1.6604477754378
1.943212	0.625828394045611
1.944237	2.33830840776086
1.945263	0.984306840560417
1.946288	0.848258926443142
1.947314	1.96991824258586
1.948339	0.275242397316863
1.949364	0.438744105033904
1.95039	0.326000308189373
1.951415	0.83007556789296
1.95244	0.588359961630264
1.953466	0.651374201589145
1.954491	0.532580558662801
1.955517	0.823694829996838
1.956542	0.828368882260827
1.957567	1.98967916138269
1.958593	1.01642093578234
1.959618	0.53797487825273
1.960644	1.25831046250663
1.961669	0.725935697328565
1.962694	0.982187875442357
1.96372	0.742499494414676
1.964745	0.896465628081339
1.965771	0.192767669493102
1.966796	0.701848741579184
1.967821	0.649343601077407
1.968847	1.07285902662059
1.969872	0.854718473594816
1.970897	1.03669952671204
1.971923	2.21167262802335
1.972948	1.00060238337025
1.973974	0.828169129456087
1.974999	1.02172290221693
1.976024	2.23758527012129
1.97705	5.43049764689522
1.978075	1.20939296626073
1.979101	0.891277846604331
1.980126	2.38716623257975
1.981151	1.20920730115061
1.982177	0.538431790269306
1.983202	0.724056669242252
1.984228	1.03736866241707
1.985253	0.676518697310435
1.986278	0.631634726809637
1.987304	0.352661204254343
1.988329	1.23716009555634
1.989355	0.390961820955026
1.99038	0.555553063215699
1.991405	1.47505291530816
1.992431	2.37651494777954
1.993456	1.18143892339825
1.994481	0.326289614037257
1.995507	0.420919650433354
1.996532	1.08484069463225
1.997558	1.22563370447351
1.998583	3.33084313435056
1.999608	1.86248227123724
2.000634	0.27919941194732
2.001659	0.615440922993035
2.002685	1.3931036799369
2.00371	0.689511838502869
2.004735	0.213796983094427
2.005761	0.728494126989455
2.006786	1.33800393961513
2.007812	1.07106231363668
2.008837	1.33088808505748
2.009862	2.26166787102951
2.010888	1.39905300519765
2.011913	0.94671393849035
2.012938	2.33223360394648
2.013964	1.74604289669197
2.014989	2.4921914488678
2.016015	0.670787585015717
2.01704	0.44918977650445
2.018065	1.92189666318571
2.019091	2.76327960857537
2.020116	1.02632233324716
2.021142	4.68690613512487
2.022167	0.160290399519757
2.023192	1.54469616422141
2.024218	0.385555046420275
2.025243	0.334999213787732
2.026269	1.20430959329279
2.027294	0.470039579933465
2.028319	1.1350278761664
2.029345	4.35443502463412
2.03037	3.00529522313602
2.031395	4.66520833695339
2.032421	3.34356591287129
2.033446	0.281849470399657
2.034472	0.432962300940288
2.035497	1.06047112247992
2.036522	1.06107917581727
2.037548	0.582635289662894
2.038573	1.11758179774655
2.039599	1.26054727191667
2.040624	1.06154575989412
2.041649	1.25276708149779
2.042675	3.41851288304208
2.0437	0.412947243491446
2.044726	1.91346190246971
2.045751	1.26930486791348
2.046776	2.85411554722675
2.047802	1.18648873208654
2.048827	0.496542399168883
2.049853	0.646403550248336
2.050878	3.61180620291757
2.051903	0.393677754630179
2.052929	1.06323889519505
2.053954	1.03021042682657
2.054979	0.369308698251514
2.056005	1.91978064948523
2.05703	3.18140794568449
2.058056	0.493436512739198
2.059081	1.20149065108573
2.060106	2.07718236410006
2.061132	3.15970133423268
2.062157	0.672896043437754
2.063183	1.94508127659162
2.064208	1.33036937956785
2.065233	0.333551622827127
2.066259	6.98324454392277
2.067284	1.98063077385647
2.06831	1.85134246119097
2.069335	0.107672010019247
2.07036	1.1905205296585
2.071386	1.55902728816211
2.072411	1.3438560505133
2.073436	0.351362542057843
2.074462	0.722381501493597
2.075487	1.26046737788688
2.076513	1.15863406550492
2.077538	3.30195373141887
2.078563	0.294265997052254
2.079589	0.649902189026396
2.080614	6.16945952738728
2.08164	4.55380586229422
2.082665	0.790054688668996
2.08369	1.28574173857695
2.084716	1.63618758362993
2.085741	0.111241776181015
2.086767	1.2521236918243
2.087792	0.292002407643988
2.088817	0.157577438394166
2.089843	2.1107094447037
2.090868	0.134265128939512
2.091894	2.57078726539272
2.092919	0.969899753539781
2.093944	1.41206364658715
2.09497	6.46133887235795
2.095995	1.75464987553155
2.09702	0.237914318461686
2.098046	0.685578393890556
2.099071	5.08053167853363
2.100097	4.50286720490864
2.101122	0.365514894653662
2.102147	1.43211926896275
2.103173	0.776637913749014
2.104198	0.473018273838675
2.105224	1.16329680486966
2.106249	1.72831199526651
2.107274	0.587546649498043
2.1083	0.795216754320714
2.109325	1.09111828662555
2.110351	0.610848793165941
2.111376	0.742594080726314
2.112401	1.12382635611232
2.113427	0.254849869660189
2.114452	0.449514831431028
2.115477	1.48814744885662
2.116503	2.20714679750191
2.117528	0.4499449074857
2.118554	0.973259423581421
2.119579	0.986459073883043
2.120604	0.830454408599425
2.12163	1.97795708915005
2.122655	1.37502625849428
2.123681	5.11087859427284
2.124706	2.36089162694761
2.125731	1.51476822247847
2.126757	0.85124465349223
2.127782	0.954264761058676
2.128808	3.23661354389067
2.129833	13.8004163554729
2.130858	0.763896351164926
2.131884	6.31869924707077
2.132909	0.957255373157815
2.133934	3.75270938122822
2.13496	0.906150296455255
2.135985	1.67521658459695
2.137011	8.21929753787576
2.138036	1.97910131307774
2.139061	0.453767733933204
2.140087	0.544436470511426
2.141112	0.602650582597773
2.142138	3.14136087582768
2.143163	0.665875887952848
2.144188	0.739505305373588
2.145214	0.496316776445147
2.146239	7.33279822115852
2.147265	0.778873959298288
2.14829	7.45147660050788
2.149315	1.34607944922589
2.150341	0.34984678168202
2.151366	0.850674822619301
2.152392	0.220425545359827
2.153417	1.41657472115248
2.154442	0.817632647098613
2.155468	0.440186283402182
2.156493	5.90033465245824
2.157518	1.58531012492001
2.158544	2.86749506519472
2.159569	2.0158340711813
2.160595	1.5816354695451
2.16162	1.05894823127502
2.162645	1.14405667585255
2.163671	0.607099477040672
2.164696	1.95897201224423
2.165722	2.24791418722452
2.166747	0.489556068261958
2.167772	1.15820349809487
2.168798	0.32866430516036
2.169823	1.53051708102507
2.170849	1.81378179952075
2.171874	1.2496994750115
2.172899	1.95365101226159
2.173925	0.681713293062098
2.17495	1.89129356576066
2.175975	0.628105823517823
2.177001	7.2970175366777
2.178026	0.327533822280827
2.179052	0.693113619776372
2.180077	18.9813763461729
2.181102	0.748669752966815
2.182128	0.413647290037923
2.183153	6.23104107325126
2.184179	0.454268389313107
2.185204	3.27874999440695
2.186229	2.40443084470395
2.187255	23.9018196262101
2.18828	1.96501095937806
2.189306	0.256331581453091
2.190331	3.79962016464242
2.191356	2.76899700996087
2.192382	5.46256698457161
2.193407	2.01912325148301
2.194433	0.175356253961648
2.195458	2.6851943819982
2.196483	0.203084145910011
2.197509	0.740986487321173
2.198534	0.486365202342464
2.199559	2.29482682711623
2.200585	2.11848631831873
2.20161	3.10859644933656
2.202636	1.36532513490982
2.203661	0.526772405867391
2.204686	6.81559270276358
2.205712	1.61558637164933
2.206737	0.713843117680069
2.207763	0.845887251067256
2.208788	0.704866226296965
2.209813	0.72718864812722
2.210839	3.10960131919493
2.211864	0.424498610614694
2.21289	1.8173395678446
2.213915	3.32928744068675
2.21494	1.08942541854999
2.215966	1.83855105467483
2.216991	0.730822891017397
2.218016	6.52837150778254
2.219042	1.32881055679818
2.220067	1.16985808784608
2.221093	1.04793994930649
2.222118	1.65366871843985
2.223143	0.739901142760997
2.224169	1.09750033822213
2.225194	0.51471231004469
2.22622	2.05340088621233
2.227245	0.488512375584445
2.22827	0.525597411887934
2.229296	2.09684908374145
2.230321	0.728605274856643
2.231347	0.361034205049851
2.232372	1.09274856425192
2.233397	0.998121643633933
2.234423	0.397511895242315
2.235448	2.80639803029861
2.236473	0.904775557186242
2.237499	0.572734788905597
2.238524	2.7035442008383
2.23955	0.419976247731862
2.240575	0.60602253737668
2.2416	2.57532562534114
2.242626	1.0048458215444
2.243651	0.768293338568555
2.244677	13.3819275199176
2.245702	1.00305030244289
2.246727	1.60333719974987
2.247753	0.308028446971653
2.248778	1.4975661353694
2.249804	1.13491028762357
2.250829	1.3017394628512
2.251854	1.44825639324095
2.25288	0.825244301857364
2.253905	0.685326070185689
2.254931	0.313706061132866
2.255956	1.43117676036476
2.256981	6.17270134785806
2.258007	2.6541455748708
2.259032	1.00794303921919
2.260057	0.717760445844725
2.261083	0.439552269920763
2.262108	1.10503727891337
2.263134	0.767010767925923
2.264159	0.708044423876994
2.265184	1.8536802316031
2.26621	0.435743251278607
2.267235	0.878330262228577
2.268261	1.15732091154706
2.269286	1.26668564682614
2.270311	1.87366906713827
2.271337	1.14101699696748
2.272362	1.19363116085442
2.273388	1.64879172774246
2.274413	0.688954926904865
2.275438	0.487181604491299
2.276464	0.79380492156727
2.277489	0.51788891365194
2.278514	1.3497923826826
2.27954	2.86340150185244
2.280565	0.802299206723537
2.281591	1.50777856459568
2.282616	0.659332262279971
2.283641	4.61557882961179
2.284667	0.16022184161759
2.285692	0.161114777741435
2.286718	1.52305000086362
2.287743	0.741902179737137
2.288768	0.636393920648448
2.289794	0.858175382299108
2.290819	0.60980967072054
2.291845	3.41682196577653
2.29287	2.76255756077195
2.293895	0.687293603944891
2.294921	0.262081340648078
2.295946	1.53616572359563
2.296972	2.50679530890014
2.297997	0.96311860071601
2.299022	0.750376967265222
2.300048	2.72730941944219
2.301073	0.60520026294483
2.302098	2.33119536633402
2.303124	0.125868866929766
2.304149	0.659652117083057
2.305175	12.8808539557227
2.3062	1.75155389205033
2.307225	0.819912323206224
2.308251	0.889065677798182
2.309276	1.04630397007915
2.310302	1.0429470157912
2.311327	1.06449873258528
2.312352	2.22273571128966
2.313378	1.73442583784404
2.314403	1.56944300068483
2.315429	1.86407677338514
2.316454	5.12762929709619
2.317479	2.23519339036914
2.318505	0.608732363298137
2.31953	5.63971475939084
2.320555	3.02388329263983
2.321581	1.44028255804185
2.322606	5.1075859576203
2.323632	1.15470628662626
2.324657	0.936515429415218
2.325682	0.186873889361708
2.326708	0.668975105308594
2.327733	0.997013039828186
2.328759	1.36370160771036
2.329784	0.51750384033835
2.330809	0.813708420848787
2.331835	0.604510689303649
2.33286	0.87100082517407
2.333886	7.73608179730878
2.334911	0.110967767750559
2.335936	0.825535879542009
2.336962	1.37336038664804
2.337987	1.07912982107954
2.339012	2.25786829954841
2.340038	0.923632350896606
2.341063	0.665075443334695
2.342089	2.19665558710916
2.343114	0.938852296915925
2.344139	0.879830576107237
2.345165	2.464311675777
2.34619	4.47708884597954
2.347216	3.50087390934277
2.348241	0.826209525655167
2.349266	0.574216690987241
2.350292	1.47878546743467
2.351317	0.657349418976552
2.352343	1.3128083240914
2.353368	0.363351581193449
2.354393	2.39654574736237
2.355419	0.64910222678098
2.356444	0.624614080976298
2.35747	1.36489364200188
2.358495	4.35140313309804
2.35952	1.5240091079046
2.360546	1.73639058175797
2.361571	0.769414068374593
2.362596	0.473862021073619
2.363622	0.107768484959062
2.364647	0.830462197071355
2.365673	0.536253568283684
2.366698	0.568418866981121
2.367723	0.259397998224486
2.368749	1.08580474374544
2.369774	3.50658177391883
2.3708	2.1435229508885
2.371825	0.572538494922355
2.37285	1.15866137912911
2.373876	1.29150591512415
2.374901	0.44180162951215
2.375927	1.48314423533501
2.376952	0.6557225789533
2.377977	3.83177174824064
2.379003	1.15890813082553
2.380028	1.32085676092742
2.381053	1.04743253379606
2.382079	3.18522089396361
2.383104	10.4508351338227
2.38413	0.985579470422511
2.385155	3.45364155480462
2.38618	0.387299534159874
2.387206	2.95260206218754
2.388231	0.8924146698212
2.389257	1.74871513057855
2.390282	0.560662429103239
2.391307	2.05885167449133
2.392333	1.18163781770545
2.393358	0.343299925955039
2.394384	0.390231786160106
2.395409	0.41687497331096
2.396434	1.99114241997173
2.39746	2.37482677512257
2.398485	0.407896380199789
2.399511	4.94354119818749
2.400536	0.386982070763772
2.401561	0.540079136457749
2.402587	1.21907994458965
2.403612	10.8514583746421
2.404637	0.367572575387434
2.405663	1.14092604956767
2.406688	0.976308205375257
2.407714	1.02953506153638
2.408739	3.25629840399422
2.409764	0.409925554719727
2.41079	1.36453124696768
2.411815	1.66624051065645
2.412841	0.569059747049506
2.413866	2.59346523814682
2.414891	1.54811260187557
2.415917	0.633724429674521
2.416942	6.70213421802807
2.417968	0.423481048336906
2.418993	0.540734977087035
2.420018	9.61597942457928
2.421044	3.44028089961561
2.422069	0.779841817541764
2.423094	6.22234044104813
2.42412	10.579970837134
2.425145	0.513921608203548
2.426171	1.39382157507794
2.427196	2.63012751570767
2.428221	1.77993615476517
2.429247	0.124913364065093
2.430272	0.129487987836538
2.431298	2.69388939629932
2.432323	0.930719376945782
2.433348	1.90989909852196
2.434374	0.826172281801892
2.435399	1.0607204855512
2.436425	2.88952977707588
2.43745	0.821289560481575
2.438475	1.81099999042639
2.439501	2.02135191800482
2.440526	1.01907261114381
2.441551	1.84997552232869
2.442577	2.6633923913071
2.443602	1.17560380639593
2.444628	1.61395989235373
2.445653	1.85781227711086
2.446678	0.215930965165031
2.447704	0.597087509686225
2.448729	0.546467272631032
2.449755	0.912479830151172
2.45078	4.00607734530805
[truncated: 48 more rows]
