# Supplementary material for: Nanoscale magnonic Fabry-Pérot resonator for low-loss spin-wave manipulation
Source: Nat Commun. 2021 Apr 16;12:2293. doi: 10.1038/s41467-021-22520-6 (PMC8052321; doi:10.1038/s41467-021-22520-6)
Supplement: Supplementary file 4 — Source Data [file 41467_2021_22520_MOESM4_ESM.zip › Source data/FigS11/FigS11b_upper panel_fit.txt]

0.8593747	0.255691094299001
0.8604001	0.253742119636136
0.8614255	0.231760051761427
0.8624509	0.257006873076579
0.8634763	0.228713354806391
0.8645017	0.24236712313383
0.8655271	0.245891599933748
0.8665525	0.284238706554506
0.8675778	0.289676878728455
0.8686032	0.263181814984202
0.8696286	0.260692243324861
0.870654	0.2920389491931
0.8716794	0.279938431096264
0.8727048	0.315997374181094
0.8737302	0.330405517181143
0.8747556	0.334505655421757
0.875781	0.402072389776084
0.8768064	0.427381016367242
0.8778317	0.432528354308521
0.8788571	0.397437006304522
0.8798825	0.446824413172083
0.8809079	0.395778710838711
0.8819333	0.393310567300691
0.8829587	0.459183821498407
0.8839841	0.455550404039252
0.8850095	0.506113793181113
0.8860349	0.468169336534111
0.8870603	0.546109465901759
0.8880856	0.558388868609662
0.889111	0.551403399010124
0.8901364	0.536900428858698
0.8911618	0.627922929456955
0.8921872	0.630289900096304
0.8932126	0.555364212268664
0.894238	0.627806636670797
0.8952634	0.637769178016778
0.8962888	0.70396427955577
0.8973142	0.684255610593404
0.8983395	0.663826932417893
0.8993649	0.728652967631453
0.9003903	0.695167001414409
0.9014157	0.592127830078957
0.9024411	0.697277118446649
0.9034665	0.683329112187874
0.9044919	0.68112685087859
0.9055173	0.621384501685258
0.9065427	0.604329738471271
0.9075681	0.692843577476293
0.9085934	0.626748642157694
0.9096188	0.584327286738307
0.9106442	0.695264889338884
0.9116696	0.59095918684626
0.912695	0.629434496678127
0.9137204	0.576931678718067
0.9147458	0.593714869251636
0.9157712	0.606875621515777
0.9167966	0.545366592262977
0.917822	0.505598553177338
0.9188473	0.482155735750858
0.9198727	0.485007942228934
0.9208981	0.515971212959288
0.9219235	0.48547893775083
0.9229489	0.412689567620651
0.9239743	0.380699118923759
0.9249997	0.38007093831108
0.9260251	0.378058280273188
0.9270505	0.388577481647944
0.9280759	0.385147976496425
0.9291012	0.359698599120981
0.9301266	0.348547632621341
0.931152	0.332505061633393
0.9321774	0.341238673206241
0.9332028	0.301989807092025
0.9342282	0.269431414293387
0.9352536	0.275199124467298
0.936279	0.262347973487035
0.9373044	0.261926275106443
0.9383298	0.229851435869185
0.9393551	0.278249864254381
0.9403805	0.24885252203541
0.9414059	0.247857248788035
0.9424313	0.247762753669182
0.9434567	0.215366938452125
0.9444821	0.207808382200853
0.9455075	0.23752184988957
0.9465329	0.223653476209529
0.9475583	0.223315874918038
0.9485837	0.274946118469043
