# Supplementary material for: Nanoscale magnonic Fabry-Pérot resonator for low-loss spin-wave manipulation
Source: Nat Commun. 2021 Apr 16;12:2293. doi: 10.1038/s41467-021-22520-6 (PMC8052321; doi:10.1038/s41467-021-22520-6)
Supplement: Supplementary file 4 — Source Data [file 41467_2021_22520_MOESM4_ESM.zip › Source data/FigS11/FigS11c.txt]

	vgk2	vgk3
	km/s	km/s
2	2.023	0.4819
4	1.785	0.50142
6	1.731	0.51606
8	1.705	0.53192
10	1.644	0.54656
