# Supplementary material for: Nanoscale magnonic Fabry-Pérot resonator for low-loss spin-wave manipulation
Source: Nat Commun. 2021 Apr 16;12:2293. doi: 10.1038/s41467-021-22520-6 (PMC8052321; doi:10.1038/s41467-021-22520-6)
Supplement: Supplementary file 4 — Source Data [file 41467_2021_22520_MOESM4_ESM.zip › Source data/FigS12/FigS12a_s12.txt]

1.000732	0.018739858485081
1.001465	0.0406610819797654
1.002197	0.0635381291624022
1.00293	0.0280562560055418
1.003662	0.0265667186120774
1.004395	0.0516241039780576
1.005127	0.019252806448942
1.005859	0.0510775124413083
1.006592	0.0350931861199806
1.007324	0.0263688699694854
1.008057	0.0235248998444255
1.008789	0.00902186278704864
1.009521	0.0391176429574712
1.010254	0.0244281538365229
1.010986	0.0240130880111347
1.011719	0.0302772860195753
1.012451	0.022601492105965
1.013184	0.0159445137050185
1.013916	0.0283189097122454
1.014648	0.0204833359945456
1.015381	0.0335711527398639
1.016113	0.0145142654043874
1.016846	0.0497371609670214
1.017578	0.0293333469526341
1.018311	0.0174632073671197
1.019043	0.0250318486567296
1.019775	0.0319120224505327
1.020508	0.0152228026725436
1.02124	0.0138083591189107
1.021973	0.0754896895637577
1.022705	0.0356588572171852
1.023437	0.0329780241465813
1.02417	0.025030408772965
1.024902	0.0176876475870521
1.025635	0.0407349321163065
1.026367	0.0114956597409398
1.0271	0.0514138037565993
1.027832	0.0345177176584577
1.028564	0.0343778564517481
1.029297	0.00835544452066381
1.030029	0.0245535569029357
1.030762	0.0232129462611461
1.031494	0.0295105725181231
1.032227	0.0217007803812351
1.032959	0.0252481939436982
1.033691	0.025915661652742
1.034424	0.0102051271009955
1.035156	0.0089998488157798
1.035889	0.0122086030375227
1.036621	0.0272648187054765
1.037353	0.0561633163349174
1.038086	0.0355899107541576
1.038818	0.0211761250770585
1.039551	0.0283027787262266
1.040283	0.034769033882465
1.041016	0.0484966139843458
1.041748	0.0343172312801281
1.04248	0.0335990250142411
1.043213	0.0354529820621073
1.043945	0.0397083983559539
1.044678	0.0399855327789089
1.04541	0.0195447825421159
1.046143	0.0419223196021046
1.046875	0.0362777065409405
1.047607	0.00417390453101769
1.04834	0.0364371461213524
1.049072	0.0140418113482236
1.049805	0.0369287773347906
1.050537	0.0486464694493999
1.051269	0.0380721982196672
1.052002	0.0343329922636201
1.052734	0.00936075757144607
1.053467	0.0418304368240268
1.054199	0.0346991831092145
1.054932	0.0220595477344633
1.055664	0.0282488900641506
1.056396	0.0228613157848493
1.057129	0.0416445483035655
1.057861	0.0460591168950187
1.058594	0.0126375778891859
1.059326	0.0274400770839653
1.060059	0.0238532826156925
1.060791	0.0194214753999267
1.061523	0.00961454576610679
1.062256	0.0182795042845819
1.062988	0.0359575329357424
1.063721	0.0257106480875945
1.064453	0.0105746275841875
1.065185	0.0310723179204798
1.065918	0.0266331224978522
1.06665	0.0171071001509023
1.067383	0.0257813362570775
1.068115	0.0299259580484402
1.068848	0.0391904460790254
1.06958	0.0263722604570579
1.070312	0.0299496260601731
1.071045	0.0391981179250938
1.071777	0.00212945827653238
1.07251	0.0331062478694712
1.073242	0.0126405225965895
1.073975	0.0289804036963063
1.074707	0.0452191457623994
1.075439	0.0286470610539922
1.076172	0.0386123737691494
1.076904	0.0396695098338825
1.077637	0.0197704245950391
1.078369	0.0416983864721035
1.079101	0.0223049617164595
1.079834	0.0348894983145476
1.080566	0.0100078335888268
1.081299	0.0125027373679261
1.082031	0.0178493661586987
1.082764	0.0275101560148484
1.083496	0.0130655287677158
1.084228	0.06728765450359
1.084961	0.0241881055484018
1.085693	0.0571933905206476
1.086426	0.0172425820317956
1.087158	0.024947109181081
1.087891	0.0378434838056435
1.088623	0.039852780693247
1.089355	0.0323009864801446
1.090088	0.0204107925917344
1.09082	0.020819841963123
1.091553	0.05114275701376
1.092285	0.0160348935986029
1.093017	0.0462186359619072
1.09375	0.0190292368688068
1.094482	0.0144319489690343
1.095215	0.0125917947351904
1.095947	0.0242567058681615
1.09668	0.0276764192048755
1.097412	0.0131175670528456
1.098144	0.0232796897271685
1.098877	0.0595834290489101
1.099609	0.0594733637050086
1.100342	0.0182991180522281
1.101074	0.0184232730608245
1.101807	0.0446482272135501
1.102539	0.0283883074144303
1.103271	0.0194114770537008
1.104004	0.00669520346932653
1.104736	0.0231850104715487
1.105469	0.0421911119777863
1.106201	0.0199463777242887
1.106933	0.013818846860779
1.107666	0.0506572658014198
1.108398	0.0111285585572904
1.109131	0.00714242663916298
1.109863	0.0382482146825718
1.110596	0.0272974319866705
1.111328	0.0294774527254185
1.11206	0.0171115157724729
1.112793	0.0201412242405576
1.113525	0.0396036373456909
1.114258	0.0329366430302199
1.11499	0.017267773749965
1.115723	0.0178301160968118
1.116455	0.0446527631358083
1.117187	0.050565885129258
1.11792	0.0332293687477599
1.118652	0.0576201410229973
1.119385	0.0476951225520262
1.120117	0.0297340425232981
1.120849	0.0190708690662927
1.121582	0.0242369897423611
1.122314	0.0362194948838785
1.123047	0.01391992046768
1.123779	0.00986461824867688
1.124512	0.0129109228690254
1.125244	0.0513355030109105
1.125976	0.0215036046791509
1.126709	0.00742580515639935
1.127441	0.0482213607993677
1.128174	0.025199867714631
1.128906	0.00800316202387094
1.129639	0.0272011251215819
1.130371	0.0312234039859142
1.131103	0.0401425725084011
1.131836	0.0332255619760952
1.132568	0.0191849905863438
1.133301	0.0196083612811127
1.134033	0.0322591403641201
1.134765	0.0516005854155086
1.135498	0.0100652641793857
1.13623	0.0335465212094757
1.136963	0.0581393999734655
1.137695	0.0217810339953042
1.138428	0.0142242266145989
1.13916	0.0168847075580756
1.139892	0.0195484022275479
1.140625	0.0385107981389337
1.141357	0.032252869618961
1.14209	0.0214567551025137
1.142822	0.0393928565005205
1.143555	0.0284944078349111
1.144287	0.0190838804341053
1.145019	0.0151846917145985
1.145752	0.030566150628046
1.146484	0.0263641517386412
1.147217	0.0416856541588554
1.147949	0.0456100740888206
1.148681	0.0311208110966103
1.149414	0.0135424024870561
1.150146	0.0182422460975057
1.150879	0.0142063398534564
1.151611	0.0129371615391941
1.152344	0.0229739789027853
1.153076	0.0325080028429201
1.153808	0.0204698871495467
1.154541	0.00959682114941677
1.155273	0.0198584109682774
1.156006	0.0143244986723175
1.156738	0.0196801986486163
1.157471	0.0274642043773714
1.158203	0.0161093883461322
1.158935	0.0116307501816908
1.159668	0.037087322004682
1.1604	0.068892496138087
1.161133	0.0104087206197602
1.161865	0.0030523647425169
1.162597	0.0469476763315758
1.16333	0.02437893911043
1.164062	0.0192489337515224
1.164795	0.0173369309440051
1.165527	0.0292885193463412
1.16626	0.0189094341569334
1.166992	0.0215236001007029
1.167724	0.00481843997775566
1.168457	0.0143344853792753
1.169189	0.0359724392210829
1.169922	0.0158915014672836
1.170654	0.0389486572581456
1.171387	0.0422474135430082
1.172119	0.019006538659772
1.172851	0.0440512510367299
1.173584	0.0557598269516632
1.174316	0.0459355030710778
1.175049	0.0177520201057183
1.175781	0.0462164300793309
1.176513	0.0142651106753581
1.177246	0.0459568577929242
1.177978	0.0237831801109642
1.178711	0.0214835306552019
1.179443	0.0158961617807814
1.180176	0.0321915634863111
1.180908	0.0575406601529084
1.18164	0.0286220567225785
1.182373	0.0320066372446872
1.183105	0.00529479001124473
1.183838	0.0350748998508712
1.18457	0.0324665460330245
1.185303	0.0195952548168792
1.186035	0.0156527249427312
1.186767	0.0169733924797271
1.1875	0.0511792600637797
1.188232	0.00485729604716845
1.188965	0.0341509002719123
1.189697	0.00683387734298597
1.190429	0.0233868776465991
1.191162	0.0409438644908282
1.191894	0.0319006067238458
1.192627	0.0153845385065027
1.193359	0.0339039990051233
1.194092	0.0435255598345823
1.194824	0.0308075557730038
1.195556	0.0316402647533213
1.196289	0.0292883262871899
1.197021	0.0142417218473794
1.197754	0.029055925256528
1.198486	0.00458210952552053
1.199219	0.0144192819802269
1.199951	0.00780013362474932
1.200683	0.0110561642710859
1.201416	0.0144020855052578
1.202148	0.0196720068714705
1.202881	0.0436346365121013
1.203613	0.0171771648419029
1.204345	0.0103257839791272
1.205078	0.0241262494177858
1.20581	0.0226299500566586
1.206543	0.029426490898082
1.207275	0.0297572772835533
1.208008	0.0478804507330716
1.20874	0.0288152733438694
1.209472	0.0452747412643916
1.210205	0.0081617151328782
1.210937	0.0142058641557185
1.21167	0.0243972648129857
1.212402	0.040795191810331
1.213135	0.0275510130880499
1.213867	0.0199181433093977
1.214599	0.0287060434898524
1.215332	0.0352312612994142
1.216064	0.0296278935832367
1.216797	0.0256407789472286
1.217529	0.0416788516356904
1.218261	0.0211146228245901
1.218994	0.0331137315384736
1.219726	0.00883492208869761
1.220459	0.00999215187829865
1.221191	0.0422304052820204
1.221924	0.0244133431197434
1.222656	0.0366289068554043
1.223388	0.0210343988409591
1.224121	0.0597360193328364
1.224853	0.00663328678795814
1.225586	0.0284828555627311
1.226318	0.0211423116832219
1.227051	0.042231680965865
1.227783	0.00361477203508174
1.228515	0.0299489198131769
1.229248	0.0420750357020514
1.22998	0.0457155212944488
1.230713	0.0173180895075043
1.231445	0.0542853888200573
1.232177	0.00888127109787319
1.23291	0.0197773308591124
1.233642	0.0296265650067098
1.234375	0.0295011305767169
1.235107	0.0536749087682733
1.23584	0.0279013666862432
1.236572	0.0302918005887412
1.237304	0.0299661911380426
1.238037	0.0419751127649802
1.238769	0.0338879302732167
1.239502	0.0712460499845605
1.240234	0.0155772034991099
1.240967	0.00955863283436608
1.241699	0.0178089751153092
1.242431	0.0218187880435036
1.243164	0.042868070057418
1.243896	0.0149568425010871
1.244629	0.0407700228270932
1.245361	0.0204706309186069
1.246093	0.0158938458599296
1.246826	0.0371530065259058
1.247558	0.0271981765695166
1.248291	0.0323798721580201
1.249023	0.0472073067292437
1.249756	0.0273113452609351
1.250488	0.052290402839773
1.25122	0.0156588878761456
1.251953	0.0483974664564997
1.252685	0.025258474847571
1.253418	0.0229755501872572
1.25415	0.0267915148243058
1.254883	0.0257700719886558
1.255615	0.0408079216084672
1.256347	0.0321353491124481
1.25708	0.0367372747193542
1.257812	0.0274707917572465
1.258545	0.0368279274121488
1.259277	0.0379785573493281
1.260009	0.0253696331246858
1.260742	0.0245948347545923
1.261474	0.0465992873207835
1.262207	0.0375681741976903
1.262939	0.0533703626611371
1.263672	0.0610544965838701
1.264404	0.034182043784673
1.265136	0.0548683990332368
1.265869	0.0415659583415518
1.266601	0.0214572474745597
1.267334	0.010821822886038
1.268066	0.0256169785612423
1.268799	0.0469700685789259
1.269531	0.05776371119752
1.270263	0.0134343445980889
1.270996	0.00630437884727258
1.271728	0.0452578594503772
1.272461	0.0324071807109536
1.273193	0.0535803486871371
1.273925	0.0543974776824523
1.274658	0.0447872596804793
1.27539	0.0281586455489398
1.276123	0.0117548200013494
1.276855	0.067612972791014
1.277588	0.0256162527098327
1.27832	0.0452092639648336
1.279052	0.0564403189941313
1.279785	0.0463955540052762
1.280517	0.0118008903587279
1.28125	0.06647882504469
1.281982	0.0226135759057815
1.282715	0.0486037027051613
1.283447	0.0488580441086307
1.284179	0.0168825928751036
1.284912	0.0416693319322316
1.285644	0.0463532714913956
1.286377	0.0228220785457
1.287109	0.0231591295089871
1.287841	0.0729958701672478
1.288574	0.0302089248503236
1.289306	0.0601925341915992
1.290039	0.0561589803817701
1.290771	0.0264856846873103
1.291504	0.0526575812666394
1.292236	0.0563646070348628
1.292968	0.0616791548563637
1.293701	0.0424450902096532
1.294433	0.0394320833126377
1.295166	0.0391485811426787
1.295898	0.0601718791520566
1.296631	0.0582615215644811
1.297363	0.0400718212906027
1.298095	0.0302993374525665
1.298828	0.0333839761296299
1.29956	0.0185852800305477
1.300293	0.023865950151265
1.301025	0.0523432196873812
1.301757	0.0552287216964597
1.30249	0.0381151102175629
1.303222	0.0538697694921762
1.303955	0.0555250134689313
1.304687	0.0554571550889694
1.30542	0.0459309468104436
1.306152	0.0652964412972713
1.306884	0.0573696610695627
1.307617	0.0781512208048399
1.308349	0.0434418428581811
1.309082	0.0402869942804826
1.309814	0.0450764991584992
1.310547	0.0328702867477518
1.311279	0.0630267302609147
1.312011	0.0543354784113416
1.312744	0.0604894208294021
1.313476	0.0595391948201527
1.314209	0.044425828426627
1.314941	0.0311510906133477
1.315673	0.0724580105624036
1.316406	0.0657930726308028
1.317138	0.0552921341890662
1.317871	0.0424947277663018
1.318603	0.0548602010399461
1.319336	0.0532517424658071
1.320068	0.0523084076267028
1.3208	0.0924172190583124
1.321533	0.0740851414797767
1.322265	0.0770289875770968
1.322998	0.0675151973929137
1.32373	0.0449591431830216
1.324463	0.0499580023199977
1.325195	0.069529993184826
1.325927	0.0877824815280071
1.32666	0.101415511151397
1.327392	0.0852175139028065
1.328125	0.0453392325366076
1.328857	0.0523259168442908
1.329589	0.0614454480773566
1.330322	0.0471937724138111
1.331054	0.0537625130894355
1.331787	0.0286110649857359
1.332519	0.053936676666797
1.333252	0.0890287198934681
1.333984	0.0876812803743085
1.334716	0.0739671390126433
1.335449	0.0845388469691147
1.336181	0.113394669087197
1.336914	0.0889972633595579
1.337646	0.116334054186371
1.338379	0.0626926075744708
1.339111	0.065085799200026
1.339843	0.0755676618484289
1.340576	0.111519539907711
1.341308	0.0963694405541297
1.342041	0.0769737721334352
1.342773	0.105397981601684
1.343505	0.126535776117909
1.344238	0.0893282525998785
1.34497	0.108343973337533
1.345703	0.107852079617732
1.346435	0.131943793017488
1.347168	0.111190829461392
1.3479	0.095764333666033
1.348632	0.11456457002364
1.349365	0.114702627802829
1.350097	0.135289366534463
1.35083	0.12829359955153
1.351562	0.137496339534768
1.352295	0.178540481783095
1.353027	0.176743399821035
1.353759	0.136009399989573
1.354492	0.131768162895035
1.355224	0.147943343185195
1.355957	0.189443920125509
1.356689	0.17567449149805
1.357421	0.182681998763541
1.358154	0.205724850138895
1.358886	0.227417688035739
1.359619	0.246082998917001
1.360351	0.254199337584926
1.361084	0.250129929177794
1.361816	0.25728589882035
1.362548	0.258715071676207
1.363281	0.274053192095746
1.364013	0.281715531686722
1.364746	0.233481343035639
1.365478	0.268445768405259
1.36621	0.253580413042037
1.366943	0.215075633505553
1.367675	0.238667521401625
1.368408	0.202577634375312
1.36914	0.218042210625296
1.369873	0.19631642136776
1.370605	0.190303080140338
1.371337	0.20761281600879
1.37207	0.273481999389009
1.372802	0.337574976092438
1.373535	0.461523955948746
1.374267	0.595070209895303
1.375	0.768342640581063
1.375732	1.00783531901895
1.376464	1.26833983104562
1.377197	1.64422268442914
1.377929	2.01581085953962
1.378662	2.31463728829594
1.379394	2.56157773737535
1.380126	2.73309794061172
1.380859	2.83531957010599
1.381591	2.92225654982333
1.382324	2.91178426462182
1.383056	2.87543626623519
1.383789	2.83589418799662
1.384521	2.78817688289768
1.385253	2.85352918180453
1.385986	2.7782453975891
1.386718	2.60195872277121
1.387451	2.49794694868413
1.388183	2.3240395721128
1.388916	2.10010617935828
1.389648	2.01863140457712
1.39038	1.80019198562181
1.391113	1.63908211051127
1.391845	1.53362320177129
1.392578	1.33530542674709
1.39331	1.19951264876886
1.394042	1.05975748542744
1.394775	0.916185793772033
1.395507	0.790858342035999
1.39624	0.601653722891407
1.396972	0.450994942887624
1.397705	0.348560458153991
1.398437	0.279135208696019
1.399169	0.209951736371917
1.399902	0.161379967792052
1.400634	0.0863787499412442
1.401367	0.0159978340042176
1.402099	0.00384480909601673
1.402832	0.0746731214256549
1.403564	0.110985771492213
1.404296	0.130131023082974
1.405029	0.204108507909863
1.405761	0.206022600087336
1.406494	0.22326690887028
1.407226	0.311896272641178
1.407958	0.322305581293831
1.408691	0.386082601670671
1.409423	0.371395549885079
1.410156	0.386856415687604
1.410888	0.387666381724518
1.411621	0.367311549180583
1.412353	0.329606047035624
1.413085	0.361694163564316
1.413818	0.349440173613942
1.41455	0.332654252002469
1.415283	0.339099179970374
1.416015	0.287454778459082
1.416748	0.249482555942034
1.41748	0.23617264898851
1.418212	0.224650537648454
1.418945	0.192136508584026
1.419677	0.14624594532459
1.42041	0.154162139605981
1.421142	0.130016829699506
1.421874	0.134821842706961
1.422607	0.0949809896751308
1.423339	0.126258716623708
1.424072	0.126517335647711
1.424804	0.137228001156658
1.425537	0.15087147375834
1.426269	0.242849594485377
1.427001	0.201602060239969
1.427734	0.206640567558575
1.428466	0.263842532831081
1.429199	0.2474465533198
1.429931	0.258184307076868
1.430664	0.270541196820537
1.431396	0.246067750780248
1.432128	0.225209649679249
1.432861	0.220461662119135
1.433593	0.188636883799101
1.434326	0.17603076203297
1.435058	0.172998243974394
1.43579	0.185500265583047
1.436523	0.149116210993515
1.437255	0.153962027182062
1.437988	0.1385472078194
1.43872	0.161385662803719
1.439453	0.185884335769945
1.440185	0.17267990244119
1.440917	0.214826512073533
1.44165	0.211903826356251
1.442382	0.213266938341433
1.443115	0.25057422989498
1.443847	0.262414052808053
1.44458	0.223554309992821
1.445312	0.22198984398285
1.446044	0.250737069923316
1.446777	0.19478459000098
1.447509	0.170414500496177
1.448242	0.193815745268257
1.448974	0.143283628377476
1.449706	0.151180289298006
1.450439	0.144749126290571
1.451171	0.108836117371369
1.451904	0.113778961283712
1.452636	0.105787414008651
1.453369	0.0624985916126924
1.454101	0.0779539565620585
1.454833	0.0717128281501943
1.455566	0.0670786242652546
1.456298	0.014763550677512
1.457031	0.0352544776129217
1.457763	0.0528946314748832
1.458496	0.0752382184276695
1.459228	0.113966702740159
1.45996	0.0831645875794626
1.460693	0.0659270543622829
1.461425	0.142502713867912
1.462158	0.113347297212913
1.46289	0.102380641455218
1.463622	0.0729981068663517
1.464355	0.108861178924421
1.465087	0.0839809721062789
1.46582	0.0457019249660255
1.466552	0.059277328637151
1.467285	0.0548939825733213
1.468017	0.0554254012999248
1.468749	0.0860567109087141
1.469482	0.0611750199335072
1.470214	0.083101805665187
1.470947	0.0800643627876323
1.471679	0.112469701403767
1.472412	0.096978034544572
1.473144	0.133977775301591
1.473876	0.122165779834743
1.474609	0.146927771081467
1.475341	0.109577210781998
1.476074	0.102494760343095
1.476806	0.156146642082347
1.477538	0.125598945291316
1.478271	0.0849645598984294
1.479003	0.150186801747576
1.479736	0.121863727694805
1.480468	0.0475824492630708
1.481201	0.0850895263005342
1.481933	0.0613260809642877
1.482665	0.0777696149136563
1.483398	0.035661940373328
1.48413	0.0512140638483923
1.484863	0.0398714032122297
1.485595	0.0575150611205465
1.486328	0.050972253383742
1.48706	0.0232417992444391
1.487792	0.0261404346332317
1.488525	0.0119756050978255
1.489257	0.0341330872595521
1.48999	0.0603980748851683
1.490722	0.0668331203235342
1.491454	0.0852227191504625
1.492187	0.101803773014738
1.492919	0.0976761752154664
1.493652	0.0845578794544199
1.494384	0.103268288278003
1.495117	0.0695396461755803
1.495849	0.0931854184663593
1.496581	0.0283115555483905
1.497314	0.0392096301354922
1.498046	0.0386688029709739
1.498779	0.0429420620634513
1.499511	0.0192291310772022
1.500244	0.0282423887852019
1.500976	0.051602808650059
1.501708	0.0363174256829046
1.502441	0.0747672796057507
1.503173	0.053507395009933
1.503906	0.0725152784119719
1.504638	0.101561640729689
1.50537	0.131825543908717
1.506103	0.107910336936481
1.506835	0.109093474747331
1.507568	0.104078972198996
1.5083	0.104564871954787
1.509033	0.0860293039830428
1.509765	0.0652175926489356
1.510497	0.0654692784501563
1.51123	0.0313359685157999
1.511962	0.038914302619456
1.512695	0.0281874514654283
1.513427	0.0434418151821146
1.51416	0.0291812663987694
1.514892	0.0313539583233569
1.515624	0.0397798544436276
1.516357	0.00676572117332077
1.517089	0.0257359757347201
1.517822	0.0396888961129315
1.518554	0.0278040302901856
1.519286	0.023453264532636
1.520019	0.0439384506223626
1.520751	0.0530344342384992
1.521484	0.0494665164042203
1.522216	0.0569484854727858
1.522949	0.0737341448643883
1.523681	0.0523962712723577
1.524413	0.0395016370866082
1.525146	0.0820730063706606
1.525878	0.0605542040534966
1.526611	0.0686267734700802
1.527343	0.0535953800665179
1.528076	0.0464432935275913
1.528808	0.0620634387310597
1.52954	0.0344810224309561
1.530273	0.0465814551401242
1.531005	0.054612803573226
1.531738	0.0471197494387778
1.53247	0.056446417789951
1.533202	0.018245152551119
1.533935	0.023819093094422
1.534667	0.0141066794255948
1.5354	0.034018340864394
1.536132	0.0496308582132077
1.536865	0.084297566293488
1.537597	0.0629463872909335
1.538329	0.0633799067314563
1.539062	0.0650344871739925
1.539794	0.0834646112728772
1.540527	0.0774042280013366
1.541259	0.0581510782877033
1.541992	0.0296775914167592
1.542724	0.0430385392552872
1.543456	0.0410619644574307
1.544189	0.0363293402645534
1.544921	0.0561778559680912
1.545654	0.0761281703348356
1.546386	0.0917645379478434
1.547118	0.0655105701456742
1.547851	0.0758862469076769
1.548583	0.0342319689591559
1.549316	0.0395516293487247
1.550048	0.0259427119106936
1.550781	0.0361911566839193
1.551513	0.0131885093401234
1.552245	0.0284798503515398
1.552978	0.0136190664455496
1.55371	0.0302366825821948
1.554443	0.0746039056844983
1.555175	0.0385387163477781
1.555908	0.0347282293553065
1.55664	0.041477139102109
1.557372	0.0514479949024352
1.558105	0.0487091121263609
1.558837	0.0822151847657464
1.55957	0.0735019348588008
1.560302	0.0748670537144123
1.561034	0.107182957541546
1.561767	0.0831514026026795
1.562499	0.0588281268612931
1.563232	0.0629920764879782
1.563964	0.0644883340491984
1.564697	0.0552752422672882
1.565429	0.0443152938229794
1.566161	0.0408041171769639
1.566894	0.013775769202717
1.567626	0.028311534591187
1.568359	0.052867492532195
1.569091	0.0326358120151545
1.569824	0.0310310793162355
1.570556	0.00900293741302526
1.571288	0.0208556848848869
1.572021	0.00847113795766832
1.572753	0.0160479822833447
1.573486	0.00217993992853404
1.574218	0.0132838022554389
1.57495	0.0557137456062685
1.575683	0.0908334635056095
1.576415	0.0759842780464749
1.577148	0.0730373187134194
1.57788	0.0969232487406654
1.578613	0.0671260348132452
1.579345	0.0647367959694832
1.580077	0.0566319112508767
1.58081	0.0579895929729992
1.581542	0.0415727628577293
1.582275	0.0608448208443488
1.583007	0.0443872381078796
1.58374	0.0190183607012391
1.584472	0.0418197303800969
1.585204	0.0315058303461274
1.585937	0.0484177532826225
1.586669	0.0297685499557402
1.587402	0.021409267942856
1.588134	0.0264689811435669
1.588866	0.011910403972878
1.589599	0.0416818850205338
1.590331	0.0446191187348226
1.591064	0.0533620871160209
1.591796	0.0551832516649472
1.592529	0.0330775014529215
1.593261	0.0461623652691281
1.593993	0.0547569607864516
1.594726	0.0567087201762481
1.595458	0.0276044099599919
1.596191	0.0160435784478289
1.596923	0.0198676632468441
1.597656	0.0357722163197773
1.598388	0.0818452672071452
1.59912	0.0368085492177328
1.599853	0.0637096639443546
1.600585	0.0603546818133556
1.601318	0.065140387563712
1.60205	0.0329459176580726
1.602782	0.0109272688412688
1.603515	0.0165047774442177
1.604247	0.0502836297941689
1.60498	0.0202824839352574
1.605712	0.00521101711234258
1.606445	0.0556028235665285
1.607177	0.0542707542149259
1.607909	0.0362230779850534
1.608642	0.0480876736059501
1.609374	0.0459881500460129
1.610107	0.0503500853920081
1.610839	0.0415331998578643
1.611572	0.0481648489884252
1.612304	0.0474175870941004
1.613036	0.037789113120936
1.613769	0.032291657236918
1.614501	0.0543851035491779
1.615234	0.0525109238695312
1.615966	0.0405857125450447
1.616698	0.0318769550442573
1.617431	0.0131129601626132
1.618163	0.0266951832221658
1.618896	0.0377908135757108
1.619628	0.0519800057400314
1.620361	0.0388122536061073
1.621093	0.0165827100852523
1.621825	0.0409851989078069
1.622558	0.0180361102450064
1.62329	0.0207792166982097
1.624023	0.0483396521522032
1.624755	0.021009770037414
1.625488	0.0266465334686601
1.62622	0.0228887407418794
1.626952	0.00315461360547199
1.627685	0.00233095350201865
1.628417	0.0259573885497466
1.62915	0.0408545891015588
1.629882	0.0585268607024159
1.630614	0.0364141582037585
1.631347	0.0890615756644317
1.632079	0.0401957966284697
1.632812	0.0386554390089739
1.633544	0.035623105161909
1.634277	0.0142141283486616
1.635009	0.0338949977649659
1.635741	0.00915412145347985
1.636474	0.0064754649533537
1.637206	0.0193825072673818
1.637939	0.0280763440824892
1.638671	0.0526237737343513
1.639404	0.0350047665453418
1.640136	0.0362805348421636
1.640868	0.0393809252469036
1.641601	0.00622677678618955
1.642333	0.0242598489235453
1.643066	0.0282908287822702
1.643798	0.0512646598083417
1.64453	0.0381953158848634
1.645263	0.0375923262681535
1.645995	0.0258959087117367
1.646728	0.0499231187947888
1.64746	0.0481465670662831
1.648193	0.040202990775793
1.648925	0.0232602495811589
1.649657	0.0351301921315573
1.65039	0.0223645113990237
1.651122	0.0237222322791511
1.651855	0.0675044956732995
1.652587	0.0566122418037981
1.65332	0.038996327280753
1.654052	0.0473811512148345
1.654784	0.044353760564765
1.655517	0.0440033534548914
1.656249	0.0378049949103197
1.656982	0.0211087065673101
1.657714	0.00246226088711676
1.658446	0.0330676486307599
1.659179	0.0348450495575656
1.659911	0.0196556951406562
1.660644	0.00905283997965246
1.661376	0.0253939500112133
1.662109	0.0401284049312317
1.662841	0.0313102147571188
1.663573	0.008893181952335
1.664306	0.0179586814621592
1.665038	0.0220069948549234
1.665771	0.0331367878459821
1.666503	0.0245731014408379
1.667236	0.0527542180048515
1.667968	0.0397779325624158
1.6687	0.0520018811741277
1.669433	0.00800440731283116
1.670165	0.0170407906237504
1.670898	0.0189055377917985
1.67163	0.0359432145350315
1.672362	0.0271334767055846
1.673095	0.0268324355389312
1.673827	0.0338405140827145
1.67456	0.038203086212191
1.675292	0.0567054916929075
1.676025	0.0329633088431395
1.676757	0.0149772858223574
1.677489	0.0331811252366236
1.678222	0.0162368031094543
1.678954	0.0208144593533246
1.679687	0.0188426825117537
1.680419	0.0319264992705464
1.681152	0.0346266969040609
1.681884	0.0177841322522354
1.682616	0.0496795560373651
1.683349	0.0088721367792356
1.684081	0.0328457357127527
1.684814	0.0189275534355658
1.685546	0.0154555218116557
1.686278	0.0102183006170179
1.687011	0.010527001759813
1.687743	0.00799462143128372
1.688476	0.0342664081175209
1.689208	0.00483199179267929
1.689941	0.0107671655173031
1.690673	0.0479923501406474
1.691405	0.0270487937866146
1.692138	0.0346330887825054
1.69287	0.0443629747034405
1.693603	0.0318838381518133
1.694335	0.0246368556050889
1.695068	0.0178110459286927
1.6958	0.0101913638045445
1.696532	0.0185918596896706
1.697265	0.0257318820269428
1.697997	0.0197692869872942
1.69873	0.0338887595653131
1.699462	0.0222050792343914
1.700194	0.0186821601667473
1.700927	0.0294378155365391
1.701659	0.0246979168650881
1.702392	0.0219818524807283
1.703124	0.0347406921006604
1.703857	0.0114212640781606
1.704589	9.23172976710616E-4
1.705321	0.0117998950730972
1.706054	0.00920664712468921
1.706786	0.022065079502755
1.707519	0.0107885601025033
1.708251	0.0419315782309657
1.708984	0.024651400742402
1.709716	0.0263439685259625
1.710448	0.0073225918563678
1.711181	0.00987277490931388
1.711913	0.0439716405750354
1.712646	0.0409938544530129
1.713378	0.0181820878984896
1.71411	0.0183703184721775
1.714843	0.0272220052751201
1.715575	0.02212536124724
1.716308	0.0161828487075547
1.71704	0.0207706525384403
1.717773	0.0282468771030201
1.718505	0.026120872088889
1.719237	0.0140622936782767
1.71997	0.0209151403842408
1.720702	0.0233374698532559
1.721435	0.00502748046529124
1.722167	0.0223934617510826
1.7229	0.00429022091803265
1.723632	0.0303570999873242
1.724364	0.0166798499807421
1.725097	0.0135998321334889
1.725829	0.0145542754407296
1.726562	0.0376541089900292
1.727294	0.0200096803656193
1.728026	0.00434046159467274
1.728759	0.0131724695182717
1.729491	0.00721190249438752
1.730224	0.00819392999361485
1.730956	0.0255650700606531
1.731689	0.0448270013980773
1.732421	0.0366768957508048
1.733153	0.0222782216304694
1.733886	0.026033235238366
1.734618	0.00926286972547256
1.735351	0.0229974822455198
1.736083	0.0251665657591416
1.736816	0.0293000937146112
1.737548	0.0130803508077935
1.73828	0.0212533117314655
1.739013	0.0278669515997606
1.739745	0.02862996956355
1.740478	0.0162486424565777
1.74121	0.0365557625079289
1.741942	0.0207255123936086
1.742675	0.0121667774999952
1.743407	0.0417875790818001
1.74414	0.0138412715220613
1.744872	0.0285846840120671
1.745605	0.00968085075827998
1.746337	0.0180288540957695
1.747069	0.02592507251024
1.747802	0.0220041107935438
1.748534	0.0134402089761363
1.749267	0.0431025606117432
1.749999	0.0294944447200655
1.750732	0.00451172010808228
1.751464	0.0178547146481982
1.752196	0.0147356346814481
1.752929	0.00744109768096751
1.753661	0.0241701523555831
1.754394	0.0227772051939148
1.755126	0.0362295970306378
1.755858	0.019520458637054
1.756591	0.0213921840666445
1.757323	0.0246565848177264
1.758056	0.0140648994362539
1.758788	0.0210640141266327
1.759521	0.0127695975264282
1.760253	0.0354685233678314
1.760985	0.0201072791978962
1.761718	0.00712632158097359
1.76245	0.0221013146143261
1.763183	0.0240827483519323
1.763915	0.0160802261990162
1.764648	0.0127503362158121
1.76538	0.0127806970660383
1.766112	0.0231501539612958
1.766845	0.0222286127939734
1.767577	0.0169804285984761
1.76831	0.0206344493625127
1.769042	0.0105030519281889
1.769774	0.0110428613481706
1.770507	0.021268244714769
1.771239	0.010100184180612
1.771972	0.0138152293966912
1.772704	0.0203756906203643
1.773437	0.00902033047811465
1.774169	0.0186179853897688
1.774901	0.0223181735325989
1.775634	0.024165132149278
1.776366	0.0154356846427572
1.777099	0.0278636259755869
1.777831	0.0227326651967789
1.778564	0.0272816959576508
1.779296	0.00843835224860268
1.780028	0.021219718795298
1.780761	0.0238867729967696
1.781493	0.016216882827841
1.782226	0.00797482103092602
1.782958	0.0106328512294023
1.78369	0.00712816210983519
1.784423	0.0178754108226586
1.785155	0.0314323558818445
1.785888	0.00815893447022514
1.78662	0.00800007313319935
1.787353	0.0140437337063675
1.788085	0.0151918971213264
1.788817	0.0254205463902588
1.78955	0.00670424060754385
1.790282	0.0157206821364786
1.791015	0.0324660457676524
1.791747	0.0406414076101923
1.79248	0.0211121815621722
1.793212	0.00545354439111611
1.793944	0.00567555446101965
1.794677	0.0330662063419392
1.795409	0.0216817757482822
1.796142	0.0242113687036207
1.796874	0.00949039351190271
1.797606	0.0156311412162184
1.798339	0.012900426109975
1.799071	0.00421360993540361
1.799804	0.0151754549058677
1.800536	0.0191691260413666
1.801269	0.0179542694175362
1.802001	0.0135170544998332
1.802733	0.0206633318426361
1.803466	0.0347303184643912
1.804198	0.00552866854334541
1.804931	0.0122324633592595
1.805663	0.0167091139868399
1.806396	0.0269431438121556
1.807128	0.0130148314802298
1.80786	0.0277582546000086
1.808593	0.022706497724222
1.809325	0.0205037597191321
1.810058	0.0289627755216998
1.81079	0.0302933863561801
1.811522	0.0402805166727998
1.812255	0.0177350778567286
1.812987	0.0244281866922832
1.81372	0.0157582133029219
1.814452	0.0217207500824442
1.815185	0.0343548617223138
1.815917	0.00736113585079001
1.816649	0.0172892560051053
1.817382	0.0144337656488466
1.818114	0.00717903620683591
1.818847	0.0122928491395902
1.819579	0.0238030471185952
1.820312	0.0165818078085174
1.821044	0.0170508046602976
1.821776	0.017452413821388
1.822509	0.0286849263540575
1.823241	0.00734988956093408
1.823974	0.00519087464853814
1.824706	0.0383239872870204
1.825438	0.0434014484670724
1.826171	0.0183943182541459
1.826903	0.0137139046119028
1.827636	0.00771335225599123
1.828368	0.0174021196679485
1.829101	0.0387914409431194
1.829833	0.0292145483316532
1.830565	0.00408488425125119
1.831298	0.0163175374633046
1.83203	0.0150872220579643
1.832763	0.0187393497021695
1.833495	0.0047859492145331
1.834228	0.0158324473521766
1.83496	0.0406200377000921
1.835692	0.0112829852373473
1.836425	0.0256609877476492
1.837157	0.0318825652728964
1.83789	0.0203935818227647
1.838622	0.00778708619987541
1.839354	0.00562438314849904
1.840087	0.0273391754000098
1.840819	0.026053001621723
1.841552	0.00551708809750182
1.842284	0.0185970785957292
1.843017	0.0215173655933789
1.843749	0.0104807164339303
1.844481	0.021772641938768
1.845214	0.0153359980006781
1.845946	0.0206885424414288
1.846679	0.0406111078364184
1.847411	0.0299990135834397
1.848144	0.0289001637321054
1.848876	0.0225202355643169
1.849608	0.0167278701713996
1.850341	0.033719405637628
1.851073	0.0100560429570205
1.851806	0.0142666100447428
1.852538	0.0287807498020917
1.85327	0.0343878007739751
1.854003	0.0258489716329393
1.854735	0.0318117705315573
1.855468	0.0168294783002082
1.8562	0.00468356681056222
1.856933	0.0185750473353374
1.857665	0.0208165404125397
1.858397	0.0203011955223003
1.85913	0.0187781675933118
1.859862	0.0373585862300516
1.860595	0.0185770040462557
1.861327	0.0182476946965159
1.86206	0.0215559003620007
1.862792	0.0171586433961868
1.863524	0.0202978437351638
1.864257	0.0287363024759223
1.864989	0.0350802226560437
1.865722	0.0132445885584066
1.866454	0.0132808524828425
1.867186	0.0274178355046776
1.867919	0.0220381247515414
1.868651	0.00950102517911373
1.869384	0.0203149593457285
1.870116	0.0199860250926712
1.870849	0.0248550544546014
1.871581	0.0244274882273639
1.872313	0.0177750988219277
1.873046	0.0162888449911466
1.873778	0.0120411552470231
1.874511	0.0258622886606464
1.875243	0.0159321453824368
1.875976	0.022148008420412
1.876708	0.0276891948021363
1.87744	0.0139145088402762
1.878173	0.029087084713546
1.878905	0.0195241076492283
1.879638	0.00949293586051744
1.88037	0.0266105216060013
1.881102	0.0106533345766861
1.881835	0.0116473820346378
1.882567	0.0149332559746569
1.8833	0.020513852155944
1.884032	0.0271308132505407
1.884765	0.0176831496269131
1.885497	0.0223087039450282
1.886229	0.0236228054605079
1.886962	0.0227246378610573
1.887694	0.00507668276349527
1.888427	0.0262460397175421
1.889159	0.0104379451319112
1.889892	0.0437884808016469
1.890624	0.0233230431002119
1.891356	0.0180621488897861
1.892089	0.0304440114307067
1.892821	0.0300005279739208
1.893554	0.0121380528231393
1.894286	0.00204169531661732
1.895018	0.0138228274080387
1.895751	0.0107741655158878
1.896483	0.0276359142580393
1.897216	0.0285854314696272
1.897948	0.00509902862470775
1.898681	0.0327305085018916
1.899413	0.025263651311907
1.900145	0.0141996886757571
1.900878	0.0126592412895563
1.90161	0.0217323439661947
1.902343	0.0126242078484341
1.903075	0.015562715091491
1.903808	0.0255968288355086
1.90454	0.0180385177934469
1.905272	0.013252205881332
1.906005	0.0258760964843389
1.906737	0.0168085911017446
1.90747	0.00320025002619639
1.908202	0.0114826067888718
1.908934	5.69713469635334E-4
1.909667	0.00673510771082876
1.910399	0.0204283197272263
1.911132	0.0276626009574516
1.911864	0.0127959084240276
1.912597	0.0124386178256901
1.913329	0.00524741210313141
1.914061	0.0131849453792718
1.914794	0.021953432319175
1.915526	0.0282181592032524
1.916259	0.024476242601913
1.916991	0.02580806256382
1.917724	0.0159868505065566
1.918456	0.0161110536847726
1.919188	0.0236718155089786
1.919921	0.0229362088636897
1.920653	0.0188666474073621
1.921386	0.0199791410461411
1.922118	0.0220386319636178
1.92285	0.0185934020073558
1.923583	0.0166612773719484
1.924315	0.0153053661272475
1.925048	0.0282372654362458
1.92578	0.0094773518113492
1.926513	0.024752035885107
1.927245	0.00403878056652809
1.927977	0.0327159727559724
1.92871	0.0145364068931055
1.929442	0.015333010018255
1.930175	0.0159612736420918
1.930907	0.0279699174933642
1.93164	0.0220170254280863
1.932372	0.0157571707332662
1.933104	0.0101973742345069
1.933837	0.0416320684828936
1.934569	0.0156843919192056
1.935302	0.0134611125287654
1.936034	0.019171953736594
1.936766	0.00593819468861076
1.937499	0.0104225778806265
1.938231	0.0208404383301007
1.938964	0.0220119102514298
1.939696	0.00857252418939964
1.940429	0.021731022500177
1.941161	0.015270920821874
1.941893	0.0226323703749856
1.942626	0.0135513010629865
1.943358	0.0282317402029854
1.944091	0.0363368042844176
1.944823	0.0266396598434981
1.945556	0.0135246416762344
1.946288	0.00768745933338408
1.94702	0.0147501234479038
1.947753	0.0165152819726332
1.948485	0.023509746742211
1.949218	0.0204605987402251
1.94995	0.0217291129361741
1.950682	0.0125635417077143
1.951415	0.0170259974578823
1.952147	0.00684764976778237
1.95288	0.0197105500772759
1.953612	0.0141545879413498
1.954345	0.0101574505422032
1.955077	0.00881938918950389
1.955809	0.00840883941332334
1.956542	0.0263174190160243
1.957274	0.0300268908201599
1.958007	0.0220135193333608
1.958739	0.0367357661902471
1.959472	0.0102383635692121
1.960204	0.0209725454371304
1.960936	0.0278733810208988
1.961669	0.0158925095073151
1.962401	0.0193155624692584
1.963134	0.0169219509169872
1.963866	0.00447693228914309
1.964598	0.0328827176953685
1.965331	0.0171346950854245
1.966063	0.037990471069804
1.966796	0.0182948073072826
1.967528	0.0150156434854573
1.968261	0.0300849748017594
1.968993	0.0133608588696668
1.969725	0.0280822510334499
1.970458	0.0110917948639215
1.97119	0.021907639035701
1.971923	0.026938540973232
1.972655	0.0127796366645897
1.973388	0.0245694287445537
1.97412	0.0166819097945822
1.974852	0.0146435831096295
1.975585	0.016020238640774
1.976317	0.00574491722949009
1.97705	0.0232374451015296
1.977782	0.00830816599086736
1.978514	0.0112559419877835
1.979247	0.00669892386816219
1.979979	0.00997878098668058
1.980712	0.0131753300059202
1.981444	0.0135574198284702
1.982177	0.023414141630504
1.982909	0.0180116706968731
1.983641	0.00284530310673371
1.984374	0.0109794922903302
1.985106	0.0121008879429445
1.985839	0.0358812901490235
1.986571	0.0184106045204302
1.987304	0.01816453636268
1.988036	0.00867797973826489
1.988768	0.00967835666440383
1.989501	0.00223228684260827
1.990233	0.00871835462095572
1.990966	0.0134542304352174
1.991698	0.0188490897726389
1.99243	0.0172983694607575
1.993163	0.0215007492107833
1.993895	0.0217368045748981
1.994628	0.00513423411913902
1.99536	0.0117858663412907
1.996093	0.0108115470265052
1.996825	0.0274855796133991
1.997557	0.00943435662386688
1.99829	0.00767349953532924
1.999022	0.00435873298901642
1.999755	0.0101603706714077
2.000487	0.0199073009148398
2.00122	0.0455714273065097
2.001952	0.0301877257544735
2.002684	0.0292287608151498
2.003417	0.0121899241793984
2.004149	0.0223866706130099
2.004882	0.0294026370713782
2.005614	0.00577048473588424
2.006346	0.0287002280929908
2.007079	0.0254810965056471
2.007811	0.0128894334827301
2.008544	0.0255414580313908
2.009276	0.0148054079688255
2.010009	0.0419687948066867
2.010741	0.0147065098104426
2.011473	0.0230952353864975
2.012206	0.0188223863649587
2.012938	0.0192659878166129
2.013671	0.0227598364814205
2.014403	0.0357427267727086
2.015136	0.0138536694981408
2.015868	0.0111143405084019
2.0166	0.0363763568173354
2.017333	0.0310833533579871
2.018065	0.0227963189751751
2.018798	0.00985464003658292
2.01953	0.0198786866487156
2.020262	0.0149166844179583
2.020995	0.00821295692506834
2.021727	0.0288307113941359
2.02246	0.0239034139511966
2.023192	0.0149689917610513
2.023925	0.0166296556850736
2.024657	0.00494161037951648
2.025389	0.0243744284885382
2.026122	0.0305094825669955
2.026854	0.0219091657060185
2.027587	0.0169754377103322
2.028319	0.0362288356608724
2.029052	0.00648103290595357
2.029784	0.025175536340585
2.030516	0.0333032798617629
2.031249	0.0163958207625884
2.031981	0.0275632476395482
2.032714	0.0323363972499751
2.033446	0.025484182348862
2.034178	0.0442727525304687
2.034911	0.0188731484042397
2.035643	0.0234365121176344
2.036376	0.0322180113178343
2.037108	0.00836867720211056
2.037841	0.0111594449198921
2.038573	0.00744981908492582
2.039305	0.0285906796916827
2.040038	0.0134808578564869
2.04077	0.00546760814073668
2.041503	0.00891220642516599
2.042235	0.0197579467135049
2.042968	0.0217603269625826
2.0437	0.0116552464073524
2.044432	0.0141467498813003
2.045165	0.0182115951449894
2.045897	0.00400488314648318
2.04663	0.0217835291867009
2.047362	0.0306137483253714
2.048094	0.0202834576599578
2.048827	0.0296443315358112
2.049559	0.0224710508233572
2.050292	0.0119033980098574
2.051024	0.0213002760798946
2.051757	0.034214169005716
2.052489	0.0137462769084469
2.053221	0.0134904739616777
2.053954	0.020591611245237
2.054686	0.0083944054851822
2.055419	0.0185568852434292
2.056151	0.00652286526152985
2.056884	0.0190866916121954
2.057616	0.0102435774848558
2.058348	0.0228986395778701
2.059081	0.0573309491326122
2.059813	0.0129530657043554
2.060546	0.0142671860519315
2.061278	0.0471168115395939
2.06201	0.00895016943554232
2.062743	0.00938236300923866
2.063475	0.0143039001022107
2.064208	0.0288133872305913
2.06494	0.0150226389322291
2.065673	0.010172841716056
2.066405	0.0168882648178461
2.067137	0.0323777035752509
2.06787	0.0270650574154832
2.068602	0.0171181785064431
2.069335	0.0309113082136376
2.070067	0.0169777437843259
2.0708	0.0211696706636512
2.071532	0.0145059324940426
2.072264	0.0139687612198007
2.072997	0.0132761878883311
2.073729	0.0262808294404762
2.074462	0.0342450035198275
2.075194	0.0178812711690109
2.075926	0.0231675127868372
2.076659	0.0158009906933288
2.077391	0.0172168417265515
2.078124	0.0266111740202745
2.078856	0.0107897166577344
2.079589	0.00173742868496241
2.080321	0.0398921676375827
2.081053	0.0308637272351377
2.081786	0.0119918486700289
2.082518	0.00892628722173587
2.083251	0.0366075921515647
2.083983	0.021602717490966
2.084716	0.0445216321997521
2.085448	0.025411075531809
2.08618	0.0150859243326639
2.086913	0.0215233557852905
2.087645	0.029379155596657
2.088378	0.00778827189218991
2.08911	0.0260231722353987
2.089842	0.0151382254892158
2.090575	0.0140400252011712
2.091307	0.0235958446176377
2.09204	0.0294590305264484
2.092772	0.0422864988177846
2.093505	0.0416956130832741
2.094237	0.0140135193210892
2.094969	0.0343547187838483
2.095702	0.0186042320740303
2.096434	0.00718838539014798
2.097167	0.0474068863990244
2.097899	0.0196847625059539
2.098632	0.0184223039436684
2.099364	0.0243375599149468
2.100096	0.0105883668913714
2.100829	0.0341116944960198
2.101561	0.028245045991363
2.102294	0.0113926727648109
2.103026	0.0266753639035759
2.103758	0.0280888634985344
2.104491	0.0115611067782413
2.105223	0.0179410434519846
2.105956	0.0133235812047993
2.106688	0.0185129517494257
2.107421	0.023261793989216
2.108153	0.00810926069092035
2.108885	0.0123270575813957
2.109618	0.00460372431277819
2.11035	0.0156068289973499
2.111083	0.0164701082583819
2.111815	0.0373740036882443
2.112547	0.00447678027894356
2.11328	0.00620248896146547
2.114012	0.0342731767993357
2.114745	0.0162358781567737
2.115477	0.0162517405915145
2.11621	0.047572742324865
2.116942	0.0112697425626319
2.117674	0.030841490696729
2.118407	0.0276042770860821
2.119139	0.0262984338531499
2.119872	0.0274193745851068
2.120604	0.0150433187830116
2.121337	0.0205146064721967
2.122069	0.0122559600134665
2.122801	0.0180994706536849
2.123534	0.0241730190473786
2.124266	0.0195047969227865
2.124999	0.0135680414650503
2.125731	0.0249191396993014
2.126463	0.00379587218619292
2.127196	0.0253327156342728
2.127928	0.0151815496551525
2.128661	0.0193883554815896
2.129393	0.031644935965459
2.130126	0.0261477715532564
2.130858	0.00776853973572086
2.13159	0.0257548898127657
2.132323	0.0270200890861596
2.133055	0.0314977585660504
2.133788	0.0210985162668632
2.13452	0.0239934501540934
2.135253	0.0359825706500522
2.135985	0.0203129209846458
2.136717	0.0233530274047844
2.13745	0.0149904594923279
2.138182	0.00365614873116398
2.138915	0.0218690657499995
2.139647	0.034521775436921
2.140379	0.036404031338952
2.141112	0.00864578828764254
2.141844	0.0146778259796939
2.142577	0.0322497978312935
2.143309	0.0221541212554944
2.144042	0.0177254599212276
2.144774	0.0396085361214688
2.145506	0.00327861559708983
2.146239	0.0218400826515437
2.146971	0.0206090852782941
2.147704	0.0250429474757306
2.148436	0.0337768384837495
2.149169	0.0343338801906032
2.149901	0.0227632126743349
2.150633	0.0134990887651207
2.151366	0.0240639499855271
2.152098	0.0247412170323127
2.152831	0.0314771320323707
2.153563	0.0395323002067132
2.154295	0.0295323713577584
2.155028	0.036887309058263
2.15576	0.0386228025002239
2.156493	0.0317395525821724
2.157225	0.0136452577360032
2.157958	0.00981007621065068
2.15869	0.0358257248802086
2.159422	0.0324984707706455
2.160155	0.0524097664033909
2.160887	0.0107334743519787
2.16162	0.0228140629009527
2.162352	0.0563322203772095
2.163085	0.0304047552101739
2.163817	0.0215290785306385
2.164549	0.0143502795984558
2.165282	0.0342257077344053
2.166014	0.0256282818941369
2.166747	0.0176193181960328
2.167479	0.0271588846225319
2.168211	0.021947736593379
2.168944	0.037693084032492
2.169676	0.0289398904809002
2.170409	0.00480914729727028
2.171141	0.0256658183105347
2.171874	0.0182880102065725
2.172606	0.0236588717521823
2.173338	0.0113537578933122
2.174071	0.0373217574451847
2.174803	0.0303208149941558
2.175536	0.0169330869560989
2.176268	0.00944804742057177
2.177001	0.0156419807488343
2.177733	0.0152165379144912
2.178465	0.0144235255992188
2.179198	0.0158611885324586
2.17993	0.0366269135767908
2.180663	0.0335075410998062
2.181395	0.0232595009418463
2.182127	0.00446335288095149
2.18286	0.0321129002991586
2.183592	0.0299705716352508
2.184325	0.0182174121833037
2.185057	0.0160878457079118
2.18579	0.0202571272685014
2.186522	0.012123170152681
2.187254	0.00307180066338198
2.187987	0.0219746361374836
2.188719	0.0138060815830774
2.189452	0.0218735352963164
2.190184	0.0304527530704335
2.190917	0.0435571356112693
2.191649	0.0225497817326288
2.192381	0.00471554324173461
2.193114	0.0305448601712334
2.193846	0.00713227939982899
2.194579	0.0148727482737905
2.195311	0.00970828433787639
2.196043	0.0322040413891626
2.196776	0.0402847723854064
2.197508	0.0336374857122907
2.198241	0.00654193382619979
2.198973	0.0173729781782019
2.199706	0.0317971287979845
2.200438	0.0167357683365998
2.20117	0.0171848249696929
2.201903	0.0273767921985027
2.202635	0.0596368353647324
2.203368	0.0112917112612601
2.2041	0.020569464953513
2.204833	0.030829142374625
2.205565	0.0193338330678627
2.206297	0.0031718515069861
2.20703	0.0100251138136726
2.207762	0.0165821538666711
2.208495	0.0235711671706133
2.209227	0.0300005323304142
2.209959	0.0101300536886147
2.210692	0.0218116347446744
2.211424	0.0186206476963961
2.212157	0.0312750169809796
2.212889	0.0277579808969763
2.213622	0.0128517013825964
2.214354	0.0223505421189304
2.215086	0.0166252138318169
2.215819	0.0277682654132825
2.216551	0.00882222885804404
2.217284	0.0132040559875705
2.218016	0.0266724941817915
2.218749	0.0131995080131128
2.219481	0.01419623374878
2.220213	0.0174939337523778
2.220946	0.0327551642982509
2.221678	0.00396561690811064
2.222411	0.0381002049296497
2.223143	0.0369699158813027
2.223875	0.0460787830431143
2.224608	0.0105876483046781
2.22534	0.0369536020130908
2.226073	0.0326901523872809
2.226805	0.0145491063924193
2.227538	0.0166313176842914
2.22827	0.0142156782523572
2.229002	0.00907373641776892
2.229735	0.00480411685559896
2.230467	0.00485115837747007
2.2312	0.00793035682982563
2.231932	0.0508696295374774
2.232665	0.00403803744204979
2.233397	0.027623473902862
2.234129	0.0160815498354036
2.234862	0.00920901619473399
2.235594	0.0130254276896569
2.236327	0.00685143356335666
2.237059	0.0109709864659454
2.237791	0.0274311006577345
2.238524	0.0174096220471841
2.239256	0.0145812474842167
2.239989	0.00334396928179342
2.240721	0.0206133104182176
2.241454	0.00980172066125948
2.242186	0.00568298162693572
2.242918	0.0312705250347896
2.243651	0.0159105477629183
2.244383	0.0141834668091541
2.245116	0.0206401919988249
2.245848	0.0268622223606182
2.246581	0.0111274414578237
2.247313	0.0162492852496202
2.248045	0.0106644647966417
2.248778	0.0224389637742321
2.24951	0.0111602733413211
2.250243	0.00522826406152654
2.250975	0.0320786952675607
2.251707	0.0107688506121694
2.25244	0.0243446139638196
2.253172	0.0139868442947858
2.253905	0.0316689122871263
2.254637	0.00474321738893573
2.25537	0.0178080247857027
2.256102	0.0101963486295015
2.256834	0.028746660650526
2.257567	0.0289552532764764
2.258299	0.0145631783281894
2.259032	0.0107799249843424
2.259764	0.0388997157996572
2.260497	0.0290547838515588
2.261229	0.012747269796431
2.261961	0.00730791349165143
2.262694	0.0261434691408638
2.263426	0.00751166001491668
2.264159	0.0223162293738548
2.264891	0.0300770438294474
2.265623	0.00419200688170344
2.266356	0.0419902062483742
2.267088	0.0224058629359131
2.267821	0.0318881110688764
2.268553	0.00701134428004537
2.269286	0.00711981337944479
2.270018	0.0359330918924778
2.27075	0.0280827812023133
2.271483	0.019643189567129
2.272215	0.00339008042743428
2.272948	0.0225009110285685
2.27368	0.0181063051149952
2.274413	0.0111912298332261
2.275145	0.0268922698372041
2.275877	0.0206277093246598
2.27661	0.0119715809459416
2.277342	0.00738763439796914
2.278075	0.0182330671214589
2.278807	0.0443360484978905
2.279539	0.0307862883926887
2.280272	0.006876184539505
2.281004	0.00857145420848178
2.281737	0.0204077588858282
2.282469	0.0297982607110822
2.283202	0.015971823263479
2.283934	0.0172396173299351
2.284666	0.0292149641566544
2.285399	0.0393875563435776
2.286131	0.0151281929964058
2.286864	0.0134596411476006
2.287596	0.0148430922049896
2.288329	0.012991447960063
2.289061	0.0229135954468804
2.289793	0.0104381937042767
2.290526	0.0222539976560909
2.291258	0.00712737638637844
2.291991	0.0364042208016371
2.292723	0.0245970927880614
2.293455	0.0353775599298439
2.294188	0.0140687320989187
2.29492	0.0194599265583783
2.295653	0.0409989044068997
2.296385	0.0267251318228189
2.297118	0.02415270909654
2.29785	0.010822526910653
2.298582	0.0101593078438666
2.299315	0.0210633146854426
2.300047	0.0130383879972597
2.30078	0.0171361629982165
2.301512	0.00956630145644888
2.302245	0.00880483082575749
2.302977	0.0254557279672181
2.303709	0.00799911205168355
2.304442	0.0156339068502985
2.305174	0.0218804861950826
2.305907	0.00590298034341747
2.306639	0.00666005956261391
2.307371	0.0111606365186982
2.308104	0.00768948156372392
2.308836	0.0248903397137765
2.309569	0.0266000090100449
2.310301	0.0408140875344433
2.311034	0.0140612745502604
2.311766	0.0212216593232979
2.312498	0.00905500965146968
2.313231	0.0485559939195667
2.313963	0.0137784013347157
2.314696	0.0143848208982066
2.315428	0.0221678043822481
2.316161	0.0149101111651833
2.316893	0.0102282714997761
2.317625	0.0157856024181341
2.318358	0.00681428688107545
2.31909	0.0214419401684501
2.319823	0.0171686691258852
2.320555	0.0126878382975795
2.321287	0.0186281284028374
2.32202	0.0345161585556914
2.322752	0.027123236998354
2.323485	0.0140205228861051
2.324217	0.0157385927738008
2.32495	0.0290805331234834
2.325682	0.0070663944480868
2.326414	0.00909166462352022
2.327147	0.0261036982484571
2.327879	0.0284870006056886
2.328612	0.0204825467567714
2.329344	0.0238014253136992
2.330077	0.00706112908362289
2.330809	0.00448411316558559
2.331541	0.0143728774355194
2.332274	0.0245237798887223
2.333006	0.0287495305702198
2.333739	0.0220658570853162
2.334471	0.0214915024309207
2.335203	0.0158526799172917
2.335936	0.00519612595504545
2.336668	0.0316562809359596
2.337401	0.0148221799921146
2.338133	0.0149723910518669
2.338866	0.0199842637351717
2.339598	0.0053460432866178
2.34033	0.0268380356638476
2.341063	0.012155630577385
2.341795	0.0154959735658073
2.342528	0.045457024035866
2.34326	0.0164188819201074
2.343993	0.00234734001605378
2.344725	0.0213478036533754
2.345457	0.022984401860923
2.34619	0.0131665134935582
2.346922	0.00707058073272538
2.347655	0.0131471454795494
2.348387	0.0222724051528096
2.349119	0.00293790354426139
2.349852	0.0279270322195986
2.350584	0.0302551191718195
2.351317	0.0145659158033038
2.352049	0.0212402556879218
2.352782	0.0163776697357771
2.353514	0.0143528348767789
2.354246	0.0240358022879859
2.354979	0.0125589955756593
2.355711	0.013780291358162
2.356444	0.0171940071521359
2.357176	0.0211397320058062
2.357909	0.0284000806175069
2.358641	0.00873052480226212
2.359373	0.0199224547616397
2.360106	0.00528815562309365
2.360838	0.0195101965628284
2.361571	0.00799187893944353
2.362303	0.0218691059863247
2.363035	0.0426060993742739
2.363768	0.00669505708348674
2.3645	0.0321901502698108
2.365233	0.00219044571189433
2.365965	0.0246195961789677
2.366698	0.00851366678895293
2.36743	0.0134367387710458
2.368162	0.0128773255596133
2.368895	0.0384070061568733
2.369627	0.0471335520215918
2.37036	0.0116984220018993
2.371092	0.0244031702002342
2.371825	0.00759761728104443
2.372557	0.0154237906229831
2.373289	0.0187337988043002
2.374022	0.0232295066207636
2.374754	0.0237876686016411
2.375487	0.00814591312853168
2.376219	0.0171762330707404
2.376951	0.0264576195595533
2.377684	0.0300093626919361
2.378416	0.0200762525179676
2.379149	0.0252182246675554
2.379881	0.00854497158825967
2.380614	0.0220200076001282
2.381346	0.0180117399372678
2.382078	0.00650667232880103
2.382811	0.0182493049838718
2.383543	0.0234739213632752
2.384276	0.0122458416624865
2.385008	0.0164317415359094
2.385741	0.0349180644281495
2.386473	0.013306265661354
2.387205	0.0153736415965529
2.387938	0.0241312599033593
2.38867	0.01721853582865
2.389403	0.0231498383858052
2.390135	0.0208155023032121
2.390867	0.0158271086324332
2.3916	0.0253915177118186
2.392332	0.0106339527471779
2.393065	0.0289287546048045
2.393797	0.0105611165275185
2.39453	0.00785444005137661
2.395262	0.0109610532173583
2.395994	0.0174977497553499
2.396727	0.0164779782204042
2.397459	0.0161509298902152
2.398192	0.0136666505276613
2.398924	0.01701675518619
2.399657	0.0326605082659793
2.400389	0.0184055316432235
2.401121	0.0306996144338997
2.401854	0.0321358731521437
2.402586	0.0192856900485827
2.403319	0.0114911914899614
2.404051	0.01548968316169
2.404783	0.0324625467080896
2.405516	0.0496018438249959
2.406248	0.00544932703636568
2.406981	0.0130577189488806
2.407713	0.00536436788758881
2.408446	0.0101766910256193
2.409178	0.0171028403068654
2.40991	0.0315724196847401
2.410643	0.0148169036262597
2.411375	0.00975458432123568
2.412108	0.0148899455790367
2.41284	0.0266495750423173
2.413573	0.00421526443344788
2.414305	0.0351706547492814
2.415037	0.0149385718437041
2.41577	0.0112049405007493
2.416502	0.0213419907718024
2.417235	0.0263799799503317
2.417967	0.0225671290228358
2.418699	0.0157713680327913
2.419432	0.0146855507465093
2.420164	0.0267363296358704
2.420897	0.0284940651732286
2.421629	0.017456061685624
2.422362	0.0287490594372502
2.423094	0.00450260007104395
2.423826	0.0231661516822064
2.424559	0.0153266838082737
2.425291	0.0231568933888313
2.426024	0.0215915656909414
2.426756	0.0230700933547938
2.427489	0.0270065607743026
2.428221	0.00155209798819349
2.428953	0.00779541515766627
2.429686	0.0165929763168965
2.430418	0.00863540399238003
2.431151	0.0179364295578579
2.431883	0.0154599354535296
2.432615	0.0271090273088744
2.433348	0.0135390477433199
2.43408	0.0238593338190434
2.434813	0.0422210607614648
2.435545	0.0265965318226005
2.436278	0.00831095334145151
2.43701	0.0243038807179121
2.437742	0.0164015453249363
2.438475	0.0271633563410875
2.439207	0.00496225703548637
2.43994	0.0139435984047241
2.440672	0.00614079032999662
2.441405	0.00320007378857582
2.442137	0.0124260048520079
2.442869	0.0117017728244211
2.443602	0.0225785148448946
2.444334	0.0122911360586197
2.445067	0.0216509562114892
2.445799	0.0173781030142562
2.446531	0.0123764982632796
2.447264	0.00762175650547746
2.447996	0.0261733842650289
2.448729	0.0206949117353711
2.449461	0.0162581426017309
2.450194	0.0054080913298173
2.450926	0.0145980112135573
2.451658	0.00825592711006604
2.452391	0.00555063705791254
2.453123	0.0102961270888529
2.453856	0.0279875005053774
2.454588	0.0266903218881893
2.455321	0.0156756434111625
2.456053	0.0275042471200813
2.456785	0.0141800607022114
2.457518	0.0251880520268782
2.45825	0.016381259876813
2.458983	0.0108723894276896
2.459715	0.0208946480411552
2.460447	0.00620692565146643
2.46118	0.0209112682406328
2.461912	0.0221791385225185
2.462645	0.0251513376224443
2.463377	0.0117538570112375
2.46411	0.012137542994778
2.464842	0.0244558201085268
[truncated: 48 more rows]
