# Supplementary material for: Nanoscale magnonic Fabry-Pérot resonator for low-loss spin-wave manipulation
Source: Nat Commun. 2021 Apr 16;12:2293. doi: 10.1038/s41467-021-22520-6 (PMC8052321; doi:10.1038/s41467-021-22520-6)
Supplement: Supplementary file 4 — Source Data [file 41467_2021_22520_MOESM4_ESM.zip › Source data/FigS12/FigS12a_s21.txt]

1.000732	0.0175287704549166
1.001465	0.0509985300676647
1.002197	0.046436241501967
1.00293	0.0285258486558336
1.003662	0.0195204912287575
1.004395	0.0173844338302823
1.005127	0.0537660446598045
1.005859	0.0637580189441124
1.006592	0.0346791300316545
1.007324	0.030361719421543
1.008057	0.0280111232384797
1.008789	0.0307019615683461
1.009521	0.0406048674338299
1.010254	0.0503091511954952
1.010986	0.0718368446361325
1.011719	0.0633418005754312
1.012451	0.0300539049828887
1.013184	0.0137259223303691
1.013916	0.0442274884848925
1.014648	0.0207157874186924
1.015381	0.0199989568038964
1.016113	0.00247163180178622
1.016846	0.0361350019853829
1.017578	0.0335400078176795
1.018311	0.0420286135922861
1.019043	0.0461128430326693
1.019775	0.0250449174788658
1.020508	0.0191636247026626
1.02124	0.0158705335704774
1.021973	0.0287425451718205
1.022705	0.0314974413156132
1.023437	0.0337646937286406
1.02417	0.0209403560020645
1.024902	0.0259724162205411
1.025635	0.0310610239011047
1.026367	0.0243328064161227
1.0271	0.0319113520814208
1.027832	0.0428515544125904
1.028564	0.0206740287486841
1.029297	0.0488259669734917
1.030029	0.00991959592412362
1.030762	0.0231806292627487
1.031494	0.00929240170625926
1.032227	0.0206484535907801
1.032959	0.0260341510500362
1.033691	0.0300353553966072
1.034424	0.0372871966739174
1.035156	0.0237804549749915
1.035889	0.0356678287030203
1.036621	0.0104829640381673
1.037353	0.0208921052789816
1.038086	0.0108510593526275
1.038818	0.0322905056504741
1.039551	0.0295753483910472
1.040283	0.0123376843807597
1.041016	0.00557747364095419
1.041748	0.0126163410945282
1.04248	0.0228542074023844
1.043213	0.0322333929414358
1.043945	0.0314478709851669
1.044678	0.0536284835606308
1.04541	0.0149936241001634
1.046143	0.0477590622615824
1.046875	0.0296023833160373
1.047607	0.0149282995760992
1.04834	0.0265572437782885
1.049072	0.025477563527239
1.049805	0.046136874926707
1.050537	0.0203162938626977
1.051269	0.0360857776627926
1.052002	0.0048204676112813
1.052734	0.0107359845835976
1.053467	0.0355840803289427
1.054199	0.0222226554406286
1.054932	0.0387576576398794
1.055664	0.0878164652725473
1.056396	0.00904679243231572
1.057129	0.00915435342804559
1.057861	0.0127862486533448
1.058594	0.0386284248735164
1.059326	0.026016679123766
1.060059	0.0222380065433393
1.060791	0.0148001205674579
1.061523	0.0035240109522283
1.062256	0.00323880998132108
1.062988	0.0156661394366041
1.063721	0.0100771820700405
1.064453	0.0363744960776627
1.065185	0.00989078278822622
1.065918	0.0280241658875788
1.06665	0.0515136940222326
1.067383	0.0244415688714452
1.068115	0.0200870246989459
1.068848	0.0536035063365607
1.06958	0.0567225314674121
1.070312	0.022113461155926
1.071045	0.0349548990719754
1.071777	0.0461946896582583
1.07251	0.0477663202655114
1.073242	0.0363177808470314
1.073975	0.028148719434461
1.074707	0.00730453514183463
1.075439	0.00964537897347253
1.076172	0.0375816796530951
1.076904	0.0217852031013943
1.077637	0.0378725989583564
1.078369	0.0211669563680752
1.079101	0.0217859734400382
1.079834	0.0216048414691334
1.080566	0.00944981270735018
1.081299	0.0554263722864567
1.082031	0.0209139124796031
1.082764	0.00316822971329683
1.083496	0.0275663286156318
1.084228	0.0342429771924025
1.084961	0.0116079208479816
1.085693	0.0285188431198813
1.086426	0.0337140321856078
1.087158	0.0379809394128818
1.087891	0.0155912925607706
1.088623	0.0268616464913322
1.089355	0.00924544157067065
1.090088	0.0231074956666987
1.09082	0.00260184704470497
1.091553	0.0103263193843263
1.092285	0.0118872224966999
1.093017	0.0254505684685483
1.09375	0.0411196406403585
1.094482	0.0407250716215073
1.095215	0.0230332198436885
1.095947	0.0110731813499251
1.09668	0.0278761691744164
1.097412	0.0389195101417181
1.098144	0.0368987425499583
1.098877	0.0440799591008998
1.099609	0.0285444316609957
1.100342	0.0137452056475152
1.101074	0.0598981897966808
1.101807	0.0226961697619664
1.102539	0.00662672599266523
1.103271	0.015711538794779
1.104004	0.0301019820074196
1.104736	0.0282182528292026
1.105469	0.00848998051448659
1.106201	0.00567779344169596
1.106933	0.0177459540108792
1.107666	0.0482320742898416
1.108398	0.041313904798529
1.109131	0.0190378242570153
1.109863	0.0364622816537161
1.110596	0.0213275297268742
1.111328	8.7645517004506E-4
1.11206	0.0385620333034411
1.112793	0.0164617251945018
1.113525	0.0317893840404403
1.114258	0.0714160595881578
1.11499	0.0235834407904954
1.115723	0.00225495761608084
1.116455	0.00847884414744822
1.117187	0.0337034688500887
1.11792	0.0386499843470149
1.118652	0.0406255002367528
1.119385	0.0189517427667985
1.120117	0.0237025912265448
1.120849	0.0386122648232359
1.121582	0.0432840668540376
1.122314	0.00735490914840265
1.123047	0.0248541593233849
1.123779	0.0169929121898661
1.124512	0.0365784400514507
1.125244	0.0270532710950025
1.125976	0.0512254377801391
1.126709	0.029583971586624
1.127441	0.0401711891924483
1.128174	0.0222917173540959
1.128906	0.0611582258872698
1.129639	0.0125035613160066
1.130371	0.0165833682254779
1.131103	0.0540933154278872
1.131836	0.00880606295944294
1.132568	0.0317878202817148
1.133301	0.0372493367180666
1.134033	0.0516163363796618
1.134765	0.0167543711547106
1.135498	0.0535775617963948
1.13623	0.0236691071026877
1.136963	0.0174610500721119
1.137695	0.013770745553463
1.138428	0.0404955276974853
1.13916	0.0605273697039984
1.139892	0.0255941410664433
1.140625	0.0248969113684188
1.141357	0.0222009628729431
1.14209	0.0463305314029928
1.142822	0.0207612549587384
1.143555	0.0300696810874093
1.144287	0.0314784508331652
1.145019	0.0336729966722254
1.145752	0.00563157780446697
1.146484	0.035758970957638
1.147217	0.0176910639929457
1.147949	0.0447250401238501
1.148681	0.0328527692188613
1.149414	0.0173567929144391
1.150146	0.019597843305142
1.150879	0.00342952142303864
1.151611	0.020682004046118
1.152344	0.0351122192088962
1.153076	0.00829250875574057
1.153808	0.0403658304230162
1.154541	0.0346116811630116
1.155273	0.0214728400658436
1.156006	0.0169040698773864
1.156738	0.0437226854869197
1.157471	0.0354321022755029
1.158203	0.0633443232188817
1.158935	0.0282558469430046
1.159668	0.00224244599573992
1.1604	0.0334052684135572
1.161133	0.02544154925332
1.161865	0.028471256696661
1.162597	0.0150051355548959
1.16333	0.034739477103942
1.164062	0.0105270885950753
1.164795	0.0106245052366802
1.165527	0.0256604257090954
1.16626	0.0288630541793015
1.166992	0.0108102671413402
1.167724	0.0355953754724515
1.168457	0.0271361876981174
1.169189	0.0242333591310772
1.169922	0.00151065960485041
1.170654	0.00158000807704873
1.171387	0.0240992074386207
1.172119	0.0102562817477546
1.172851	0.0562947986197775
1.173584	0.0279076087121969
1.174316	0.0400529923337133
1.175049	0.0178204398175634
1.175781	0.00333549869111967
1.176513	0.0101863826293385
1.177246	0.0232214804204383
1.177978	0.025217265746145
1.178711	0.0275055981117608
1.179443	0.0132794464069535
1.180176	0.0255593773512898
1.180908	0.0462807641284022
1.18164	0.0232058265124128
1.182373	0.0601384499606844
1.183105	0.0468518532442816
1.183838	0.0274354542143917
1.18457	0.0256579147983863
1.185303	0.0652351759732991
1.186035	0.0516152593125182
1.186767	0.0268059805632493
1.1875	0.0500504390768035
1.188232	0.00855934255577261
1.188965	0.0151122583858403
1.189697	0.0428653093778181
1.190429	0.0307582441380811
1.191162	0.0119642292196407
1.191894	0.0288941568705595
1.192627	0.0353706778301533
1.193359	0.0319778203618312
1.194092	0.0277778502352234
1.194824	0.0140470166285971
1.195556	0.0152357538142033
1.196289	0.0347303962329038
1.197021	0.0097634029692157
1.197754	0.0326655587482586
1.198486	0.0563196246248259
1.199219	0.0546939008380322
1.199951	0.0188449320950407
1.200683	0.0362515220262115
1.201416	0.0241993637317017
1.202148	0.025743990762776
1.202881	0.0263390909973636
1.203613	0.0270280526817897
1.204345	0.0157310913577337
1.205078	0.0103921339123483
1.20581	0.0374319479368854
1.206543	0.0283708056776109
1.207275	0.0178554093029799
1.208008	0.0128288335607906
1.20874	0.0630520351890635
1.209472	0.0173231314407182
1.210205	0.0124324195292486
1.210937	0.0208578043362492
1.21167	0.00255551883564061
1.212402	0.0398611180613546
1.213135	0.0138710543257229
1.213867	0.0305339693296777
1.214599	0.0331248941108466
1.215332	0.0300639444214927
1.216064	0.016212450853431
1.216797	0.00363711483918084
1.217529	0.0354757295946003
1.218261	0.0552036690231664
1.218994	0.0376347403149414
1.219726	0.0438096538826147
1.220459	0.0463930186465722
1.221191	0.0378812243551301
1.221924	0.0310108560411753
1.222656	0.0298200145570353
1.223388	0.0315225557370417
1.224121	0.01452441304696
1.224853	0.00547928513392087
1.225586	0.0394709995271897
1.226318	0.00687222527026472
1.227051	0.0431403699847096
1.227783	0.0387455471176753
1.228515	0.0226444361701142
1.229248	0.0183049905309311
1.22998	0.0358592489852925
1.230713	0.00921570443659789
1.231445	0.024712990683341
1.232177	0.0423022511597739
1.23291	0.00563537708623649
1.233642	0.0109604690374347
1.234375	0.00926537529825475
1.235107	0.0257067799341302
1.23584	0.0146254053615378
1.236572	0.0319460364996493
1.237304	0.0446156675063094
1.238037	0.0230701973493186
1.238769	0.022095663998825
1.239502	0.00428292364955587
1.240234	0.0522036676645544
1.240967	0.0432355478930058
1.241699	0.0290936026102183
1.242431	0.038408528278194
1.243164	0.0180991245579841
1.243896	0.0306704735499731
1.244629	0.0361776376344905
1.245361	0.0298566417124972
1.246093	0.032292818675174
1.246826	0.0540154898238681
1.247558	0.0293987784283348
1.248291	0.0573370363905504
1.249023	0.014687847619671
1.249756	0.0121747066921518
1.250488	0.0202620148877673
1.25122	0.0210921858119959
1.251953	0.0286465879777809
1.252685	0.0437765006672073
1.253418	0.012391161543789
1.25415	0.032525322240354
1.254883	0.0216876824212943
1.255615	0.0469561571869183
1.256347	0.0722337271944187
1.25708	0.049680521521068
1.257812	0.0148163729850663
1.258545	0.0230827282716301
1.259277	0.0293792752084396
1.260009	0.0518616153779773
1.260742	0.0251601495371554
1.261474	0.0362714831385506
1.262207	0.0228202475747942
1.262939	0.0177768523052268
1.263672	0.0373109384631296
1.264404	0.0352360698638748
1.265136	0.0399073558349235
1.265869	0.0430729859780883
1.266601	0.0362236029150083
1.267334	0.0200406753668757
1.268066	0.0323252413736731
1.268799	0.0467718897441537
1.269531	0.00664829498170892
1.270263	0.0304788082452566
1.270996	0.0527575283897967
1.271728	0.0695845029498638
1.272461	0.0153955332404281
1.273193	0.0211033959242701
1.273925	0.0266990991297085
1.274658	0.0377782026393448
1.27539	0.0601377185314882
1.276123	0.0210305965587623
1.276855	0.0392944324361653
1.277588	0.015558560743639
1.27832	0.0565954846984634
1.279052	0.0540495347529329
1.279785	0.0200735638885721
1.280517	0.036655791258115
1.28125	0.0337858462642939
1.281982	0.0470303848405698
1.282715	0.00291418664550248
1.283447	0.0129555450625406
1.284179	0.0649893566303914
1.284912	0.0276775186107317
1.285644	0.0429150410388363
1.286377	0.0189997200480408
1.287109	0.0157676650295668
1.287841	0.0401173198850596
1.288574	0.0378635873520171
1.289306	0.0390555954183212
1.290039	0.042211328080706
1.290771	0.0205466502399959
1.291504	0.0273651602956366
1.292236	0.056852730131575
1.292968	0.0545402421426574
1.293701	0.0214648077597821
1.294433	0.0360064208853976
1.295166	0.0311776766306936
1.295898	0.0431338887570145
1.296631	0.0185425419208317
1.297363	0.0103588065933171
1.298095	0.0522234589684942
1.298828	0.0381716612307298
1.29956	0.0514662251599564
1.300293	0.0473619960142665
1.301025	0.0390899660227148
1.301757	0.0421112305951144
1.30249	0.0352401094887814
1.303222	0.0349959562881442
1.303955	0.044237729044543
1.304687	0.047255467799734
1.30542	0.0381657880794802
1.306152	0.0641856045306866
1.306884	0.0126120324161721
1.307617	0.0406058767071988
1.308349	0.0463505800621419
1.309082	0.0717695622314815
1.309814	0.0604568581045831
1.310547	0.0689530514027857
1.311279	0.0895686832094282
1.312011	0.0777695561326423
1.312744	0.0405738750049992
1.313476	0.0680623872744727
1.314209	0.0528006364493976
1.314941	0.0280032254097988
1.315673	0.0678545586168218
1.316406	0.0264709580954846
1.317138	0.0433392155592876
1.317871	0.0599021567719007
1.318603	0.0504356760531372
1.319336	0.0286517549569813
1.320068	0.043838192452191
1.3208	0.0317313471031817
1.321533	0.0708136555097084
1.322265	0.0588651894364445
1.322998	0.0641513521958827
1.32373	0.044673494410169
1.324463	0.0597816442143662
1.325195	0.0797439041852134
1.325927	0.0812293664545243
1.32666	0.0295573626720924
1.327392	0.0329136926162669
1.328125	0.0769535397979697
1.328857	0.0647131530745528
1.329589	0.0535714983969657
1.330322	0.0664970834988713
1.331054	0.0422393822337259
1.331787	0.0449059014786453
1.332519	0.0526803082068139
1.333252	0.0667064293882541
1.333984	0.0750205250814051
1.334716	0.0686740066601403
1.335449	0.0584573337893621
1.336181	0.088315523063302
1.336914	0.071177478512193
1.337646	0.0739595828228804
1.338379	0.0740214035724965
1.339111	0.0784700051385165
1.339843	0.0580876995701267
1.340576	0.0909857003246863
1.341308	0.0758133072162331
1.342041	0.0835037050375138
1.342773	0.0857486073311525
1.343505	0.0665440743790106
1.344238	0.0771454988670538
1.34497	0.0883551318769119
1.345703	0.0765268137859051
1.346435	0.103947066367859
1.347168	0.0912453000507012
1.3479	0.0931435041702254
1.348632	0.060745518854076
1.349365	0.105250434537688
1.350097	0.0942686259518537
1.35083	0.0813832511750581
1.351562	0.0872896882795786
1.352295	0.0882343746963195
1.353027	0.131907624878572
1.353759	0.12824828496358
1.354492	0.110787067101012
1.355224	0.106171969711144
1.355957	0.0957546247691045
1.356689	0.0909514281804722
1.357421	0.0989740544087399
1.358154	0.112636803954552
1.358886	0.110000652542105
1.359619	0.0991712519673081
1.360351	0.124346301473791
1.361084	0.141499037774011
1.361816	0.117346190878897
1.362548	0.129639436688883
1.363281	0.132778625885513
1.364013	0.166334903411169
1.364746	0.12320105347185
1.365478	0.137427233489694
1.36621	0.131606366594546
1.366943	0.139994197677961
1.367675	0.163213768000926
1.368408	0.145328168688965
1.36914	0.192353038856005
1.369873	0.178151721430638
1.370605	0.207682543554937
1.371337	0.224425315059709
1.37207	0.256640569804819
1.372802	0.327104148775967
1.373535	0.403856261924171
1.374267	0.468220105981546
1.375	0.478790904680248
1.375732	0.49085548519386
1.376464	0.463519865529537
1.377197	0.433265264450313
1.377929	0.50322732671262
1.378662	0.752936542749414
1.379394	1.08966830690505
1.380126	1.46507609897394
1.380859	1.86028700368115
1.381591	2.2741932241771
1.382324	2.69693758792822
1.383056	2.99702719314179
1.383789	3.30487992474432
1.384521	3.24832801128658
1.385253	3.16165888773841
1.385986	3.00688004687353
1.386718	2.62968103516948
1.387451	2.481300574741
1.388183	2.22189742492335
1.388916	2.02360390311316
1.389648	1.93644353451895
1.39038	1.87236210601044
1.391113	1.82046023247447
1.391845	1.76393556173064
1.392578	1.67418344786472
1.39331	1.59458042999718
1.394042	1.6008633004904
1.394775	1.60854776153399
1.395507	1.56239280581462
1.39624	1.56192069173707
1.396972	1.63021281589124
1.397705	1.64009162306435
1.398437	1.72082710072482
1.399169	1.76450626527373
1.399902	1.75277543959898
1.400634	1.68534481504416
1.401367	1.70203700100324
1.402099	1.64803581952851
1.402832	1.54013103608369
1.403564	1.4558930170601
1.404296	1.43873355851138
1.405029	1.43436589059485
1.405761	1.45562718798462
1.406494	1.44844903361985
1.407226	1.48715302773414
1.407958	1.51110477414705
1.408691	1.53768936390453
1.409423	1.59139909528298
1.410156	1.63002453030192
1.410888	1.61490907746611
1.411621	1.67001055375408
1.412353	1.67372547033713
1.413085	1.72539639830533
1.413818	1.68592981696376
1.41455	1.58711783216824
1.415283	1.43093194263508
1.416015	1.40411009139793
1.416748	1.26831540478668
1.41748	1.18972206379648
1.418212	1.10178474711855
1.418945	1.06958723721946
1.419677	1.14298278195658
1.42041	1.13625372762478
1.421142	1.14968519626009
1.421874	1.14047353957363
1.422607	1.17222217149183
1.423339	1.18744999005939
1.424072	1.18579161672614
1.424804	1.19958116713085
1.425537	1.22153353175885
1.426269	1.14723305776834
1.427001	1.16593130729423
1.427734	1.07923674052877
1.428466	1.09113886451434
1.429199	1.09568956779389
1.429931	1.08325380586188
1.430664	1.10910269101619
1.431396	1.1374297511058
1.432128	1.16775824218417
1.432861	1.21078853984088
1.433593	1.12870034262569
1.434326	1.07462307728622
1.435058	1.00159791778732
1.43579	0.965092097602136
1.436523	0.897484992248472
1.437255	0.863553855720939
1.437988	0.84033283577426
1.43872	0.804438307904146
1.439453	0.79441689818105
1.440185	0.862645675871763
1.440917	0.883755440341891
1.44165	0.838127032179752
1.442382	0.849085072840807
1.443115	0.831942532240731
1.443847	0.892176293782059
1.44458	0.863517569576005
1.445312	0.85086680781637
1.446044	0.805305691634599
1.446777	0.773848577417675
1.447509	0.715519619886346
1.448242	0.690802481731826
1.448974	0.648943126505682
1.449706	0.643735990166295
1.450439	0.649808552840851
1.451171	0.598234192962296
1.451904	0.587675843999343
1.452636	0.621738530599496
1.453369	0.641150117024789
1.454101	0.620508804541679
1.454833	0.62803567090608
1.455566	0.563400577015581
1.456298	0.610081758301992
1.457031	0.550192492846977
1.457763	0.501128170251663
1.458496	0.456829030996116
1.459228	0.474965040764522
1.45996	0.466751590727445
1.460693	0.427796398432724
1.461425	0.462291289884311
1.462158	0.479403072587202
1.46289	0.541310947590939
1.463622	0.499318297987736
1.464355	0.600130377408284
1.465087	0.613417510535239
1.46582	0.549670675056347
1.466552	0.607477689253852
1.467285	0.579333714753052
1.468017	0.576098664889212
1.468749	0.550661541433738
1.469482	0.522608675128006
1.470214	0.493161868280233
1.470947	0.493085406777051
1.471679	0.458380489734565
1.472412	0.483685513290382
1.473144	0.511235290587795
1.473876	0.551583696674231
1.474609	0.612062746330505
1.475341	0.612444658645701
1.476074	0.716931800560597
1.476806	0.669806836799088
1.477538	0.705669592192557
1.478271	0.70295962968048
1.479003	0.681530563609234
1.479736	0.648168017628902
1.480468	0.614872619267023
1.481201	0.581233399023426
1.481933	0.60030058776094
1.482665	0.57941462000369
1.483398	0.570421098099089
1.48413	0.580133129386298
1.484863	0.551379366840309
1.485595	0.553998104459302
1.486328	0.586177514390726
1.48706	0.567603583349119
1.487792	0.587664586114563
1.488525	0.580950744203827
1.489257	0.581403824456748
1.48999	0.579676517389665
1.490722	0.560607785363573
1.491454	0.528167105246294
1.492187	0.521628388210071
1.492919	0.510939963421301
1.493652	0.49093455788116
1.494384	0.505862095296383
1.495117	0.475478228564459
1.495849	0.452985360285087
1.496581	0.422838003027755
1.497314	0.45328022318429
1.498046	0.463485261703422
1.498779	0.443792138603029
1.499511	0.437553315772432
1.500244	0.462639629988715
1.500976	0.422899518382902
1.501708	0.413475891304548
1.502441	0.415206970626662
1.503173	0.429212663866727
1.503906	0.367468771968136
1.504638	0.394813139140429
1.50537	0.428434810155437
1.506103	0.43508649938652
1.506835	0.434331017062885
1.507568	0.428142097673109
1.5083	0.464164732971653
1.509033	0.447669110182074
1.509765	0.41759951756094
1.510497	0.39355443721277
1.51123	0.359892170175693
1.511962	0.317707454145162
1.512695	0.339200457541982
1.513427	0.325083695192583
1.51416	0.340512824815777
1.514892	0.344598673704949
1.515624	0.344857821059129
1.516357	0.38649166108726
1.517089	0.415300933697626
1.517822	0.410616195917039
1.518554	0.373844375187925
1.519286	0.43051037666784
1.520019	0.391069178562796
1.520751	0.436179008482125
1.521484	0.437225190615427
1.522216	0.405540609071521
1.522949	0.391076962047178
1.523681	0.396728258022655
1.524413	0.35419944308942
1.525146	0.36005585412251
1.525878	0.355199362839026
1.526611	0.353052643643625
1.527343	0.343829195983544
1.528076	0.367011597317278
1.528808	0.368083927604154
1.52954	0.370776552540289
1.530273	0.382363859430595
1.531005	0.31753012917254
1.531738	0.341064155855185
1.53247	0.346688559265835
1.533202	0.337038886245267
1.533935	0.29476143216386
1.534667	0.353116741718438
1.5354	0.348243154408905
1.536132	0.315064214075496
1.536865	0.327970395080044
1.537597	0.387527200541475
1.538329	0.344624870233548
1.539062	0.373037417290277
1.539794	0.39243890400893
1.540527	0.347244144071796
1.541259	0.279748829558409
1.541992	0.284631599853354
1.542724	0.267907242233478
1.543456	0.243138254291751
1.544189	0.249990548177206
1.544921	0.228330018141714
1.545654	0.256407116262358
1.546386	0.24036228178768
1.547118	0.254990412774357
1.547851	0.274912561366119
1.548583	0.301326994172792
1.549316	0.313826765561193
1.550048	0.264502430775356
1.550781	0.270841323163978
1.551513	0.310530994388966
1.552245	0.286146481759553
1.552978	0.294751461096718
1.55371	0.264546778393468
1.554443	0.227183517004998
1.555175	0.275853405134919
1.555908	0.263131141608907
1.55664	0.244461561349919
1.557372	0.262527910399199
1.558105	0.237849388377294
1.558837	0.268063449226503
1.55957	0.247167669937636
1.560302	0.226489712596135
1.561034	0.261076204392063
1.561767	0.244701132356698
1.562499	0.262621628931815
1.563232	0.25830191779169
1.563964	0.258139082404687
1.564697	0.233758234281362
1.565429	0.22798567403984
1.566161	0.258155923072612
1.566894	0.253739731072373
1.567626	0.231301651810725
1.568359	0.259289905216253
1.569091	0.257484411026415
1.569824	0.259331886840724
1.570556	0.253096138552475
1.571288	0.218025082610264
1.572021	0.235437930222511
1.572753	0.224940689833787
1.573486	0.214729451797362
1.574218	0.196358471444091
1.57495	0.180958921345149
1.575683	0.161762083189021
1.576415	0.173285412936817
1.577148	0.177188449191249
1.57788	0.182238736927024
1.578613	0.194097003969955
1.579345	0.212758353752632
1.580077	0.143075523958083
1.58081	0.206076601148972
1.581542	0.189717503468943
1.582275	0.213281080166549
1.583007	0.187269044080346
1.58374	0.155213609050848
1.584472	0.165957007725462
1.585204	0.166421537241831
1.585937	0.160777910805786
1.586669	0.173869330589078
1.587402	0.166213958912767
1.588134	0.187256763465714
1.588866	0.172944080158725
1.589599	0.153360502261632
1.590331	0.171789522178835
1.591064	0.155670165668477
1.591796	0.185215519256606
1.592529	0.150834967006593
1.593261	0.161923811621833
1.593993	0.135249631012644
1.594726	0.128523355364274
1.595458	0.137084791426361
1.596191	0.121425842559615
1.596923	0.13820746974187
1.597656	0.165678410572397
1.598388	0.171838669231208
1.59912	0.167379386013902
1.599853	0.147927064591691
1.600585	0.180993074167439
1.601318	0.17114726447306
1.60205	0.187349082506694
1.602782	0.187984836260975
1.603515	0.167387951100014
1.604247	0.137473037981585
1.60498	0.131488838672055
1.605712	0.117840035092295
1.606445	0.138544343910546
1.607177	0.137342186394421
1.607909	0.151089980191834
1.608642	0.130344073615352
1.609374	0.149859239802756
1.610107	0.114138505024407
1.610839	0.121646891502465
1.611572	0.103709419162449
1.612304	0.141512311769132
1.613036	0.151723426151309
1.613769	0.129573165936497
1.614501	0.111451867972229
1.615234	0.112975415202059
1.615966	0.105580152497108
1.616698	0.119177935623637
1.617431	0.127832931040503
1.618163	0.12743027306627
1.618896	0.127568233219906
1.619628	0.131817067226712
1.620361	0.118282259266021
1.621093	0.0842653626251178
1.621825	0.113356400026741
1.622558	0.0975769466392406
1.62329	0.115652310614808
1.624023	0.0921235341834626
1.624755	0.0809875036552776
1.625488	0.0592142172657469
1.62622	0.0794552516691206
1.626952	0.0740540386756894
1.627685	0.0750707450348458
1.628417	0.0785400308510278
1.62915	0.0971295701833648
1.629882	0.100287459471474
1.630614	0.121750533534961
1.631347	0.140710655199221
1.632079	0.11582136297999
1.632812	0.0645105661996002
1.633544	0.0882797190250105
1.634277	0.0825898019157238
1.635009	0.0559651254644206
1.635741	0.0534231983688772
1.636474	0.0689811799214032
1.637206	0.0883206564275861
1.637939	0.10709836597017
1.638671	0.0712946443480273
1.639404	0.0687751717961249
1.640136	0.0825547487679007
1.640868	0.0580832660896381
1.641601	0.0684649781229279
1.642333	0.0645779661729093
1.643066	0.0522190291214398
1.643798	0.0395102253708632
1.64453	0.0692951231630625
1.645263	0.0456846590938906
1.645995	0.0653718017234319
1.646728	0.0873391944062418
1.64746	0.0412322802067664
1.648193	0.0857839071588098
1.648925	0.0731303976066232
1.649657	0.0828190037874768
1.65039	0.0900562569797019
1.651122	0.0816959378006183
1.651855	0.0871555924082678
1.652587	0.0632524221442286
1.65332	0.0422192947404501
1.654052	0.0284542536743542
1.654784	0.0307265772151634
1.655517	0.00823302881262716
1.656249	0.0545182971054168
1.656982	0.0484800046172252
1.657714	0.0389733796047264
1.658446	0.0741659868652799
1.659179	0.0450024800097576
1.659911	0.0439064057289749
1.660644	0.0422347416881991
1.661376	0.0483403816297673
1.662109	0.033729249972641
1.662841	0.0406457741552665
1.663573	0.0166879745005198
1.664306	0.010081730543753
1.665038	0.0652794499500088
1.665771	0.0315339833755585
1.666503	0.0511921465116066
1.667236	0.00866804302229708
1.667968	0.0502578252619908
1.6687	0.00478257790952756
1.669433	0.0442538259873361
1.670165	0.0275987536954497
1.670898	0.0309093222900228
1.67163	0.0274920158924732
1.672362	0.0391799361240085
1.673095	0.0547213788011984
1.673827	0.0178302201653347
1.67456	0.0309887948598231
1.675292	0.0444560042797371
1.676025	0.0382576712167869
1.676757	0.0315685638593871
1.677489	0.0296714373560039
1.678222	0.052763906527489
1.678954	0.0423968929569526
1.679687	0.023807917612032
1.680419	0.0114637153139209
1.681152	0.0412409580403983
1.681884	0.0174197678095067
1.682616	0.0210285948287802
1.683349	0.0181998070682631
1.684081	0.00217736752889425
1.684814	0.0286979302667894
1.685546	0.0264342717996835
1.686278	0.0370686272557752
1.687011	0.0207831465415912
1.687743	0.0340858268775895
1.688476	0.0375190780562423
1.689208	0.0122533357744249
1.689941	0.0214316452487437
1.690673	0.00796211007477342
1.691405	0.00375401358143441
1.692138	0.0128065202153977
1.69287	0.00789778464850043
1.693603	0.0152378388327217
1.694335	0.0328739674518927
1.695068	0.0343998319254397
1.6958	0.00324355980113247
1.696532	0.03947723559532
1.697265	0.0156593933667146
1.697997	0.0323676256064992
1.69873	0.0194563516687206
1.699462	0.0137921784106245
1.700194	0.0118928338698228
1.700927	0.0219156313353597
1.701659	0.0151575322940123
1.702392	0.0151600035213174
1.703124	0.0323876951343116
1.703857	0.0202619732561885
1.704589	0.0283179755807879
1.705321	0.0641111147527174
1.706054	0.0480673444921729
1.706786	0.0369436613581072
1.707519	0.0450693225086735
1.708251	0.0212589835215757
1.708984	0.01238490044612
1.709716	0.0303751708327213
1.710448	0.0344677615509464
1.711181	0.0273488409848114
1.711913	0.0215126475771812
1.712646	0.0418893405427514
1.713378	0.00698091973443192
1.71411	0.0329932829307906
1.714843	0.0115659755415133
1.715575	0.0119126244376128
1.716308	0.0110415006764155
1.71704	0.0171889789842883
1.717773	0.0193340988574073
1.718505	0.0381979618429897
1.719237	0.0249318501733867
1.71997	0.0310550696294042
1.720702	0.0439597344119519
1.721435	0.0318667462509832
1.722167	0.017765260340254
1.7229	0.0399764907391569
1.723632	0.00811754686072892
1.724364	0.028451175196009
1.725097	0.00398801502954984
1.725829	0.00684418355881087
1.726562	0.042088908890823
1.727294	0.00189929310821724
1.728026	0.0386576198851882
1.728759	0.0480911618679001
1.729491	0.0160941698238536
1.730224	0.0106930080350667
1.730956	0.0179733370170177
1.731689	0.025078354811939
1.732421	0.031340158882794
1.733153	0.0223003890201233
1.733886	0.0355256989750533
1.734618	0.0103952343469623
1.735351	0.00148732355248985
1.736083	0.0102422664882594
1.736816	0.00564826573488199
1.737548	0.027211215567655
1.73828	0.0223502926867301
1.739013	0.0290633985770268
1.739745	0.0218192728921755
1.740478	0.00980551388761252
1.74121	0.0280636562383201
1.741942	0.0284044055198802
1.742675	0.0423541584892464
1.743407	0.0150755588986276
1.74414	0.0118164414255221
1.744872	0.0139611734744007
1.745605	0.0338310558405868
1.746337	0.0314602373519098
1.747069	0.0133635173901503
1.747802	0.021769079859949
1.748534	0.0248042748588746
1.749267	0.0367251705290758
1.749999	0.0491200743392448
1.750732	0.00577473336975354
1.751464	0.027066826424557
1.752196	0.0225157262112173
1.752929	0.0158019417727854
1.753661	0.0333259638114204
1.754394	0.0191550543673465
1.755126	0.0154691571874004
1.755858	0.0271314018343487
1.756591	0.00972330443989429
1.757323	0.0121891819098178
1.758056	0.0339084380077005
1.758788	0.0139316115413938
1.759521	0.00281444696141196
1.760253	0.046487232623134
1.760985	0.0059239580609779
1.761718	0.0169952033262799
1.76245	0.0264517589601248
1.763183	0.030287946119369
1.763915	0.0275654628522813
1.764648	0.00703324845757016
1.76538	0.0245942326211045
1.766112	0.0385513860654854
1.766845	0.0216463420284846
1.767577	0.0409216270797973
1.76831	0.0380277145282148
1.769042	0.0191117074533316
1.769774	0.0371300114706643
1.770507	0.0231321434398652
1.771239	0.00940290695144289
1.771972	0.0143384082371795
1.772704	0.0212643599267376
1.773437	0.00489330104722924
1.774169	0.0126606518984845
1.774901	0.0221046391896588
1.775634	0.0246976008495076
1.776366	0.0388144986969061
1.777099	0.0291745391330204
1.777831	0.0275662021209431
1.778564	0.0398367829342407
1.779296	0.0300259253376561
1.780028	0.0270843871619211
1.780761	0.0187795501112673
1.781493	0.0402721731377697
1.782226	0.0147014964690171
1.782958	0.0182320385240253
1.78369	0.0163852776260193
1.784423	0.0305925792163557
1.785155	0.0504801688538628
1.785888	0.0141877517409328
1.78662	0.0240443077105814
1.787353	0.0426395416400986
1.788085	0.0254969150108263
1.788817	0.0300624206384133
1.78955	0.0446191262255919
1.790282	0.0358443767218253
1.791015	0.0059261822658219
1.791747	0.0465334646607715
1.79248	0.00945602827777524
1.793212	0.0249703782442237
1.793944	0.00339326632372409
1.794677	0.0193172478824416
1.795409	0.0108644262153561
1.796142	0.0160523920016632
1.796874	0.0338243799672381
1.797606	0.0224954926481573
1.798339	0.0258149545893558
1.799071	0.0154323507185911
1.799804	0.0232787716633098
1.800536	0.00881331081472615
1.801269	0.0223111577698111
1.802001	0.0426238435039697
1.802733	0.0309466119483377
1.803466	0.015438500640325
1.804198	0.0479089252170264
1.804931	0.0163145431426509
1.805663	0.0439159126828033
1.806396	0.0298833550351931
1.807128	0.00895784542411902
1.80786	0.00548367451133535
1.808593	0.016379461790429
1.809325	0.0160733816512993
1.810058	0.0124168776392658
1.81079	0.0223623043834705
1.811522	0.00851377836881304
1.812255	0.048117447840086
1.812987	0.0564959854872202
1.81372	0.0405250249747104
1.814452	0.046349154176345
1.815185	0.0166013090704928
1.815917	0.0144677461575955
1.816649	0.0222285073667762
1.817382	0.0210249853533126
1.818114	0.021669585057181
1.818847	0.00133698025117325
1.819579	0.0143967800792074
1.820312	0.0378707856501225
1.821044	0.0484283065341552
1.821776	0.0404225809117058
1.822509	0.0324458206954008
1.823241	0.0160746241887727
1.823974	0.0185423390255234
1.824706	0.0128338405954852
1.825438	0.0131144169990174
1.826171	0.0169047570690195
1.826903	0.0361296930555567
1.827636	0.0131149975126703
1.828368	0.00963750348603833
1.829101	0.0344879989683049
1.829833	0.015550775855181
1.830565	0.0190993559025405
1.831298	0.0352726001368878
1.83203	0.0190596664693299
1.832763	0.0227315432243098
1.833495	0.0320346287155411
1.834228	0.0241697820311612
1.83496	0.0321756492089867
1.835692	0.0108958287392298
1.836425	0.0362793888651491
1.837157	0.0301449407153522
1.83789	0.0348032908039599
1.838622	0.0142075135019581
1.839354	0.0363197968255895
1.840087	0.0161918485572587
1.840819	0.0423671364463082
1.841552	0.0359301094949648
1.842284	0.0239059710601771
1.843017	0.024531201886685
1.843749	0.00703962070388831
1.844481	0.0119364912857669
1.845214	0.013573134037879
1.845946	0.0289209493449033
1.846679	0.0448906408168919
1.847411	0.0153781509550501
1.848144	0.0336674817355668
1.848876	0.0128043018658311
1.849608	0.0227429994100097
1.850341	0.0346324951390338
1.851073	0.00338417195156213
1.851806	0.0287291721156432
1.852538	0.0107882099015127
1.85327	0.0184819073604999
1.854003	0.0190700137205449
1.854735	0.0267303718474884
1.855468	0.0329869601520662
1.8562	0.0478944522836486
1.856933	0.0627899797900429
1.857665	0.0184529714934892
1.858397	0.021413142078528
1.85913	0.017003512367103
1.859862	0.0159460806154396
1.860595	0.0176608844362733
1.861327	0.0204615761732281
1.86206	0.0183361414035321
1.862792	0.0502517560808068
1.863524	0.00218078176488731
1.864257	0.0135218243452034
1.864989	0.0356421807670027
1.865722	0.0204763252423602
1.866454	0.0219735854116004
1.867186	0.00948930119696055
1.867919	0.029961647802488
1.868651	0.0373335240783736
1.869384	0.00341437304917213
1.870116	0.0448670291308986
1.870849	0.0417304669321492
1.871581	0.0127837397805316
1.872313	0.0293903360430482
1.873046	0.031558203703557
1.873778	0.0412228230280812
1.874511	0.0192301761178911
1.875243	0.00242743686183395
1.875976	0.00499446771497
1.876708	0.0223410914866799
1.87744	0.0322526256195232
1.878173	0.0079073521019981
1.878905	0.0324828926602804
1.879638	0.0162397933341937
1.88037	0.0372509926575722
1.881102	0.0221866377119256
1.881835	0.00933795449302389
1.882567	0.0194043764758057
1.8833	0.00533859518812552
1.884032	0.0109961442421178
1.884765	0.0316203480959287
1.885497	0.0189845645332646
1.886229	0.0208402618360375
1.886962	0.0391329231249098
1.887694	0.00702050657974964
1.888427	0.0242301813383165
1.889159	0.0203111681639683
1.889892	0.030311070200336
1.890624	0.012710687624913
1.891356	0.0231987540626345
1.892089	0.0157213333207594
1.892821	0.0204562891901044
1.893554	0.0312456664237987
1.894286	0.0372690540683424
1.895018	0.0122847413245344
1.895751	0.0379046476781001
1.896483	0.0121581265655003
1.897216	0.0251066151889307
1.897948	0.00932797518570387
1.898681	0.035949856517211
1.899413	0.0191470088414804
1.900145	0.00532732353945065
1.900878	0.0142395716882633
1.90161	0.00196176557895861
1.902343	0.0174249878176901
1.903075	0.00798835401529602
1.903808	0.0146541040334891
1.90454	0.033399327462949
1.905272	0.0164786198099908
1.906005	0.0222444580641291
1.906737	0.0177297603367099
1.90747	0.0292611147804659
1.908202	0.00821741380553304
1.908934	0.00928044602223945
1.909667	0.00779321616026708
1.910399	0.0190777217275062
1.911132	0.0252978732339479
1.911864	0.00740188577637483
1.912597	0.0185022008081355
1.913329	0.0110012310632803
1.914061	0.0272808221915199
1.914794	0.019941296169981
1.915526	0.0319301564004594
1.916259	0.00518355320902574
1.916991	0.0375742313562008
1.917724	0.0330094415739762
1.918456	0.0213497911753652
1.919188	0.0238562752575171
1.919921	0.0193597496995003
1.920653	0.00760180080659162
1.921386	0.0291063330661565
1.922118	0.0315389348853277
1.92285	0.0233456095228137
1.923583	0.0267241864673209
1.924315	0.0344478232063099
1.925048	0.00520337262887774
1.92578	0.0238914063828409
1.926513	0.0175073548644205
1.927245	0.02581113641775
1.927977	0.0263288972942654
1.92871	0.00539962450641246
1.929442	0.0174684659260319
1.930175	0.0188847564227448
1.930907	0.0115775079862354
1.93164	0.0360595529988948
1.932372	0.0175988195568688
1.933104	0.0168448591300113
1.933837	0.0247279832664332
1.934569	0.0233367979443025
1.935302	0.00636632926036739
1.936034	0.00644128809394472
1.936766	0.0235114692602249
1.937499	0.0228491686832453
1.938231	0.0312466976658991
1.938964	0.0027872972914236
1.939696	0.0193982082687107
1.940429	0.00569914048934346
1.941161	0.0202985838820065
1.941893	0.00724295390132817
1.942626	0.00555259800317517
1.943358	0.0254538375944159
1.944091	0.0378386573121457
1.944823	0.00693167308668326
1.945556	0.0158556997073261
1.946288	0.0233900012435848
1.94702	0.0122899253582822
1.947753	0.00253845360821575
1.948485	0.0116675773770189
1.949218	0.0284708922870359
1.94995	0.0260107005977956
1.950682	0.0122248078715159
1.951415	0.0242881873703103
1.952147	0.00535097476255542
1.95288	0.0230023784487407
1.953612	0.037706223525885
1.954345	0.0112806896277457
1.955077	0.00377004479326984
1.955809	0.0143654790219576
1.956542	0.0269769330452259
1.957274	0.0201453832567406
1.958007	0.0270592352669565
1.958739	0.0139525409197339
1.959472	0.0240006838067007
1.960204	0.0305314088148746
1.960936	0.0169707207268606
1.961669	0.0518587583586843
1.962401	0.0133950537426167
1.963134	0.0159971138544309
1.963866	0.00625575208631936
1.964598	0.0258855956979012
1.965331	0.0289994820142585
1.966063	0.0131169084778207
1.966796	0.00929932278996444
1.967528	0.0244652066890028
1.968261	0.0127663925728397
1.968993	0.00443820626424911
1.969725	0.0376617465045648
1.970458	0.0204959664570922
1.97119	0.0145488107613406
1.971923	0.0267488767251304
1.972655	0.0261147855346251
1.973388	0.0253888312238374
1.97412	0.0199698922234247
1.974852	0.0236208960821918
1.975585	0.0102822938985503
1.976317	0.00993181379313995
1.97705	0.0170335991702141
1.977782	0.0107839126185603
1.978514	0.00700918371740854
1.979247	0.0165838363777583
1.979979	0.00500334148293008
1.980712	0.00989585767426215
1.981444	0.00253305802879148
1.982177	0.00207986167407481
1.982909	0.0364970337252385
1.983641	0.0177492124860716
1.984374	0.00560026768146003
1.985106	0.0298744071451642
1.985839	0.0018640673500588
1.986571	0.0137853361561934
1.987304	0.0152765544440908
1.988036	0.00951794118663758
1.988768	0.0100563799210067
1.989501	0.0120178145006039
1.990233	0.015063937364863
1.990966	0.0339267788901481
1.991698	0.00161468537482333
1.99243	0.0113739571860302
1.993163	0.0153363471643211
1.993895	0.00289169052628666
1.994628	0.0192512414364091
1.99536	0.00522043868515022
1.996093	0.0345623431923951
1.996825	0.0188209528823576
1.997557	0.019707494731845
1.99829	0.0063563842920689
1.999022	0.0155756854562066
1.999755	0.00729504851050334
2.000487	0.0169929336412026
2.00122	0.0206165979643072
2.001952	0.0105888245345938
2.002684	0.0126250600745155
2.003417	0.0112039340856723
2.004149	0.00975539543598167
2.004882	0.0228416624760161
2.005614	0.0272181100489068
2.006346	0.00995690406214969
2.007079	0.0238677489661112
2.007811	0.00674410249648521
2.008544	0.0105046868956195
2.009276	0.0101492348595959
2.010009	0.00657737257545906
2.010741	0.00200342132463693
2.011473	0.00402783725853478
2.012206	0.0219970309537985
2.012938	0.0153469066044961
2.013671	0.0259415503019924
2.014403	0.00812437805498538
2.015136	0.0117788773653138
2.015868	0.00306259513737636
2.0166	0.0123954466024179
2.017333	0.0108395240231352
2.018065	0.014442936187494
2.018798	0.0116665671356889
2.01953	0.0199635429591869
2.020262	0.00690502376896648
2.020995	0.015873456950633
2.021727	0.00956253183835102
2.02246	0.0178519791079253
2.023192	0.0325555395047747
2.023925	0.0014618300225309
2.024657	0.015819145541638
2.025389	0.0258952847090527
2.026122	0.0101631498450542
2.026854	0.0202510216197466
2.027587	0.00984392059117328
2.028319	0.0108795611187263
2.029052	0.0227667474168204
2.029784	0.00969509578523262
2.030516	0.00503379868858492
2.031249	0.0133354693643625
2.031981	0.015792077315135
2.032714	0.00693306546667562
2.033446	0.0134359531087787
2.034178	0.0294796397627396
2.034911	0.0186738106918459
2.035643	0.00691223878149128
2.036376	0.00752123571642194
2.037108	0.0112110530446386
2.037841	0.0392860225221656
2.038573	0.0212239255193685
2.039305	0.0128478155747349
2.040038	0.0387072660939261
2.04077	0.012000807059133
2.041503	0.0128422488540592
2.042235	0.00159273578160389
2.042968	0.00637551396713559
2.0437	0.0183736450596355
2.044432	0.0181672791464352
2.045165	0.019849660875622
2.045897	0.0241506794349559
2.04663	0.0348414630965191
2.047362	0.036422573343332
2.048094	0.0156836656759349
2.048827	0.0150602840100544
2.049559	0.00824683082003675
2.050292	0.016162942461758
2.051024	0.00677899946239148
2.051757	0.0208054566501603
2.052489	0.0137255717582192
2.053221	0.0198404712783063
2.053954	0.0144892295516166
2.054686	0.0151079742997564
2.055419	0.015192549519773
2.056151	0.0297059668029358
2.056884	0.0115688559594506
2.057616	0.0155668174350644
2.058348	0.027692601349012
2.059081	0.00657451401170497
2.059813	0.0220204522911338
2.060546	0.0238279800860774
2.061278	0.0150358083801465
2.06201	0.0171231542798377
2.062743	0.013683407629834
2.063475	0.00265357222562029
2.064208	0.0212795031418358
2.06494	0.020434560552422
2.065673	0.00546945895403503
2.066405	0.0184688030729295
2.067137	0.00770835375422807
2.06787	0.020847286803951
2.068602	0.0169421692770436
2.069335	0.0130281859086098
2.070067	0.0189833513957731
2.0708	0.00208863882107434
2.071532	0.00478142423905054
2.072264	0.0153510671438726
2.072997	0.0152280708085705
2.073729	0.00913289579805058
2.074462	0.00960868999602698
2.075194	0.0139259919039516
2.075926	0.00909620086247401
2.076659	0.0105387520816466
2.077391	0.0119001598248469
2.078124	0.00848160280896913
2.078856	0.0157731709831007
2.079589	0.0110669039862431
2.080321	0.0531084407759106
2.081053	0.00510312150097575
2.081786	0.0185530342947239
2.082518	0.0200359837165059
2.083251	0.00891815423431744
2.083983	0.00780873058986325
2.084716	0.0127697580231576
2.085448	0.00190575210816524
2.08618	0.00543305784238103
2.086913	0.0180275757345225
2.087645	0.0104512761233569
2.088378	0.0204791789920226
2.08911	0.0114734297277547
2.089842	0.0243659408821617
2.090575	0.016146508038617
2.091307	0.0186990499971423
2.09204	0.0192069647120443
2.092772	0.0175276608172711
2.093505	0.0120572314772928
2.094237	0.0153551478733225
2.094969	0.0263915575615143
2.095702	0.0094399230370512
2.096434	0.0185975662405864
2.097167	0.0107682943791159
2.097899	0.0306401633844719
2.098632	0.0107640675696504
2.099364	0.0199308870011171
2.100096	0.00955970939432115
2.100829	0.0121903851893658
2.101561	0.0129617259887655
2.102294	0.00421519705917576
2.103026	0.00806238557844767
2.103758	0.0176455888703176
2.104491	0.0135678025862317
2.105223	0.0304793144142614
2.105956	0.0128952886824387
2.106688	0.0214339214274506
2.107421	0.0182282841696665
2.108153	0.0185968228279
2.108885	0.0111441208494715
2.109618	0.010444696938782
2.11035	0.0162524527336835
2.111083	0.019834013660137
2.111815	0.0290657500763991
2.112547	0.0221195279977354
2.11328	0.0229347376880792
2.114012	0.0228557060975525
2.114745	0.019659618115108
2.115477	0.00867754433435549
2.11621	0.0211661456780588
2.116942	0.00521873435682187
2.117674	0.011920743183745
2.118407	0.0102534888998938
2.119139	0.0130946594041939
2.119872	0.0140835747921932
2.120604	0.0078144814454089
2.121337	0.0227333109357777
2.122069	0.0161581875540575
2.122801	0.0160470171960282
2.123534	0.0203837376684003
2.124266	0.0116181874302774
2.124999	0.0236401690438372
2.125731	0.0150429336940731
2.126463	0.0132155408961347
2.127196	0.00573403232763158
2.127928	0.0123863698989383
2.128661	0.0167106004312921
2.129393	0.00450858069825461
2.130126	0.0116001613273245
2.130858	0.034648688663225
2.13159	0.0195123157240651
2.132323	0.0209398371887486
2.133055	0.0255087686581869
2.133788	0.0259960064059117
2.13452	0.0146675336637154
2.135253	0.0144638193634241
2.135985	0.0163054663521195
2.136717	0.0239703980656809
2.13745	0.0214192258774646
2.138182	0.0257430471594574
2.138915	0.0126432120267144
2.139647	0.00850959895681906
2.140379	0.00448768281928057
2.141112	0.013607081738505
2.141844	0.00506559519008981
2.142577	0.0129940165349041
2.143309	0.0166885517981437
2.144042	0.00396098641135589
2.144774	0.00862748893458699
2.145506	0.0207121500869302
2.146239	0.0208050527186955
2.146971	0.0033195846393228
2.147704	0.0199785989527044
2.148436	0.0191636650396075
2.149169	0.0196542332554389
2.149901	0.0213017602105525
2.150633	0.0162698915852442
2.151366	0.0156343829590042
2.152098	0.0113904762526178
2.152831	0.0266084214756344
2.153563	0.0332130446193736
2.154295	0.0125496685799476
2.155028	0.0101323945345955
2.15576	0.0142374002354714
2.156493	0.0166934663656512
2.157225	0.0304904067787788
2.157958	0.0167412590031384
2.15869	0.0273851367306318
2.159422	0.0260892472636484
2.160155	0.0515544326243651
2.160887	0.0132446368003288
2.16162	0.0330279758542885
2.162352	0.0229865552769718
2.163085	0.0173470167428816
2.163817	0.0206897042108992
2.164549	0.0203367390240151
2.165282	0.0213765230644509
2.166014	0.00623393046721986
2.166747	0.00798222895667683
2.167479	0.0206547552860552
2.168211	0.0114679553691853
2.168944	0.0186621779639002
2.169676	0.0204808550323586
2.170409	0.0232882669670013
2.171141	0.0140465365663684
2.171874	0.0105464076989485
2.172606	0.00441498862470635
2.173338	0.0167283946853725
2.174071	0.00927002044515032
2.174803	0.0235223714510463
2.175536	0.0281271161211899
2.176268	0.02200855707656
2.177001	0.00179212644571661
2.177733	6.7583085213938E-4
2.178465	0.0313686415054557
2.179198	0.0204297560833922
2.17993	0.0274212606534879
2.180663	0.047013232836895
2.181395	0.00868094878057053
2.182127	0.00655878354394548
2.18286	0.0236198491211225
2.183592	0.0163225125584318
2.184325	0.0105755306967182
2.185057	0.0189840671209193
2.18579	0.0167074009148625
2.186522	0.0259756525689154
2.187254	0.0146221645070907
2.187987	0.0259714467822992
2.188719	0.0236553476836106
2.189452	0.00235201088967079
2.190184	0.00877897854818311
2.190917	0.0136069888682935
2.191649	0.00615053366381008
2.192381	0.0233615017847847
2.193114	0.00902117718553765
2.193846	0.00902237479939539
2.194579	0.0165683794432295
2.195311	0.0433948529638171
2.196043	0.00510814680067243
2.196776	0.0232754480925615
2.197508	0.00637531507947247
2.198241	0.00866942504659409
2.198973	0.0190633791219002
2.199706	0.0276533565785873
2.200438	0.01132126133102
2.20117	0.0301111237486249
2.201903	0.0285342849563618
2.202635	0.0185652117272387
2.203368	0.0228155410636693
2.2041	0.0282853165766003
2.204833	0.0202613140909493
2.205565	0.0124607212765156
2.206297	0.0333235621771677
2.20703	0.0379388654931861
2.207762	0.022467921925163
2.208495	0.0173239140006668
2.209227	0.0289047699412606
2.209959	0.0361149047948085
2.210692	0.00399892078916025
2.211424	0.0308958077695527
2.212157	0.0350821552793008
2.212889	0.0143772462718034
2.213622	0.0267128663017211
2.214354	0.00615344622677943
2.215086	0.0235846968632218
2.215819	0.0188324408599858
2.216551	0.0465194121304483
2.217284	0.0439079695710481
2.218016	0.0146033457155752
2.218749	0.0136340764797424
2.219481	0.0252466610563377
2.220213	0.0345907949869109
2.220946	0.0203278481472039
2.221678	0.0269635720365774
2.222411	0.0248993732657672
2.223143	0.0245133884874144
2.223875	0.0186272477345972
2.224608	0.0119467694521591
2.22534	0.0270738769600769
2.226073	5.91298150365998E-4
2.226805	0.0227141935798872
2.227538	0.0298019490213593
2.22827	0.0127901194087242
2.229002	0.00669422410041746
2.229735	0.022412008773624
2.230467	0.010734064041266
2.2312	0.0153686771658377
2.231932	0.0172789432880515
2.232665	0.0362486258763739
2.233397	0.0161432499334706
2.234129	0.0102799138787871
2.234862	0.0222671307562107
2.235594	0.0143786100445666
2.236327	0.019539437662129
2.237059	0.012934142730217
2.237791	0.011866779937165
2.238524	0.0118101213934902
2.239256	0.027873057432519
2.239989	0.0103924977338852
2.240721	0.0205263595509481
2.241454	0.0319182379281893
2.242186	0.0213256514243669
2.242918	0.0130037348388231
2.243651	0.0103146345641377
2.244383	0.017729059695096
2.245116	0.017863071081337
2.245848	0.0308320853573772
2.246581	0.00966445457797728
2.247313	0.0192959154402817
2.248045	0.0181957660712281
2.248778	0.0130220713303341
2.24951	0.0215425704131007
2.250243	0.0174381844696581
2.250975	0.0273646276225037
2.251707	0.0184945688830522
2.25244	0.0069207427293225
2.253172	0.0294768427184901
2.253905	0.0100901695433615
2.254637	0.024321506114065
2.25537	0.0211697925654522
2.256102	0.0148419623217645
2.256834	0.0161443892186196
2.257567	0.0172888353671595
2.258299	0.0171836752045842
2.259032	0.0187832748985389
2.259764	0.00904806896610067
2.260497	0.00230513433174837
2.261229	0.0224198849406191
2.261961	0.00289878587721843
2.262694	0.0201609142864157
2.263426	0.0375666442345803
2.264159	0.00355326006950582
2.264891	0.00790954457168433
2.265623	0.0110329836528901
2.266356	0.00628687649663177
2.267088	0.0117554428809971
2.267821	0.00209456032649638
2.268553	0.0188304889695541
2.269286	0.020287336040587
2.270018	0.0209507518242196
2.27075	0.0265754415960199
2.271483	0.00903441065762588
2.272215	0.0110476639628389
2.272948	0.0200546995703775
2.27368	0.0205124226532923
2.274413	0.0312962202251965
2.275145	0.00489911067891561
2.275877	0.0116039081455906
2.27661	0.0350765731326406
2.277342	0.0040911975190538
2.278075	0.0149381079464345
2.278807	0.0214667637713047
2.279539	0.00266691014995868
2.280272	0.0232085136181278
2.281004	0.0317873167309558
2.281737	0.0231286636288714
2.282469	0.0158635403835059
2.283202	0.0388081709255162
2.283934	0.0150317002848816
2.284666	0.0182182595976948
2.285399	0.00689040382621491
2.286131	0.0169410183362778
2.286864	0.00387186891532978
2.287596	0.010453041334486
2.288329	0.0339870060004206
2.289061	0.0105022203257145
2.289793	0.0163401704559928
2.290526	0.0211737143491401
2.291258	0.0162337709290903
2.291991	0.0117189693708866
2.292723	0.022194319508865
2.293455	0.013964537722321
2.294188	0.00708364596303914
2.29492	0.0139463227805479
2.295653	0.0115031891643536
2.296385	0.0305383306439956
2.297118	0.0193549156183642
2.29785	0.0256349759371722
2.298582	0.026471517777483
2.299315	0.0209980401146371
2.300047	0.0300076257435011
2.30078	0.0211043311415382
2.301512	0.0167559687957896
2.302245	0.0275761708698625
2.302977	0.026580163467114
2.303709	0.0111888147935974
2.304442	0.0102714356214648
2.305174	0.0110422504150839
2.305907	0.0206327366793919
2.306639	0.0164482313028217
2.307371	0.0103599860200603
2.308104	0.0141526800954496
2.308836	0.0225901177755426
2.309569	0.0052751020626294
2.310301	0.0182674941753761
2.311034	0.0237378018999138
2.311766	0.0193782374476086
2.312498	0.0125281866404662
2.313231	0.0124219607808856
2.313963	0.0180318653700442
2.314696	0.0119101248943635
2.315428	0.00614122522324601
2.316161	0.00378326142734031
2.316893	0.0288811930920539
2.317625	0.00937855860132659
2.318358	0.0210547068719491
2.31909	0.0273578531270197
2.319823	0.0181869689102554
2.320555	0.0114393925875299
2.321287	0.0286302907356999
2.32202	0.0146376619200282
2.322752	0.0258049503093593
2.323485	0.00943489012857468
2.324217	0.023560616587666
2.32495	0.0177432657944162
2.325682	0.0147666718277813
2.326414	0.0278604272386585
2.327147	0.00586067291507289
2.327879	0.0127913388266719
2.328612	0.00483365871991841
2.329344	0.00969003286094082
2.330077	0.015488339861795
2.330809	0.0148309076448268
2.331541	0.0243838962336555
2.332274	0.0179325214799316
2.333006	0.00497945264506662
2.333739	0.0158818329027831
2.334471	0.0109996026764047
2.335203	0.0130963378875489
2.335936	0.00593997445024918
2.336668	0.0105707157742768
2.337401	0.0354728945109276
2.338133	0.00418204384122046
2.338866	0.00989286972707919
2.339598	0.0147001328256062
2.34033	0.00843186432027277
2.341063	0.0131346961780777
2.341795	0.0156220224262425
2.342528	0.0101973555207943
2.34326	0.0361325302564448
2.343993	0.0156037308316946
2.344725	0.0172089229949407
2.345457	0.0048099635287084
2.34619	0.014233635370936
2.346922	0.0298279678712077
2.347655	0.021090856702377
2.348387	0.0154066793341252
2.349119	0.0219405624446694
2.349852	0.0229778902826717
2.350584	0.00941527864337641
2.351317	0.0443382715084339
2.352049	0.0210825600178986
2.352782	0.0180924926160183
2.353514	0.0261737731298986
2.354246	0.0329865930812881
2.354979	0.0137498575663666
2.355711	0.0222457464602225
2.356444	0.0304146880112917
2.357176	0.0179718790703414
2.357909	0.0123074964513942
2.358641	0.0126652791362647
2.359373	0.032423116152273
2.360106	0.0133739526211275
2.360838	0.0254220199450889
2.361571	0.00519061227136934
2.362303	0.0146365725290516
2.363035	0.018708542177867
2.363768	0.00706863068677053
2.3645	0.00775898933530115
2.365233	0.0129863850909128
2.365965	0.0161693602259118
2.366698	0.0090429578028822
2.36743	0.0117737643898886
2.368162	0.0382499759086494
2.368895	0.0097455656517941
2.369627	0.0170107631240048
2.37036	0.0197144686858485
2.371092	0.0226903017515788
2.371825	0.0142797879343743
2.372557	0.0152837788703169
2.373289	0.0189977008897445
2.374022	0.0256536941543182
2.374754	0.0106271105693454
2.375487	0.0205276927179087
2.376219	0.00642267187407982
2.376951	0.00894384446401529
2.377684	0.0201458303855388
2.378416	0.013028956463594
2.379149	0.0122763660382967
2.379881	0.0252388080512706
2.380614	0.00601563505958053
2.381346	0.018049583235486
2.382078	0.0155000322732309
2.382811	0.0356631363860061
2.383543	0.00283090454929154
2.384276	0.0177136001550735
2.385008	0.0194224321716352
2.385741	0.00894773554053901
2.386473	0.0272217396468715
2.387205	0.00702404401930809
2.387938	0.0142669932812601
2.38867	0.0138135839884184
2.389403	0.030812853938566
2.390135	0.0264996974603415
2.390867	0.0101983493409983
2.3916	0.0229421800711225
2.392332	0.0146050346625539
2.393065	0.0122276908545889
2.393797	0.0200972185164142
2.39453	0.0179120027045387
2.395262	0.0246765742284662
2.395994	0.0120208043945322
2.396727	0.0119134094405792
2.397459	0.00870696485533535
2.398192	0.0132020808686175
2.398924	0.00827081105515366
2.399657	0.016415150717606
2.400389	0.00795133328827713
2.401121	0.0296722764750479
2.401854	0.012072295834435
2.402586	0.0279077266259522
2.403319	0.0355951725545024
2.404051	0.00728411159137434
2.404783	0.00944972293042844
2.405516	0.0119539223039312
2.406248	0.0074174898710917
2.406981	0.0149111364576441
2.407713	0.005632003031272
2.408446	0.00548023561977859
2.409178	0.032402180842052
2.40991	0.00163120203134181
2.410643	0.0137092689429815
2.411375	0.0177602972321277
2.412108	0.0102658106917688
2.41284	0.0193293389421214
2.413573	0.0107892161066792
2.414305	0.0137592206293425
2.415037	0.00969009208926608
2.41577	0.0135931473524745
2.416502	0.0316579936881493
2.417235	0.00587433205503894
2.417967	0.0237255570035437
2.418699	0.0206342187909219
2.419432	0.0139756574159525
2.420164	0.00878318458679157
2.420897	0.00896276909577186
2.421629	0.0237708302482728
2.422362	0.0209060414633991
2.423094	0.0190994880669666
2.423826	0.0320595431108945
2.424559	0.00541688534448764
2.425291	0.0224214366291732
2.426024	0.00343650397606652
2.426756	0.0162284199496069
2.427489	0.0109288052239542
2.428221	0.033400232754698
2.428953	0.0208216628582685
2.429686	0.0178747682297093
2.430418	0.00358139011911576
2.431151	0.0255136433500046
2.431883	0.010078632196771
2.432615	0.0102070351195913
2.433348	7.94848749664815E-4
2.43408	0.00698793545628464
2.434813	0.0116501544776413
2.435545	0.0147516247128511
2.436278	0.0122487117760537
2.43701	0.0108444805155482
2.437742	0.00879129553828041
2.438475	0.0313344356888711
2.439207	0.017266438615022
2.43994	0.00807276474254371
2.440672	0.0144923013264732
2.441405	0.00948007761786126
2.442137	0.0167265874182192
2.442869	0.00950373634479756
2.443602	0.0120535440690311
2.444334	0.00422329896463293
2.445067	0.021781833731277
2.445799	0.00608657969878473
2.446531	0.017976332809124
2.447264	0.0329615092092398
2.447996	0.0127472969089642
2.448729	0.00226785749837125
2.449461	0.00630040426061709
2.450194	0.00676776410817199
2.450926	0.012704898923631
2.451658	0.0377156022997486
2.452391	0.0247421115715942
2.453123	0.0173720130128665
2.453856	0.0194541304813579
2.454588	0.0138581897911421
2.455321	0.0201753465852025
2.456053	0.0186070632349267
2.456785	0.013122137320111
2.457518	0.0145470319587097
2.45825	0.0021508626088386
2.458983	0.0205238288261961
2.459715	0.0308751659274576
2.460447	0.0244366222017398
2.46118	0.0121962707608792
2.461912	0.00785836468833586
2.462645	0.010577347666562
2.463377	0.00305974038715787
2.46411	0.0141297037719451
2.464842	0.0173651305107819
[truncated: 48 more rows]
