# Supplementary material for: Nanoscale magnonic Fabry-Pérot resonator for low-loss spin-wave manipulation
Source: Nat Commun. 2021 Apr 16;12:2293. doi: 10.1038/s41467-021-22520-6 (PMC8052321; doi:10.1038/s41467-021-22520-6)
Supplement: Supplementary file 4 — Source Data [file 41467_2021_22520_MOESM4_ESM.zip › Source data/FigS12/FigS12b_s12.txt]

0.4008789	0.230713476815555
0.4017578	0.227295435660926
0.4026367	0.250097778369294
0.4035156	0.17941208831955
0.4043945	0.0908168913254032
0.4052734	0.140845017818566
0.4061523	0.0228903247657411
0.4070312	0.281162226736529
0.4079102	0.0366429814489869
0.4087891	0.0646543390804554
0.409668	0.1505225933954
0.4105469	0.0395719986416304
0.4114258	0.283221986457725
0.4123047	0.0388043716291062
0.4131836	0.176660768361408
0.4140625	0.187496530737763
0.4149414	0.117566734796085
0.4158203	0.151523686598759
0.4166992	0.0268164944397212
0.4175781	0.288727983641939
0.418457	0.0830459624432356
0.4193359	0.169375559594776
0.4202148	0.0798147188909746
0.4210937	0.205881214393396
0.4219727	0.411704634576841
0.4228516	0.136100939015901
0.4237305	0.0878897325382965
0.4246094	0.264432946141029
0.4254883	0.164690584872664
0.4263672	0.181887459765139
0.4272461	0.136852149450063
0.428125	0.14481472371368
0.4290039	0.225337764258568
0.4298828	0.202965962415007
0.4307617	0.152699805528864
0.4316406	0.10618419234902
0.4325195	0.111150014832793
0.4333984	0.223817546700892
0.4342773	0.0567632280381067
0.4351562	0.105591721819564
0.4360351	0.190638082273742
0.4369141	0.184891395570312
0.437793	0.239725932701596
0.4386719	0.0768664286359871
0.4395508	0.0935808841886979
0.4404297	0.166929280373419
0.4413086	0.146060338798361
0.4421875	0.109787624190602
0.4430664	0.0985565098737775
0.4439453	0.139255543457604
0.4448242	0.0915274257068295
0.4457031	0.0972906004290512
0.446582	0.19124225191011
0.4474609	0.141427897706403
0.4483398	0.132283988247377
0.4492187	0.0768069884637655
0.4500976	0.267481248405402
0.4509765	0.128912504086274
0.4518555	0.10653339259153
0.4527344	0.164332661798439
0.4536133	0.168038337180046
0.4544922	0.13659417229128
0.4553711	0.0639205149637431
0.45625	0.232555006708246
0.4571289	0.22807022966308
0.4580078	0.0934713480989645
0.4588867	0.305286855619105
0.4597656	0.0889542476836969
0.4606445	0.171420993785767
0.4615234	0.0963604838022983
0.4624023	0.0606245224054433
0.4632812	0.0798762786308357
0.4641601	0.0524044793278838
0.465039	0.210321970142375
0.465918	0.262775175659419
0.4667969	0.317558256745436
0.4676758	0.0730652208404224
0.4685547	0.199336881545815
0.4694336	0.130262893002864
0.4703125	0.153589510117151
0.4711914	0.148554413293286
0.4720703	0.11862171187652
0.4729492	0.231318881058551
0.4738281	0.125521376290136
0.474707	0.0847854245041776
0.4755859	0.0277534428637354
0.4764648	0.259324220752498
0.4773437	0.0889346992634759
0.4782226	0.0448840725962083
0.4791015	0.0997761068996947
0.4799804	0.196984039713131
0.4808594	0.0708831343117282
0.4817383	0.0648707033073637
0.4826172	0.1246294457455
0.4834961	0.115271095091382
0.484375	0.101970956868162
0.4852539	0.129789276999901
0.4861328	0.103610109630172
0.4870117	0.280230771724752
0.4878906	0.127192630936039
0.4887695	0.0141015006035883
0.4896484	0.15095420566546
0.4905273	0.0701507346058336
0.4914062	0.298355238607687
0.4922851	0.0827409225543842
0.493164	0.0957809448048102
0.4940429	0.173924235399469
0.4949218	0.242864219067301
0.4958008	0.0913396444001492
0.4966797	0.0856141715563218
0.4975586	0.134927275179567
0.4984375	0.261405406012983
0.4993164	0.171337307041666
0.5001953	0.232713837429084
0.5010742	0.197647888383921
0.5019531	0.188063643950697
0.502832	0.123398224877121
0.5037109	0.146069429303371
0.5045898	0.18551730938087
0.5054687	0.123907186102696
0.5063476	0.0681267977158856
0.5072265	0.34455005044507
0.5081054	0.0667834019598598
0.5089843	0.108436402094054
0.5098632	0.075204046117461
0.5107422	0.150902110853526
0.5116211	0.153672360135915
0.5125	0.156043677529043
0.5133789	0.0621746003131576
0.5142578	0.0181166506155305
0.5151367	0.242601993344024
0.5160156	0.202781285266224
0.5168945	0.134490482174669
0.5177734	0.219219297570224
0.5186523	0.146086986055583
0.5195312	0.200455068757297
0.5204101	0.152328095720284
0.521289	0.109327725069433
0.5221679	0.235858561232627
0.5230468	0.0523638435792997
0.5239257	0.0973914537139317
0.5248047	0.115257623198338
0.5256836	0.0570894610180066
0.5265625	0.0577693486801885
0.5274414	0.0687290432575531
0.5283203	0.0874410888411489
0.5291992	0.073413719169632
0.5300781	0.0399705132397768
0.530957	0.0894235544309119
0.5318359	0.277204517047789
0.5327148	0.1366029040712
0.5335937	0.138946855836403
0.5344726	0.0372555714562131
0.5353515	0.179475013021862
0.5362304	0.0333653057316623
0.5371093	0.0366368242427438
0.5379882	0.0637738061114005
0.5388671	0.123186262732727
0.5397461	0.192812198555019
0.540625	0.0188509115693735
0.5415039	0.0934738518297411
0.5423828	0.191432552226294
0.5432617	0.109072860302382
0.5441406	0.182762907374472
0.5450195	0.0946841016441752
0.5458984	0.0202385399270759
0.5467773	0.136585284697035
0.5476562	0.0568216830820744
0.5485351	0.097270762464642
0.549414	0.0892870501989247
0.5502929	0.0631576961998108
0.5511718	0.137518069872763
0.5520507	0.236863712868493
0.5529296	0.0824861509432881
0.5538086	0.113218311925413
0.5546875	0.195864342412038
0.5555664	0.023734707794474
0.5564453	0.0640313644189416
0.5573242	0.0395288628043826
0.5582031	0.0317575023070154
0.559082	0.0511493310764725
0.5599609	0.117936422350873
0.5608398	0.161219601278039
0.5617187	0.133135192503021
0.5625976	0.160158583793061
0.5634765	0.155301106947105
0.5643554	0.104182429702088
0.5652343	0.0844171996866976
0.5661132	0.181066732711234
0.5669921	0.215216227603455
0.567871	0.0665806912105454
0.56875	0.0673539900893162
0.5696289	0.0154594179095149
0.5705078	0.115780152171497
0.5713867	0.103990357683873
0.5722656	0.165386762262259
0.5731445	0.108885681451809
0.5740234	0.185088705957171
0.5749023	0.0327853929662129
0.5757812	0.0748218951531288
0.5766601	0.19302209929546
0.577539	0.162764903828958
0.5784179	0.158522593810556
0.5792968	0.0900096966408686
0.5801757	0.122925274444554
0.5810546	0.0805952903760071
0.5819335	0.128695927666176
0.5828124	0.121641278758086
0.5836914	0.176652383780038
0.5845703	0.0696948815039964
0.5854492	0.242040924489723
0.5863281	0.123624592758219
0.587207	0.11016291060477
0.5880859	0.106107235261475
0.5889648	0.0761037108230604
0.5898437	0.0845599305817886
0.5907226	0.146351537050213
0.5916015	0.041323861200256
0.5924804	0.207007859934883
0.5933593	0.111923958132411
0.5942382	0.151223719615358
0.5951171	0.127752914592568
0.595996	0.0812952265953285
0.5968749	0.0776474172736125
0.5977539	0.201259581017457
0.5986328	0.0951604681922157
0.5995117	0.0898670879763005
0.6003906	0.122419330958012
0.6012695	0.0510549995769915
0.6021484	0.0862340421192843
0.6030273	0.0995744744495034
0.6039062	0.0260722777923871
0.6047851	0.11810855667071
0.605664	0.0955270880581655
0.6065429	0.0674722590076522
0.6074218	0.105943493102562
0.6083007	0.0498189929262889
0.6091796	0.0916199501763262
0.6100585	0.149640569673184
0.6109374	0.09861805578893
0.6118163	0.241459680454044
0.6126953	0.0548061591429431
0.6135742	0.0738331751009782
0.6144531	0.0304973358185678
0.615332	0.0885694905604548
0.6162109	0.0789582988517179
0.6170898	0.069044785486248
0.6179687	0.0745231819078044
0.6188476	0.176156030571338
0.6197265	0.0971102776441516
0.6206054	0.0181719093201045
0.6214843	0.15681518604071
0.6223632	0.111555422759857
0.6232421	0.0336034650590813
0.624121	0.0922940711433893
0.6249999	0.037878084958081
0.6258788	0.0924374876390878
0.6267577	0.122110812862799
0.6276367	0.146075279755514
0.6285156	0.0168040137918575
0.6293945	0.119510533323189
0.6302734	0.066385049789079
0.6311523	0.0259728887387758
0.6320312	0.00216552008402583
0.6329101	0.110537217169748
0.633789	0.131314044219732
0.6346679	0.120355647012339
0.6355468	0.0621186558506678
0.6364257	0.0689961372240019
0.6373046	0.0736947301566021
0.6381835	0.0543568056292908
0.6390624	0.120473012277536
0.6399413	0.122465889893472
0.6408202	0.048874867324525
0.6416991	0.0648878836300353
0.6425781	0.0298034084026056
0.643457	0.0651857065419253
0.6443359	0.197969965889872
0.6452148	0.096303167609777
0.6460937	0.0489922257020489
0.6469726	0.0388172816050041
0.6478515	0.039897509771636
0.6487304	0.143047425247993
0.6496093	0.112064913155734
0.6504882	0.119796758397254
0.6513671	0.0669362518422335
0.652246	0.126950523806499
0.6531249	0.131521461633254
0.6540038	0.0663622129388442
0.6548827	0.0183195034197745
0.6557616	0.0510795007792255
0.6566406	0.131660108727059
0.6575195	0.0730711506602886
0.6583984	0.082436702278265
0.6592773	0.0354238938087303
0.6601562	0.0679857648017914
0.6610351	0.0782661566344638
0.661914	0.132050367773244
0.6627929	0.107007187908381
0.6636718	0.0592571416746032
0.6645507	0.11414834576208
0.6654296	0.119865737162471
0.6663085	0.0904847266330456
0.6671874	0.122885622437161
0.6680663	0.0697865511936061
0.6689452	0.154531378770581
0.6698241	0.17014015459632
0.670703	0.118738142415049
0.671582	0.138704202049066
0.6724609	0.0430844621322177
0.6733398	0.0688591042272218
0.6742187	0.111275334568486
0.6750976	0.0705187893670162
0.6759765	0.185629586312015
0.6768554	0.0932325849885934
0.6777343	0.0625148493667752
0.6786132	0.0802266847187717
0.6794921	0.0249248666127791
0.680371	0.11181896720006
0.6812499	0.0614843129412186
0.6821288	0.121211295779527
0.6830077	0.0654814824050044
0.6838866	0.0311669268575665
0.6847655	0.0828981242142728
0.6856445	0.039675958182015
0.6865234	0.0280970566776308
0.6874023	0.0643433526869357
0.6882812	0.060111463142869
0.6891601	0.0561794702160006
0.690039	0.0299148783453401
0.6909179	0.0168908307356543
0.6917968	0.0435383596052791
0.6926757	0.0653524069502578
0.6935546	0.0619843173797768
0.6944335	0.0337796985541045
0.6953124	0.0804782649355208
0.6961913	0.10284487542603
0.6970702	0.0343849655282247
0.6979491	0.0307095136429039
0.698828	0.0301409453764211
0.6997069	0.069279983269941
0.7005859	0.100526882500611
0.7014648	0.0587735909364274
0.7023437	0.0958954462912338
0.7032226	0.0217300180406608
0.7041015	0.0320497945708003
0.7049804	0.088457732636579
0.7058593	0.12894295950991
0.7067382	0.0281282267605638
0.7076171	0.0590607861267737
0.708496	0.0890006686544826
0.7093749	0.073941159085178
0.7102538	0.0491263612906248
0.7111327	0.0634644358818543
0.7120116	0.0950548875480356
0.7128905	0.086972827147105
0.7137694	0.0729214062781019
0.7146483	0.064369231986671
0.7155273	0.0421093035471379
0.7164062	0.136143571410016
0.7172851	0.0892422073788972
0.718164	0.0404121778781947
0.7190429	0.00969565756049423
0.7199218	0.0694610217531566
0.7208007	0.0617113930492503
0.7216796	0.0709435479533728
0.7225585	0.0784217412771006
0.7234374	0.0784170715252138
0.7243163	0.0923364907973278
0.7251952	0.0489038174327117
0.7260741	0.109515720039571
0.726953	0.054651245786528
0.7278319	0.0551178335789833
0.7287108	0.0565059467984831
0.7295898	0.0359641248270522
0.7304687	0.0715849418640644
0.7313476	0.113611176514384
0.7322265	0.056321914277266
0.7331054	0.100446846061133
0.7339843	0.108573333010092
0.7348632	0.036003952384648
0.7357421	0.0335404150852609
0.736621	0.181397514900487
0.7374999	0.0718950315841123
0.7383788	0.0214812279786342
0.7392577	0.0266630966328495
0.7401366	0.11735513415022
0.7410155	0.0711515724508496
0.7418944	0.0567737144171103
0.7427733	0.0251178096792403
0.7436522	0.0459721568488338
0.7445312	0.107065159572528
0.7454101	0.0510485040185442
0.746289	0.0803829210374244
0.7471679	0.057638500726242
0.7480468	0.0762576205286331
0.7489257	0.117120163188961
0.7498046	0.0250538583176723
0.7506835	0.078915717773633
0.7515624	0.11639863947796
0.7524413	0.0480359325369665
0.7533202	0.033689544875234
0.7541991	0.0576449707817846
0.755078	0.0793335082559425
0.7559569	0.0907793673743682
0.7568358	0.0593985021061003
0.7577147	0.0350390590281123
0.7585936	0.120614279763758
0.7594726	0.0935282021849672
0.7603515	0.0171490042997576
0.7612304	0.0791747816162021
0.7621093	0.109276367971937
0.7629882	0.14196173984251
0.7638671	0.0552416843796584
0.764746	0.0820222877502512
0.7656249	0.0216162196567531
0.7665038	0.0275757647301946
0.7673827	0.0169263416374344
0.7682616	0.0218822515914341
0.7691405	0.00983506730939906
0.7700194	0.072971712355741
0.7708983	0.0515022602939424
0.7717772	0.0767746047711722
0.7726561	0.0748176764709818
0.7735351	0.060365136667261
0.774414	0.0968494179138507
0.7752929	0.0869665874303793
0.7761718	0.103891416536577
0.7770507	0.0459365557270974
0.7779296	0.0500931008362569
0.7788085	0.0595850094724546
0.7796874	0.083673567711251
0.7805663	0.0473694775610382
0.7814452	0.0735252551924364
0.7823241	0.117636442298726
0.783203	0.0352458488291487
0.7840819	0.0624831794595674
0.7849608	0.0478045267855441
0.7858397	0.0835870565147721
0.7867186	0.0433877389450637
0.7875975	0.0694767156118903
0.7884765	0.0277995078545063
0.7893554	0.0270217057395498
0.7902343	0.108610530568571
0.7911132	0.150230101843049
0.7919921	0.0286722078545857
0.792871	0.0486345448777686
0.7937499	0.0518152581900448
0.7946288	0.0852969618199101
0.7955077	0.0855058751654744
0.7963866	0.0583422385748297
0.7972655	0.100894955959665
0.7981444	0.114108106815283
0.7990233	0.186378602371625
0.7999022	0.0686496986227514
0.8007811	0.0457410066235987
0.80166	0.0804884629879065
0.8025389	0.0256042842477602
0.8034179	0.0765775527853698
0.8042968	0.100199451092536
0.8051757	0.0443337969503177
0.8060546	0.0934376230797723
0.8069335	0.0767318693046494
0.8078124	0.118757640979199
0.8086913	0.0381206574013421
0.8095702	0.0577489349705023
0.8104491	0.0695442816161365
0.811328	0.0283382612138748
0.8122069	0.0675398585724385
0.8130858	0.039600201336449
0.8139647	0.0568809600758786
0.8148436	0.051600488727367
0.8157225	0.027856754986904
0.8166014	0.0531141316256243
0.8174804	0.0603902625314197
0.8183593	0.0741703442437778
0.8192382	0.0483201997680318
0.8201171	0.099517583888755
0.820996	0.13065799603331
0.8218749	0.0543624647800235
0.8227538	0.0304606536157192
0.8236327	0.0241436336134
0.8245116	0.0813618449470921
0.8253905	0.109236398254203
0.8262694	0.195333458423819
0.8271483	0.105316141060004
0.8280272	0.0294158926794905
0.8289061	0.0779174884547089
0.829785	0.174653104850257
0.8306639	0.0235513927850414
0.8315428	0.0249279480346727
0.8324218	0.0363593441148292
0.8333007	0.130725334649257
0.8341796	0.0285916520210935
0.8350585	0.0511224553914872
0.8359374	0.0844408798354097
0.8368163	0.0241596817397519
0.8376952	0.0498246125703211
0.8385741	0.0953722325108309
0.839453	0.0852596631950866
0.8403319	0.0101812391197111
0.8412108	0.0212876958432744
0.8420897	0.0668273728424109
0.8429686	0.099321969169436
0.8438475	0.115055433106357
0.8447264	0.0218423575085603
0.8456053	0.03232585980016
0.8464842	0.0210330753149652
0.8473632	0.0669643510013298
0.8482421	0.0442718057551591
0.849121	0.0752681586388042
0.8499999	0.0543466116911818
0.8508788	0.0695788516555663
0.8517577	0.0686511428317963
0.8526366	0.0308942492750876
0.8535155	0.0369094389458117
0.8543944	0.111532265457651
0.8552733	0.0425602994308757
0.8561522	0.0301217548518293
0.8570311	0.0341592455160605
0.85791	0.0353300834083427
0.8587889	0.0606299701480738
0.8596678	0.0881711620762282
0.8605467	0.0722319103108827
0.8614257	0.00666424066798199
0.8623046	0.0703134429201643
0.8631835	0.0556887516627487
0.8640624	0.0484467680977819
0.8649413	0.0758870559675166
0.8658202	0.0744589478213666
0.8666991	0.0605739288493102
0.867578	0.0128342093397188
0.8684569	0.107783168573314
0.8693358	0.0135549877183308
0.8702147	0.0903273828441199
0.8710936	0.0877421062836903
0.8719725	0.027407317169371
0.8728514	0.0985285610135584
0.8737303	0.0412783477108916
0.8746092	0.0410293626362548
0.8754881	0.0213083370466399
0.8763671	0.069976481173938
0.877246	0.106928695937284
0.8781249	0.0975302274567167
0.8790038	0.0545940542462071
0.8798827	0.0350245824828962
0.8807616	0.0512323432305658
0.8816405	0.0227899384448692
0.8825194	0.0645227144248985
0.8833983	0.0449174027967001
0.8842772	0.0225237614381631
0.8851561	0.057460722049701
0.886035	0.116509381980366
0.8869139	0.0344188535401515
0.8877928	0.0353182063949267
0.8886717	0.0687275878715454
0.8895506	0.0824801523068459
0.8904295	0.0660687055654922
0.8913085	0.0544332741325836
0.8921874	0.0903525767399563
0.8930663	0.0175104678954735
0.8939452	0.0435408946918147
0.8948241	0.05872633840752
0.895703	0.0946287357294944
0.8965819	0.0791188865727046
0.8974608	0.103746967261379
0.8983397	0.0907558200728223
0.8992186	0.0580407646259937
0.9000975	0.0168733897177931
0.9009764	0.0442058993022719
0.9018553	0.031987104450833
0.9027342	0.0429622129820997
0.9036131	0.0888430882706652
0.904492	0.0640764832668913
0.905371	0.137931289493923
0.9062499	0.0833764355920988
0.9071288	0.0670652672775022
0.9080077	0.0595722873204278
0.9088866	0.037129087692603
0.9097655	0.0807249995997473
0.9106444	0.0209527707221384
0.9115233	0.086192230943697
0.9124022	0.0356988511672197
0.9132811	0.013102094222741
0.91416	0.081551000615559
0.9150389	0.0273090178075595
0.9159178	0.0303453276885846
0.9167967	0.0439488457007246
0.9176756	0.0581566181241181
0.9185545	0.0445264016956064
0.9194334	0.0743875784966825
0.9203124	0.0817990376816286
0.9211913	0.0354756339969422
0.9220702	0.1029038845989
0.9229491	0.0685414308741479
0.923828	0.0752550275882017
0.9247069	0.0361163017334306
0.9255858	0.0361148796268422
0.9264647	0.0352336006978069
0.9273436	0.106380849888796
0.9282225	0.0539446659411886
0.9291014	0.127322872436371
0.9299803	0.030132176803477
0.9308592	0.163469586922721
0.9317381	0.0811274309368095
0.932617	0.0783505480879617
0.9334959	0.0609484720908835
0.9343748	0.15956962945302
0.9352538	0.0507225772356512
0.9361327	0.0558331592410979
0.9370116	0.0615511757002131
0.9378905	0.0682296641752266
0.9387694	0.0483428208822582
0.9396483	0.0852950050842486
0.9405272	0.0704869805171671
0.9414061	0.00652063885629783
0.942285	0.111889032253849
0.9431639	0.0821397342506013
0.9440428	0.105300925468271
0.9449217	0.0762587084157213
0.9458006	0.0506854184304687
0.9466795	0.0262139247957283
0.9475584	0.0674626424845877
0.9484373	0.0514885698780865
0.9493163	0.0381626329134665
0.9501952	0.0250617484459684
0.9510741	0.0384229517121277
0.951953	0.0579373602767834
0.9528319	0.102031665756123
0.9537108	0.0996382697275766
0.9545897	0.0925730249368854
0.9554686	0.0296793437496401
0.9563475	0.0271766199717475
0.9572264	0.0572250836610354
0.9581053	0.0111644959649111
0.9589842	0.0330905698742104
0.9598631	0.0648989776804181
0.960742	0.0185533496520736
0.9616209	0.0179724186864707
0.9624998	0.033719718000922
0.9633787	0.0569070326661451
0.9642577	0.0787230637181004
0.9651366	0.0663020505367588
0.9660155	0.070055006855055
0.9668944	0.0358211106244628
0.9677733	0.104578919346645
0.9686522	0.00490457737569487
0.9695311	0.0418244706099157
0.97041	0.0696699166088908
0.9712889	0.0289419023886129
0.9721678	0.0885786261714535
0.9730467	0.0314501407783832
0.9739256	0.0427921212892899
0.9748045	0.0309142654535168
0.9756834	0.0381770175453728
0.9765623	0.0457118629058814
0.9774412	0.0446619175386962
0.9783201	0.0571351911670032
0.9791991	0.0504631305243916
0.980078	0.0189685178351459
0.9809569	0.0613643337242473
0.9818358	0.0740478063512445
0.9827147	0.0199907954834734
0.9835936	0.055014257880794
0.9844725	0.0356467916062428
0.9853514	0.157243564160731
0.9862303	0.0472840333699411
0.9871092	0.0792875244303241
0.9879881	0.0135704025781056
0.988867	0.0285630068792643
0.9897459	0.0286771911882737
0.9906248	0.0403004156547913
0.9915037	0.0568572912883238
0.9923826	0.0627287859768265
0.9932616	0.0288874791264396
0.9941405	0.0235843971553144
0.9950194	0.0362167645673658
0.9958983	0.0151676736941884
0.9967772	0.0181289850333244
0.9976561	0.0641371207507018
0.998535	0.0314749367525623
0.9994139	0.0450304858432818
1.000293	0.0365121171320769
1.001172	0.0290629803834707
1.002051	0.0158749650407187
1.00293	0.0446622083051387
1.003808	0.0694893406258269
1.004687	0.00946522995828654
1.005566	0.0101692674262299
1.006445	0.0415421884352101
1.007324	0.031240125323401
1.008203	0.076620544832302
1.009082	0.0694030474261469
1.009961	0.0235848283039457
1.01084	0.0776300792321842
1.011719	0.0459201691315755
1.012597	0.0215384944388081
1.013476	0.0739657069726681
1.014355	0.0237686813470203
1.015234	0.0412743414137266
1.016113	0.027942099279983
1.016992	0.0294449026331639
1.017871	0.0334286378604513
1.01875	0.00771279329340318
1.019629	0.0787575993105967
1.020508	0.0418195232203049
1.021387	0.0434926998484171
1.022265	0.0939817734606333
1.023144	0.0671125116851643
1.024023	0.079904809626433
1.024902	0.0238698278525262
1.025781	0.0399456986301404
1.02666	0.049011302558917
1.027539	0.0561134114526251
1.028418	0.0507472328040961
1.029297	0.0612965625048338
1.030176	0.0106498327369583
1.031055	0.00856767126615307
1.031933	0.0348993748425029
1.032812	0.0732620869437201
1.033691	0.0550055175386624
1.03457	0.0726147369123513
1.035449	0.0134691207561446
1.036328	0.0581285473250123
1.037207	0.0480767597792117
1.038086	0.0331523118308317
1.038965	0.0515473352444489
1.039844	0.0195134753610042
1.040722	0.0347667281745631
1.041601	0.0205851649262154
1.04248	0.0440216840731595
1.043359	0.0575585609016018
1.044238	0.0574351499289416
1.045117	0.017340027159276
1.045996	0.0374806296513612
1.046875	0.0247906973482817
1.047754	0.0556627892749276
1.048633	0.0424618027260478
1.049512	0.0523234719338941
1.05039	0.103470359163023
1.051269	0.0633179324291318
1.052148	0.0162244701937268
1.053027	0.0373228079840357
1.053906	0.0383588715044244
1.054785	0.0640552314397489
1.055664	0.0160823688247472
1.056543	0.0435924923992756
1.057422	0.0725634255437938
1.058301	0.075255468936866
1.05918	0.00853994404069078
1.060058	0.105211082666752
1.060937	0.100481808262181
1.061816	0.0640414975049061
1.062695	0.0130936758055979
1.063574	0.0469765980310303
1.064453	0.0203548537268633
1.065332	0.0953873920506832
1.066211	0.0176646958009006
1.06709	0.0179692066823358
1.067969	0.0435129868867686
1.068847	0.0413704414888565
1.069726	0.0468590048083868
1.070605	0.055467735421617
1.071484	0.0504548877113043
1.072363	0.0495074612226975
1.073242	0.0320100635131969
1.074121	0.0718298982817879
1.075	0.0268453320816208
1.075879	0.0367853029328018
1.076758	0.0607947737068977
1.077637	0.0127251159130035
1.078515	0.0268359157662208
1.079394	0.0539373917555762
1.080273	0.0257354911694842
1.081152	0.02306155488739
1.082031	0.0563471721871565
1.08291	0.0459644577859111
1.083789	0.067430952469306
1.084668	0.0550974155995733
1.085547	0.05486276566102
1.086426	0.016053636998837
1.087304	0.0762533242327297
1.088183	0.0631273941051284
1.089062	0.0422765041703024
1.089941	0.010888707902887
1.09082	0.093594973015966
1.091699	0.063855704544247
1.092578	0.0872124484146031
1.093457	0.0862243576255184
1.094336	0.026558644841008
1.095215	0.00979364750308408
1.096094	0.0996182256102778
1.096972	0.0594510032664286
1.097851	0.057406667098034
1.09873	0.0396110361023415
1.099609	0.0149983446378859
1.100488	0.075360098839825
1.101367	0.0516809164401184
1.102246	0.0271076760344308
1.103125	0.0544368525941651
1.104004	0.0899348669980653
1.104883	0.0264247323376889
1.105762	0.0225160340672908
1.10664	0.0658902678507904
1.107519	0.021398467432247
1.108398	0.0164293174187069
1.109277	0.0758280110301233
1.110156	0.109637715800936
1.111035	0.0311861569837103
1.111914	0.0406321355033796
1.112793	0.080510425510222
1.113672	0.0205798995868144
1.114551	0.0411981591133026
1.115429	0.0804327815838524
1.116308	0.0728490823064574
1.117187	0.0121480107234594
1.118066	0.0241013064344782
1.118945	0.0369304584361559
1.119824	0.0869054850004624
1.120703	0.0978412253487051
1.121582	0.0760759009916117
1.122461	0.0454060104104479
1.12334	0.0651473990600423
1.124219	0.0340216208938316
1.125097	0.0405234172543691
1.125976	0.0434284007225016
1.126855	0.0377615015941652
1.127734	0.0194967484403169
1.128613	0.0460446870708554
1.129492	0.0379728995198548
1.130371	0.0639817061173859
1.13125	0.0552599476828209
1.132129	0.0226970699414267
1.133008	0.062441479207723
1.133887	0.0389418692142647
1.134765	0.0480439489481391
1.135644	0.0304060292088165
1.136523	0.0480076788519878
1.137402	0.037920724954321
1.138281	0.0204628004683743
1.13916	0.052624088496472
1.140039	0.0466226261721173
1.140918	0.089530042292898
1.141797	0.0564949316322447
1.142676	0.0702504411326826
1.143554	0.00181062917460672
1.144433	0.11681951004068
1.145312	0.0152548194573775
1.146191	0.0194744630607804
1.14707	0.0252614293158958
1.147949	0.0738895890102422
1.148828	0.0225046185647617
1.149707	0.0301453075349989
1.150586	0.016851506461733
1.151465	0.0219342064021971
1.152344	0.0774142346941446
1.153222	0.0248853268540605
1.154101	0.0637531273796917
1.15498	0.0296735227273912
1.155859	0.0431263583031132
1.156738	0.0434359474542622
1.157617	0.0591099752337776
1.158496	0.0818956053028989
1.159375	0.0355432696244422
1.160254	0.0266620061362775
1.161133	0.033348296593242
1.162012	0.0445364327847578
1.16289	0.0360574805549875
1.163769	0.0623418664568306
1.164648	0.0159707417808197
1.165527	0.022365142661566
1.166406	0.0253331854067585
1.167285	0.0469589244455897
1.168164	0.0583040042325757
1.169043	0.0240973360500766
1.169922	0.0684602358301746
1.170801	0.0232996337671582
1.171679	0.0138191026989699
1.172558	0.0444131479887353
1.173437	0.0842515693949507
1.174316	0.0437459266535583
1.175195	0.0327695905441325
1.176074	0.0439494305632109
1.176953	0.0327481520142885
1.177832	0.0260937759869744
1.178711	0.0100394960843943
1.17959	0.0684011725641264
1.180469	0.0128506119836553
1.181347	0.017100921189269
1.182226	0.0289499238038548
1.183105	0.0443234685796644
1.183984	0.0339501934276556
1.184863	0.0194724677253049
1.185742	0.0479739934568929
1.186621	0.00850548236488549
1.1875	0.0497374600439387
1.188379	0.0561872254094825
1.189258	0.0307250385599521
1.190136	0.0535849377790672
1.191015	0.0333557932384467
1.191894	0.044406067066419
1.192773	0.0747420892916287
1.193652	0.0314614350517463
1.194531	0.0382187989873635
1.19541	0.0307071991851637
1.196289	0.0681407366030776
1.197168	0.0253763597480849
1.198047	0.0607903350943082
1.198926	0.0469635802558962
1.199804	0.0657735572878045
1.200683	0.102785927179826
1.201562	0.0673807716157696
1.202441	0.0471967928686319
1.20332	0.0216949366737133
1.204199	0.0607474389433925
1.205078	0.101848281957298
1.205957	0.0501992076902155
1.206836	0.0158905221479095
1.207715	0.0468802096889786
1.208594	0.0235989208926531
1.209472	0.0391889624988019
1.210351	0.0364825541165582
1.21123	0.0371082498949358
1.212109	0.0194497929035791
1.212988	0.033798499512286
1.213867	0.101702845302846
1.214746	0.0552323055921804
1.215625	0.0262464166284467
1.216504	0.033133073873859
1.217383	0.0483528739185697
1.218261	0.0234715621177513
1.21914	0.0533635835479296
1.220019	0.0463528589848836
1.220898	0.0207059144591682
1.221777	0.0148196146091673
1.222656	0.0545096506140518
1.223535	0.0609790446927803
1.224414	0.0257917403899616
1.225293	0.0128809961544837
1.226172	0.0280855971547909
1.227051	0.0514428166372041
1.227929	0.0288605032353024
1.228808	0.0117718836463885
1.229687	0.0779939472040959
1.230566	0.0462679064367367
1.231445	0.0221739027427906
1.232324	0.0241718677062019
1.233203	0.0386881922926492
1.234082	0.0402409590564937
1.234961	0.0499250932406751
1.23584	0.0218305617055412
1.236719	0.0780330444980433
1.237597	0.0400665495237074
1.238476	0.0473882320004218
1.239355	0.00653670498828646
1.240234	0.0644485447204667
1.241113	0.0281639969797914
1.241992	0.0274089341238984
1.242871	0.0356750712202777
1.24375	0.0334517944454616
1.244629	0.0736007482333359
1.245508	0.0502765019136226
1.246386	0.0319610407144434
1.247265	0.00307241396243733
1.248144	0.0424600185756201
1.249023	0.0448284648270895
1.249902	0.0364435821575459
1.250781	0.0426550858170617
1.25166	0.0207522677878083
1.252539	0.0514613623446727
1.253418	0.030846458981084
1.254297	0.0146493385056222
1.255176	0.0646937853060159
1.256054	0.0598279831440004
1.256933	0.0780405280705345
1.257812	0.0324544893962962
1.258691	0.00326516498872829
1.25957	0.0103286395446827
1.260449	0.0302403183186586
1.261328	0.0379342884765445
1.262207	0.0319518437647282
1.263086	0.0448086193010151
1.263965	0.0569369454757673
1.264844	0.0561255103159213
1.265722	0.00611153617894159
1.266601	0.0265526574746107
1.26748	0.0775254152549994
1.268359	0.0244192515797372
1.269238	0.0654453851040026
1.270117	0.0590679750037235
1.270996	0.0373709399435925
1.271875	0.0228751021628342
1.272754	0.0642124120278011
1.273633	0.0259914060899402
1.274511	0.0184987673029367
1.27539	0.0174430621447103
1.276269	0.0226320378161093
1.277148	0.0335432445115078
1.278027	0.0443499935623107
1.278906	0.0486488525471506
1.279785	0.0376456174325312
1.280664	0.0286824512148513
1.281543	0.0357917005935133
1.282422	0.0298571591713411
1.283301	0.0721801937872302
1.284179	0.0985215292566196
1.285058	0.0229148710515421
1.285937	0.0349603762120061
1.286816	0.0512526290729881
1.287695	0.0385037986155873
1.288574	0.0470021453671255
1.289453	0.0526309994569788
1.290332	0.0320601502418165
1.291211	0.0512262348421314
1.29209	0.0500012249639586
1.292968	0.0895323206047011
1.293847	0.0483269336205992
1.294726	0.0491563659658127
1.295605	0.0901961890082641
1.296484	0.082418486617657
1.297363	0.0485726366181475
1.298242	0.0207952164928097
1.299121	0.0747967893097458
1.3	0.0832340801375692
1.300879	0.0736933477539377
1.301758	0.0556364659537399
1.302636	0.0458923713000244
1.303515	0.0433311678414891
1.304394	0.049642167815869
1.305273	0.0339843426047938
1.306152	0.0420236889870582
1.307031	0.0456077968128111
1.30791	0.0948496350153257
1.308789	0.0495205076505169
1.309668	0.0439986861873034
1.310547	0.0728285099230528
1.311426	0.0123721143059149
1.312304	0.038340950804538
1.313183	0.0637994581069792
1.314062	0.0417318946509477
1.314941	0.0753259899530122
1.31582	0.0181904014839829
1.316699	0.0403130927502437
1.317578	0.0640736339099297
1.318457	0.0494460710608249
1.319336	0.0512629550484831
1.320215	0.0557310299395095
1.321093	0.0858451328113743
1.321972	0.0489172631007623
1.322851	0.0992932848524904
1.32373	0.0645417722533531
1.324609	0.0578313442964832
1.325488	0.0167845039461978
1.326367	0.080622310087998
1.327246	0.0636854176214239
1.328125	0.0332435661486555
1.329004	0.0661903687527914
1.329883	0.037873395517953
1.330761	0.123192004832327
1.33164	0.0848978349561481
1.332519	0.0954635941832843
1.333398	0.0805130728732601
1.334277	0.0791306083039452
1.335156	0.0909422599832932
1.336035	0.0580704586800776
1.336914	0.0411341724278294
1.337793	0.0509152247469352
1.338672	0.0432783162718353
1.339551	0.115387646634797
1.340429	0.0759786044344011
1.341308	0.141359729413092
1.342187	0.0569592144163032
1.343066	0.0675048371661511
1.343945	0.0789225932148938
1.344824	0.103848360893989
1.345703	0.0984842936344045
1.346582	0.0950175007021643
1.347461	0.0427449398495974
1.34834	0.111469722046522
1.349218	0.124440621190371
1.350097	0.0929079929332692
1.350976	0.0498341861208809
1.351855	0.0701675787741213
1.352734	0.0443093671662564
1.353613	0.0976773008479928
1.354492	0.0891155307145977
1.355371	0.0898933421996248
1.35625	0.147940595695789
1.357129	0.164688407980231
1.358008	0.0785312787490723
1.358886	0.16955884611465
1.359765	0.190570228532317
1.360644	0.127295897084588
1.361523	0.159509932430558
1.362402	0.193707288296214
1.363281	0.210119341989179
1.36416	0.14664351917045
1.365039	0.173218300615317
1.365918	0.171237347349444
1.366797	0.157946139819331
1.367676	0.229078093974379
1.368554	0.231407881360381
1.369433	0.145256169883402
1.370312	0.24822457796406
1.371191	0.245205815082264
1.37207	0.236727137744969
1.372949	0.194658784863921
1.373828	0.216357542916646
1.374707	0.231887748059452
1.375586	0.221766180641707
1.376465	0.211563697335554
1.377343	0.175438006670419
1.378222	0.111192078793159
1.379101	0.0277601625878704
1.37998	0.0775792133887764
1.380859	0.332213703259638
1.381738	0.669003469467222
1.382617	1.10483869457794
1.383496	1.74532052605411
1.384375	2.47355905388592
1.385254	3.27847763989035
1.386133	4.19459717812077
1.387011	5.03643201361301
1.38789	6.10097269888934
1.388769	6.72213018725798
1.389648	7.56919571898376
1.390527	7.96709409809687
1.391406	7.73032319197645
1.392285	7.69968085180035
1.393164	7.41515717254901
1.394043	7.27080056390742
1.394922	7.14936265847593
1.3958	6.82930212652801
1.396679	6.39910943439015
1.397558	6.30970390555389
1.398437	6.0120000013374
1.399316	5.88475659573478
1.400195	5.84047685271896
1.401074	5.69862017160383
1.401953	5.59299558645249
1.402832	5.57590366016645
1.403711	5.37337680381387
1.40459	5.42975408630078
1.405468	5.38238466620781
1.406347	5.52290287829915
1.407226	5.32065651985829
1.408105	5.38749299504185
1.408984	5.37138435536408
1.409863	5.08559039355757
1.410742	5.11284511312009
1.411621	4.84643353744042
1.4125	4.84681325828446
1.413379	4.58973884844715
1.414258	4.48964189697898
1.415136	4.17584913449947
1.416015	4.00717119556842
1.416894	3.85771162662867
1.417773	3.60494244439117
1.418652	3.47511718646163
1.419531	3.40903172141464
1.42041	3.71362786152353
1.421289	3.53326499107554
1.422168	3.40728916201678
1.423047	3.4044670429311
1.423925	3.44436604171178
1.424804	3.332760254825
1.425683	3.3258364865895
1.426562	3.43549263812237
1.427441	3.20742905019098
1.42832	3.2125053362662
1.429199	2.93017274447719
1.430078	2.90415850211124
1.430957	2.52541787859356
1.431836	2.45503261441196
1.432715	2.29356556928203
1.433593	2.23080135761771
1.434472	2.19628082983074
1.435351	2.274699192076
1.43623	2.35421580622131
1.437109	2.30367762130279
1.437988	2.35723341668003
1.438867	2.47106255705921
1.439746	2.30962287438928
1.440625	2.27668991766972
1.441504	2.32355403000318
1.442383	2.15208019665875
1.443261	2.14182130167781
1.44414	2.06684907416886
1.445019	1.83757478876099
1.445898	1.74729069999242
1.446777	1.70572774139352
1.447656	1.5998195608293
1.448535	1.52265679353195
1.449414	1.53945536867486
1.450293	1.56440227780944
1.451172	1.62128177846594
1.45205	1.60074963006774
1.452929	1.53514521477652
1.453808	1.55188580738275
1.454687	1.63535367721115
1.455566	1.45646178992859
1.456445	1.43251788293
1.457324	1.37625345606912
1.458203	1.28044044611532
1.459082	1.10864290028891
1.459961	1.06786614615635
1.46084	1.01231709391157
1.461718	0.947998842350269
1.462597	0.931515773928735
1.463476	0.904864458860712
1.464355	0.90782546967182
1.465234	0.842179422065091
1.466113	0.854745216708424
1.466992	0.826852765956939
1.467871	0.898427751695323
1.46875	0.864867997929123
1.469629	0.76535131105116
1.470508	0.760697675959379
1.471386	0.74311110252508
1.472265	0.683066132746684
1.473144	0.695772223449923
1.474023	0.60197773789024
1.474902	0.621305461925404
1.475781	0.595430879579099
1.47666	0.612733242945085
1.477539	0.654043809131078
1.478418	0.669934953116331
1.479297	0.603634057510749
1.480175	0.632719768305219
1.481054	0.805799183943922
1.481933	0.883575757096336
1.482812	0.946487357074763
1.483691	0.960340094776871
1.48457	0.845852122805742
1.485449	0.842530847036077
1.486328	0.789138529315418
1.487207	0.782127430487334
1.488086	0.685506495857377
1.488965	0.720228074541312
1.489843	0.747076361263539
1.490722	0.777886987089539
1.491601	0.869546167795552
1.49248	0.824669872483891
1.493359	0.759635674950835
1.494238	0.840312009727774
1.495117	0.930966612087313
1.495996	0.958607416063745
1.496875	0.980269828542922
1.497754	0.853345359904095
1.498633	0.955250512307662
1.499511	0.836469065357811
1.50039	0.783554155943831
1.501269	0.738189050407184
1.502148	0.756456070095548
1.503027	0.703062548610954
1.503906	0.758589764128636
1.504785	0.691453660447924
1.505664	0.732053801966618
1.506543	0.759084759193557
1.507422	0.756658260154188
1.5083	0.790643741595423
1.509179	0.839164099450316
1.510058	0.802650776723607
1.510937	0.767704088747504
1.511816	0.655023468101899
1.512695	0.623517216880015
1.513574	0.526313949496962
1.514453	0.496736538833414
1.515332	0.485365038695382
1.516211	0.493117804712201
1.51709	0.476559956997661
1.517968	0.421490798352704
1.518847	0.476075221101288
1.519726	0.516891746582448
1.520605	0.556066063093056
1.521484	0.47856091944626
1.522363	0.448496051200498
1.523242	0.480985964868758
1.524121	0.419771560012943
1.525	0.335926536521931
1.525879	0.372567630017421
1.526757	0.342249082775221
1.527636	0.314275901452625
1.528515	0.306997325039357
1.529394	0.264692694439142
1.530273	0.245492421730733
1.531152	0.307967825198575
1.532031	0.268158524089704
1.53291	0.26507564069058
1.533789	0.279074617238562
1.534668	0.30212953141471
1.535547	0.221968267569716
1.536425	0.273577761751049
1.537304	0.177710218329195
1.538183	0.193059972725213
1.539062	0.208697946906736
1.539941	0.125438184251816
1.54082	0.124820051293234
1.541699	0.114971914653027
1.542578	0.18688677220483
1.543457	0.147956900603364
1.544336	0.227272370378619
1.545215	0.232117362466426
1.546093	0.242757612169835
1.546972	0.26533606378673
1.547851	0.297689387258606
1.54873	0.310257196481645
1.549609	0.396883305154676
1.550488	0.377895982079129
1.551367	0.38817820878469
1.552246	0.47410697527905
1.553125	0.386595741104645
1.554004	0.382066501333812
1.554882	0.430647804906608
1.555761	0.466103809703643
1.55664	0.437707536156376
1.557519	0.440714645992824
1.558398	0.513230357043326
1.559277	0.586941559517073
1.560156	0.671476900436835
1.561035	0.568403048034227
1.561914	0.610438971084457
1.562793	0.573222489051023
1.563672	0.532995091654192
1.56455	0.595124092445282
1.565429	0.522762183029399
1.566308	0.560644289208594
1.567187	0.573345507872042
1.568066	0.533422023012972
1.568945	0.481415657083689
1.569824	0.482793159085596
1.570703	0.579885475794424
1.571582	0.556814427553965
1.572461	0.535862716068678
1.57334	0.537364822495381
1.574218	0.472995713184771
1.575097	0.566111351818138
1.575976	0.509363495414673
1.576855	0.503842266179804
1.577734	0.475928560950843
1.578613	0.492194315792055
1.579492	0.494995361606803
1.580371	0.489615196612605
1.58125	0.452478689861139
1.582129	0.493831448714336
1.583007	0.524999202790957
1.583886	0.506829666902106
1.584765	0.512155469530737
1.585644	0.392772346213745
1.586523	0.400232595127738
1.587402	0.440128770280017
1.588281	0.4386377547351
1.58916	0.367556401478696
1.590039	0.369749825935064
1.590918	0.341614455526987
1.591797	0.337790671150073
1.592675	0.362797399016531
1.593554	0.314413910260488
1.594433	0.316125167206071
1.595312	0.254855358966709
1.596191	0.221163870323161
1.59707	0.20899975865152
1.597949	0.220012246312609
1.598828	0.126757029730743
1.599707	0.156382067678206
1.600586	0.115525394264974
1.601465	0.163413196770813
1.602343	0.153163190199898
1.603222	0.109415436288773
1.604101	0.0965642572234556
1.60498	0.0210901521705957
1.605859	0.0440902698815943
1.606738	0.0201789504797078
1.607617	0.0593878671009357
1.608496	0.10394572395245
1.609375	0.138992260277329
1.610254	0.179183613855788
1.611132	0.206410360063172
1.612011	0.127452473536674
1.61289	0.174938571287295
1.613769	0.116871260893003
1.614648	0.195794021433726
1.615527	0.180143401505412
1.616406	0.195262079351703
1.617285	0.168088455514998
1.618164	0.198394532013587
1.619043	0.196346008340549
1.619922	0.239600711094875
1.6208	0.275530358548382
1.621679	0.259531756653892
1.622558	0.290172031518425
1.623437	0.180454783707663
1.624316	0.258736341965708
1.625195	0.287959545039924
1.626074	0.301138829788588
1.626953	0.265067645253859
1.627832	0.276983915479943
1.628711	0.278751734293098
1.629589	0.267232876797676
1.630468	0.354581190162281
1.631347	0.346911971050669
1.632226	0.28222615490655
1.633105	0.368897458370006
1.633984	0.295311394567192
1.634863	0.300390667534617
1.635742	0.285490250847089
1.636621	0.330245686797708
1.6375	0.295171310021107
1.638379	0.285067015398222
1.639257	0.313783881204205
1.640136	0.290869471132699
1.641015	0.340349899241839
1.641894	0.33608663333654
1.642773	0.311807371621402
1.643652	0.319806839963125
1.644531	0.331468212693902
1.64541	0.30727591341937
1.646289	0.280291934670301
1.647168	0.199917839518814
1.648047	0.267584983547341
1.648925	0.205655193615916
1.649804	0.182667248103352
1.650683	0.261687260615136
1.651562	0.258144196708932
1.652441	0.299108305694727
1.65332	0.239886103124906
1.654199	0.201488182615309
1.655078	0.237589396942935
1.655957	0.208571073885259
1.656836	0.174956637679312
1.657714	0.123713108888488
1.658593	0.146248642682462
1.659472	0.130481085844089
1.660351	0.171579368594913
1.66123	0.136070642520044
1.662109	0.13582340061739
1.662988	0.124857559225633
1.663867	0.123197155513476
1.664746	0.123541763195972
1.665625	0.121161073096808
1.666504	0.129710390722793
1.667382	0.091314985057618
1.668261	0.0645643340521073
1.66914	0.0981768215916374
1.670019	0.0568230742588607
1.670898	0.0975513078544276
1.671777	0.107839814407992
1.672656	0.123662193193975
1.673535	0.046451990129411
1.674414	0.0613655897585121
1.675293	0.0163756885207604
1.676172	0.0510719006792943
1.67705	0.0138995031404615
1.677929	0.0206882809759067
1.678808	0.0321354301451607
1.679687	0.0413365780566782
1.680566	0.0562290649352352
1.681445	0.116161817770955
1.682324	0.146465195938789
1.683203	0.00119660925150108
1.684082	0.0825541761662546
1.684961	0.0511807720894136
1.685839	0.0550468814374884
1.686718	0.0458473689247063
1.687597	0.052897386287484
1.688476	0.0781609308205781
1.689355	0.0643230046236269
1.690234	0.0808391915528384
1.691113	0.044191222337367
1.691992	0.0858494851037139
1.692871	0.0147576905820313
1.69375	0.0570566132817433
1.694629	0.0403740345872394
1.695507	0.0558755561729546
1.696386	0.0522450030285203
1.697265	0.0292399817070235
1.698144	0.0993133826324932
1.699023	0.0642668278521891
1.699902	0.0515980250211982
1.700781	0.104899251504686
1.70166	0.0926320132863024
1.702539	0.0501379660553607
1.703418	0.0790312766438566
1.704297	0.0458102004983879
1.705175	0.0646042370478671
1.706054	0.052376221646451
1.706933	0.00603825416184256
1.707812	0.0862832666261193
1.708691	0.0435800326330857
1.70957	0.0776965580069394
1.710449	0.0515856298491053
1.711328	0.0209219247761959
1.712207	0.0963542683428369
1.713086	0.0102667091666416
1.713964	0.048968648788864
1.714843	0.0173171970460465
1.715722	0.0451970812924209
1.716601	0.031816309168259
1.71748	0.0390941361917101
1.718359	0.0274485267480224
1.719238	0.0541321012638093
1.720117	0.0513039647167838
1.720996	0.0232318488687663
1.721875	0.0572729349754454
1.722754	0.0935802413987109
1.723632	0.0112178596844396
1.724511	0.0380344707030675
1.72539	0.00819915916910076
1.726269	0.0690396636588107
1.727148	0.055045562521246
1.728027	0.0136309682795191
1.728906	0.0372924277779417
1.729785	0.0577537939285862
1.730664	0.0244911280183422
1.731543	0.059217136060836
1.732421	0.0657685502625563
1.7333	0.0274405558805575
1.734179	0.0140413794498248
1.735058	0.0178655568599233
1.735937	0.032770082159717
1.736816	0.0444796936912117
1.737695	0.0202698070869952
1.738574	0.0296111857786547
1.739453	0.0309483189138102
1.740332	0.0519827424841072
1.741211	0.053577754678719
1.742089	0.0360785897416529
1.742968	0.0602730875508253
1.743847	0.052221864917677
1.744726	0.00632930388915733
1.745605	0.0465414124644977
1.746484	0.0243101993181085
1.747363	0.0407313922223498
1.748242	0.0129427905888602
1.749121	0.0302463690368629
1.75	0.036279737429227
1.750879	0.0340095057492026
1.751757	0.0235953356203679
1.752636	0.0823373795306907
1.753515	0.0477990189950265
1.754394	0.0611387349744967
1.755273	0.0167491235613158
1.756152	0.0510972165661898
1.757031	0.0185025163985909
1.75791	0.0158876278056134
1.758789	0.0265128867417135
1.759668	0.0100156988063661
1.760546	0.0717073222810899
1.761425	0.0399104405095521
1.762304	0.0256775639329211
1.763183	0.0305248608416551
1.764062	0.0342578093923677
1.764941	0.0241516519993354
1.76582	0.0179463124656808
1.766699	0.0276643455781275
1.767578	0.04416139941021
1.768457	0.0274513863060993
1.769336	0.0431239091902404
1.770214	0.0381536956149067
1.771093	0.0596858580195108
1.771972	0.0607065092813061
1.772851	0.0464484818424519
1.77373	0.0364076200655989
1.774609	0.0484776441178921
1.775488	0.0562127981680693
1.776367	0.0124663821846983
1.777246	0.0399811967712674
1.778125	0.0423846167390871
1.779004	0.0182794244888719
1.779882	0.00719691548509064
1.780761	0.043046254157499
1.78164	0.025572026667079
1.782519	0.0804644927557851
1.783398	0.0512503493956529
1.784277	0.0669033813433349
1.785156	0.0589537799116104
1.786035	0.0473922622399417
1.786914	0.0343986147967531
1.787793	0.0176609817824838
1.788671	0.0406415792669183
1.78955	0.0234888561156839
1.790429	0.0642579071270424
1.791308	0.0199151928435679
1.792187	0.0538541841389738
1.793066	0.0791206483150189
1.793945	0.0558302983197126
1.794824	0.0422912566767849
1.795703	0.030699422553353
1.796582	0.0268444835753959
1.797461	0.0468662116930321
1.798339	0.0400707366611646
1.799218	0.0433293285844057
1.800097	0.0557051134516904
1.800976	0.0874146612905758
1.801855	0.0715983820698029
1.802734	0.0840265173253331
1.803613	0.0599318735807979
1.804492	0.0567288939224845
1.805371	0.046655003567206
1.80625	0.0264308266202365
1.807129	0.0193351491181966
1.808007	0.0781455882035403
1.808886	0.087324171322809
1.809765	0.075615896815747
1.810644	0.0685505199234705
1.811523	0.073324514370866
1.812402	0.0891971829056865
1.813281	0.0398463488332871
1.81416	0.0961350007850377
1.815039	0.0449401036018888
1.815918	0.0619610701538119
1.816796	0.0348283219226896
1.817675	0.0515141270593077
1.818554	0.106045542812594
1.819433	0.0738463022254217
1.820312	0.0636767223965838
1.821191	0.0190855524103932
1.82207	0.0973524574078385
1.822949	0.0718845738327891
1.823828	0.0532847840674334
1.824707	0.0263267166899515
1.825586	0.0287943439464993
1.826464	0.0858362339932474
1.827343	0.0687566507890793
1.828222	0.0485072673957728
1.829101	0.0776386082392678
1.82998	0.0410458076806538
1.830859	0.0280375463771583
1.831738	0.014702021166599
1.832617	0.0547385212042424
1.833496	0.0357023031823579
1.834375	0.0434307254536233
1.835253	0.0367177317187064
1.836132	0.101061516243761
1.837011	0.0162410527495541
1.83789	0.100637495357424
1.838769	0.0948729325298823
1.839648	0.0242628238600659
1.840527	0.045056958112793
1.841406	0.0569724058724967
1.842285	0.0602755383085328
1.843164	0.0237661971836944
1.844043	0.0569983591680892
1.844921	0.0345986801041803
1.8458	0.0780168286597962
1.846679	0.0914599255386445
1.847558	0.0335649514106382
1.848437	0.0592649476140535
1.849316	0.0659769569457233
1.850195	0.0668706221252737
1.851074	0.0662705861801448
1.851953	0.0781163716505895
1.852832	0.0602227524921844
1.853711	0.0613625492471035
1.854589	0.0824320255336686
1.855468	0.0619786253912532
1.856347	0.0839402178528582
1.857226	0.0718677817360693
1.858105	0.0572356529756298
1.858984	0.0395360297319192
1.859863	0.0780763620578943
1.860742	0.0620913735884414
1.861621	0.0569144485307739
1.8625	0.0820159152168076
1.863378	0.094186180335373
1.864257	0.107305402542721
1.865136	0.0706900128229172
1.866015	0.06891740970372
1.866894	0.0961199496661567
1.867773	0.0237378271471022
1.868652	0.0362096108439876
1.869531	0.0653096133149493
1.87041	0.108197848453836
1.871289	0.107254542977782
1.872168	0.120236660628691
1.873046	0.109862103818815
1.873925	0.0640711019334146
1.874804	0.0890614288423765
1.875683	0.0390174473715145
1.876562	0.0782921153342495
1.877441	0.053250331862968
1.87832	0.0801323929066298
1.879199	0.0773652076600251
1.880078	0.127058469742054
1.880957	0.0906624213631304
1.881836	0.0538186063862165
1.882714	0.0764208043428934
1.883593	0.0513989297741432
1.884472	0.0391441790250479
1.885351	0.0316927091007837
1.88623	0.0459249591629356
1.887109	0.0536545731100807
1.887988	0.071380061849693
1.888867	0.0870662440682154
1.889746	0.101938210038113
1.890625	0.0683471174996671
1.891503	0.0645055690425889
1.892382	0.025128389999029
1.893261	0.0460781248635895
1.89414	0.031015244845581
1.895019	0.105197405278545
1.895898	0.0610994847235433
1.896777	0.0769114365962511
1.897656	0.106863037472988
1.898535	0.0651255234812926
1.899414	0.0708064544040167
1.900293	0.0715998022660489
1.901171	0.0457979690554417
1.90205	0.0407417244339633
1.902929	0.0230758935378265
1.903808	0.0358354045948668
1.904687	0.084505003584518
1.905566	0.0707620953360817
1.906445	0.060274102129729
1.907324	0.0817946937852481
1.908203	0.00615790015778512
1.909082	0.0272591902710897
1.909961	0.01494414181708
1.910839	0.0258842644889675
1.911718	0.0393723461285012
1.912597	0.0154842041725947
1.913476	0.0785525267966996
1.914355	0.0772264747622167
1.915234	0.0273568598235588
1.916113	0.0361227205449008
1.916992	0.0131188474343657
1.917871	0.0640715212178531
1.91875	0.053055791377063
1.919628	0.0406938474633599
1.920507	0.0443341919776644
1.921386	0.059907008359207
1.922265	0.0186803850510422
1.923144	0.0132060240949954
1.924023	0.0136973029271129
1.924902	0.0307532595522621
1.925781	0.0397280622984661
1.92666	0.0276500341250513
1.927539	0.0363171428374949
1.928418	0.0295237866894757
1.929296	0.043480815033163
1.930175	0.0475216967725964
1.931054	0.0193138527827272
1.931933	0.0217858861159811
1.932812	0.0151303726840748
1.933691	0.03562012132853
1.93457	0.0149231629824184
1.935449	0.0295153351504634
1.936328	0.0356853327081085
1.937207	0.0938964965858233
1.938086	0.0447603208315859
1.938964	0.0478443493752033
1.939843	0.028500311397769
1.940722	0.0249542618188737
1.941601	0.019451004430836
1.94248	0.0124431833547319
1.943359	0.0171295822245938
1.944238	0.0429959805971459
1.945117	0.0235309982148884
1.945996	0.0398523088090326
1.946875	0.0526591327648396
1.947753	0.0245115441274919
1.948632	0.0178697122602296
1.949511	0.0245825139369126
1.95039	0.0439170565057908
1.951269	0.0384832512145336
1.952148	0.0477437829500439
1.953027	0.0101494451819628
1.953906	0.0307542703083009
1.954785	0.025964029832915
1.955664	0.0127488375777912
1.956543	0.0580669048220249
1.957421	0.0232188385694469
1.9583	0.0168248863022198
1.959179	0.00904252056550766
1.960058	0.024743776003994
1.960937	0.0349282375757295
1.961816	0.019004136694594
1.962695	0.032657615116883
1.963574	0.0224142798276263
1.964453	0.0110398813306503
1.965332	0.0183205087289743
1.96621	0.0118395654207529
1.967089	0.0377733054464104
1.967968	0.0398148603642572
1.968847	0.0167172614977257
1.969726	0.0140923750947675
1.970605	0.0307390853591921
1.971484	0.0397612523339004
1.972363	0.0276564868296542
1.973242	0.0147374064069986
1.974121	0.00420869082737388
1.975	0.0324144159169605
1.975878	0.0341921121447447
1.976757	0.0183449516274594
1.977636	0.016892032895309
1.978515	0.0401747478515112
1.979394	0.0255151561753768
1.980273	0.023233927714362
1.981152	0.0392449174386001
1.982031	0.0258471692015141
1.98291	0.0335929051874961
1.983789	0.0283353724788735
1.984668	0.0594355624075494
1.985546	0.00781898383723927
1.986425	0.0253350581138864
1.987304	0.0134836890514274
1.988183	0.00861641676066502
1.989062	0.0118648965168769
1.989941	0.00743579309090543
1.99082	0.00619983891453294
1.991699	0.0181872472943636
1.992578	0.0348771303371049
1.993457	0.0166755161473894
1.994335	0.0235212230052967
1.995214	0.030689973638395
1.996093	0.0102823501370261
1.996972	0.0289647821378877
1.997851	0.00553886341254269
1.99873	0.0157985766658424
1.999609	0.0163279774661464
2.000488	0.0172059973405932
2.001367	0.0393908408787031
2.002246	0.0452492963909639
2.003125	0.032585252486002
2.004003	0.0767603787062056
2.004882	0.0231724243371124
2.005761	0.0153819861188893
2.00664	0.0420785309765253
2.007519	0.0206335498295616
2.008398	0.0248867596482405
2.009277	0.0227747114555446
2.010156	0.0188593503357948
2.011035	0.052234799250716
2.011914	0.0111567303469153
2.012793	0.0469637361246068
2.013671	0.0333163229230677
2.01455	0.0535841433067591
2.015429	0.0292867034025238
2.016308	0.0433430453702575
2.017187	0.09918040946321
2.018066	0.0336241788936364
2.018945	0.00995093791203447
2.019824	0.0145025594144871
2.020703	0.0357944590458463
2.021582	0.0324284695644074
2.02246	0.0192664355278967
2.023339	0.0291859652702638
2.024218	0.0429910032280441
2.025097	0.0237648151755948
2.025976	0.00999410887048991
2.026855	0.0311838278200442
2.027734	0.0509214353148142
2.028613	0.0501203214603762
2.029492	0.056882975869513
2.030371	0.0467408790851103
2.03125	0.0130568479103496
2.032128	0.0674731382826974
2.033007	0.0293531255463659
2.033886	0.0199520506370196
2.034765	0.0229739312819552
2.035644	0.0499932339763472
2.036523	0.00901361070978684
2.037402	0.0332017611271722
2.038281	0.00903286850693826
2.03916	0.0300498373941335
2.040039	0.0193520401911246
2.040918	0.0488844322825248
2.041796	0.0224209981446264
2.042675	0.0294943648959272
2.043554	0.0241280687444333
2.044433	0.0277341730552249
2.045312	0.0383172990153599
2.046191	0.0401860409791574
2.04707	0.0258556462802615
2.047949	0.0374633598570336
2.048828	0.0247373668460457
2.049707	0.0339916858705846
2.050585	0.0248170380108908
2.051464	0.0238711190818131
2.052343	0.030765337012783
2.053222	0.0382561925536487
2.054101	0.0600195796600792
2.05498	0.0104261549815116
2.055859	0.0642390848703197
2.056738	0.0396323271613528
2.057617	0.00988219298055184
2.058496	0.03723133852831
2.059375	0.0594577965405177
2.060253	0.0620357968720878
2.061132	0.0320313590495544
2.062011	0.0516814744437366
2.06289	0.0221751666061385
2.063769	0.0303338335749852
2.064648	0.00571690941288571
2.065527	0.0441841700301915
2.066406	0.0111210353284349
2.067285	0.0241975293715061
2.068164	0.0380273819433103
2.069042	0.0423942024045225
2.069921	0.0255984378582698
2.0708	0.0611526081861453
2.071679	0.0729659329766769
2.072558	0.0234685729204675
2.073437	0.0132476331443016
2.074316	0.0429293735919731
2.075195	0.0394191124967137
2.076074	0.0393039985852699
2.076953	0.0132503825312814
2.077832	0.0279619425978418
2.07871	0.0127734051743247
2.079589	0.0138199592795681
2.080468	0.0578402039748176
2.081347	0.0358439794983146
2.082226	0.00607279845708395
2.083105	0.0106926781862989
2.083984	0.0315761061395421
2.084863	0.0346283661843307
2.085742	0.00682365296511612
2.086621	0.0200284909693017
2.0875	0.0445814914478968
2.088378	0.0487305304732656
2.089257	0.0136777421631117
2.090136	0.0446432117557552
2.091015	0.00842990490699118
2.091894	0.0307003522550316
2.092773	0.0558720544563917
2.093652	0.0460411712623235
2.094531	0.0264015541534301
2.09541	0.0207316244714443
2.096289	0.0394626138148772
2.097167	0.0335369253253977
2.098046	0.0238949637346283
2.098925	0.0217228480857944
2.099804	0.0220212414734183
2.100683	0.0165209242906839
2.101562	0.0376417725804298
2.102441	0.0316642873010921
2.10332	0.00722794251791208
2.104199	0.0396183594139488
2.105078	0.0442796521985347
2.105957	0.11680171314755
2.106835	0.0302245465182358
2.107714	0.0215453375867297
2.108593	0.044762237033723
2.109472	0.0849540788259192
2.110351	0.0230302323842922
2.11123	0.033549141454
2.112109	0.0283265441114383
2.112988	0.0661627258834232
2.113867	0.0204608740067001
2.114746	0.019695378461987
2.115625	0.0295863502757775
2.116503	0.0350039242648164
2.117382	0.0316043258320155
2.118261	0.0445620003416583
2.11914	0.023548859203469
2.120019	0.0294575787784082
2.120898	0.0191954107814394
2.121777	0.0245796375011451
2.122656	0.0363331481538457
2.123535	0.018304914955023
2.124414	0.0245311989412055
2.125292	0.0475596334758059
2.126171	0.0756236960954786
2.12705	0.0538141914486068
2.127929	0.0747673645039793
2.128808	0.0535776548892026
2.129687	0.0402202308893547
2.130566	0.00372453163869835
2.131445	0.0559689257086752
2.132324	0.0445397973447983
2.133203	0.00200593867273603
2.134082	0.0160281558239968
2.13496	0.0528062034205159
2.135839	0.0477120020717985
2.136718	0.0350963236339449
2.137597	0.0643637536029713
2.138476	0.0274822203021717
2.139355	0.0196059260020281
2.140234	0.0369208320823489
2.141113	0.0289838928398378
2.141992	0.0462148566064691
2.142871	0.0425262846941512
2.14375	0.018752230779709
2.144628	0.0577022468206863
2.145507	0.0141199734762596
2.146386	0.0445666381062539
2.147265	0.0313985907073869
2.148144	0.0427359764926602
2.149023	0.0199830357638574
2.149902	0.0785816660991506
2.150781	0.0696117025161984
2.15166	0.0635940179550058
2.152539	0.0421171986137742
2.153417	0.0247471604527558
2.154296	0.0308290941202202
2.155175	0.0291861048391953
2.156054	0.051960398163256
2.156933	0.067790529455334
2.157812	0.0328200949434862
[truncated: 48 more rows]
