# Supplementary material for: Nanoscale magnonic Fabry-Pérot resonator for low-loss spin-wave manipulation
Source: Nat Commun. 2021 Apr 16;12:2293. doi: 10.1038/s41467-021-22520-6 (PMC8052321; doi:10.1038/s41467-021-22520-6)
Supplement: Supplementary file 4 — Source Data [file 41467_2021_22520_MOESM4_ESM.zip › Source data/FigS12/FigS12b_s21.txt]

0.4008789	0.0335072657176619
0.4017578	0.232445833311806
0.4026367	0.0691034983592177
0.4035156	0.114886407520685
0.4043945	0.263839245444088
0.4052734	0.0778114857607487
0.4061523	0.359665438941372
0.4070312	0.120171013111719
0.4079102	0.171364597861409
0.4087891	0.242577646788082
0.409668	0.303325590772984
0.4105469	0.0501377357128231
0.4114258	0.0526264144444945
0.4123047	0.0798649386164123
0.4131836	0.1409134466149
0.4140625	0.0683581394700821
0.4149414	0.198766269472111
0.4158203	0.145945212814231
0.4166992	0.112723258292732
0.4175781	0.228993937885897
0.418457	0.0465577174333901
0.4193359	0.114772781793153
0.4202148	0.246267237647642
0.4210937	0.26494086776747
0.4219727	0.192343008236276
0.4228516	0.183470877875869
0.4237305	0.164348718957444
0.4246094	0.0987245613489987
0.4254883	0.162650724950766
0.4263672	0.161391594058205
0.4272461	0.242233225858737
0.428125	0.227375167726029
0.4290039	0.218141941065274
0.4298828	0.0748350485042323
0.4307617	0.0410050572418469
0.4316406	0.252845447800133
0.4325195	0.0500437016198172
0.4333984	0.0328069349844846
0.4342773	0.107784836109824
0.4351562	0.0427833850111092
0.4360351	0.0344208082692859
0.4369141	0.205525996213381
0.437793	0.122251717545111
0.4386719	0.0610035207609856
0.4395508	0.148508573116908
0.4404297	0.30112303124625
0.4413086	0.164003581280923
0.4421875	0.103401814425398
0.4430664	0.0773639863081137
0.4439453	0.0929262199346826
0.4448242	0.188119335376909
0.4457031	0.151663133167562
0.446582	0.192689915324547
0.4474609	0.122688614108288
0.4483398	0.103697314951817
0.4492187	0.239529646035976
0.4500976	0.217628918996557
0.4509765	0.180516374410412
0.4518555	0.160052235715875
0.4527344	0.0935872637282707
0.4536133	0.122039690270371
0.4544922	0.26028524714555
0.4553711	0.141912636349553
0.45625	0.0735119390648383
0.4571289	0.118860380245143
0.4580078	0.137093539673465
0.4588867	0.0941499262352196
0.4597656	0.0832235999433646
0.4606445	0.0679274811564127
0.4615234	0.135363030717185
0.4624023	0.162543385783987
0.4632812	0.175548775918594
0.4641601	0.190248185363679
0.465039	0.0881748521328644
0.465918	0.100837736126601
0.4667969	0.360162016288475
0.4676758	0.256376586806401
0.4685547	0.203054350642295
0.4694336	0.160549874011941
0.4703125	0.2361358486903
0.4711914	0.154142224491255
0.4720703	0.0722699129706894
0.4729492	0.00842865014256233
0.4738281	0.0432817911762914
0.474707	0.0271518411145267
0.4755859	0.117583854628086
0.4764648	0.0919319080193129
0.4773437	0.223200353662664
0.4782226	0.0632662240115411
0.4791015	0.0498373197268683
0.4799804	0.0922479694339783
0.4808594	0.159100590123669
0.4817383	0.114632800511588
0.4826172	0.0414695450889783
0.4834961	0.0953876965865352
0.484375	0.0285302733216885
0.4852539	0.0369205900550425
0.4861328	0.0260568013558608
0.4870117	0.0186584189399028
0.4878906	0.191011513610175
0.4887695	0.0525705115043272
0.4896484	0.11984556831395
0.4905273	0.157389453057379
0.4914062	0.0180418506981831
0.4922851	0.0454975410704579
0.493164	0.0547851501057659
0.4940429	0.121947187313597
0.4949218	0.056031544325486
0.4958008	0.0972803948380196
0.4966797	0.0625510559549569
0.4975586	0.0387336725809327
0.4984375	0.0659366226163214
0.4993164	0.12707720414627
0.5001953	0.0841704738543517
0.5010742	0.19324669341778
0.5019531	0.180486285151326
0.502832	0.007567365399991
0.5037109	0.125798347811205
0.5045898	0.0610122802314714
0.5054687	0.0710205253465173
0.5063476	0.228477675574796
0.5072265	0.0923831868780164
0.5081054	0.0916032399808489
0.5089843	0.051613636952875
0.5098632	0.0916976853858793
0.5107422	0.122786522330989
0.5116211	0.140201620941795
0.5125	0.0937416459255506
0.5133789	0.127464373728992
0.5142578	0.064032166619193
0.5151367	0.119427202014627
0.5160156	0.0831936326702929
0.5168945	0.0386493934984676
0.5177734	0.0801644982618241
0.5186523	0.171224009623401
0.5195312	0.0924717599159489
0.5204101	0.0637390763378604
0.521289	0.0447859528754318
0.5221679	0.111184278081967
0.5230468	0.312849791106467
0.5239257	0.0690747725936829
0.5248047	0.19393260023833
0.5256836	0.167530210073858
0.5265625	0.0966343264199736
0.5274414	0.0457535998240149
0.5283203	0.1455150769927
0.5291992	0.0668874919467646
0.5300781	0.0457504637891257
0.530957	0.184703287410077
0.5318359	0.0908085940349508
0.5327148	0.249719526497461
0.5335937	0.040748882362028
0.5344726	0.183521769390827
0.5353515	0.059672285803552
0.5362304	0.101690222649773
0.5371093	0.0379291743423371
0.5379882	0.129127494111513
0.5388671	0.233755989026753
0.5397461	0.0563853417991377
0.540625	0.0973534202287418
0.5415039	0.0877945328692789
0.5423828	0.144196639303031
0.5432617	0.142187292632614
0.5441406	0.200573400891334
0.5450195	0.0617947521667803
0.5458984	0.0451704779968167
0.5467773	0.0421713691879989
0.5476562	0.0501084545550748
0.5485351	0.105585877473678
0.549414	0.0866722720146813
0.5502929	0.16945653086547
0.5511718	0.0349171239689253
0.5520507	0.100297283295537
0.5529296	0.0889327145967675
0.5538086	0.0999732780188836
0.5546875	0.0816371647177687
0.5555664	0.166153375629542
0.5564453	0.0528208753034726
0.5573242	0.12322821856232
0.5582031	0.0805916461608544
0.559082	0.0371387389137811
0.5599609	0.126986398472081
0.5608398	0.0620588713579098
0.5617187	0.0508270046168865
0.5625976	0.044104583295134
0.5634765	0.182649392021768
0.5643554	0.116870356394912
0.5652343	0.039762727831586
0.5661132	0.184653837617449
0.5669921	0.135165295417185
0.567871	0.148841799316892
0.56875	0.12628658596094
0.5696289	0.153860072580594
0.5705078	0.144561098983296
0.5713867	0.0885624286581708
0.5722656	0.0627985266309234
0.5731445	0.196187262511102
0.5740234	0.0977550165985204
0.5749023	0.111365946573908
0.5757812	0.172768081327504
0.5766601	0.10508110144128
0.577539	0.0695229137045233
0.5784179	0.100593277120882
0.5792968	0.0766989984531904
0.5801757	0.187227759897663
0.5810546	0.0872417526120865
0.5819335	0.133522698451787
0.5828124	0.164989207004731
0.5836914	0.06289390126898
0.5845703	0.217616331627017
0.5854492	0.181271347825469
0.5863281	0.00692539195980451
0.587207	0.0563020411324252
0.5880859	0.180613628356889
0.5889648	0.0664449493741895
0.5898437	0.0490091133933935
0.5907226	0.258662045915457
0.5916015	0.114040579782173
0.5924804	0.0255733417187747
0.5933593	0.0928776524081504
0.5942382	0.18362021828758
0.5951171	0.200498252288468
0.595996	0.190991624189603
0.5968749	0.0743497417354936
0.5977539	0.110283373171339
0.5986328	0.0669752623036551
0.5995117	0.0197749218244844
0.6003906	0.0571038496619799
0.6012695	0.0744809269755056
0.6021484	0.130383447686853
0.6030273	0.0828685623138733
0.6039062	0.0244577613892616
0.6047851	0.136717805407941
0.605664	0.0597178425346604
0.6065429	0.0807964866958583
0.6074218	0.00475161693501535
0.6083007	0.0634973211875714
0.6091796	0.135446935340075
0.6100585	0.0445172790500868
0.6109374	0.0928618836132048
0.6118163	0.155840139071294
0.6126953	0.107195787925133
0.6135742	0.0875520414560951
0.6144531	0.0685476803350733
0.615332	0.071220860898161
0.6162109	0.229217244668954
0.6170898	0.0394891745229614
0.6179687	0.13671970522659
0.6188476	0.15173412421866
0.6197265	0.170382985067041
0.6206054	0.0392483861036539
0.6214843	0.0428997594631881
0.6223632	0.0622496573714238
0.6232421	0.0364718371989896
0.624121	0.0856069088800676
0.6249999	0.127252756994939
0.6258788	0.112404804650937
0.6267577	0.0309980536045604
0.6276367	0.132255760003312
0.6285156	0.0985115765221697
0.6293945	0.0922025704046785
0.6302734	0.125314920000571
0.6311523	0.147442843938024
0.6320312	0.0451148700014984
0.6329101	0.0174828442373009
0.633789	0.126978632729782
0.6346679	0.0869246029470181
0.6355468	0.0774477224587487
0.6364257	0.0928050927182092
0.6373046	0.0721915243409917
0.6381835	0.029596184734669
0.6390624	0.11355454860521
0.6399413	0.0495526017973517
0.6408202	0.0743362972416425
0.6416991	0.0287446305797326
0.6425781	0.0288923836365295
0.643457	0.1288460928219
0.6443359	0.090306773095542
0.6452148	0.0850238042490501
0.6460937	0.123008009274175
0.6469726	0.116502615074315
0.6478515	0.0644479626260078
0.6487304	0.120628613566227
0.6496093	0.170752492646802
0.6504882	0.0797111357850614
0.6513671	0.0798165349624763
0.652246	0.0726283291035332
0.6531249	0.0810369759103337
0.6540038	0.116749492727806
0.6548827	0.0248853205945393
0.6557616	0.0890354208914593
0.6566406	0.0368024338502904
0.6575195	0.0478851413114642
0.6583984	0.0795342794325768
0.6592773	0.0564010485256666
0.6601562	0.0996303176925416
0.6610351	0.110947932644349
0.661914	0.0178889512740655
0.6627929	0.0466273654707167
0.6636718	0.105865118052983
0.6645507	0.0221490019238314
0.6654296	0.10641095933297
0.6663085	0.119598052102563
0.6671874	0.0840441399605428
0.6680663	0.0617584886850935
0.6689452	0.0643617810412292
0.6698241	0.0504658273437186
0.670703	0.0694943483260711
0.671582	0.0686467233282813
0.6724609	0.0899482975622957
0.6733398	0.0127325873503606
0.6742187	0.07001563100761
0.6750976	0.0807568795917982
0.6759765	0.0731840624845601
0.6768554	0.144616051312848
0.6777343	0.0985877264968839
0.6786132	0.119793106030038
0.6794921	0.118274076558375
0.680371	0.0724406835534018
0.6812499	0.147450476094858
0.6821288	0.0244264414653015
0.6830077	0.0359020015746452
0.6838866	0.0964075424124715
0.6847655	0.0043640969325133
0.6856445	0.0759026799127544
0.6865234	0.125550987010259
0.6874023	0.055631334682631
0.6882812	0.0407368945841199
0.6891601	0.032655024148858
0.690039	0.0772372897837437
0.6909179	0.10034183750387
0.6917968	0.081250236776887
0.6926757	0.0511178708000734
0.6935546	0.098010170023395
0.6944335	0.130757765450697
0.6953124	0.108983535631292
0.6961913	0.0525036424263089
0.6970702	0.0306193996148488
0.6979491	0.0612891014977482
0.698828	0.0954474447849312
0.6997069	0.0824251388644296
0.7005859	0.0986622659634148
0.7014648	0.0319887174050805
0.7023437	0.0828102550139969
0.7032226	0.144670564652673
0.7041015	0.0779833678319454
0.7049804	0.182752584777398
0.7058593	0.10860617126996
0.7067382	0.0746114393426748
0.7076171	0.0539215879983555
0.708496	0.0948653480251904
0.7093749	0.0393614859493568
0.7102538	0.0697286780311322
0.7111327	0.0492591490542468
0.7120116	0.044362198160719
0.7128905	0.0453162903190579
0.7137694	0.0867664039987143
0.7146483	0.117284525153941
0.7155273	0.107547234096336
0.7164062	0.10603486988739
0.7172851	0.104780790265546
0.718164	0.0457300507442207
0.7190429	0.0590260402825948
0.7199218	0.0609821575198812
0.7208007	0.0935112660086775
0.7216796	0.0382541063946709
0.7225585	0.110550091900099
0.7234374	0.209614913285577
0.7243163	0.124829807709467
0.7251952	0.0848666990990373
0.7260741	0.0448671358552293
0.726953	0.097259936511027
0.7278319	0.0310741154903901
0.7287108	0.0783285888700799
0.7295898	0.0498621705282883
0.7304687	0.138639507352896
0.7313476	0.057747700473689
0.7322265	0.121563716131595
0.7331054	0.00658120626902523
0.7339843	0.040200208689579
0.7348632	0.114869664567084
0.7357421	0.0267901883881042
0.736621	0.0670721492216829
0.7374999	0.0161291393517757
0.7383788	0.0381831026463225
0.7392577	0.0672116017326748
0.7401366	0.102810700018017
0.7410155	0.100338824639963
0.7418944	0.153447813749451
0.7427733	0.0619375314366354
0.7436522	0.0447203609464477
0.7445312	0.12760076991195
0.7454101	0.0945683474541643
0.746289	0.135513730549634
0.7471679	0.0305503621853882
0.7480468	0.0205851789217336
0.7489257	0.0679421676728208
0.7498046	0.0768524203090309
0.7506835	0.0324933976269426
0.7515624	0.0576254584164716
0.7524413	0.044718712715153
0.7533202	0.0850040160189841
0.7541991	0.101971720922393
0.755078	0.0794923059582913
0.7559569	0.0739815527678532
0.7568358	0.0890668860973594
0.7577147	0.0532511309491234
0.7585936	0.107215091505491
0.7594726	0.0935124497193502
0.7603515	0.0425693604562366
0.7612304	0.119854859761464
0.7621093	0.0380719601970597
0.7629882	0.104291516117884
0.7638671	0.111921310807675
0.764746	0.0848483371341743
0.7656249	0.114779516425273
0.7665038	0.0144755521219007
0.7673827	0.0927257816146658
0.7682616	0.0998846869309831
0.7691405	0.0784479272298491
0.7700194	0.11213472115863
0.7708983	0.162301541531254
0.7717772	0.101565945035232
0.7726561	0.054852890506131
0.7735351	0.0313097516602048
0.774414	0.0871101781139472
0.7752929	0.0591322905702747
0.7761718	0.0785906310207775
0.7770507	0.0611095656725074
0.7779296	0.055715250342872
0.7788085	0.0705366060479273
0.7796874	0.0511146317563817
0.7805663	0.180006302577239
0.7814452	0.0715003949878467
0.7823241	0.147071157015785
0.783203	0.0221015703692747
0.7840819	0.0523529948207598
0.7849608	0.0600031818439131
0.7858397	0.0927231684310507
0.7867186	0.0493510419939083
0.7875975	0.109202153516522
0.7884765	0.00762167575666874
0.7893554	0.0301764762185249
0.7902343	0.0728966301298688
0.7911132	0.0573041767481795
0.7919921	0.0435184609690197
0.792871	0.0691105849991505
0.7937499	0.0397773730459818
0.7946288	0.0213181892605094
0.7955077	0.0542453741389411
0.7963866	0.121185382451271
0.7972655	0.0460716387808215
0.7981444	0.054185430098687
0.7990233	0.0333228765001029
0.7999022	0.0773363820217922
0.8007811	0.0601545337215487
0.80166	0.0586116353597995
0.8025389	0.122537682750767
0.8034179	0.0338002497030126
0.8042968	0.0519965627353588
0.8051757	0.0383162495170965
0.8060546	0.0455169631466435
0.8069335	0.077989977337715
0.8078124	0.075510239196792
0.8086913	0.157487141019502
0.8095702	0.0162304673738417
0.8104491	0.104940711505057
0.811328	0.0528111853997572
0.8122069	0.097957140444474
0.8130858	0.0391090406450957
0.8139647	0.10602274062301
0.8148436	0.0793803670168046
0.8157225	0.106995946972668
0.8166014	0.118835616175703
0.8174804	0.0139280139182561
0.8183593	0.108518584074899
0.8192382	0.0679996247860626
0.8201171	0.0456094400748999
0.820996	0.0450993453305256
0.8218749	0.14278082118794
0.8227538	0.0963073945038536
0.8236327	0.0861929976608042
0.8245116	0.0795823021467374
0.8253905	0.151709481097077
0.8262694	0.0345501863121987
0.8271483	0.0344906440584182
0.8280272	0.0946241148264041
0.8289061	0.0383254007093077
0.829785	0.0944861568071821
0.8306639	0.0702404273111895
0.8315428	0.0861535857416161
0.8324218	0.055261370135896
0.8333007	0.0140057553260865
0.8341796	0.0642709462411573
0.8350585	0.0442235397044368
0.8359374	0.0652831668828627
0.8368163	0.101248199227963
0.8376952	0.0524227977181121
0.8385741	0.110021116877256
0.839453	0.059399880144072
0.8403319	0.063461706656416
0.8412108	0.0801485916358324
0.8420897	0.0845776575880294
0.8429686	0.0665049030925345
0.8438475	0.101468551641038
0.8447264	0.0699019920570766
0.8456053	0.0941526368343351
0.8464842	0.0238764119971092
0.8473632	0.0872518443758411
0.8482421	0.046321479732963
0.849121	0.0442107321905986
0.8499999	0.0326599742179935
0.8508788	0.0878993760431717
0.8517577	0.0426084638245269
0.8526366	0.00707939492480148
0.8535155	0.0759121168906706
0.8543944	0.0533189872015814
0.8552733	0.121659858174344
0.8561522	0.0605150541147449
0.8570311	0.0311118691054989
0.85791	0.124959918244476
0.8587889	0.0667357860781972
0.8596678	0.0970072249028726
0.8605467	0.0807522670071039
0.8614257	0.0836869640297376
0.8623046	0.048380183288765
0.8631835	0.070060020977003
0.8640624	0.0306079699354825
0.8649413	0.0587703475110264
0.8658202	0.0509771701601119
0.8666991	0.106715213618342
0.867578	0.0651209319172891
0.8684569	0.0723792565973663
0.8693358	0.0687254748443399
0.8702147	0.120011277074897
0.8710936	0.0591917737559004
0.8719725	0.0523304277195945
0.8728514	0.0129361671064471
0.8737303	0.0849615552948944
0.8746092	0.0884162354464518
0.8754881	0.022014250017341
0.8763671	0.078608205640807
0.877246	0.0277860822313942
0.8781249	0.0349941768147245
0.8790038	0.0378851845976211
0.8798827	0.00636582214385518
0.8807616	0.086578197292938
0.8816405	0.0645104555330127
0.8825194	0.0314163652286846
0.8833983	0.0482375700433863
0.8842772	0.0382462872147435
0.8851561	0.10642522605323
0.886035	0.00637537145502152
0.8869139	0.0228153477922209
0.8877928	0.0492047951859704
0.8886717	0.0783645483523034
0.8895506	0.0806098859728768
0.8904295	0.0779884722742599
0.8913085	0.0281061985834175
0.8921874	0.0363886137877719
0.8930663	0.038203447183376
0.8939452	0.0360604508451599
0.8948241	0.0430349325649768
0.895703	0.0112354727205997
0.8965819	0.013297477844479
0.8974608	0.00821058964310846
0.8983397	0.0847069440374548
0.8992186	0.0508812095614137
0.9000975	0.0446812205909608
0.9009764	0.0497324264093933
0.9018553	0.0211090147069753
0.9027342	0.0302455958078395
0.9036131	0.0279229215091616
0.904492	0.0945324225303007
0.905371	0.0696685833253849
0.9062499	0.0173250297940903
0.9071288	0.0503470354945092
0.9080077	0.0362856516731614
0.9088866	0.0448699603428441
0.9097655	0.0774539917000183
0.9106444	0.0225677096663928
0.9115233	0.0382897561751769
0.9124022	0.114094070647224
0.9132811	0.100567737728965
0.91416	0.0887181602796592
0.9150389	0.00940203138351959
0.9159178	0.0166193547697156
0.9167967	0.0841506984320807
0.9176756	0.00761189036082582
0.9185545	0.0903727244109997
0.9194334	0.0383607626564981
0.9203124	0.0656946113090716
0.9211913	0.051181218305859
0.9220702	0.0253718077874735
0.9229491	0.0757248913405797
0.923828	0.0889641527669685
0.9247069	0.0461720410781726
0.9255858	0.0315048340224466
0.9264647	0.0196963931873834
0.9273436	0.0689404548737278
0.9282225	0.0807362432553119
0.9291014	0.0729073994763172
0.9299803	0.0260941523631699
0.9308592	0.068772008191736
0.9317381	0.0562007143030202
0.932617	0.0639646037855977
0.9334959	0.0230544434493422
0.9343748	0.110825603378761
0.9352538	0.0850278934469301
0.9361327	0.0866339908754179
0.9370116	0.0280999522147466
0.9378905	0.0554172899214821
0.9387694	0.0362827077487582
0.9396483	0.0586028277144561
0.9405272	0.0275087161474486
0.9414061	0.094910581083032
0.942285	0.103170456737479
0.9431639	0.0430302608570111
0.9440428	0.0599979260149617
0.9449217	0.017890901597757
0.9458006	0.0557005640498299
0.9466795	0.112681977797458
0.9475584	0.0234936081131256
0.9484373	0.024335006421912
0.9493163	0.0305548794503338
0.9501952	0.0106383856900145
0.9510741	0.0244313867729858
0.951953	0.0376240260380744
0.9528319	0.0391547875370908
0.9537108	0.0343493407487909
0.9545897	0.0332512568908142
0.9554686	0.0209348454736356
0.9563475	0.0191827131983374
0.9572264	0.015781763880385
0.9581053	0.0642442260569493
0.9589842	0.0287587765586925
0.9598631	0.0825433431033157
0.960742	0.0469312131655352
0.9616209	0.0575273479324364
0.9624998	0.0209357557135305
0.9633787	0.0193191817704902
0.9642577	0.0860255285501211
0.9651366	0.0464930255323126
0.9660155	0.0427622020886776
0.9668944	0.0776213655975982
0.9677733	0.122298414129869
0.9686522	0.0316903934588493
0.9695311	0.0616991860381683
0.97041	0.0508557541742574
0.9712889	0.0589923600894328
0.9721678	0.0171661553771079
0.9730467	0.0392693174391326
0.9739256	0.0285675015061971
0.9748045	0.0146500565986507
0.9756834	0.048449203427818
0.9765623	0.0369144227990443
0.9774412	0.0589534438523484
0.9783201	0.0325738372548293
0.9791991	0.0413048398756078
0.980078	0.118243181222988
0.9809569	0.0688079686530339
0.9818358	0.0510383442783972
0.9827147	0.0428859786888559
0.9835936	0.0337919557997166
0.9844725	0.0545654804921289
0.9853514	0.0318377009617984
0.9862303	0.0129826409631082
0.9871092	0.0217160430644748
0.9879881	0.0826737564727308
0.988867	0.00985369475093911
0.9897459	0.0522576467257654
0.9906248	0.0497591527610288
0.9915037	0.0409324998880413
0.9923826	0.0440997423926773
0.9932616	0.0290587520144568
0.9941405	0.036614596491297
0.9950194	0.103393973529807
0.9958983	0.0602972360015157
0.9967772	0.0307036785333062
0.9976561	0.041190773372116
0.998535	0.121719627803023
0.9994139	0.0554400398360932
1.000293	0.0468822684485521
1.001172	0.0161912473619538
1.002051	0.0969188070919705
1.00293	0.0397454008228036
1.003808	0.0219529412942347
1.004687	0.029557012056167
1.005566	0.0702958109165895
1.006445	0.0867287727473905
1.007324	0.0565556703231515
1.008203	0.0350814722626431
1.009082	0.00385746526387764
1.009961	0.0271421662234234
1.01084	0.054480514410308
1.011719	0.0673331370615754
1.012597	0.0480268422240734
1.013476	0.0185101623338699
1.014355	0.0745505930169338
1.015234	0.0646172274267977
1.016113	0.0700231378065372
1.016992	0.0526235256188428
1.017871	0.0100095208008041
1.01875	0.0171875875169554
1.019629	0.0200151346631543
1.020508	0.0438643945556256
1.021387	0.0345932497610329
1.022265	0.0262691099400189
1.023144	0.0630337995582578
1.024023	0.102152830877318
1.024902	0.0433274813328285
1.025781	0.0434425325148949
1.02666	0.0857377448969216
1.027539	0.00158249867058403
1.028418	0.038769280433592
1.029297	0.0188776590653856
1.030176	0.0225835975706911
1.031055	0.0464261352282795
1.031933	0.0437633686705541
1.032812	0.0495299765232218
1.033691	0.055598256549669
1.03457	0.0576599859112513
1.035449	0.0162760470341795
1.036328	0.0386439457085803
1.037207	0.0591012786224435
1.038086	0.03000987437662
1.038965	0.0423761318929135
1.039844	0.0450484188201151
1.040722	0.016052452191449
1.041601	0.0666307942982139
1.04248	0.0405988365514728
1.043359	0.021353541366344
1.044238	0.0748295505837447
1.045117	0.0118572314432217
1.045996	0.0136909177236809
1.046875	0.0279118950293592
1.047754	0.0461572367712128
1.048633	0.11464786402925
1.049512	0.090826625386958
1.05039	0.0278712880287357
1.051269	0.0313103890594192
1.052148	0.0454228199773721
1.053027	0.0295430291985622
1.053906	0.0753622117852721
1.054785	0.00723584037513045
1.055664	0.0210991791993741
1.056543	0.0390211104124165
1.057422	0.0861877744002547
1.058301	0.0231705743993195
1.05918	0.0828570688565725
1.060058	0.0153316495484279
1.060937	0.0289245021769379
1.061816	0.0421373237147288
1.062695	0.0555804348411785
1.063574	0.090803486295231
1.064453	0.0513799580426308
1.065332	0.0502961074942236
1.066211	0.074599534545554
1.06709	0.0868077470650748
1.067969	0.0816531313936734
1.068847	0.0459899243520719
1.069726	0.0551655111375815
1.070605	0.0344253300720269
1.071484	0.0566483603318622
1.072363	0.105512796634342
1.073242	0.0797164071880344
1.074121	0.0315394168701468
1.075	0.0146277151275382
1.075879	0.0682106525567385
1.076758	0.0690833506756186
1.077637	0.018807284474546
1.078515	0.0416788553351469
1.079394	0.048816548221219
1.080273	0.0439806789147382
1.081152	0.0289769628058653
1.082031	0.0536512733301009
1.08291	0.0199728828993995
1.083789	0.0765351159880404
1.084668	0.0521072410860919
1.085547	0.0356252150989969
1.086426	0.0454188428142693
1.087304	0.0152159877723961
1.088183	0.0558467314311814
1.089062	0.0488981631507821
1.089941	0.0414363699348689
1.09082	0.0185693205397025
1.091699	0.0315117223348119
1.092578	0.00879087209890378
1.093457	0.0560473753345614
1.094336	0.037331943263002
1.095215	0.0135694560684952
1.096094	0.0968178496774376
1.096972	0.0461194844308292
1.097851	0.0458270425264504
1.09873	0.0109095600517832
1.099609	0.0662834747376939
1.100488	0.0277258769740274
1.101367	0.0308459565616792
1.102246	0.00789347099419995
1.103125	0.0696714980796366
1.104004	0.0674264410263133
1.104883	0.0650457857907282
1.105762	0.0652849568757842
1.10664	0.0613674682766448
1.107519	0.0230273254302904
1.108398	0.0674494506275463
1.109277	0.0115060817543548
1.110156	0.0465463539389811
1.111035	0.0466758864762909
1.111914	0.0413717079203868
1.112793	0.0321453156018944
1.113672	0.026774741345055
1.114551	0.0301247378774155
1.115429	0.0209116473986666
1.116308	0.0307630186641013
1.117187	0.0459217824930087
1.118066	0.0572075468638069
1.118945	0.0354817603260393
1.119824	0.0580450652975828
1.120703	0.0359410841377121
1.121582	0.0162142353817118
1.122461	0.0453379952360049
1.12334	0.097890425736337
1.124219	0.0751394423953292
1.125097	0.0368182648665736
1.125976	0.0433061017680419
1.126855	0.0469988720816628
1.127734	0.0380648574162429
1.128613	0.0346568584556304
1.129492	0.00941911725045787
1.130371	0.0476508142582307
1.13125	0.102897646143978
1.132129	0.0183809014157005
1.133008	0.0402128007507672
1.133887	0.0603379031099433
1.134765	0.0558196072725749
1.135644	0.0487941138903393
1.136523	0.0839897449103127
1.137402	0.0351453665072851
1.138281	0.0473272373078024
1.13916	0.0344906205347628
1.140039	0.0681599041531933
1.140918	0.0696548455666941
1.141797	0.0101385668926029
1.142676	0.0429649064974148
1.143554	0.0324959031007206
1.144433	0.0338695060521653
1.145312	0.0322642899516183
1.146191	0.0212061371940478
1.14707	0.0358466608315879
1.147949	0.0410885798715227
1.148828	0.0489282344544973
1.149707	0.0101340643762459
1.150586	0.07521777063325
1.151465	0.0387576241934632
1.152344	0.0723594020378748
1.153222	0.0473166332063722
1.154101	0.0901708078633168
1.15498	0.0596394740330547
1.155859	0.0913759794696363
1.156738	0.0794819120852097
1.157617	0.0242304019370088
1.158496	0.0867182604642327
1.159375	0.0362019633001803
1.160254	0.031421397502777
1.161133	0.0807485011201874
1.162012	0.0206086969118501
1.16289	0.0498071716853156
1.163769	0.0495814852378194
1.164648	0.0789659188431851
1.165527	0.0269353591471137
1.166406	0.0104733646185015
1.167285	0.0288516223671529
1.168164	0.0295400029498509
1.169043	0.0619803973554551
1.169922	0.0265178388876714
1.170801	0.0142280562416032
1.171679	0.0454469129542558
1.172558	0.0601523125918678
1.173437	0.0207468249790509
1.174316	0.0332684818975071
1.175195	0.0140385933424394
1.176074	0.023886173315771
1.176953	0.0395515122425388
1.177832	0.0198268957175967
1.178711	0.0572247070702341
1.17959	0.0140794008185731
1.180469	0.0433755127244221
1.181347	0.0311264672015981
1.182226	0.0320202999479537
1.183105	0.0296773785780146
1.183984	0.126462830571805
1.184863	0.0499768212412274
1.185742	0.0430532306484717
1.186621	0.0444868493643773
1.1875	0.0142802869014458
1.188379	0.079057681783088
1.189258	0.0491161659782194
1.190136	0.0424454263689281
1.191015	0.0387754278865276
1.191894	0.0973292513678416
1.192773	0.0231535367594068
1.193652	0.0365242694204811
1.194531	0.0443999146589741
1.19541	0.0253115524435089
1.196289	0.0343678234102598
1.197168	0.052046072057139
1.198047	0.0774699564500252
1.198926	0.0602243023232424
1.199804	0.0267456683692149
1.200683	0.0518304883999852
1.201562	0.068647225430511
1.202441	0.0549727144182466
1.20332	0.00599971325095332
1.204199	0.0194546582209017
1.205078	0.052823529475833
1.205957	0.0138525622775416
1.206836	0.047094527706199
1.207715	0.0387931400139058
1.208594	0.0518417638402447
1.209472	0.0168076015357843
1.210351	0.0203826973728244
1.21123	0.0456226660453475
1.212109	0.0291020657145296
1.212988	0.0428655405931822
1.213867	0.0243295153583227
1.214746	0.0772356164592541
1.215625	0.0575424582886767
1.216504	0.0431623576627343
1.217383	0.0245782215669666
1.218261	0.0739695911407796
1.21914	0.0428656912186856
1.220019	0.0356863853127001
1.220898	0.0390799764040162
1.221777	0.080366357335647
1.222656	0.0404001050379489
1.223535	0.0159272552588701
1.224414	0.0385491346103341
1.225293	0.0130579632137874
1.226172	0.0241693433232423
1.227051	0.0558408430993095
1.227929	0.0478371305265403
1.228808	0.0475147430865084
1.229687	0.0589500376172128
1.230566	0.064640347071658
1.231445	0.0727617321399223
1.232324	0.0547322394897377
1.233203	0.00537107327348982
1.234082	0.0698648936600472
1.234961	0.0135912938743836
1.23584	0.0515555170020645
1.236719	0.0571374220702704
1.237597	0.0408702361550713
1.238476	0.0206438332049574
1.239355	0.0544506864577821
1.240234	0.0669208665015061
1.241113	0.0741089364431935
1.241992	0.0460287681603256
1.242871	0.0248930165424703
1.24375	0.0839491749984108
1.244629	0.0445896223680892
1.245508	0.0449719268976592
1.246386	0.0462077318811701
1.247265	0.0101513866245559
1.248144	0.0299580265718722
1.249023	0.0812536151718617
1.249902	0.0367825796309421
1.250781	0.054576057965662
1.25166	0.0547175978181764
1.252539	0.036819708910235
1.253418	0.0396046622098046
1.254297	0.0692433878499348
1.255176	0.0487905235693623
1.256054	0.0508401706212315
1.256933	0.0819046745760295
1.257812	0.0257910781962546
1.258691	0.0420186315721693
1.25957	0.0839195100152068
1.260449	0.0321110416909355
1.261328	0.0500968618658744
1.262207	0.0274929546295996
1.263086	0.0506147344476142
1.263965	0.0345985736107421
1.264844	0.0747645471544856
1.265722	0.0427158933684156
1.266601	0.0723527577911063
1.26748	0.0396173068888649
1.268359	0.0482296351070855
1.269238	0.0639255046596771
1.270117	0.0444147893413219
1.270996	0.0500829974222163
1.271875	0.0400877067021999
1.272754	0.0890394576252854
1.273633	0.0544007511073781
1.274511	0.0820089798045263
1.27539	0.0638763405259351
1.276269	0.0415767839210538
1.277148	0.0742285071801799
1.278027	0.0442785810158196
1.278906	0.026989774243778
1.279785	0.0595213279274329
1.280664	0.0343914439519846
1.281543	0.0274633231928276
1.282422	0.0182572914013142
1.283301	0.0141459886933413
1.284179	0.0237756299511583
1.285058	0.0138597366965606
1.285937	0.0747449439136863
1.286816	0.0423256143115679
1.287695	0.0162035101931071
1.288574	0.0118060736441222
1.289453	0.0482704527943638
1.290332	0.0363881321585619
1.291211	0.0849049913904153
1.29209	0.0756494686121412
1.292968	0.0147644019992218
1.293847	0.0456010768836351
1.294726	0.028374741113452
1.295605	0.0174353735196056
1.296484	0.0868851287102344
1.297363	0.0500110775697265
1.298242	0.035524348158019
1.299121	0.0376514959821413
1.3	0.0639608022378402
1.300879	0.0349518005660181
1.301758	0.0135236205095708
1.302636	0.0137320242408321
1.303515	0.0884061935681439
1.304394	0.0578371550301024
1.305273	0.049694024647731
1.306152	0.0617831463315756
1.307031	0.0446998422890965
1.30791	0.065817644246126
1.308789	0.0749921882719767
1.309668	0.0382395812763542
1.310547	0.0513249018912155
1.311426	0.0387728353300869
1.312304	0.0135030875860636
1.313183	0.040123129393887
1.314062	0.00861664870216176
1.314941	0.0468282343841288
1.31582	0.0808006163331524
1.316699	0.0615804901317893
1.317578	0.0428917551595001
1.318457	0.0484346277121336
1.319336	0.0227702528622082
1.320215	0.0533559328961513
1.321093	0.0192954924399399
1.321972	0.0342985107266569
1.322851	0.0879308055499971
1.32373	0.0273203342550818
1.324609	0.00939395411820787
1.325488	0.0613882709511068
1.326367	0.0594298118446702
1.327246	0.00425454992696066
1.328125	0.121096382454798
1.329004	0.0756251137566622
1.329883	0.0208015106755645
1.330761	0.0662724256719075
1.33164	0.0788137519644733
1.332519	0.0829688871941748
1.333398	0.0739178825841028
1.334277	0.0401420818914426
1.335156	0.0316536375059502
1.336035	0.080677017713751
1.336914	0.0811325002124679
1.337793	0.0709051372665874
1.338672	0.0526355477850711
1.339551	0.0451372028022838
1.340429	0.0735935308699236
1.341308	0.0786025741830031
1.342187	0.10616279983424
1.343066	0.0744932392872588
1.343945	0.117150227047224
1.344824	0.0493324525328821
1.345703	0.1203644901885
1.346582	0.0440775425271203
1.347461	0.0989721797546176
1.34834	0.136985357860247
1.349218	0.06461606883182
1.350097	0.0618103997932856
1.350976	0.129458398351973
1.351855	0.101101407954608
1.352734	0.0740794755186562
1.353613	0.11068769502849
1.354492	0.0800575200297767
1.355371	0.125747601480076
1.35625	0.12306424665642
1.357129	0.0995604805386766
1.358008	0.086041749228639
1.358886	0.174792539352571
1.359765	0.121252001170217
1.360644	0.107095285541871
1.361523	0.124967139092643
1.362402	0.124008845799914
1.363281	0.111016656330157
1.36416	0.150348187192238
1.365039	0.10575268999878
1.365918	0.132458897628407
1.366797	0.0909108170331985
1.367676	0.169281113062494
1.368554	0.155308381349238
1.369433	0.149601407983964
1.370312	0.166144893508347
1.371191	0.16427774961836
1.37207	0.176663853055513
1.372949	0.217371289254239
1.373828	0.137462716812189
1.374707	0.0848896017843463
1.375586	0.102332943930698
1.376465	0.255555451749204
1.377343	0.519886608523243
1.378222	0.870468274425668
1.379101	1.24534080901822
1.37998	1.7513503158333
1.380859	2.26155403962519
1.381738	2.70647611593766
1.382617	3.19455271528425
1.383496	3.43288368916404
1.384375	3.68672900776095
1.385254	3.57202588767845
1.386133	3.70189010972301
1.387011	3.48373249893057
1.38789	3.52701697136895
1.388769	3.52991134688408
1.389648	3.39160279473128
1.390527	3.39543638671968
1.391406	3.52417715201506
1.392285	3.48062657914502
1.393164	3.24555417867658
1.394043	3.17813394440401
1.394922	3.10712728288897
1.3958	3.04025652743939
1.396679	2.94860084236875
1.397558	3.04719526681915
1.398437	2.94703826766416
1.399316	2.81047453223401
1.400195	2.79999610712062
1.401074	2.75748176096317
1.401953	2.56371497131116
1.402832	2.4603780785613
1.403711	2.64742893229639
1.40459	2.42134828357199
1.405468	2.31533493223556
1.406347	2.13557069540954
1.407226	2.30007264800441
1.408105	2.12560528058269
1.408984	2.27592574080224
1.409863	2.25144867427802
1.410742	2.32327125795892
1.411621	2.32148760539638
1.4125	2.30191050098486
1.413379	2.15516784002362
1.414258	2.14148027180126
1.415136	2.03874576545606
1.416015	2.04552748831404
1.416894	1.94239574823362
1.417773	1.94419254885209
1.418652	2.0571130334549
1.419531	1.86577479880089
1.42041	2.00005400647493
1.421289	1.873435329506
1.422168	1.90691714457026
1.423047	1.87888389900163
1.423925	1.75069054317673
1.424804	1.68066373818901
1.425683	1.63760277088096
1.426562	1.55626866724756
1.427441	1.54757982976572
1.42832	1.54225077820672
1.429199	1.51130853762228
1.430078	1.50887267559613
1.430957	1.53692297170548
1.431836	1.52713399988755
1.432715	1.59569275555164
1.433593	1.54233752642701
1.434472	1.57963872860267
1.435351	1.46604997304461
1.43623	1.40251635190512
1.437109	1.38706247974654
1.437988	1.41293464205755
1.438867	1.37906910442703
1.439746	1.30070462165313
1.440625	1.28170449920111
1.441504	1.25504259863283
1.442383	1.16791643512697
1.443261	1.13430933528323
1.44414	1.08279814788023
1.445019	1.12557448662105
1.445898	1.00691971069257
1.446777	1.00948332336111
1.447656	0.980893245771405
1.448535	1.02278954595437
1.449414	0.920288598161609
1.450293	0.987612154679887
1.451172	1.00001494610888
1.45205	0.989568955632244
1.452929	0.947176211450208
1.453808	0.909265809969917
1.454687	0.894242023717796
1.455566	0.909543962819066
1.456445	0.802059038557044
1.457324	0.925686086284032
1.458203	0.911598426982868
1.459082	0.794148082310144
1.459961	0.856585504467879
1.46084	0.961505764952972
1.461718	0.881575921551491
1.462597	0.807250787046368
1.463476	0.903869240696241
1.464355	0.867762060712457
1.465234	0.899672568017482
1.466113	0.881476769885429
1.466992	0.861037991787407
1.467871	0.871848416237232
1.46875	0.849066113873095
1.469629	0.849516731335281
1.470508	0.829204660202836
1.471386	0.896629199592145
1.472265	0.875126739451972
1.473144	0.846752676140206
1.474023	0.877034548804379
1.474902	0.820068006329243
1.475781	0.719797258457824
1.47666	0.697650454014079
1.477539	0.734608153842094
1.478418	0.702300490755346
1.479297	0.690598694293133
1.480175	0.682874348242852
1.481054	0.69945864826407
1.481933	0.686011113195967
1.482812	0.627551467612036
1.483691	0.661327812356754
1.48457	0.702505023929151
1.485449	0.782135536462428
1.486328	0.731411008198653
1.487207	0.75472259875653
1.488086	0.690549724282975
1.488965	0.634746234978105
1.489843	0.65035983091228
1.490722	0.66840875435707
1.491601	0.677230918569449
1.49248	0.661454965159957
1.493359	0.662953524534579
1.494238	0.704110028622068
1.495117	0.656393271815525
1.495996	0.630042745946289
1.496875	0.669887910245887
1.497754	0.619720789042372
1.498633	0.602638835823091
1.499511	0.626785874502034
1.50039	0.657888612832294
1.501269	0.605342258349374
1.502148	0.590585488121923
1.503027	0.595595910574003
1.503906	0.648370834287123
1.504785	0.608771009739368
1.505664	0.677892030792445
1.506543	0.656192859484199
1.507422	0.714296448918136
1.5083	0.607703210566885
1.509179	0.706179433904457
1.510058	0.698751103919879
1.510937	0.6715467467099
1.511816	0.674785384701017
1.512695	0.698019925546062
1.513574	0.663091269335715
1.514453	0.680830425498391
1.515332	0.715196180580161
1.516211	0.711823658876719
1.51709	0.666427896941914
1.517968	0.766593768394317
1.518847	0.760903301023941
1.519726	0.702635024176919
1.520605	0.700332943762051
1.521484	0.743055811551118
1.522363	0.737693887361099
1.523242	0.73444628124178
1.524121	0.677763582067914
1.525	0.7326137286726
1.525879	0.666551117531019
1.526757	0.654452325021556
1.527636	0.651416436568759
1.528515	0.626193537395298
1.529394	0.585667771200405
1.530273	0.602210779741246
1.531152	0.572546216829428
1.532031	0.628292787228715
1.53291	0.695518247843347
1.533789	0.62250517736508
1.534668	0.687186507849673
1.535547	0.693813798911495
1.536425	0.699915342410909
1.537304	0.706516677462266
1.538183	0.715223929350613
1.539062	0.753553031540322
1.539941	0.771911171302825
1.54082	0.73572667534866
1.541699	0.739317115834011
1.542578	0.693827810874636
1.543457	0.72422263140024
1.544336	0.729869957498711
1.545215	0.68108520496385
1.546093	0.661419462305495
1.546972	0.656000992899325
1.547851	0.608882422157792
1.54873	0.611420510563164
1.549609	0.643500678171842
1.550488	0.671547942519557
1.551367	0.621052731841741
1.552246	0.636581874093439
1.553125	0.669451872687216
1.554004	0.623042525747465
1.554882	0.617851321457647
1.555761	0.711667059186647
1.55664	0.676372831694665
1.557519	0.687086186779279
1.558398	0.692805621212559
1.559277	0.645171536677092
1.560156	0.605865724356618
1.561035	0.586149458714502
1.561914	0.595293219110053
1.562793	0.570683112258739
1.563672	0.554198917359268
1.56455	0.590555890009709
1.565429	0.572963161473842
1.566308	0.626330410202036
1.567187	0.578464178979131
1.568066	0.537632364420605
1.568945	0.558280160634291
1.569824	0.51677086599149
1.570703	0.498325767548107
1.571582	0.497974308321865
1.572461	0.564399175051111
1.57334	0.57548622678668
1.574218	0.545731848866978
1.575097	0.576980634579568
1.575976	0.544254822574545
1.576855	0.559478548500316
1.577734	0.525061090192953
1.578613	0.463520410131776
1.579492	0.53195412314929
1.580371	0.574993425608372
1.58125	0.523574329067574
1.582129	0.59042876467646
1.583007	0.565326393151293
1.583886	0.48382834283725
1.584765	0.511881205700942
1.585644	0.541368031246268
1.586523	0.567619338297772
1.587402	0.562808125603433
1.588281	0.524086784974254
1.58916	0.503590500913163
1.590039	0.548024754200292
1.590918	0.504073003871324
1.591797	0.457797877292086
1.592675	0.483379355565316
1.593554	0.499862136016322
1.594433	0.506733502714814
1.595312	0.429983136436884
1.596191	0.527134497826143
1.59707	0.491756544355863
1.597949	0.501734874968494
1.598828	0.447602330546658
1.599707	0.496068712011088
1.600586	0.449630412927262
1.601465	0.469053903256438
1.602343	0.499302553109384
1.603222	0.489737437738764
1.604101	0.454018338915346
1.60498	0.434319512636025
1.605859	0.439258129087863
1.606738	0.41525702225134
1.607617	0.415845015105535
1.608496	0.405581987871417
1.609375	0.464912681789699
1.610254	0.426014768120333
1.611132	0.399795029757012
1.612011	0.363136104200202
1.61289	0.397989336070415
1.613769	0.344668767714944
1.614648	0.345403859597964
1.615527	0.320562035470594
1.616406	0.329307146302525
1.617285	0.33960405872289
1.618164	0.315335432229813
1.619043	0.354439432857071
1.619922	0.304120976582839
1.6208	0.392068133401989
1.621679	0.324172424245581
1.622558	0.339371727495043
1.623437	0.321750309188383
1.624316	0.258467636045694
1.625195	0.269733682455937
1.626074	0.22230724599394
1.626953	0.229806650472898
1.627832	0.240525735542228
1.628711	0.253712876423823
1.629589	0.223632923583863
1.630468	0.249003230133873
1.631347	0.269845349127477
1.632226	0.275907754900268
1.633105	0.261683125566671
1.633984	0.19900823222382
1.634863	0.272036893415276
1.635742	0.169670475650587
1.636621	0.172316127433762
1.6375	0.198967053693124
1.638379	0.170871903041547
1.639257	0.17204636094087
1.640136	0.153246275497229
1.641015	0.157212848527263
1.641894	0.163572437837223
1.642773	0.154566284198851
1.643652	0.195648974889224
1.644531	0.157135897578855
1.64541	0.152475021249658
1.646289	0.125855983640284
1.647168	0.169874124697819
1.648047	0.179477014811136
1.648925	0.126340821859999
1.649804	0.166061017304182
1.650683	0.108835038615477
1.651562	0.145946154769662
1.652441	0.102068339906912
1.65332	0.148600965599992
1.654199	0.153230859109255
1.655078	0.075883731617037
1.655957	0.0867789193701051
1.656836	0.104271619001375
1.657714	0.0808995205190816
1.658593	0.0711133661068445
1.659472	0.0791142985603007
1.660351	0.116947830619495
1.66123	0.0712241169658391
1.662109	0.0579345747907233
1.662988	0.153762596631379
1.663867	0.0555358933751074
1.664746	0.0741790153776504
1.665625	0.0988540870222537
1.666504	0.0608897981267552
1.667382	0.0507660209659076
1.668261	0.0403901851507331
1.66914	0.0466200605164882
1.670019	0.0130848865741878
1.670898	0.039404025482985
1.671777	0.0523356373494455
1.672656	0.0706365084984719
1.673535	0.0396566898238532
1.674414	0.0194598960091004
1.675293	0.0279856004068301
1.676172	0.061051219386217
1.67705	0.0104577542836064
1.677929	0.0764137165075152
1.678808	0.0607749018120688
1.679687	0.00818092480473064
1.680566	0.0569584354153939
1.681445	0.0317766723847747
1.682324	0.0279634977786062
1.683203	0.041752350407583
1.684082	0.0551755483114214
1.684961	0.0501614019335764
1.685839	0.032983911612785
1.686718	0.0293079587594513
1.687597	0.0212931383197804
1.688476	0.0755907076211885
1.689355	0.0189478443072084
1.690234	0.050918993446495
1.691113	0.0324806650028752
1.691992	0.007494528227351
1.692871	0.0415492856240417
1.69375	0.0617648831765729
1.694629	0.0255184597181922
1.695507	0.0382347800679172
1.696386	0.0185192420271403
1.697265	0.0407825521477
1.698144	0.0321772284876784
1.699023	0.0288956389191397
1.699902	0.0155533282416344
1.700781	0.0211866697391617
1.70166	0.0317634183931343
1.702539	0.06368387372217
1.703418	0.0811356822873944
1.704297	0.015431567958616
1.705175	0.00480712004379691
1.706054	0.0317303999462109
1.706933	0.0270491345495315
1.707812	0.0240165246775783
1.708691	0.0305791973493551
1.70957	0.0594095201124954
1.710449	0.0643186794631855
1.711328	0.0371096086439934
1.712207	0.00452995167801832
1.713086	0.0300707635670679
1.713964	0.0322195453606801
1.714843	0.0200750564625682
1.715722	0.0494648385435736
1.716601	0.0214808934184573
1.71748	0.057711807308193
1.718359	0.0167359484944797
1.719238	0.0131813063980587
1.720117	0.0144599553182465
1.720996	0.0140287637754941
1.721875	0.0236887777230696
1.722754	0.0457194714178543
1.723632	0.0555289836224021
1.724511	0.0235213753014317
1.72539	0.0183514744002651
1.726269	0.023483772748877
1.727148	0.0579952402206086
1.728027	0.0699623276610563
1.728906	0.0262404664737672
1.729785	0.0294393229162635
1.730664	0.025911555583591
1.731543	0.0237946863450855
1.732421	0.0250009428586783
1.7333	0.0448420545925808
1.734179	0.021022552382046
1.735058	0.0252561617380729
1.735937	0.0420533399821822
1.736816	0.0287841575641949
1.737695	0.0347249912222552
1.738574	0.0294482666512394
1.739453	0.0256248904565795
1.740332	0.010522701684944
1.741211	0.0233605751589743
1.742089	0.0253027671867353
1.742968	0.0656786806927256
1.743847	0.0497252831605864
1.744726	0.0292484390030408
1.745605	0.0277425037016218
1.746484	0.0194757614716678
1.747363	0.0374691316876439
1.748242	0.0215043076455163
1.749121	0.0610901480905064
1.75	0.0172435837499294
1.750879	0.0707301165871174
1.751757	0.0375244317042457
1.752636	0.0371010625014511
1.753515	0.008364699610591
1.754394	0.0307206422371481
1.755273	0.032927066381614
1.756152	0.0325350390927706
1.757031	0.0233623382863274
1.75791	0.0258287726824179
1.758789	0.0224447998239654
1.759668	0.0226224960790846
1.760546	0.0313618424761158
1.761425	0.0411744871222135
1.762304	0.0122654415359063
1.763183	0.0152923409060654
1.764062	0.0493602841032768
1.764941	0.0285092202182265
1.76582	0.0373088909254871
1.766699	0.0365757075764735
1.767578	0.00590457156997534
1.768457	0.0309477823915059
1.769336	0.0480882116132373
1.770214	0.0665394661759263
1.771093	0.0489135823094005
1.771972	0.0229181678981332
1.772851	0.0499549913969499
1.77373	0.0537578791582825
1.774609	0.0166261780772709
1.775488	0.0300187837527172
1.776367	0.0193600135615164
1.777246	0.035230533497966
1.778125	0.0256262905497031
1.779004	0.0235592523808982
1.779882	0.100665143109413
1.780761	0.0530628277295481
1.78164	0.0423616385066348
1.782519	0.0183940300350175
1.783398	0.0426457879505878
1.784277	0.0523677617238192
1.785156	0.0200721665637196
1.786035	0.0079306257008905
1.786914	0.0225224415707438
1.787793	0.0430070834682486
1.788671	0.0281838931995209
1.78955	0.027971461050521
1.790429	0.023801625392334
1.791308	0.0195015939517396
1.792187	0.0461915363324116
1.793066	0.0402268275191053
1.793945	0.0484706976851325
1.794824	0.0696341353591592
1.795703	0.022326616969895
1.796582	0.0255424728225753
1.797461	0.0696674352874462
1.798339	0.0250382241447423
1.799218	0.0351751831303051
1.800097	0.0288872211625717
1.800976	0.00591953741975376
1.801855	0.0878904595139273
1.802734	0.0269269643224779
1.803613	0.0241151688636546
1.804492	0.0525950091473114
1.805371	0.0417947004103941
1.80625	0.038137979964361
1.807129	0.0223793567681511
1.808007	0.0608339794292343
1.808886	0.0260871300253735
1.809765	0.0283618199143232
1.810644	0.0130275700454857
1.811523	0.0520464616035993
1.812402	0.0613921532951973
1.813281	0.0431389697044018
1.81416	0.0408552505068186
1.815039	0.05286605771177
1.815918	0.0400680066653246
1.816796	0.030554558810063
1.817675	0.0485432979626333
1.818554	0.033594465364326
1.819433	0.0534466966840655
1.820312	0.0776507183773112
1.821191	0.0260552698296239
1.82207	0.0354384051851575
1.822949	0.0834961469160254
1.823828	0.0291919010587495
1.824707	0.0366831904414559
1.825586	0.0127152838412253
1.826464	0.0693310719081207
1.827343	0.0863238429917812
1.828222	0.0700632537430485
1.829101	0.033552522362043
1.82998	0.0179639736691503
1.830859	0.0323243481853061
1.831738	0.0622639623138144
1.832617	0.0598745830672749
1.833496	0.0455737993976023
1.834375	0.0523765025218265
1.835253	0.0460372433850032
1.836132	0.0291154799463189
1.837011	0.0649423070559131
1.83789	0.0180631705856332
1.838769	0.0493721961475373
1.839648	0.0197106656041545
1.840527	0.0406634306070663
1.841406	0.0386567703501056
1.842285	0.0341426439170036
1.843164	0.0416752591221818
1.844043	0.0652005667640474
1.844921	0.0145869910268371
1.8458	0.0706668923251794
1.846679	0.0767820436646811
1.847558	0.0497192393370768
1.848437	0.0548397760712295
1.849316	0.0433740329665585
1.850195	0.0461054626425836
1.851074	0.0163851044726509
1.851953	0.054891311285197
1.852832	0.0494133032515516
1.853711	0.0302548151027849
1.854589	0.0791291419222305
1.855468	0.0373257108489055
1.856347	0.0344901120224757
1.857226	0.0463912541438793
1.858105	0.0403786265846202
1.858984	0.0200432223155173
1.859863	0.0342192747997748
1.860742	0.0245416629183314
1.861621	0.0136595354102772
1.8625	0.0561777600702698
1.863378	0.0343551166824987
1.864257	0.0582670647697119
1.865136	0.058474799124646
1.866015	0.0652840143360754
1.866894	0.0377475036360353
1.867773	0.028211096165362
1.868652	0.02447709727096
1.869531	0.0895907083644158
1.87041	0.0766465751224724
1.871289	0.034210798920224
1.872168	0.036677024806557
1.873046	0.0382605221034939
1.873925	0.0419566098606161
1.874804	0.0121892673669955
1.875683	0.0282547082506319
1.876562	0.0564956469299972
1.877441	0.0462904882471648
1.87832	0.063961684040523
1.879199	0.0467314172052132
1.880078	0.0397716163352024
1.880957	0.0468374605464184
1.881836	0.0259224313541303
1.882714	0.0621368587691396
1.883593	0.051925172256058
1.884472	0.0197407943167922
1.885351	0.0819637520717177
1.88623	0.0227147346453398
1.887109	0.047809212454208
1.887988	0.0261818360442549
1.888867	0.0296020669676578
1.889746	0.0831817474282634
1.890625	0.0531120536845611
1.891503	0.0389058481442893
1.892382	0.0509589727539567
1.893261	0.0213723370355326
1.89414	0.0468739003612383
1.895019	0.0123716961160407
1.895898	0.0464400536623721
1.896777	0.0337358048340869
1.897656	0.0405572787598034
1.898535	0.0385601765367131
1.899414	0.0493350098534388
1.900293	0.0158250932201938
1.901171	0.0151732577346396
1.90205	0.0225054401556713
1.902929	0.00933928964597228
1.903808	0.0395075877666822
1.904687	0.0234351292478302
1.905566	0.0134676910635831
1.906445	0.0474373472629752
1.907324	0.0358138619008744
1.908203	0.01397386668142
1.909082	0.0300156731129338
1.909961	0.0198623496742319
1.910839	0.0642638997276076
1.911718	0.0359838933279442
1.912597	0.0152893460601016
1.913476	0.0774124113526326
1.914355	0.0438942279990536
1.915234	0.0397044968524876
1.916113	0.035138707891694
1.916992	0.0442929001125383
1.917871	0.0291591487110804
1.91875	0.0383671526117082
1.919628	0.0171336959751071
1.920507	0.0295924168290818
1.921386	0.021284142791428
1.922265	0.0204045693897347
1.923144	0.0217711710533348
1.924023	0.0290359886085248
1.924902	0.0330715765605733
1.925781	0.0173998673379569
1.92666	0.0100455393465786
1.927539	0.0218800994534234
1.928418	0.0373600377052349
1.929296	0.0331200537443163
1.930175	0.0188756158357019
1.931054	0.0285325168193572
1.931933	0.00387683344990564
1.932812	0.0571866842302827
1.933691	0.0193530252740083
1.93457	0.0460647897309885
1.935449	0.0637736956647496
1.936328	0.033808208677024
1.937207	0.0334177390681858
1.938086	0.00607466228291261
1.938964	0.0492700595528532
1.939843	0.00705612158795361
1.940722	0.0230923400062792
1.941601	0.0123370134372744
1.94248	0.0173946456078875
1.943359	0.0432294755474479
1.944238	0.0587145967310149
1.945117	0.0594584854872286
1.945996	0.0442270924717248
1.946875	0.0591069256195549
1.947753	0.0166433946182711
1.948632	0.00735275310866052
1.949511	0.0274039351436647
1.95039	0.0315625342521161
1.951269	0.0105212659503517
1.952148	0.0129053683886259
1.953027	0.0265583731649273
1.953906	0.0134358728123929
1.954785	0.0291352277524317
1.955664	0.00695017959482386
1.956543	0.0237414265550922
1.957421	0.0161963545935425
1.9583	0.0247720007206186
1.959179	0.0264591223781558
1.960058	0.0239121126901423
1.960937	0.0335841486508204
1.961816	0.00914072891725392
1.962695	0.0550278550831713
1.963574	0.0277218241018336
1.964453	0.0284886197541167
1.965332	0.0190814299982286
1.96621	0.0391363907475187
1.967089	0.0409381159880239
1.967968	0.0254001526901697
1.968847	0.0148990927175617
1.969726	0.008864384966062
1.970605	0.048750348266434
1.971484	0.0234628869332536
1.972363	0.034697345951633
1.973242	0.020734812914924
1.974121	0.0205779445943005
1.975	0.0456832982336871
1.975878	7.44471168747978E-4
1.976757	0.0121182405116603
1.977636	0.0327389747541031
1.978515	0.0095775148312829
1.979394	0.00422115589933448
1.980273	0.0224805814658715
1.981152	0.0208470314833694
1.982031	0.0299934992327069
1.98291	0.0379524732057347
1.983789	0.017081680238532
1.984668	0.0143070018143813
1.985546	0.0383584792462957
1.986425	0.0156911243936362
1.987304	0.015615564998447
1.988183	0.0335665928496684
1.989062	0.0289183122808524
1.989941	0.0266248082221868
1.99082	0.0129700707446447
1.991699	0.0290119332232307
1.992578	0.0116454981100968
1.993457	0.00510217352200383
1.994335	0.00818128636091568
1.995214	0.0137617888364125
1.996093	0.0266557089341625
1.996972	0.0099894388308864
1.997851	0.0159825867105078
1.99873	0.028230465224252
1.999609	0.0037298070607506
2.000488	0.0198878542714096
2.001367	0.00440096517230721
2.002246	0.0533425105840679
2.003125	0.0273889669634508
2.004003	0.0347679051290542
2.004882	0.0219567280397877
2.005761	0.0394436402980083
2.00664	0.0218809563079702
2.007519	0.00912860698749623
2.008398	0.0179601721420375
2.009277	0.0248827811158902
2.010156	0.0463737509769492
2.011035	0.0057825371999228
2.011914	0.0515174575764235
2.012793	0.00788179108941332
2.013671	0.0428662191007383
2.01455	0.0143406252434552
2.015429	0.021112905355545
2.016308	0.0262746373389263
2.017187	0.0321901791089456
2.018066	0.0204949614738111
2.018945	0.0166989765071785
2.019824	0.0632179002246753
2.020703	0.0216369861010045
2.021582	0.00966725476577772
2.02246	0.0347537643523403
2.023339	0.0382034874017085
2.024218	0.0353973273976285
2.025097	0.0212624593706184
2.025976	0.0203516286105085
2.026855	0.0388258950968397
2.027734	0.0187158194326133
2.028613	0.0409498696985827
2.029492	0.0196059387284217
2.030371	0.0299620561715047
2.03125	0.0160916741919113
2.032128	0.0214141141970804
2.033007	0.049010386104029
2.033886	0.0163474934458566
2.034765	0.0397125580189655
2.035644	0.0152474454822871
2.036523	0.0198449306535685
2.037402	0.0153920200307984
2.038281	0.045603226227801
2.03916	0.0430408410706041
2.040039	0.028008136958991
2.040918	0.0386381546508759
2.041796	0.0103525973191146
2.042675	0.0546170221459878
2.043554	0.00465188440826231
2.044433	0.0238317374540024
2.045312	0.036078116139649
2.046191	0.0222436430219512
2.04707	0.0153143346096537
2.047949	0.0421631213219728
2.048828	0.0175823484179978
2.049707	0.0392325881327959
2.050585	0.0488266799775584
2.051464	0.0205070551095105
2.052343	0.0309678705355147
2.053222	0.0195769137590428
2.054101	0.0377629531331353
2.05498	0.0577294679275509
2.055859	0.0220116193442759
2.056738	0.0279366780500832
2.057617	0.04971358998098
2.058496	0.0278928570471008
2.059375	0.0303399852746306
2.060253	0.00484036716886111
2.061132	0.0519024978570088
2.062011	0.015861409876366
2.06289	0.00321905757580693
2.063769	0.0339523460272262
2.064648	0.0168975400253891
2.065527	0.00780622384787965
2.066406	0.0138953254778712
2.067285	0.0221160025503819
2.068164	0.0373127015983357
2.069042	0.0416548547147748
2.069921	0.0223187599506617
2.0708	0.0239372191496214
2.071679	0.0437324905607764
2.072558	0.0270516908044141
2.073437	0.0415654430864739
2.074316	0.0358176413207584
2.075195	0.0169739163057594
2.076074	0.0190604136888035
2.076953	0.0253838526728797
2.077832	0.0266609012496802
2.07871	0.00685037589478424
2.079589	0.0450647773416446
2.080468	0.00920064189403598
2.081347	0.0239601472306882
2.082226	0.0247258202244277
2.083105	0.0132981767901831
2.083984	0.0316054247569088
2.084863	0.0221104868401399
2.085742	0.0256003981490953
2.086621	0.0214339643885493
2.0875	0.0541730013421086
2.088378	0.0182841991653477
2.089257	0.0270641042684679
2.090136	0.0420713140102968
2.091015	0.0425482700541362
2.091894	0.033807501329341
2.092773	0.0143063577955216
2.093652	0.0156325763427812
2.094531	0.0202824645043594
2.09541	0.0118764855634148
2.096289	0.0408878128589192
2.097167	0.00778626698780083
2.098046	0.0114312101372985
2.098925	0.0214153115210699
2.099804	0.0114386669463458
2.100683	0.0274599479042245
2.101562	0.0377556360675977
2.102441	0.0219262440491075
2.10332	0.0127661182297267
2.104199	0.0207064354690275
2.105078	0.0378967803386937
2.105957	0.0260525749076612
2.106835	0.0279390996453853
2.107714	0.00530970864223735
2.108593	0.0376681095957801
2.109472	0.0229537390731242
2.110351	0.0336826001564394
2.11123	0.0427150427131485
2.112109	0.00915180645333395
2.112988	0.0222334155204098
2.113867	0.0553221042141208
2.114746	0.0243023067816466
2.115625	0.0238993904961821
2.116503	0.0205014921958238
2.117382	0.0327518134388238
2.118261	0.0235203600097554
2.11914	0.0227781776711856
2.120019	0.049302932290088
2.120898	0.0504095341095728
2.121777	0.0251489107177418
2.122656	0.0229867395033658
2.123535	0.0169967716697657
2.124414	0.0347662399948973
2.125292	0.0188806561569705
2.126171	0.0320713638418574
2.12705	0.0300177167859921
2.127929	0.0307547723684065
2.128808	0.0156133340007476
2.129687	0.02178525661449
2.130566	0.0224680485389007
2.131445	0.0245517506429318
2.132324	0.0326935368944047
2.133203	0.0316081628400187
2.134082	0.00210570101060985
2.13496	0.0150574304192515
2.135839	0.0333452716807046
2.136718	0.0178393106359418
2.137597	0.0254230470354932
2.138476	0.0285111663587602
2.139355	0.0374082587659263
2.140234	0.0401959712986389
2.141113	0.00899952545077733
2.141992	0.042269499970429
2.142871	0.0404981479974826
2.14375	0.00761690753045201
2.144628	0.0658826913625769
2.145507	0.0319286470267251
2.146386	0.0429561584700913
2.147265	0.0457211684753682
2.148144	0.00606334171341753
2.149023	0.0358383586389918
2.149902	0.00784401172426011
2.150781	0.0039517647380392
2.15166	0.0174326270315614
2.152539	0.0032902494137745
2.153417	0.0351499154220803
2.154296	0.0244897972946205
2.155175	0.0291456723229153
2.156054	0.0206548592429797
2.156933	0.0528781866715813
2.157812	0.0277927400787051
[truncated: 48 more rows]
