# Supplementary material for: Nanoscale magnonic Fabry-Pérot resonator for low-loss spin-wave manipulation
Source: Nat Commun. 2021 Apr 16;12:2293. doi: 10.1038/s41467-021-22520-6 (PMC8052321; doi:10.1038/s41467-021-22520-6)
Supplement: Supplementary file 4 — Source Data [file 41467_2021_22520_MOESM4_ESM.zip › Source data/FigS12/FigS12c_s12.txt]

0.5010254	0.019800609532075
0.5020508	0.0550928363766851
0.5030762	0.0745467801530287
0.5041016	0.0451894042901582
0.505127	0.0750048039730043
0.5061523	0.0396497804500488
0.5071777	0.101092856431026
0.5082031	0.0060382024466148
0.5092285	0.0676020653760793
0.5102539	0.0391188172804981
0.5112793	0.0552612082697384
0.5123047	0.11359118229401
0.5133301	0.108900351702894
0.5143555	0.0898420562678938
0.5153809	0.107355160585193
0.5164062	0.0579075130775317
0.5174316	0.108535233339409
0.518457	0.0529386854021911
0.5194824	0.12776510748086
0.5205078	0.0983504492234301
0.5215332	0.0824778454642007
0.5225586	0.0343582736300662
0.523584	0.110189736508668
0.5246094	0.062613660093565
0.5256348	0.0625576540274538
0.5266601	0.0522861642109076
0.5276855	0.0931127257909234
0.5287109	0.0522397684106658
0.5297363	0.0926624843346659
0.5307617	0.135616870014119
0.5317871	0.139856013153538
0.5328125	0.0476484661947048
0.5338379	0.0748259229869822
0.5348633	0.0865646947063305
0.5358887	0.00744494957857607
0.536914	0.016377986161299
0.5379394	0.148536321195712
0.5389648	0.0339260511788168
0.5399902	0.0868179093197942
0.5410156	0.169975133156676
0.542041	0.0898469563757983
0.5430664	0.0356839538603852
0.5440918	0.0452076934114424
0.5451172	0.0430696725718922
0.5461426	0.0927600443241863
0.5471679	0.0597829122703704
0.5481933	0.104530871749711
0.5492187	0.11779666762065
0.5502441	0.123106583247006
0.5512695	0.0773473405264654
0.5522949	0.160030071941483
0.5533203	0.11217081846422
0.5543457	0.0929485718459418
0.5553711	0.0496227485358439
0.5563965	0.0610798077857781
0.5574218	0.150359909863594
0.5584472	0.0369373045435793
0.5594726	0.089407209512041
0.560498	0.0545156363075465
0.5615234	0.0930049378930183
0.5625488	0.0564813415337437
0.5635742	0.0119914074511596
0.5645996	0.0535777280333657
0.565625	0.081750889373557
0.5666504	0.0883494015865376
0.5676757	0.0981967797776164
0.5687011	0.0589079876413377
0.5697265	0.047030180027982
0.5707519	0.120470210974917
0.5717773	0.0179800030866444
0.5728027	0.0980676751359142
0.5738281	0.0122126840318904
0.5748535	0.13473324717538
0.5758789	0.0784659530822203
0.5769043	0.0637804419544691
0.5779296	0.0440370067411972
0.578955	0.0509470923387479
0.5799804	0.0189481060705497
0.5810058	0.117159940050396
0.5820312	0.0340122970379505
0.5830566	0.0944686196716455
0.584082	0.0195392637954879
0.5851074	0.11958013857119
0.5861328	0.0626798668561103
0.5871582	0.0725835837448248
0.5881835	0.0361872942126874
0.5892089	0.0119914507785956
0.5902343	0.0620142690625125
0.5912597	0.116784475790658
0.5922851	0.134424001164407
0.5933105	0.134413659811107
0.5943359	0.0660869025123148
0.5953613	0.0515154324913351
0.5963867	0.124462869897011
0.5974121	0.066131721868781
0.5984374	0.0479966169892254
0.5994628	0.153661324330554
0.6004882	0.0398100334525682
0.6015136	0.104905266302119
0.602539	0.0947788650276089
0.6035644	0.0644091284237731
0.6045898	0.0650299121078639
0.6056152	0.00806909309932585
0.6066406	0.0615534314547256
0.607666	0.0449972546519107
0.6086913	0.0440723774394417
0.6097167	0.036258739290399
0.6107421	0.0839540151128277
0.6117675	0.0353678629004875
0.6127929	0.124339758134528
0.6138183	0.0469529893225156
0.6148437	0.0381566548796209
0.6158691	0.0428171554946391
0.6168945	0.0573986286495009
0.6179199	0.0496123473554814
0.6189452	0.106706559790133
0.6199706	0.0351817678257503
0.620996	0.0476690187543671
0.6220214	0.0819365707209192
0.6230468	0.0893265337468916
0.6240722	0.06011255159037
0.6250976	0.0814942026388411
0.626123	0.104120769262921
0.6271484	0.126497917105066
0.6281738	0.101232837616268
0.6291991	0.0650108117887517
0.6302245	0.0666915734740529
0.6312499	0.13405523283066
0.6322753	0.100889668949475
0.6333007	0.0843100710593606
0.6343261	0.0383906474937451
0.6353515	0.0450968400810755
0.6363769	0.0758632985186816
0.6374023	0.107977057259355
0.6384277	0.0307075735237107
0.639453	0.110771080917117
0.6404784	0.0644264053383393
0.6415038	0.0318876403596409
0.6425292	0.053382846082487
0.6435546	0.0642921186004521
0.64458	0.0680316220702182
0.6456054	0.0354651327135611
0.6466308	0.00860508689060982
0.6476562	0.0842393179479517
0.6486816	0.0319321401211391
0.6497069	0.0702413389215966
0.6507323	0.0645918136140378
0.6517577	0.0445835752213974
0.6527831	0.0684673557552055
0.6538085	0.152605447757168
0.6548339	0.0650058594737828
0.6558593	0.00193814516151409
0.6568847	0.0778549296069888
0.6579101	0.0350889039601139
0.6589355	0.0579331008949547
0.6599608	0.0139833712722013
0.6609862	0.0352183990176311
0.6620116	0.0716111876528025
0.663037	0.0720801192484342
0.6640624	0.155366923865313
0.6650878	0.0297244679115134
0.6661132	0.032931380056513
0.6671386	0.0695169614306386
0.668164	0.039925206091946
0.6691894	0.0820210403619012
0.6702147	0.131376058429216
0.6712401	0.0918712570846236
0.6722655	0.104653555713753
0.6732909	0.0214979840518803
0.6743163	0.135476008928719
0.6753417	0.0451790828133994
0.6763671	0.0847280943486043
0.6773925	0.0368217297037617
0.6784179	0.032306104755518
0.6794433	0.0513916065311389
0.6804686	0.0260294392064844
0.681494	0.105306202760913
0.6825194	0.0218938545960134
0.6835448	0.0483013290368596
0.6845702	0.0384137801672144
0.6855956	0.0634683286848118
0.686621	0.037614892863249
0.6876464	0.0329207015602391
0.6886718	0.0360590023467885
0.6896972	0.0309113402313637
0.6907225	0.0238318323019696
0.6917479	0.0670825598785886
0.6927733	0.0581708023980096
0.6937987	0.0147171710023415
0.6948241	0.113707378185546
0.6958495	0.0836996736568841
0.6968749	0.11008432421948
0.6979003	0.0540073592482879
0.6989257	0.101260702157343
0.6999511	0.0614744248301433
0.7009764	0.067398804066964
0.7020018	0.0988642091448316
0.7030272	0.0167914231829986
0.7040526	0.0381986691337604
0.705078	0.0403137225544417
0.7061034	0.014681148455898
0.7071288	0.0455787197590874
0.7081542	0.0513822640776494
0.7091796	0.0854769384226583
0.710205	0.0786230243813509
0.7112303	0.0130068366644623
0.7122557	0.0894177116198156
0.7132811	0.0146087244811128
0.7143065	0.0243595182181935
0.7153319	0.0596672699745723
0.7163573	0.068079264486538
0.7173827	0.0770534301242054
0.7184081	0.0489601207684948
0.7194335	0.0524085874293959
0.7204589	0.0114163826913686
0.7214842	0.107749328708682
0.7225096	0.0917885477566826
0.723535	0.015503968650647
0.7245604	0.0585425317185967
0.7255858	0.0539176022991945
0.7266112	0.111741372659593
0.7276366	0.0649511591032192
0.728662	0.112025102879142
0.7296874	0.0382201818612693
0.7307128	0.0117375121095795
0.7317381	0.0512022023510886
0.7327635	0.0136826057700521
0.7337889	0.0160639539335587
0.7348143	0.0360489422741653
0.7358397	0.0554643867981699
0.7368651	0.0304070115440255
0.7378905	0.0908559481546987
0.7389159	0.0563457205928552
0.7399413	0.0123801463843444
0.7409667	0.0852626175176578
0.741992	0.0409445060740913
0.7430174	0.0185152925964555
0.7440428	0.0559177830169473
0.7450682	0.0382749345855404
0.7460936	0.0535595325819503
0.747119	0.0429339733270577
0.7481444	0.0463547223329718
0.7491698	0.0578216948109315
0.7501952	0.0625035436266777
0.7512206	0.0567510280157188
0.7522459	0.0607521592339549
0.7532713	0.0264852948305017
0.7542967	0.0817551892985613
0.7553221	0.0215584229393548
0.7563475	0.0319570031676971
0.7573729	0.00271283309441698
0.7583983	0.0277874141924505
0.7594237	0.0288508032002612
0.7604491	0.0244187095260171
0.7614745	0.0924604616033976
0.7624998	0.0294230072155788
0.7635252	0.0339702385848436
0.7645506	0.0455158493177618
0.765576	0.0834929718052729
0.7666014	0.0395569904601314
0.7676268	0.0367963250777683
0.7686522	0.0819182500602674
0.7696776	0.00919125983261316
0.770703	0.0200558274999239
0.7717284	0.0132481643663832
0.7727537	0.0240175902985208
0.7737791	0.0618955887127322
0.7748045	0.0364468930556447
0.7758299	0.0863332682601047
0.7768553	0.0180412732466413
0.7778807	0.0597793033628973
0.7789061	0.0522636398820145
0.7799315	0.072829621935032
0.7809569	0.0913284204974229
0.7819823	0.00549979902566482
0.7830076	0.057339994109575
0.784033	0.0509274265626156
0.7850584	0.0769926180441638
0.7860838	0.0399377152860626
0.7871092	0.055155066895929
0.7881346	0.0494842481631771
0.78916	0.0528008115289538
0.7901854	0.0402939040893905
0.7912108	0.082134453120257
0.7922362	0.0399833768797497
0.7932615	0.0328911707309534
0.7942869	0.0556334986288837
0.7953123	0.0492037426721718
0.7963377	0.0443794079004689
0.7973631	0.0359382741928797
0.7983885	0.0571965780103285
0.7994139	0.0462765433041263
0.8004393	0.0538053703637564
0.8014647	0.0971870916351163
0.8024901	0.0672594630395345
0.8035154	0.0693438721803825
0.8045408	0.0769579100305628
0.8055662	0.0185367482666972
0.8065916	0.0554904543218344
0.807617	0.0209863348168969
0.8086424	0.0332805950258135
0.8096678	0.0244222087303442
0.8106932	0.0556123663076199
0.8117186	0.0291880607038494
0.812744	0.0350770606457411
0.8137693	0.0173226643985343
0.8147947	0.0322784059176813
0.8158201	0.0663642474192437
0.8168455	0.0730230921093712
0.8178709	0.0591165909570777
0.8188963	0.0674758606139603
0.8199217	0.08767655415275
0.8209471	0.035035177468138
0.8219725	0.0293112161931709
0.8229979	0.0532333666775463
0.8240232	0.00634153370203084
0.8250486	0.0436779396866098
0.826074	0.0637216775071569
0.8270994	0.0148547067919284
0.8281248	0.0682981438830493
0.8291502	0.0632493380490302
0.8301756	0.0196494611223317
0.831201	0.0203599986583619
0.8322264	0.0255090005324624
0.8332518	0.0522751595317358
0.8342771	0.0214447346530156
0.8353025	0.0154890225519455
0.8363279	0.050829504715719
0.8373533	0.051759183868871
0.8383787	0.0485909162978895
0.8394041	0.0674851602891695
0.8404295	0.0406119995524192
0.8414549	0.0463490350200153
0.8424803	0.0319753725059224
0.8435057	0.0267606039890325
0.844531	0.0631621580528191
0.8455564	0.0659481869391737
0.8465818	0.0325780321791065
0.8476072	0.0344341915441231
0.8486326	0.00196411019173823
0.849658	0.0303764778889278
0.8506834	0.0462533840666388
0.8517088	0.0354966074868247
0.8527342	0.0280942510685234
0.8537596	0.0137339944069206
0.8547849	0.0306507702454792
0.8558103	0.0428496249487495
0.8568357	0.0278783232749479
0.8578611	0.0329412634818094
0.8588865	0.0515320721833403
0.8599119	0.0199880002514174
0.8609373	0.0271234653805039
0.8619627	0.018097089213111
0.8629881	0.0485262743921785
0.8640135	0.0499073716318314
0.8650388	0.0468762637111044
0.8660642	0.0105228039352675
0.8670896	0.012063730407403
0.868115	0.0423967153650103
0.8691404	0.0639083721439789
0.8701658	0.133590519286196
0.8711912	0.0341283424886545
0.8722166	0.00787106951029299
0.873242	0.0436590106638801
0.8742674	0.0354422911689764
0.8752927	0.0116481976684923
0.8763181	0.031490666413058
0.8773435	0.0478795056267596
0.8783689	0.0253589329009266
0.8793943	0.0268373520345246
0.8804197	0.0116628491383291
0.8814451	0.0537318997819033
0.8824705	0.0547305260081903
0.8834959	0.0542508765673155
0.8845213	0.036329848930586
0.8855466	0.0312809166668454
0.886572	0.0738224593440072
0.8875974	0.0350413944976224
0.8886228	0.00372064741157839
0.8896482	0.0275840368597977
0.8906736	0.0101106020700364
0.891699	0.0383423863934067
0.8927244	0.0384997628241741
0.8937498	0.0424515118920928
0.8947752	0.0331338979217716
0.8958005	0.0271110017921787
0.8968259	0.0191709052921459
0.8978513	0.0579429786835644
0.8988767	0.0165894733801529
0.8999021	0.0441510353522859
0.9009275	0.06242736889304
0.9019529	0.0206997021016605
0.9029783	0.0262854073982067
0.9040037	0.0260173000017296
0.9050291	0.0291825203453454
0.9060544	0.0112307384614054
0.9070798	0.0177955680493124
0.9081052	0.0396800689768818
0.9091306	0.0341126346922339
0.910156	0.0200200216891893
0.9111814	0.048466513311082
0.9122068	0.0211985869584344
0.9132322	0.0512817893192213
0.9142576	0.0302711925714218
0.915283	0.018881776541875
0.9163083	0.0442973512541156
0.9173337	0.0498033247300489
0.9183591	0.0102498950294401
0.9193845	0.0525234403944306
0.9204099	0.0524720713469274
0.9214353	0.0553186353609631
0.9224607	0.0310587661705806
0.9234861	0.0156819041570739
0.9245115	0.100172895525583
0.9255369	0.0262977936080368
0.9265622	0.0593472856526162
0.9275876	0.0445030667844734
0.928613	0.0345866337179697
0.9296384	0.0136107671517047
0.9306638	0.0537390662086253
0.9316892	0.0203816225518036
0.9327146	0.0322441409861641
0.93374	0.0255368222137622
0.9347654	0.0493983084092694
0.9357908	0.0370554634258121
0.9368161	0.031012151567681
0.9378415	0.0267725001579478
0.9388669	0.041746887864817
0.9398923	0.0454081172050989
0.9409177	0.013178933517014
0.9419431	0.0534210792391215
0.9429685	0.0108705786505009
0.9439939	0.0260003487410381
0.9450193	0.0261923918897759
0.9460447	0.0307651861856108
0.94707	0.0526407350389344
0.9480954	0.0137691629165913
0.9491208	0.0168520370839475
0.9501462	0.0215637762961349
0.9511716	0.0407427846174866
0.952197	0.0181929511791073
0.9532224	0.0127720870102362
0.9542478	0.025372312746023
0.9552732	0.0455317100220725
0.9562986	0.0449517279524125
0.9573239	0.0316103464864844
0.9583493	0.045304554039357
0.9593747	0.0270772722480995
0.9604001	0.0542639988313956
0.9614255	0.0529180277195674
0.9624509	0.0308275836877293
0.9634763	0.0436860849539714
0.9645017	0.0238178431816231
0.9655271	0.0148112619788322
0.9665525	0.0281135705105498
0.9675778	0.01913061417053
0.9686032	0.0298622741441338
0.9696286	0.0359014433600503
0.970654	0.0197759972311411
0.9716794	0.0148982765615979
0.9727048	0.0521808411994953
0.9737302	0.0606756548179812
0.9747556	0.0304298459286356
0.975781	0.0317945997563112
0.9768064	0.0156161885057587
0.9778317	0.0416195478285913
0.9788571	0.0149673188876004
0.9798825	0.0387324814034126
0.9809079	0.0147122575673864
0.9819333	0.0451701094474539
0.9829587	0.0427631617737042
0.9839841	0.0320377661301939
0.9850095	0.0474240013020717
0.9860349	0.0446511497769225
0.9870603	0.0267876535956635
0.9880856	0.0191382952492561
0.989111	0.00888844188679628
0.9901364	0.0360696589548934
0.9911618	0.0451852141252491
0.9921872	0.0104628325513708
0.9932126	0.0432576721969479
0.994238	0.0320752290357559
0.9952634	0.0680237468657174
0.9962888	0.0442094888498668
0.9973142	0.0389012423507985
0.9983395	0.0570844379554997
0.9993649	0.0456189510058989
1.00039	0.0159144115249198
1.001416	0.0119208190141947
1.002441	0.0165609407175201
1.003466	0.0282475217803924
1.004492	0.0457741511856036
1.005517	0.010216037710981
1.006543	0.00612245101837173
1.007568	0.0142499610399687
1.008593	0.0333390684928614
1.009619	0.0263290023733152
1.010644	0.0496323136978169
1.01167	0.0384929158244371
1.012695	0.0191948821202762
1.01372	0.0507882723011071
1.014746	0.023754564242394
1.015771	0.0200651130027507
1.016797	0.0528195865877669
1.017822	0.0153487913379374
1.018847	0.021860835637825
1.019873	0.0198059069141931
1.020898	0.0297892023933158
1.021924	0.0331397795794058
1.022949	0.0432391717452243
1.023974	0.0225139919632081
1.025	0.0105715335399955
1.026025	0.0511254922501691
1.02705	0.0474467550364248
1.028076	0.0342642365672387
1.029101	0.0386497911670136
1.030127	0.0950167071780353
1.031152	0.0263163403466686
1.032177	0.0483170507778155
1.033203	0.0319439582912403
1.034228	0.0156327091690628
1.035254	0.0278377516407957
1.036279	0.0184983918028958
1.037304	0.0359203341208987
1.03833	0.0271517394015374
1.039355	0.0319475902205659
1.040381	0.00221703691446855
1.041406	0.0364100629926995
1.042431	0.0372893504686807
1.043457	0.0270405062992264
1.044482	0.0612035905686096
1.045507	0.0187315413559667
1.046533	0.0357212237612277
1.047558	0.0328526274520485
1.048584	0.0333383990045153
1.049609	0.013298329899947
1.050634	0.0346566982519743
1.05166	0.0180164601227322
1.052685	0.0140568444041648
1.053711	0.0393423000534793
1.054736	0.0285660115726732
1.055761	0.0334669151719202
1.056787	0.0168794550095967
1.057812	0.0257248416186492
1.058838	0.0329604596425293
1.059863	0.037925642872902
1.060888	0.0608688747138379
1.061914	0.0226286593153317
1.062939	0.0563006638315438
1.063964	0.0120370834121827
1.06499	0.0192559052309285
1.066015	0.0591216337504175
1.067041	0.0336656711936432
1.068066	0.015782807184979
1.069091	0.0148518003857445
1.070117	0.0312501754327246
1.071142	0.00776367697362532
1.072168	0.0459504746873697
1.073193	0.0261451713070403
1.074218	0.0285293739103602
1.075244	0.034018009785055
1.076269	0.0142189861144297
1.077295	0.0162771190566458
1.07832	0.00453701653569446
1.079345	0.037304166761724
1.080371	0.0168787826687536
1.081396	0.0312968349617977
1.082422	0.023014212884157
1.083447	0.052346431288476
1.084472	0.027659999509004
1.085498	0.0309127920964008
1.086523	0.0193733335732522
1.087548	0.0176448842238905
1.088574	0.0186813663710178
1.089599	0.0246104861063999
1.090625	0.0588660699127027
1.09165	0.0207585370191567
1.092675	0.0451116240440887
1.093701	0.0566258024496342
1.094726	0.00459978960440029
1.095752	0.0442444123272815
1.096777	0.0120281259565244
1.097802	0.013562047124459
1.098828	0.0285915651855578
1.099853	0.0403422141234328
1.100879	0.0278178370866626
1.101904	0.0501569152068915
1.102929	0.0525138339741453
1.103955	0.0460751031394159
1.10498	0.027548123637012
1.106005	0.01790249548551
1.107031	0.0290188432936463
1.108056	0.00913985506996588
1.109082	0.0181910764792961
1.110107	0.0102996312854058
1.111132	0.0674501426554533
1.112158	0.0182640217811001
1.113183	0.0133975754922845
1.114209	0.0298323173758811
1.115234	0.0405657547391899
1.116259	0.0232691695004033
1.117285	0.0318658967025282
1.11831	0.0133171481055073
1.119336	0.021770161435117
1.120361	0.0635664854047359
1.121386	0.0159213026572981
1.122412	0.0211965217697966
1.123437	0.0488845529446593
1.124463	0.0474086459893646
1.125488	0.0232081354032934
1.126513	0.0563967908007974
1.127539	0.0288366720046315
1.128564	0.0194840859803301
1.129589	0.0280267253513343
1.130615	0.0174363916689039
1.13164	0.0156721975112191
1.132666	0.0280200752110844
1.133691	0.024061948494139
1.134716	0.0010480806303645
1.135742	0.0229846557247322
1.136767	0.0408658062275933
1.137793	0.0137232278626517
1.138818	0.0484100552449592
1.139843	0.0315067276916905
1.140869	0.0128173678777741
1.141894	0.0290452251362078
1.14292	0.00950760090572275
1.143945	0.0143914369361551
1.14497	0.0821244285671109
1.145996	0.0667629309103982
1.147021	0.0161724387473946
1.148046	0.0254181519712901
1.149072	0.0527206374073087
1.150097	0.00998551479914847
1.151123	0.0273155422598339
1.152148	0.0322750868930837
1.153173	0.00420060759009873
1.154199	0.0224649289873171
1.155224	0.0131924885339145
1.15625	0.00828280332264928
1.157275	0.0654683689660137
1.1583	0.0251312289644597
1.159326	0.0305903594270421
1.160351	0.015342420877925
1.161377	0.0131112409520401
1.162402	0.020425981296819
1.163427	0.0665059991878026
1.164453	0.0350004296576056
1.165478	0.0091585979336893
1.166504	0.0358415580008026
1.167529	0.0259111532795609
1.168554	0.0169137166673723
1.16958	0.0531103881702478
1.170605	0.0337179032649793
1.17163	0.0300457069642387
1.172656	0.0167883837753111
1.173681	0.0386644476447499
1.174707	0.018033455719546
1.175732	0.0255044582312701
1.176757	0.068060621189595
1.177783	0.0187784778827092
1.178808	0.0201503777387175
1.179834	0.0199711914496281
1.180859	0.00633592866140326
1.181884	0.0168698952680325
1.18291	0.0366306842578323
1.183935	0.054603750220103
1.184961	0.0243856569915863
1.185986	0.00983668861924835
1.187011	0.0461129174128345
1.188037	0.0531585986588529
1.189062	0.0506712785462386
1.190087	0.00952367091179709
1.191113	0.0455945245606494
1.192138	0.0244807142361036
1.193164	0.0174747476962187
1.194189	0.0156375283830624
1.195214	0.0201895730180432
1.19624	0.019628212298131
1.197265	0.0310276522550328
1.198291	0.012113812261944
1.199316	0.0317288735307149
1.200341	0.0171624692129492
1.201367	0.0144254670482735
1.202392	0.00656623085461797
1.203418	0.0275092606839141
1.204443	0.00988659709635424
1.205468	0.0409090572930607
1.206494	0.00353527803530995
1.207519	0.00226346531124575
1.208544	0.0215267553804771
1.20957	0.0281153425512424
1.210595	0.0147582225046012
1.211621	0.0565489938247322
1.212646	0.0234920706792747
1.213671	0.0352445244314791
1.214697	0.0171258585903372
1.215722	0.0495616371361369
1.216748	0.0472303895667559
1.217773	0.025158128354983
1.218798	0.0215898601814139
1.219824	0.0134979001251054
1.220849	0.0334187526178177
1.221875	0.0346846069770702
1.2229	0.0352858818768571
1.223925	0.0127092354283613
1.224951	0.0300278291933766
1.225976	0.0397942620224173
1.227002	0.0308079400802517
1.228027	0.0154539343417017
1.229052	0.0765968983281503
1.230078	0.00759504238107846
1.231103	0.033600435029401
1.232128	0.0323316910835275
1.233154	0.00914201095109522
1.234179	0.0269838286276619
1.235205	0.0421119459762726
1.23623	0.010107988159646
1.237255	0.023642219297456
1.238281	0.0274903740629671
1.239306	0.0663045832135121
1.240332	0.0142295886147245
1.241357	0.0383205350049096
1.242382	0.0188395858899802
1.243408	0.0311306847153769
1.244433	0.0294790610689893
1.245459	0.00779003480237895
1.246484	0.0258598669215467
1.247509	0.0412855509686428
1.248535	0.00375625029787094
1.24956	0.0244519067658169
1.250585	0.0302334957306263
1.251611	0.00279256368608335
1.252636	0.0215035963720048
1.253662	0.0136050323295542
1.254687	0.0487515338567527
1.255712	0.0569502454599873
1.256738	0.0244304993387385
1.257763	0.0173199811711459
1.258789	0.0358201102553817
1.259814	0.00853089325545861
1.260839	0.045555571441839
1.261865	0.053544718535144
1.26289	0.0307333939020927
1.263916	0.0472670818962679
1.264941	0.0136724086012771
1.265966	0.0166421525956117
1.266992	0.0475910086134618
1.268017	0.0191893146922788
1.269043	0.0157590893998984
1.270068	0.025943661185596
1.271093	0.0102716183150834
1.272119	0.0184334097034134
1.273144	0.0311362650646457
1.274169	0.00568987095394087
1.275195	0.0114208780312775
1.27622	0.0419446157961667
1.277246	0.023502974136981
1.278271	0.0338855727800684
1.279296	0.0530971376622375
1.280322	0.0167719435471415
1.281347	0.0581823542013599
1.282373	0.0234704034259
1.283398	0.022537639753641
1.284423	0.0393662386159459
1.285449	0.0278144472317265
1.286474	0.038080958201659
1.2875	0.0373122394980843
1.288525	0.0291911263208942
1.28955	0.0573656061841584
1.290576	0.0569603236147987
1.291601	0.0550261443502241
1.292626	0.0177225340080983
1.293652	0.0480809845886084
1.294677	0.0284647765923378
1.295703	0.0463359151428705
1.296728	0.0281755663503859
1.297753	0.0429151053052803
1.298779	0.0540428570859767
1.299804	0.0267501847240444
1.30083	0.0130435077197032
1.301855	0.036382876842119
1.30288	0.0469548375976331
1.303906	0.042521273078019
1.304931	0.0804099265002381
1.305957	0.0645766761897018
1.306982	0.0222696146321242
1.308007	0.0601582455297975
1.309033	0.0378362209685653
1.310058	0.0223582664928209
1.311083	0.0321429957628538
1.312109	0.0269533612923991
1.313134	0.0268649475501765
1.31416	0.0232656068869093
1.315185	0.0391714661442037
1.31621	0.0521732512625205
1.317236	0.0616817695136918
1.318261	0.055676096874419
1.319287	0.0666987148862083
1.320312	0.0322792811509256
1.321337	0.035981872082482
1.322363	0.0468745230416833
1.323388	0.01539117986636
1.324414	0.047064964803822
1.325439	0.0616440326196851
1.326464	0.0449390535862472
1.32749	0.06224722272294
1.328515	0.0576997885146228
1.329541	0.0568475716515429
1.330566	0.0531161680613521
1.331591	0.0369591430415368
1.332617	0.0559283426431304
1.333642	0.0402197545164861
1.334667	0.043119033647786
1.335693	0.0548225893054542
1.336718	0.079365260700377
1.337744	0.0345568976688143
1.338769	0.0386326612722461
1.339794	0.0458900546952006
1.34082	0.0460988569052422
1.341845	0.045940962344976
1.342871	0.064459588066162
1.343896	0.0716012931837191
1.344921	0.0346559647231829
1.345947	0.0712324561782177
1.346972	0.0931267726779389
1.347998	0.0756285862690273
1.349023	0.0519915411829703
1.350048	0.0569347089486905
1.351074	0.0372281912249763
1.352099	0.0687453564210624
1.353124	0.0375236920212564
1.35415	0.0729683214266116
1.355175	0.0690082162009778
1.356201	0.0559264897685757
1.357226	0.0793240157564656
1.358251	0.0585400037791885
1.359277	0.069947344447234
1.360302	0.0829446218259255
1.361328	0.0912397333962304
1.362353	0.0410364920565014
1.363378	0.0573688943594
1.364404	0.0864470271492068
1.365429	0.0763265961604525
1.366455	0.0371385720412754
1.36748	0.0461588267204118
1.368505	0.0800382887422695
1.369531	0.0730358318407862
1.370556	0.0568856091756817
1.371582	0.0495197408327477
1.372607	0.0576219807574583
1.373632	0.0796476718667966
1.374658	0.0976349508771987
1.375683	0.0953461289319257
1.376708	0.100012206670394
1.377734	0.0947151145215805
1.378759	0.0682237229655624
1.379785	0.0988601509945565
1.38081	0.0907933761947054
1.381835	0.0689470287995866
1.382861	0.0559881589811006
1.383886	0.0725179355908495
1.384912	0.082184126405618
1.385937	0.090895600674518
1.386962	0.0518556054910807
1.387988	0.106778202368051
1.389013	0.112237513550497
1.390039	0.105008265941337
1.391064	0.12559549835823
1.392089	0.161682113833697
1.393115	0.20498235787916
1.39414	0.207149182129426
1.395165	0.293652657096254
1.396191	0.382525726395611
1.397216	0.430669111013978
1.398242	0.609111799374877
1.399267	0.853563718457058
1.400292	1.15647366192631
1.401318	1.51991903404492
1.402343	2.13575570203078
1.403369	2.76719997514347
1.404394	3.54788647732393
1.405419	4.2576674637314
1.406445	4.89414813184698
1.40747	5.71791151703207
1.408496	6.28110238567411
1.409521	6.44982723313462
1.410546	6.76693992835876
1.411572	7.05947471076326
1.412597	7.09487336454781
1.413622	7.37103417944246
1.414648	7.49688868390314
1.415673	7.73691062241855
1.416699	7.68545168927117
1.417724	7.9918636220687
1.418749	8.27818067579616
1.419775	8.16965966808533
1.4208	8.26576866626722
1.421826	8.41418419416511
1.422851	8.4114366751013
1.423876	8.57555658025787
1.424902	8.51262488500891
1.425927	8.36978501550918
1.426953	8.30946508549359
1.427978	8.26068468552874
1.429003	8.16853891140894
1.430029	8.0097482495817
1.431054	7.83581943689677
1.43208	7.59969853172453
1.433105	7.51833444220095
1.43413	7.18281952605605
1.435156	6.99519328489914
1.436181	6.84374346631177
1.437206	6.78143835785485
1.438232	6.75543216945682
1.439257	6.56786326165377
1.440283	6.5253160439047
1.441308	6.24706683563487
1.442333	6.25670585445289
1.443359	6.09950756292908
1.444384	6.14296480720938
1.44541	6.06003098137566
1.446435	6.04593336286814
1.44746	5.90633716756782
1.448486	5.82755437412642
1.449511	5.67138354685213
1.450537	5.73881086827175
1.451562	5.7572873708184
1.452587	5.64653011284262
1.453613	5.50347885847579
1.454638	5.39675166044798
1.455663	5.33852878321303
1.456689	5.32736147667717
1.457714	5.22784496998037
1.45874	5.23562171446281
1.459765	5.17891376399673
1.46079	4.90535973764963
1.461816	4.97131773198063
1.462841	5.07786252935623
1.463867	4.95880233143528
1.464892	5.08294615687894
1.465917	4.97333022653759
1.466943	4.8346576503099
1.467968	4.76802254245143
1.468994	4.78585243401528
1.470019	4.8060248032221
1.471044	4.66192404324015
1.47207	4.59581560202583
1.473095	4.57111662808476
1.474121	4.43361697652616
1.475146	4.37363011577625
1.476171	4.49781819101773
1.477197	4.30280755294552
1.478222	4.32260540352359
1.479247	4.34241917875509
1.480273	4.45568886236236
1.481298	4.53036540179145
1.482324	4.46390607806538
1.483349	4.43577554035842
1.484374	4.38150115418894
1.4854	4.41442447333888
1.486425	4.41050364488468
1.487451	4.45676730644455
1.488476	4.48687601958423
1.489501	4.44647434509196
1.490527	4.32286689217455
1.491552	4.44801103140983
1.492578	4.40721429374713
1.493603	4.23844993506128
1.494628	4.32728607010584
1.495654	4.30915636944971
1.496679	4.11857716618247
1.497704	4.11194389360479
1.49873	3.98970344125788
1.499755	4.03549942260063
1.500781	3.94637275953818
1.501806	3.85475984563773
1.502831	3.86788147982329
1.503857	3.86538414843933
1.504882	4.0362994323508
1.505908	3.89707643968783
1.506933	3.97542556192919
1.507958	3.89623782777284
1.508984	3.84105443430678
1.510009	3.84621858671532
1.511035	3.93610792355812
1.51206	3.78264104848055
1.513085	3.90233760685374
1.514111	3.83098283267284
1.515136	3.83453827928117
1.516161	3.8480904221021
1.517187	3.81192442697071
1.518212	3.70619665557577
1.519238	3.77404678015019
1.520263	3.71699391038431
1.521288	3.79065449612627
1.522314	3.75337408023428
1.523339	3.71616007015212
1.524365	3.80705962194513
1.52539	3.80465451619737
1.526415	3.77835843196407
1.527441	3.71135291791631
1.528466	3.70459088139797
1.529492	3.7197931061672
1.530517	3.79930237200173
1.531542	3.61455421806563
1.532568	3.7945333388119
1.533593	3.78800371272792
1.534619	3.71457922105667
1.535644	3.62329320260409
1.536669	3.75308327466858
1.537695	3.717535167665
1.53872	3.58111787211148
1.539745	3.59311730059137
1.540771	3.47700116988476
1.541796	3.47483469847315
1.542822	3.47545595495843
1.543847	3.39730141714391
1.544872	3.32028135451125
1.545898	3.42578104223752
1.546923	3.34113731543048
1.547949	3.44772730009437
1.548974	3.38173472411128
1.549999	3.46528838737226
1.551025	3.46064335038483
1.55205	3.3990349664699
1.553076	3.3785729817676
1.554101	3.33973007453073
1.555126	3.30055724015282
1.556152	3.29773795894898
1.557177	3.17430116415885
1.558202	3.11224431368554
1.559228	3.12854961364352
1.560253	3.09750374486037
1.561279	3.02959499996336
1.562304	2.97057597654516
1.563329	2.87637629855501
1.564355	2.93402664333438
1.56538	2.91404909463739
1.566406	2.93408399493153
1.567431	2.99327708822764
1.568456	3.0020419930982
1.569482	3.03343721138002
1.570507	3.00785030487623
1.571533	2.92424628876998
1.572558	3.00594210914622
1.573583	3.01579720538306
1.574609	3.01077297283023
1.575634	2.89802420960557
1.57666	2.94037839911209
1.577685	2.94012561525349
1.57871	2.92142196233151
1.579736	2.92356762432785
1.580761	3.01460322959308
1.581786	3.01153797915285
1.582812	2.95599383685982
1.583837	3.15052993433225
1.584863	3.19118479170668
1.585888	3.14982802526249
1.586913	3.14968321955749
1.587939	3.07920182007945
1.588964	2.94775529957957
1.58999	2.99552971449794
1.591015	2.92098922191541
1.59204	2.95814571392705
1.593066	2.90645509688555
1.594091	2.98350161064952
1.595117	2.97508530402018
1.596142	3.0659820806099
1.597167	3.13069858034736
1.598193	3.15469552083509
1.599218	3.10705677245791
1.600243	3.190872605277
1.601269	3.25526682527024
1.602294	3.12926861874432
1.60332	3.17637141027069
1.604345	3.13513698342929
1.60537	3.19560284964021
1.606396	3.1028819767579
1.607421	3.14965723840865
1.608447	3.12353272385772
1.609472	3.25348821067645
1.610497	3.17186695947694
1.611523	3.26453988228724
1.612548	3.21290378270934
1.613574	3.17038976972943
1.614599	3.14831808436092
1.615624	3.20289922654581
1.61665	3.17459922744892
1.617675	3.12674490427809
1.6187	3.18924934293777
1.619726	3.06229577917287
1.620751	3.03793002186966
1.621777	3.06153554682213
1.622802	3.19264795377286
1.623827	3.09137063467615
1.624853	3.13643020604205
1.625878	3.25831872762372
1.626904	3.15191872155359
1.627929	3.13354671566406
1.628954	3.25173581591279
1.62998	3.23577845174388
1.631005	3.28800983984611
1.632031	3.26688409772568
1.633056	3.28556047329067
1.634081	3.30243417988277
1.635107	3.41145938208284
1.636132	3.3259651369993
1.637158	3.33175580014455
1.638183	3.26376955167564
1.639208	3.18238419575654
1.640234	3.21669055994651
1.641259	3.21866390369804
1.642284	3.12600546369551
1.64331	3.17974450445708
1.644335	3.27879732918063
1.645361	3.09351764379598
1.646386	3.12501802425381
1.647411	2.96848726514702
1.648437	3.00513882720799
1.649462	2.9046558756493
1.650488	2.83553982174894
1.651513	2.82720838149335
1.652538	2.76642711457292
1.653564	2.79144974689587
1.654589	2.83002435079506
1.655615	2.74579631266214
1.65664	2.7078906925627
1.657665	2.67444311937965
1.658691	2.6870817901882
1.659716	2.71176770863066
1.660741	2.73113714037227
1.661767	2.82030111130088
1.662792	2.85894521277778
1.663818	2.80817548362794
1.664843	2.9721347197893
1.665868	3.00153595983673
1.666894	3.03627152497003
1.667919	3.06948914893961
1.668945	3.18356939572942
1.66997	3.12167878739149
1.670995	3.19464352614028
1.672021	3.29714568283871
1.673046	3.22293266390255
1.674072	3.29370217463343
1.675097	3.28154185489718
1.676122	3.24822448334804
1.677148	3.28572337657217
1.678173	3.13576630630616
1.679199	3.17312877569033
1.680224	3.31850051152448
1.681249	3.21142573299559
1.682275	3.31383950102174
1.6833	3.25193568486094
1.684325	3.16613316870469
1.685351	3.2196673187274
1.686376	3.23396190493986
1.687402	3.17008524555792
1.688427	3.11486998772437
1.689452	2.99972891495032
1.690478	2.92178526280037
1.691503	2.84233293743609
1.692529	2.76837068078572
1.693554	2.70976529792822
1.694579	2.62679941301178
1.695605	2.67778210537252
1.69663	2.65549434802411
1.697656	2.72933536004885
1.698681	2.63991584974465
1.699706	2.73765195408365
1.700732	2.60052685078405
1.701757	2.63797122962363
1.702782	2.55468244211174
1.703808	2.46693349428719
1.704833	2.4073895587956
1.705859	2.47671272812674
1.706884	2.45695485708081
1.707909	2.4674277673699
1.708935	2.53840414003255
1.70996	2.58844794016115
1.710986	2.61244197689183
1.712011	2.70199287449838
1.713036	2.66439549143328
1.714062	2.71560529324079
1.715087	2.73845380340478
1.716113	2.65814196251893
1.717138	2.72838208762629
1.718163	2.79560618798732
1.719189	2.73690201145935
1.720214	2.63975564983788
1.721239	2.58591276518776
1.722265	2.52627197069199
1.72329	2.44968999862289
1.724316	2.39855715146593
1.725341	2.32945358897961
1.726366	2.29745521576047
1.727392	2.34468233935623
1.728417	2.35683296108234
1.729443	2.38657020554671
1.730468	2.44781262723976
1.731493	2.43474254781753
1.732519	2.36183177651966
1.733544	2.34908772595199
1.73457	2.2860386966961
1.735595	2.29742991915793
1.73662	2.17899061470765
1.737646	2.13896392489561
1.738671	2.07468178803956
1.739697	2.02707018315727
1.740722	1.95141721469423
1.741747	1.91385176351566
1.742773	1.8111264464847
1.743798	1.72973334061735
1.744823	1.72651766162881
1.745849	1.63219647108061
1.746874	1.58155274141904
1.7479	1.52506280990802
1.748925	1.54864033711046
1.74995	1.4982579543219
1.750976	1.44838156821335
1.752001	1.41668938926998
1.753027	1.42884574375466
1.754052	1.35895889946131
1.755077	1.30312783974942
1.756103	1.28288767845802
1.757128	1.2705729622465
1.758154	1.19502828654489
1.759179	1.17155826535396
1.760204	1.20969537903433
1.76123	1.1717833412695
1.762255	1.19255200496299
1.76328	1.1208434751016
1.764306	1.09654139758151
1.765331	1.09830606970336
1.766357	1.00811362720897
1.767382	0.976104410072534
1.768407	0.923629107508257
1.769433	0.852561492430106
1.770458	0.821310499531044
1.771484	0.807372475514028
1.772509	0.803317684881654
1.773534	0.819625920858125
1.77456	0.859473835451644
1.775585	0.7877130529467
1.776611	0.773417575852217
1.777636	0.821087077503988
1.778661	0.841341807851458
1.779687	0.763955736570367
1.780712	0.754451485808312
1.781738	0.67522850137429
1.782763	0.588522932338596
1.783788	0.647279235347535
1.784814	0.632941589168242
1.785839	0.589223346061067
1.786864	0.535017805924111
1.78789	0.522759003556817
1.788915	0.518124573227192
1.789941	0.500803229578614
1.790966	0.4776092262771
1.791991	0.511565060957789
1.793017	0.510411768163548
1.794042	0.457603581081409
1.795068	0.419814250997998
1.796093	0.348617191463602
1.797118	0.351403859911427
1.798144	0.311946337874722
1.799169	0.302484136238978
1.800195	0.311752930747953
1.80122	0.270504202540977
1.802245	0.265213776929887
1.803271	0.247535519647136
1.804296	0.273378543322954
1.805321	0.267480621366296
1.806347	0.215992393941048
1.807372	0.194028263647304
1.808398	0.19550563352139
1.809423	0.190241120563809
1.810448	0.18922897969124
1.811474	0.202426259997314
1.812499	0.18751929235032
1.813525	0.212801962459974
1.81455	0.265309927459283
1.815575	0.253963381329566
1.816601	0.302360266638027
1.817626	0.315636458712377
1.818652	0.311449154147671
1.819677	0.325428247554333
1.820702	0.335575437148922
1.821728	0.350881381393214
1.822753	0.35759806397833
1.823778	0.360505128022917
1.824804	0.385203122118242
1.825829	0.424655106942681
1.826855	0.389610250968901
1.82788	0.431661360791862
1.828905	0.45613346977683
1.829931	0.442341577970893
1.830956	0.519792814977131
1.831982	0.52139967595094
1.833007	0.592128787173508
1.834032	0.560771452210301
1.835058	0.551883380174997
1.836083	0.581233544614662
1.837109	0.605363728340549
1.838134	0.575992102902201
1.839159	0.604538982912806
1.840185	0.618573248110469
1.84121	0.613986107187858
1.842236	0.645016754127147
1.843261	0.700247571773669
1.844286	0.717116611402225
1.845312	0.60271013154592
1.846337	0.678570332587898
1.847362	0.759320445704217
1.848388	0.812106845478611
1.849413	0.814565030830105
1.850439	0.822449638357347
1.851464	0.816836960491395
1.852489	0.810655537530862
1.853515	0.859970016283324
1.85454	0.818835441633995
1.855566	0.785313628166747
1.856591	0.790177988843695
1.857616	0.80158481683757
1.858642	0.79434490411738
1.859667	0.806679944690489
1.860693	0.825653633131725
1.861718	0.778984205723787
1.862743	0.800040878688795
1.863769	0.838200129786795
1.864794	0.856202908070943
1.865819	0.83847225286258
1.866845	0.830261542674464
1.86787	0.852234358522302
1.868896	0.881724433074926
1.869921	0.891914388217036
1.870946	0.89324031962084
1.871972	0.903140972419478
1.872997	0.924420749645912
1.874023	0.883830188572013
1.875048	0.888971481421007
1.876073	0.878508712892416
1.877099	0.87660332965417
1.878124	0.911514892703021
1.87915	0.911286847522886
1.880175	0.920859206670406
1.8812	0.926555763953151
1.882226	0.94812408785351
1.883251	1.03432097718379
1.884277	1.05150625277322
1.885302	1.07344719712238
1.886327	1.09790142492559
1.887353	1.06490350316789
1.888378	1.11057797606992
1.889403	1.11177951222142
1.890429	1.11419193703062
1.891454	1.09140139963385
1.89248	1.07670886884127
1.893505	1.0358644434392
1.89453	1.01675627478575
1.895556	0.981538546321198
1.896581	0.986498312864204
1.897607	1.03568548864991
1.898632	1.02747175549404
1.899657	1.0250459137309
1.900683	1.033537629144
1.901708	1.05471614650225
1.902734	1.07298495184735
1.903759	1.08449459455142
1.904784	1.11456308373253
1.90581	1.05394799975141
1.906835	1.05148694627476
1.90786	1.0379889127485
1.908886	1.03540303900288
1.909911	0.999616168179592
1.910937	0.980211285471219
1.911962	0.986426811940901
1.912987	0.947318183102346
1.914013	0.974876278943764
1.915038	0.952670360456066
1.916064	0.950775422294245
1.917089	0.948568052077087
1.918114	0.961032252460593
1.91914	0.986679694901968
1.920165	0.983958004668639
1.921191	0.982580290988589
1.922216	0.969573556528941
1.923241	0.961296888448361
1.924267	0.791418074574266
1.925292	0.943097475294792
1.926317	0.900074444540361
1.927343	0.856161172691053
1.928368	0.835802227570829
1.929394	0.787952163501034
1.930419	0.809359143430634
1.931444	0.792367552199842
1.93247	0.875276397763198
1.933495	0.920651208704062
1.934521	0.977968492638582
1.935546	0.998212778454263
1.936571	1.02207922898494
1.937597	1.03389100414913
1.938622	1.01042881697822
1.939648	0.740474737223378
1.940673	0.964048911425764
1.941698	0.909264311920632
1.942724	0.884506798204248
1.943749	0.873838951420753
1.944775	0.860723632419605
1.9458	0.918755825465357
1.946825	0.959320975905067
1.947851	1.01586680277998
1.948876	1.09393387117036
1.949901	1.14309829303271
1.950927	1.20423756135573
1.951952	1.27169045459127
1.952978	1.2642156976526
1.954003	1.26716175824926
1.955028	1.30985335121446
1.956054	1.10121871056762
1.957079	1.08756289760529
1.958105	1.10485169505693
1.95913	1.12424452888669
1.960155	1.12463948094223
1.961181	1.19330417098529
1.962206	1.1944763822765
1.963232	1.32459685690217
1.964257	1.3518306512618
1.965282	1.43150826951018
1.966308	1.42189068773307
1.967333	1.46385852913005
1.968358	1.43239601215733
1.969384	1.40206693551017
1.970409	1.39182722755786
1.971435	1.24012175741588
1.97246	1.18465578244634
1.973485	1.18281539417267
1.974511	1.18933641657241
1.975536	1.18753568719692
1.976562	1.19927349429276
1.977587	1.25655215788681
1.978612	1.31616522420838
1.979638	1.31442187114045
1.980663	1.38225646886484
1.981689	1.36857426576237
1.982714	1.40245645581244
1.983739	1.35161072768837
1.984765	1.3440117797379
1.98579	1.29792712745311
1.986816	1.28468562595771
1.987841	1.23703259191965
1.988866	1.24978958325104
1.989892	1.26019595157225
1.990917	1.25561849131374
1.991942	1.27584408449851
1.992968	1.26596801383694
1.993993	1.24390745123235
1.995019	1.21948272196913
1.996044	1.26635890582842
1.997069	1.21268663178452
1.998095	1.20615269766532
1.99912	1.12981640349496
2.000146	1.16086884355979
2.001171	1.13772780258127
2.002196	1.39592808957805
2.003222	1.36728952317935
2.004247	1.3540917030959
2.005273	1.35027155814394
2.006298	1.41542097182204
2.007323	1.36992531645378
2.008349	1.32780262072715
2.009374	1.24084883393131
2.010399	1.25615884489383
2.011425	1.16319144766106
2.01245	1.11398122081827
2.013476	1.13515794839698
2.014501	1.17253449028201
2.015526	1.14722949298081
2.016552	1.42878274688395
2.017577	1.43740658827426
2.018603	1.43010930276325
2.019628	1.41543767305631
2.020653	1.34823887650514
2.021679	1.42624609564975
2.022704	1.36381272715018
2.02373	1.34249847886245
2.024755	1.27161153824841
2.02578	1.29099684750543
2.026806	1.20472061091238
2.027831	1.2719238122622
2.028856	1.25480935977701
2.029882	1.31641046881687
2.030907	1.57179679010887
2.031933	1.61314272622264
2.032958	1.57339491599296
2.033983	1.57905140816408
2.035009	1.5423409738296
2.036034	1.44080119680212
2.03706	1.43169090363214
2.038085	1.32432707876236
2.03911	1.29299084255141
2.040136	1.28095517915917
2.041161	1.1776940742384
2.042187	1.17116837102383
2.043212	1.19740553115663
2.044237	1.31054515028135
2.045263	1.5281224332743
2.046288	1.48721746597861
2.047314	1.44473707245366
2.048339	1.40936487027931
2.049364	1.36346159053163
2.05039	1.28513869766652
2.051415	1.28084361028382
2.05244	1.23696957558866
2.053466	1.22849954631284
2.054491	1.21648441408729
2.055517	1.20187928548994
2.056542	1.21791887268939
2.057567	1.23271168905165
2.058593	1.20133576144642
2.059618	1.22344542030842
2.060644	1.23986263717927
2.061669	1.14694556439807
2.062694	1.1611307436879
2.06372	1.09962317125606
2.064745	1.11921043524815
2.065771	1.11440784234543
2.066796	1.16054908940047
2.067821	1.11464964849605
2.068847	1.13166325367518
2.069872	1.08409230777984
2.070897	1.11116766419865
2.071923	1.09683338944135
2.072948	1.01138267911153
2.073974	0.953762608167473
2.074999	0.984493684318523
2.076024	0.95229839858037
2.07705	0.956763257258163
2.078075	0.935711073228702
2.079101	0.909276634434198
2.080126	0.941901735222629
2.081151	0.891737484125373
2.082177	0.950628357727566
2.083202	0.912611179344237
2.084228	0.933319279231159
2.085253	0.96126531022403
2.086278	0.940563454070192
2.087304	0.938339681965103
2.088329	0.961870187087634
2.089355	0.964232378988077
2.09038	1.01279798787907
2.091405	0.952822383732881
2.092431	1.00825995119359
2.093456	0.927833281835552
2.094481	0.950944940569453
2.095507	0.849664997678732
2.096532	0.87389052026398
2.097558	0.919240293530788
2.098583	0.945655408226046
2.099608	0.973891925896487
2.100634	0.975581723207282
2.101659	1.05568614651877
2.102685	1.07252086650622
2.10371	1.09501021480244
2.104735	1.12152996789323
2.105761	1.1336647460793
2.106786	1.05445958994074
2.107812	1.03795586041791
2.108837	0.966120169777161
2.109862	0.937865725347502
2.110888	0.940847898750271
2.111913	0.972621515771567
2.112938	1.00245885623431
2.113964	1.11419991646918
2.114989	1.13817367040733
2.116015	1.16870339241734
2.11704	1.18988725382132
2.118065	1.14424757473535
2.119091	1.0195539604043
2.120116	1.11428257743323
2.121142	0.942928609658807
2.122167	0.939913700631127
2.123192	0.940022903582467
2.124218	0.93699170318895
2.125243	0.95078419247773
2.126269	0.997568602744562
2.127294	1.03574551661988
2.128319	1.03614372429346
2.129345	1.01573721123815
2.13037	1.06229949543855
2.131395	1.09547244771818
2.132421	1.03273194874346
2.133446	1.04230318464893
2.134472	1.03366390058689
2.135497	0.98743090857024
2.136522	0.944806601538167
2.137548	0.893730107091626
2.138573	0.927863435244007
2.139599	0.962682379995666
2.140624	0.923564375855901
2.141649	0.950282903961347
2.142675	1.01102636287018
2.1437	0.91992492461914
2.144726	1.04493295546955
2.145751	0.884713498516582
2.146776	0.900376086992039
2.147802	0.861390517444585
2.148827	0.796360246319528
2.149853	0.733262301004825
2.150878	0.724376092165085
2.151903	0.785714681814728
2.152929	0.846651128852039
2.153954	0.779886657608886
2.154979	0.871052162943328
2.156005	0.856563051646486
2.15703	0.85445996405882
2.158056	0.84072828991745
2.159081	0.823548195763096
2.160106	0.818210984815177
2.161132	0.727519972379604
2.162157	0.683998145772933
2.163183	0.632018152179983
2.164208	0.728192126671396
2.165233	0.782810502438655
2.166259	0.705739859656609
2.167284	0.751434569155113
2.16831	0.791818226671052
2.169335	0.779847380880708
2.17036	0.819575995177073
2.171386	0.777471304344675
2.172411	0.765995767431837
2.173436	0.752622548632586
2.174462	0.746730453377154
2.175487	0.669848731839408
2.176513	0.673250158094077
2.177538	0.664589801897358
2.178563	0.683268362988155
2.179589	0.593620023198173
2.180614	0.617902786487527
2.18164	0.629889956204207
2.182665	0.68099161121016
2.18369	0.739922657636594
2.184716	0.694461291735869
2.185741	0.627974824876284
2.186767	0.60157086850456
2.187792	0.569064374540696
2.188817	0.534411155890902
2.189843	0.556716118217337
2.190868	0.548985041973654
2.191893	0.498237249417283
2.192919	0.503039287101326
2.193944	0.51633209832324
2.19497	0.523056840961295
2.195995	0.54596928180187
2.19702	0.530790696878685
2.198046	0.456191577727483
2.199071	0.397232633073996
2.200097	0.411353373287591
2.201122	0.491359935521457
2.202147	0.534536891959994
2.203173	0.512238537040518
2.204198	0.484945574513316
2.205224	0.483655961496779
2.206249	0.539819895496155
2.207274	0.533875237491307
2.2083	0.560696389240826
2.209325	0.516858959179183
2.210351	0.507656103759642
2.211376	0.434838998700002
2.212401	0.447480904690179
2.213427	0.414148789078539
2.214452	0.441832827566321
2.215477	0.43669365216728
2.216503	0.45851218064913
2.217528	0.474978258693016
2.218554	0.466595181856242
2.219579	0.530697651460085
2.220604	0.505836311900925
2.22163	0.518435738468183
2.222655	0.509821086552626
2.223681	0.479958727831277
2.224706	0.514617955729199
2.225731	0.529168857076198
2.226757	0.503914078054261
2.227782	0.495854095477541
2.228808	0.508642763343203
2.229833	0.503395260628912
2.230858	0.496304998466427
2.231884	0.461630500044105
2.232909	0.425467031380447
2.233934	0.406906598728898
2.23496	0.423216555163488
2.235985	0.444024916782887
2.237011	0.449145690140126
2.238036	0.439261565279026
2.239061	0.389201338932345
2.240087	0.376095866545712
2.241112	0.444483626001524
2.242138	0.37323751872612
2.243163	0.421738715441694
2.244188	0.363677697403965
2.245214	0.365490322737773
2.246239	0.349894805452296
2.247265	0.317346624330483
2.24829	0.34738972161337
2.249315	0.359999191088827
2.250341	0.328392541464175
2.251366	0.30276365666394
2.252392	0.342740488001286
2.253417	0.330934665359388
2.254442	0.323391388450779
2.255468	0.302165553714019
2.256493	0.322517964312835
2.257518	0.350101263821392
2.258544	0.259156104700719
2.259569	0.28276889190784
2.260595	0.316624738728476
2.26162	0.272342941654121
2.262645	0.243121253715426
2.263671	0.277978768425177
2.264696	0.321836486794055
2.265722	0.246798187669975
2.266747	0.242264852696304
2.267772	0.268869622060377
2.268798	0.265234603607787
2.269823	0.264193812720593
2.270849	0.282618960636189
2.271874	0.245947511523923
2.272899	0.249208013831443
2.273925	0.206124568953461
2.27495	0.180491604694633
2.275975	0.21391635562199
2.277001	0.177724993794148
2.278026	0.231772732921494
2.279052	0.217195796669472
2.280077	0.158983032553414
2.281102	0.226842052446819
2.282128	0.209235303843496
2.283153	0.21892367920538
2.284179	0.278235156249188
2.285204	0.191865938078905
2.286229	0.162215340032101
2.287255	0.181309890186154
2.28828	0.224267317157226
2.289306	0.208057623116218
2.290331	0.205026308602113
2.291356	0.171317802414022
2.292382	0.202955234936373
2.293407	0.22026056059872
2.294433	0.207056326259306
2.295458	0.188321298882106
2.296483	0.196511499836042
2.297509	0.146293262928891
2.298534	0.139510252787656
2.299559	0.204751854374631
2.300585	0.184797345995499
2.30161	0.159211085144603
2.302636	0.163164745238609
2.303661	0.187686077186178
2.304686	0.178262269001968
2.305712	0.160791857215625
2.306737	0.15427018998768
2.307763	0.157895336734145
2.308788	0.128992724789425
2.309813	0.117080734119277
2.310839	0.146847537696763
2.311864	0.161885616683098
2.31289	0.134694314932266
2.313915	0.15213177102121
2.31494	0.140750932058613
2.315966	0.172346738205997
2.316991	0.137126489257
2.318016	0.132231962515078
2.319042	0.0953562464681082
2.320067	0.134706830009033
2.321093	0.104658235076104
2.322118	0.112902033582695
2.323143	0.133426543002089
2.324169	0.135595679728363
2.325194	0.14295870069307
2.32622	0.156731169413823
2.327245	0.134508656858072
2.32827	0.0867807507836208
2.329296	0.112241667055306
2.330321	0.0831330430208843
2.331347	0.125755633453765
2.332372	0.0747320239274469
2.333397	0.0877690053148838
2.334423	0.090587030057267
2.335448	0.10484757673169
2.336473	0.146323864761371
2.337499	0.114871953370151
2.338524	0.20551138035272
2.33955	0.111918288758116
2.340575	0.0889141549655492
2.3416	0.0894567660172561
2.342626	0.103747222800421
2.343651	0.0726422161045387
2.344677	0.0707353385937015
2.345702	0.0825872335202149
2.346727	0.109099263961662
2.347753	0.0669286408988865
2.348778	0.130174437002358
2.349804	0.0734610264999299
2.350829	0.10268162709191
2.351854	0.0582173895219367
2.35288	0.0362510571377951
2.353905	0.0605057915262481
2.354931	0.0671030015988391
2.355956	0.0822757896387297
2.356981	0.0528548158055678
2.358007	0.0639124025222804
2.359032	0.0696540568283291
2.360057	0.0433937336484035
2.361083	0.0630807374391517
2.362108	0.0687527233028045
2.363134	0.0577999808987789
2.364159	0.0149504562143349
2.365184	0.0476127047214942
2.36621	0.0105220663463923
2.367235	0.0529916034565147
2.368261	0.0406789500278129
2.369286	0.0646909618824531
2.370311	0.0920677377621607
2.371337	0.0698627849827095
2.372362	0.0462441865408507
2.373388	0.0612060347198256
2.374413	0.0188687807228137
2.375438	0.0188284119003757
2.376464	0.0339909014646985
2.377489	0.0262154256434479
2.378514	0.0625179939716815
2.37954	0.0376434228836035
2.380565	0.0467464857988063
2.381591	0.056424010984183
2.382616	0.0522133536075093
2.383641	0.0356441383453381
2.384667	0.0368426745624595
2.385692	0.029832442421251
2.386718	0.00621625841104969
2.387743	0.0180586645618156
2.388768	0.0303476257404793
2.389794	0.0329812020625765
2.390819	0.0750547242954166
2.391845	0.0499896623607101
2.39287	0.0137737674796643
2.393895	0.0155983603200952
2.394921	0.0186646198055474
2.395946	0.0346199317684943
2.396972	0.014378472860842
2.397997	0.0194870374269279
2.399022	0.0226437975408644
2.400048	0.0269792850511833
2.401073	0.0529750699080407
2.402098	0.0307323392895188
2.403124	0.0157625242112907
2.404149	0.0452571185357641
2.405175	0.0276167864675987
2.4062	0.0380568106014154
2.407225	0.0287157200563594
2.408251	0.0172553805339241
2.409276	0.028367281813993
2.410302	0.0400095923730595
2.411327	0.0237482441100074
2.412352	0.0494595037987493
2.413378	0.0436287901952656
2.414403	0.0332029791774078
2.415429	0.0374362176727524
2.416454	0.0371298931913465
2.417479	0.016674950307809
2.418505	0.00929530499919868
2.41953	0.0204067385279251
2.420555	0.0283034028431846
2.421581	0.0317074712454115
2.422606	0.0638425360254219
2.423632	0.052891215674799
2.424657	0.0533340656747486
2.425682	0.0549512008590097
2.426708	0.0544484669283718
2.427733	0.0157139650349557
2.428759	0.00996145668851951
2.429784	0.0343975322367536
2.430809	0.00630819977228472
2.431835	0.035688418031161
2.43286	0.0408395143247483
2.433886	0.0157349545954993
2.434911	0.0214387078858125
2.435936	0.0264618401096088
2.436962	0.0518562508697206
2.437987	0.0483421040654914
2.439012	0.039313171049535
2.440038	0.00820484151703123
2.441063	0.0613786343269513
2.442089	0.0112599822960646
2.443114	0.0384925086366117
2.444139	0.0508022898770292
2.445165	0.00434008871653209
2.44619	0.0352303279534851
2.447216	0.0237806701372088
2.448241	0.0424865355051927
2.449266	0.0240086239194919
2.450292	0.0163883486207155
2.451317	0.0211367875997023
2.452343	0.0196906748148381
2.453368	0.0193862737309636
2.454393	0.0178125088308813
2.455419	0.0331352024951546
2.456444	0.0077572593474348
2.45747	0.0282681727085765
2.458495	0.0115086402368597
2.45952	0.0159261795202409
2.460546	0.0329564986721011
2.461571	0.0120955271766922
2.462596	0.0113547915379326
2.463622	0.0169473968427986
2.464647	0.0041065086399483
2.465673	0.0403461973316569
2.466698	0.0168759207057282
2.467723	0.0194882643164413
2.468749	0.0467074833536597
2.469774	0.0213665683753891
2.4708	0.0226260227072325
2.471825	0.0165782218238605
2.47285	0.0278038874079093
2.473876	0.0224974854695136
2.474901	0.0152489193244931
2.475927	0.0203203245659758
2.476952	0.0284053749721444
2.477977	0.0203809745759532
2.479003	0.0459979232890029
2.480028	0.0268176744835381
2.481053	0.00311362621875058
2.482079	0.0216673194390492
2.483104	0.028591958826425
2.48413	0.0186584274060153
2.485155	0.0325080958080526
2.48618	0.0414694470695044
2.487206	0.010905941052686
2.488231	0.00965754971877318
2.489257	0.0327812720362496
2.490282	0.0240504195549637
2.491307	0.0278777136896715
2.492333	0.052993215141666
2.493358	0.0313224276759066
2.494384	0.0229066946117038
2.495409	0.0390467977426383
2.496434	0.00873413263977746
2.49746	0.0192083139961626
2.498485	0.0220813742780562
2.49951	0.0427049905492783
2.500536	0.0513732389238612
2.501561	0.00746584846714082
2.502587	0.0348602599674902
2.503612	0.0375844292521158
2.504637	0.024345822034979
2.505663	0.0296472084669788
2.506688	0.0324531617444171
2.507714	0.0278253384933975
2.508739	0.0356325155287621
2.509764	0.0107899381823329
2.51079	0.0237345977567181
2.511815	0.0371232026227601
2.512841	0.0146372077815719
2.513866	0.0240888125697122
2.514891	0.0376047902533347
2.515917	0.0114842289658725
2.516942	0.0363305212306886
2.517968	0.0154025408096879
2.518993	0.0466649157535209
2.520018	0.0104879387507161
2.521044	0.0110727124613988
2.522069	0.0259048346434116
2.523094	0.0421170022535045
2.52412	0.027645053657915
2.525145	0.0138435856714081
2.526171	0.0349895020025221
2.527196	0.0217857342704744
2.528221	0.0361506896838912
2.529247	0.0146238911071869
2.530272	0.0405919187023241
2.531298	0.0202649987800607
2.532323	0.00526456083857266
2.533348	0.0240152592822022
2.534374	0.026836369595057
2.535399	0.0073155802026814
2.536425	0.0228020594590094
2.53745	0.00779584837010521
2.538475	0.0429783964351975
2.539501	0.0302521947859523
2.540526	0.0322575271550765
2.541551	0.0259912735947914
2.542577	0.0255828040804991
2.543602	0.0143365910436165
2.544628	0.0300849122204657
2.545653	0.0215131454432311
2.546678	0.0219125532034311
2.547704	0.0311195458572416
2.548729	0.04283206201092
2.549755	0.0151096022650625
2.55078	0.00874726213739408
[truncated: 48 more rows]
