# Supplementary material for: Nanoscale magnonic Fabry-Pérot resonator for low-loss spin-wave manipulation
Source: Nat Commun. 2021 Apr 16;12:2293. doi: 10.1038/s41467-021-22520-6 (PMC8052321; doi:10.1038/s41467-021-22520-6)
Supplement: Supplementary file 4 — Source Data [file 41467_2021_22520_MOESM4_ESM.zip › Source data/FigS12/FigS12c_s21.txt]

0.5010254	0.033579922894903
0.5020508	0.108165127205343
0.5030762	0.0811479824426862
0.5041016	0.104626609211233
0.505127	0.0902726385903555
0.5061523	0.106548235246871
0.5071777	0.0766317291326804
0.5082031	0.0131676963181948
0.5092285	0.021842467001498
0.5102539	0.13928683549975
0.5112793	0.057187120257335
0.5123047	0.244124747686096
0.5133301	0.144923165086068
0.5143555	0.0058062131635821
0.5153809	0.0901538668726555
0.5164062	0.0706365191707842
0.5174316	0.011512687387612
0.518457	0.0811706877539485
0.5194824	0.119222045023132
0.5205078	0.0653114299448481
0.5215332	0.15390846122885
0.5225586	0.0223966556462679
0.523584	0.103263936192096
0.5246094	0.118477605739861
0.5256348	0.0720082644860498
0.5266601	0.045373859005374
0.5276855	0.0213370296823101
0.5287109	0.095295160373573
0.5297363	0.113286452356001
0.5307617	0.0852139825101796
0.5317871	0.114346559451071
0.5328125	0.0882068209216283
0.5338379	0.14848213729576
0.5348633	0.0748496539943933
0.5358887	0.0685094584754383
0.536914	0.0172955390259663
0.5379394	0.120582295835568
0.5389648	0.100434419285121
0.5399902	0.0811858093987644
0.5410156	0.0790753258299452
0.542041	0.0255012573503665
0.5430664	0.0849130924145888
0.5440918	0.0914213439854747
0.5451172	0.102138122241074
0.5461426	0.0952759575390103
0.5471679	0.0588969991567525
0.5481933	0.0226197767494067
0.5492187	0.0980560095876841
0.5502441	0.116519647631771
0.5512695	0.133806785588015
0.5522949	0.00811918147039004
0.5533203	0.173848718885139
0.5543457	0.068837820957079
0.5553711	0.0728098908264214
0.5563965	0.0964798698282419
0.5574218	0.0860715259082404
0.5584472	0.0313775658601269
0.5594726	0.0610862323820726
0.560498	0.0279516167259682
0.5615234	0.0701456615772511
0.5625488	0.0893627068770087
0.5635742	0.0447727571302195
0.5645996	0.0796532196056092
0.565625	0.0465924649615708
0.5666504	0.0152634162137789
0.5676757	0.0990134206752852
0.5687011	0.0620356297101381
0.5697265	0.028986880054604
0.5707519	0.0344940501668204
0.5717773	0.108845367904732
0.5728027	0.0965675298472048
0.5738281	0.165148330066338
0.5748535	0.0498097147431151
0.5758789	0.0747789506459699
0.5769043	0.103232510358453
0.5779296	0.0616162288140657
0.578955	0.128958808581665
0.5799804	0.153446778464088
0.5810058	0.094730801129926
0.5820312	0.0227221821084903
0.5830566	0.0857684837841591
0.584082	0.0529417613205879
0.5851074	0.0418938832497275
0.5861328	0.0562064754550336
0.5871582	0.0470537652932983
0.5881835	0.0696172718444561
0.5892089	0.0480166693648987
0.5902343	0.0497089030883631
0.5912597	0.0597747651401844
0.5922851	0.0789729256448841
0.5933105	0.0184163545427699
0.5943359	0.0786855150562854
0.5953613	0.069690303762286
0.5963867	0.0487738816161437
0.5974121	0.106083639902449
0.5984374	0.0936798685568169
0.5994628	0.100660100986463
0.6004882	0.0569560493096112
0.6015136	0.0796946845982554
0.602539	0.138132070914975
0.6035644	0.0282095869581566
0.6045898	0.116255202237013
0.6056152	0.0369621200018641
0.6066406	0.0528849994069282
0.607666	0.00161223552306194
0.6086913	0.0398312357434125
0.6097167	0.0649780641222936
0.6107421	0.071664893653323
0.6117675	0.0677452209562269
0.6127929	0.0316429240365078
0.6138183	0.0656731953592798
0.6148437	0.0796320798348988
0.6158691	0.0683047786141921
0.6168945	0.0466791871619601
0.6179199	0.0655367500215291
0.6189452	0.0181595833728916
0.6199706	0.0402463550014284
0.620996	0.0540358793019462
0.6220214	0.102831818181256
0.6230468	0.0862730874689164
0.6240722	0.0420903753420544
0.6250976	0.130597519769395
0.626123	0.029734370283443
0.6271484	0.0663833540673157
0.6281738	0.0759174777586916
0.6291991	0.043762620546656
0.6302245	0.0520499217125876
0.6312499	0.0448788316224531
0.6322753	0.112044580292695
0.6333007	0.070413846065776
0.6343261	0.105088871478636
0.6353515	0.102111009866746
0.6363769	0.046181157265935
0.6374023	0.0805072260503522
0.6384277	0.0224998355266211
0.639453	0.0277373287590877
0.6404784	0.0639529340743785
0.6415038	0.18330999841184
0.6425292	0.0679904965887733
0.6435546	0.0941066256645534
0.64458	0.13100740620839
0.6456054	0.0593439063397433
0.6466308	0.0315239329919618
0.6476562	0.0690862497567157
0.6486816	0.0914529909196687
0.6497069	0.0983580381824551
0.6507323	0.0191649676775753
0.6517577	0.0420741269100738
0.6527831	0.045431462710801
0.6538085	0.128030263703519
0.6548339	0.0344536752507262
0.6558593	0.0828973447935463
0.6568847	0.0686306418803912
0.6579101	0.032710197451966
0.6589355	0.0211518182796923
0.6599608	0.0307719177395469
0.6609862	0.0395959229121838
0.6620116	0.0236305275237033
0.663037	0.0492239432370869
0.6640624	0.0733460778848505
0.6650878	0.0686658818244702
0.6661132	0.0231925048320034
0.6671386	0.0833051335168782
0.668164	0.0933074438067258
0.6691894	0.0148910955981051
0.6702147	0.0491889280352246
0.6712401	0.0618093459138361
0.6722655	0.0553370009391655
0.6732909	0.0714603846061054
0.6743163	0.0888717388082454
0.6753417	0.0654788064714302
0.6763671	0.0362141083280969
0.6773925	0.0112157079045543
0.6784179	0.0125981008862054
0.6794433	0.041713690691134
0.6804686	0.0849448004603472
0.681494	0.0407616629723138
0.6825194	0.0637391686768983
0.6835448	0.0361716247629354
0.6845702	0.00394369487473017
0.6855956	0.0447404829070053
0.686621	0.0896634429440784
0.6876464	0.115632041134146
0.6886718	0.0377201237750421
0.6896972	0.085321333835624
0.6907225	0.0412283834917852
0.6917479	0.0307669617085211
0.6927733	0.0293449631158535
0.6937987	0.127429827476844
0.6948241	0.0571108687178411
0.6958495	0.017508047710488
0.6968749	0.0416309189250982
0.6979003	0.0616904994027
0.6989257	0.0548943030599918
0.6999511	0.0743929994184843
0.7009764	0.0372097407919176
0.7020018	0.0720467627231217
0.7030272	0.064344067634855
0.7040526	0.101789900603088
0.705078	0.0321681343373034
0.7061034	0.0617921739947455
0.7071288	0.113706712803054
0.7081542	0.0489379555545856
0.7091796	0.0276445123705782
0.710205	0.107615810165104
0.7112303	0.0337558750469211
0.7122557	0.0968857045788468
0.7132811	0.0681369736995429
0.7143065	0.0698191815978234
0.7153319	0.0776074541287659
0.7163573	0.0625477287315735
0.7173827	0.0333615469622678
0.7184081	0.040459539289898
0.7194335	0.00885175849462879
0.7204589	0.0352863415307453
0.7214842	0.0197117298753718
0.7225096	0.0051292243813954
0.723535	0.00538865712168857
0.7245604	0.00410715255335908
0.7255858	0.0127947837006305
0.7266112	0.039387298100719
0.7276366	0.035693404256641
0.728662	0.0691095991151519
0.7296874	0.021290150901848
0.7307128	0.027386651757745
0.7317381	0.0107647061008825
0.7327635	0.0854119810770087
0.7337889	0.118715498838947
0.7348143	0.0379564176268067
0.7358397	0.0577949582778611
0.7368651	0.0292765786348132
0.7378905	0.0733483829648214
0.7389159	0.0329101019257796
0.7399413	0.106555546679
0.7409667	0.0620335307984498
0.741992	0.0408017570473959
0.7430174	0.025575874688476
0.7440428	0.0306352987035495
0.7450682	0.0578158970846471
0.7460936	0.0554270690870968
0.747119	0.0236598398957558
0.7481444	0.0275025141474611
0.7491698	0.043826310088377
0.7501952	0.0551389471203794
0.7512206	0.0168217052886662
0.7522459	0.061857671312142
0.7532713	0.00996995531795168
0.7542967	0.0202464262202738
0.7553221	0.0563063712727654
0.7563475	0.122761319928787
0.7573729	0.0255473528808252
0.7583983	0.0506651966585999
0.7594237	0.0569504389029496
0.7604491	0.0366673522115677
0.7614745	0.0319745364568073
0.7624998	0.039795323026985
0.7635252	0.0534804632812039
0.7645506	0.0693269380353099
0.765576	0.0394855305059018
0.7666014	0.0326115214451841
0.7676268	0.0731945987578223
0.7686522	0.0746032078342889
0.7696776	0.027640270859883
0.770703	0.0324856053542536
0.7717284	0.0348847886245639
0.7727537	0.0154784529901229
0.7737791	0.0277335359423295
0.7748045	0.0145481448763402
0.7758299	0.0297957230841207
0.7768553	0.0232574261966878
0.7778807	0.0173769117853874
0.7789061	0.0449038643851625
0.7799315	0.0470381703448605
0.7809569	0.0710528267942605
0.7819823	0.0453295236438461
0.7830076	0.0274679749675763
0.784033	0.0643496506627231
0.7850584	0.0552556021198303
0.7860838	0.0427422676276879
0.7871092	0.0289630558583794
0.7881346	0.0307453306766735
0.78916	0.0564500387445643
0.7901854	0.0381298581518539
0.7912108	0.0156019988114081
0.7922362	0.00572932565498986
0.7932615	0.0532891384177189
0.7942869	0.0275962622747067
0.7953123	0.0238305898768159
0.7963377	0.0123869493928772
0.7973631	0.0276850104034602
0.7983885	0.0362749157682827
0.7994139	0.0473278847356301
0.8004393	0.014187832070986
0.8014647	0.0451106881946009
0.8024901	0.0535045338578667
0.8035154	0.0453025964294675
0.8045408	0.0520495257820482
0.8055662	0.0661930721128261
0.8065916	0.0346530589883621
0.807617	0.0566663506354671
0.8086424	0.0199071928157329
0.8096678	0.0611437679170666
0.8106932	0.0256677628049694
0.8117186	0.0819569586464072
0.812744	0.0178912226010689
0.8137693	0.0445501301601335
0.8147947	0.0314244071259268
0.8158201	0.0500139466706048
0.8168455	0.0201776059384978
0.8178709	0.0996777615373108
0.8188963	0.0331374141481015
0.8199217	0.0538555990973083
0.8209471	0.0127646053333333
0.8219725	0.0085579551950515
0.8229979	0.0433290043695465
0.8240232	0.0670104225612175
0.8250486	0.0448840424090063
0.826074	0.103553257530212
0.8270994	0.0614273079430851
0.8281248	0.00704155252597188
0.8291502	0.0382364268956044
0.8301756	0.0156742599896919
0.831201	0.0326955388380816
0.8322264	0.00986732300762274
0.8332518	0.0949584768894199
0.8342771	0.0128941007107823
0.8353025	0.0485140997647199
0.8363279	0.0385952812062433
0.8373533	0.0264267587147289
0.8383787	0.0250836516701317
0.8394041	0.0732757281721878
0.8404295	0.0123247340599293
0.8414549	0.0759527420034445
0.8424803	0.0222281545740204
0.8435057	0.0643147256512224
0.844531	0.0195296418294046
0.8455564	0.00603824397421668
0.8465818	0.0412804612075883
0.8476072	0.0303687440763065
0.8486326	0.0483591488741986
0.849658	0.0243826394421031
0.8506834	0.068293403185135
0.8517088	0.045775819540263
0.8527342	0.0522776991585561
0.8537596	0.074512802368136
0.8547849	0.0390734015224459
0.8558103	0.0439416438497651
0.8568357	0.0453347646350315
0.8578611	0.0456299008599898
0.8588865	0.0500374446702027
0.8599119	0.0213241286102152
0.8609373	0.0397364535880408
0.8619627	0.0930083142473979
0.8629881	0.0646443582511428
0.8640135	0.0209111360568474
0.8650388	0.0747342310559131
0.8660642	0.0272267097866727
0.8670896	0.0156730085248092
0.868115	0.0680569754057921
0.8691404	0.041217196382117
0.8701658	0.0447960493083799
0.8711912	0.0400299898363115
0.8722166	0.0169563903806942
0.873242	0.0325475716862103
0.8742674	0.0151346218650881
0.8752927	0.0734353304096284
0.8763181	0.0819400175189565
0.8773435	0.0184808745093663
0.8783689	0.0353606974789403
0.8793943	0.00370261107328869
0.8804197	0.0849865636704562
0.8814451	0.0244138481124341
0.8824705	0.0577383704339194
0.8834959	0.0764946171651679
0.8845213	0.0231921213555509
0.8855466	0.0338667045342443
0.886572	0.0348288888752588
0.8875974	0.00434689653839714
0.8886228	0.0435574088397829
0.8896482	0.0169440622230345
0.8906736	0.0648482599445953
0.891699	0.0567422194232877
0.8927244	0.0546504867351143
0.8937498	0.0580728320781628
0.8947752	0.00700835321376637
0.8958005	0.0413077666695853
0.8968259	0.0289591492312816
0.8978513	0.0299497499945125
0.8988767	0.0451956470186687
0.8999021	0.0680635353653188
0.9009275	0.0198660226360802
0.9019529	0.0200310256733575
0.9029783	0.0421691465649985
0.9040037	0.0194872360740613
0.9050291	0.0463270186598544
0.9060544	0.0664116842415976
0.9070798	0.0491299589648048
0.9081052	0.0255580883642967
0.9091306	0.0389234759594001
0.910156	0.0294787145718432
0.9111814	0.0268502885361876
0.9122068	0.02612360172931
0.9132322	0.037502616633899
0.9142576	0.0794546845243382
0.915283	0.0276754069798531
0.9163083	0.0429359577419626
0.9173337	0.0394067320666469
0.9183591	0.0621534748772335
0.9193845	0.0258552799740266
0.9204099	0.0515132152383153
0.9214353	0.0182729187094151
0.9224607	0.0591786777509484
0.9234861	0.0297261624072298
0.9245115	0.0259365932386469
0.9255369	0.0669263883198623
0.9265622	0.0159562187117539
0.9275876	0.0724989147538744
0.928613	0.0360485605187627
0.9296384	0.0582196855793983
0.9306638	0.0115079666389617
0.9316892	0.0353669136053261
0.9327146	0.0565789321845667
0.93374	0.0222001495977563
0.9347654	0.0564424461779555
0.9357908	0.084454106924628
0.9368161	0.0282414960584197
0.9378415	0.0683720547639933
0.9388669	0.0374113464945437
0.9398923	0.0150590988947521
0.9409177	0.00490586579509081
0.9419431	0.0484323295271119
0.9429685	0.0707404170460182
0.9439939	0.00706065407025341
0.9450193	0.0155721448889486
0.9460447	0.0243815181627518
0.94707	0.0487205510549881
0.9480954	0.031688905748597
0.9491208	0.0280957202535192
0.9501462	0.0365094010455403
0.9511716	0.0662398162153032
0.952197	0.0202490772142129
0.9532224	0.0259009378607976
0.9542478	0.0200623145971571
0.9552732	0.0449403426404426
0.9562986	0.0453481283218007
0.9573239	0.0305307511775128
0.9583493	0.0296760848139874
0.9593747	0.0405138847802198
0.9604001	0.034562246162673
0.9614255	0.0745908480024225
0.9624509	0.0641918935844395
0.9634763	0.0600867269093633
0.9645017	0.00998410995766533
0.9655271	0.0426505933143081
0.9665525	0.0370596080981775
0.9675778	0.0267758017912536
0.9686032	0.033811671189085
0.9696286	0.046009002782679
0.970654	0.0303836773000192
0.9716794	0.0561169333387152
0.9727048	0.0490173042806977
0.9737302	0.0334350260280219
0.9747556	0.0547561831963407
0.975781	0.0231632211395037
0.9768064	0.00768753026146343
0.9778317	0.0523018463771251
0.9788571	0.0117331987197918
0.9798825	0.0260633095672983
0.9809079	0.0281750872836714
0.9819333	0.0227290844464569
0.9829587	0.0153675914826443
0.9839841	0.0653874566392248
0.9850095	0.0481745052576121
0.9860349	0.047069538121814
0.9870603	0.0541095322831033
0.9880856	0.0516067331885211
0.989111	0.0592364812298511
0.9901364	0.0301918542376403
0.9911618	0.0374414911500504
0.9921872	0.0284823595551725
0.9932126	0.0472754558065257
0.994238	0.0513727221908164
0.9952634	0.0493736064762743
0.9962888	0.0465598799017287
0.9973142	0.0262158624290638
0.9983395	0.0306073469453137
0.9993649	0.0231213004381035
1.00039	0.0582533076439347
1.001416	0.0326013987230426
1.002441	0.0185141540901624
1.003466	0.0489785973155498
1.004492	0.00923219164274816
1.005517	0.0293088543243608
1.006543	0.0305002866044928
1.007568	0.0136988148925834
1.008593	0.0354142884284437
1.009619	0.0141539370905958
1.010644	0.0596593070766901
1.01167	0.0445105830646971
1.012695	0.0611655361005568
1.01372	0.0743414423355506
1.014746	0.0162607343904094
1.015771	0.0564157141612725
1.016797	0.0560131652043133
1.017822	0.0235020337596239
1.018847	0.0444369649800085
1.019873	0.0237519502165401
1.020898	0.0538191170542308
1.021924	0.0338134605667698
1.022949	0.0491799281343375
1.023974	0.0394288749558333
1.025	0.0246098623531576
1.026025	0.0342588957308843
1.02705	0.010991009332903
1.028076	0.0233951059959663
1.029101	0.0324671325076499
1.030127	0.00446253194355279
1.031152	0.0410347914669991
1.032177	0.0269218100754983
1.033203	0.0279073423468198
1.034228	0.0421587206020403
1.035254	0.00850057818083764
1.036279	0.0696758035026314
1.037304	0.0619818293860068
1.03833	0.0294028771576497
1.039355	0.00560690228944593
1.040381	0.0241636792876404
1.041406	0.0513492673930677
1.042431	0.0115263681781394
1.043457	0.0609508153713941
1.044482	0.0124370171721398
1.045507	0.0422037683460905
1.046533	0.0287224468029101
1.047558	0.0275553101717755
1.048584	0.0369370680852988
1.049609	0.0232895999545755
1.050634	0.0369945820915496
1.05166	0.0304158353262522
1.052685	0.0255727773832351
1.053711	0.0243036580228569
1.054736	0.0414648035863586
1.055761	0.0440695747758984
1.056787	0.0518504046521809
1.057812	0.0472074116774212
1.058838	0.0121246945100485
1.059863	0.025617448080613
1.060888	0.0469405196314709
1.061914	0.0746598188891675
1.062939	0.0425139261019281
1.063964	0.0379192351810748
1.06499	0.0200450058200501
1.066015	0.056591667356466
1.067041	0.0153459933268784
1.068066	0.0558314420173327
1.069091	0.0310392880054827
1.070117	0.0315282729628377
1.071142	0.0258310488850066
1.072168	0.0628702312773836
1.073193	0.0547269072003182
1.074218	0.0380545623161192
1.075244	0.0502937815010216
1.076269	0.0102142359987211
1.077295	0.0278730163925346
1.07832	0.0345430098603176
1.079345	0.0564967909725364
1.080371	0.0257098995169118
1.081396	0.0389087434741344
1.082422	0.0474673998754118
1.083447	0.0476801155288722
1.084472	0.0284248781713854
1.085498	0.0518870522798684
1.086523	0.0387806801175023
1.087548	0.00226942622715302
1.088574	0.0268069764616471
1.089599	0.0394902238351116
1.090625	0.0305872750950865
1.09165	0.00260398492240355
1.092675	0.0160183296563121
1.093701	0.0258214794808981
1.094726	0.0139115078782197
1.095752	0.0191714250356711
1.096777	0.0561951701514303
1.097802	0.03128972638673
1.098828	0.0155407788932809
1.099853	0.00319296735009177
1.100879	0.0308374253033691
1.101904	0.0244167949711976
1.102929	0.016931835072249
1.103955	0.0453163801665799
1.10498	0.00992058665563494
1.106005	0.0325894123575939
1.107031	0.0241430694814571
1.108056	0.0169170641298808
1.109082	0.0437876998179697
1.110107	0.0650267181288691
1.111132	0.0382943937326266
1.112158	0.0549468211337662
1.113183	0.0231672232186119
1.114209	0.0454718473319756
1.115234	0.0615042116209947
1.116259	0.0268714927631607
1.117285	0.0640357619506265
1.11831	0.0230926944538267
1.119336	0.0118846058918511
1.120361	0.0394048019177371
1.121386	0.0195938127796544
1.122412	0.0208435349073088
1.123437	0.0217334468770257
1.124463	0.0516222273274778
1.125488	0.0425889723406816
1.126513	0.0224274577262311
1.127539	0.0446188425649546
1.128564	0.0243097793407925
1.129589	0.074294608601852
1.130615	0.0379895628858585
1.13164	0.0514159502583877
1.132666	0.00399062880129185
1.133691	0.025322309483944
1.134716	0.0215146397068252
1.135742	0.0129206136027761
1.136767	0.0338851760380568
1.137793	0.0338217267437264
1.138818	0.029354573147508
1.139843	0.0290158393716971
1.140869	0.0172561875914964
1.141894	0.016269285781922
1.14292	0.0327058565584105
1.143945	0.0286322866102674
1.14497	0.0516603418340255
1.145996	0.0143253715064921
1.147021	0.0583127721385847
1.148046	0.0123050780787967
1.149072	0.0262032046043323
1.150097	0.0532683163157848
1.151123	0.0106216545084579
1.152148	0.0333135695508242
1.153173	0.0251329029263834
1.154199	0.0262378221215504
1.155224	0.0114245900864199
1.15625	0.0436186504131011
1.157275	0.0377546759984262
1.1583	0.0252482061959795
1.159326	0.0372581585809565
1.160351	0.038776322458873
1.161377	0.0275050287761202
1.162402	0.0159562143018962
1.163427	0.0256239761558315
1.164453	0.00570759105349796
1.165478	0.0293595918511855
1.166504	0.0381194297498926
1.167529	0.00953257466915229
1.168554	0.0550810844438869
1.16958	0.00893898922179717
1.170605	0.00757011970795773
1.17163	0.0524510561852133
1.172656	0.0226589226307188
1.173681	0.0109152318988645
1.174707	0.0247920773754944
1.175732	0.0372872198275495
1.176757	0.0309283786780765
1.177783	0.0530225539705149
1.178808	0.0349534458932521
1.179834	0.0250211042337663
1.180859	0.0601886046455947
1.181884	0.0152168741472776
1.18291	0.034498327574915
1.183935	0.0563991173725866
1.184961	0.0175527575880746
1.185986	0.0182562774688152
1.187011	0.00764761150739393
1.188037	0.0195438527226533
1.189062	0.0106564645312753
1.190087	0.0203096744301103
1.191113	0.0225150732675119
1.192138	0.0255734180095133
1.193164	0.0254154176310129
1.194189	0.0381117186431811
1.195214	0.0232582858969439
1.19624	0.0572185781430227
1.197265	0.0199844666261434
1.198291	0.0463176694874355
1.199316	0.0619222425639002
1.200341	0.0246515648861793
1.201367	0.0371955845116677
1.202392	0.0467358548524471
1.203418	0.0469093347493066
1.204443	0.00633293089214023
1.205468	0.0693441054943469
1.206494	0.0417673728931306
1.207519	0.00911013688469965
1.208544	0.0229094449372524
1.20957	0.00347626720110063
1.210595	0.0247530121841483
1.211621	0.0221541317358749
1.212646	0.0339097410144828
1.213671	0.0153216565391534
1.214697	0.0204834385737103
1.215722	0.0379921324471489
1.216748	0.0428185496539152
1.217773	0.00997161597030371
1.218798	0.0419070186517963
1.219824	0.0242378648037982
1.220849	0.0282671011049711
1.221875	0.0669848925462697
1.2229	0.0144295438826215
1.223925	0.013162695616517
1.224951	0.0206427552283743
1.225976	0.0306530230793066
1.227002	0.0271934455319678
1.228027	0.0029037427542384
1.229052	0.0308488327996442
1.230078	0.0540328089806851
1.231103	0.0363888778322677
1.232128	0.0205756968913838
1.233154	0.0394732575579176
1.234179	0.0769837379385599
1.235205	0.0436744317855676
1.23623	0.0420021602455246
1.237255	0.00287153588410889
1.238281	0.0142727208139993
1.239306	0.00943177039699807
1.240332	0.023547931992415
1.241357	0.061206382144885
1.242382	0.0287274112363262
1.243408	0.0250738288640148
1.244433	0.0280039291646887
1.245459	0.0223264839314695
1.246484	0.0280374844540804
1.247509	0.0378012259864847
1.248535	0.0351738839126666
1.24956	0.0246186091766121
1.250585	0.0318502142321115
1.251611	0.0117309303418996
1.252636	0.00577361747448748
1.253662	0.0611464056183278
1.254687	0.051062769459383
1.255712	0.0220880502167688
1.256738	0.0290146683614013
1.257763	0.0235325508917011
1.258789	0.0183872587326147
1.259814	0.0151427037571473
1.260839	0.0200843736442539
1.261865	0.0124157229561819
1.26289	0.030217741722794
1.263916	0.0350047374557673
1.264941	0.0573666629861508
1.265966	0.0480470764959753
1.266992	0.0395509650130689
1.268017	0.0324450242399201
1.269043	0.00798952906612505
1.270068	0.0203948531090287
1.271093	0.0378629629510687
1.272119	0.0172737964797117
1.273144	0.00663213119114312
1.274169	0.024268282079828
1.275195	0.0134583911664127
1.27622	0.0399749805680115
1.277246	0.0647205401860993
1.278271	0.0574092366855735
1.279296	0.0412936498800675
1.280322	0.0477791467431399
1.281347	0.0238227071609463
1.282373	0.0208028721174376
1.283398	0.0761467279699351
1.284423	0.0242223506409287
1.285449	0.0278697970446306
1.286474	0.0254414360503844
1.2875	0.0199449531966611
1.288525	0.023603087595588
1.28955	0.0227069242029542
1.290576	0.0318433673273729
1.291601	0.0262078545284868
1.292626	0.054432509658862
1.293652	0.0287117687838805
1.294677	0.0297830322509355
1.295703	0.0352449138994238
1.296728	0.0480930089928751
1.297753	0.055357095602386
1.298779	0.0274608154552173
1.299804	0.0405528815247588
1.30083	0.00983406207488726
1.301855	0.0329833481279948
1.30288	0.00620354022704858
1.303906	0.0467553256244826
1.304931	0.0267566403953505
1.305957	0.0525742288356273
1.306982	0.0430608742134411
1.308007	0.0368355167270896
1.309033	0.0505234464909272
1.310058	0.0367189212953026
1.311083	0.0385730494703919
1.312109	0.0310875636180933
1.313134	0.0312657130963376
1.31416	0.0238134054095461
1.315185	0.0428439255877808
1.31621	0.0197475257675552
1.317236	0.0219263281857702
1.318261	0.0386849983713441
1.319287	0.0628638730511491
1.320312	0.0639088016910676
1.321337	0.0517977218918255
1.322363	0.0273735765812215
1.323388	0.0277628721434022
1.324414	0.0357599589389725
1.325439	0.0277148008383694
1.326464	0.0104995502711585
1.32749	0.0234376090499335
1.328515	0.0314144852150342
1.329541	0.0535508817501309
1.330566	0.0478594273866477
1.331591	0.0438773061164254
1.332617	0.028214736626226
1.333642	0.0517644900051474
1.334667	0.0686679725759848
1.335693	0.0459732310201415
1.336718	0.0456852066806751
1.337744	0.0416364466459687
1.338769	0.0328317829242108
1.339794	0.0493674305131673
1.34082	0.0367375005523021
1.341845	0.0360278790741344
1.342871	0.0139448541274255
1.343896	0.0475436354877769
1.344921	0.0861857324474446
1.345947	0.0390257122163222
1.346972	0.019410833866643
1.347998	0.0391773685562788
1.349023	0.0377350095603769
1.350048	0.0444233054421505
1.351074	0.0420482636547016
1.352099	0.0168377260543494
1.353124	0.0511963700348633
1.35415	0.0151227952789744
1.355175	0.0276007771352638
1.356201	0.0561209814410235
1.357226	0.0469740261214599
1.358251	0.0121556307357095
1.359277	0.0614744554477915
1.360302	0.0443419187107485
1.361328	0.0619418336775729
1.362353	0.0469810244308402
1.363378	0.0622094949391498
1.364404	0.0299458507929379
1.365429	0.0617961963067153
1.366455	0.0404457379663341
1.36748	0.0693618624338108
1.368505	0.044484980536145
1.369531	0.086224547711135
1.370556	0.068272565429608
1.371582	0.0516439148566034
1.372607	0.0754046941223184
1.373632	0.0796161459978345
1.374658	0.0445701086921369
1.375683	0.00775230801514265
1.376708	0.0408949484628725
1.377734	0.0409689373009845
1.378759	0.0335346924389967
1.379785	0.0306547105911865
1.38081	0.00935382189987868
1.381835	0.0693024292568976
1.382861	0.0476932493674115
1.383886	0.0212356299022421
1.384912	0.0483967230352552
1.385937	0.0468348953306933
1.386962	0.0383844145538915
1.387988	0.00110931961657833
1.389013	0.0129524404476452
1.390039	0.06107134007579
1.391064	0.0583397340340338
1.392089	0.0863219776381363
1.393115	0.0800189867506163
1.39414	0.0752151545762967
1.395165	0.0907289474760377
1.396191	0.124475895179121
1.397216	0.142700334047971
1.398242	0.174951958105312
1.399267	0.268947570578414
1.400292	0.357471914379759
1.401318	0.424891665947357
1.402343	0.561611164511827
1.403369	0.831298239612631
1.404394	1.08113409872423
1.405419	1.4038425436631
1.406445	1.80242815370476
1.40747	2.07394995753098
1.408496	2.47366826741845
1.409521	3.14936806518784
1.410546	3.46478912698883
1.411572	3.89640626258602
1.412597	4.00407971248227
1.413622	4.05543635939562
1.414648	3.94084099975335
1.415673	3.72087089074171
1.416699	3.5999591118535
1.417724	3.43857016507225
1.418749	3.43057785001817
1.419775	3.42799108173173
1.4208	3.49677133981229
1.421826	3.53725743095652
1.422851	3.49779543928529
1.423876	3.52749230539898
1.424902	3.63446976798721
1.425927	3.58630916452904
1.426953	3.62884732763008
1.427978	3.69284306843007
1.429003	3.69182673082983
1.430029	3.59859953913653
1.431054	3.55643881354059
1.43208	3.45040569631717
1.433105	3.48835331323993
1.43413	3.32386141231099
1.435156	3.25245539766441
1.436181	3.2248753387511
1.437206	3.06954344449321
1.438232	3.09521258019704
1.439257	2.94540765668625
1.440283	2.98337321243354
1.441308	2.95131720141855
1.442333	2.98024243595802
1.443359	2.90389622079744
1.444384	2.99691638789581
1.44541	3.08539754024016
1.446435	3.02861968162544
1.44746	3.13070647673333
1.448486	3.07723508806363
1.449511	3.10053062498914
1.450537	3.13457530789053
1.451562	3.19548207865496
1.452587	3.19716490316296
1.453613	3.17765854734111
1.454638	3.01461064117823
1.455663	3.01433924826547
1.456689	3.01493160509869
1.457714	2.92153154912988
1.45874	2.8416160785787
1.459765	2.79054417775691
1.46079	2.80050422105056
1.461816	2.75921881541457
1.462841	2.74637195971271
1.463867	2.67249317623572
1.464892	2.65224433045091
1.465917	2.6162956919861
1.466943	2.65033562210468
1.467968	2.6177305661879
1.468994	2.65431000054329
1.470019	2.62366770886297
1.471044	2.56098590502837
1.47207	2.5270930006828
1.473095	2.5336439413639
1.474121	2.56497512041639
1.475146	2.4758605301286
1.476171	2.43906541474345
1.477197	2.34392604425481
1.478222	2.40299613905017
1.479247	2.36807603010756
1.480273	2.41497819247822
1.481298	2.36416901709351
1.482324	2.38422090696207
1.483349	2.32872518651601
1.484374	2.30282028416657
1.4854	2.22208865234864
1.486425	2.18413311586611
1.487451	2.18186227795088
1.488476	2.2329290153578
1.489501	2.19042366871092
1.490527	2.16467664520408
1.491552	2.16878954929783
1.492578	2.13284321914183
1.493603	2.09553331012026
1.494628	2.04468011010109
1.495654	2.08524452456828
1.496679	2.07163398201637
1.497704	2.06964876410927
1.49873	2.09735903700823
1.499755	2.08290709830156
1.500781	2.09335399024269
1.501806	2.09020748595205
1.502831	2.02975112045246
1.503857	2.04749168598192
1.504882	2.05742518949323
1.505908	2.01560874550625
1.506933	1.91385799010147
1.507958	1.90160249673716
1.508984	1.87246593688751
1.510009	1.86514700438052
1.511035	1.80739349174417
1.51206	1.81815198343032
1.513085	1.79521890773466
1.514111	1.79359530159119
1.515136	1.77195475675346
1.516161	1.90604620230718
1.517187	1.96921748475858
1.518212	2.06189181823144
1.519238	2.12813150750629
1.520263	2.08532845687796
1.521288	2.1636857201207
1.522314	2.21253513823091
1.523339	2.14424447721786
1.524365	2.14039093576501
1.52539	2.0586607217735
1.526415	1.96474373086483
1.527441	2.04127812971032
1.528466	1.955055357656
1.529492	1.95410705896664
1.530517	1.98371483564801
1.531542	1.95239671303401
1.532568	1.97838941428531
1.533593	2.01056606296485
1.534619	2.06698334521582
1.535644	2.06387742195049
1.536669	2.12685549739939
1.537695	2.14667471979677
1.53872	2.18181875029572
1.539745	2.18152187338452
1.540771	2.19422229880133
1.541796	2.14798414184114
1.542822	2.09459871545639
1.543847	2.07829866459603
1.544872	2.04303297272527
1.545898	2.02425493251769
1.546923	2.05262027340592
1.547949	2.04441094504627
1.548974	2.0182938384343
1.549999	2.06323454217646
1.551025	1.95826544709828
1.55205	2.06055157798149
1.553076	2.04873231634101
1.554101	2.13814573638189
1.555126	2.0925327141957
1.556152	2.10833594217349
1.557177	2.10468934208707
1.558202	2.10748069578087
1.559228	2.10720819380199
1.560253	2.1220525989966
1.561279	2.04530540699574
1.562304	2.02121488703077
1.563329	2.01124611538245
1.564355	1.97706231744981
1.56538	1.95649294659939
1.566406	1.98880150617531
1.567431	1.98655827916037
1.568456	2.01853132839696
1.569482	1.97427722549925
1.570507	2.05609026586864
1.571533	2.01692180885405
1.572558	1.98657444436724
1.573583	2.16813820513477
1.574609	2.13831636672056
1.575634	2.16205837114958
1.57666	2.2261908007166
1.577685	2.28593780810347
1.57871	2.26218117500124
1.579736	2.24062579746374
1.580761	2.20255984331732
1.581786	2.13644898701959
1.582812	2.04835967220983
1.583837	1.9320651650106
1.584863	1.88027357654279
1.585888	1.88727887023655
1.586913	1.88270044715376
1.587939	1.89499339990149
1.588964	1.87928381950892
1.58999	1.84697977331778
1.591015	1.931156462226
1.59204	1.92947417538795
1.593066	1.97160379782678
1.594091	1.96087483236205
1.595117	1.95338222401173
1.596142	1.95523769789436
1.597167	1.89969277240611
1.598193	1.92416675872068
1.599218	1.92036804803897
1.600243	1.93293530244677
1.601269	1.92479561613155
1.602294	1.84876129280621
1.60332	1.73233666460571
1.604345	1.65088499518712
1.60537	1.67060321294585
1.606396	1.68490237938731
1.607421	1.7385693622513
1.608447	1.74889588219218
1.609472	1.73721398355362
1.610497	1.81024813619642
1.611523	1.78616090613584
1.612548	1.81761089157627
1.613574	1.94996741520502
1.614599	1.92003432475522
1.615624	2.01848197049491
1.61665	2.04958440781052
1.617675	2.05845726679443
1.6187	2.15302243767723
1.619726	2.10021300536856
1.620751	2.08839555850217
1.621777	2.08705482924072
1.622802	2.07447578323532
1.623827	2.0372939125652
1.624853	2.01099560761021
1.625878	2.01718535800264
1.626904	2.06024298828585
1.627929	2.10236432171876
1.628954	2.04067198853751
1.62998	2.05310166295455
1.631005	2.07412998360298
1.632031	2.05726377618136
1.633056	2.10664783123758
1.634081	2.09874735994712
1.635107	2.10657706859669
1.636132	2.07367017653341
1.637158	2.14370344502219
1.638183	2.16152150573919
1.639208	2.23554453035385
1.640234	2.26910921690109
1.641259	2.38343325238619
1.642284	2.34869597307208
1.64331	2.31556122634665
1.644335	2.28777380747477
1.645361	2.24540742165576
1.646386	2.17832225920087
1.647411	2.15122718489564
1.648437	2.21843867538997
1.649462	2.2133748032081
1.650488	2.29015880461244
1.651513	2.30832276223399
1.652538	2.26607980254999
1.653564	2.3573877308574
1.654589	2.33822245766436
1.655615	2.31720510779625
1.65664	2.34102359560279
1.657665	2.27793965340283
1.658691	2.28430094827765
1.659716	2.15557015466239
1.660741	2.15935380156959
1.661767	2.20211856326607
1.662792	2.20000784957009
1.663818	2.16491071583831
1.664843	2.17515684891877
1.665868	2.1748240324624
1.666894	2.19382931061193
1.667919	2.13012863918127
1.668945	2.16265414579686
1.66997	2.27673740781047
1.670995	2.1505606413782
1.672021	2.21038988390487
1.673046	2.22465294214519
1.674072	2.22137322076958
1.675097	2.23780217392352
1.676122	2.24072633360257
1.677148	2.13098801888748
1.678173	2.11450371281778
1.679199	1.99282407119571
1.680224	2.00848195941009
1.681249	2.04871893291393
1.682275	2.02918068099664
1.6833	2.04713925027021
1.684325	2.04954016327996
1.685351	2.07115980871294
1.686376	2.06995330094304
1.687402	2.08356703445942
1.688427	2.10007382044032
1.689452	2.03844673301403
1.690478	2.01306959529541
1.691503	1.95763996410397
1.692529	2.00603737612563
1.693554	2.09278590365125
1.694579	2.02156893632515
1.695605	2.00833829657854
1.69663	1.96785624970372
1.697656	2.08937884300746
1.698681	2.02174262088691
1.699706	2.01114455332824
1.700732	1.99967443561021
1.701757	1.97878148659143
1.702782	1.96648809703066
1.703808	1.85537515425298
1.704833	1.76820511220549
1.705859	1.71717320451636
1.706884	1.70976202940287
1.707909	1.71912061356678
1.708935	1.73499030348789
1.70996	1.75723240939992
1.710986	1.80651848870971
1.712011	1.8448804796373
1.713036	1.79731595851491
1.714062	1.78894057637023
1.715087	1.82977243878795
1.716113	1.79166347153471
1.717138	1.7978859287746
1.718163	1.78166702725879
1.719189	1.77972456706024
1.720214	1.78801712247115
1.721239	1.73539023422271
1.722265	1.64957724460087
1.72329	1.53365379789143
1.724316	1.52120851674411
1.725341	1.48175604654307
1.726366	1.48941878134458
1.727392	1.47506969041903
1.728417	1.46901794286294
1.729443	1.48091169797908
1.730468	1.46887659671574
1.731493	1.45206286885328
1.732519	1.52919653979312
1.733544	1.52353555791947
1.73457	1.59248024586438
1.735595	1.54188614854847
1.73662	1.51332817508665
1.737646	1.48948527802414
1.738671	1.45769009421819
1.739697	1.43739273300967
1.740722	1.39766264751191
1.741747	1.39030598144797
1.742773	1.34366980657266
1.743798	1.40904197127951
1.744823	1.39822708624677
1.745849	1.37476838785526
1.746874	1.38164345055308
1.7479	1.41684996718186
1.748925	1.45047985532254
1.74995	1.39650359506396
1.750976	1.52384379306842
1.752001	1.45585366378732
1.753027	1.49286008793915
1.754052	1.47704132478473
1.755077	1.43187925217527
1.756103	1.43615745564302
1.757128	1.38176203236212
1.758154	1.38967676113197
1.759179	1.35164379681122
1.760204	1.35781047165472
1.76123	1.32236421353503
1.762255	1.35389025766871
1.76328	1.34178628712763
1.764306	1.32641904407957
1.765331	1.30420931371887
1.766357	1.34285308563865
1.767382	1.31681324804158
1.768407	1.26695804206107
1.769433	1.2270961045667
1.770458	1.21791684099323
1.771484	1.22951219345316
1.772509	1.19196349463442
1.773534	1.14232326295984
1.77456	1.1565251375519
1.775585	1.15178169992285
1.776611	1.12324187113677
1.777636	1.06247642795441
1.778661	1.05332553696993
1.779687	0.97866656755159
1.780712	0.941269247028511
1.781738	0.913674745421
1.782763	0.864247882690059
1.783788	0.822899535415843
1.784814	0.806953096624841
1.785839	0.867261956652395
1.786864	0.891758772109375
1.78789	0.912411386967359
1.788915	0.986463130837935
1.789941	1.01282566195175
1.790966	0.984704135336016
1.791991	0.943032228719236
1.793017	0.887057397279533
1.794042	0.866060120164969
1.795068	0.794338268796331
1.796093	0.914181097339756
1.797118	0.859435668111872
1.798144	0.789438084719707
1.799169	0.75520957233903
1.800195	0.783790371808072
1.80122	0.725177012491226
1.802245	0.756642566785718
1.803271	0.804216313083302
1.804296	0.875568821891381
1.805321	0.825861132624729
1.806347	0.903589792643299
1.807372	0.922385750413611
1.808398	0.903288064108289
1.809423	0.941776142445141
1.810448	0.911090982121681
1.811474	0.857356989845047
1.812499	0.761957154676961
1.813525	0.797450825087431
1.81455	0.842436025544219
1.815575	0.776689779923709
1.816601	0.769226065056678
1.817626	0.764727515480484
1.818652	0.769990344761452
1.819677	0.754991447510765
1.820702	0.871167420973053
1.821728	0.870028719894311
1.822753	0.835647229286791
1.823778	0.851156518487757
1.824804	0.8417453697363
1.825829	0.832166147361457
1.826855	0.777367878728295
1.82788	0.771929455065241
1.828905	0.758475881416779
1.829931	0.751594889273976
1.830956	0.788520185222463
1.831982	0.752293862682316
1.833007	0.744698926102979
1.834032	0.765893702875288
1.835058	0.750808267872648
1.836083	0.7805994060024
1.837109	0.76700867752386
1.838134	0.804310439534848
1.839159	0.763984515428386
1.840185	0.831145836507246
1.84121	0.837011191172125
1.842236	0.841721464486073
1.843261	0.822296126136067
1.844286	0.777718389640736
1.845312	0.778327018631404
1.846337	0.734659578434121
1.847362	0.722293238196659
1.848388	0.737344796975919
1.849413	0.727868812412161
1.850439	0.736078471304262
1.851464	0.748486166144478
1.852489	0.728184864453698
1.853515	0.823804547612339
1.85454	0.758250405992882
1.855566	0.797598568396599
1.856591	0.747140187103023
1.857616	0.764212936233619
1.858642	0.746850835362276
1.859667	0.762386450957369
1.860693	0.775202176883231
1.861718	0.781097939570762
1.862743	0.753860771826635
1.863769	0.728358195343402
1.864794	0.722633172837678
1.865819	0.719992498493769
1.866845	0.752949690812474
1.86787	0.747657185150929
1.868896	0.697772247787958
1.869921	0.717113238455685
1.870946	0.769078999620221
1.871972	0.803770872946787
1.872997	0.786070170023243
1.874023	0.790116124217206
1.875048	0.804852374145619
1.876073	0.767130883052786
1.877099	0.769328327697778
1.878124	0.705460606220262
1.87915	0.628423654484688
1.880175	0.728455790884368
1.8812	0.726276379203296
1.882226	0.660442173830018
1.883251	0.641118747522056
1.884277	0.63929159210408
1.885302	0.666243926980156
1.886327	0.644422885317778
1.887353	0.685961744523805
1.888378	0.7194916738663
1.889403	0.756277373897223
1.890429	0.764816037909673
1.891454	0.746499345314716
1.89248	0.741900990549723
1.893505	0.675301566832841
1.89453	0.616052411523736
1.895556	0.626029658094908
1.896581	0.700943380239417
1.897607	0.675353137261537
1.898632	0.608382861652693
1.899657	0.5834976502695
1.900683	0.519404671539148
1.901708	0.57655488025371
1.902734	0.584648376421769
1.903759	0.645092882036145
1.904784	0.633037299212566
1.90581	0.691339744615287
1.906835	0.72744973491299
1.90786	0.665116626164543
1.908886	0.638912227324325
1.909911	0.561979397772285
1.910937	0.513917323928528
1.911962	0.61715603596008
1.912987	0.607812687983963
1.914013	0.552167371397641
1.915038	0.495721144323187
1.916064	0.484253831492627
1.917089	0.522674907870849
1.918114	0.56249931626426
1.91914	0.606515905957136
1.920165	0.654021605712304
1.921191	0.661917423829438
1.922216	0.678560591800327
1.923241	0.695109954067436
1.924267	0.640051513410476
1.925292	0.582126444769115
1.926317	0.555013784836746
1.927343	0.59177717069499
1.928368	0.60621383452479
1.929394	0.595451590703098
1.930419	0.588304387434005
1.931444	0.537933927797898
1.93247	0.56617919623711
1.933495	0.555696369930495
1.934521	0.560367798619419
1.935546	0.583874414928484
1.936571	0.627367428648356
1.937597	0.641073744444062
1.938622	0.61087814440201
1.939648	0.604663599529565
1.940673	0.578363238618258
1.941698	0.556643726082177
1.942724	0.558195324027576
1.943749	0.576361472035475
1.944775	0.587851954934242
1.9458	0.559861934069499
1.946825	0.509310559963779
1.947851	0.488237671685184
1.948876	0.484988367783311
1.949901	0.478772179317157
1.950927	0.499241002485596
1.951952	0.543470374250934
1.952978	0.538525294197942
1.954003	0.5766614631684
1.955028	0.575006952435509
1.956054	0.55129314865369
1.957079	0.516307781591136
1.958105	0.481776999859946
1.95913	0.50172756031781
1.960155	0.533483115794605
1.961181	0.497977048256333
1.962206	0.467245576891855
1.963232	0.467112506597597
1.964257	0.445413722272866
1.965282	0.466082084791735
1.966308	0.473810593953177
1.967333	0.474622827825095
1.968358	0.504921279363833
1.969384	0.516357942994751
1.970409	0.498089972633559
1.971435	0.481311093369455
1.97246	0.49045590716828
1.973485	0.499305859003809
1.974511	0.517113661448042
1.975536	0.503778353552641
1.976562	0.480438577861656
1.977587	0.480425404315376
1.978612	0.460818402385202
1.979638	0.461195507378433
1.980663	0.426744545203409
1.981689	0.45185179893682
1.982714	0.480536054643333
1.983739	0.515020386478846
1.984765	0.498489306688511
1.98579	0.509696647679431
1.986816	0.506192833887531
1.987841	0.535293496747691
1.988866	0.508327880603975
1.989892	0.499741797111919
1.990917	0.482412775820479
1.991942	0.474840799303988
1.992968	0.480711129327468
1.993993	0.467244416818275
1.995019	0.511229086000494
1.996044	0.478395730035399
1.997069	0.504943032689352
1.998095	0.510911681556891
1.99912	0.492818686409972
2.000146	0.492373349559742
2.001171	0.490106261339243
2.002196	0.512436294989123
2.003222	0.508727908994463
2.004247	0.489053178484436
2.005273	0.46607773938562
2.006298	0.466688356316475
2.007323	0.439750709363612
2.008349	0.460982643588031
2.009374	0.439526578013453
2.010399	0.478475714961972
2.011425	0.488675857318581
2.01245	0.498203079025508
2.013476	0.504274238812861
2.014501	0.476488736925114
2.015526	0.475030976200132
2.016552	0.509837705647065
2.017577	0.516027211791006
2.018603	0.475687405497234
2.019628	0.480909905268887
2.020653	0.43113114012356
2.021679	0.423706898023457
2.022704	0.412925566722624
2.02373	0.44341208590556
2.024755	0.455504575394386
2.02578	0.404956533526106
2.026806	0.405425305847341
2.027831	0.403389207349927
2.028856	0.39532911410177
2.029882	0.389416486012919
2.030907	0.416645763299641
2.031933	0.424797651349922
2.032958	0.417448627719064
2.033983	0.43690876978716
2.035009	0.447591975128156
2.036034	0.417231253069865
2.03706	0.419354055281215
2.038085	0.396193355113543
2.03911	0.443685093011158
2.040136	0.415915047704817
2.041161	0.416896953267027
2.042187	0.412949370772493
2.043212	0.438384292674327
2.044237	0.434820828299255
2.045263	0.459561821561639
2.046288	0.475025513642131
2.047314	0.444912786658116
2.048339	0.443242103696921
2.049364	0.395839802183661
2.05039	0.406029105654866
2.051415	0.399800041545833
2.05244	0.406118052953781
2.053466	0.430460843965186
2.054491	0.432096537961067
2.055517	0.387244401093098
2.056542	0.348747725036451
2.057567	0.380086687347308
2.058593	0.451387115436409
2.059618	0.463485977779112
2.060644	0.443552202274524
2.061669	0.418806207783624
2.062694	0.379422560124724
2.06372	0.366105145714302
2.064745	0.384042770715631
2.065771	0.413735915062072
2.066796	0.413533718070244
2.067821	0.421787218408168
2.068847	0.395671856447679
2.069872	0.363709608472652
2.070897	0.378283427263448
2.071923	0.422159073812054
2.072948	0.416277672644426
2.073974	0.37385704450997
2.074999	0.347396560310677
2.076024	0.347084350744383
2.07705	0.329241732645453
2.078075	0.368717787558358
2.079101	0.383561449634684
2.080126	0.378674734002098
2.081151	0.388535083874031
2.082177	0.362820195347027
2.083202	0.331229759586016
2.084228	0.311850245759804
2.085253	0.325533211843984
2.086278	0.347846068771864
2.087304	0.343109535368241
2.088329	0.354175343902565
2.089355	0.345598005880775
2.09038	0.295717332302741
2.091405	0.324779792427946
2.092431	0.315321772379295
2.093456	0.325528566985234
2.094481	0.308546722219261
2.095507	0.292084471869271
2.096532	0.331046969285704
2.097558	0.304829456672366
2.098583	0.303900872667194
2.099608	0.296436491119987
2.100634	0.305158815459
2.101659	0.303176600870081
2.102685	0.319396038574649
2.10371	0.304421828198259
2.104735	0.295606977712807
2.105761	0.264189848688741
2.106786	0.290768051672841
2.107812	0.307498850823544
2.108837	0.284690753585127
2.109862	0.294083642639301
2.110888	0.287272243731169
2.111913	0.248478081604298
2.112938	0.270044000970675
2.113964	0.27790650120474
2.114989	0.272552363320984
2.116015	0.288060674881234
2.11704	0.282089427790781
2.118065	0.248065049142861
2.119091	0.245991668540393
2.120116	0.262273569480819
2.121142	0.263553929977832
2.122167	0.246729659086079
2.123192	0.255616200347033
2.124218	0.250941015621281
2.125243	0.237821254481486
2.126269	0.266448644790628
2.127294	0.237893080907243
2.128319	0.271641274314601
2.129345	0.28103943685487
2.13037	0.221205180217395
2.131395	0.254948247634724
2.132421	0.226286431607731
2.133446	0.215052153170434
2.134472	0.212630842603241
2.135497	0.228315733389136
2.136522	0.241472112249531
2.137548	0.22565892829352
2.138573	0.203860106245692
2.139599	0.230470459712866
2.140624	0.228031368414962
2.141649	0.279884121961661
2.142675	0.239825424020625
2.1437	0.242813451788014
2.144726	0.221313244407176
2.145751	0.192160448726423
2.146776	0.228678489677648
2.147802	0.219824532790343
2.148827	0.240180122069354
2.149853	0.210074471900348
2.150878	0.199835316947204
2.151903	0.196272970998239
2.152929	0.199120987790639
2.153954	0.214367535386556
2.154979	0.239786490821298
2.156005	0.203975041031323
2.15703	0.207011535507233
2.158056	0.174618648060975
2.159081	0.192384672837963
2.160106	0.194349991889405
2.161132	0.209653161115407
2.162157	0.171992017142834
2.163183	0.157423234250309
2.164208	0.149594170871221
2.165233	0.151520274928716
2.166259	0.189603703197089
2.167284	0.170381025236556
2.16831	0.140281285236669
2.169335	0.13918758293598
2.17036	0.171714068083375
2.171386	0.160026820881234
2.172411	0.190550202356229
2.173436	0.144798991231846
2.174462	0.147600670281505
2.175487	0.113641883382873
2.176513	0.13875033091102
2.177538	0.117887010711062
2.178563	0.171949079536734
2.179589	0.121935373401526
2.180614	0.13940063962289
2.18164	0.0883651130886619
2.182665	0.11939562626059
2.18369	0.130375534277341
2.184716	0.169300765765841
2.185741	0.150780082897817
2.186767	0.137019766906245
2.187792	0.118312616207458
2.188817	0.150716980804801
2.189843	0.143179307080945
2.190868	0.145273122938822
2.191893	0.11503584142353
2.192919	0.12753213386544
2.193944	0.105184113439896
2.19497	0.133828864129165
2.195995	0.134559963227849
2.19702	0.129803292541088
2.198046	0.1210773515051
2.199071	0.101701185522851
2.200097	0.10455943513385
2.201122	0.115424700268638
2.202147	0.118578236747796
2.203173	0.116678865465966
2.204198	0.126822549382728
2.205224	0.105140988610943
2.206249	0.112839535805129
2.207274	0.127567844792443
2.2083	0.119082320736012
2.209325	0.101829810665673
2.210351	0.099946578879032
2.211376	0.102971463372514
2.212401	0.103512907533747
2.213427	0.0882737102092718
2.214452	0.0815145933849621
2.215477	0.0810105432853286
2.216503	0.0854564757441032
2.217528	0.111885165931825
2.218554	0.102388884013766
2.219579	0.103892479624855
2.220604	0.100149515988814
2.22163	0.118357791167143
2.222655	0.061742686130655
2.223681	0.0612013320781313
2.224706	0.0803490053763586
2.225731	0.0871737819504196
2.226757	0.0742693098129624
2.227782	0.0664465592881516
2.228808	0.0768934153633834
2.229833	0.0787003967932081
2.230858	0.0572436272096065
2.231884	0.0815662601231085
2.232909	0.102081173365453
2.233934	0.0463996923392494
2.23496	0.0572401785365839
2.235985	0.0322735051655456
2.237011	0.0631240273270895
2.238036	0.0635424221729468
2.239061	0.0742937073205867
2.240087	0.0797322429539769
2.241112	0.0465353494181294
2.242138	0.0501880129573208
2.243163	0.0369905116158756
2.244188	0.0660888255482248
2.245214	0.0704446640994547
2.246239	0.0575893251747726
2.247265	0.0409221427507962
2.24829	0.0434379727410534
2.249315	0.071311400030397
2.250341	0.0524182796990306
2.251366	0.0530211672535903
2.252392	0.0685069512924382
2.253417	0.0287743798060445
2.254442	0.0266236608115357
2.255468	0.0370556378038066
2.256493	0.0499755351043468
2.257518	0.0590149943659016
2.258544	0.0194092686519943
2.259569	0.00747854495985315
2.260595	0.0567552880597253
2.26162	0.0395838180467587
2.262645	0.0407325229106202
2.263671	0.0314471364334074
2.264696	0.067260314394547
2.265722	0.0532999156524024
2.266747	0.0326893279762754
2.267772	0.0425173051425475
2.268798	0.0473878167865085
2.269823	0.011039865290086
2.270849	0.0148538406374956
2.271874	0.0274804340880198
2.272899	0.0388600625926537
2.273925	0.0116350115453772
2.27495	0.0354950429374047
2.275975	0.042472668292323
2.277001	0.0236173849172617
2.278026	0.0403437612237493
2.279052	0.0584710718291635
2.280077	0.0256001078132633
2.281102	0.0418053737660674
2.282128	0.0320073412270529
2.283153	0.00630083125556565
2.284179	0.0401083107597229
2.285204	0.012712170832464
2.286229	0.0416890201707416
2.287255	0.0591702962516515
2.28828	0.0274515510673222
2.289306	0.0392906096797979
2.290331	0.00768415221541485
2.291356	0.0121533004250378
2.292382	0.0266939493420606
2.293407	0.0351662534312898
2.294433	0.04435194760366
2.295458	0.0201602026580878
2.296483	0.00760680284410238
2.297509	0.029372670733185
2.298534	0.0335432720011078
2.299559	0.0452143428991211
2.300585	0.0157298046928276
2.30161	0.0559397275650901
2.302636	0.019014867732556
2.303661	0.015523636349799
2.304686	0.013160375359958
2.305712	0.0105496027225894
2.306737	0.0220448477342076
2.307763	0.0323839054873943
2.308788	0.0427878601657599
2.309813	0.0387570057973549
2.310839	0.013832292719266
2.311864	0.00211535473538953
2.31289	0.0230368280523882
2.313915	0.036121892796613
2.31494	0.00959278706360399
2.315966	0.0155572412321692
2.316991	0.0123534947071807
2.318016	0.0101009730116841
2.319042	0.0404781228481324
2.320067	0.0258604984654995
2.321093	0.0334690429909192
2.322118	0.0263749548295746
2.323143	0.00470000050923076
2.324169	0.00693507955560691
2.325194	0.0177941735880969
2.32622	0.00735080388592119
2.327245	0.0216226595183964
2.32827	0.0113656082639486
2.329296	0.00467738118730155
2.330321	0.0344081871164219
2.331347	0.0148049429820322
2.332372	0.0110751804636488
2.333397	0.0197350127697289
2.334423	0.0339960763295354
2.335448	0.0119272198925062
2.336473	0.0160952885352508
2.337499	0.00956720397309987
2.338524	0.0250469431032417
2.33955	0.0148525606327922
2.340575	0.0174588096804364
2.3416	0.0138509059223964
2.342626	0.0106137213187233
2.343651	0.0267136020863979
2.344677	0.00282627455495622
2.345702	0.0027004591034126
2.346727	0.0460221228399125
2.347753	0.0259155237396218
2.348778	0.0120581915930591
2.349804	0.0297409077876254
2.350829	0.0316905559788061
2.351854	0.0119047162822663
2.35288	0.0185368010011254
2.353905	0.0357708296533545
2.354931	0.0108520357481354
2.355956	0.0460571650425914
2.356981	0.0248958090334839
2.358007	0.013642013510975
2.359032	0.00897529731506299
2.360057	0.0509053047275059
2.361083	0.0172014545246756
2.362108	0.0163674285457316
2.363134	0.00654909828412408
2.364159	0.0280175163212439
2.365184	0.0194134610367204
2.36621	0.029700309266277
2.367235	0.0459268753689482
2.368261	0.00597820313338155
2.369286	0.00858139047500841
2.370311	0.022413294494388
2.371337	0.0229734223787952
2.372362	0.013528204991395
2.373388	0.0118815656012043
2.374413	0.00837985878649098
2.375438	0.0216901527695893
2.376464	0.0135719974041312
2.377489	0.00502528682282564
2.378514	0.0145329279609684
2.37954	0.0184151177224801
2.380565	0.0385300749252425
2.381591	0.0116269404264175
2.382616	0.014726760836804
2.383641	0.0196270158233827
2.384667	0.0239677646878657
2.385692	0.0349771249499441
2.386718	0.0206951744988686
2.387743	0.00769621807713022
2.388768	0.0318505267843987
2.389794	0.00503909317626545
2.390819	0.0307169103887061
2.391845	0.0199589394410204
2.39287	0.00286102091163591
2.393895	0.0146132358045393
2.394921	0.00986880639587149
2.395946	0.0162027777406945
2.396972	0.00661998296394069
2.397997	0.00594779128147155
2.399022	0.0131730721053072
2.400048	0.0375336216712336
2.401073	0.029727060387568
2.402098	0.0341279249157929
2.403124	0.0278721996520812
2.404149	0.0342452687927877
2.405175	0.0086126312470046
2.4062	0.012326679238343
2.407225	0.0232012555278587
2.408251	0.0169695820199821
2.409276	0.0215491771048586
2.410302	0.00784725358987493
2.411327	0.0130963492488356
2.412352	0.00725680536472627
2.413378	0.0182041226609852
2.414403	0.015664259304045
2.415429	0.028069209628096
2.416454	0.02448920043034
2.417479	0.0212294479056074
2.418505	0.0141999384268929
2.41953	0.0106959165999614
2.420555	0.0252567212151323
2.421581	0.0162535784213477
2.422606	0.0157110385731899
2.423632	0.0228393972190245
2.424657	0.0281225214868031
2.425682	0.0205911467738176
2.426708	0.0282905729781954
2.427733	0.00773562963607501
2.428759	0.0133680685948261
2.429784	0.031380171952346
2.430809	0.010942496432918
2.431835	0.0281856546526875
2.43286	0.00761974181448096
2.433886	0.0154883803203513
2.434911	0.0163815531902918
2.435936	0.0124959360861469
2.436962	0.0104346821866562
2.437987	0.00614655174129528
2.439012	0.00983534496473957
2.440038	0.0209976075298111
2.441063	0.0124377869477582
2.442089	0.0293878103215551
2.443114	0.0127162174646471
2.444139	0.00625912907352365
2.445165	0.0106617482481359
2.44619	0.00710457435069413
2.447216	0.0130254729658638
2.448241	0.00970308243240353
2.449266	0.0124888018297113
2.450292	0.00215690190070712
2.451317	0.0227624960631298
2.452343	0.00438929009016732
2.453368	0.0228955133718505
2.454393	0.00999716564102131
2.455419	0.013545912828674
2.456444	0.0252725354378831
2.45747	0.0173293923810879
2.458495	0.0234066516466914
2.45952	0.0213395608758662
2.460546	0.0251044932303359
2.461571	0.00932387701034848
2.462596	0.0110831402163505
2.463622	0.0203731164124995
2.464647	0.0165505084638751
2.465673	0.019300058531818
2.466698	0.0169844844455443
2.467723	0.0131935955886576
2.468749	0.028374099451373
2.469774	0.0069046020951225
2.4708	0.0143917171821329
2.471825	0.0279744228481805
2.47285	0.0132544730438143
2.473876	0.029535535761917
2.474901	0.00709946778239566
2.475927	0.0342943412380016
2.476952	0.0284661481539354
2.477977	0.0374837955588598
2.479003	0.00677436110168332
2.480028	0.00131346419606514
2.481053	0.0185575823603314
2.482079	0.0107267858326689
2.483104	0.0348433529801678
2.48413	0.0168038094339977
2.485155	0.0161284476632011
2.48618	0.0146034320242144
2.487206	0.00360235533468399
2.488231	0.00368619185480761
2.489257	0.0115738596811304
2.490282	0.010334392311494
2.491307	0.00948969951765475
2.492333	0.0201596450661141
2.493358	0.023556992846253
2.494384	0.0138972612916021
2.495409	0.00824958814283175
2.496434	0.0176589122275781
2.49746	0.0150145020910406
2.498485	0.0274679173773987
2.49951	0.00550837043651677
2.500536	0.00525893173313183
2.501561	0.0126748660098477
2.502587	0.0248397125177648
2.503612	0.00946076913279
2.504637	0.0146614044764178
2.505663	0.016306469949662
2.506688	0.0197583878979343
2.507714	0.028253273257157
2.508739	0.0209181936648872
2.509764	0.013070205408471
2.51079	0.0144402013503872
2.511815	0.0173765034271685
2.512841	0.0110311064205236
2.513866	0.0143448120791234
2.514891	0.011229316516811
2.515917	0.0106717313924254
2.516942	0.00601961929405548
2.517968	0.00694267184765764
2.518993	0.00720451835733576
2.520018	0.0372230424042219
2.521044	0.0125456050761557
2.522069	0.0250293229877318
2.523094	0.00447897822923599
2.52412	0.0189949231697085
2.525145	0.0158540753527919
2.526171	0.0105120475620217
2.527196	0.0217635635002388
2.528221	0.013231127130655
2.529247	0.039390495323136
2.530272	0.00457874221336843
2.531298	0.0232941578439915
2.532323	0.016147013520252
2.533348	0.00252797399326437
2.534374	0.0178095333173275
2.535399	0.0124131192254333
2.536425	0.0074894472289205
2.53745	0.00840345120353442
2.538475	0.0332769335123671
2.539501	0.0239636976398423
2.540526	0.025875148942565
2.541551	0.0263508011026197
2.542577	0.00971252947456851
2.543602	0.00574321698796807
2.544628	0.00397210008857833
2.545653	0.0191579601589444
2.546678	0.0268366749259758
2.547704	0.0112184210206554
2.548729	0.00270982882507235
2.549755	0.0267856377431339
2.55078	0.0229728953113604
[truncated: 48 more rows]
