# Supplementary material for: Nanoscale magnonic Fabry-Pérot resonator for low-loss spin-wave manipulation
Source: Nat Commun. 2021 Apr 16;12:2293. doi: 10.1038/s41467-021-22520-6 (PMC8052321; doi:10.1038/s41467-021-22520-6)
Supplement: Supplementary file 4 — Source Data [file 41467_2021_22520_MOESM4_ESM.zip › Source data/FigS12/FigS12d_s12.txt]

0.5010254	0.0634516740356194
0.5020508	0.0506706008414246
0.5030762	0.0413687969882712
0.5041016	0.119251768771327
0.505127	0.112080977338931
0.5061523	0.137335045220056
0.5071777	0.0950377973842055
0.5082031	0.0800712192579337
0.5092285	0.0943890407066023
0.5102539	0.0221469591558778
0.5112793	0.0927477774707049
0.5123047	0.0485864639193435
0.5133301	0.0835079543461294
0.5143555	0.0745382740487791
0.5153809	0.0828145214183177
0.5164062	0.0701156571274355
0.5174316	0.121221621427305
0.518457	0.021399653606272
0.5194824	0.122863593437692
0.5205078	0.0869777976263949
0.5215332	0.0722386864046726
0.5225586	0.0892407548227389
0.523584	0.162979931978569
0.5246094	0.100071759824491
0.5256348	0.0639415971494433
0.5266601	0.0339769639633164
0.5276855	0.108242208617149
0.5287109	0.0537611759840398
0.5297363	0.0936806202363547
0.5307617	0.0763950685185189
0.5317871	0.0458529887921671
0.5328125	0.0732353120381917
0.5338379	0.0704475757950726
0.5348633	0.0992562956675555
0.5358887	0.0674685929653865
0.536914	0.0529312332862271
0.5379394	0.105756642873484
0.5389648	0.059901556179667
0.5399902	0.0506487145909963
0.5410156	0.0855648657801109
0.542041	0.103264372799662
0.5430664	0.0461065236423275
0.5440918	0.0710184379023624
0.5451172	0.0697846410633006
0.5461426	0.0682178262896532
0.5471679	0.0639978883724799
0.5481933	0.198152790205288
0.5492187	0.0627082384970628
0.5502441	0.158984345461369
0.5512695	0.0599809376458389
0.5522949	0.08156856109731
0.5533203	0.0358346540117928
0.5543457	0.165453554123828
0.5553711	0.0663166186249812
0.5563965	0.0914401482658347
0.5574218	0.0937666378093555
0.5584472	0.109751713025997
0.5594726	0.0537833181290714
0.560498	0.0721025798521884
0.5615234	0.0715921960244746
0.5625488	0.0402284321504194
0.5635742	0.118014700938283
0.5645996	0.0493774301921317
0.565625	0.0294217044816354
0.5666504	0.072458664271666
0.5676757	0.0269139512727303
0.5687011	0.0526099717356415
0.5697265	0.0938529955971881
0.5707519	0.109187386262509
0.5717773	0.0403265210345314
0.5728027	0.123120511375717
0.5738281	0.0766174859127301
0.5748535	0.0609182773539568
0.5758789	0.0506787084170394
0.5769043	0.0142815719497872
0.5779296	0.0850067382645241
0.578955	0.0356676568987227
0.5799804	0.0405329760119189
0.5810058	0.144956651940588
0.5820312	0.0884124504615381
0.5830566	0.03923861445722
0.584082	0.0131183683592789
0.5851074	0.0159107780721706
0.5861328	0.0973162320436067
0.5871582	0.104145675352535
0.5881835	0.0522416309334643
0.5892089	0.0695226944150191
0.5902343	0.0541060098424796
0.5912597	0.0524875457062082
0.5922851	0.0817178599732941
0.5933105	0.0437099030097128
0.5943359	0.0531271787511809
0.5953613	0.0206070692820813
0.5963867	0.0213663534166619
0.5974121	0.0275973337574064
0.5984374	0.0551790585289836
0.5994628	0.0498806104084994
0.6004882	0.145487672042152
0.6015136	0.0300509480920545
0.602539	0.0899975496736467
0.6035644	0.120261824218255
0.6045898	0.0833211470619854
0.6056152	0.0272812926874149
0.6066406	0.110996380601532
0.607666	0.0682375376117385
0.6086913	0.0823862123315091
0.6097167	0.0589622394412568
0.6107421	0.0969871309417265
0.6117675	0.124095068722573
0.6127929	0.0500613492605643
0.6138183	0.159139819013974
0.6148437	0.0615816787339995
0.6158691	0.0645105323253723
0.6168945	0.0564923805093027
0.6179199	0.0479354125151177
0.6189452	0.0107790058227464
0.6199706	0.0706922381462095
0.620996	0.0430828883044823
0.6220214	0.109883421276609
0.6230468	0.0605983079386652
0.6240722	0.0614634017935983
0.6250976	0.146713442010356
0.626123	0.0880536786466261
0.6271484	0.0418467777240542
0.6281738	0.0191022210801357
0.6291991	0.0617468240662732
0.6302245	0.101263090455057
0.6312499	0.0774938599933906
0.6322753	0.0540099668948732
0.6333007	0.053434493779686
0.6343261	0.0657836017922103
0.6353515	0.0489330163053475
0.6363769	0.0872173154451597
0.6374023	0.0988295882025241
0.6384277	0.0255566505711723
0.639453	0.0346191652132399
0.6404784	0.0418667381453416
0.6415038	0.0441722711652842
0.6425292	0.0729794388529482
0.6435546	0.079747427908933
0.64458	0.0392523173362218
0.6456054	0.0565703259665569
0.6466308	0.101805711704278
0.6476562	0.00792140242615321
0.6486816	0.0375508796453905
0.6497069	0.0766465182905924
0.6507323	0.0852333216187015
0.6517577	0.0205301193596384
0.6527831	0.0412322473937694
0.6538085	0.0574242309739094
0.6548339	0.0693328238460406
0.6558593	0.0541831291547716
0.6568847	0.0194555875311563
0.6579101	0.0591710367489991
0.6589355	0.0695011916926331
0.6599608	0.0156997816182877
0.6609862	0.0269706008683474
0.6620116	0.0407619189936612
0.663037	0.0985374112265235
0.6640624	0.139890651784441
0.6650878	0.0461892124162586
0.6661132	0.0553188777019789
0.6671386	0.0540447946486181
0.668164	0.0580703783883263
0.6691894	0.0328817479061196
0.6702147	0.0587900790578861
0.6712401	0.0203823705521855
0.6722655	0.0272990400304791
0.6732909	0.0544782716469439
0.6743163	0.076651612054647
0.6753417	0.015300362799452
0.6763671	0.0264887169628556
0.6773925	0.0293170532175958
0.6784179	0.106287852972503
0.6794433	0.0336374978510726
0.6804686	0.0517815730752263
0.681494	0.0958085441039263
0.6825194	0.0277501601480424
0.6835448	0.0680778155342877
0.6845702	0.0431078353830125
0.6855956	0.0783008200253867
0.686621	0.0287956875604473
0.6876464	0.10053355139027
0.6886718	0.0145232182284507
0.6896972	0.0930075455257395
0.6907225	0.0518523312796734
0.6917479	0.0408564017686641
0.6927733	0.0260849754508318
0.6937987	0.0605298238435924
0.6948241	0.0126804648663598
0.6958495	0.0129444594613326
0.6968749	0.0731544739845609
0.6979003	0.0764281078825075
0.6989257	0.104126215296
0.6999511	0.0160054604796964
0.7009764	0.0329755279108675
0.7020018	0.0356920301798945
0.7030272	0.052367377713117
0.7040526	0.0807967834256006
0.705078	0.10436297758863
0.7061034	0.0507493951434367
0.7071288	0.0633434935953646
0.7081542	0.0254550160318963
0.7091796	0.0232382815288658
0.710205	0.0659270398336532
0.7112303	0.0545710803824562
0.7122557	0.0293318249721987
0.7132811	0.0668720970158601
0.7143065	0.0302816245286032
0.7153319	0.0756211079460451
0.7163573	0.0267019714614975
0.7173827	0.0396525976108224
0.7184081	0.0611059345216788
0.7194335	0.021484648204262
0.7204589	0.0615757337706478
0.7214842	0.0727728265716051
0.7225096	0.0427231683991263
0.723535	0.0163200438613129
0.7245604	0.0345237876367136
0.7255858	0.104536914177181
0.7266112	0.0619858251298328
0.7276366	0.0440078521435891
0.728662	0.0436879886948266
0.7296874	0.0874647646571995
0.7307128	0.102313006589348
0.7317381	0.0359510541998771
0.7327635	0.0550120167955103
0.7337889	0.0428347034240252
0.7348143	0.0201366748615779
0.7358397	0.0353787550446083
0.7368651	0.0717588415996593
0.7378905	0.0319512748100021
0.7389159	0.0196016251488152
0.7399413	0.039282286927124
0.7409667	0.0827774411423167
0.741992	0.009120151071248
0.7430174	0.0912218117104309
0.7440428	0.0310068336163579
0.7450682	0.0459506047941754
0.7460936	0.0266107503137766
0.747119	0.0383595272651002
0.7481444	0.0318508315604868
0.7491698	0.0559593471902892
0.7501952	0.0381688519414308
0.7512206	0.0361385108147264
0.7522459	0.0467757969313116
0.7532713	0.0796373226738625
0.7542967	0.0571432841014804
0.7553221	0.0856444356108329
0.7563475	0.0713219225991287
0.7573729	0.0851317665823475
0.7583983	0.0631007169861976
0.7594237	0.0227488982831719
0.7604491	0.0456138930036058
0.7614745	0.0974883468800287
0.7624998	0.058337643663224
0.7635252	0.0322886570840613
0.7645506	0.0371542509792258
0.765576	0.039867048069995
0.7666014	0.0418837885822692
0.7676268	0.074224303104232
0.7686522	0.0165308142516998
0.7696776	0.0306827298250612
0.770703	0.0387175495419454
0.7717284	0.0931544026780254
0.7727537	0.0386449853772983
0.7737791	0.0266445632303862
0.7748045	0.0117894338143931
0.7758299	0.0322881592646794
0.7768553	0.0601627456743565
0.7778807	0.0726580449522969
0.7789061	0.0459259805620011
0.7799315	0.0466105792609628
0.7809569	0.0122797236027983
0.7819823	0.0343823886454824
0.7830076	0.0354944515982667
0.784033	0.0529674475017439
0.7850584	0.084969468442949
0.7860838	0.0351328347242661
0.7871092	0.0677544812111738
0.7881346	0.00968466265889344
0.78916	0.110304445045012
0.7901854	0.0362674704145754
0.7912108	0.0255746197050924
0.7922362	0.0287912543676183
0.7932615	0.0230843408076839
0.7942869	0.0352247298162101
0.7953123	0.0202019615067473
0.7963377	0.0317670211680747
0.7973631	0.066474160464488
0.7983885	0.024156127697959
0.7994139	0.0562631574668752
0.8004393	0.0342495778496743
0.8014647	0.112104348666611
0.8024901	0.047790800960687
0.8035154	0.0300483308113196
0.8045408	0.00990389880347856
0.8055662	0.0154113712252804
0.8065916	0.103287947871455
0.807617	0.0487963612082428
0.8086424	0.0350342875456744
0.8096678	0.0291420621272586
0.8106932	0.0239875519446733
0.8117186	0.061513262644494
0.812744	0.0557567289433527
0.8137693	0.0797208171612666
0.8147947	0.0525764582810066
0.8158201	0.0502814018267242
0.8168455	0.0520129253783028
0.8178709	0.0703529739168047
0.8188963	0.0504349364861482
0.8199217	0.114551506480655
0.8209471	0.0743504994566553
0.8219725	0.0170251753432273
0.8229979	0.0197025021891383
0.8240232	0.0990700038062884
0.8250486	0.0478562838697219
0.826074	0.0351812366831849
0.8270994	0.0533592441253856
0.8281248	0.0291018253202046
0.8291502	0.0391001852372006
0.8301756	0.0151687271548803
0.831201	0.027955196952853
0.8322264	0.032790200287406
0.8332518	0.0525238350013753
0.8342771	0.0189175828381562
0.8353025	0.0357385146522963
0.8363279	0.133398452359913
0.8373533	0.0199619992098612
0.8383787	0.0371008783950151
0.8394041	0.0393751658755871
0.8404295	0.0349286081030035
0.8414549	0.0219964568013771
0.8424803	0.0520752164302492
0.8435057	0.0205608365109917
0.844531	0.0557102783566259
0.8455564	0.00823758594827059
0.8465818	0.0367213961538842
0.8476072	0.0768078302980953
0.8486326	0.0303382250144372
0.849658	0.0190761169998375
0.8506834	0.0374140426657885
0.8517088	0.00634751886062988
0.8527342	0.0348956152879709
0.8537596	0.108613655361445
0.8547849	0.0541796269524185
0.8558103	0.0397238530723796
0.8568357	0.0251508722241894
0.8578611	0.0812066706112213
0.8588865	0.0411082949508649
0.8599119	0.0420738465222908
0.8609373	0.0301919301577346
0.8619627	0.00134978677975273
0.8629881	0.0341772120312998
0.8640135	0.0303665412950389
0.8650388	0.0344247790832418
0.8660642	0.0231403992354929
0.8670896	0.0188845794673344
0.868115	0.0200830203815487
0.8691404	0.0244419849579284
0.8701658	0.054457761327315
0.8711912	0.0255735529542573
0.8722166	0.0446284983446508
0.873242	0.0629363232338949
0.8742674	0.0427744096759324
0.8752927	0.00408450167095583
0.8763181	0.0277550915753128
0.8773435	0.0111147617749313
0.8783689	0.0159054821017461
0.8793943	0.0515234466882506
0.8804197	0.00991629275951941
0.8814451	0.0604280043663023
0.8824705	0.013439709639144
0.8834959	0.0192831412367416
0.8845213	0.0205870917030745
0.8855466	0.0296209415338568
0.886572	0.0654642013524254
0.8875974	0.0359691034222624
0.8886228	0.0298760570229741
0.8896482	0.0467434347018884
0.8906736	0.0599097916715665
0.891699	0.0528053817129466
0.8927244	0.0182889417912198
0.8937498	0.0297281823881195
0.8947752	0.00715500760714627
0.8958005	0.0359633198354568
0.8968259	0.054082517463318
0.8978513	0.0602714631875194
0.8988767	0.0239375808532761
0.8999021	0.0299129589169978
0.9009275	0.0477326165278586
0.9019529	0.0364908005107109
0.9029783	0.0359332291821595
0.9040037	0.0530392802941084
0.9050291	0.00661342468476613
0.9060544	0.0327098462697335
0.9070798	0.0479429738744991
0.9081052	0.0319260722557223
0.9091306	0.0150889323106383
0.910156	0.0165623173443325
0.9111814	0.0575233659681907
0.9122068	0.0343555356590419
0.9132322	0.0565157528214647
0.9142576	0.0161639630128977
0.915283	0.0332279174874345
0.9163083	0.0262737844511937
0.9173337	0.0368713251626095
0.9183591	0.0122210579609756
0.9193845	0.0248758741806358
0.9204099	0.013659200808257
0.9214353	0.0304835828441507
0.9224607	0.0297660524611579
0.9234861	0.051638922970376
0.9245115	0.0165863470870382
0.9255369	0.0354758934838405
0.9265622	0.0288059335153959
0.9275876	0.0232530162140296
0.928613	0.00972557019746524
0.9296384	0.0210312769949544
0.9306638	0.00323156416679292
0.9316892	0.0267249422995542
0.9327146	0.0195801551606432
0.93374	0.0130764908524697
0.9347654	0.0372770360329922
0.9357908	0.0312745467717781
0.9368161	0.0360674320392927
0.9378415	0.0374297039184189
0.9388669	0.0746690826907851
0.9398923	0.0384167902884064
0.9409177	0.0331885780123659
0.9419431	0.031104614095084
0.9429685	0.0284992545199477
0.9439939	0.0471250928623223
0.9450193	0.0295866546505008
0.9460447	0.0448287238210023
0.94707	0.0026457268102306
0.9480954	0.0414867246587592
0.9491208	0.0282939994562466
0.9501462	0.0238193607367137
0.9511716	0.0295250553811383
0.952197	0.0317834972760988
0.9532224	0.0530148849450765
0.9542478	0.0183157168353958
0.9552732	0.0297445180042054
0.9562986	0.0122040789673866
0.9573239	0.0164615873236204
0.9583493	0.0533922415856855
0.9593747	0.0533886606762897
0.9604001	0.0435148837322717
0.9614255	0.028725607461636
0.9624509	0.0347995109575709
0.9634763	0.0303114858950613
0.9645017	0.0293878072583036
0.9655271	0.0456485494148609
0.9665525	0.0287811478229226
0.9675778	0.05594297649011
0.9686032	0.0543011400443269
0.9696286	0.0299831027561675
0.970654	0.048639359775804
0.9716794	0.0454865523817249
0.9727048	0.0469409848085937
0.9737302	0.0149318631431789
0.9747556	0.0214562631740337
0.975781	0.0242592110072937
0.9768064	0.0485853918207212
0.9778317	0.0586666450429279
0.9788571	0.0369467471941036
0.9798825	0.0566766393963245
0.9809079	0.0164867571366026
0.9819333	0.0744803425190332
0.9829587	0.0362622431026488
0.9839841	0.0268422808154076
0.9850095	0.0400048635272313
0.9860349	0.0305109240917888
0.9870603	0.031586031150226
0.9880856	0.0263642771747569
0.989111	0.0297052607287548
0.9901364	0.0216455790437609
0.9911618	0.0296532835167512
0.9921872	0.0310521523784839
0.9932126	0.0888265939368301
0.994238	0.0260942640767986
0.9952634	0.0282212703429629
0.9962888	0.0111013277299049
0.9973142	0.0247204662471168
0.9983395	0.0434270458642192
0.9993649	0.0891270166016979
1.00039	0.0422365841777824
1.001416	0.0274112347399529
1.002441	0.0358320708272254
1.003466	0.0191921298493426
1.004492	0.0160092075128546
1.005517	0.0143878799088121
1.006543	0.0397620134294656
1.007568	0.00631506676129429
1.008593	0.0445147664430861
1.009619	0.0707946607229048
1.010644	0.0712054570378912
1.01167	0.0146440199316888
1.012695	0.052240470825429
1.01372	0.0503634092227691
1.014746	0.0358047447613665
1.015771	0.0344045263631982
1.016797	0.0242328307017224
1.017822	0.00926259954594546
1.018847	0.0215958091686721
1.019873	0.00914374798374551
1.020898	0.0285018727841172
1.021924	0.032843965251236
1.022949	0.0542156930527942
1.023974	0.0462973632574951
1.025	0.0237368955171901
1.026025	0.0123324777253063
1.02705	0.0243053010572756
1.028076	0.0151337289419461
1.029101	0.040259906870856
1.030127	0.0372811590213462
1.031152	0.0354605258462533
1.032177	0.034646250639194
1.033203	0.0462581559770058
1.034228	0.0231425928221642
1.035254	0.0323127982297626
1.036279	0.0402677403803456
1.037304	0.0284898760919735
1.03833	0.0221779925857054
1.039355	0.0163648706794174
1.040381	0.0202122976830352
1.041406	0.0114878743214966
1.042431	0.0123268754323246
1.043457	0.0311509587603656
1.044482	0.0230297522679629
1.045507	0.0344991624058512
1.046533	0.0200347724133867
1.047558	0.0152447634887164
1.048584	0.0591771372159975
1.049609	0.0247943819119493
1.050634	0.0142317844131173
1.05166	0.00858680735561972
1.052685	0.0124318738110861
1.053711	0.0399335035995503
1.054736	0.0377268506342531
1.055761	0.0509198362576414
1.056787	0.0513297630947824
1.057812	0.0261707127449445
1.058838	0.0144888560195379
1.059863	0.00151600012757641
1.060888	0.0149089562078886
1.061914	0.0392776290053079
1.062939	0.0516718334652187
1.063964	0.0461693066674237
1.06499	0.0353736203360937
1.066015	0.0079540747442162
1.067041	0.018558463050189
1.068066	0.00916808349942958
1.069091	0.0375952666317729
1.070117	0.0522540333560817
1.071142	0.047821915033016
1.072168	0.0362819249321247
1.073193	0.0147069055110644
1.074218	0.0255253277782636
1.075244	0.0297451306073852
1.076269	0.0271000147914812
1.077295	0.0341849196127942
1.07832	0.0425127322194387
1.079345	0.0128958404956961
1.080371	0.00489430093252683
1.081396	0.0454563107520012
1.082422	0.0297358179217606
1.083447	0.0265179004815549
1.084472	0.0630423173806452
1.085498	0.0493922500831539
1.086523	0.050731222572475
1.087548	0.0353647219151996
1.088574	0.0175895647672949
1.089599	0.02260642987855
1.090625	0.0401277265660354
1.09165	0.023719056417187
1.092675	0.0383153567903432
1.093701	0.00703567238405293
1.094726	0.0328642870251113
1.095752	0.0210080372685222
1.096777	0.0208994267650897
1.097802	0.00913674185460715
1.098828	0.0484443412748055
1.099853	0.0296614148060052
1.100879	0.0303531924686145
1.101904	0.0352823090569552
1.102929	0.011034156841388
1.103955	0.0309531671569251
1.10498	0.0451454015203815
1.106005	0.020628579108119
1.107031	0.0172263581585923
1.108056	0.0364063128437871
1.109082	0.00813287064926801
1.110107	0.00314785503617447
1.111132	0.0323065581095805
1.112158	0.024975818022153
1.113183	0.0233099252090713
1.114209	0.0215074791401619
1.115234	0.0109238580669354
1.116259	0.0276794034775135
1.117285	0.0192729002615953
1.11831	0.0291859958631276
1.119336	0.0224131057941988
1.120361	0.013417193852732
1.121386	0.0035714729610774
1.122412	0.0272038943812554
1.123437	0.0249530731365085
1.124463	0.0125434604795815
1.125488	0.00302202883419087
1.126513	0.0265788107901935
1.127539	0.0605731962390008
1.128564	0.0280577496771213
1.129589	0.0061385231732521
1.130615	0.0378760733124299
1.13164	0.0129089327973316
1.132666	0.0259289314713427
1.133691	0.0247898369967412
1.134716	0.0181974380156928
1.135742	0.054413245097238
1.136767	0.0488815484813902
1.137793	0.0457807263570829
1.138818	0.0234724147367478
1.139843	0.0196012454130054
1.140869	0.016699537278559
1.141894	0.0237775888980716
1.14292	0.0146791991652278
1.143945	0.0210813065830774
1.14497	0.0111793168144202
1.145996	0.0437035545319886
1.147021	0.0348528535790472
1.148046	0.0199128588444176
1.149072	0.0139870086046482
1.150097	0.0391834866106348
1.151123	0.0398504836718678
1.152148	0.0140184208737468
1.153173	0.0134615781814051
1.154199	0.0464716360412242
1.155224	0.0228572136931224
1.15625	0.0251251319292919
1.157275	0.0388423903928492
1.1583	0.0236228856049594
1.159326	0.0545914798130047
1.160351	0.0346975854391583
1.161377	0.0845885775075719
1.162402	0.02646268785303
1.163427	0.0291248338544892
1.164453	0.0161548539481173
1.165478	0.0363756783713912
1.166504	0.0237499918366689
1.167529	0.0455781156345214
1.168554	0.0199782859009
1.16958	0.0337151957624155
1.170605	0.0396411022102577
1.17163	0.0392580926236018
1.172656	0.0155286961509827
1.173681	0.00391134198789584
1.174707	0.0265541954615575
1.175732	0.0180277687693735
1.176757	0.00611006244392199
1.177783	0.0350794625758804
1.178808	0.0212511109785127
1.179834	0.0220029658445879
1.180859	0.0073673335834287
1.181884	0.00738623241271394
1.18291	0.0189273146941828
1.183935	0.0100846646951556
1.184961	0.0284862864645868
1.185986	0.0214041446782837
1.187011	0.0201150904308955
1.188037	0.0230806070447247
1.189062	0.0166879762885635
1.190087	0.0310421993887041
1.191113	0.0112809556994399
1.192138	0.0146527027664966
1.193164	0.0197700233244552
1.194189	0.0250710268801851
1.195214	0.0332191511056454
1.19624	0.0187839865819965
1.197265	0.0141309430729106
1.198291	0.0213910828663371
1.199316	0.00776049678053525
1.200341	0.030432149564224
1.201367	0.032746363085613
1.202392	0.044951664965338
1.203418	0.0415215280896669
1.204443	0.0298289933270468
1.205468	0.00651255080922736
1.206494	0.00957116173171914
1.207519	0.0332952622074703
1.208544	0.0170481274428931
1.20957	0.0298597001134656
1.210595	0.0238960682122909
1.211621	0.0194363435306336
1.212646	0.0235469986853208
1.213671	0.029904859611926
1.214697	0.0183059355766091
1.215722	0.0309531054214478
1.216748	0.0631697074075391
1.217773	0.0294718059194156
1.218798	0.0202977523779216
1.219824	0.00968612244672557
1.220849	0.0270455335385069
1.221875	0.00677257549664306
1.2229	0.0293084256370517
1.223925	0.0231425851548913
1.224951	0.0239917279628651
1.225976	0.0311858029645671
1.227002	0.0224036841620098
1.228027	0.0448062004503093
1.229052	0.0312982208562739
1.230078	0.0343795950962429
1.231103	0.0197463445621416
1.232128	0.0143953624899439
1.233154	0.0243011661167319
1.234179	0.0325582709829023
1.235205	0.018601982543514
1.23623	0.0192420160046524
1.237255	0.0392186864711262
1.238281	0.0379048667927748
1.239306	0.0330776314669869
1.240332	0.0122892081744919
1.241357	0.0272119133776807
1.242382	0.00650887860129423
1.243408	0.0480714259810763
1.244433	0.0343347062896543
1.245459	0.0484427729799379
1.246484	0.0169584338572099
1.247509	0.0424623445742601
1.248535	0.021112310235783
1.24956	0.0302429432442099
1.250585	0.0365031696848264
1.251611	0.0220273772253104
1.252636	0.0192958756830113
1.253662	0.032035459137128
1.254687	0.0167993303276202
1.255712	0.0200986413363217
1.256738	0.0404737078347572
1.257763	0.0192622545132313
1.258789	0.0367301750687701
1.259814	0.033857433733681
1.260839	0.0172099425134735
1.261865	0.0308624522765204
1.26289	0.00961115271718467
1.263916	0.0100170254840663
1.264941	0.0228339011061038
1.265966	0.0182218840452078
1.266992	0.00964893133143448
1.268017	0.0416290658666735
1.269043	0.0132423863558999
1.270068	0.00890195391484926
1.271093	0.0191584914864258
1.272119	0.0467378134574576
1.273144	0.0105986103288665
1.274169	0.0555659626898563
1.275195	0.0467720498809107
1.27622	0.059719217189203
1.277246	0.0325405666188913
1.278271	0.0390168314290192
1.279296	0.0255263591467227
1.280322	0.0272744952973849
1.281347	0.01431217470467
1.282373	0.041997421920362
1.283398	0.0522230005951113
1.284423	0.019906395587383
1.285449	0.0380115468679137
1.286474	0.0547083590481128
1.2875	0.0221227103892044
1.288525	0.0275702486952893
1.28955	0.0262749462233379
1.290576	0.0307459273803845
1.291601	0.029145989319469
1.292626	0.0240460823557402
1.293652	0.0356013146487949
1.294677	0.0438632893449648
1.295703	0.0347640669593347
1.296728	0.0356255838695534
1.297753	0.0461945486071387
1.298779	0.00989704830897627
1.299804	0.0350615474983321
1.30083	0.0290733363721263
1.301855	0.0377821077300585
1.30288	0.055097082598791
1.303906	0.0205970209702714
1.304931	0.0382951463632939
1.305957	0.0150841852973743
1.306982	0.0236616777242401
1.308007	0.052717006046479
1.309033	0.017382558266726
1.310058	0.0203659764229212
1.311083	0.0392391346443755
1.312109	0.0453761002143474
1.313134	0.0439575488207638
1.31416	0.0488389831133164
1.315185	0.0435946709381892
1.31621	0.0168991148353464
1.317236	0.0501198996844098
1.318261	0.0282224474612763
1.319287	0.0298913104362121
1.320312	0.0145738584925421
1.321337	0.0572053293099158
1.322363	0.0310283182164052
1.323388	0.025056229115222
1.324414	0.0365791407254914
1.325439	0.0348890718353426
1.326464	0.0507440410726314
1.32749	0.033440828892508
1.328515	0.00943189906455307
1.329541	0.0276184348349667
1.330566	0.0322461895041158
1.331591	0.0316587355480869
1.332617	0.0364897776569771
1.333642	0.0608656308512693
1.334667	0.0480097073622835
1.335693	0.0428900709080901
1.336718	0.0252148531820929
1.337744	0.041377966804992
1.338769	0.00979021098352322
1.339794	0.0633480781188104
1.34082	0.0298251095127998
1.341845	0.0674698570286384
1.342871	0.027370328028069
1.343896	0.0488513268293436
1.344921	0.0585853738706343
1.345947	0.0279036606403174
1.346972	0.0186722779459283
1.347998	0.0541841709464766
1.349023	0.0432994899627524
1.350048	0.0599805204478914
1.351074	0.0451812231581539
1.352099	0.0711964069304006
1.353124	0.0833342873931211
1.35415	0.048952757641898
1.355175	0.0617563707168564
1.356201	0.0360493188121385
1.357226	0.0394434911842005
1.358251	0.0484141181827305
1.359277	0.0230003835652126
1.360302	0.0347825946438406
1.361328	0.0617541889521942
1.362353	0.0698217497822133
1.363378	0.0766471342658661
1.364404	0.0550477431881399
1.365429	0.0647428837719675
1.366455	0.0613221764856866
1.36748	0.0546964118767703
1.368505	0.0542578303481627
1.369531	0.0880795155339884
1.370556	0.0593047995969373
1.371582	0.0626255072728421
1.372607	0.0618322702275802
1.373632	0.0280503635298297
1.374658	0.0733995852551825
1.375683	0.0543701623034923
1.376708	0.0762506658101587
1.377734	0.0680280526195481
1.378759	0.0627687835064812
1.379785	0.0931299097792809
1.38081	0.0486504710440711
1.381835	0.0665949925741425
1.382861	0.0574135871115982
1.383886	0.086070070828992
1.384912	0.0797947833393537
1.385937	0.0700328860966061
1.386962	0.0510828226953298
1.387988	0.0735021433494759
1.389013	0.081782309642944
1.390039	0.0859689990317519
1.391064	0.100588196454137
1.392089	0.0843822223288448
1.393115	0.0933878200815508
1.39414	0.125397735028191
1.395165	0.136468051589493
1.396191	0.17668269928697
1.397216	0.209528632546604
1.398242	0.189759173329908
1.399267	0.242738641213672
1.400292	0.34790212888791
1.401318	0.442513327407006
1.402343	0.614639195766508
1.403369	0.740968894234272
1.404394	1.07536830431543
1.405419	1.56148508295539
1.406445	2.2681258194882
1.40747	2.88126483089216
1.408496	3.54121327443194
1.409521	4.28450918395118
1.410546	4.91270160323901
1.411572	5.72586670932646
1.412597	6.09937966106866
1.413622	6.23495495291795
1.414648	6.81838546634524
1.415673	6.94840031642464
1.416699	7.03271326748034
1.417724	6.91024573088456
1.418749	7.03871368788389
1.419775	7.11536098762024
1.4208	7.00278262452156
1.421826	7.2896261098221
1.422851	7.30287017279624
1.423876	7.23586418978943
1.424902	7.19403847475151
1.425927	7.30054425389049
1.426953	7.40621563700612
1.427978	7.47125615408447
1.429003	7.36447597244183
1.430029	7.44583232980149
1.431054	7.7295366020083
1.43208	7.65827715494771
1.433105	7.69466577292328
1.43413	7.58300174888428
1.435156	7.56831082457387
1.436181	7.44805518350402
1.437206	7.3666702681225
1.438232	7.14011426073204
1.439257	6.97167933990635
1.440283	6.8680297343434
1.441308	6.84524160078109
1.442333	6.66231444447952
1.443359	6.4968361040695
1.444384	6.56247139638551
1.44541	6.24320951028299
1.446435	6.2544147492807
1.44746	6.06821770753992
1.448486	5.91348487442193
1.449511	5.89287086220739
1.450537	5.77946906913577
1.451562	5.84152320467736
1.452587	5.65404613761729
1.453613	5.61246910161767
1.454638	5.52126971064782
1.455663	5.49703543422816
1.456689	5.57940110779959
1.457714	5.46611315109786
1.45874	5.45562608644773
1.459765	5.38114485308433
1.46079	5.31443732157639
1.461816	5.23957024316403
1.462841	5.32646385406897
1.463867	5.26855476399622
1.464892	5.15393951264409
1.465917	5.14503986589813
1.466943	4.99862959262887
1.467968	5.05796917702313
1.468994	4.92594164249162
1.470019	4.91785614301525
1.471044	4.94915145164361
1.47207	4.78811892207368
1.473095	4.70340138190417
1.474121	4.68620302917063
1.475146	4.6119975291921
1.476171	4.60497965573378
1.477197	4.4956629231526
1.478222	4.4347899618956
1.479247	4.4245354538479
1.480273	4.44624442004317
1.481298	4.42810683284324
1.482324	4.35918091151101
1.483349	4.40953315923464
1.484374	4.39049444437981
1.4854	4.33745506546339
1.486425	4.39013693474053
1.487451	4.33294442823745
1.488476	4.32241190409632
1.489501	4.24417673468727
1.490527	4.17596803403151
1.491552	4.1287484297885
1.492578	4.15042624390616
1.493603	3.99926364567291
1.494628	3.99415740050852
1.495654	3.95358211930801
1.496679	3.95326847297659
1.497704	3.79578096503223
1.49873	3.82792806082573
1.499755	3.81104429792688
1.500781	3.75884980998563
1.501806	3.88335833916635
1.502831	3.88568017764583
1.503857	3.85816120804121
1.504882	3.79297174215799
1.505908	3.85573908255279
1.506933	3.80566913534862
1.507958	3.83904750619482
1.508984	3.88023890741119
1.510009	3.85486146827367
1.511035	3.80143370499671
1.51206	3.86858552723201
1.513085	3.85480567159954
1.514111	3.74694156783814
1.515136	3.89523786392179
1.516161	3.92666720455019
1.517187	3.67825862610625
1.518212	3.64516565666089
1.519238	3.67304191923624
1.520263	3.56051767229152
1.521288	3.72071793719236
1.522314	3.57502551780669
1.523339	3.57182446568277
1.524365	3.54157764684455
1.52539	3.56746550465947
1.526415	3.60375492225609
1.527441	3.60322491032034
1.528466	3.56986156523541
1.529492	3.60387010879652
1.530517	3.51382735222623
1.531542	3.55810889927026
1.532568	3.55046571039984
1.533593	3.47525542038481
1.534619	3.50050315089845
1.535644	3.37225645296915
1.536669	3.40309364048884
1.537695	3.37888125746985
1.53872	3.2735843866276
1.539745	3.28105262915135
1.540771	3.15305065776115
1.541796	3.07472127002301
1.542822	2.90762571121181
1.543847	2.92135499292589
1.544872	2.92721350952079
1.545898	2.84178934528089
1.546923	2.80273034880176
1.547949	2.78651731452381
1.548974	2.80927804938208
1.549999	2.74192774867628
1.551025	2.7341101916406
1.55205	2.67215812712872
1.553076	2.66145856002233
1.554101	2.50699489913741
1.555126	2.42671591449617
1.556152	2.38069408808209
1.557177	2.2380451373576
1.558202	2.17768747431019
1.559228	2.03268192258212
1.560253	1.89807598339628
1.561279	1.85344802137665
1.562304	1.72128370439187
1.563329	1.68148541660529
1.564355	1.54282092738873
1.56538	1.48151794496172
1.566406	1.45409073478878
1.567431	1.36493949595993
1.568456	1.29433220374524
1.569482	1.24421961732802
1.570507	1.19531074898401
1.571533	1.18519166786739
1.572558	1.12152943692007
1.573583	1.03099102961428
1.574609	1.00186615227263
1.575634	0.935904553466565
1.57666	0.921656752056307
1.577685	0.870632457755005
1.57871	0.865015397057902
1.579736	0.826175403173164
1.580761	0.771684640230554
1.581786	0.746141691387722
1.582812	0.706950325201115
1.583837	0.70200679325973
1.584863	0.663983361443116
1.585888	0.644787000131555
1.586913	0.644090140070534
1.587939	0.594837168628735
1.588964	0.566597606289305
1.58999	0.565546510700887
1.591015	0.494203247472178
1.59204	0.476297866396701
1.593066	0.421541670070243
1.594091	0.409347462706989
1.595117	0.398945158988021
1.596142	0.438974326636686
1.597167	0.486093566880338
1.598193	0.507756183323226
1.599218	0.507087872970849
1.600243	0.458499764931292
1.601269	0.445628119228769
1.602294	0.440975726737615
1.60332	0.466212819856246
1.604345	0.507614448532998
1.60537	0.486650788855027
1.606396	0.532544794144136
1.607421	0.583111540205345
1.608447	0.584634837392053
1.609472	0.627388769081915
1.610497	0.694784663127102
1.611523	0.736607749149967
1.612548	0.760154397586602
1.613574	0.783663718868553
1.614599	0.814693016187281
1.615624	0.789163242931396
1.61665	0.82129341639229
1.617675	0.819225844064169
1.6187	0.782654748102412
1.619726	0.719060801355692
1.620751	0.90929669181618
1.621777	0.918823284717105
1.622802	0.922586453556484
1.623827	0.889831128096051
1.624853	0.893097908026684
1.625878	0.934705216959391
1.626904	0.94814239660031
1.627929	0.959265991966029
1.628954	1.09444489384051
1.62998	1.04853341688791
1.631005	1.11725532246663
1.632031	1.21717756630372
1.633056	1.26828526551807
1.634081	1.42965213649299
1.635107	1.43028825330115
1.636132	1.42963499290783
1.637158	1.44355301662544
1.638183	1.46514399899251
1.639208	1.46481565489278
1.640234	1.51047064509717
1.641259	1.4870222114435
1.642284	1.38051926918614
1.64331	1.40153637817483
1.644335	1.44026734248507
1.645361	1.50937947441126
1.646386	1.54328652482919
1.647411	1.56087420491443
1.648437	1.69779714953731
1.649462	1.75056223375077
1.650488	1.77826013668605
1.651513	1.89388917195501
1.652538	1.89699739402789
1.653564	1.9706928766028
1.654589	1.93707090819748
1.655615	2.01691935449944
1.65664	2.01634071981938
1.657665	2.00373199509501
1.658691	2.03380342512938
1.659716	1.99264365636696
1.660741	1.98531016319154
1.661767	1.95329771954796
1.662792	1.85520113337319
1.663818	1.91334532249592
1.664843	1.92266919436188
1.665868	1.96539363580953
1.666894	2.04907563785047
1.667919	2.0803169433346
1.668945	2.112197346301
1.66997	2.12327808139654
1.670995	2.06166319976844
1.672021	2.17671003114427
1.673046	2.1155671351224
1.674072	2.09319643132722
1.675097	2.129960241934
1.676122	2.16346038273505
1.677148	2.07777583672422
1.678173	2.0733232702162
1.679199	2.00717500852566
1.680224	2.03226255518079
1.681249	1.94740845828629
1.682275	1.88350181554574
1.6833	1.90623386198861
1.684325	1.8652566045194
1.685351	1.87311818639048
1.686376	1.86511123346122
1.687402	1.99056961605865
1.688427	1.8688142491671
1.689452	1.93467747610274
1.690478	1.85315262119924
1.691503	1.9111383812639
1.692529	1.88141445858525
1.693554	1.98722583637517
1.694579	1.85699242765915
1.695605	1.88558200985785
1.69663	1.93887325541895
1.697656	1.9417994930162
1.698681	1.92644434328739
1.699706	1.88931348739853
1.700732	1.84993613530675
1.701757	1.77718166099874
1.702782	1.75372787940182
1.703808	1.75106704379758
1.704833	1.78452489336385
1.705859	1.74959080374937
1.706884	1.78934477163973
1.707909	1.87316794337427
1.708935	1.8107515781603
1.70996	1.83664426991913
1.710986	1.92879656068502
1.712011	2.00293888115688
1.713036	1.98136277235291
1.714062	2.11038776993898
1.715087	2.20581328097577
1.716113	2.33398048402857
1.717138	2.36848413409252
1.718163	2.42864227198923
1.719189	2.40321008760762
1.720214	2.40971607132127
1.721239	2.32683526124001
1.722265	2.23167738141023
1.72329	2.28746053954708
1.724316	2.22784863458562
1.725341	2.31875647166217
1.726366	2.4203821688557
1.727392	2.44740330097064
1.728417	2.57459889589136
1.729443	2.69858600664138
1.730468	2.67612790684179
1.731493	2.77362219503973
1.732519	2.8779671231708
1.733544	2.90410853914863
1.73457	2.94269595927163
1.735595	2.94703558955167
1.73662	2.97609742159241
1.737646	2.85661687245735
1.738671	2.79295064684643
1.739697	2.65643562913864
1.740722	2.43100452086992
1.741747	2.32701275504132
1.742773	2.33929930740875
1.743798	2.36302234106172
1.744823	2.40114218804015
1.745849	2.40477851827336
1.746874	2.49858770088144
1.7479	2.55895516953239
1.748925	2.61806555435134
1.74995	2.73455707201532
1.750976	2.72437368507369
1.752001	2.79491715676082
1.753027	2.73878993471209
1.754052	2.82384420147143
1.755077	2.80775332963991
1.756103	2.82106007770572
1.757128	2.77858042587
1.758154	2.65069718730349
1.759179	2.58922401603743
1.760204	2.57923920999294
1.76123	2.55599774920891
1.762255	2.66397814810789
1.76328	2.6818038343389
1.764306	2.693151244024
1.765331	2.75698986585007
1.766357	2.76314920242905
1.767382	2.83909536708062
1.768407	2.96679793322717
1.769433	2.95303156811471
1.770458	2.97043277085781
1.771484	3.00069652591391
1.772509	3.01221200091008
1.773534	2.99497316464405
1.77456	2.98005986545388
1.775585	2.92077568402895
1.776611	2.78919764512876
1.777636	2.71387554570599
1.778661	2.68704379013536
1.779687	2.70592301218826
1.780712	2.6594554284651
1.781738	2.72128085305457
1.782763	2.67645186983308
1.783788	2.71007796757676
1.784814	2.74889540034137
1.785839	2.84115338432272
1.786864	2.88835555615192
1.78789	2.846684829746
1.788915	2.79529614052071
1.789941	2.96473807445193
1.790966	2.82340656991278
1.791991	2.86220821826243
1.793017	2.79514619634698
1.794042	2.77093487262224
1.795068	2.69521000649589
1.796093	2.5997856396664
1.797118	2.59664616660838
1.798144	2.64568178480331
1.799169	2.53527113775725
1.800195	2.62956903233538
1.80122	2.55056442119191
1.802245	2.48328109937659
1.803271	2.55996519664453
1.804296	2.51500488966566
1.805321	2.56340048404244
1.806347	2.51044606281912
1.807372	2.50365150019726
1.808398	2.4651324545551
1.809423	2.49086955370148
1.810448	2.42257202645226
1.811474	2.38123776025348
1.812499	2.34789161588971
1.813525	2.35150624397598
1.81455	2.32795201868359
1.815575	2.26150105781205
1.816601	2.26901559944531
1.817626	2.31878856403093
1.818652	2.35242576642847
1.819677	2.28313852116642
1.820702	2.34259956808777
1.821728	2.37432011194106
1.822753	2.40030569703802
1.823778	2.43961287413003
1.824804	2.39481460264882
1.825829	2.37093088687305
1.826855	2.4235619209148
1.82788	2.44820177403293
1.828905	2.43754059593128
1.829931	2.43653591572913
1.830956	2.43355216811555
1.831982	2.52889715953892
1.833007	2.4943810175741
1.834032	2.46855080071952
1.835058	2.5417720430801
1.836083	2.45287816393986
1.837109	2.45272763836774
1.838134	2.47234491540405
1.839159	2.41300231326077
1.840185	2.44744681178182
1.84121	2.36424789775205
1.842236	2.41167748084032
1.843261	2.38900254180098
1.844286	2.40251037443342
1.845312	2.33995721226693
1.846337	2.33793103406409
1.847362	2.31549228924159
1.848388	2.26404288986525
1.849413	2.21514799874343
1.850439	2.18835910381388
1.851464	2.175629927254
1.852489	2.17984251309949
1.853515	2.28588312805095
1.85454	2.20518014201403
1.855566	2.22316227881732
1.856591	2.21954729390965
1.857616	2.18108769228979
1.858642	2.25210038611448
1.859667	2.23921522688911
1.860693	2.21582793126099
1.861718	2.22409246419882
1.862743	2.15177354396089
1.863769	2.10654510222206
1.864794	1.94807189122334
1.865819	1.82929020122587
1.866845	1.83590482473964
1.86787	1.78818088639691
1.868896	1.84064467292946
1.869921	1.89000346691005
1.870946	1.95507851946007
1.871972	1.99624485042684
1.872997	2.10801555101274
1.874023	2.15743170600277
1.875048	2.12138579226151
1.876073	2.14179233543544
1.877099	2.19540362953226
1.878124	2.20237148983091
1.87915	2.20572143688635
1.880175	2.05821883425408
1.8812	1.778429804882
1.882226	1.62298140616644
1.883251	1.6421820845821
1.884277	1.65323645488758
1.885302	1.66344642004317
1.886327	1.69409670810878
1.887353	1.77081821923614
1.888378	1.85812821099992
1.889403	1.91840906515728
1.890429	1.99160404900171
1.891454	1.93459865176942
1.89248	1.97624670670749
1.893505	1.99741338380883
1.89453	2.00089370855451
1.895556	1.93746308986283
1.896581	1.86017212636108
1.897607	1.78142833725705
1.898632	1.74237710114229
1.899657	1.73582077342653
1.900683	1.74828299247527
1.901708	1.78629865158888
1.902734	1.76289232014721
1.903759	1.79013573017321
1.904784	1.84047077188998
1.90581	1.7486971937107
1.906835	1.75673057001351
1.90786	1.80403008487359
1.908886	1.79295911625613
1.909911	1.7308603278359
1.910937	1.7712100730368
1.911962	1.70993511594856
1.912987	1.70204929489977
1.914013	1.70807578260868
1.915038	1.67896191932947
1.916064	1.68067342256638
1.917089	1.66753054689181
1.918114	1.68079201389889
1.91914	1.71003130654912
1.920165	1.61360743098066
1.921191	1.62253535690962
1.922216	1.56858563468854
1.923241	1.58189675568092
1.924267	1.59637852015272
1.925292	1.52106762408979
1.926317	1.5170880240103
1.927343	1.49284061984409
1.928368	1.47960198183228
1.929394	1.41580270099593
1.930419	1.41544155044533
1.931444	1.43235414455298
1.93247	1.46407285636564
1.933495	1.4014134682878
1.934521	1.43377581307156
1.935546	1.36502229005955
1.936571	1.33775800037414
1.937597	1.31112440911656
1.938622	1.36708787178669
1.939648	1.38317834907765
1.940673	1.3361253991766
1.941698	1.38858175338527
1.942724	1.42434852254965
1.943749	1.39148163202591
1.944775	1.39818743533296
1.9458	1.27306921878064
1.946825	1.27470909222459
1.947851	1.30174997347118
1.948876	1.2852412138014
1.949901	1.26914039972165
1.950927	1.32904127434943
1.951952	1.36704813165713
1.952978	1.39837428800362
1.954003	1.42901686902438
1.955028	1.40170067799647
1.956054	1.45615372995444
1.957079	1.44944749193702
1.958105	1.45192244596638
1.95913	1.46533346185024
1.960155	1.44546135700418
1.961181	1.34075145170514
1.962206	1.27072891367744
1.963232	1.28385770102678
1.964257	1.30209580738525
1.965282	1.31880312134095
1.966308	1.29711373569569
1.967333	1.26023756136948
1.968358	1.31411913157747
1.969384	1.30516601542226
1.970409	1.36546264502035
1.971435	1.33819446982866
1.97246	1.34537743461572
1.973485	1.35472026681941
1.974511	1.28995543681314
1.975536	1.32196695400678
1.976562	1.19131020086594
1.977587	1.15657785390498
1.978612	1.15928853448589
1.979638	1.14166629227401
1.980663	1.15500302699908
1.981689	1.12181463025704
1.982714	1.11882811088804
1.983739	1.20981813852553
1.984765	1.25157113841221
1.98579	1.23059782051107
1.986816	1.25008135476506
1.987841	1.23012524100189
1.988866	1.20758335600912
1.989892	1.2295669317504
1.990917	1.20552234251327
1.991942	1.0520798158391
1.992968	1.04995560737702
1.993993	1.02874344080939
1.995019	1.00222365148596
1.996044	1.01024131223765
1.997069	1.05312026025626
1.998095	1.03496442037019
1.99912	1.07586903661301
2.000146	1.02546915261526
2.001171	0.9921973338678
2.002196	1.03004480899606
2.003222	1.01416377840014
2.004247	0.99229044462694
2.005273	0.976778980757474
2.006298	0.973953737103036
2.007323	0.931081439496353
2.008349	0.957529907108963
2.009374	0.924808325030798
2.010399	0.940554130405369
2.011425	0.904998509212617
2.01245	0.922778527599824
2.013476	0.872178687073337
2.014501	0.760200732572602
2.015526	0.800410393469282
2.016552	0.799001079256298
2.017577	0.799245769152393
2.018603	0.820019668197111
2.019628	0.833897322464499
2.020653	0.816065950813401
2.021679	0.835237196999972
2.022704	0.835432694696323
2.02373	0.89240337983908
2.024755	0.86912599978338
2.02578	0.892922115402172
2.026806	0.795243728342865
2.027831	0.830376857632244
2.028856	0.816231105761414
2.029882	0.734568194310671
2.030907	0.731413415072577
2.031933	0.740901156913566
2.032958	0.77514566891227
2.033983	0.671757916822598
2.035009	0.72839899350829
2.036034	0.779112309988451
2.03706	0.823212393582033
2.038085	0.834080108494837
2.03911	0.791973203793727
2.040136	0.7845628157846
2.041161	0.691444882608094
2.042187	0.745884986290098
2.043212	0.626946777234727
2.044237	0.654702344665809
2.045263	0.656385409954274
2.046288	0.714798097310282
2.047314	0.700197783381274
2.048339	0.60998361939457
2.049364	0.703055042400252
2.05039	0.749153308154085
2.051415	0.740433708817442
2.05244	0.702817891552855
2.053466	0.70940879793101
2.054491	0.69145007028578
2.055517	0.725463493580552
2.056542	0.639489560501381
2.057567	0.606778010000972
2.058593	0.645986016525141
2.059618	0.658409588693193
2.060644	0.661293920123042
2.061669	0.604920987568984
2.062694	0.599134061320586
2.06372	0.583810254528447
2.064745	0.579190349279486
2.065771	0.560333234501417
2.066796	0.611201890841095
2.067821	0.546371974768856
2.068847	0.543843950677766
2.069872	0.501234009070065
2.070897	0.488832132699907
2.071923	0.460385478626719
2.072948	0.461305900641613
2.073974	0.412573510700481
2.074999	0.386421319729487
2.076024	0.401514786638179
2.07705	0.381662772470279
2.078075	0.348679789358231
2.079101	0.377609837122118
2.080126	0.346458935655137
2.081151	0.397081416510267
2.082177	0.28854993964749
2.083202	0.29978974367991
2.084228	0.308149447046413
2.085253	0.299298838628702
2.086278	0.254279376042509
2.087304	0.203950228614067
2.088329	0.191284786551597
2.089355	0.24237107794395
2.09038	0.217525750006246
2.091405	0.230733698991803
2.092431	0.198885530432802
2.093456	0.170483287819188
2.094481	0.17016266387125
2.095507	0.215542155569624
2.096532	0.188057850490562
2.097558	0.138152378236415
2.098583	0.19497402453786
2.099608	0.159512382667964
2.100634	0.0949707419988778
2.101659	0.0687426683214683
2.102685	0.116128162773416
2.10371	0.149878885710809
2.104735	0.143436458572938
2.105761	0.137283246168177
2.106786	0.100308822432831
2.107812	0.13893847762854
2.108837	0.060708641271968
2.109862	0.122170603064905
2.110888	0.146630527211256
2.111913	0.121108320266056
2.112938	0.0950966569469453
2.113964	0.0857600714432655
2.114989	0.0862549381455184
2.116015	0.0581125675769786
2.11704	0.118972252655557
2.118065	0.130068931159722
2.119091	0.102290123897507
2.120116	0.0787586431140875
2.121142	0.124006599849509
2.122167	0.145470769192037
2.123192	0.123918523384153
2.124218	0.133845542216742
2.125243	0.0991108334803885
2.126269	0.0736820810637335
2.127294	0.0575944358690835
2.128319	0.0427340527076066
2.129345	0.0501827170568962
2.13037	0.105424840435363
2.131395	0.0872167338585738
2.132421	0.0598517720960073
2.133446	0.111739740694538
2.134472	0.0869942487216368
2.135497	0.085257980776505
2.136522	0.0605643265676623
2.137548	0.103083540151677
2.138573	0.0496014346694629
2.139599	0.0431663888887704
2.140624	0.0309093789050799
2.141649	0.0374002586295405
2.142675	0.0408084927839488
2.1437	0.0854449374308771
2.144726	0.0858005972598443
2.145751	0.0616811457808535
2.146776	0.0547940339576828
2.147802	0.0479138300617502
2.148827	0.103306976931879
2.149853	0.0448772610566432
2.150878	0.0539889211061862
2.151903	0.0403601122394565
2.152929	0.0297223018597092
2.153954	0.0702585141042607
2.154979	0.0370306442422448
2.156005	0.0589800127292441
2.15703	0.0324935554249748
2.158056	0.0503621760923781
2.159081	0.0546943318864487
2.160106	0.0609877060294696
2.161132	0.0520127818860323
2.162157	0.0423497848818114
2.163183	0.0829172142846978
2.164208	0.0507533699137673
2.165233	0.0505167124556587
2.166259	0.0476148892690616
2.167284	0.0175887542490536
2.16831	0.0231183923657946
2.169335	0.0384085247312856
2.17036	0.0614505448952155
2.171386	0.0604046845650699
2.172411	0.043009558131463
2.173436	0.0631254406946692
2.174462	0.056801015161298
2.175487	0.029484645871557
2.176513	0.0370872258297719
2.177538	0.0259991354297254
2.178563	0.0231864644903053
2.179589	0.0121848169742789
2.180614	0.0362813872158411
2.18164	0.017887824313577
2.182665	0.0532212241681991
2.18369	0.0282349489903081
2.184716	0.0716816037386399
2.185741	0.0516664850195569
2.186767	0.0515364646754121
2.187792	0.0649593770156641
2.188817	0.0511296826118381
2.189843	0.0766329711776863
2.190868	0.0125696694582227
2.191893	0.0167146098769647
2.192919	0.0210221422637608
2.193944	0.0191750407395265
2.19497	0.0224937321351599
2.195995	0.0176791148140698
2.19702	0.0895380206123253
2.198046	0.0691647358616261
2.199071	0.0298398890145389
2.200097	0.0154477395311717
2.201122	0.0284450864108773
2.202147	0.0466189045696185
2.203173	0.0326912795035159
2.204198	0.0469326021937981
2.205224	0.0171340720331508
2.206249	0.0131689523420679
2.207274	0.0549772199639605
2.2083	0.0507873574052975
2.209325	0.0316770441030741
2.210351	0.0726898891964598
2.211376	0.0655943696029694
2.212401	0.0631050985726217
2.213427	0.0807169039071724
2.214452	0.0510213879423993
2.215477	0.0159576193321438
2.216503	0.010751257124833
2.217528	0.0140093590672677
2.218554	0.0343316733214378
2.219579	0.0439804679683175
2.220604	0.0407166474143955
2.22163	0.0490743179452399
2.222655	0.0435312501438736
2.223681	0.0405090219511111
2.224706	0.03509320936111
2.225731	0.0475365205221859
2.226757	0.0254094833346517
2.227782	0.0312868299682295
2.228808	0.0307448918986338
2.229833	0.0321401292569538
2.230858	0.042181506286221
2.231884	0.0277093973286988
2.232909	0.0491697086683265
2.233934	0.03933986855544
2.23496	0.0428399512343166
2.235985	0.0442175122119958
2.237011	0.00314094536823756
2.238036	0.0355849398092732
2.239061	0.0279895615761823
2.240087	0.0281037564643537
2.241112	0.0335641586409745
2.242138	0.0691980559890016
2.243163	0.0347977949421861
2.244188	0.0735094098567938
2.245214	0.0532977327923515
2.246239	0.0667319859482715
2.247265	0.0477036312118312
2.24829	0.0498476917545848
2.249315	0.0306442169778051
2.250341	0.0142066604251655
2.251366	0.0214343089428802
2.252392	0.0383176250018735
2.253417	0.0775779964701242
2.254442	0.081987412709716
2.255468	0.0822214606788939
2.256493	0.0609484449773487
2.257518	0.0566379094147957
2.258544	0.0606240646556547
2.259569	0.0517902692942082
2.260595	0.0321096928545696
2.26162	0.0547688097799395
2.262645	0.0317248332208855
2.263671	0.066048876322204
2.264696	0.0784773461654865
2.265722	0.0766142536139131
2.266747	0.0595792966496693
2.267772	0.0834543330300237
2.268798	0.0178221436899881
2.269823	0.0372339668332774
2.270849	0.00690442565892233
2.271874	0.01188046733604
2.272899	0.0376161140166352
2.273925	0.0392614229035385
2.27495	0.0626170122304769
2.275975	0.0257911019483794
2.277001	0.0736553197281941
2.278026	0.00703927219047005
2.279052	0.020319025375133
2.280077	0.0237192856516591
2.281102	0.0292547612384343
2.282128	0.0226664327995093
2.283153	0.0250621275983185
2.284179	0.0356747726778633
2.285204	0.0666734831169409
2.286229	0.0239556154344082
2.287255	0.0419363073740023
2.28828	0.0211061537698233
2.289306	0.0354441522178328
2.290331	0.0318490182976697
2.291356	0.0171158109238017
2.292382	0.0109669124694642
2.293407	0.0432766437658017
2.294433	0.0210614279932531
2.295458	0.0587673634222731
2.296483	0.0831615246351498
2.297509	0.0402571920950173
2.298534	0.0126610602268278
2.299559	0.0312016180785562
2.300585	0.0385554534114112
2.30161	0.0249089259090331
2.302636	0.0539687911856565
2.303661	0.046052944171943
2.304686	0.0553934605664143
2.305712	0.0437494429247939
2.306737	0.018986678853597
2.307763	0.00237607152572125
2.308788	0.0122449264728427
2.309813	0.0104050597111786
2.310839	0.0196630151599418
2.311864	0.0446713666152324
2.31289	0.0349142611674771
2.313915	0.0298360665433716
2.31494	0.0483196672735626
2.315966	0.0319309266401212
2.316991	0.049250464584223
2.318016	0.0472268399443801
2.319042	0.0121627968585416
2.320067	0.0117327514218909
2.321093	0.0103773979854247
2.322118	0.0363967360350087
2.323143	0.020988188293555
2.324169	0.0681449007380963
2.325194	0.0660896727869394
2.32622	0.0300914151278468
2.327245	0.0282603547845659
2.32827	0.00494266129843278
2.329296	0.00743668959605576
2.330321	0.0297024634034772
2.331347	0.0481466686773343
2.332372	0.0218274491349081
2.333397	0.0583902476357088
2.334423	0.0418118075378917
2.335448	0.0701238572432431
2.336473	0.061666494402463
2.337499	0.0281141905703518
2.338524	0.0616190912582172
2.33955	0.0281676449382976
2.340575	0.0163713532409366
2.3416	0.027292063652399
2.342626	0.0386373116420708
2.343651	0.0364350807860158
2.344677	0.0336072269015535
2.345702	0.0494962627128887
2.346727	0.0553195486927524
2.347753	0.0388892776849352
2.348778	0.00672970789345466
2.349804	0.0294442676036443
2.350829	0.0155584117585846
2.351854	0.0277484511395681
2.35288	0.0251849141093671
2.353905	0.0505659137086961
2.354931	0.00813812732268364
2.355956	0.029878942050404
2.356981	0.00985933792289
2.358007	0.0374815619770481
2.359032	0.0586993243973088
2.360057	0.019519480419445
2.361083	0.00383842289052587
2.362108	0.0202178309005813
2.363134	0.0239564794699409
2.364159	0.0330828411665706
2.365184	0.067683408841093
2.36621	0.0251027098397065
2.367235	0.00727197957387347
2.368261	0.0199022182538375
2.369286	0.0494223349502823
2.370311	0.0162871578953476
2.371337	0.0352511388541723
2.372362	0.0434021613717571
2.373388	0.0225816278920725
2.374413	0.0648717448952007
2.375438	0.022622912225507
2.376464	0.0170484085301106
2.377489	0.029861481697739
2.378514	0.0481301445785653
2.37954	0.00571422528056236
2.380565	0.0380611909029962
2.381591	0.0597868750356004
2.382616	0.0656109979442608
2.383641	0.013619813976605
2.384667	0.0289896294410514
2.385692	0.0119866985460954
2.386718	0.0590478658756964
2.387743	0.0119748283148905
2.388768	0.0278535658965042
2.389794	0.0379433910101733
2.390819	0.0231904623488451
2.391845	0.0432090010563632
2.39287	0.0285261825287314
2.393895	0.0578961464514634
2.394921	0.0394319351035997
2.395946	0.00418600608490265
2.396972	0.0240530120466702
2.397997	0.0391434257556744
2.399022	0.0257269797667896
2.400048	0.0344980577131757
2.401073	0.00779268738002655
2.402098	0.032571135067495
2.403124	0.0175332474788272
2.404149	0.043802467668821
2.405175	0.0272354329103559
2.4062	0.0294463570613582
2.407225	0.0353462907604645
2.408251	0.0134820565543553
2.409276	0.0250307239601892
2.410302	0.0424507696174628
2.411327	0.0395295226940531
2.412352	0.0467410232083392
2.413378	0.0294260011600115
2.414403	0.0372203770714833
2.415429	0.0204887398405301
2.416454	0.00551732761151601
2.417479	0.0209324896749294
2.418505	0.0350793856548786
2.41953	0.0336009044841412
2.420555	0.0330338339624286
2.421581	0.0625836183680019
2.422606	0.0279224639079183
2.423632	0.0347667656682945
2.424657	0.0311847466242121
2.425682	0.0152292234183165
2.426708	0.022706141483822
2.427733	0.0302622427483622
2.428759	0.0499867734033964
2.429784	0.0411815713842607
2.430809	0.0404607438926279
2.431835	0.0076075142964659
2.43286	0.0481616824737778
2.433886	0.0330509261700579
2.434911	0.0124796990041787
2.435936	0.0307824184907765
2.436962	0.0359346655368392
2.437987	0.0220429681402777
2.439012	0.0310159369959906
2.440038	0.0210965719655706
2.441063	0.00255058677760438
2.442089	0.039360051963158
2.443114	0.0330997659873358
2.444139	0.0176367109800749
2.445165	0.018994363287304
2.44619	0.0192591803313686
2.447216	0.0136555253451715
2.448241	0.0301782974708958
2.449266	0.0160612788510954
2.450292	0.027227220562349
2.451317	0.0207501775262888
2.452343	0.0188790503189991
2.453368	0.0159275191535813
2.454393	0.0366294843143949
2.455419	0.0217384612034321
2.456444	0.0683602857842212
2.45747	0.0460592928985813
2.458495	0.0334777794862687
2.45952	0.009067826330912
2.460546	0.0100503080984275
2.461571	0.00697870531681092
2.462596	0.0183742675146848
2.463622	0.0103109969192525
2.464647	0.0265045843678749
2.465673	0.0389219280199954
2.466698	0.0262992596588269
2.467723	0.0039528801362867
2.468749	0.00805365682699039
2.469774	0.0234407170282933
2.4708	0.0240687878885373
2.471825	0.0402804738874458
2.47285	0.0275579673656608
2.473876	0.0108909286742041
2.474901	0.0278239508133427
2.475927	0.0618908214399033
2.476952	0.0146091044568546
2.477977	0.0336538462238419
2.479003	0.0231084752782091
2.480028	0.0318570794947748
2.481053	0.0326174150863799
2.482079	0.055688562809005
2.483104	0.0368116823881944
2.48413	0.0465285178152174
2.485155	0.0252278741017863
2.48618	0.0535759272905033
2.487206	0.0287846863225917
2.488231	0.0157705592035603
2.489257	0.0222944841768331
2.490282	0.0535768831569869
2.491307	0.00452330027597572
2.492333	0.0406854398873356
2.493358	0.00672418591740569
2.494384	0.0155892091688256
2.495409	0.036855420794837
2.496434	0.0288718432464723
2.49746	0.0486033777963302
2.498485	0.0158341341198691
2.49951	0.0354471400580244
2.500536	0.0162017661112289
2.501561	0.0338730973440812
2.502587	0.021107969500652
2.503612	0.016563168686785
2.504637	0.0234889688678247
2.505663	0.0153827500656718
2.506688	0.0590192502444631
2.507714	0.0454452133820934
2.508739	0.0397250127823617
2.509764	0.0214898555445229
2.51079	0.0348019777095642
2.511815	0.0171405848525101
2.512841	0.0320182006784504
2.513866	0.00756863037274314
2.514891	0.0441151992741753
2.515917	0.0413201042873127
2.516942	0.00816756369527591
2.517968	0.0499877970196741
2.518993	0.0491846799124087
2.520018	0.05588909663794
2.521044	0.0306238818529255
2.522069	0.0143179254795353
2.523094	0.00818805067882613
2.52412	0.0213776596434454
2.525145	0.0448661175340345
2.526171	0.0407878990248946
2.527196	0.0392095107514186
2.528221	0.00810563471041053
2.529247	0.0453960587161899
2.530272	0.0173520371024929
2.531298	0.0245012929034199
2.532323	0.0145736973026655
2.533348	0.0140657430988458
2.534374	0.0198311409954743
2.535399	0.0233996978265297
2.536425	0.0153848958004005
2.53745	0.033666333686353
2.538475	0.0346004662665476
2.539501	0.0240255658768233
2.540526	0.0294581199714375
2.541551	0.0276033525979889
2.542577	0.0304102421553331
2.543602	0.0237225336652353
2.544628	0.0278415346968841
2.545653	0.0326665522000868
2.546678	0.00949174155109677
2.547704	0.0363739054805738
2.548729	0.0389895226318007
2.549755	0.0179239264898841
2.55078	0.0309913342413004
[truncated: 48 more rows]
