# Supplementary material for: Nanoscale magnonic Fabry-Pérot resonator for low-loss spin-wave manipulation
Source: Nat Commun. 2021 Apr 16;12:2293. doi: 10.1038/s41467-021-22520-6 (PMC8052321; doi:10.1038/s41467-021-22520-6)
Supplement: Supplementary file 4 — Source Data [file 41467_2021_22520_MOESM4_ESM.zip › Source data/FigS12/FigS12d_s21.txt]

0.5010254	0.042577506317652
0.5020508	0.0455457939633782
0.5030762	0.0805693121223863
0.5041016	0.0651236466015916
0.505127	0.0725485413637938
0.5061523	0.131735672669752
0.5071777	0.042523592612772
0.5082031	0.0629393877613378
0.5092285	0.0560773330800422
0.5102539	0.129483229373006
0.5112793	0.106350005458612
0.5123047	0.0779008490713535
0.5133301	0.113830717602693
0.5143555	0.0341631519190048
0.5153809	0.0650030662556352
0.5164062	0.0409774198137718
0.5174316	0.0710307701064937
0.518457	0.0923469609515181
0.5194824	0.0506204588957558
0.5205078	0.0828986814114217
0.5215332	0.0972282559727336
0.5225586	0.0340109103783775
0.523584	0.0662783052857215
0.5246094	0.0673882334739211
0.5256348	0.0788563345356326
0.5266601	0.0600145742377175
0.5276855	0.0529578867717924
0.5287109	0.152303157958067
0.5297363	0.0501520580224747
0.5307617	0.0764467064272078
0.5317871	0.0540589474774907
0.5328125	0.0788610974738587
0.5338379	0.0694642384219024
0.5348633	0.0928021148778248
0.5358887	0.038754987949503
0.536914	0.0793487927524805
0.5379394	0.0655815174087395
0.5389648	0.0418889571245048
0.5399902	0.074538977784653
0.5410156	0.0453268662286816
0.542041	0.05287170229938
0.5430664	0.0436491356110072
0.5440918	0.0532537029460969
0.5451172	0.0543280758021532
0.5461426	0.0380436433081494
0.5471679	0.120475553304064
0.5481933	0.0364673655688989
0.5492187	0.0286012269658473
0.5502441	0.0902395136429053
0.5512695	0.0161925116808694
0.5522949	0.100284523886732
0.5533203	0.080020539166992
0.5543457	0.0309090249033842
0.5553711	0.0848543742057185
0.5563965	0.0750741355312367
0.5574218	0.0671802045451798
0.5584472	0.123576105602317
0.5594726	0.0906567698689348
0.560498	0.0638876037319244
0.5615234	0.0743661895735219
0.5625488	0.112467555839647
0.5635742	0.0627067509226
0.5645996	0.0576756122187541
0.565625	0.0479118578805341
0.5666504	0.0495946694884864
0.5676757	0.0670909256607032
0.5687011	0.0473450889251103
0.5697265	0.0725757452969861
0.5707519	0.158716874551038
0.5717773	0.0380696456570061
0.5728027	0.0885029906347921
0.5738281	0.0302733664697004
0.5748535	0.0475055662925835
0.5758789	0.126649461762724
0.5769043	0.077291656126375
0.5779296	0.0461660785574214
0.578955	0.0524203181953877
0.5799804	0.0449047374592615
0.5810058	0.0317846488320903
0.5820312	0.0658517005473253
0.5830566	0.00749338699411988
0.584082	0.0498447222160361
0.5851074	0.0373995695215707
0.5861328	0.103433594663255
0.5871582	0.0836974145650103
0.5881835	0.0830007657304126
0.5892089	0.0938778506570283
0.5902343	0.0725460154297946
0.5912597	0.0633295873413364
0.5922851	0.0419959507691992
0.5933105	0.044112289385712
0.5943359	0.0838842494213989
0.5953613	0.0375909709193099
0.5963867	0.0373066700257045
0.5974121	0.0528697944510891
0.5984374	0.0943610868750361
0.5994628	0.0515163637910024
0.6004882	0.0244380444260604
0.6015136	0.0787230456611226
0.602539	0.0291323011881605
0.6035644	0.0377799523278749
0.6045898	0.0393863027112345
0.6056152	0.0659334338920316
0.6066406	0.0518323396008417
0.607666	0.150111968122898
0.6086913	0.0607392481290477
0.6097167	0.0408911613368311
0.6107421	0.0407777575847238
0.6117675	0.0522899551936746
0.6127929	0.0408501601360252
0.6138183	0.0278910513173431
0.6148437	0.0703679889639947
0.6158691	0.0466039484029948
0.6168945	0.050630933096772
0.6179199	0.0322272823136036
0.6189452	0.00462866085576433
0.6199706	0.0794730191694994
0.620996	0.0236509618108149
0.6220214	0.00863272621274352
0.6230468	0.0519437052337579
0.6240722	0.052019243313621
0.6250976	0.0351864652787972
0.626123	0.0151794327658851
0.6271484	0.0313264940793033
0.6281738	0.074718350204255
0.6291991	0.0681146316983664
0.6302245	0.0864182402802857
0.6312499	0.0486523833466211
0.6322753	0.0850243339150252
0.6333007	0.0249872541674095
0.6343261	0.0798590978806329
0.6353515	0.0687259128727331
0.6363769	0.0762766461760774
0.6374023	0.0729222216903805
0.6384277	0.0334637691803551
0.639453	0.00630531927483708
0.6404784	0.0873076968721435
0.6415038	0.0721498097814277
0.6425292	0.0454744448836805
0.6435546	0.0397642376242221
0.64458	0.0795684846190682
0.6456054	0.0401419154298959
0.6466308	0.106249122278487
0.6476562	0.0389358002631576
0.6486816	0.129291275704541
0.6497069	0.0726594403296378
0.6507323	0.0159620879358142
0.6517577	0.0493433317138892
0.6527831	0.0570155420765058
0.6538085	0.0575811608898023
0.6548339	0.0706528524245129
0.6558593	0.0932392432767625
0.6568847	0.0119310900829816
0.6579101	0.0114055430356691
0.6589355	0.104082027717237
0.6599608	0.057758053595413
0.6609862	0.0355049363489262
0.6620116	0.0470353366346604
0.663037	0.0183657356436464
0.6640624	0.0769870346030506
0.6650878	0.0476961364117577
0.6661132	0.0347747620712953
0.6671386	0.00896058078565073
0.668164	0.0778778803719753
0.6691894	0.0568940527787264
0.6702147	0.0720958612848671
0.6712401	0.0449594405915821
0.6722655	0.0760311435815311
0.6732909	0.0282067171000615
0.6743163	0.0370713149642213
0.6753417	0.0216898336997509
0.6763671	0.103891613393062
0.6773925	0.02505481927897
0.6784179	0.0571046320845674
0.6794433	0.0595204259066247
0.6804686	0.0177602269154996
0.681494	0.0461045744852211
0.6825194	0.0812928481774633
0.6835448	0.0370529722747865
0.6845702	0.0922259216515406
0.6855956	0.0586382671660657
0.686621	0.0196337892116294
0.6876464	0.01948586158834
0.6886718	0.0216972431974802
0.6896972	0.0569797253978431
0.6907225	0.0174468180236168
0.6917479	0.0351936458226155
0.6927733	0.0630016934283556
0.6937987	0.0353337417032052
0.6948241	0.0715584578647318
0.6958495	0.0689504847053899
0.6968749	0.0278116786390214
0.6979003	0.0139376775788779
0.6989257	0.0387820376945436
0.6999511	0.0863139068684079
0.7009764	0.0176987454500908
0.7020018	0.0931571017773337
0.7030272	0.0445553265433079
0.7040526	0.0864658206263724
0.705078	0.0173602636057562
0.7061034	0.12770725595124
0.7071288	0.0428278923006643
0.7081542	0.066968102244376
0.7091796	0.0489323992207259
0.710205	0.0153831506664064
0.7112303	0.0539738103797805
0.7122557	0.0695834292292993
0.7132811	0.0673404442297769
0.7143065	0.0317131462862028
0.7153319	0.0173552693869804
0.7163573	0.0394008662291092
0.7173827	0.0131254383714503
0.7184081	0.030397592994612
0.7194335	0.0296916489024195
0.7204589	0.0535485200448808
0.7214842	0.067856942704415
0.7225096	0.0500650605039742
0.723535	0.122926847085462
0.7245604	0.0738549982063408
0.7255858	0.0519135396407292
0.7266112	0.0778896397474561
0.7276366	0.0933813363290171
0.728662	0.0972202232788204
0.7296874	0.0884925954466892
0.7307128	0.0325983918533764
0.7317381	0.0404370640517249
0.7327635	0.0575711737830948
0.7337889	0.0189810373752016
0.7348143	0.0417964878782534
0.7358397	0.0695935290628849
0.7368651	0.0731406102790941
0.7378905	0.0464382193014009
0.7389159	0.0446107617240137
0.7399413	0.0592567855492424
0.7409667	0.0397135866428607
0.741992	0.0329709525440137
0.7430174	0.0693206540878611
0.7440428	0.137985365592995
0.7450682	0.0212548521459237
0.7460936	0.0487036342488423
0.747119	0.0817819901264771
0.7481444	0.0560644694615153
0.7491698	0.0552030048432166
0.7501952	0.00386773707998514
0.7512206	0.00371391960513956
0.7522459	0.0588026093600828
0.7532713	0.02456499436153
0.7542967	0.0122412338675637
0.7553221	0.0671464131688216
0.7563475	0.0665823702296516
0.7573729	0.0846198850142837
0.7583983	0.0453298930983297
0.7594237	0.038843512426794
0.7604491	0.0264384687898818
0.7614745	0.0438561026811726
0.7624998	0.0305263607328764
0.7635252	0.0609839753461391
0.7645506	0.0255696754689504
0.765576	0.0587204355745842
0.7666014	0.0730721201103526
0.7676268	0.05307197376185
0.7686522	0.0767222416283701
0.7696776	0.0283827297335067
0.770703	0.0303633330622644
0.7717284	0.0150178110041074
0.7727537	0.0991401146041168
0.7737791	0.0167290040905757
0.7748045	0.0703092918311264
0.7758299	0.0574524287601227
0.7768553	0.0367595773228468
0.7778807	0.050226600999332
0.7789061	0.0248581620088149
0.7799315	0.0321719295578053
0.7809569	0.0207317635991152
0.7819823	0.0402287418833266
0.7830076	0.0476378394599556
0.784033	0.00200034024657732
0.7850584	0.0514807967396947
0.7860838	0.0881350121898176
0.7871092	0.0284089227855947
0.7881346	0.043449206850292
0.78916	0.0172422233458746
0.7901854	0.0686261554845621
0.7912108	0.041280897760589
0.7922362	0.00976513949980951
0.7932615	0.0442047633842105
0.7942869	0.0391706779265562
0.7953123	0.046983758211152
0.7963377	0.0575475671771318
0.7973631	0.0149632035913985
0.7983885	0.0156031018043055
0.7994139	0.0889536170621594
0.8004393	0.0331378774572316
0.8014647	0.058294977201142
0.8024901	0.0161527146654858
0.8035154	0.0302994474061327
0.8045408	0.0233203362634948
0.8055662	0.0442405712723615
0.8065916	0.0308690626165632
0.807617	0.0294690300510274
0.8086424	0.0217843729441198
0.8096678	0.0290427559468588
0.8106932	0.0283483091210346
0.8117186	0.0261440934146816
0.812744	0.0584528227903118
0.8137693	0.0625437233637021
0.8147947	0.013129158193013
0.8158201	0.0543659419212971
0.8168455	0.0270283448811058
0.8178709	0.0646449813414475
0.8188963	0.00888558235534605
0.8199217	0.0114048960517359
0.8209471	0.0387662793012371
0.8219725	0.0547732446096386
0.8229979	0.0116493964559392
0.8240232	0.0352705069609568
0.8250486	0.0339371292162861
0.826074	0.0156950230029299
0.8270994	0.00543549039028651
0.8281248	0.0173004734913152
0.8291502	0.036693663697772
0.8301756	0.0403475575558001
0.831201	0.0248048131807632
0.8322264	0.0626932828938037
0.8332518	0.0213389883680936
0.8342771	0.10201184600973
0.8353025	0.0777507892605374
0.8363279	0.0392946417561911
0.8373533	0.0558643108082164
0.8383787	0.0630370017797055
0.8394041	0.0135539629646397
0.8404295	0.00780316679937867
0.8414549	0.0118144024317991
0.8424803	0.0393543200114358
0.8435057	0.0264150268228662
0.844531	0.0571953348261097
0.8455564	0.0495163051370607
0.8465818	0.0353951839866531
0.8476072	0.0535706797346207
0.8486326	0.036945296460375
0.849658	0.0413235289227554
0.8506834	0.0439271398659121
0.8517088	0.0489314864725749
0.8527342	0.0756134091933083
0.8537596	0.0305838082956038
0.8547849	0.056416864707793
0.8558103	0.0170903161740851
0.8568357	0.0399863198093973
0.8578611	0.0570166267949411
0.8588865	0.0345690198308037
0.8599119	0.0107462953190736
0.8609373	0.032917820866883
0.8619627	0.025186482086278
0.8629881	0.0508068222909768
0.8640135	0.0377104121549597
0.8650388	0.0586348633669841
0.8660642	0.106741871387915
0.8670896	0.00771629335272318
0.868115	0.0495247594101314
0.8691404	0.0569467423024714
0.8701658	0.0179209884530095
0.8711912	0.0832442599833292
0.8722166	0.063026005245976
0.873242	0.0467344001732396
0.8742674	0.0338259103473303
0.8752927	0.0555918479638463
0.8763181	0.0253635687235945
0.8773435	0.0273435560828557
0.8783689	0.0229439265198701
0.8793943	0.0252593311337407
0.8804197	0.0299087594661677
0.8814451	0.0329332939478349
0.8824705	0.0614290737239078
0.8834959	0.00596647365143528
0.8845213	0.04195272709719
0.8855466	0.0357707823738229
0.886572	0.00915065241516964
0.8875974	0.0438858518621063
0.8886228	0.0381633243493681
0.8896482	0.0471943627774865
0.8906736	0.0360094140911235
0.891699	0.0450804396378942
0.8927244	0.0227645039403023
0.8937498	0.0328924376756497
0.8947752	0.0543908170369089
0.8958005	0.0216481103964681
0.8968259	0.0648769232824962
0.8978513	0.0175495661320401
0.8988767	0.0328327374857991
0.8999021	0.037230304670557
0.9009275	0.0081039668658267
0.9019529	0.0474636211300586
0.9029783	0.0421553732522024
0.9040037	0.0172059924914448
0.9050291	0.0562587015955088
0.9060544	0.0398877256534411
0.9070798	0.0315943340532526
0.9081052	0.0246342249232749
0.9091306	0.067508708887071
0.910156	0.0342190360051317
0.9111814	0.0648622489372401
0.9122068	0.0473549439526402
0.9132322	0.0178676569219386
0.9142576	0.0423856553404569
0.915283	0.0402140546380305
0.9163083	0.0139540583021603
0.9173337	0.0138042842873144
0.9183591	0.0185212047346371
0.9193845	0.0306780998217442
0.9204099	0.0230016407332216
0.9214353	0.0239299012071251
0.9224607	0.0240154036549015
0.9234861	0.0827870902842043
0.9245115	0.0340564013331826
0.9255369	0.0260953827018421
0.9265622	0.0420018056469878
0.9275876	0.0497089137478712
0.928613	0.0184485826176566
0.9296384	0.0462208291399797
0.9306638	0.0215285867081568
0.9316892	0.0296169516394618
0.9327146	0.049445749425368
0.93374	0.0105510508151051
0.9347654	0.0693125505299628
0.9357908	0.00299588078899761
0.9368161	0.0154223523531561
0.9378415	0.00737285020240992
0.9388669	0.0580288169673422
0.9398923	0.0247647908916772
0.9409177	0.0196278616897639
0.9419431	0.0193596174073788
0.9429685	0.0405418339524401
0.9439939	0.0543025697406458
0.9450193	0.0355054128369253
0.9460447	0.0544860789706224
0.94707	0.0307506285624115
0.9480954	0.0615971031105538
0.9491208	0.0324704029656825
0.9501462	0.00775255984913222
0.9511716	0.00620069969630952
0.952197	0.00554052440338778
0.9532224	0.0651224146089299
0.9542478	0.0682858684273144
0.9552732	0.0166070172470924
0.9562986	0.00876088884958108
0.9573239	0.0196709087689797
0.9583493	0.0109999361252327
0.9593747	0.0316460174812329
0.9604001	0.0219213307549643
0.9614255	0.0484584984219899
0.9624509	0.0530773490321964
0.9634763	0.0360597628598581
0.9645017	0.00807054955190847
0.9655271	0.046655959551132
0.9665525	0.0229546126501865
0.9675778	0.0410648826745676
0.9686032	0.0182379041773292
0.9696286	0.030322548049259
0.970654	0.0378707039712031
0.9716794	0.0483151385693811
0.9727048	0.0211225824987973
0.9737302	0.012307293736932
0.9747556	0.0171509008258421
0.975781	0.0389836085257958
0.9768064	0.0497597250753057
0.9778317	0.0252859131061645
0.9788571	0.014163586893891
0.9798825	0.00343760261964643
0.9809079	0.0321432587349463
0.9819333	0.0446868620598415
0.9829587	0.0720394588160572
0.9839841	0.0168781661392227
0.9850095	0.0563604949356284
0.9860349	0.0398314362265234
0.9870603	0.020073112345466
0.9880856	0.0268477672543249
0.989111	0.0251848339901255
0.9901364	0.0437521420081909
0.9911618	0.0177040274194602
0.9921872	0.0186589829083688
0.9932126	0.0316622594010045
0.994238	0.0131280570271254
0.9952634	0.0457916386864425
0.9962888	0.0376931255423764
0.9973142	0.0710795521742822
0.9983395	0.0444187301940488
0.9993649	0.0355340419559976
1.00039	0.0521572255298424
1.001416	0.0138882591434596
1.002441	0.0167255807549928
1.003466	0.0215128038477234
1.004492	0.0407965420988409
1.005517	0.0533155286683845
1.006543	0.0480839155221952
1.007568	0.0376466152564344
1.008593	0.0138294308274302
1.009619	0.0204271274212406
1.010644	0.0124659329242125
1.01167	0.0415073202344659
1.012695	0.0383294442572039
1.01372	0.036813253491069
1.014746	0.0311423072320364
1.015771	0.034275007566075
1.016797	0.0433655368659042
1.017822	0.0311468288553971
1.018847	0.0306878855487527
1.019873	0.0247071690043908
1.020898	0.0230790064383305
1.021924	0.0331052414816098
1.022949	0.0398934320323847
1.023974	0.0193401307753858
1.025	0.0213658681415804
1.026025	0.0273414639010441
1.02705	0.0218722481874435
1.028076	0.029357983949202
1.029101	0.0211782359155927
1.030127	0.019049876359135
1.031152	0.0256737709220383
1.032177	0.0146447919392057
1.033203	0.0525714315917505
1.034228	0.0412649409131299
1.035254	0.0312815387656691
1.036279	0.0342641623740914
1.037304	0.0286928888082605
1.03833	0.032883980897922
1.039355	0.0301275813643396
1.040381	0.0257268875092285
1.041406	0.030976579076125
1.042431	0.046126455703609
1.043457	0.0278653546874477
1.044482	0.0479229896104994
1.045507	0.0133526446796552
1.046533	0.0186218400165236
1.047558	0.0125507524206696
1.048584	0.0442936936728616
1.049609	0.0279701171876101
1.050634	0.0200531766947041
1.05166	0.0140286606589362
1.052685	0.0202789879660229
1.053711	0.0154548142170634
1.054736	0.0140247225608382
1.055761	0.020454227636824
1.056787	0.0544218472751909
1.057812	0.0526885365464136
1.058838	0.0800405527292566
1.059863	0.0702801086069487
1.060888	0.0160789033399732
1.061914	0.0133592681014734
1.062939	0.0507705740565734
1.063964	0.0442277311521946
1.06499	0.026643310785929
1.066015	0.0118803332312845
1.067041	0.0236951541386103
1.068066	0.0104023570387439
1.069091	0.0516270114527754
1.070117	0.0194727785048211
1.071142	0.00726738988916963
1.072168	0.0277678925122091
1.073193	0.00914713803881154
1.074218	0.0370715780706581
1.075244	0.0223535128870739
1.076269	0.017618886862478
1.077295	0.00375336246200337
1.07832	0.0507248955552173
1.079345	0.0486458940595661
1.080371	0.0339819381101446
1.081396	0.0376830239539987
1.082422	0.056569340931456
1.083447	0.0087345031175961
1.084472	0.00935313095089944
1.085498	0.0547524266270382
1.086523	0.0272910915070193
1.087548	0.0373952042511783
1.088574	0.0402827763323545
1.089599	0.0535332375488098
1.090625	0.01498540501456
1.09165	0.0569771191654027
1.092675	0.0308886256187047
1.093701	0.0366811512600454
1.094726	0.0192388373540583
1.095752	0.0403505802304564
1.096777	0.0156866181470784
1.097802	0.0423517357587613
1.098828	0.046570709757384
1.099853	0.0187805583935729
1.100879	0.0331798595718849
1.101904	0.0262693462148509
1.102929	0.0595713972843621
1.103955	0.0517126796260047
1.10498	0.00736786170884688
1.106005	0.0488008965803396
1.107031	0.0246042205836194
1.108056	0.0462062121251613
1.109082	0.0194414445330896
1.110107	0.0928088727935347
1.111132	0.0202177346550158
1.112158	0.0378332979799673
1.113183	0.0327232724822472
1.114209	0.052440506222569
1.115234	0.0489125625371611
1.116259	0.0322450564851746
1.117285	0.0657174836319781
1.11831	0.0281960222713063
1.119336	0.0628883007322996
1.120361	0.0696081270694564
1.121386	0.0268404265172538
1.122412	0.051760414759505
1.123437	0.0305250311750295
1.124463	0.0421849204314196
1.125488	0.028975031141274
1.126513	0.0357222480593957
1.127539	0.0205776594445238
1.128564	0.0198522398192879
1.129589	0.00397312394807223
1.130615	0.0520837171212364
1.13164	0.022135936940254
1.132666	0.0257588174748653
1.133691	0.0441514364379557
1.134716	0.0319099768053582
1.135742	0.0278907310948154
1.136767	0.0201245786953388
1.137793	0.034068255169389
1.138818	0.0548432117911433
1.139843	0.0535985254407069
1.140869	0.00440989261315477
1.141894	0.0145961164309175
1.14292	0.0272010211842031
1.143945	0.022831627462785
1.14497	0.0352207856260192
1.145996	0.0323090732880177
1.147021	0.0533999188310853
1.148046	0.0105049365086466
1.149072	0.0246495688161923
1.150097	0.0213880124081692
1.151123	0.0102409781421017
1.152148	0.0300134236746776
1.153173	0.0197271128665815
1.154199	0.00984313241687589
1.155224	0.0385737775747411
1.15625	0.00183201787332969
1.157275	0.0190927229964324
1.1583	0.0251531942132459
1.159326	0.0256077861858186
1.160351	0.0218477963146584
1.161377	0.010581866820917
1.162402	0.0129479786402955
1.163427	0.0137020847416495
1.164453	0.0167556655222316
1.165478	0.0157034411025616
1.166504	0.00886923297366289
1.167529	0.0588914319099018
1.168554	0.0407696931380664
1.16958	0.0314337333492644
1.170605	0.0307717524894477
1.17163	0.0285214010316414
1.172656	0.0277463563297688
1.173681	0.0287713498603956
1.174707	0.0413138506899892
1.175732	0.034830775719406
1.176757	0.0334936076944512
1.177783	0.0348686126702085
1.178808	0.0371725969501729
1.179834	0.0636466464575817
1.180859	0.0550324285136182
1.181884	0.0340458561131146
1.18291	0.0551785263717336
1.183935	0.0158211617584081
1.184961	0.0251830115044865
1.185986	0.0516766791264381
1.187011	0.00647057559910283
1.188037	0.0464650289181122
1.189062	0.0639147216450483
1.190087	0.0196467305764725
1.191113	0.030386779310937
1.192138	0.0513184624127107
1.193164	0.0249628853419723
1.194189	0.0330970304184061
1.195214	0.0145041745680876
1.19624	0.0125616853242616
1.197265	0.0380398079851564
1.198291	0.035037029628335
1.199316	0.0278513786799864
1.200341	0.0129873154420843
1.201367	0.0121233985927868
1.202392	0.0363078001557916
1.203418	0.0349611339959708
1.204443	0.054220299544014
1.205468	0.0226468081919727
1.206494	0.0241355796165765
1.207519	0.0375942297654321
1.208544	0.0354817941695231
1.20957	0.0212321027217758
1.210595	0.0300842346403734
1.211621	0.0527901350315909
1.212646	0.00785206279168761
1.213671	0.0466472648736472
1.214697	0.0218539092124887
1.215722	0.0599973185444983
1.216748	0.00529981368955796
1.217773	0.0365165175549531
1.218798	0.0203598998113448
1.219824	0.0175510959883706
1.220849	0.0513059462325992
1.221875	0.0233105640288904
1.2229	0.0153299190274507
1.223925	0.0471333062183803
1.224951	0.00724760751195682
1.225976	0.0392470384086291
1.227002	0.0159455792561802
1.228027	0.0312125748382491
1.229052	0.0540076674319091
1.230078	0.0339002930784558
1.231103	0.0276128771958755
1.232128	0.0183149431685714
1.233154	0.0442039196364598
1.234179	0.0335341443626646
1.235205	0.0104547452250335
1.23623	0.0172835138189692
1.237255	0.0311831755214026
1.238281	0.0196321274948616
1.239306	0.00925528360771559
1.240332	0.0343806206737305
1.241357	0.0441335095253642
1.242382	0.0303782422471551
1.243408	0.0446768328769173
1.244433	0.0255480491286067
1.245459	0.0234543243231078
1.246484	0.0216846334044073
1.247509	0.0261421807788758
1.248535	0.0088241616645831
1.24956	0.00917012860374603
1.250585	0.0873703985905087
1.251611	0.0355868988559592
1.252636	0.0520298193774438
1.253662	0.0498923026266708
1.254687	0.0295347969882053
1.255712	0.0126471056602093
1.256738	0.0122143007885583
1.257763	0.0302112126008292
1.258789	0.055938032726324
1.259814	0.0429976046122118
1.260839	0.0463437285167627
1.261865	0.0504601164225976
1.26289	0.034479307734711
1.263916	0.00247675668183796
1.264941	0.0504203812728186
1.265966	0.0392492920144466
1.266992	0.0173198301272876
1.268017	0.0267410008281312
1.269043	0.0178787945504049
1.270068	0.0102312269803167
1.271093	0.0259008304513041
1.272119	0.0164852762263846
1.273144	0.00742462543035337
1.274169	0.0145449984800324
1.275195	0.0313521350858835
1.27622	0.0277245234507737
1.277246	0.0284753475378159
1.278271	0.0422392427053409
1.279296	0.0127919668055373
1.280322	0.0256982479792689
1.281347	0.0454772448253491
1.282373	0.00759852287571749
1.283398	0.0112963780287844
1.284423	0.044561920858842
1.285449	0.00756855844683372
1.286474	0.0345659416285396
1.2875	0.0240252428202758
1.288525	0.0264361037773242
1.28955	0.0353811617419713
1.290576	0.0206232653340178
1.291601	0.0178171816971501
1.292626	0.0414393750615735
1.293652	0.0428221920603605
1.294677	0.0391514242719112
1.295703	0.0280365571615703
1.296728	0.0313966703251841
1.297753	0.0176631569200838
1.298779	0.0248490197906152
1.299804	0.0662031761326328
1.30083	0.0282554231202267
1.301855	0.0160035667595471
1.30288	0.0299179752910453
1.303906	0.0404090169200353
1.304931	0.0516111854947714
1.305957	0.04992136491112
1.306982	0.0431931087678775
1.308007	0.0499312295454548
1.309033	0.0346809411257682
1.310058	0.0185357237600185
1.311083	0.0531597349711838
1.312109	0.028766351467424
1.313134	0.0169596998433517
1.31416	0.0302302916537855
1.315185	0.0363539839522562
1.31621	0.0458886390948708
1.317236	0.0266399297736499
1.318261	0.0443859439033947
1.319287	0.0114413011258911
1.320312	0.0386378017738328
1.321337	0.0200458820168788
1.322363	0.0290660227995954
1.323388	0.023128210426838
1.324414	0.0426747986191628
1.325439	0.0608559224463322
1.326464	0.0466314336295647
1.32749	0.0397733327957842
1.328515	0.0590526395998367
1.329541	0.0466863297305325
1.330566	0.0452743575583807
1.331591	0.0774632988158626
1.332617	0.0457896202014474
1.333642	0.0066965021051658
1.334667	0.0487791704039193
1.335693	0.0482619435646535
1.336718	0.0376178732665259
1.337744	0.0451375772931878
1.338769	0.039116800368012
1.339794	0.0378898700024492
1.34082	0.104181077486707
1.341845	0.0728477324379418
1.342871	0.0785327824286247
1.343896	0.0333868932314015
1.344921	0.0454765442281564
1.345947	0.036433784706238
1.346972	0.047781997572048
1.347998	0.03140528824673
1.349023	0.0630816130505911
1.350048	0.0313981246320684
1.351074	0.0169084524289288
1.352099	0.0521643931453863
1.353124	0.0488895315765134
1.35415	0.0663587972241285
1.355175	0.0462723991746019
1.356201	0.0332176591348879
1.357226	0.0232956904866329
1.358251	0.0601278861200441
1.359277	0.0520750334740795
1.360302	0.055792643976156
1.361328	0.0539914497373861
1.362353	0.0422402347940814
1.363378	0.0802459725878408
1.364404	0.0771073630465262
1.365429	0.0749752379824608
1.366455	0.0448062846114828
1.36748	0.0487176452126865
1.368505	0.0389446054331752
1.369531	0.0582134338253723
1.370556	0.0489684971870712
1.371582	0.0511579018809265
1.372607	0.0682592842682224
1.373632	0.0697669336890084
1.374658	0.0709316386275299
1.375683	0.0994715469907777
1.376708	0.051100493320378
1.377734	0.0465337525327756
1.378759	0.0378461092462673
1.379785	0.042397214181657
1.38081	0.0321342478133362
1.381835	0.0624273445586788
1.382861	0.0407476407406024
1.383886	0.0201050725290609
1.384912	0.0340228550823573
1.385937	0.0109115145655103
1.386962	0.0866352798670703
1.387988	0.0279762142330087
1.389013	0.0332169954033474
1.390039	0.0281626440672619
1.391064	0.0285774149165823
1.392089	0.0458651669260865
1.393115	0.101517743495067
1.39414	0.110452889630323
1.395165	0.111720584333159
1.396191	0.157813326248124
1.397216	0.249766982054254
1.398242	0.279842229064896
1.399267	0.294565206515807
1.400292	0.418201785101702
1.401318	0.575753738104895
1.402343	0.807275782875964
1.403369	1.11182290837124
1.404394	1.5386092032326
1.405419	2.03245591632941
1.406445	2.48556328010015
1.40747	3.00634791714133
1.408496	3.43240993745284
1.409521	3.81882670933355
1.410546	3.97975636420309
1.411572	4.10623128427528
1.412597	4.11249596694027
1.413622	4.07325888909703
1.414648	3.92679711960027
1.415673	3.77832027034462
1.416699	3.55283231977492
1.417724	3.46851927307105
1.418749	3.36054055836756
1.419775	3.36149166920357
1.4208	3.28333098425502
1.421826	3.34582791078232
1.422851	3.33936432760144
1.423876	3.34373183081673
1.424902	3.39440144915153
1.425927	3.45988785906249
1.426953	3.49556047047704
1.427978	3.40157285951571
1.429003	3.49329093818494
1.430029	3.32493720060951
1.431054	3.25777609424052
1.43208	3.18783733296305
1.433105	3.16048046862957
1.43413	3.20878228206792
1.435156	3.18350558840942
1.436181	2.9554412710257
1.437206	3.0375693405078
1.438232	3.00878087596638
1.439257	2.97794105622526
1.440283	2.98452818738119
1.441308	3.05723406445265
1.442333	2.98347771328373
1.443359	2.94637197507511
1.444384	2.95222145528448
1.44541	2.97824625281927
1.446435	2.93839815153431
1.44746	2.91753185030554
1.448486	2.9468435896072
1.449511	2.98068124714871
1.450537	2.8818432320364
1.451562	2.96784054348831
1.452587	3.05559466934016
1.453613	2.9720618406933
1.454638	3.05103300666283
1.455663	2.9411855905019
1.456689	2.99219403600368
1.457714	3.04582556760298
1.45874	3.06148739624974
1.459765	2.93361362484729
1.46079	2.98340872597206
1.461816	2.86623795940564
1.462841	2.88842962962403
1.463867	2.8726806294919
1.464892	2.82285387810917
1.465917	2.78579238129866
1.466943	2.7291140597875
1.467968	2.60697965156018
1.468994	2.53731931795369
1.470019	2.46746859836412
1.471044	2.48983176273619
1.47207	2.50267113703504
1.473095	2.52235152669422
1.474121	2.55710793239707
1.475146	2.61032152669705
1.476171	2.54349312189359
1.477197	2.47336054744835
1.478222	2.52775257552099
1.479247	2.62721590608589
1.480273	2.57280805875122
1.481298	2.63467193007646
1.482324	2.58790345534952
1.483349	2.5150551157255
1.484374	2.48454148123955
1.4854	2.49396262418267
1.486425	2.44470024922676
1.487451	2.40640744310531
1.488476	2.37255327293488
1.489501	2.32284149464508
1.490527	2.32898176668367
1.491552	2.31590482246885
1.492578	2.36002725497599
1.493603	2.35391305151385
1.494628	2.35651813239831
1.495654	2.36998186011054
1.496679	2.30262875898939
1.497704	2.35444181991192
1.49873	2.45809704668703
1.499755	2.31886026944045
1.500781	2.36592317476498
1.501806	2.36998510116182
1.502831	2.26169215319327
1.503857	2.31500862429206
1.504882	2.21091931054269
1.505908	2.30800728182782
1.506933	2.19202738172323
1.507958	2.10550848707337
1.508984	2.10138994423834
1.510009	2.11090351786676
1.511035	2.1077246070023
1.51206	1.97867140462076
1.513085	1.95279100962545
1.514111	2.01368598107749
1.515136	2.07179683648162
1.516161	2.13294091317552
1.517187	2.22419158399537
1.518212	2.28250361722583
1.519238	2.29101673976337
1.520263	2.32182822785865
1.521288	2.24181616143116
1.522314	2.25083454535193
1.523339	2.18661805178734
1.524365	2.18855152160693
1.52539	2.20871043186245
1.526415	2.06722412641727
1.527441	2.10878872506209
1.528466	2.07923065443627
1.529492	2.02321917259145
1.530517	1.94085010192467
1.531542	1.95463999347701
1.532568	1.9510289919195
1.533593	1.89043837684248
1.534619	1.85031184347294
1.535644	1.90271770750419
1.536669	1.90054802238329
1.537695	2.0381771713855
1.53872	2.12846319428441
1.539745	2.15742135608717
1.540771	2.19449043336648
1.541796	2.22876121420959
1.542822	2.2408358106441
1.543847	2.2295552811902
1.544872	2.11519001858717
1.545898	2.15577995842271
1.546923	2.05461295652734
1.547949	2.12492324957363
1.548974	2.05187999373142
1.549999	1.99954397985106
1.551025	1.98096734568739
1.55205	1.86897681804778
1.553076	1.94188340346016
1.554101	1.90112852786181
1.555126	1.86017299010121
1.556152	1.86055373156946
1.557177	1.8342636525955
1.558202	1.83873011800482
1.559228	1.84392934986583
1.560253	1.80351266596679
1.561279	1.77465279879643
1.562304	1.79342161362715
1.563329	1.83287015291891
1.564355	1.83688805457147
1.56538	1.86919018965224
1.566406	1.89258789273748
1.567431	1.92244542258968
1.568456	2.0018492055617
1.569482	1.96353219538648
1.570507	1.98465100221499
1.571533	2.00883490817698
1.572558	2.0294788508494
1.573583	1.97956368870971
1.574609	2.01788665160828
1.575634	2.02033654324812
1.57666	1.91087118476704
1.577685	1.85468084805387
1.57871	1.81221551530937
1.579736	1.78804266957416
1.580761	1.70110289094102
1.581786	1.56060211718359
1.582812	1.50704614860232
1.583837	1.52762391724207
1.584863	1.52009097789583
1.585888	1.50912816203396
1.586913	1.58553883112848
1.587939	1.4687761140857
1.588964	1.52669352464894
1.58999	1.51320193541925
1.591015	1.44982375390386
1.59204	1.4302550197801
1.593066	1.40429143087751
1.594091	1.37284303058704
1.595117	1.28820303818529
1.596142	1.3252589847033
1.597167	1.26168975938265
1.598193	1.18539365940322
1.599218	1.13057840623593
1.600243	1.10360687216855
1.601269	1.07191032363218
1.602294	1.03670034347225
1.60332	1.16985276130975
1.604345	1.16478041961232
1.60537	1.15039748678092
1.606396	1.18394645440503
1.607421	1.22822623563749
1.608447	1.22297994807558
1.609472	1.23930320881827
1.610497	1.18047141954698
1.611523	1.2324966425885
1.612548	1.20650345148484
1.613574	1.22435543449802
1.614599	1.12575782341832
1.615624	1.12394630192239
1.61665	1.10877769260364
1.617675	1.02789128468496
1.6187	0.961306312295566
1.619726	0.961752044762234
1.620751	0.949752321950544
1.621777	0.944593267123094
1.622802	0.975676967261686
1.623827	0.982656020915931
1.624853	1.06603534274491
1.625878	1.19143834899142
1.626904	1.22290658512181
1.627929	1.27004810703444
1.628954	1.29075628235019
1.62998	1.31598897760099
1.631005	1.35369480904448
1.632031	1.36595367771274
1.633056	1.33825812117526
1.634081	1.3766316499411
1.635107	1.29701174510846
1.636132	1.3324641257032
1.637158	1.31340171214295
1.638183	1.26586791274921
1.639208	1.25812571321917
1.640234	1.28168859981074
1.641259	1.27764668765704
1.642284	1.2656322849101
1.64331	1.26635179826875
1.644335	1.26525909965706
1.645361	1.34025139151914
1.646386	1.35280889337186
1.647411	1.36746608834918
1.648437	1.36535043720878
1.649462	1.40154879915938
1.650488	1.38085932814511
1.651513	1.4122158943262
1.652538	1.41763298194059
1.653564	1.44893348895144
1.654589	1.45687545985209
1.655615	1.45484126669247
1.65664	1.46812986404093
1.657665	1.45317258842666
1.658691	1.49382044827287
1.659716	1.47888106506368
1.660741	1.5091430683038
1.661767	1.5227077658167
1.662792	1.52754343345926
1.663818	1.46669184196284
1.664843	1.45262563198502
1.665868	1.40310516545888
1.666894	1.33014543027027
1.667919	1.35746310654001
1.668945	1.38382141314081
1.66997	1.36691365666508
1.670995	1.37756460133037
1.672021	1.39025256773459
1.673046	1.36000804068484
1.674072	1.34240686144123
1.675097	1.40218023873773
1.676122	1.40924345297179
1.677148	1.43125873494103
1.678173	1.43924671976608
1.679199	1.50314661500947
1.680224	1.55029403638155
1.681249	1.52525646009535
1.682275	1.56782056309661
1.6833	1.56653171186446
1.684325	1.53407130060193
1.685351	1.46023909005102
1.686376	1.36578440047489
1.687402	1.39612491635711
1.688427	1.39571381695493
1.689452	1.42015259891582
1.690478	1.44882655336106
1.691503	1.44529006103689
1.692529	1.37656990960053
1.693554	1.41446406240987
1.694579	1.47441764334012
1.695605	1.49715201009437
1.69663	1.52086310705089
1.697656	1.55873593566157
1.698681	1.61904280987826
1.699706	1.63846789168575
1.700732	1.6274474467012
1.701757	1.63304156228587
1.702782	1.69038172067879
1.703808	1.67501341495425
1.704833	1.64611888515323
1.705859	1.6122481790634
1.706884	1.55731406689116
1.707909	1.57589850032933
1.708935	1.58275567187674
1.70996	1.58771557063527
1.710986	1.60186101674201
1.712011	1.59079587619688
1.713036	1.6270261486132
1.714062	1.58690167379364
1.715087	1.6118181996477
1.716113	1.5491637739544
1.717138	1.54824255611903
1.718163	1.53682138317801
1.719189	1.53887949529364
1.720214	1.52586252202648
1.721239	1.50099559331132
1.722265	1.46231563573103
1.72329	1.3749257897712
1.724316	1.38912183750757
1.725341	1.42378807139765
1.726366	1.44986960698394
1.727392	1.44255153180259
1.728417	1.39269464337583
1.729443	1.36717152056216
1.730468	1.33290670302749
1.731493	1.30807398754208
1.732519	1.2724065404161
1.733544	1.32733914205078
1.73457	1.37111887070554
1.735595	1.39072655285225
1.73662	1.39523174041191
1.737646	1.42219415128843
1.738671	1.44919199947317
1.739697	1.42212977482409
1.740722	1.42423261182134
1.741747	1.37695188351845
1.742773	1.20919365968831
1.743798	1.22631901484193
1.744823	1.17863652648797
1.745849	1.20545471072934
1.746874	1.21129258550141
1.7479	1.25050605995663
1.748925	1.21569938881773
1.74995	1.22939673683034
1.750976	1.21970554817238
1.752001	1.31788453478446
1.753027	1.35764700126036
1.754052	1.45270476480089
1.755077	1.52067439714508
1.756103	1.51001534324443
1.757128	1.50385422306885
1.758154	1.50007754267345
1.759179	1.51727126255261
1.760204	1.49482422374372
1.76123	1.24442396837403
1.762255	1.18031108638986
1.76328	1.17979356530407
1.764306	1.16278681613142
1.765331	1.19701289515756
1.766357	1.14650844727882
1.767382	1.18519288899646
1.768407	1.23564129191584
1.769433	1.34450914266251
1.770458	1.34722366456243
1.771484	1.4170285696537
1.772509	1.40080006352718
1.773534	1.47372122935929
1.77456	1.40719808163287
1.775585	1.4294634010356
1.776611	1.4167264662976
1.777636	1.38041110069972
1.778661	1.25899930676503
1.779687	1.26220413524771
1.780712	1.28198294227361
1.781738	1.26174692078019
1.782763	1.25499755536379
1.783788	1.2815751931502
1.784814	1.23661603017613
1.785839	1.26810082870228
1.786864	1.26705796531638
1.78789	1.25047984016799
1.788915	1.22563223913996
1.789941	1.19068569813738
1.790966	1.2424734918126
1.791991	1.25215273926817
1.793017	1.30012191621994
1.794042	1.29215639085401
1.795068	1.3117541505691
1.796093	1.29349592385036
1.797118	1.20662105017036
1.798144	1.18118857162296
1.799169	1.14097084033093
1.800195	1.14167638374329
1.80122	1.08341997494107
1.802245	1.11252232525274
1.803271	1.08302463371789
1.804296	1.10448610052586
1.805321	1.13553053006975
1.806347	1.14954548520606
1.807372	1.15280996918808
1.808398	1.17655612708447
1.809423	1.24234489326417
1.810448	1.22199111975767
1.811474	1.18996747122242
1.812499	1.20354378023997
1.813525	1.18618480418483
1.81455	1.0363927763228
1.815575	0.990678679566861
1.816601	0.944745022438002
1.817626	0.906385134414643
1.818652	0.868624845441352
1.819677	0.88239570186443
1.820702	0.833114363887036
1.821728	0.916488374758
1.822753	0.910815795535286
1.823778	1.0008897017487
1.824804	0.990308091169177
1.825829	1.06436658329837
1.826855	1.03696852215187
1.82788	1.07170942057612
1.828905	1.0753245418203
1.829931	1.0642328861392
1.830956	1.01616769376776
1.831982	0.999478593203461
1.833007	0.980963312847203
1.834032	0.959161448777598
1.835058	0.939303803532004
1.836083	0.934744817819184
1.837109	0.939938037312939
1.838134	1.00160340435716
1.839159	0.974989904165371
1.840185	0.982903419294902
1.84121	1.01657224356753
1.842236	1.01730903446015
1.843261	0.997834890577093
1.844286	1.03169773932111
1.845312	1.02209026699291
1.846337	1.00436765792734
1.847362	1.01864599801402
1.848388	1.05921261162698
1.849413	1.06398368199961
1.850439	1.06439819660468
1.851464	1.05270019978957
1.852489	1.07408256681252
1.853515	1.0576222476615
1.85454	1.07394798433987
1.855566	0.968348460205395
1.856591	0.927926293841515
1.857616	0.944844569027547
1.858642	0.925418916936741
1.859667	0.923626819074159
1.860693	0.908691680174354
1.861718	0.901327481044714
1.862743	0.928266222559331
1.863769	0.933307687751713
1.864794	0.881787223029371
1.865819	0.898159851282994
1.866845	0.903172698220888
1.86787	0.882947959531619
1.868896	0.855578378094259
1.869921	0.878483476866867
1.870946	0.863242834572874
1.871972	0.853975285662044
1.872997	0.816949996557634
1.874023	0.860581658147819
1.875048	0.862010857232529
1.876073	0.883453429567773
1.877099	0.859097067038673
1.878124	0.881587641087703
1.87915	0.845626507546854
1.880175	0.814369120572975
1.8812	0.833001914954852
1.882226	0.839102100442193
1.883251	0.820394028497215
1.884277	0.798389221111733
1.885302	0.743594954953959
1.886327	0.760080601055079
1.887353	0.728916084676371
1.888378	0.783988222523228
1.889403	0.778971657425513
1.890429	0.777408167047819
1.891454	0.782622317323714
1.89248	0.781102793966383
1.893505	0.793599787337453
1.89453	0.768932522148576
1.895556	0.749529157696697
1.896581	0.717469097006784
1.897607	0.756777494697226
1.898632	0.74001369390387
1.899657	0.711324016963444
1.900683	0.682893530844837
1.901708	0.68701717345875
1.902734	0.704866307036462
1.903759	0.676880571901846
1.904784	0.672877483697341
1.90581	0.752350128860526
1.906835	0.724945149527397
1.90786	0.697328140693519
1.908886	0.726495420274204
1.909911	0.71500042012252
1.910937	0.667527318359039
1.911962	0.61381071139638
1.912987	0.66682608328976
1.914013	0.676924493663658
1.915038	0.630277370394789
1.916064	0.591634092100937
1.917089	0.604357938191154
1.918114	0.567364177030071
1.91914	0.582827789085627
1.920165	0.610127612645232
1.921191	0.609222702722083
1.922216	0.63304925259095
1.923241	0.655018807746862
1.924267	0.5971300212296
1.925292	0.605912808244858
1.926317	0.567690068951228
1.927343	0.563878621947685
1.928368	0.596791592329921
1.929394	0.583364730347293
1.930419	0.551373783032382
1.931444	0.527057923638778
1.93247	0.552371711169109
1.933495	0.557301499357691
1.934521	0.585198906979516
1.935546	0.609115579125844
1.936571	0.592944070196212
1.937597	0.571267348795098
1.938622	0.530131083131804
1.939648	0.515340513411261
1.940673	0.496602180172228
1.941698	0.474784252995505
1.942724	0.502178459396906
1.943749	0.534807926336964
1.944775	0.521737687226771
1.9458	0.497447547900731
1.946825	0.482725720461071
1.947851	0.511854130228602
1.948876	0.472550534308501
1.949901	0.497083330330087
1.950927	0.512171303716881
1.951952	0.54174587031699
1.952978	0.53662669300811
1.954003	0.568900557788661
1.955028	0.549754335793116
1.956054	0.542667143489904
1.957079	0.534394717858485
1.958105	0.519874457873023
1.95913	0.516805694415824
1.960155	0.54809889293237
1.961181	0.521861186978223
1.962206	0.506227947941972
1.963232	0.476279540288101
1.964257	0.48758214661225
1.965282	0.494393214172697
1.966308	0.469344750989259
1.967333	0.497376526857398
1.968358	0.499574892888524
1.969384	0.497005128994712
1.970409	0.483107291005518
1.971435	0.497052183147202
1.97246	0.447152093053717
1.973485	0.430876607199521
1.974511	0.459152481158558
1.975536	0.498545678856993
1.976562	0.470391899751952
1.977587	0.440736334414148
1.978612	0.447359391910998
1.979638	0.417782490208924
1.980663	0.397818102183963
1.981689	0.433576924376613
1.982714	0.439930387019822
1.983739	0.462209567316731
1.984765	0.467661123954215
1.98579	0.457822997372642
1.986816	0.426187502965397
1.987841	0.430375310046998
1.988866	0.42570018295858
1.989892	0.413262673252654
1.990917	0.437850405195485
1.991942	0.442211321375154
1.992968	0.442100388524764
1.993993	0.428538598557341
1.995019	0.408034884999457
1.996044	0.448395019257437
1.997069	0.412147034180776
1.998095	0.439995534881264
1.99912	0.436322733112892
2.000146	0.423651606593555
2.001171	0.431380765655795
2.002196	0.435940234768861
2.003222	0.398967501365818
2.004247	0.361930971385387
2.005273	0.387411752973306
2.006298	0.459044414610945
2.007323	0.453058881641724
2.008349	0.463737975069478
2.009374	0.401273691061176
2.010399	0.366990942888365
2.011425	0.359451399725331
2.01245	0.340051998355913
2.013476	0.349223885391501
2.014501	0.386244595791449
2.015526	0.416887627877945
2.016552	0.382462920627745
2.017577	0.336174729455542
2.018603	0.322610619184257
2.019628	0.38378926156169
2.020653	0.392337274221865
2.021679	0.400672185395106
2.022704	0.386666264442297
2.02373	0.375639415165513
2.024755	0.365552943089838
2.02578	0.322740673961758
2.026806	0.310374672807244
2.027831	0.340296365754015
2.028856	0.369603807236681
2.029882	0.379461983272752
2.030907	0.35559526243536
2.031933	0.34408732949658
2.032958	0.317250903850092
2.033983	0.337885829577339
2.035009	0.350761884931054
2.036034	0.356882218791088
2.03706	0.361523636915555
2.038085	0.32569967317114
2.03911	0.332033610375893
2.040136	0.351070042721791
2.041161	0.340481945653305
2.042187	0.292491315512901
2.043212	0.323090790660087
2.044237	0.316016440899853
2.045263	0.298826345609267
2.046288	0.303789702672046
2.047314	0.287145740822409
2.048339	0.27492553484034
2.049364	0.257325156760874
2.05039	0.22055014718254
2.051415	0.247214642826452
2.05244	0.235539549677438
2.053466	0.261428423119312
2.054491	0.250879458175376
2.055517	0.258299738505409
2.056542	0.234566342775494
2.057567	0.196361935909432
2.058593	0.162730680102934
2.059618	0.214122919974577
2.060644	0.236141486668057
2.061669	0.238759819517313
2.062694	0.184550921895283
2.06372	0.190971659295535
2.064745	0.192577054604069
2.065771	0.201147924684801
2.066796	0.210066659939934
2.067821	0.213253519482727
2.068847	0.202416085830372
2.069872	0.175401032464243
2.070897	0.146190315389105
2.071923	0.153764883925985
2.072948	0.152400642812346
2.073974	0.200597692905058
2.074999	0.180937678473059
2.076024	0.138305816177825
2.07705	0.126819215900445
2.078075	0.131299267626081
2.079101	0.138942566871566
2.080126	0.126844198606174
2.081151	0.145584684109619
2.082177	0.123881810225256
2.083202	0.135833618655538
2.084228	0.103795983180162
2.085253	0.105675502589469
2.086278	0.102826435077066
2.087304	0.108405520764768
2.088329	0.104612048838421
2.089355	0.0944381354713921
2.09038	0.0924060282328426
2.091405	0.0645302249353231
2.092431	0.0927722470098472
2.093456	0.09657269387307
2.094481	0.100200510938231
2.095507	0.0877530016826849
2.096532	0.0835092319406783
2.097558	0.0610309287088473
2.098583	0.0699681700705921
2.099608	0.0513322094135885
2.100634	0.0533292634155264
2.101659	0.107140186090763
2.102685	0.0572802629846425
2.10371	0.0815003712012068
2.104735	0.0551271641168172
2.105761	0.0713171925767581
2.106786	0.0709149155827743
2.107812	0.0694627415038371
2.108837	0.0353746617008731
2.109862	0.0744788589687664
2.110888	0.0749885674964691
2.111913	0.0657809335615336
2.112938	0.0662630975757971
2.113964	0.0638404021785312
2.114989	0.0544062122739979
2.116015	0.0553264523588175
2.11704	0.0276692829462746
2.118065	0.0525451135986716
2.119091	0.0254019365486354
2.120116	0.040174929861202
2.121142	0.0344594866093069
2.122167	0.0423901797249988
2.123192	0.0495494445151154
2.124218	0.0666964605693361
2.125243	0.0351528326430753
2.126269	0.0203151716819021
2.127294	0.0130961589095771
2.128319	0.0573227196983325
2.129345	0.0303191741732027
2.13037	0.0178449858688401
2.131395	0.0236552424807887
2.132421	0.0136076162677429
2.133446	0.0465002057028979
2.134472	0.0438437419401424
2.135497	0.0298688749964621
2.136522	0.0199159375064545
2.137548	0.0715368523451885
2.138573	0.0383750214433048
2.139599	0.0587268162060851
2.140624	0.0295238459333011
2.141649	0.027526618927767
2.142675	0.0394407869768911
2.1437	0.0403465988655505
2.144726	0.0287917606145665
2.145751	0.0311595507594895
2.146776	0.00471251623681999
2.147802	0.0445581645780176
2.148827	0.0669411932653491
2.149853	0.0330930655917324
2.150878	0.0231703493776295
2.151903	0.0322982838964085
2.152929	0.0133232569443571
2.153954	0.0148788981754203
2.154979	0.0364366102143462
2.156005	0.0264687897592334
2.15703	0.0201120472010838
2.158056	0.0321018460920396
2.159081	0.0349571035010317
2.160106	0.0572508300552795
2.161132	0.0249872895773391
2.162157	0.0192349270403442
2.163183	0.0228307339280345
2.164208	0.0177794162231835
2.165233	0.0183345592097683
2.166259	0.0279923564567555
2.167284	0.0121370012043118
2.16831	0.0306512797613558
2.169335	0.0321021279027575
2.17036	0.0119617001617979
2.171386	0.00831905055088296
2.172411	0.0440575284287336
2.173436	0.0100775031502111
2.174462	0.0240663708853949
2.175487	0.0290359013772003
2.176513	0.0286326385155158
2.177538	0.0208739505062099
2.178563	0.0239775091268658
2.179589	0.0348411777334019
2.180614	0.0249430962888932
2.18164	0.0190588971967032
2.182665	0.0202977233580622
2.18369	0.0284709001694449
2.184716	0.0301885986297642
2.185741	0.0190323710831064
2.186767	0.0439212197963957
2.187792	0.00929812549880701
2.188817	0.0383239918166049
2.189843	0.0143988801938809
2.190868	0.011727897778397
2.191893	0.015715430165271
2.192919	0.022752779209446
2.193944	0.0171947555655053
2.19497	0.0066465519052836
2.195995	0.0107009935009934
2.19702	0.0177430082592511
2.198046	0.0185352969154158
2.199071	0.0206734949286438
2.200097	0.00557017141294054
2.201122	0.00289345208013024
2.202147	0.0240799480180033
2.203173	0.0306154046074624
2.204198	0.0191053859405273
2.205224	0.0607581828255331
2.206249	0.0164601108143498
2.207274	0.0308734592513793
2.2083	0.026460868703895
2.209325	0.0122260142529832
2.210351	0.0189211062650662
2.211376	0.0187238625294098
2.212401	0.0163025735302007
2.213427	0.0202260196135851
2.214452	0.0229882309978058
2.215477	0.0160899298003441
2.216503	0.0229654888841183
2.217528	0.0258938472092679
2.218554	0.0207678384904761
2.219579	0.00363883311235734
2.220604	0.00712192210250723
2.22163	0.0180470525668855
2.222655	0.0115947289742105
2.223681	0.0165131167451988
2.224706	0.0441591476473615
2.225731	0.0165969877307811
2.226757	0.00933500009167868
2.227782	0.0114690024934623
2.228808	0.0143146283000686
2.229833	0.0142802621073988
2.230858	0.0059319283215296
2.231884	0.0423067276815934
2.232909	0.0269652105254229
2.233934	0.0216341078115276
2.23496	0.0470943054086203
2.235985	0.0164935490109793
2.237011	0.0371622162014296
2.238036	0.0305214091494626
2.239061	0.0177852548514722
2.240087	0.0208846534576988
2.241112	0.0131321717349619
2.242138	0.0304788337951733
2.243163	0.0225515591739244
2.244188	0.00625750053671927
2.245214	0.0355072785735615
2.246239	0.00910482286848421
2.247265	0.0309193153307499
2.24829	0.0235801945701748
2.249315	0.032456868523593
2.250341	0.0471281443157292
2.251366	0.0222410645855499
2.252392	0.0380281680571889
2.253417	0.0467050315587111
2.254442	0.0309376478977847
2.255468	0.02117102690105
2.256493	0.0206689333078246
2.257518	0.026891246594404
2.258544	0.0337699021928092
2.259569	0.0405472358313511
2.260595	0.0321773107373814
2.26162	0.0568932911016097
2.262645	0.0193000779543312
2.263671	0.0479401515092141
2.264696	0.0414344713532427
2.265722	0.0197789479149466
2.266747	0.0433224902966958
2.267772	0.0239852334221475
2.268798	0.0310130087974095
2.269823	0.0154555903725352
2.270849	0.0159316194889269
2.271874	0.0333604692998565
2.272899	0.0152253497779299
2.273925	0.0251673456697781
2.27495	0.0192181001189477
2.275975	0.00870783930541366
2.277001	0.00978072599233584
2.278026	0.0259471058017851
2.279052	0.0452413356990894
2.280077	0.0439198306570961
2.281102	0.0327062731104799
2.282128	0.0293468746924575
2.283153	0.0577636579265435
2.284179	0.0270823532826256
2.285204	0.0386049442240113
2.286229	0.0233452327180739
2.287255	0.0239932200295545
2.28828	0.0395642246820154
2.289306	0.021223499717773
2.290331	0.0187740297777462
2.291356	0.0449827632063761
2.292382	0.0329101841172987
2.293407	0.0148291292259715
2.294433	0.0105575891203332
2.295458	0.0250200504270675
2.296483	0.0185858960584057
2.297509	0.00874722882278558
2.298534	0.0390264206825376
2.299559	0.00381387265992941
2.300585	0.0135763940501689
2.30161	0.0218924791407397
2.302636	0.0056347198678023
2.303661	0.00707606331862746
2.304686	0.0254761316627093
2.305712	0.0117919488858165
2.306737	0.0176007669829954
2.307763	0.0269286383669753
2.308788	0.0140548984513674
2.309813	0.0243234617127682
2.310839	0.0340920534372015
2.311864	0.0204872921572496
2.31289	0.0301999270164747
2.313915	0.0284930082214321
2.31494	0.0199452575652867
2.315966	0.0308410767935061
2.316991	0.00923284169585751
2.318016	0.0250994092089216
2.319042	0.0183142830492078
2.320067	0.0245105991247073
2.321093	0.0110292173404626
2.322118	0.0218449312521271
2.323143	0.0374211411441247
2.324169	0.0173555616655182
2.325194	0.0361650906609468
2.32622	0.010551089876381
2.327245	0.022050907648993
2.32827	0.0053888758866013
2.329296	0.0107469559693717
2.330321	0.00245262409816269
2.331347	0.0227747246626189
2.332372	0.0164653250326041
2.333397	0.00628601993113894
2.334423	0.00784860265325262
2.335448	0.012215389365819
2.336473	0.00882954565156506
2.337499	0.00446931845598375
2.338524	0.0228148927203
2.33955	0.0294647013431411
2.340575	0.00885760390147251
2.3416	0.0146586517512267
2.342626	0.0113291997182513
2.343651	0.0128729883225677
2.344677	0.0252836862324408
2.345702	0.0179003439122828
2.346727	0.0168500627101326
2.347753	0.00242135228932367
2.348778	0.0316459376423847
2.349804	0.00525561007419177
2.350829	0.00401843420468919
2.351854	0.0102781953645632
2.35288	0.0165797894586585
2.353905	0.0287739451438589
2.354931	0.010846920395855
2.355956	0.0349062216960816
2.356981	0.0164870428543285
2.358007	0.00389192001839619
2.359032	0.0244763581791313
2.360057	0.00863257813158178
2.361083	0.00373859529752687
2.362108	0.00317454940514981
2.363134	0.0305000891101034
2.364159	0.017826026657279
2.365184	0.0187519639488306
2.36621	0.00797251260344449
2.367235	0.0225993143377338
2.368261	0.0122060641524082
2.369286	0.0155099942368692
2.370311	0.0358683714652478
2.371337	0.00607305841603553
2.372362	0.0130243033101783
2.373388	0.0238126002631807
2.374413	0.00615262080230677
2.375438	0.0146507340013303
2.376464	0.0221675776560003
2.377489	0.0295272721198291
2.378514	0.0183344154283959
2.37954	0.0203794836491439
2.380565	0.0110963901999274
2.381591	0.00994240527859617
2.382616	0.0179883628538952
2.383641	0.0217023209794235
2.384667	0.0120393382630231
2.385692	0.00968169773008443
2.386718	0.00980734744233556
2.387743	0.0189682668858597
2.388768	0.00528145524462827
2.389794	0.0242654379125578
2.390819	0.0219189157323332
2.391845	0.0246802149026989
2.39287	0.0171503820039163
2.393895	0.0166490787336238
2.394921	0.0137085183246761
2.395946	0.0363598415966275
2.396972	0.00955710465793757
2.397997	0.0107754577751346
2.399022	0.0117231036211666
2.400048	0.0269397791784803
2.401073	0.00835908313063753
2.402098	0.0203577842847521
2.403124	0.0193427807638328
2.404149	0.0399578954570583
2.405175	0.00747945275225681
2.4062	0.0164098340108394
2.407225	0.0142753003089846
2.408251	0.00528099358917628
2.409276	0.016591671090624
2.410302	0.0254512345661915
2.411327	0.0109016263422532
2.412352	0.0274536484363663
2.413378	0.0246137677782139
2.414403	0.0158865877103758
2.415429	0.0227785566490878
2.416454	0.0114009246328183
2.417479	0.0408547160985308
2.418505	0.0165772278196742
2.41953	0.0185452797976953
2.420555	0.0517198282484035
2.421581	0.0149813066083386
2.422606	0.0108406636443692
2.423632	0.0242107701714113
2.424657	0.0279919656606713
2.425682	0.0136398640752572
2.426708	0.0154836640952303
2.427733	0.0072724448575444
2.428759	0.0110549330348246
2.429784	0.0149745511557971
2.430809	0.0254581682904721
2.431835	0.0286241849443665
2.43286	0.0167839128935427
2.433886	0.0210772023618734
2.434911	0.0292470724872798
2.435936	0.00757289112073863
2.436962	0.0251861595671687
2.437987	0.0210475508614375
2.439012	0.0157413578516396
2.440038	0.0192268101041878
2.441063	0.0122272096881433
2.442089	0.0109561116240163
2.443114	0.020394105821756
2.444139	0.0289680114371318
2.445165	0.0217901024401244
2.44619	0.0167280413275972
2.447216	0.00954025456966616
2.448241	0.0156448254831174
2.449266	0.0221766666384829
2.450292	0.0128403670052358
2.451317	0.00139571598840488
2.452343	0.0222412749936438
2.453368	0.0281834582332563
2.454393	0.00385268323973435
2.455419	0.00566375380997479
2.456444	0.0315488701426474
2.45747	0.00885344210480343
2.458495	0.0187327572784767
2.45952	0.00862584551061153
2.460546	0.0180930231029003
2.461571	0.011639283199941
2.462596	0.00676087412202365
2.463622	0.0212759252410982
2.464647	0.0226090806982521
2.465673	0.0201831583353374
2.466698	0.0132982223106581
2.467723	0.0150423377913843
2.468749	0.02879698383079
2.469774	0.00848774480923172
2.4708	0.00585142101928099
2.471825	0.0275496228178772
2.47285	0.0173884449588714
2.473876	0.0196274494910592
2.474901	0.0216843632367497
2.475927	0.0139812235673719
2.476952	0.0153288649691073
2.477977	0.00256136935121335
2.479003	0.012166985077259
2.480028	0.00886552949748722
2.481053	0.0133388821854361
2.482079	0.00854706824818721
2.483104	0.0278639271765665
2.48413	0.0106238751266777
2.485155	0.0176262084760468
2.48618	0.026717766982092
2.487206	0.00984894996423081
2.488231	0.0124685889903519
2.489257	0.0230551570898377
2.490282	0.013530431276456
2.491307	0.0194182646806686
2.492333	0.0239027200188284
2.493358	0.00985611104702793
2.494384	0.0185644402501496
2.495409	0.0127140088325082
2.496434	0.0325571944371851
2.49746	0.0121432745989963
2.498485	0.00748573739190576
2.49951	0.00427074334290062
2.500536	0.00954203206500722
2.501561	0.0063582478420686
2.502587	0.0166290537416914
2.503612	0.0110947490778166
2.504637	0.0143724599913977
2.505663	0.0177243843145263
2.506688	0.01584092758327
2.507714	0.00847327787721906
2.508739	0.00958018269073758
2.509764	0.0163429215471569
2.51079	0.00881878321002677
2.511815	0.0263599126677663
2.512841	0.00464782358244091
2.513866	0.00304755476898474
2.514891	0.00988944794639261
2.515917	0.00456860758912658
2.516942	0.0101164247765698
2.517968	0.019202458234557
2.518993	0.0129089475935573
2.520018	0.0130459058982998
2.521044	0.0207853606924201
2.522069	0.0146574275410796
2.523094	0.0237035981420205
2.52412	0.00835807425576119
2.525145	0.0127691749538301
2.526171	0.00936842646070918
2.527196	0.0166936041374369
2.528221	0.00984571987961312
2.529247	0.018685242517816
2.530272	0.0185483356958029
2.531298	0.0156389583638232
2.532323	0.0183406935569276
2.533348	0.00763640749612866
2.534374	0.0191696804454816
2.535399	0.00290035543088774
2.536425	0.00372917123693952
2.53745	0.0122748150575826
2.538475	0.0154813402232857
2.539501	0.00623465334066458
2.540526	0.00932351567652873
2.541551	0.0120999199641096
2.542577	0.021596863576515
2.543602	0.0236788979042374
2.544628	0.0119858014482796
2.545653	0.0137194539128429
2.546678	0.032608832022992
2.547704	0.0205090028096937
2.548729	0.0117816289535867
2.549755	0.0139221519537985
2.55078	0.0191691880084585
[truncated: 48 more rows]
