# Supplementary material for: Nanoscale magnonic Fabry-Pérot resonator for low-loss spin-wave manipulation
Source: Nat Commun. 2021 Apr 16;12:2293. doi: 10.1038/s41467-021-22520-6 (PMC8052321; doi:10.1038/s41467-021-22520-6)
Supplement: Supplementary file 4 — Source Data [file 41467_2021_22520_MOESM4_ESM.zip › Source data/FigS13/FigS13b_YIG-CoFeB_100nm.txt]

0.1	1.4491	-0.1	1.466
0.2	1.4569	-0.2	1.508
0.3	1.4503	-0.3	1.5421
0.4	1.437	-0.4	1.5723
0.5	1.4202	-0.5	1.6003
0.6	1.4018	-0.6	1.6272
0.7	1.3825	-0.7	1.6533
0.8	1.3628	-0.8	1.6789
0.9	1.3432	-0.9	1.7042
1	1.3238	-1	1.7292
1.1	1.3047	-1.1	1.7542
1.2	1.286	-1.2	1.7791
1.3	1.2678	-1.3	1.8039
1.4	1.2501	-1.4	1.8286
1.5	1.233	-1.5	1.8533
1.6	1.2164	-1.6	1.878
1.7	1.2004	-1.7	1.9027
1.8	1.185	-1.8	1.9273
1.9	1.1702	-1.9	1.9519
2	1.1559	-2	1.9765
2.1	1.1421	-2.1	2.001
2.2	1.129	-2.2	2.0254
2.3	1.1163	-2.3	2.0497
2.4	1.1042	-2.4	2.074
2.5	1.0926	-2.5	2.0982
2.6	1.0815	-2.6	2.1223
2.7	1.0709	-2.7	2.1463
2.8	1.0607	-2.8	2.1702
2.9	1.051	-2.9	2.1939
3	1.0418	-3	2.2175
3.1	1.033	-3.1	2.241
3.2	1.0246	-3.2	2.2643
3.3	1.0166	-3.3	2.2875
3.4	1.0091	-3.4	2.3105
3.5	1.0019	-3.5	2.3333
3.6	0.99504	-3.6	2.356
3.7	0.98858	-3.7	2.3784
3.8	0.98247	-3.8	2.4007
3.9	0.9767	-3.9	2.4228
4	0.97126	-4	2.4447
4.1	0.96614	-4.1	2.4664
4.2	0.96132	-4.2	2.4878
4.3	0.9568	-4.3	2.5091
4.4	0.95257	-4.4	2.5302
4.5	0.94862	-4.5	2.551
4.6	0.94493	-4.6	2.5716
4.7	0.94151	-4.7	2.592
4.8	0.93835	-4.8	2.6122
4.9	0.93542	-4.9	2.6321
5	0.93274	-5	2.6518
5.1	0.93029	-5.1	2.6713
5.2	0.92805	-5.2	2.6906
5.3	0.92604	-5.3	2.7096
5.4	0.92424	-5.4	2.7284
5.5	0.92263	-5.5	2.747
5.6	0.92123	-5.6	2.7653
5.7	0.92002	-5.7	2.7834
5.8	0.91899	-5.8	2.8013
5.9	0.91814	-5.9	2.819
6	0.91747	-6	2.8364
6.1	0.91696	-6.1	2.8536
6.2	0.91662	-6.2	2.8705
6.3	0.91644	-6.3	2.8873
6.4	0.91642	-6.4	2.9038
6.5	0.91654	-6.5	2.92
6.6	0.91681	-6.6	2.9361
6.7	0.91723	-6.7	2.952
6.8	0.91778	-6.8	2.9676
6.9	0.91847	-6.9	2.983
7	0.91929	-7	2.9982
7.1	0.92023	-7.1	3.0132
7.2	0.9213	-7.2	3.0279
7.3	0.92249	-7.3	3.0425
7.4	0.9238	-7.4	3.0568
7.5	0.92522	-7.5	3.071
7.6	0.92675	-7.6	3.0849
7.7	0.92839	-7.7	3.0987
7.8	0.93014	-7.8	3.1122
7.9	0.93199	-7.9	3.1256
8	0.93393	-8	3.1388
8.1	0.93598	-8.1	3.1517
8.2	0.93813	-8.2	3.1645
8.3	0.94036	-8.3	3.1771
8.4	0.94269	-8.4	3.1896
8.5	0.94511	-8.5	3.2018
8.6	0.94761	-8.6	3.2139
8.7	0.9502	-8.7	3.2258
8.8	0.95287	-8.8	3.2375
8.9	0.95562	-8.9	3.2491
9	0.95845	-9	3.2604
9.1	0.96136	-9.1	3.2717
9.2	0.96435	-9.2	3.2827
9.3	0.9674	-9.3	3.2936
9.4	0.97053	-9.4	3.3044
9.5	0.97374	-9.5	3.315
9.6	0.97701	-9.6	3.3254
9.7	0.98035	-9.7	3.3357
9.8	0.98375	-9.8	3.3459
9.9	0.98722	-9.9	3.3559
10	0.99076	-10	3.3658
10.1	0.99435	-10.1	3.3755
10.2	0.99801	-10.2	3.3851
10.3	1.0017	-10.3	3.3946
10.4	1.0055	-10.4	3.4039
10.5	1.0093	-10.5	3.4131
10.6	1.0132	-10.6	3.4222
10.7	1.0172	-10.7	3.4312
10.8	1.0212	-10.8	3.44
10.9	1.0252	-10.9	3.4488
11	1.0294	-11	3.4574
11.1	1.0335	-11.1	3.4659
11.2	1.0377	-11.2	3.4743
11.3	1.042	-11.3	3.4826
11.4	1.0463	-11.4	3.4907
11.5	1.0507	-11.5	3.4988
11.6	1.0551	-11.6	3.5068
11.7	1.0595	-11.7	3.5146
11.8	1.064	-11.8	3.5224
11.9	1.0686	-11.9	3.5301
12	1.0732	-12	3.5377
12.1	1.0778	-12.1	3.5452
12.2	1.0825	-12.2	3.5526
12.3	1.0872	-12.3	3.5599
12.4	1.092	-12.4	3.5671
12.5	1.0968	-12.5	3.5743
12.6	1.1016	-12.6	3.5813
12.7	1.1065	-12.7	3.5883
12.8	1.1114	-12.8	3.5952
12.9	1.1164	-12.9	3.602
13	1.1214	-13	3.6088
13.1	1.1265	-13.1	3.6155
13.2	1.1315	-13.2	3.6221
13.3	1.1366	-13.3	3.6286
13.4	1.1418	-13.4	3.6351
13.5	1.147	-13.5	3.6415
13.6	1.1522	-13.6	3.6479
13.7	1.1575	-13.7	3.6542
13.8	1.1628	-13.8	3.6604
13.9	1.1681	-13.9	3.6665
14	1.1735	-14	3.6726
14.1	1.1789	-14.1	3.6787
14.2	1.1843	-14.2	3.6847
14.3	1.1898	-14.3	3.6906
14.4	1.1953	-14.4	3.6965
14.5	1.2008	-14.5	3.7024
14.6	1.2063	-14.6	3.7081
14.7	1.2119	-14.7	3.7139
14.8	1.2176	-14.8	3.7196
14.9	1.2232	-14.9	3.7252
15	1.2289	-15	3.7308
15.1	1.2346	-15.1	3.7364
15.2	1.2403	-15.2	3.7419
15.3	1.2461	-15.3	3.7474
15.4	1.2519	-15.4	3.7528
15.5	1.2577	-15.5	3.7582
15.6	1.2636	-15.6	3.7636
15.7	1.2695	-15.7	3.7689
15.8	1.2754	-15.8	3.7742
15.9	1.2814	-15.9	3.7795
16	1.2873	-16	3.7847
16.1	1.2933	-16.1	3.7899
16.2	1.2993	-16.2	3.7951
16.3	1.3054	-16.3	3.8002
16.4	1.3115	-16.4	3.8053
16.5	1.3176	-16.5	3.8104
16.6	1.3237	-16.6	3.8155
16.7	1.3299	-16.7	3.8205
16.8	1.3361	-16.8	3.8255
16.9	1.3423	-16.9	3.8305
17	1.3485	-17	3.8354
17.1	1.3548	-17.1	3.8404
17.2	1.361	-17.2	3.8453
17.3	1.3674	-17.3	3.8502
17.4	1.3737	-17.4	3.855
17.5	1.38	-17.5	3.8599
17.6	1.3864	-17.6	3.8647
17.7	1.3928	-17.7	3.8696
17.8	1.3993	-17.8	3.8744
17.9	1.4057	-17.9	3.8791
18	1.4122	-18	3.8839
18.1	1.4187	-18.1	3.8887
18.2	1.4252	-18.2	3.8934
18.3	1.4318	-18.3	3.8981
18.4	1.4383	-18.4	3.9028
18.5	1.4449	-18.5	3.9075
18.6	1.4515	-18.6	3.9122
18.7	1.4582	-18.7	3.9169
18.8	1.4648	-18.8	3.9216
18.9	1.4715	-18.9	3.9263
19	1.4782	-19	3.9309
19.1	1.485	-19.1	3.9356
19.2	1.4917	-19.2	3.9402
19.3	1.4985	-19.3	3.9448
19.4	1.5053	-19.4	3.9494
19.5	1.5121	-19.5	3.9541
19.6	1.5189	-19.6	3.9587
19.7	1.5258	-19.7	3.9633
19.8	1.5327	-19.8	3.9679
19.9	1.5396	-19.9	3.9725
20	1.5465	-20	3.9771
20.1	1.5534	-20.1	3.9817
20.2	1.5604	-20.2	3.9862
20.3	1.5674	-20.3	3.9908
20.4	1.5744	-20.4	3.9954
20.5	1.5814	-20.5	4
20.6	1.5884	-20.6	4.0046
20.7	1.5955	-20.7	4.0092
20.8	1.6026	-20.8	4.0137
20.9	1.6097	-20.9	4.0183
21	1.6168	-21	4.0229
21.1	1.624	-21.1	4.0275
21.2	1.6311	-21.2	4.0321
21.3	1.6383	-21.3	4.0366
21.4	1.6455	-21.4	4.0412
21.5	1.6527	-21.5	4.0458
21.6	1.66	-21.6	4.0504
21.7	1.6672	-21.7	4.055
21.8	1.6745	-21.8	4.0596
21.9	1.6818	-21.9	4.0642
22	1.6891	-22	4.0688
22.1	1.6965	-22.1	4.0734
22.2	1.7038	-22.2	4.078
22.3	1.7112	-22.3	4.0827
22.4	1.7186	-22.4	4.0873
22.5	1.726	-22.5	4.0919
22.6	1.7335	-22.6	4.0965
22.7	1.7409	-22.7	4.1012
22.8	1.7484	-22.8	4.1058
22.9	1.7559	-22.9	4.1105
23	1.7634	-23	4.1151
23.1	1.7709	-23.1	4.1198
23.2	1.7785	-23.2	4.1245
23.3	1.786	-23.3	4.1292
23.4	1.7936	-23.4	4.1339
23.5	1.8012	-23.5	4.1386
23.6	1.8088	-23.6	4.1433
23.7	1.8165	-23.7	4.148
23.8	1.8241	-23.8	4.1527
23.9	1.8318	-23.9	4.1574
24	1.8395	-24	4.1622
24.1	1.8472	-24.1	4.1669
24.2	1.8549	-24.2	4.1717
24.3	1.8627	-24.3	4.1764
24.4	1.8704	-24.4	4.1812
24.5	1.8782	-24.5	4.186
24.6	1.886	-24.6	4.1908
24.7	1.8938	-24.7	4.1956
24.8	1.9016	-24.8	4.2004
24.9	1.9095	-24.9	4.2053
25	1.9174	-25	4.2101
25.1	1.9252	-25.1	4.215
25.2	1.9331	-25.2	4.2198
25.3	1.9411	-25.3	4.2247
25.4	1.949	-25.4	4.2296
25.5	1.957	-25.5	4.2345
25.6	1.9649	-25.6	4.2394
25.7	1.9729	-25.7	4.2443
25.8	1.9809	-25.8	4.2492
25.9	1.989	-25.9	4.2542
26	1.997	-26	4.2591
26.1	2.005	-26.1	4.2641
26.2	2.0131	-26.2	4.2691
26.3	2.0212	-26.3	4.2741
26.4	2.0293	-26.4	4.2791
26.5	2.0374	-26.5	4.2841
26.6	2.0456	-26.6	4.2891
26.7	2.0538	-26.7	4.2942
26.8	2.0619	-26.8	4.2992
26.9	2.0701	-26.9	4.3043
27	2.0783	-27	4.3094
27.1	2.0866	-27.1	4.3145
27.2	2.0948	-27.2	4.3196
27.3	2.1031	-27.3	4.3247
27.4	2.1113	-27.4	4.3299
27.5	2.1196	-27.5	4.335
27.6	2.1279	-27.6	4.3402
27.7	2.1363	-27.7	4.3454
27.8	2.1446	-27.8	4.3506
27.9	2.153	-27.9	4.3558
28	2.1613	-28	4.361
28.1	2.1697	-28.1	4.3663
28.2	2.1781	-28.2	4.3715
28.3	2.1866	-28.3	4.3768
28.4	2.195	-28.4	4.3821
28.5	2.2035	-28.5	4.3874
28.6	2.2119	-28.6	4.3927
28.7	2.2204	-28.7	4.398
28.8	2.2289	-28.8	4.4033
28.9	2.2375	-28.9	4.4087
29	2.246	-29	4.4141
29.1	2.2546	-29.1	4.4194
29.2	2.2631	-29.2	4.4248
29.3	2.2717	-29.3	4.4303
29.4	2.2803	-29.4	4.4357
29.5	2.2889	-29.5	4.4411
29.6	2.2976	-29.6	4.4466
29.7	2.3062	-29.7	4.4521
29.8	2.3149	-29.8	4.4576
29.9	2.3236	-29.9	4.4631
30	2.3323	-30	4.4686
30.1	2.341	-30.1	4.4742
30.2	2.3497	-30.2	4.4797
30.3	2.3585	-30.3	4.4853
30.4	2.3672	-30.4	4.4909
30.5	2.376	-30.5	4.4965
30.6	2.3848	-30.6	4.5021
30.7	2.3936	-30.7	4.5077
30.8	2.4024	-30.8	4.5134
30.9	2.4113	-30.9	4.5191
31	2.4201	-31	4.5247
31.1	2.429	-31.1	4.5305
31.2	2.4379	-31.2	4.5362
31.3	2.4468	-31.3	4.5419
31.4	2.4557	-31.4	4.5477
31.5	2.4647	-31.5	4.5534
31.6	2.4736	-31.6	4.5592
31.7	2.4826	-31.7	4.565
31.8	2.4916	-31.8	4.5708
31.9	2.5006	-31.9	4.5766
32	2.5096	-32	4.5825
32.1	2.5186	-32.1	4.5884
32.2	2.5277	-32.2	4.5942
32.3	2.5367	-32.3	4.6001
32.4	2.5458	-32.4	4.6061
32.5	2.5549	-32.5	4.612
32.6	2.564	-32.6	4.6179
32.7	2.5731	-32.7	4.6239
32.8	2.5823	-32.8	4.6299
32.9	2.5914	-32.9	4.6359
33	2.6006	-33	4.6419
33.1	2.6098	-33.1	4.6479
33.2	2.619	-33.2	4.654
33.3	2.6282	-33.3	4.6601
33.4	2.6374	-33.4	4.6661
33.5	2.6467	-33.5	4.6722
33.6	2.6559	-33.6	4.6784
33.7	2.6652	-33.7	4.6845
33.8	2.6745	-33.8	4.6906
33.9	2.6838	-33.9	4.6968
34	2.6931	-34	4.703
34.1	2.7025	-34.1	4.7092
34.2	2.7118	-34.2	4.7154
34.3	2.7212	-34.3	4.7217
34.4	2.7306	-34.4	4.7279
34.5	2.74	-34.5	4.7342
34.6	2.7494	-34.6	4.7405
34.7	2.7588	-34.7	4.7468
34.8	2.7683	-34.8	4.7531
34.9	2.7777	-34.9	4.7594
35	2.7872	-35	4.7658
35.1	2.7967	-35.1	4.7722
35.2	2.8062	-35.2	4.7786
35.3	2.8157	-35.3	4.785
35.4	2.8253	-35.4	4.7914
35.5	2.8348	-35.5	4.7978
35.6	2.8444	-35.6	4.8043
35.7	2.854	-35.7	4.8108
35.8	2.8636	-35.8	4.8173
35.9	2.8732	-35.9	4.8238
36	2.8828	-36	4.8303
36.1	2.8925	-36.1	4.8369
36.2	2.9021	-36.2	4.8434
36.3	2.9118	-36.3	4.85
36.4	2.9215	-36.4	4.8566
36.5	2.9312	-36.5	4.8633
36.6	2.9409	-36.6	4.8699
36.7	2.9506	-36.7	4.8765
36.8	2.9604	-36.8	4.8832
36.9	2.9702	-36.9	4.8899
37	2.9799	-37	4.8966
37.1	2.9897	-37.1	4.9033
37.2	2.9995	-37.2	4.9101
37.3	3.0094	-37.3	4.9168
37.4	3.0192	-37.4	4.9236
37.5	3.0291	-37.5	4.9304
37.6	3.0389	-37.6	4.9372
37.7	3.0488	-37.7	4.9441
37.8	3.0587	-37.8	4.9509
37.9	3.0686	-37.9	4.9578
38	3.0786	-38	4.9647
38.1	3.0885	-38.1	4.9716
38.2	3.0985	-38.2	4.9785
38.3	3.1084	-38.3	4.9854
38.4	3.1184	-38.4	4.9924
38.5	3.1284	-38.5	4.9993
38.6	3.1384	-38.6	5.0063
38.7	3.1485	-38.7	5.0133
38.8	3.1585	-38.8	5.0204
38.9	3.1686	-38.9	5.0274
39	3.1787	-39	5.0345
39.1	3.1888	-39.1	5.0415
39.2	3.1989	-39.2	5.0486
39.3	3.209	-39.3	5.0558
39.4	3.2191	-39.4	5.0629
39.5	3.2293	-39.5	5.07
39.6	3.2394	-39.6	5.0772
39.7	3.2496	-39.7	5.0844
39.8	3.2598	-39.8	5.0916
39.9	3.27	-39.9	5.0988
40	3.2803	-40	5.106
40.1	3.2905	-40.1	5.1133
40.2	3.3008	-40.2	5.1206
40.3	3.311	-40.3	5.1279
40.4	3.3213	-40.4	5.1352
40.5	3.3316	-40.5	5.1425
40.6	3.3419	-40.6	5.1499
40.7	3.3523	-40.7	5.1572
40.8	3.3626	-40.8	5.1646
40.9	3.373	-40.9	5.172
41	3.3833	-41	5.1794
41.1	3.3937	-41.1	5.1869
41.2	3.4041	-41.2	5.1943
41.3	3.4146	-41.3	5.2018
41.4	3.425	-41.4	5.2093
41.5	3.4354	-41.5	5.2168
41.6	3.4459	-41.6	5.2243
41.7	3.4564	-41.7	5.2318
41.8	3.4669	-41.8	5.2394
41.9	3.4774	-41.9	5.247
42	3.4879	-42	5.2546
42.1	3.4984	-42.1	5.2622
42.2	3.509	-42.2	5.2698
42.3	3.5195	-42.3	5.2775
42.4	3.5301	-42.4	5.2851
42.5	3.5407	-42.5	5.2928
42.6	3.5513	-42.6	5.3005
42.7	3.562	-42.7	5.3083
42.8	3.5726	-42.8	5.316
42.9	3.5833	-42.9	5.3238
43	3.5939	-43	5.3315
43.1	3.6046	-43.1	5.3393
43.2	3.6153	-43.2	5.3471
43.3	3.626	-43.3	5.355
43.4	3.6367	-43.4	5.3628
43.5	3.6475	-43.5	5.3707
43.6	3.6582	-43.6	5.3786
43.7	3.669	-43.7	5.3865
43.8	3.6798	-43.8	5.3944
43.9	3.6906	-43.9	5.4023
44	3.7014	-44	5.4103
44.1	3.7122	-44.1	5.4182
44.2	3.7231	-44.2	5.4262
44.3	3.7339	-44.3	5.4342
44.4	3.7448	-44.4	5.4423
44.5	3.7557	-44.5	5.4503
44.6	3.7666	-44.6	5.4584
44.7	3.7775	-44.7	5.4665
44.8	3.7885	-44.8	5.4746
44.9	3.7994	-44.9	5.4827
45	3.8104	-45	5.4908
45.1	3.8213	-45.1	5.499
45.2	3.8323	-45.2	5.5071
45.3	3.8433	-45.3	5.5153
45.4	3.8544	-45.4	5.5235
45.5	3.8654	-45.5	5.5318
45.6	3.8764	-45.6	5.54
45.7	3.8875	-45.7	5.5483
45.8	3.8986	-45.8	5.5566
45.9	3.9097	-45.9	5.5648
46	3.9208	-46	5.5732
46.1	3.9319	-46.1	5.5815
46.2	3.943	-46.2	5.5898
46.3	3.9542	-46.3	5.5982
46.4	3.9654	-46.4	5.6066
46.5	3.9765	-46.5	5.615
46.6	3.9877	-46.6	5.6234
46.7	3.9989	-46.7	5.6319
46.8	4.0102	-46.8	5.6403
46.9	4.0214	-46.9	5.6488
47	4.0327	-47	5.6573
47.1	4.0439	-47.1	5.6658
47.2	4.0552	-47.2	5.6744
47.3	4.0665	-47.3	5.6829
47.4	4.0778	-47.4	5.6915
47.5	4.0892	-47.5	5.7001
47.6	4.1005	-47.6	5.7087
47.7	4.1118	-47.7	5.7173
47.8	4.1232	-47.8	5.7259
47.9	4.1346	-47.9	5.7346
48	4.146	-48	5.7433
48.1	4.1574	-48.1	5.752
48.2	4.1688	-48.2	5.7607
48.3	4.1803	-48.3	5.7694
48.4	4.1917	-48.4	5.7782
48.5	4.2032	-48.5	5.7869
48.6	4.2147	-48.6	5.7957
48.7	4.2262	-48.7	5.8045
48.8	4.2377	-48.8	5.8133
48.9	4.2492	-48.9	5.8222
49	4.2608	-49	5.831
49.1	4.2724	-49.1	5.8399
49.2	4.2839	-49.2	5.8488
49.3	4.2955	-49.3	5.8577
49.4	4.3071	-49.4	5.8666
49.5	4.3187	-49.5	5.8756
49.6	4.3304	-49.6	5.8845
49.7	4.342	-49.7	5.8935
49.8	4.3537	-49.8	5.9025
49.9	4.3653	-49.9	5.9115
50	4.377	-50	5.9206
