# Supplementary material for: Nanoscale magnonic Fabry-Pérot resonator for low-loss spin-wave manipulation
Source: Nat Commun. 2021 Apr 16;12:2293. doi: 10.1038/s41467-021-22520-6 (PMC8052321; doi:10.1038/s41467-021-22520-6)
Supplement: Supplementary file 4 — Source Data [file 41467_2021_22520_MOESM4_ESM.zip › Source data/FigS13/FigS13b_YIG-CoFeB_70nm.txt]

	70		70
-0.1	1.4478	0.1	1.436
-0.2	1.4778	0.2	1.4419
-0.3	1.5022	0.3	1.4374
-0.4	1.5239	0.4	1.428
-0.5	1.5441	0.5	1.416
-0.6	1.5634	0.6	1.4026
-0.7	1.5822	0.7	1.3885
-0.8	1.6006	0.8	1.374
-0.9	1.6189	0.9	1.3594
-1	1.637	1	1.3448
-1.1	1.655	1.1	1.3303
-1.2	1.673	1.2	1.3161
-1.3	1.691	1.3	1.3021
-1.4	1.709	1.4	1.2884
-1.5	1.727	1.5	1.2751
-1.6	1.7451	1.6	1.262
-1.7	1.7632	1.7	1.2494
-1.8	1.7813	1.8	1.2371
-1.9	1.7994	1.9	1.2252
-2	1.8176	2	1.2136
-2.1	1.8358	2.1	1.2024
-2.2	1.8541	2.2	1.1916
-2.3	1.8723	2.3	1.1812
-2.4	1.8906	2.4	1.1711
-2.5	1.9089	2.5	1.1613
-2.6	1.9272	2.6	1.1519
-2.7	1.9455	2.7	1.1429
-2.8	1.9639	2.8	1.1341
-2.9	1.9822	2.9	1.1258
-3	2.0005	3	1.1177
-3.1	2.0188	3.1	1.11
-3.2	2.037	3.2	1.1025
-3.3	2.0553	3.3	1.0954
-3.4	2.0735	3.4	1.0886
-3.5	2.0917	3.5	1.0821
-3.6	2.1098	3.6	1.0758
-3.7	2.1279	3.7	1.0699
-3.8	2.146	3.8	1.0642
-3.9	2.164	3.9	1.0587
-4	2.1819	4	1.0536
-4.1	2.1998	4.1	1.0487
-4.2	2.2176	4.2	1.044
-4.3	2.2354	4.3	1.0396
-4.4	2.253	4.4	1.0354
-4.5	2.2707	4.5	1.0315
-4.6	2.2882	4.6	1.0277
-4.7	2.3056	4.7	1.0242
-4.8	2.323	4.8	1.0209
-4.9	2.3403	4.9	1.0178
-5	2.3575	5	1.015
-5.1	2.3746	5.1	1.0123
-5.2	2.3916	5.2	1.0098
-5.3	2.4085	5.3	1.0075
-5.4	2.4253	5.4	1.0054
-5.5	2.442	5.5	1.0034
-5.6	2.4586	5.6	1.0017
-5.7	2.4752	5.7	1.0001
-5.8	2.4916	5.8	0.99866
-5.9	2.5079	5.9	0.99739
-6	2.524	6	0.99629
-6.1	2.5401	6.1	0.99534
-6.2	2.5561	6.2	0.99454
-6.3	2.5719	6.3	0.99389
-6.4	2.5877	6.4	0.99339
-6.5	2.6033	6.5	0.99302
-6.6	2.6188	6.6	0.99279
-6.7	2.6342	6.7	0.9927
-6.8	2.6495	6.8	0.99273
-6.9	2.6646	6.9	0.9929
-7	2.6797	7	0.99319
-7.1	2.6946	7.1	0.9936
-7.2	2.7094	7.2	0.99413
-7.3	2.7241	7.3	0.99477
-7.4	2.7387	7.4	0.99553
-7.5	2.7531	7.5	0.9964
-7.6	2.7675	7.6	0.99739
-7.7	2.7817	7.7	0.99847
-7.8	2.7958	7.8	0.99966
-7.9	2.8098	7.9	1.001
-8	2.8236	8	1.0023
-8.1	2.8374	8.1	1.0038
-8.2	2.851	8.2	1.0054
-8.3	2.8645	8.3	1.0071
-8.4	2.8779	8.4	1.0089
-8.5	2.8912	8.5	1.0107
-8.6	2.9043	8.6	1.0127
-8.7	2.9174	8.7	1.0147
-8.8	2.9303	8.8	1.0168
-8.9	2.9432	8.9	1.019
-9	2.9559	9	1.0213
-9.1	2.9685	9.1	1.0237
-9.2	2.9809	9.2	1.0261
-9.3	2.9933	9.3	1.0286
-9.4	3.0056	9.4	1.0312
-9.5	3.0177	9.5	1.0339
-9.6	3.0298	9.6	1.0366
-9.7	3.0417	9.7	1.0394
-9.8	3.0535	9.8	1.0423
-9.9	3.0652	9.9	1.0452
-10	3.0769	10	1.0482
-10.1	3.0884	10.1	1.0513
-10.2	3.0998	10.2	1.0545
-10.3	3.1111	10.3	1.0577
-10.4	3.1223	10.4	1.0609
-10.5	3.1334	10.5	1.0642
-10.6	3.1444	10.6	1.0676
-10.7	3.1553	10.7	1.0711
-10.8	3.1661	10.8	1.0746
-10.9	3.1768	10.9	1.0781
-11	3.1874	11	1.0818
-11.1	3.1979	11.1	1.0854
-11.2	3.2084	11.2	1.0892
-11.3	3.2187	11.3	1.0929
-11.4	3.229	11.4	1.0968
-11.5	3.2391	11.5	1.1007
-11.6	3.2492	11.6	1.1046
-11.7	3.2591	11.7	1.1086
-11.8	3.269	11.8	1.1126
-11.9	3.2788	11.9	1.1167
-12	3.2885	12	1.1208
-12.1	3.2982	12.1	1.125
-12.2	3.3077	12.2	1.1292
-12.3	3.3172	12.3	1.1335
-12.4	3.3266	12.4	1.1378
-12.5	3.3359	12.5	1.1422
-12.6	3.3451	12.6	1.1466
-12.7	3.3543	12.7	1.1511
-12.8	3.3633	12.8	1.1555
-12.9	3.3723	12.9	1.1601
-13	3.3813	13	1.1647
-13.1	3.3901	13.1	1.1693
-13.2	3.3989	13.2	1.1739
-13.3	3.4076	13.3	1.1787
-13.4	3.4162	13.4	1.1834
-13.5	3.4248	13.5	1.1882
-13.6	3.4333	13.6	1.193
-13.7	3.4417	13.7	1.1979
-13.8	3.4501	13.8	1.2028
-13.9	3.4584	13.9	1.2077
-14	3.4666	14	1.2127
-14.1	3.4748	14.1	1.2177
-14.2	3.4829	14.2	1.2227
-14.3	3.491	14.3	1.2278
-14.4	3.499	14.4	1.2329
-14.5	3.5069	14.5	1.2381
-14.6	3.5147	14.6	1.2433
-14.7	3.5226	14.7	1.2485
-14.8	3.5303	14.8	1.2537
-14.9	3.538	14.9	1.259
-15	3.5457	15	1.2643
-15.1	3.5533	15.1	1.2697
-15.2	3.5608	15.2	1.2751
-15.3	3.5683	15.3	1.2805
-15.4	3.5757	15.4	1.286
-15.5	3.5831	15.5	1.2914
-15.6	3.5905	15.6	1.297
-15.7	3.5977	15.7	1.3025
-15.8	3.605	15.8	1.3081
-15.9	3.6122	15.9	1.3137
-16	3.6193	16	1.3193
-16.1	3.6264	16.1	1.325
-16.2	3.6335	16.2	1.3307
-16.3	3.6405	16.3	1.3364
-16.4	3.6475	16.4	1.3422
-16.5	3.6544	16.5	1.348
-16.6	3.6613	16.6	1.3538
-16.7	3.6682	16.7	1.3597
-16.8	3.675	16.8	1.3655
-16.9	3.6818	16.9	1.3714
-17	3.6885	17	1.3774
-17.1	3.6952	17.1	1.3833
-17.2	3.7019	17.2	1.3893
-17.3	3.7085	17.3	1.3953
-17.4	3.7151	17.4	1.4014
-17.5	3.7217	17.5	1.4074
-17.6	3.7282	17.6	1.4135
-17.7	3.7347	17.7	1.4196
-17.8	3.7411	17.8	1.4258
-17.9	3.7476	17.9	1.432
-18	3.754	18	1.4382
-18.1	3.7604	18.1	1.4444
-18.2	3.7667	18.2	1.4507
-18.3	3.773	18.3	1.4569
-18.4	3.7793	18.4	1.4632
-18.5	3.7856	18.5	1.4696
-18.6	3.7918	18.6	1.4759
-18.7	3.798	18.7	1.4823
-18.8	3.8042	18.8	1.4887
-18.9	3.8104	18.9	1.4951
-19	3.8165	19	1.5016
-19.1	3.8226	19.1	1.5081
-19.2	3.8287	19.2	1.5146
-19.3	3.8348	19.3	1.5211
-19.4	3.8408	19.4	1.5276
-19.5	3.8468	19.5	1.5342
-19.6	3.8528	19.6	1.5408
-19.7	3.8588	19.7	1.5474
-19.8	3.8648	19.8	1.5541
-19.9	3.8707	19.9	1.5607
-20	3.8767	20	1.5674
-20.1	3.8826	20.1	1.5741
-20.2	3.8885	20.2	1.5809
-20.3	3.8943	20.3	1.5876
-20.4	3.9002	20.4	1.5944
-20.5	3.9061	20.5	1.6012
-20.6	3.9119	20.6	1.608
-20.7	3.9177	20.7	1.6149
-20.8	3.9235	20.8	1.6217
-20.9	3.9293	20.9	1.6286
-21	3.9351	21	1.6356
-21.1	3.9408	21.1	1.6425
-21.2	3.9466	21.2	1.6494
-21.3	3.9523	21.3	1.6564
-21.4	3.958	21.4	1.6634
-21.5	3.9638	21.5	1.6705
-21.6	3.9695	21.6	1.6775
-21.7	3.9752	21.7	1.6846
-21.8	3.9808	21.8	1.6916
-21.9	3.9865	21.9	1.6988
-22	3.9922	22	1.7059
-22.1	3.9978	22.1	1.713
-22.2	4.0035	22.2	1.7202
-22.3	4.0091	22.3	1.7274
-22.4	4.0148	22.4	1.7346
-22.5	4.0204	22.5	1.7418
-22.6	4.026	22.6	1.7491
-22.7	4.0316	22.7	1.7564
-22.8	4.0373	22.8	1.7637
-22.9	4.0429	22.9	1.771
-23	4.0485	23	1.7783
-23.1	4.0541	23.1	1.7857
-23.2	4.0596	23.2	1.7931
-23.3	4.0652	23.3	1.8004
-23.4	4.0708	23.4	1.8079
-23.5	4.0764	23.5	1.8153
-23.6	4.082	23.6	1.8228
-23.7	4.0875	23.7	1.8302
-23.8	4.0931	23.8	1.8377
-23.9	4.0987	23.9	1.8452
-24	4.1043	24	1.8528
-24.1	4.1098	24.1	1.8603
-24.2	4.1154	24.2	1.8679
-24.3	4.121	24.3	1.8755
-24.4	4.1265	24.4	1.8831
-24.5	4.1321	24.5	1.8907
-24.6	4.1377	24.6	1.8984
-24.7	4.1432	24.7	1.9061
-24.8	4.1488	24.8	1.9138
-24.9	4.1544	24.9	1.9215
-25	4.1599	25	1.9292
-25.1	4.1655	25.1	1.9369
-25.2	4.1711	25.2	1.9447
-25.3	4.1766	25.3	1.9525
-25.4	4.1822	25.4	1.9603
-25.5	4.1878	25.5	1.9681
-25.6	4.1934	25.6	1.9759
-25.7	4.1989	25.7	1.9838
-25.8	4.2045	25.8	1.9917
-25.9	4.2101	25.9	1.9996
-26	4.2157	26	2.0075
-26.1	4.2213	26.1	2.0154
-26.2	4.2269	26.2	2.0234
-26.3	4.2325	26.3	2.0313
-26.4	4.2381	26.4	2.0393
-26.5	4.2437	26.5	2.0473
-26.6	4.2494	26.6	2.0554
-26.7	4.255	26.7	2.0634
-26.8	4.2606	26.8	2.0715
-26.9	4.2662	26.9	2.0795
-27	4.2719	27	2.0876
-27.1	4.2775	27.1	2.0957
-27.2	4.2832	27.2	2.1039
-27.3	4.2888	27.3	2.112
-27.4	4.2945	27.4	2.1202
-27.5	4.3002	27.5	2.1284
-27.6	4.3059	27.6	2.1366
-27.7	4.3115	27.7	2.1448
-27.8	4.3172	27.8	2.153
-27.9	4.3229	27.9	2.1613
-28	4.3286	28	2.1696
-28.1	4.3344	28.1	2.1779
-28.2	4.3401	28.2	2.1862
-28.3	4.3458	28.3	2.1945
-28.4	4.3516	28.4	2.2028
-28.5	4.3573	28.5	2.2112
-28.6	4.3631	28.6	2.2196
-28.7	4.3688	28.7	2.228
-28.8	4.3746	28.8	2.2364
-28.9	4.3804	28.9	2.2448
-29	4.3862	29	2.2533
-29.1	4.392	29.1	2.2617
-29.2	4.3978	29.2	2.2702
-29.3	4.4036	29.3	2.2787
-29.4	4.4094	29.4	2.2872
-29.5	4.4153	29.5	2.2958
-29.6	4.4211	29.6	2.3043
-29.7	4.427	29.7	2.3129
-29.8	4.4328	29.8	2.3215
-29.9	4.4387	29.9	2.3301
-30	4.4446	30	2.3387
-30.1	4.4505	30.1	2.3473
-30.2	4.4564	30.2	2.356
-30.3	4.4623	30.3	2.3646
-30.4	4.4683	30.4	2.3733
-30.5	4.4742	30.5	2.382
-30.6	4.4802	30.6	2.3907
-30.7	4.4861	30.7	2.3995
-30.8	4.4921	30.8	2.4082
-30.9	4.4981	30.9	2.417
-31	4.5041	31	2.4258
-31.1	4.5101	31.1	2.4346
-31.2	4.5161	31.2	2.4434
-31.3	4.5222	31.3	2.4522
-31.4	4.5282	31.4	2.4611
-31.5	4.5343	31.5	2.47
-31.6	4.5404	31.6	2.4788
-31.7	4.5464	31.7	2.4877
-31.8	4.5525	31.8	2.4967
-31.9	4.5586	31.9	2.5056
-32	4.5648	32	2.5145
-32.1	4.5709	32.1	2.5235
-32.2	4.577	32.2	2.5325
-32.3	4.5832	32.3	2.5415
-32.4	4.5894	32.4	2.5505
-32.5	4.5956	32.5	2.5595
-32.6	4.6018	32.6	2.5686
-32.7	4.608	32.7	2.5777
-32.8	4.6142	32.8	2.5867
-32.9	4.6204	32.9	2.5958
-33	4.6267	33	2.6049
-33.1	4.6329	33.1	2.6141
-33.2	4.6392	33.2	2.6232
-33.3	4.6455	33.3	2.6324
-33.4	4.6518	33.4	2.6416
-33.5	4.6581	33.5	2.6507
-33.6	4.6645	33.6	2.66
-33.7	4.6708	33.7	2.6692
-33.8	4.6772	33.8	2.6784
-33.9	4.6836	33.9	2.6877
-34	4.6899	34	2.697
-34.1	4.6963	34.1	2.7062
-34.2	4.7028	34.2	2.7156
-34.3	4.7092	34.3	2.7249
-34.4	4.7156	34.4	2.7342
-34.5	4.7221	34.5	2.7436
-34.6	4.7286	34.6	2.7529
-34.7	4.7351	34.7	2.7623
-34.8	4.7416	34.8	2.7717
-34.9	4.7481	34.9	2.7811
-35	4.7546	35	2.7906
-35.1	4.7612	35.1	2.8
-35.2	4.7677	35.2	2.8095
-35.3	4.7743	35.3	2.819
-35.4	4.7809	35.4	2.8284
-35.5	4.7875	35.5	2.838
-35.6	4.7941	35.6	2.8475
-35.7	4.8007	35.7	2.857
-35.8	4.8074	35.8	2.8666
-35.9	4.8141	35.9	2.8762
-36	4.8207	36	2.8857
-36.1	4.8274	36.1	2.8954
-36.2	4.8342	36.2	2.905
-36.3	4.8409	36.3	2.9146
-36.4	4.8476	36.4	2.9243
-36.5	4.8544	36.5	2.9339
-36.6	4.8612	36.6	2.9436
-36.7	4.8679	36.7	2.9533
-36.8	4.8747	36.8	2.963
-36.9	4.8816	36.9	2.9727
-37	4.8884	37	2.9825
-37.1	4.8953	37.1	2.9922
-37.2	4.9021	37.2	3.002
-37.3	4.909	37.3	3.0118
-37.4	4.9159	37.4	3.0216
-37.5	4.9228	37.5	3.0314
-37.6	4.9297	37.6	3.0413
-37.7	4.9367	37.7	3.0511
-37.8	4.9437	37.8	3.061
-37.9	4.9506	37.9	3.0709
-38	4.9576	38	3.0808
-38.1	4.9646	38.1	3.0907
-38.2	4.9717	38.2	3.1006
-38.3	4.9787	38.3	3.1106
-38.4	4.9858	38.4	3.1205
-38.5	4.9928	38.5	3.1305
-38.6	4.9999	38.6	3.1405
-38.7	5.007	38.7	3.1505
-38.8	5.0142	38.8	3.1605
-38.9	5.0213	38.9	3.1706
-39	5.0285	39	3.1806
-39.1	5.0356	39.1	3.1907
-39.2	5.0428	39.2	3.2008
-39.3	5.05	39.3	3.2108
-39.4	5.0572	39.4	3.221
-39.5	5.0645	39.5	3.2311
-39.6	5.0717	39.6	3.2412
-39.7	5.079	39.7	3.2514
-39.8	5.0863	39.8	3.2616
-39.9	5.0936	39.9	3.2717
-40	5.1009	40	3.2819
-40.1	5.1082	40.1	3.2922
-40.2	5.1156	40.2	3.3024
-40.3	5.123	40.3	3.3126
-40.4	5.1304	40.4	3.3229
-40.5	5.1378	40.5	3.3332
-40.6	5.1452	40.6	3.3435
-40.7	5.1526	40.7	3.3538
-40.8	5.1601	40.8	3.3641
-40.9	5.1675	40.9	3.3745
-41	5.175	41	3.3848
-41.1	5.1825	41.1	3.3952
-41.2	5.19	41.2	3.4056
-41.3	5.1976	41.3	3.416
-41.4	5.2051	41.4	3.4264
-41.5	5.2127	41.5	3.4368
-41.6	5.2203	41.6	3.4472
-41.7	5.2279	41.7	3.4577
-41.8	5.2355	41.8	3.4682
-41.9	5.2432	41.9	3.4787
-42	5.2508	42	3.4892
-42.1	5.2585	42.1	3.4997
-42.2	5.2662	42.2	3.5102
-42.3	5.2739	42.3	3.5208
-42.4	5.2816	42.4	3.5313
-42.5	5.2894	42.5	3.5419
-42.6	5.2971	42.6	3.5525
-42.7	5.3049	42.7	3.5631
-42.8	5.3127	42.8	3.5737
-42.9	5.3205	42.9	3.5844
-43	5.3283	43	3.595
-43.1	5.3362	43.1	3.6057
-43.2	5.344	43.2	3.6164
-43.3	5.3519	43.3	3.6271
-43.4	5.3598	43.4	3.6378
-43.5	5.3677	43.5	3.6485
-43.6	5.3756	43.6	3.6593
-43.7	5.3836	43.7	3.67
-43.8	5.3916	43.8	3.6808
-43.9	5.3995	43.9	3.6916
-44	5.4075	44	3.7024
-44.1	5.4156	44.1	3.7132
-44.2	5.4236	44.2	3.724
-44.3	5.4316	44.3	3.7349
-44.4	5.4397	44.4	3.7457
-44.5	5.4478	44.5	3.7566
-44.6	5.4559	44.6	3.7675
-44.7	5.464	44.7	3.7784
-44.8	5.4722	44.8	3.7893
-44.9	5.4803	44.9	3.8002
-45	5.4885	45	3.8112
-45.1	5.4967	45.1	3.8222
-45.2	5.5049	45.2	3.8331
-45.3	5.5131	45.3	3.8441
-45.4	5.5213	45.4	3.8551
-45.5	5.5296	45.5	3.8662
-45.6	5.5379	45.6	3.8772
-45.7	5.5462	45.7	3.8883
-45.8	5.5545	45.8	3.8993
-45.9	5.5628	45.9	3.9104
-46	5.5712	46	3.9215
-46.1	5.5795	46.1	3.9326
-46.2	5.5879	46.2	3.9437
-46.3	5.5963	46.3	3.9549
-46.4	5.6047	46.4	3.966
-46.5	5.6132	46.5	3.9772
-46.6	5.6216	46.6	3.9884
-46.7	5.6301	46.7	3.9996
-46.8	5.6386	46.8	4.0108
-46.9	5.6471	46.9	4.022
-47	5.6556	47	4.0333
-47.1	5.6641	47.1	4.0445
-47.2	5.6727	47.2	4.0558
-47.3	5.6813	47.3	4.0671
-47.4	5.6899	47.4	4.0784
-47.5	5.6985	47.5	4.0897
-47.6	5.7071	47.6	4.1011
-47.7	5.7158	47.7	4.1124
-47.8	5.7244	47.8	4.1238
-47.9	5.7331	47.9	4.1351
-48	5.7418	48	4.1465
-48.1	5.7505	48.1	4.1579
-48.2	5.7593	48.2	4.1694
-48.3	5.768	48.3	4.1808
-48.4	5.7768	48.4	4.1922
-48.5	5.7856	48.5	4.2037
-48.6	5.7944	48.6	4.2152
-48.7	5.8032	48.7	4.2267
-48.8	5.812	48.8	4.2382
-48.9	5.8209	48.9	4.2497
-49	5.8298	49	4.2613
-49.1	5.8387	49.1	4.2728
-49.2	5.8476	49.2	4.2844
-49.3	5.8565	49.3	4.296
-49.4	5.8655	49.4	4.3076
-49.5	5.8744	49.5	4.3192
-49.6	5.8834	49.6	4.3308
-49.7	5.8924	49.7	4.3424
-49.8	5.9014	49.8	4.3541
-49.9	5.9105	49.9	4.3658
-50	5.9195	50	4.3774
