# Supplementary material for: Nanoscale magnonic Fabry-Pérot resonator for low-loss spin-wave manipulation
Source: Nat Commun. 2021 Apr 16;12:2293. doi: 10.1038/s41467-021-22520-6 (PMC8052321; doi:10.1038/s41467-021-22520-6)
Supplement: Supplementary file 4 — Source Data [file 41467_2021_22520_MOESM4_ESM.zip › Source data/FigS14/FigS14a.txt]

-60.006221	-0.839564845216902
-59.023942	-0.891071693143534
-58.020398	-0.895874833484375
-57.000841	-0.840042658323536
-56.010926	-0.856483990191415
-55.027056	-0.84703864233672
-54.024838	-0.916606306556188
-52.997433	-0.891629952062945
-52.012168	-0.860019712417239
-50.997184	-0.843789620335312
-50.045405	-0.852540888721663
-49.009264	-0.864319927373391
-48.00865	-0.867216903665592
-47.03301	-0.829968617686724
-46.029798	-0.812556579878304
-45.040796	-0.833916745732234
-44.017789	-0.841194403394076
-43.029595	-0.798192418638282
-42.006699	-0.817842559901538
-41.018294	-0.834082725735683
-40.023383	-0.782907837815969
-39.035348	-0.768503422768471
-38.040807	-0.816373955152064
-37.025528	-0.810891835670855
-36.030421	-0.826991174981033
-35.013224	-0.765857940069697
-34.024905	-0.763026329863019
-33.0103	-0.813240585594429
-32.031026	-0.745423179172371
-31.014411	-0.786126700362851
-30.030006	-0.822338914315665
-29.034653	-0.77369385665096
-27.997298	-0.757016110916916
-27.027574	-0.780709967567869
-26.034843	-0.813979924845275
-25.041742	-0.787399165654348
-24.017275	-0.733624034217632
-23.027294	-0.765048187556867
-22.034299	-0.773291483382058
-21.018242	-0.759706894599626
-20.024991	-0.725053825561994
-19.036014	-0.730646591511941
-18.023666	-0.708059220149017
-17.028555	-0.740449032252322
-16.040424	-0.727100816134611
-15.025116	-0.71372241996167
-14.026463	-0.704166425638238
-13.009938	-0.737697909059847
-12.020539	-0.700042243837041
-11.007674	-0.739091073971578
-10.033566	-0.71640815646791
-9.028209	-0.667813385161447
-8.013758	-0.710679590569744
-7.021355	-0.72231778209679
-6.032812	-0.672742272299002
-4.999802	-0.698121000061138
-4.031446	-0.685793755641505
-3.000293	-0.718616100468229
-2.024843	-0.750035206630994
-0.999457	-0.683319258921226
0.006568	-0.670101795575265
0.973502	-0.759515761116686
1.992646	-0.731395983914293
2.993011	-0.730837704394169
4.015277	-0.745126446397172
5.007654	-0.749280787652885
5.984741	-0.758690928876593
6.996018	-0.713516206751467
7.985225	-0.738437248310701
8.985705	-0.704835331026377
9.988037	-0.719823158472769
11.01662	-0.737149703291941
12.024456	-0.720064578313969
12.993876	-0.685149983132125
14.01937	-0.74744503686622
14.999834	-0.699478958341882
16.00829	-0.744346873939572
17.011877	-0.739121254026817
18.01139	-0.723218054174616
18.995081	-0.323787392161409
20.031688	-0.289871149086749
21.03186	0.028569923541662
21.995458	0.404145796076927
23.019985	0.402936204183791
24.013888	0.420911548088097
25.006417	0.437463547025427
26.029515	0.479208166817709
27.033785	0.449280284995308
27.999922	0.498984054877679
29.015217	0.540401761839524
29.99422	0.532794678059359
31.004579	0.502947283251169
32.016524	0.548375991656871
33.003458	0.541289467477974
34.017888	0.514165508494173
35.01984	0.538832563772827
36.013172	0.572786526766349
37.032604	0.529296675752406
38.017936	0.532417458269944
39.028821	0.556315014843231
40.010292	0.55683806713165
41.026044	0.593671413402236
42.033966	0.522454084702578
42.997661	0.541488120223824
44.020079	0.592044389113658
45.026874	0.554041684156676
46.027209	0.582392828048755
46.998159	0.601208083920412
48.0082	0.55465025003506
48.998722	0.586972162164255
50.021335	0.622138230338796
51.028884	0.578640839461221
52.012404	0.627278357262304
53.00996	0.622993242634128
54.021997	0.56999014379138
55.025279	0.586695535692068
56.001982	0.595673144192351
57.021711	0.606353237419677
57.991783	0.608116061656471
59.024032	0.573981038932231
60.017128	0.591823075575474
59.024722	0.559332690755667
58.02075	0.650029174740086
57.006591	0.584641005255819
56.016148	0.565564202639232
55.010159	0.569957450448263
53.998123	0.591740095874105
53.029749	0.584547951802222
52.006569	0.600096572056621
51.040606	0.565141723067319
50.031466	0.614166513809323
49.018613	0.614699639849965
48.027137	0.587356921817298
46.990096	0.577305521372094
46.025936	0.596153470586869
45.022949	0.620292405799908
43.997701	0.588953766050637
43.016654	0.609748133121524
42.004234	0.611561243716573
41.02906	0.569270931444263
40.003943	0.619019961109137
39.00274	0.551987153720432
38.025449	0.560011669896034
37.003401	0.588423153297869
36.010898	0.601894602924411
35.027771	0.568184573059959
34.013394	0.59228830164201
33.012765	0.567623780251952
32.003992	0.562946366107102
30.99908	0.58000131102984
29.999984	0.569555097780083
29.017702	0.611747350623765
28.028641	0.558017478969546
27.012471	0.583753299617369
26.026395	0.530139121608358
25.00171	0.556662033976685
24.008864	0.555130576429577
23.012316	0.546376774154635
21.994295	0.548210011653417
21.034505	0.546293773852544
20.00867	0.570236590208329
19.016618	0.561560741058997
17.993928	0.572396740537554
17.019232	0.549821956214732
15.996384	0.573113439596792
14.989463	0.526995698899213
14.020905	0.512558590508606
12.992977	0.488882347473503
12.023186	0.532668951863367
10.990846	0.494030014260642
9.990419	0.505517326112201
9.010421	0.506198818540452
7.981785	0.520613286739447
6.997764	0.538093224521977
5.982254	0.478742940751173
5.009453	0.546796740438669
3.995598	0.530483627453939
2.989097	0.538377390857796
2.009785	0.555012369496495
0.977734	0.528449223921423
-0.030566	0.573347319574357
-1.006492	0.569059691658307
-2.039179	0.561289161763284
-3.018491	0.61327378159512
-4.001928	0.580622443347608
-5.018255	0.566185355557718
-6.022079	0.562224640472106
-7.020721	0.578140406763692
-8.011114	0.599943179093268
-9.017793	0.57577152993639
-10.04118	0.541309573780985
-11.03998	0.598703407144889
-12.015939	0.600682497743397
-13.017023	0.530438367671436
-14.020541	0.527289918386538
-15.034475	0.53942602932323
-16.027311	0.546716253424457
-17.014808	0.489023173997475
-18.041009	0.467104728623413
-19.026496	0.44947895834188
-20.017535	0.0653454229896441
-21.034004	-0.354172960186716
-22.008646	-0.469005866096305
-23.024544	-0.628090623063013
-24.036898	-0.612685342620465
-25.004664	-0.680286482680805
-26.036747	-0.684737556711717
-27.036249	-0.677852219167271
-28.005919	-0.729766425737118
-29.021695	-0.706404529093074
-30.01472	-0.746172571574732
-31.008117	-0.748264842530565
-32.0205	-0.738633387768677
-33.01104	-0.75695577140715
-34.042888	-0.812777872815762
-35.013594	-0.809704863368605
-36.019948	-0.792483959043126
-37.039177	-0.795808441482989
-38.007056	-0.814885223498858
-39.01641	-0.804720663297042
-40.014178	-0.829304738874333
-41.019723	-0.847511428867606
-42.006752	-0.829938437631485
-43.041181	-0.809649550434597
-44.012551	-0.827393527649213
-45.042281	-0.828137893475816
-46.031336	-0.89027199378221
-47.034442	-0.85849076815801
-48.033041	-0.878804808834379
-49.017642	-0.911697546322365
-50.042276	-0.905129068456851
-51.006569	-0.936895214353788
-52.032741	-0.900688026976723
-53.002365	-0.908835776661161
-54.028763	-0.920765694988371
-55.015602	-0.962047602001996
-56.020577	-0.986651783882289
-57.00731	-1
-58.022414	-0.939545744229032
-59.012488	-0.991791910805797
-60.003676	-0.936608534730095
