# Supplementary material for: Nanoscale magnonic Fabry-Pérot resonator for low-loss spin-wave manipulation
Source: Nat Commun. 2021 Apr 16;12:2293. doi: 10.1038/s41467-021-22520-6 (PMC8052321; doi:10.1038/s41467-021-22520-6)
Supplement: Supplementary file 4 — Source Data [file 41467_2021_22520_MOESM4_ESM.zip › Source data/FigS14/FigS14b.txt]

	Normalized1
	Divided by Max of B
-29.961496	-0.937318363805292
-29.468665	-0.870112084428263
-28.972799	-0.896419659932524
-28.460231	-0.9263283232997
-27.997271	-0.93421541856626
-27.46922	-0.920506400935048
-26.950659	-0.905147336339697
-26.487643	-0.927750106257524
-25.977405	-0.852490655734475
-25.483592	-0.929254863394195
-24.979625	-0.887847645125218
-24.465891	-0.859039027236575
-23.969636	-0.836498530460118
-23.46861	-0.875031110003646
-22.973965	-0.884028622521083
-22.468721	-0.88072848608552
-21.978404	-0.788376907316867
-21.467778	-0.799885833991031
-20.987188	-0.824636750989594
-20.480565	-0.838947671475475
-19.995413	-0.796824375841394
-19.484686	-0.789134471771365
-18.96952	-0.797042310582632
-18.482537	-0.822083849743452
-18.001435	-0.853414253561185
-17.457476	-0.799771659480597
-16.973711	-0.824522618986427
-16.468531	-0.819935660155449
-15.982491	-0.760720193768516
-15.493344	-0.787069298869458
-14.972853	-0.749709409718198
-14.471668	-0.797882934230494
-13.974421	-0.81287877425714
-13.485053	-0.809858845704204
-12.980872	-0.735294729001532
-12.466151	-0.782056842328349
-11.986268	-0.768949770059073
-11.462277	-0.751795326164812
-10.983668	-0.72286216199339
-10.46616	-0.830448301581883
-9.982343	-0.76405144552113
-9.488441	-0.799553724739359
-8.973647	-0.773349909465902
-8.483458	-0.808208798740047
-7.967889	-0.845475299432848
-7.470274	-0.811021164324108
-6.983575	-0.8870900806707
-6.491779	-0.875549996172218
-5.971444	-0.80792859085742
-5.506412	-0.808800329822353
-4.974829	-0.825996260806028
-4.510129	-0.802604811116632
-3.969329	-0.77213573198422
-3.487546	-0.766396826305664
-3.010851	-0.728756729271777
-2.498874	-0.725062252950439
-2.01604	-0.789736374626034
-1.505003	-0.799232029767317
-1.001154	-0.779213361427236
-0.522136	-0.74844333086749
-0.013422	-0.701037742582037
0.495735	-0.71592982237786
0.964467	-0.688812781050056
1.466601	-0.688978814422249
1.979242	-0.666210053639477
2.462573	-0.623609358926277
2.970403	-0.60223122327701
3.473532	-0.57629720160655
3.942098	-0.612868410986242
4.447968	-0.616282679424972
4.94224	-0.569427135132409
5.452626	-0.553953896026643
5.961854	-0.609225793526663
6.425496	-0.653237856918075
6.917339	-0.66388541639967
7.447759	-0.648505608259593
7.931048	-0.645900763137158
8.402085	-0.643295960521972
8.899888	-0.692465727774731
9.397913	-0.641313804306162
9.911997	-0.666708153756075
10.407648	-0.380105860939787
10.911412	-0.384339966974404
11.400992	-0.0317662733001899
11.879038	-0.0402760574733926
12.366687	0.396481954327556
12.866081	0.539907625764854
13.356201	0.537484414180396
13.879286	0.745174352256246
14.371115	0.734064951354048
14.8458	0.749963645662678
15.35753	0.834360712644478
15.846162	0.830650678664586
16.327407	0.87974261511742
16.811628	0.881008693968147
17.333721	0.842138861794043
17.82781	0.862453295675286
18.325593	0.807996049884981
18.787544	0.810393289531293
19.290068	0.837743865766137
19.780684	0.794852633905214
20.28023	0.784531955281833
20.762192	0.748230582012424
21.280913	0.835222079837047
21.753285	0.798816903829567
22.265393	0.777283106580452
22.776124	0.737733498244507
23.232072	0.779716689937255
23.755424	0.767289308815304
24.222339	0.769603574282767
24.716812	0.805271886873208
25.215969	0.81134285929615
25.70741	0.837510373366364
26.229604	0.760875855368346
26.703849	0.774065986830986
27.204494	0.827635935997822
27.692243	0.799543352967015
28.18159	0.727101496421447
28.686037	0.729400161723127
29.166511	0.761524473705868
29.679336	0.78742733755201
29.181612	0.733571994616355
28.666031	0.704472797072741
28.177236	0.764118904548691
27.677142	0.806174741155192
27.188291	0.758530517091079
26.69178	0.758727665780342
26.199898	0.728248214875567
25.714023	0.732990835306413
25.228093	0.785056027336578
24.743541	0.754690750942237
24.245873	0.758587561839029
23.736851	0.780806321136158
23.237032	0.798910334795276
22.748182	0.765535459113095
22.264567	0.742465746902989
21.78007	0.798521138288405
21.292101	0.736410332138582
20.764121	0.778818979034175
20.28238	0.749289097894257
19.782338	0.766033601736941
19.295745	0.746995618478768
18.783189	0.79646637966611
18.299629	0.666941646155848
17.79672	0.702402438284662
17.308639	0.770988971022833
16.813778	0.704986497355122
16.350835	0.763532559352558
15.826096	0.753201508956852
15.349482	0.735087166032638
14.842879	0.772888110552547
14.357444	0.775695290250436
13.866938	0.694873381700635
13.359343	0.698531556818749
12.884879	0.754374199349119
12.359844	0.741760041310249
11.885109	0.743778541236569
11.410043	0.762842453925621
10.878961	0.762624519184402
10.392747	0.802869418833457
9.892736	0.795179514763428
9.40437	0.735865474031863
8.900827	0.793264817575179
8.406942	0.711680158684707
7.903785	0.803367561457322
7.432913	0.767891211669973
6.944547	0.792989838085991
6.43416	0.7906807585047
5.966324	0.768010572066579
5.4566	0.785896608477191
4.941743	0.785081956767476
4.456081	0.798100868971732
3.947352	0.770693205481671
3.460039	0.740820885825022
2.941702	0.826660436802086
2.467716	0.796362576928039
1.991574	0.77328767883178
1.46649	0.845402654519096
0.979011	0.802303859689298
0.487385	0.743705896322817
-0.007007	0.715442094033625
-0.505546	0.71117683017467
-0.99673	0.665597736505197
-1.496818	0.695864438554906
-2.009404	0.697109773860926
-2.494339	0.660351787564334
-2.992989	0.696746549292202
-3.507233	0.692408683026781
-3.993275	0.6770392041518
-4.499324	0.638413236149813
-4.996274	0.685004130218284
-5.494997	0.723318775020574
-5.975711	0.667948303175903
-6.498816	0.665426517246832
-6.970775	0.661820243497763
-7.502136	0.671788069324746
-7.96545	0.66464816674034
-8.464174	0.657357830949545
-8.981571	0.433732854854573
-9.489549	0.517097335385401
-9.980625	0.422898518456078
-10.479404	0.380059145456914
-10.953302	-0.0252957751052818
-11.475022	0.00456102940009837
-11.950804	-0.0239414511750384
-12.489757	-0.43761933648627
-12.985698	-0.395859265420913
-13.456926	-0.379929413287964
-13.961439	-0.633571998867088
-14.487035	-0.82121211077852
-14.958983	-0.837826882452234
-15.476424	-0.77957658599596
-16.00152	-0.801016994786616
-16.484508	-0.769541301141378
-16.9736	-0.776722690815217
-17.463246	-0.792548782717362
-17.977801	-0.738657096071217
-18.48875	-0.803123697285204
-18.96436	-0.816791185319716
-19.490788	-0.762007058671198
-19.988534	-0.767444970415153
-20.467251	-0.756382284995809
-20.984414	-0.795485652076934
-21.484092	-0.813283485915278
-21.956041	-0.817393088174385
-22.501682	-0.787349506752085
-22.965142	-0.866012853941501
-23.499074	-0.843493143217038
-23.967528	-0.831226652088375
-24.463283	-0.832025703632288
-24.978348	-0.856953068282693
-25.485646	-0.881465306995311
-25.977461	-0.854254877209047
-26.48781	-0.866687401709922
-26.952212	-0.896066807136163
-27.4862	-0.888906161007051
-27.984674	-0.955728514777916
-28.454515	-0.96688458865572
-28.981123	-1
-29.452851	-0.918264822888585
-29.997596	-0.977127436479158
