# Supplementary material for: Nanoscale magnonic Fabry-Pérot resonator for low-loss spin-wave manipulation
Source: Nat Commun. 2021 Apr 16;12:2293. doi: 10.1038/s41467-021-22520-6 (PMC8052321; doi:10.1038/s41467-021-22520-6)
Supplement: Supplementary file 4 — Source Data [file 41467_2021_22520_MOESM4_ESM.zip › Source data/FigS14/FigS14c.txt]

	Normalized1
	Divided by Max of B
-29.970646	-0.969713057448672
-29.478099	-0.945687227904718
-28.964531	-0.950223165507103
-28.496522	-0.899985454637221
-27.980513	-0.90933318503157
-27.46295	-0.893448387086678
-26.968305	-0.937603846215173
-26.497521	-0.924496377991051
-25.975851	-0.954034418163378
-25.491528	-0.92513614047244
-24.95138	-0.966781083894804
-24.487255	-0.974482426265861
-23.965919	-0.896947346631245
-23.496966	-0.904581997917848
-22.99605	-0.976331967503238
-22.46528	-0.975313195987281
-21.975519	-0.944413788348175
-21.477433	-0.967869576779125
-20.972486	-0.950502100657381
-20.485059	-0.943261609824914
-19.999796	-0.969185465148826
-19.454617	-0.923571619791566
-18.991267	-0.938301208929277
-18.464562	-0.953509880985847
-17.977524	-0.926009359007018
-17.470125	-0.901665200621932
-16.994015	-0.924690415515012
-16.482844	-0.9776660624148
-15.976333	-0.94027203603832
-15.483969	-0.946875794673329
-14.966639	-0.944210635134091
-14.488755	-0.893048166064723
-13.958888	-0.916140096880663
-13.456315	-0.946748448233833
-12.983701	-0.91906904015061
-12.481667	-0.922728704096103
-11.983387	-0.990003391434139
-11.489429	-0.974003368185409
-10.980011	-0.980698085014563
-10.462503	-0.928826107257048
-9.959512	-0.926837098444539
-9.482788	-0.949498505399398
-8.975919	-0.967378372724619
-8.500858	-0.906561915878618
-7.966891	-0.83933573792157
-7.504907	-0.886259435919108
-6.96479	-1
-6.505133	-0.929302135053591
-5.993942	-0.95998629318136
-5.495662	-0.936648760338167
-4.990511	-0.942182207792332
-4.500044	-0.891950557490269
-3.993441	-0.932919350185915
-3.508284	-0.954616555573646
-3.001726	-0.944362248683278
-2.491629	-0.89592554483139
-2.021238	-0.959219184260485
-1.508597	-0.933246819555586
-1.016141	-0.933613682616111
-0.495426	-0.90426667452222
-0.024537	-0.858965097438283
0.472564	-0.775702507987155
1.001851	-0.804006527132188
1.453882	-0.800792563305739
1.986818	-0.854911273038665
2.479329	-0.805898517182722
2.980634	-0.797345143426069
3.482491	-0.818557230165507
3.948015	-0.807781391543134
4.447141	-0.792375651678693
4.948366	-0.829020775676183
5.457759	-0.78531404695062
5.95628	-0.799594930523784
6.439017	-0.826834674217408
6.920098	-0.778364637242473
7.440364	-0.796484046027129
7.91565	-0.792451458453292
8.404844	-0.743735819451116
8.913465	-0.759253754335473
9.398023	0.896795757920452
9.919558	0.883430566533435
10.402902	0.906455806264904
10.874767	0.905673521086077
11.388685	0.98098007528715
11.896754	0.930226918091471
12.36757	0.878094186887145
12.872255	0.948382715121466
13.376322	0.929141455491065
13.846101	0.904199958599365
14.383133	0.897884250804773
14.85677	0.903329770348691
15.349096	0.906370908638577
15.850131	0.910345895979692
16.328013	0.900261359503589
16.835057	0.870884023732189
17.302245	0.938416434233125
17.802287	0.89419728946568
18.329783	0.877430182134465
18.788922	0.861163320032701
19.284059	0.964804196217932
19.776274	0.947397301566944
20.300351	0.94729119195323
20.762137	1.04826688376084
21.2576	0.996264529279919
21.781062	0.990518837759936
22.237396	0.945132387888061
22.773534	0.978181508740603
23.233174	0.932819301140025
23.752668	0.872963990738855
24.24466	0.902820384590713
24.738636	0.828872192410905
25.224897	0.840169537926905
25.729345	0.916218933939161
26.196591	0.927958949290284
26.703684	0.89697767430876
27.183717	0.894485340306096
27.695219	0.846279087061892
28.190738	0.870553524078608
28.691438	0.857776555508067
29.187288	0.87975269604608
29.657125	0.869877373351891
29.192579	0.836779743118361
28.687746	0.771409166966503
28.187156	0.811495650275828
27.70288	0.885562073204998
27.188456	0.92549997324905
26.710132	0.906571006730357
26.215495	0.868688831421675
25.692309	0.938889431745759
25.220102	0.917835019123327
24.713505	0.89734150708537
24.229669	0.884503907998193
23.748424	0.936251569600132
23.239512	0.90482456966118
22.759314	0.88366099230273
22.242742	0.873373302612543
21.744191	0.900370524239613
21.2964	0.887626888792106
20.787605	0.892529689455011
20.265457	0.945996515570911
19.790551	0.877972901015473
19.298722	0.911722439704424
18.805515	0.956614680076283
18.312418	0.915888434285581
17.823621	0.979551991897516
17.329256	0.933404493672592
16.838089	0.947370004173344
16.337991	0.940520668349483
15.835688	0.932952708147345
15.331125	0.922719613244364
14.876395	0.958643107418047
14.380652	0.958740126180028
13.845329	0.912595658239012
13.375219	0.901443840865981
12.878815	0.900782866397216
12.39373	0.886468649701016
11.889911	0.90204721510202
11.414514	0.885013268917776
10.895187	0.941402977735804
10.391919	0.904457681762261
9.922152	0.923444273352075
9.396257	0.917671284438491
8.927704	0.933261970975143
8.405948	0.903769409899895
7.917416	0.961280969563674
7.422483	0.91765004761271
6.938145	0.901155814863959
6.428973	0.922413380700476
5.928465	0.894015373077377
5.463499	0.869507480007451
4.933134	0.922231439473779
4.471534	0.943764935015063
3.962449	0.953891920304324
3.448536	0.948567661793688
2.978477	0.878224563610551
2.470205	0.898536134421799
1.992735	0.9457357621241
1.475394	0.939074378417976
0.989629	0.929669022952511
0.462167	0.916164363990349
-0.015081	0.883624604057391
-0.494762	0.784762237217872
-1.022224	0.849923599587817
-1.493334	0.783079460949252
-2.017367	0.800704635395492
-2.514081	0.784771328069611
-3.014943	0.851703394618424
-3.482569	0.799740458666752
-4.000574	0.825782569578421
-4.491178	0.817674920779185
-5.000762	0.81469443784433
-5.475824	0.81098323423394
-5.973938	0.826343495001297
-6.494383	0.813587738418142
-6.97011	0.82536111173069
-7.487452	0.772048929447887
-7.988447	-0.925869891431884
-8.49648	-0.949304443037042
-8.972262	-0.934092765534957
-9.476416	-0.871326693567301
-9.995698	-0.865847816061964
-10.467379	-0.870132066230872
-10.972475	-0.901625782092684
-11.462055	-0.863649593467541
-11.975241	-0.897820565165833
-12.46604	-0.884394743262174
-12.989582	-0.941308989257744
-13.477785	-0.898824185262222
-13.986072	-0.907786846054174
-14.490807	-0.88310309716377
-14.984836	-0.850542125243419
-15.484856	-0.890034325168438
-16.002574	-0.90883897553155
-16.478461	-0.924881447593448
-16.974765	-0.863910346914351
-17.489154	-0.879491942599264
-17.961768	-0.906131367179154
-18.473993	-0.909278615082753
-18.968299	-0.872979142158412
-19.460275	-0.873919076615861
-19.961128	-0.859577587364445
-20.473353	-0.867648847918342
-20.996508	-0.938298178645368
-21.467223	-0.924020350194508
-21.971745	-0.917744036090775
-22.466446	-0.915369957675869
-22.970802	-0.894348903014867
-23.489585	-0.928389497989754
-23.965475	-0.977426520955377
-24.491417	-0.926937172328818
-24.958649	-0.890125283362595
-25.480984	-0.882630099651136
-25.98018	-0.906467927400552
-26.475435	-0.9079475504551
-26.956485	-0.914660473826116
-27.459509	-0.909111850114009
-27.972411	-0.907553390000964
-28.472161	-0.937703895261068
-28.997104	-0.913396125121311
-29.453627	-0.905091383675821
-29.990055	-0.889903948445033
