# Supplementary material for: Nanoscale magnonic Fabry-Pérot resonator for low-loss spin-wave manipulation
Source: Nat Commun. 2021 Apr 16;12:2293. doi: 10.1038/s41467-021-22520-6 (PMC8052321; doi:10.1038/s41467-021-22520-6)
Supplement: Supplementary file 4 — Source Data [file 41467_2021_22520_MOESM4_ESM.zip › Source data/FigS14/FigS14d.txt]

	Normalized1
	Divided by Max of B
-29.982458	-0.962819837634227
-29.448744	-0.940101887688567
-28.986284	-0.964858815932467
-28.462062	-0.994151755642111
-27.990889	-0.973472755779785
-27.466945	-0.975153531756248
-26.963643	-0.985654907649018
-26.479153	-1
-25.956818	-0.978800943015469
-25.471884	-0.954009578480471
-24.974853	-0.955463026970301
-24.47427	-0.976810198096706
-23.971412	-0.972553161500521
-23.481539	-0.968378780467458
-22.987116	-0.94613956691617
-22.479431	-0.960123028834459
-21.977627	-0.957057691057827
-21.463061	-0.947083284938893
-20.972486	-0.98464575926245
-20.481453	-0.967707166985018
-19.982986	-0.962471976075
-19.469374	-0.973865394392661
-18.976288	-0.991265511972636
-18.480817	-0.957105910329845
-17.999215	-0.967462628406562
-17.470458	-0.980585041972703
-16.992407	-0.973173113492576
-16.467921	-0.957068031820373
-15.981992	-0.95107167332061
-15.479752	-0.951023454048593
-14.979954	-0.968296124904337
-14.479268	-0.942574825327523
-13.985017	-0.95372026284836
-13.479782	-0.968792086497984
-12.976766	-0.954612305273251
-12.482831	-0.958338929877231
-11.972858	-0.934701371544854
-11.480508	-0.946236005460204
-10.974802	-0.965478767924523
-10.466326	-0.932441978411617
-9.988494	-0.958152951333339
-9.471816	-0.950276055332307
-8.981959	-0.960532892646616
-8.474481	-0.962602865017599
-7.984956	-0.955149601702185
-7.475427	-0.969336267363648
-6.997595	-0.981036226512694
-6.475709	-0.976138570506811
-5.979645	-0.949724990029913
-5.484967	-0.967448845425649
-5.000651	-0.94219251336974
-4.504865	-0.975260296955381
-3.990399	-0.971354578244239
-3.517243	-0.962496085711012
-3.019423	-0.956778716188262
-2.490302	-0.955283932863145
-1.999892	-0.970827608470403
-1.491233	-0.96888508282365
-1.026925	-0.961421492853144
-0.498025	-0.942767702415593
-0.007781	-0.915134857157321
0.493302	-0.849474598269489
0.971103	-0.839248755027916
1.463449	-0.898878233232329
1.98173	0.958643749599436
2.457873	0.984194560615005
2.973389	0.972992298276236
3.450969	0.975122537683509
3.942983	0.966406981857154
4.482351	0.976527766901325
4.964812	1.00196837049939
5.463444	1.00152234928695
5.931997	0.994341176404368
6.427262	0.985796123246712
6.932185	0.999776128839189
7.430651	1.00126919105512
7.907262	1.00737059364484
8.39469	0.981666519267304
8.903752	0.988951001023201
9.398134	1.01569178974914
9.916522	1.03091689086818
10.387946	0.991000305976534
10.894745	1.01963884329556
11.408277	1.00679369759725
11.879094	0.978559846655379
12.364424	1.00089721985989
12.875011	0.988615201335707
13.381393	0.996214829468907
13.882098	0.968657769444474
14.370564	0.96550115645135
14.864929	0.985212328654941
15.361774	0.98368137382208
15.815071	0.968289240467607
16.33766	0.971681772385821
16.812841	0.965769804665817
17.305718	0.947336429063265
17.817723	0.953895914737155
18.299574	0.985315651635709
18.809815	0.96914684660139
19.307983	0.979253848664647
19.786031	0.967924153709102
20.262425	0.968530336827697
20.751112	0.952439024028957
21.259033	0.969353492562926
21.773181	0.967757107366219
22.257126	0.969861516028303
22.74245	0.955855665583183
23.250204	0.942750477216317
23.724946	0.952463133664965
24.24929	0.94770151582177
24.724362	0.961054684985459
25.230794	0.92990877373637
25.725928	0.950942505487199
26.196371	0.947820342892633
26.718289	0.959823386547256
27.173521	0.956224194560053
27.711091	0.952905712659045
28.192943	0.953765039902013
28.681242	0.980910515005105
29.159401	0.951765675329882
29.655637	0.926719431453873
29.168936	0.952330523613189
28.683998	0.962189558987076
28.169134	0.965878290974134
27.701998	0.944937541441525
27.210281	0.968070532634342
26.720108	0.966499978182827
26.228171	0.958604135873333
25.720912	0.950124513079522
25.236801	0.961216568000792
24.746352	0.968099805597896
24.218702	0.961221731328338
23.732386	0.961650541448958
23.242985	0.982289913477728
22.765322	0.94591225353699
22.269747	0.943563306296448
21.780511	0.980290563013047
21.283999	0.956699502843506
20.782533	0.957818858647576
20.296768	0.954116343679604
19.797221	0.958915840032268
19.286154	0.960906584951038
18.794049	0.955852223364818
18.302165	0.973705246593964
17.835087	0.975999090125755
17.323578	0.976675866935745
16.809037	0.953995795499557
16.35315	0.947376042789372
15.814244	0.971185810792178
15.350694	0.970422922093245
14.868457	0.944996101476091
14.381093	0.944649961026049
13.853598	0.954906784232907
13.367667	0.988048631943215
12.885375	0.947074679392982
12.381698	0.966443139257442
11.885661	0.977948500209235
11.385153	0.972835578588448
10.892979	0.957483058960079
10.391864	0.958741909252658
9.920606	0.974108211861938
9.400507	0.95680110471509
8.894535	0.962582197599955
8.396125	0.948774387570454
7.935849	0.966288154786292
7.424193	0.980338782285064
6.947417	0.975659834112443
6.449834	0.967485016933387
5.93586	1.00471339857118
5.423983	0.993871045555912
4.943233	0.971547455332315
4.458013	0.958814238160684
3.947352	0.984142899124619
3.465845	0.988913122513729
2.970403	0.963854830873445
2.460085	0.970348872076035
1.987316	0.987516498841828
1.461237	0.980118353342614
0.982495	0.995389938517044
0.497284	0.963989147926952
-0.033662	0.962055227826116
-0.511574	0.921153604183909
-0.992915	0.922625998982204
-1.489961	-0.934480942602404
-2.0005	-0.948367965976665
-2.485712	-0.9360687222532
-3.006925	-0.949198020256071
-3.515031	-0.9489603802218
-3.970933	-0.985875336591468
-4.488795	-0.952662895189768
-4.979982	-0.978418631057686
-5.480146	-0.975232745101007
-5.990673	-0.961693583285973
-6.497763	-0.972405061466101
-6.968613	-0.957818858647573
-7.501527	-0.973548526906176
-7.966947	-0.964042530526515
-8.492379	-0.949105023930398
-8.981793	-0.947472481333406
-9.474476	-0.971251255263474
-9.98999	-0.965268665637171
-10.477021	-0.974530137545825
-10.955962	-0.959620182804082
-11.4574	-0.965644093158225
-11.965544	-0.962341101239862
-12.490256	-0.961462827688432
-12.956517	-0.978831937088211
-13.481225	-0.97714771889338
-13.973034	-0.96162125437795
-14.470336	-0.994923249886955
-14.968526	-0.986695050108329
-15.461944	-0.989054338111416
-15.992255	-0.987232346537263
-16.482955	-0.982451796493058
-16.993904	-0.991058851903646
-17.474008	-0.972473948155762
-17.968092	-0.982517240964358
-18.464007	-0.982086709734557
-18.969575	-0.96854410570116
-19.45678	-0.97570115484028
-19.970781	-0.974695448672074
-20.483617	-0.964111417216176
-20.963831	-0.966377708893596
-21.465891	-0.977192495947035
-21.979181	-0.956665052444945
-22.467334	-0.994341176404365
-22.958372	-0.97215363845091
-23.49691	-0.981566638504898
-23.960369	-0.97146478566174
-24.471273	-0.969980343099168
-24.951047	-0.964156194269831
-25.490196	-0.976148911269357
-25.946663	-0.983667604948616
-26.456402	-0.976558760974061
-26.960258	-0.991103628957302
-27.480651	-0.990814313325191
-27.999158	-0.97960000322214
-28.467667	-0.998694651544584
-28.993165	-0.99158237945912
-29.484369	-0.998271018858967
-29.959112	-0.996755568116206
