# Supplementary material for: Nanoscale magnonic Fabry-Pérot resonator for low-loss spin-wave manipulation
Source: Nat Commun. 2021 Apr 16;12:2293. doi: 10.1038/s41467-021-22520-6 (PMC8052321; doi:10.1038/s41467-021-22520-6)
Supplement: Supplementary file 4 — Source Data [file 41467_2021_22520_MOESM4_ESM.zip › Source data/FigS14/FigS14e.txt]

	Normalized1
	Divided by Max of B
-29.970591	-0.981573505723029
-29.485646	-0.966393315881633
-28.964753	-0.966242252442629
-28.487366	-0.974045071152799
-27.965419	-0.982492210850619
-27.479708	-0.970268510432792
-26.96098	-0.965231063103115
-26.465391	-0.987757800214277
-25.973909	-1
-25.474547	-0.978697163390273
-24.962201	-0.962437948984553
-24.490584	-0.954548808309234
-23.987172	-0.967780616943188
-23.490196	-0.966245333566021
-22.98756	-0.968073487823472
-22.476157	-0.968804143403817
-21.97008	-0.982236326078576
-21.468333	-0.977223540363569
-20.976037	-0.988281894251935
-20.464421	-0.981058667683105
-19.9968	-0.96696981427203
-19.48635	-0.969056934424923
-18.974236	-0.958571997803567
-18.474936	-0.948632723083596
-17.965263	-0.957264843832819
-17.480499	-0.954249775182169
-16.989244	-0.952850136999504
-16.47075	-0.966004867038481
-15.973947	-0.964919680227378
-15.490571	-0.964145876292012
-14.950662	-0.97096832952413
-14.483151	-0.969251158846499
-13.958943	-0.954628968027603
-13.492154	-0.938890766536149
-12.950026	-0.948709801678572
-12.489591	-0.955874461647877
-11.951857	-0.957721115273224
-11.492311	-0.96553625847696
-10.975301	-0.963871504779629
-10.499962	-0.951499822046185
-9.973809	-0.944720529796644
-9.471429	-0.950081697123174
-8.975642	-0.960313830095874
-8.48778	-0.944640370078281
-7.988392	-0.945802622856798
-7.477311	-0.95237228506781
-6.99222	-0.95202699720723
-6.479033	-0.956731506424999
-5.995549	-0.940974805565649
-5.482917	-0.930360385996572
-4.981035	-0.950448552847487
-4.483309	-0.945173720113656
-4.001957	-0.941659206412479
-3.487657	-0.931057123964518
-3.002335	-0.923997285328252
-2.513197	-0.909745043984618
-1.999173	-0.890045313349304
-1.512247	-0.847319413179847
-1.021561	-0.792212586906778
-0.507371	-0.706970429233953
0.00256	-0.609069880194179
0.489984	0.583179692820841
0.998367	0.689473436643995
1.467652	0.771702066227869
1.987426	0.832285652464817
2.451568	0.862240649753366
2.962218	0.906182747615782
3.449255	0.913270328990111
3.978376	0.928555352792106
4.468112	0.933036341660981
4.938542	0.931188147473935
5.448984	0.944489306639277
5.936191	0.953528375599553
6.448399	0.940516993563551
6.920374	0.947028076547485
7.439922	0.94423805617987
7.926909	0.929375398833434
8.398553	0.939038748851766
8.927483	0.943613775121817
9.400838	0.935602854307256
9.919227	0.93048216613582
10.391036	0.940808336509696
10.875926	0.937765512493423
11.385429	0.929606621990804
11.895043	0.937811754599388
12.366522	0.942631869082063
12.871318	0.945699354713011
13.384811	0.945232286713186
13.863079	0.926129107025416
14.348679	0.943331688173399
14.871489	0.944655788322789
15.327376	0.942278878413004
15.843626	0.948393809745308
16.325643	0.945654653168743
16.843215	0.941215272093193
17.303292	0.944900876535413
17.805926	0.931524179336792
18.310323	0.935786282169412
18.815438	0.922186077249453
19.308645	0.940336646824785
19.797166	0.916155927320599
20.290208	0.913150102040119
20.757506	0.921161010227127
21.261127	0.93248758600865
21.752238	0.928994665426309
22.264456	0.926804264502073
22.754024	0.915024498403535
23.246016	0.916451891951827
23.733654	0.90817276187166
24.243448	0.918619159195528
24.721055	0.914757829699622
25.230353	0.904787731118195
25.700465	0.903887525358504
26.217258	0.908222085101012
26.719226	0.893377927122472
27.206699	0.895190675762973
27.714674	0.904946509993231
28.172827	0.922389545041199
28.687691	0.907812055766571
29.192689	0.890043772787611
29.658889	0.890537030336255
29.181226	0.899771864279804
28.681463	0.903204665073371
28.177236	0.905957699332748
27.706848	0.898210366098707
27.191377	0.902116409766434
26.710408	0.897057369317915
26.20078	0.898319809116835
25.723062	0.91052963185185
25.213268	0.914551280784486
24.720008	0.91027067858397
24.226087	0.915696574756804
23.716349	0.919376016952245
23.263487	0.911866069122357
22.736883	0.92031938369451
22.250513	0.918583713648986
21.77037	0.932233241798297
21.2576	0.932125339341868
20.768531	0.914512741486998
20.292027	0.928724902971453
19.809845	0.933600515557816
19.308314	0.931191228597325
18.791072	0.941768649430608
18.319915	0.94498411737717
17.807359	0.952396946682492
17.326224	0.938184785198037
16.840514	0.929699106202731
16.31787	0.923747562802991
15.853879	0.939565924012812
15.324896	0.941579059321669
14.870938	0.939834133278418
14.346529	0.950915620847317
13.858725	0.942348241571948
13.360556	0.926872087099323
12.864427	0.9452276650281
12.36757	0.938930846395334
11.896478	0.936552383296302
11.409547	0.932857535483908
10.885639	0.931906453305613
10.398045	0.939185177978131
9.913156	0.93801984407622
9.418498	0.936177812135957
8.906125	0.943109721013754
8.403134	0.936299592275201
7.935905	0.945118222009971
7.445607	0.936714243294725
6.924293	0.946346756824046
6.423012	0.946967969386267
5.958432	0.927985016648489
5.435628	0.933421709380746
4.955044	0.925589594743255
4.461821	0.91789621905121
3.971131	0.909899188547015
3.457993	0.911503835083128
2.965537	0.897738689041352
2.467827	0.89558528685291
1.983445	0.856124177859369
1.464997	0.822409591284566
0.973205	0.756705304248628
0.475606	0.660064126511941
-0.029293	0.475805409126783
-0.494486	-0.644791439831059
-1.02781	-0.73739864414155
-1.509427	-0.817520113642942
-2.002436	-0.856904144041509
-2.483776	-0.893889684039008
-2.985412	-0.901350308639542
-3.494459	-0.917600267047533
-3.983044	-0.932968519063725
-4.485637	-0.946613425527956
-4.969509	-0.938163204706748
-5.514503	-0.937115016631437
-5.995272	-0.935394764830418
-6.504357	-0.938576315164576
-6.972991	-0.93551499178041
-7.497759	-0.945010319553536
-7.958745	-0.9471745183014
-8.50324	-0.942343619886859
-8.957023	-0.935431750938654
-9.467882	-0.947048116477072
-9.964001	-0.942624153646028
-10.475636	-0.943305473369465
-10.974525	-0.940922401212905
-11.486991	-0.953069023035756
-11.983498	-0.95287479861418
-12.484161	-0.949921377686441
-12.956406	-0.946311311277504
-13.484498	-0.939732393068763
-13.956003	-0.954813936451456
-14.462791	-0.960295330727978
-14.96087	-0.945312446431544
-15.487131	-0.939433359941698
-15.99281	-0.950063197755278
-16.475798	-0.94559915506505
-16.978648	-0.937478803859918
-17.466519	-0.944107032670455
-17.991726	-0.952076333064138
-18.468612	-0.936162406519004
-18.974957	-0.938231027303996
-19.481523	-0.938274188286567
-19.962959	-0.941708542269387
-20.488721	-0.924410395786085
-20.962999	-0.931451735054455
-21.487366	-0.943619937368594
-21.978682	-0.94492707871178
-22.500517	-0.945034981168212
-22.989169	-0.944960996324185
-23.501738	-0.944107032670455
-23.961091	-0.950420810109418
-24.480818	-0.948167208273018
-24.950881	-0.937808673475995
-25.48165	-0.942238798553819
-25.950215	-0.941973670411603
-26.484536	-0.948598818098747
-26.968749	-0.934725769600541
-27.47993	-0.932937695202269
-27.963366	-0.944507806007172
-28.491583	-0.941162867740445
-28.976517	-0.94179486423453
-29.468166	-0.937546626457166
-29.95889	-0.937743932002135
