# Supplementary material for: Nanoscale magnonic Fabry-Pérot resonator for low-loss spin-wave manipulation
Source: Nat Commun. 2021 Apr 16;12:2293. doi: 10.1038/s41467-021-22520-6 (PMC8052321; doi:10.1038/s41467-021-22520-6)
Supplement: Supplementary file 4 — Source Data [file 41467_2021_22520_MOESM4_ESM.zip › Source data/FigS14/FigS14f.txt]

Field(mT)	--
-4,99522	0,969
-4.93421	-0.92225
-4.88063	-0.74456
-4.8476	-0.89871
-4.78199	-0.80896
-4.75583	-0.73691
-4.70884	-0.83094
-4.63719	-0.94556
-4.60976	-0.8838
-4.55862	-0.79695
-4.47832	-0.88051
-4.43953	-0.80748
-4.38877	-0.71094
-4.32311	-0.7058
-4.27994	-0.79407
-4.26426	-0.84007
-4.18102	-0.81009
-4.13418	-0.81455
-4.10697	-0.80078
-4.03486	-0.73191
-3.9904	-0.79857
-3.96739	-0.697
-3.90181	-0.82704
-3.83102	-0.82806
-3.81454	-0.5868
-3.72219	-0.78065
-3.69686	-0.63255
-3.65605	-0.54549
-3.61656	-0.66207
-3.53665	-0.81434
-3.4959	-0.8462
-3.4354	-0.73029
-3.37473	-0.64356
-3.35643	-0.69897
-3.31169	-0.86501
-3.23543	-0.86036
-3.19362	-0.70473
-3.15408	-0.64221
-3.0771	-0.78312
-3.0552	-0.65898
-2.99968	-0.72184
-2.92829	-0.70774
-2.91678	-0.63527
-2.85407	-0.59724
-2.79905	-0.59601
-2.75226	-0.72297
-2.71095	-0.67714
-2.64067	-0.71038
-2.58337	-0.74335
-2.55489	-0.61137
-2.49871	-0.57442
-2.46735	-0.62219
-2.39917	-0.60064
-2.35022	-0.54452
-2.28735	-0.50615
-2.26893	-0.59504
-2.22259	-0.69647
-2.1309	-0.59283
-2.10978	-0.56344
-2.07057	-0.50052
-2.0109	-0.69265
-1.97053	-0.62461
-1.91954	-0.71991
-1.8409	-0.6652
-1.78223	-0.77424
-1.77034	-0.81046
-1.69059	-0.78667
-1.64569	-0.6733
-1.61787	-0.68226
-1.57087	-0.62136
-1.49582	-0.60868
-1.45877	-0.60857
-1.42443	-0.72924
-1.3375	-0.7519
-1.32411	-0.8318
-1.23878	-0.92021
-1.21252	-0.85403
-1.16479	-0.80729
-1.10025	-0.79868
-1.06757	-0.71474
-1.03024	-0.67709
-0.94668	-0.71049
-0.90277	-0.85837
-0.85892	-0.71786
-0.82486	-0.75511
-0.75728	-0.70416
-0.72421	-0.82804
-0.65541	-0.72986
-0.59934	-0.75376
-0.57373	-0.75204
-0.49133	-0.66595
-0.44637	-0.70586
-0.40954	-0.67254
-0.36232	-0.74176
-0.30845	-0.85061
-0.26814	-0.78546
-0.1999	-0.74421
-0.18275	-0.81722
-0.10721	-0.79981
-0.06922	-0.90204
-0.0314	-0.7733
0.02695	0.99625
0.07019	0.99744
0.14352	1.07892
0.1934	1.0042
0.23444	1.15743
0.29588	0.98797
0.34858	1.13532
0.37418	1.25968
0.43546	1.12048
0.47439	1.09326
0.52339	1.16425
0.6002	1.24044
0.61552	1.18305
0.69581	1.13145
0.75764	1.12249
0.75869	1.11572
0.82284	1.20837
0.88008	1.26275
0.91503	1.17607
0.99439	1.12333
1.01999	1.14663
1.07208	1.18243
1.13839	1.06927
1.17019	1.10158
1.24191	1.16758
1.29732	1.22838
1.3065	1.21327
1.38813	1.09315
1.41097	1.27595
1.4598	1.39003
1.53429	1.34066
1.57212	1.26295
1.63986	1.2678
1.67243	1.30044
1.70799	1.24822
1.77269	1.39813
1.83623	1.30562
1.86682	1.26544
1.94794	1.36869
1.98831	1.33069
2.01591	1.36852
2.05572	1.30091
2.10721	1.39445
2.18424	1.32794
2.23971	1.25161
2.26277	1.34144
2.31641	1.30643
2.369	1.33985
2.42934	1.26412
2.47319	1.21419
2.53375	1.26775
2.56361	1.30231
2.6318	1.20768
2.65712	1.29472
2.70385	1.3763
2.74544	1.26644
2.8248	1.17145
2.84764	1.25233
2.90708	1.30189
2.96603	1.35763
3.01741	1.24345
3.04904	1.37052
3.10561	1.36211
3.18608	1.32253
3.2301	1.35559
3.2593	1.38187
3.3151	1.39802
3.34949	1.43439
3.39136	1.38473
3.45871	1.41633
3.5342	1.30986
3.55488	1.39125
3.59691	1.35827
3.66277	1.32018
3.73256	1.44704
3.77127	1.4445
3.83443	1.38482
3.87209	1.4235
3.8868	1.32093
3.96162	1.51067
4.00923	1.38186
4.07018	1.31184
4.09849	1.3467
4.18437	1.28285
4.22076	1.18561
4.2561	1.26436
4.31507	1.21804
4.37026	1.19975
4.40349	1.20443
4.45255	1.22727
4.5095	1.28888
4.55228	1.2084
4.58357	1.31711
4.64058	1.38739
4.71757	1.34195
4.75223	1.34164
4.82541	1.19519
4.86144	1.36967
4.88584	1.42735
4.97022	1.48512
4.91807	1.36185
4.85653	1.37806
4.81326	1.46543
4.76282	1.28618
4.70879	1.55646
4.63909	1.4228
4.61381	1.53278
4.54036	1.60944
4.51088	1.38452
4.48555	1.44175
4.39609	1.36111
4.34714	1.45027
4.31899	1.48669
4.25969	1.4535
4.2274	1.37178
4.17724	1.39042
4.10889	1.41403
4.05259	1.34566
4.02394	1.26237
3.95797	1.30574
3.90145	1.39015
3.88226	1.34339
3.80683	1.42755
3.77376	1.3971
3.71946	1.35269
3.66449	1.23646
3.62152	1.33211
3.55505	1.30627
3.50826	1.29282
3.48421	1.28369
3.42282	1.41863
3.34966	1.51507
3.32107	1.39788
3.29004	1.41029
3.21517	1.41084
3.18055	1.41008
3.13338	1.43595
3.05164	1.24944
3.03256	1.36569
2.96747	1.30722
2.91189	1.30294
2.85659	1.32273
2.83265	1.41699
2.7581	1.4613
2.70529	1.47351
2.67963	1.36466
2.6193	1.39837
2.56875	1.42941
2.51693	1.40985
2.47192	1.33965
2.40993	1.38662
2.34865	1.34188
2.33184	1.25742
2.28716	1.24723
2.20835	1.34946
2.18087	1.27892
2.11434	1.36239
2.05854	1.25702
2.03526	1.12689
1.9924	1.15166
1.90846	1.23701
1.86599	1.16923
1.82722	1.22631
1.76368	1.17401
1.71656	1.19146
1.67177	1.25367
1.63792	1.1547
1.5902	1.11311
1.51178	1.2459
1.48081	1.16828
1.41202	1.283
1.36606	1.11471
1.33178	1.21185
1.28698	1.24682
1.23478	1.2566
1.16438	1.14781
1.12733	1.16548
1.09166	1.14258
1.01479	1.16781
0.9919	1.10452
0.91757	1.12647
0.87682	1.12374
0.81637	1.05386
0.76273	0.96504
0.73541	0.99974
0.70311	1.12117
0.61214	0.97282
0.60197	1.13134
0.53644	1.04056
0.47511	0.99614
0.42003	1.10237
0.401	1.00709
0.35466	0.99538
0.27569	0.98205
0.2215	0.89977
0.18721	0.91103
0.11897	1.00631
0.07744	0.95495
0.03911	1.00171
-0.01519	0.91727
-0.08681	-0.94532
-0.12751	-0.90621
-0.16627	-0.90829
-0.19807	-0.97279
-0.25127	-0.94295
-0.31537	-0.91722
-0.3799	-0.7219
-0.4305	-0.91474
-0.47911	-0.86324
-0.50566	-0.78067
-0.55841	-0.83786
-0.62411	-0.96442
-0.64618	-0.96693
-0.71497	-0.87252
-0.78471	-0.86657
-0.82956	-0.85863
-0.8514	-0.77758
-0.90996	-0.86671
-0.97538	-0.80072
-0.99491	-0.77136
-1.04285	-0.86229
-1.10711	-0.87868
-1.16628	-0.77421
-1.19648	-0.84354
-1.24105	-0.79254
-1.31587	-0.73008
-1.34911	-0.75419
-1.40651	-0.80236
-1.47022	-0.88162
-1.51031	-0.93679
-1.54405	-0.90258
-1.61278	-0.80998
-1.6578	-0.88337
-1.69419	-0.80123
-1.7726	-0.81803
-1.8216	-0.73097
-1.86634	-0.8145
-1.89465	-0.7698
-1.96887	-0.76689
-2.01565	-0.69838
-2.05127	-0.70938
-2.11492	-0.63199
-2.15678	-0.76081
-2.19571	-0.70785
-2.26683	-0.61272
-2.2947	-0.68931
-2.35	-0.75163
-2.40741	-0.65779
-2.45873	-0.6871
-2.48123	-0.56877
-2.56402	-0.7124
-2.59217	-0.76162
-2.66002	-0.72935
-2.71693	-0.4657
-2.72782	-0.69248
-2.80718	-0.77989
-2.83925	-0.79063
-2.88587	-0.81988
-2.95505	-0.70782
-2.9936	-0.83848
-3.02755	-0.75651
-3.09707	-0.74372
-3.12726	-0.72532
-3.19285	-0.56549
-3.26894	-0.64934
-3.28509	-0.79946
-3.32507	-0.67784
-3.40271	-0.71649
-3.44071	-0.76175
-3.48804	-0.63368
-3.55949	-0.65274
-3.59688	-0.59143
-3.66805	-0.7473
-3.67474	-0.7768
-3.75874	-0.62634
-3.80984	-0.72332
-3.84977	-0.72989
-3.89196	-0.76504
-3.95429	-0.79798
-3.9742	-0.67036
-4.05648	-0.70161
-4.08292	-0.64383
-4.13988	-0.62666
-4.21221	-0.7522
-4.22703	-0.75236
-4.30194	-0.84975
-4.33691	-0.761
-4.37354	-0.78538
-4.46053	-0.80376
-4.47106	-0.89852
-4.56416	-0.78883
-4.58776	-0.95183
-4.63077	-0.9536
-4.69698	-0.8476
-4.72852	-0.79405
-4.80366	-0.76122
-4.83668	-0.81977
-4.87846	-0.80823
-4.9638	-0.72793
-4.99278	-1
