# Supplementary material for: Nanoscale magnonic Fabry-Pérot resonator for low-loss spin-wave manipulation
Source: Nat Commun. 2021 Apr 16;12:2293. doi: 10.1038/s41467-021-22520-6 (PMC8052321; doi:10.1038/s41467-021-22520-6)
Supplement: Supplementary file 4 — Source Data [file 41467_2021_22520_MOESM4_ESM.zip › Source data/FigS15/FigS15a_AP.txt]

-100000		100000	16590642.1081355
-200000		200000	91834139.3557963
-300000		300000	228298897.723172
-400000		400000	310243730.614478
-500000	321007253.465777	500000	999150376.215628
-600000	467476269.627003	600000	1187223796.17006
-700000	530361202.035478	700000	1293697427.73165
-800000	560592361.534714	800000	1370340112.09016
-900000	574893431.56781	900000	1432821531.97092
-1000000	580503888.430644	1000000	1487467088.4255
-1100000	581062969.356761	1100000	1537290505.73892
-1200000	578585845.27521	1200000	1583894977.41278
-1300000	574266147.494875	1300000	1628202806.56883
-1400000	568846062.806932	1400000	1670776254.91151
-1500000	562803651.08661	1500000	1711973600.27381
-1600000	556454697.820563	1600000	1752031194.38367
-1700000	550011347.802969	1700000	1791109369.32529
-1800000	543617464.473322	1800000	1829319443.65736
-1900000	537370789.332809	1900000	1866740280.23789
-2000000	531337282.983293	2000000	1903428792.20232
-2100000	525560661.294243	2100000	1939426802.29268
-2200000	520068883.659116	2200000	1974765629.34679
-2300000	514878654.137176	2300000	2009469216.45119
-2400000	509998595.816202	2400000	2043556299.60964
-2500000	505431520.659927	2500000	2077041931.30339
-2600000	501176071.370866	2600000	2109938562.10869
-2700000	497227920.243433	2700000	2142256814.62957
-2800000	493580651.098258	2800000	2174006040.23374
-2900000	490226411.717154	2900000	2205194720.66011
-3000000	487156398.310233	3000000	2235830757.73726
-3100000	484361215.917344	3100000	2265921681.75224
-3200000	481831146.449061	3200000	2295474800.30115
-3300000	479556347.515488	3300000	2324497303.39517
-3400000	477526999.107519	3400000	2352996336.32294
-3500000	475733410.819668	3500000	2380979048.72274
-3600000	474166099.122098	3600000	2408452626.11783
-3700000	472815841.85463	3700000	2435424308.56831
-3800000	471673715.385015	3800000	2461901399.91495
-3900000	470731118.582115	3900000	2487891270.22056
-4000000	469979786.783665	4000000	2513401353.36561
-4100000	469411798.201447	4100000	2538439141.26701
-4200000	469019574.648136	4200000	2563012175.82512
-4300000	468795878.039863	4300000	2587128039.42413
-4400000	468733803.798906	4400000	2610794344.60302
-4500000	468826772.02723	4500000	2634018723.35331
-4600000	469068517.121783	4600000	2656808816.37757
-4700000	469453076.351439	4700000	2679172262.55126
-4800000	469974777.793828	4800000	2701116688.75801
-4900000	470628227.937811	4900000	2722649700.21603
-5000000	471408299.184073	5000000	2743778871.37143
-5100000	472310117.418779	5100000	2764511737.4044
-5200000	473329049.790898	5200000	2784855786.36993
-5300000	474460692.788264	5300000	2804818451.97883
-5400000	475700860.680643	5400000	2824407107.01106
-5500000	477045574.376356	5500000	2843629057.34512
-5600000	478491050.722353	5600000	2862491536.58064
-5700000	480033692.26491	5700000	2881001701.22659
-5800000	481670077.478658	5800000	2899166626.4256
-5900000	483396951.463458	5900000	2916993302.18287
-6000000	485211217.103588	6000000	2934488630.06786
-6100000	487109926.678809	6100000	2951659420.35624
-6200000	489090273.9149	6200000	2968512389.58193
-6300000	491149586.457888	6300000	2985054158.46767
-6400000	493285318.755909	6400000	3001291250.20594
-6500000	495495045.330763	6500000	3017230089.06151
-6600000	497776454.421574	6600000	3032876999.27006
-6700000	500127341.982397	6700000	3048238204.20724
-6800000	502545606.01585	6800000	3063319825.80535
-6900000	505029241.225317	6900000	3078127884.19542
-7000000	507576333.968488	7000000	3092668297.55428
-7100000	510185057.49566	7100000	3106946882.13781
-7200000	512853667.457248	7200000	3120969352.48247
-7300000	515580497.664379	7300000	3134741321.75871
-7400000	518363956.089208	7400000	3148268302.26158
-7500000	521202521.090028	7500000	3161555706.02386
-7600000	524094737.848754	7600000	3174608845.53949
-7700000	527039215.007852	7700000	3187432934.58466
-7800000	530034621.495268	7800000	3200033089.12668
-7900000	533079683.526079	7900000	3212414328.30931
-8000000	536173181.770571	8000000	3224581575.5066
-8100000	539313948.678337	8100000	3236539659.43576
-8200000	542500865.950278	8200000	3248293315.32215
-8300000	545732862.148064	8300000	3259847186.10849
-8400000	549008910.434572	8400000	3271205823.70269
-8500000	552328026.436647	8500000	3282373690.25782
-8600000	555689266.222646	8600000	3293355159.47869
-8700000	559091724.389357	8700000	3304154517.95111
-8800000	562534532.250236	8800000	3314775966.48801
-8900000	566016856.120071	8900000	3325223621.48943
-9000000	569537895.690325	9000000	3335501516.31231
-9100000	573096882.489419	9100000	3345613602.64657
-9200000	576693078.423544	9200000	3355563751.89495
-9300000	580325774.393156	9300000	3365355756.55324
-9400000	583994288.980615	9400000	3374993331.58913
-9500000	587697967.205372	9500000	3384480115.81692
-9600000	591436179.342311	9600000	3393819673.26638
-9700000	595208319.800191	9700000	3403015494.54396
-9800000	599013806.056455	9800000	3412070998.18462
-9900000	602852077.645078	9900000	3420989531.99301
-10000000	606722595.195261	10000000	3429774374.37273
-10100000	610624839.517365	10100000	3438428735.64241
-10200000	614558310.733763	10200000	3446955759.33802
-10300000	618522527.452085	10300000	3455358523.49967
-10400000	622517025.978977	10400000	3463640041.94357
-10500000	626541359.571289	10500000	3471803265.51696
-10600000	630595097.723576	10600000	3479851083.33653
-10700000	634677825.489322	10700000	3487786324.0096
-10800000	638789142.83473	10800000	3495611756.83733
-10900000	642928664.022405	10900000	3503330092.99998
-11000000	647096017.024289	11000000	3510943986.72397
-11100000	651290842.961957	11100000	3518456036.43034
-11200000	655512795.572596	11200000	3525868785.86456
-11300000	659761540.699769	11300000	3533184725.20758
-11400000	664036755.807209	11400000	3540406292.16816
-11500000	668338129.515194	11500000	3547535873.05626
-11600000	672665361.157484	11600000	3554575803.83765
-11700000	677018160.358258	11700000	3561528371.16978
-11800000	681396246.62818	11800000	3568395813.41886
-11900000	685799348.978152	11900000	3575180321.65844
-12000000	690227205.550459	12000000	3581884040.64959
-12100000	694679563.26579	12100000	3588509069.80242
-12200000	699156177.485939	12200000	3595057464.11978
-12300000	703656811.691208	12300000	3601531235.12289
-12400000	708181237.171429	12400000	3607932351.75889
-12500000	712729232.730901	12500000	3614262741.29128
-12600000	717300584.405199	12600000	3620524290.17245
-12700000	721895085.190579	12700000	3626718844.89938
-12800000	726512534.78487	12800000	3632848212.85231
-12900000	731152739.338791	12900000	3638914163.11683
-13000000	735815511.218146	13000000	3644918427.28908
-13100000	740500668.775887	13100000	3650862700.26538
-13200000	745208036.13343	13200000	3656748641.01545
-13300000	749937442.971005	13300000	3662577873.33993
-13400000	754688724.327023	13400000	3668351986.61285
-13500000	759461720.405048	13500000	3674072536.50837
-13600000	764256276.389146	13600000	3679741045.71308
-13700000	769072242.266233	13700000	3685359004.6233
-13800000	773909472.656151	13800000	3690927872.02813
-13900000	778767826.647911	13900000	3696449075.77828
-14000000	783647167.642871	14000000	3701924013.44094
-14100000	788547363.204333	14100000	3707354052.94137
-14200000	793468284.912365	14200000	3712740533.19058
-14300000	798409808.225151	14300000	3718084764.70027
-14400000	803371812.345163	14400000	3723388030.18474
-14500000	808354180.090957	14500000	3728651585.15017
-14600000	813356797.773701	14600000	3733876658.47166
-14700000	818379555.078477	14700000	3739064452.95776
-14800000	823422344.950384	14800000	3744216145.90369
-14900000	828485063.484721	14900000	3749332889.63224
-15000000	833567609.821537	15000000	3754415812.02378
-15100000	838669886.043981	15100000	3759466017.03466
-15200000	843791797.080998	15200000	3764484585.20498
-15300000	848933250.612846	15300000	3769472574.15533
-15400000	854094156.980922	15400000	3774431019.07314
-15500000	859274429.10081	15500000	3779360933.18878
-15600000	864473982.377907	15600000	3784263308.24127
-15700000	869692734.627218	15700000	3789139114.93448
-15800000	874930605.995398	15800000	3793989303.38344
-15900000	880187518.885532	15900000	3798814803.55101
-16000000	885463397.885479	16000000	3803616525.67566
-16100000	890758169.697875	16100000	3808395360.68977
-16200000	896071763.073272	16200000	3813152180.62917
-16300000	901404108.745634	16300000	3817887839.03422
-16400000	906755139.369826	16400000	3822603171.34182
-16500000	912124789.46169	16500000	3827298995.26955
-16600000	917512995.340185	16600000	3831976111.19141
-16700000	922919695.071276	16700000	3836635302.50556
-16800000	928344828.414435	16800000	3841277335.99447
-16900000	933788336.77021	16900000	3845902962.17691
-17000000	939250163.130638	17000000	3850512915.65305
-17100000	944730252.03016	17100000	3855107915.44159
-17200000	950228549.499604	17200000	3859688665.31051
-17300000	955745003.020454	17300000	3864255854.09968
-17400000	961279561.481941	17400000	3868810156.03779
-17500000	966832175.13836	17500000	3873352231.05163
-17600000	972402795.56905	17600000	3877882725.06923
-17700000	977991375.638835	17700000	3882402270.3165
-17800000	983597869.460281	17800000	3886911485.60743
-17900000	989222232.357166	17900000	3891410976.62827
-18000000	994864420.828885	18000000	3895901336.21547
-18100000	1000524392.51663	18100000	3900383144.628
-18200000	1006202106.17012	18200000	3904856969.81354
-18300000	1011897521.61573	18300000	3909323367.66935
-18400000	1017610599.72579	18400000	3913782882.29727
-18500000	1023341302.38847	18500000	3918236046.25358
-18600000	1029089592.47919	18600000	3922683380.79336
-18700000	1034855433.83269	18700000	3927125396.10988
-18800000	1040638791.2158	18800000	3931562591.56847
-18900000	1046439630.30161	18900000	3935995455.93604
-19000000	1052257917.64413	19000000	3940424467.60522
-19100000	1058093620.65373	19100000	3944850094.81395
-19200000	1063946707.57362	19200000	3949272795.86041
-19300000	1069817147.45693	19300000	3953693019.31341
-19400000	1075704910.14442	19400000	3958111204.2182
-19500000	1081609966.24316	19500000	3962527780.29804
-19600000	1087532287.10583	19600000	3966943168.15152
-19700000	1093471844.81022	19700000	3971357779.4455
-19800000	1099428612.14011	19800000	3975772017.10413
-19900000	1105402562.56619	19900000	3980186275.49392
-20000000	1111393670.22795	20000000	3984600940.60472
-20100000	1117401909.91574	20100000	3989016390.22697
-20200000	1123427257.05355	20200000	3993432994.12512
-20300000	1129469687.68278	20300000	3997851114.20759
-20400000	1135529178.44551	20400000	4002271104.69278
-20500000	1141605706.56926	20500000	4006693312.27188
-20600000	1147699249.85168	20600000	4011118076.26813
-20700000	1153809786.6459	20700000	4015545728.79264
-20800000	1159937295.84609	20800000	4019976594.89703
-20900000	1166081756.87378	20900000	4024410992.72275
-21000000	1172243149.66444	21000000	4028849233.64739
-21100000	1178421454.65422	21100000	4033291622.42752
-21200000	1184616652.76768	21200000	4037738457.33916
-21300000	1190828725.40502	21300000	4042190030.31458
-21400000	1197057654.43063	21400000	4046646627.07673
-21500000	1203303422.16133	21500000	4051108527.27059
-21600000	1209566011.35498	21600000	4055576004.59161
-21700000	1215845405.19993	21700000	4060049326.91204
-21800000	1222141587.30394	21800000	4064528756.40359
-21900000	1228454541.68448	21900000	4069014549.65863
-22000000	1234784252.75813	22000000	4073506957.80797
-22100000	1241130705.33141	22100000	4078006226.63653
-22200000	1247493884.59081	22200000	4082512596.69638
-22300000	1253873776.09406	22300000	4087026303.4179
-22400000	1260270365.76097	22400000	4091547577.21771
-22500000	1266683639.86484	22500000	4096076643.60525
-22600000	1273113585.02398	22600000	4100613723.28634
-22700000	1279560188.19351	22700000	4105159032.26515
-22800000	1286023436.65748	22800000	4109712781.94368
-22900000	1292503318.02093	22900000	4114275179.21916
-23000000	1298999820.20253	23000000	4118846426.57961
-23100000	1305512931.42713	23100000	4123426722.19705
-23200000	1312042640.21867	23200000	4128016260.01915
-23300000	1318588935.39312	23300000	4132615229.85847
-23400000	1325151806.05184	23400000	4137223817.48038
-23500000	1331731241.57492	23500000	4141842204.68855
-23600000	1338327231.61472	23600000	4146470569.40906
-23700000	1344939766.08969	23700000	4151109085.77247
-23800000	1351568835.1783	23800000	4155757924.19447
-23900000	1358214429.31306	23900000	4160417251.45449
-24000000	1364876539.17463	24000000	4165087230.77261
-24100000	1371555155.68652	24100000	4169768021.8855
-24200000	1378250270.00922	24200000	4174459781.11993
-24300000	1384961873.53507	24300000	4179162661.46508
-24400000	1391689957.88298	24400000	4183876812.6435
-24500000	1398434514.89353	24500000	4188602381.18046
-24600000	1405195536.62365	24600000	4193339510.47151
-24700000	1411973015.34211	24700000	4198088340.84906
-24800000	1418766943.52464	24800000	4202849009.64743
-24900000	1425577313.84951	24900000	4207621651.26648
-25000000	1432404119.19279	25000000	4212406397.23373
-25100000	1439247352.62417	25100000	4217203376.26547
-25200000	1446107007.40268	25200000	4222012714.32648
-25300000	1452983076.97233	25300000	4226834534.68836
-25400000	1459875554.95846	25400000	4231668957.98685
-25500000	1466784435.16325	25500000	4236516102.27768
-25600000	1473709711.5622	25600000	4241376083.09151
-25700000	1480651378.30032	25700000	4246249013.48746
-25800000	1487609429.68831	25800000	4251135004.10576
-25900000	1494583860.19894	25900000	4256034163.21899
-26000000	1501574664.46365	26000000	4260946596.78263
-26100000	1508581837.26917	26100000	4265872408.48408
-26200000	1515605373.55385	26200000	4270811699.79111
-26300000	1522645268.40473	26300000	4275764569.99888
-26400000	1529701517.05405	26400000	4280731116.27621
-26500000	1536774114.87631	26500000	4285711433.71094
-26600000	1543863057.38506	26600000	4290705615.3539
-26700000	1550968340.2301	26700000	4295713752.26262
-26800000	1558089959.1942	26800000	4300735933.54347
-26900000	1565227910.19061	26900000	4305772246.39328
-27000000	1572382189.26012	27000000	4310822776.14005
-27100000	1579552792.56819	27100000	4315887606.28269
-27200000	1586739716.40243	27200000	4320966818.52989
-27300000	1593942957.17004	27300000	4326060492.83846
-27400000	1601162511.39494	27400000	4331168707.4504
-27500000	1608398375.71554	27500000	4336291538.92955
-27600000	1615650546.88241	27600000	4341429062.19748
-27700000	1622919021.75534	27700000	4346581350.56815
-27800000	1630203797.30156	27800000	4351748475.78255
-27900000	1637504870.59314	27900000	4356930508.04194
-28000000	1644822238.80487	28000000	4362127516.04087
-28100000	1652155899.21189	28100000	4367339566.99923
-28200000	1659505849.18773	28200000	4372566726.69367
-28300000	1666872086.2021	28300000	4377809059.48847
-28400000	1674254607.81889	28400000	4383066628.36565
-28500000	1681653411.69401	28500000	4388339494.95439
-28600000	1689068495.57353	28600000	4393627719.55998
-28700000	1696499857.29179	28700000	4398931361.19207
-28800000	1703947494.76928	28800000	4404250477.5923
-28900000	1711411406.01101	28900000	4409585125.26138
-29000000	1718891589.10457	29000000	4414935359.48558
-29100000	1726388042.21847	29100000	4420301234.36279
-29200000	1733900763.60018	29200000	4425682802.82773
-29300000	1741429751.57459	29300000	4431080116.67684
-29400000	1748975004.54225	29400000	4436493226.59272
-29500000	1756536520.97778	29500000	4441922182.16782
-29600000	1764114299.42832	29600000	4447367031.92784
-29700000	1771708338.51168	29700000	4452827823.35436
-29800000	1779318636.9152	29800000	4458304602.90737
-29900000	1786945193.39388	29900000	4463797416.04697
-30000000	1794588006.76915	30000000	4469306307.25499
-30100000	1802247075.92716	30100000	4474831320.05552
-30200000	1809922399.8176	30200000	4480372497.03573
-30300000	1817613977.45223	30300000	4485929879.86587
-30400000	1825321807.90339	30400000	4491503509.31877
-30500000	1833045890.3029	30500000	4497093425.28919
-30600000	1840786223.84039	30600000	4502699666.81248
-30700000	1848542807.76241	30700000	4508322272.08311
-30800000	1856315641.37084	30800000	4513961278.4726
-30900000	1864104724.02197	30900000	4519616722.54727
-31000000	1871910055.12486	31000000	4525288640.08527
-31100000	1879731634.14062	31100000	4530977066.09366
-31200000	1887569460.58088	31200000	4536682034.82488
-31300000	1895423534.00686	31300000	4542403579.7929
-31400000	1903293854.02806	31400000	4548141733.789
-31500000	1911180420.30148	31500000	4553896528.89752
-31600000	1919083232.53013	31600000	4559667996.51058
-31700000	1927002290.46228	31700000	4565456167.34335
-31800000	1934937593.89037	31800000	4571261071.44841
-31900000	1942889142.64988	31900000	4577082738.22983
-32000000	1950856936.61839	32000000	4582921196.4573
-32100000	1958840975.71461	32100000	4588776474.27959
-32200000	1966841259.89764	32200000	4594648599.23806
-32300000	1974857789.1655	32300000	4600537598.27939
-32400000	1982890563.55477	32400000	4606443497.76872
-32500000	1990939583.13948	32500000	4612366323.50189
-32600000	1999004848.02996	32600000	4618306100.71767
-32700000	2007086358.37236	32700000	4624262854.10982
-32800000	2015184114.34779	32800000	4630236607.8389
-32900000	2023298116.17113	32900000	4636227385.54334
-33000000	2031428364.09062	33000000	4642235210.35119
-33100000	2039574858.38667	33100000	4648260104.89055
-33200000	2047737599.37148	33200000	4654302091.30078
-33300000	2055916587.38799	33300000	4660361191.24271
-33400000	2064111822.80921	33400000	4666437425.90906
-33500000	2072323306.03744	33500000	4672530816.03442
-33600000	2080551037.5037	33600000	4678641381.90525
-33700000	2088795017.66683	33700000	4684769143.36938
-33800000	2097055247.01285	33800000	4690914119.84547
-33900000	2105331726.0543	33900000	4697076330.33225
-34000000	2113624455.32967	34000000	4703255793.41768
-34100000	2121933435.40251	34100000	4709452527.28755
-34200000	2130258666.86103	34200000	4715666549.73441
-34300000	2138600150.31739	34300000	4721897878.16584
-34400000	2146957886.40682	34400000	4728146529.61271
-34500000	2155331875.78752	34500000	4734412520.73761
-34600000	2163722119.13971	34600000	4740695867.84227
-34700000	2172128617.1651	34700000	4746996586.87585
-34800000	2180551370.58643	34800000	4753314693.44219
-34900000	2188990380.1468	34900000	4759650202.80743
-35000000	2197445646.60916	35000000	4766003129.90714
-35100000	2205917170.75581	35100000	4772373489.35361
-35200000	2214404953.38781	35200000	4778761295.44263
-35300000	2222908995.32464	35300000	4785166562.16061
-35400000	2231429297.4034	35400000	4791589303.19084
-35500000	2239965860.47859	35500000	4798029531.92039
-35600000	2248518685.42138	35600000	4804487261.44628
-35700000	2257087773.11951	35700000	4810962504.58189
-35800000	2265673124.47637	35800000	4817455273.86289
-35900000	2274274740.41096	35900000	4823965581.55347
-36000000	2282892621.85708	36000000	4830493439.65197
-36100000	2291526769.76324	36100000	4837038859.89675
-36200000	2300177185.09203	36200000	4843601853.77185
-36300000	2308843868.81963	36300000	4850182432.51224
-36400000	2317526821.93567	36400000	4856780607.10948
-36500000	2326226045.44262	36500000	4863396388.3168
-36600000	2334941540.35539	36600000	4870029786.65429
-36700000	2343673307.70116	36700000	4876680812.41401
-36800000	2352421348.51877	36800000	4883349475.66472
-36900000	2361185663.85842	36900000	4890035786.25703
-37000000	2369966254.78147	37000000	4896739753.82771
-37100000	2378763122.35987	37100000	4903461387.80466
-37200000	2387576267.67585	37200000	4910200697.41119
-37300000	2396405691.82177	37300000	4916957691.67056
-37400000	2405251395.89959	37400000	4923732379.41028
-37500000	2414113381.02068	37500000	4930524769.2664
-37600000	2422991648.30536	37600000	4937334869.68743
-37700000	2431886198.88289	37700000	4944162688.93874
-37800000	2440797033.89062	37800000	4951008235.10614
-37900000	2449724154.4744	37900000	4957871516.10013
-38000000	2458667561.78777	38000000	4964752539.65941
-38100000	2467627256.99177	38100000	4971651313.35469
-38200000	2476603241.25495	38200000	4978567844.59244
-38300000	2485595515.75274	38300000	4985502140.61821
-38400000	2494604081.66739	38400000	4992454208.52035
-38500000	2503628940.18764	38500000	4999424055.23319
-38600000	2512670092.50867	38600000	5006411687.54069
-38700000	2521727539.8314	38700000	5013417112.07924
-38800000	2530801283.3628	38800000	5020440335.3413
-38900000	2539891324.31534	38900000	5027481363.67827
-39000000	2548997663.90664	39000000	5034540203.30347
-39100000	2558120303.35963	39100000	5041616860.29543
-39200000	2567259243.90215	39200000	5048711340.60062
-39300000	2576414486.76659	39300000	5055823650.0362
-39400000	2585586033.18989	39400000	5062953794.29303
-39500000	2594773884.41328	39500000	5070101778.93836
-39600000	2603978041.68209	39600000	5077267609.41845
-39700000	2613198506.24539	39700000	5084451291.06108
-39800000	2622435279.35622	39800000	5091652829.0785
-39900000	2631688362.27092	39900000	5098872228.56946
-40000000	2640957756.24927	40000000	5106109494.52201
-40100000	2650243462.5542	40100000	5113364631.81573
-40200000	2659545482.45166	40200000	5120637645.22418
-40300000	2668863817.21047	40300000	5127928539.41712
-40400000	2678198468.10207	40400000	5135237318.96281
-40500000	2687549436.4005	40500000	5142563988.33016
-40600000	2696916723.38214	40600000	5149908551.89101
-40700000	2706300330.32552	40700000	5157271013.922
-40800000	2715700258.5114	40800000	5164651378.60688
-40900000	2725116509.22238	40900000	5172049650.03842
-41000000	2734549083.74301	41000000	5179465832.22041
-41100000	2743997983.35921	41100000	5186899929.06939
-41200000	2753463209.35884	41200000	5194351944.417
-41300000	2762944763.03093	41300000	5201821882.0113
-41400000	2772442645.66588	41400000	5209309745.51898
-41500000	2781956858.55519	41500000	5216815538.52682
-41600000	2791487402.99159	41600000	5224339264.54376
-41700000	2801034280.26873	41700000	5231880927.00228
-41800000	2810597491.68094	41800000	5239440529.26023
-41900000	2820177038.52347	41900000	5247018074.60236
-42000000	2829772922.09217	42000000	5254613566.24205
-42100000	2839385143.6834	42100000	5262227007.32267
-42200000	2849013704.59393	42200000	5269858400.91914
-42300000	2858658606.12098	42300000	5277507750.03965
-42400000	2868319849.56196	42400000	5285175057.62674
-42500000	2877997436.21452	42500000	5292860326.55912
-42600000	2887691367.37625	42600000	5300563559.65259
-42700000	2897401644.34491	42700000	5308284759.66188
-42800000	2907128268.41808	42800000	5316023929.28165
-42900000	2916871240.89325	42900000	5323781071.14796
-43000000	2926630563.06769	43000000	5331556187.83948
-43100000	2936406236.23822	43100000	5339349281.87869
-43200000	2946198261.70152	43200000	5347160355.7333
-43300000	2956006640.75369	43300000	5354989411.81713
-43400000	2965831374.69036	43400000	5362836452.49155
-43500000	2975672464.80659	43500000	5370701480.06649
-43600000	2985529912.3968	43600000	5378584496.80161
-43700000	2995403718.75473	43700000	5386485504.90734
-43800000	3005293885.17339	43800000	5394404506.54599
-43900000	3015200412.94505	43900000	5402341503.83279
-44000000	3025123303.36096	44000000	5410296498.83693
-44100000	3035062557.71172	44100000	5418269493.58251
-44200000	3045018177.28673	44200000	5426260490.04957
-44300000	3054990163.37456	44300000	5434269490.17502
-44400000	3064978517.26267	44400000	5442296495.85359
-44500000	3074983240.23742	44500000	5450341508.9387
-44600000	3085004333.58415	44600000	5458404531.24354
-44700000	3095041798.58693	44700000	5466485564.54166
-44800000	3105095636.52862	44800000	5474584610.56801
-44900000	3115165848.69096	44900000	5482701671.01982
-45000000	3125252436.35423	45000000	5490836747.55731
-45100000	3135355400.79761	45100000	5498989841.8045
-45200000	3145474743.29877	45200000	5507160955.35009
-45300000	3155610465.13412	45300000	5515350089.74811
-45400000	3165762567.57859	45400000	5523557246.51879
-45500000	3175931051.90574	45500000	5531782427.14923
-45600000	3186115919.38771	45600000	5540025633.09412
-45700000	3196317171.29507	45700000	5548286865.7765
-45800000	3206534808.89695	45800000	5556566126.58827
-45900000	3216768833.46092	45900000	5564863416.8912
-46000000	3227019246.25306	46000000	5573178738.01722
-46100000	3237286048.53785	46100000	5581512091.26937
-46200000	3247569241.5782	46200000	5589863477.92219
-46300000	3257868826.63539	46300000	5598232899.2225
-46400000	3268184804.96916	46400000	5606620356.38999
-46500000	3278517177.83756	46500000	5615025850.61767
-46600000	3288865946.49702	46600000	5623449383.07265
-46700000	3299231112.20229	46700000	5631890954.89656
-46800000	3309612676.20647	46800000	5640350567.20616
-46900000	3320010639.76101	46900000	5648828221.09389
-47000000	3330425004.11565	47000000	5657323917.62836
-47100000	3340855770.51839	47100000	5665837657.8549
-47200000	3351302940.21553	47200000	5674369442.79602
-47300000	3361766514.45169	47300000	5682919273.45203
-47400000	3372246494.46987	47400000	5691487150.80136
-47500000	3382742881.51116	47500000	5700073075.80118
-47600000	3393255676.81492	47600000	5708677049.38771
-47700000	3403784881.61901	47700000	5717299072.47687
-47800000	3414330497.15931	47800000	5725939145.96458
-47900000	3424892524.6701	47900000	5734597270.72719
-48000000	3435470965.38376	48000000	5743273447.62195
-48100000	3446065820.5312	48100000	5751967677.4875
-48200000	3456677091.34127	48200000	5760679961.14413
-48300000	3467304779.04134	48300000	5769410299.39426
-48400000	3477948884.85685	48400000	5778158693.02288
-48500000	3488609410.01162	48500000	5786925142.79776
-48600000	3499286355.72774	48600000	5795709649.47008
-48700000	3509979723.22543	48700000	5804512213.7745
-48800000	3520689513.7233	48800000	5813332836.42969
-48900000	3531415728.43824	48900000	5822171518.13877
-49000000	3542158368.58531	49000000	5831028259.5894
-49100000	3552917435.37803	49100000	5839903061.45437
-49200000	3563692930.02802	49200000	5848795924.39167
-49300000	3574484853.74522	49300000	5857706849.04503
-49400000	3585293207.738	49400000	5866635836.04411
-49500000	3596117993.21293	49500000	5875582886.00492
-49600000	3606959211.37495	49600000	5884547999.52998
-49700000	3617816863.42729	49700000	5893531177.20865
-49800000	3628690950.57141	49800000	5902532419.61743
-49900000	3639581474.00734	49900000	5911551727.32038
-50000000	3650488434.93328	50000000	5920589100.86916
