# Supplementary material for: Nanoscale magnonic Fabry-Pérot resonator for low-loss spin-wave manipulation
Source: Nat Commun. 2021 Apr 16;12:2293. doi: 10.1038/s41467-021-22520-6 (PMC8052321; doi:10.1038/s41467-021-22520-6)
Supplement: Supplementary file 4 — Source Data [file 41467_2021_22520_MOESM4_ESM.zip › Source data/FigS15/FigS15a_P.txt]

100000	1449081222.76869	-100000	1465983334.40672
200000	1456932762.12702	-200000	1507993158.37428
300000	1450300464.97808	-300000	1542057726.68417
400000	1436965261.18741	-400000	1572255744.27753
500000	1420249825.84849	-500000	1600342373.03145
600000	1401792231.77332	-600000	1627189404.11735
700000	1382484835.04724	-700000	1653273880.19272
800000	1362849816.06643	-800000	1678875047.54445
900000	1343209000.03118	-900000	1704164199.0164
1000000	1323768202.02081	-1000000	1729249677.93687
1100000	1304662339.13133	-1100000	1754201141.68427
1200000	1285981051.7312	-1200000	1779063445.52904
1300000	1267783997.02048	-1300000	1803864988.90504
1400000	1250110369.13948	-1400000	1828622946.43038
1500000	1232985042.29342	-1500000	1853346665.98748
1600000	1216422660.39913	-1600000	1878039945.95369
1700000	1200430435.1716	-1700000	1902702603.58751
1800000	1185010107.37877	-1800000	1927331581.6032
1900000	1170159351.37785	-1900000	1951921745.75967
2000000	1155872800.3914	-2000000	1976466470.67496
2100000	1142142807.79704	-2100000	2000958077.26043
2200000	1128960021.02219	-2200000	2025388164.05937
2300000	1116313819.98917	-2300000	2049747861.28439
2400000	1104192656.00954	-2400000	2074028027.53804
2500000	1092584316.37205	-2500000	2098219403.33791
2600000	1081476132.6668	-2600000	2122312731.59308
2700000	1070855145.93687	-2700000	2146298852.44028
2800000	1060708238.29419	-2800000	2170168777.93265
2900000	1051022238.18989	-2900000	2193913750.71384
3000000	1041784004.77362	-3000000	2217525289.83033
3100000	1032980495.50001	-3100000	2240995226.12119
3200000	1024598820.20165	-3200000	2264315729.09581
3300000	1016626284.14902	-3300000	2287479326.81598
3400000	1009050422.09017	-3400000	2310478919.99749
3500000	1001859024.86404	-3500000	2333307791.31845
3600000	995040159.871024	-3600000	2355959610.74156
3700000	988582186.445789	-3700000	2378428437.51845
3800000	982473766.988823	-3800000	2400708719.43173
3900000	976703874.563381	-3900000	2422795289.7416
4000000	971261797.545636	-4000000	2444683362.23071
4100000	966137141.818708	-4100000	2466368524.68087
4200000	961319830.923163	-4200000	2487846731.06655
4300000	956800104.511313	-4300000	2509114292.70785
4400000	952568515.400095	-4400000	2530167868.59143
4500000	948615925.471782	-4500000	2551004455.03783
4600000	944933500.635773	-4600000	2571621374.86912
4700000	941512705.031724	-4700000	2592016266.20823
4800000	938345294.629461	-4800000	2612187071.02369
4900000	935423310.356574	-4900000	2632132023.51643
5000000	932739070.86697	-5000000	2651849638.43232
5100000	930285165.045836	-5100000	2671338699.37098
5200000	928054444.332609	-5200000	2690598247.15124
5300000	926040014.931937	-5300000	2709627568.28491
5400000	924235229.970445	-5400000	2728426183.60118
5500000	922633681.650076	-5500000	2746993837.05811
5600000	921229193.438785	-5600000	2765330484.77081
5700000	920015812.333939	-5700000	2783436284.2811
5800000	918987801.227517	-5800000	2801311584.08761
5900000	918139631.396143	-5900000	2818956913.45268
6000000	917465975.136661	-6000000	2836372972.49798
6100000	916961698.561436	-6100000	2853560622.59726
6200000	916621854.566478	-6200000	2870520877.07313
6300000	916441675.981654	-6300000	2887254892.2014
6400000	916416568.909566	-6400000	2903763958.52503
6500000	916542106.258576	-6500000	2920049492.47788
6600000	916814021.472371	-6600000	2936113028.31678
6700000	917228202.457937	-6700000	2951956210.3596
6800000	917780685.712452	-6800000	2967580785.52567
6900000	918467650.647453	-6900000	2982988596.17385
7000000	919285414.10911	-7000000	2998181573.233
7100000	920230425.092235	-7100000	3013161729.61953
7200000	921299259.643854	-7200000	3027931153.93465
7300000	922488615.953746	-7300000	3042492004.43537
7400000	923795309.627361	-7400000	3056846503.2721
7500000	925216269.136485	-7500000	3070996930.98489
7600000	926748531.443261	-7600000	3084945621.25155
7700000	928389237.792644	-7700000	3098694955.8797
7800000	930135629.668407	-7800000	3112247360.0352
7900000	931985044.907005	-7900000	3125605297.69906
8000000	933934913.965058	-8000000	3138771267.34547
8100000	935982756.334586	-8100000	3151747797.83314
8200000	938126177.101365	-8200000	3164537444.50258
8300000	940362863.640892	-8300000	3177142785.4715
8400000	942690582.447516	-8400000	3189566418.12173
8500000	945107176.091157	-8500000	3201810955.76952
8600000	947610560.297449	-8600000	3213879024.51313
8700000	950198721.145987	-8700000	3225773260.24998
8800000	952869712.382658	-8800000	3237496305.85748
8900000	955621652.841071	-8900000	3249050808.53012
9000000	958452723.969126	-9000000	3260439417.26715
9100000	961361167.456262	-9100000	3271664780.50431
9200000	964345282.957458	-9200000	3282729543.88364
9300000	967403425.909915	-9300000	3293636348.15559
9400000	970534005.438909	-9400000	3304387827.20774
9500000	973735482.348609	-9500000	3314986606.21476
9600000	977006367.194894	-9600000	3325435299.90407
9700000	980345218.436282	-9700000	3335736510.93246
9800000	983750640.660283	-9800000	3345892828.36839
9900000	987221282.881116	-9900000	3355906826.27534
10000000	990755836.906833	-10000000	3365781062.39178
10100000	994353035.772175	-10100000	3375518076.90304
10200000	998011652.234594	-10200000	3385120391.30103
10300000	1001730497.33089	-10300000	3394590507.32756
10400000	1005508418.99162	-10400000	3403930905.99747
10500000	1009344300.71139	-10500000	3413144046.69765
10600000	1013237060.27173	-10600000	3422232366.35823
10700000	1017185648.51543	-10700000	3431198278.69282
10800000	1021189048.16919	-10800000	3440044173.5038
10900000	1025246272.71296	-10900000	3448772416.04983
11000000	1029356365.29428	-11000000	3457385346.47271
11100000	1033518397.68508	-11100000	3465885279.27989
11200000	1037731469.27957	-11200000	3474274502.8805
11300000	1041994706.13138	-11300000	3482555279.17156
11400000	1046307260.02834	-11400000	3490729843.17233
11500000	1050668307.60312	-11500000	3498800402.70371
11600000	1055077049.47854	-11600000	3506769138.11077
11700000	1059532709.44575	-11700000	3514638202.02559
11800000	1064034533.67418	-11800000	3522409719.16896
11900000	1068581789.9517	-11900000	3530085786.18768
12000000	1073173766.95421	-12000000	3537668471.5269
12100000	1077809773.5424	-12100000	3545159815.33408
12200000	1082489138.08588	-12200000	3552561829.39381
12300000	1087211207.81249	-12300000	3559876497.09128
12400000	1091975348.18237	-12400000	3567105773.40263
12500000	1096780942.28542	-12500000	3574251584.91095
12600000	1101627390.26124	-12600000	3581315829.84579
12700000	1106514108.74087	-12700000	3588300378.14541
12800000	1111440530.30933	-12800000	3595207071.53985
12900000	1116406102.98767	-12900000	3602037723.65365
13000000	1121410289.73442	-13000000	3608794120.12705
13100000	1126452567.96549	-13100000	3615478018.75432
13200000	1131532429.0912	-13200000	3622091149.63797
13300000	1136649378.07042	-13300000	3628635215.35812
13400000	1141802932.98106	-13400000	3635111891.15559
13500000	1146992624.60569	-13500000	3641522825.12771
13600000	1152217996.03244	-13600000	3647869638.43631
13700000	1157478602.2702	-13700000	3654153925.52669
13800000	1162774009.8771	-13800000	3660377254.35646
13900000	1168103796.60291	-13900000	3666541166.63392
14000000	1173467551.04363	-14000000	3672647178.06514
14100000	1178864872.30839	-14100000	3678696778.60851
14200000	1184295369.69821	-14200000	3684691432.73658
14300000	1189758662.3957	-14300000	3690632579.70452
14400000	1195254379.16612	-14400000	3696521633.82417
14500000	1200782158.06808	-14500000	3702359984.74331
14600000	1206341646.17503	-14600000	3708148997.72986
14700000	1211932499.3057	-14700000	3713890013.95979
14800000	1217554381.76433	-14800000	3719584350.80925
14900000	1223206966.0893	-14900000	3725233302.14914
15000000	1228889932.81069	-15000000	3730838138.64294
15100000	1234602970.2161	-15100000	3736400108.04663
15200000	1240345774.12381	-15200000	3741920435.51023
15300000	1246118047.66423	-15300000	3747400323.88125
15400000	1251919501.06849	-15400000	3752840954.00901
15500000	1257749851.46381	-15500000	3758243485.04969
15600000	1263608822.67602	-15600000	3763609054.77201
15700000	1269496145.03849	-15700000	3768938779.86307
15800000	1275411555.20717	-15800000	3774233756.23394
15900000	1281354795.98209	-15900000	3779495059.32497
16000000	1287325616.13448	-16000000	3784723744.41064
16100000	1293323770.23934	-16100000	3789920846.90309
16200000	1299349018.51389	-16200000	3795087382.65516
16300000	1305401126.66069	-16300000	3800224348.26164
16400000	1311479865.71646	-16400000	3805332721.35955
16500000	1317585011.90509	-16500000	3810413460.92627
16600000	1323716346.49584	-16600000	3815467507.57634
16700000	1329873655.66575	-16700000	3820495783.85597
16800000	1336056730.36648	-16800000	3825499194.53561
16900000	1342265366.19552	-16900000	3830478626.90023
17000000	1348499363.27114	-17000000	3835434951.03741
17100000	1354758526.11153	-17100000	3840369020.12267
17200000	1361042663.51759	-17200000	3845281670.7026
17300000	1367351588.45925	-17300000	3850173722.97498
17400000	1373685117.96556	-17400000	3855045981.06651
17500000	1380043073.01784	-17500000	3859899233.30744
17600000	1386425278.4465	-17600000	3864734252.50343
17700000	1392831562.83058	-17700000	3869551796.20452
17800000	1399261758.40062	-17800000	3874352606.97097
17900000	1405715700.94446	-17900000	3879137412.63612
18000000	1412193229.71589	-18000000	3883906926.56612
18100000	1418694187.34569	-18100000	3888661847.91654
18200000	1425218419.75589	-18200000	3893402861.88569
18300000	1431765776.07626	-18300000	3898130639.96496
18400000	1438336108.56328	-18400000	3902845840.18567
18500000	1444929272.52162	-18500000	3907549107.36295
18600000	1451545126.22773	-18600000	3912241073.33594
18700000	1458183530.85604	-18700000	3916922357.20532
18800000	1464844350.40682	-18800000	3921593565.56667
18900000	1471527451.63666	-18900000	3926255292.7417
19000000	1478232703.99044	-19000000	3930908121.00498
19100000	1484959979.53573	-19100000	3935552620.80828
19200000	1491709152.89885	-19200000	3940189351.00111
19300000	1498480101.20259	-19300000	3944818859.04818
19400000	1505272704.00616	-19400000	3949441681.24359
19500000	1512086843.24627	-19500000	3954058342.92162
19600000	1518922403.18056	-19600000	3958669358.66451
19700000	1525779270.33188	-19700000	3963275232.50659
19800000	1532657333.43465	-19800000	3967876458.13576
19900000	1539556483.38275	-19900000	3972473519.09138
20000000	1546476613.17818	-20000000	3977066888.95884
20100000	1553417617.88222	-20100000	3981657031.56159
20200000	1560379394.5669	-20200000	3986244401.14941
20300000	1567361842.2685	-20300000	3990829442.58391
20400000	1574364861.94189	-20400000	3995412591.52085
20500000	1581388356.41653	-20500000	3999994274.58944
20600000	1588432230.35324	-20600000	4004574909.56867
20700000	1595496390.20236	-20700000	4009154905.56047
20800000	1602580744.1632	-20800000	4013734663.16017
20900000	1609685202.14404	-20900000	4018314574.62368
21000000	1616809675.72389	-21000000	4022895024.03232
21100000	1623954078.11468	-21100000	4027476387.45405
21200000	1631118324.12489	-21200000	4032059033.10253
21300000	1638302330.12363	-21300000	4036643321.49308
21400000	1645506014.00641	-21400000	4041229605.5958
21500000	1652729295.16097	-21500000	4045818230.98616
21600000	1659972094.43473	-21600000	4050409535.99274
21700000	1667234334.10248	-21700000	4055003851.84244
21800000	1674515937.83533	-21800000	4059601502.80297
21900000	1681816830.67042	-21900000	4064202806.32275
22000000	1689136938.98094	-22000000	4068808073.16823
22100000	1696476190.44786	-22100000	4073417607.55889
22200000	1703834514.03106	-22200000	4078031707.29942
22300000	1711211839.94262	-22300000	4082650663.90975
22400000	1718608099.61973	-22400000	4087274762.75256
22500000	1726023225.6986	-22500000	4091904283.15824
22600000	1733457151.98937	-22600000	4096539498.54793
22700000	1740909813.45103	-22700000	4101180676.55373
22800000	1748381146.1675	-22800000	4105828079.13708
22900000	1755871087.32396	-22900000	4110481962.70465
23000000	1763379575.18397	-23000000	4115142578.22201
23100000	1770906549.06701	-23100000	4119810171.3255
23200000	1778451949.32659	-23200000	4124484982.43131
23300000	1786015717.32919	-23300000	4129167246.84314
23400000	1793597795.43307	-23400000	4133857194.85732
23500000	1801198126.96831	-23500000	4138555051.86622
23600000	1808816656.21675	-23600000	4143261038.45931
23700000	1816453328.39296	-23700000	4147975370.52266
23800000	1824108089.6251	-23800000	4152698259.33623
23900000	1831780886.93656	-23900000	4157429911.66925
24000000	1839471668.22812	-24000000	4162170529.87395
24100000	1847180382.2603	-24100000	4166920311.97728
24200000	1854906978.63622	-24200000	4171679451.77089
24300000	1862651407.78481	-24300000	4176448138.89922
24400000	1870413620.94463	-24400000	4181226558.94605
24500000	1878193570.14778	-24500000	4186014893.5192
24600000	1885991208.20435	-24600000	4190813320.33361
24700000	1893806488.68719	-24700000	4195622013.2927
24800000	1901639365.91706	-24800000	4200441142.56819
24900000	1909489794.94802	-24900000	4205270874.67823
25000000	1917357731.55325	-25000000	4210111372.56405
25100000	1925243132.21136	-25100000	4214962795.66516
25200000	1933145954.09245	-25200000	4219825299.9927
25300000	1941066155.04532	-25300000	4224699038.20174
25400000	1949003693.58413	-25400000	4229584159.66187
25500000	1956958528.87587	-25500000	4234480810.5263
25600000	1964930620.7281	-25600000	4239389133.79993
25700000	1972919929.57671	-25700000	4244309269.40546
25800000	1980926416.47412	-25800000	4249241354.24883
25900000	1988950043.07769	-25900000	4254185522.2827
26000000	1996990771.63864	-26000000	4259141904.56921
26100000	2005048564.99061	-26100000	4264110629.34085
26200000	2013123386.53909	-26200000	4269091822.06071
26300000	2021215200.25077	-26300000	4274085605.481
26400000	2029323970.64334	-26400000	4279092099.70067
26500000	2037449662.77502	-26500000	4284111422.22167
26600000	2045592242.23508	-26600000	4289143688.00432
26700000	2053751675.1339	-26700000	4294189009.52107
26800000	2061927928.09345	-26800000	4299247496.80968
26900000	2070120968.23824	-26900000	4304319257.52495
27000000	2078330763.18608	-27000000	4309404396.98943
27100000	2086557281.03917	-27100000	4314503018.24328
27200000	2094800490.37561	-27200000	4319615222.09298
27300000	2103060360.24069	-27300000	4324741107.15877
27400000	2111336860.13865	-27400000	4329880769.92162
27500000	2119629960.02456	-27500000	4335034304.76882
27600000	2127939630.29627	-27600000	4340201804.03872
27700000	2136265841.78663	-27700000	4345383358.06464
27800000	2144608565.75588	-27800000	4350579055.21781
27900000	2152967773.88421	-27900000	4355788981.94938
28000000	2161343438.26426	-28000000	4361013222.83143
28100000	2169735531.39408	-28100000	4366251860.59756
28200000	2178144026.17012	-28200000	4371504976.18204
28300000	2186568895.88015	-28300000	4376772648.75854
28400000	2195010114.19692	-28400000	4382054955.77809
28500000	2203467655.17105	-28500000	4387351973.00585
28600000	2211941493.22499	-28600000	4392663774.55757
28700000	2220431603.14646	-28700000	4397990432.93484
28800000	2228937960.08233	-28800000	4403332019.06004
28900000	2237460539.53244	-28900000	4408688602.31019
29000000	2245999317.34381	-29000000	4414060250.55036
29100000	2254554269.70472	-29100000	4419447030.16611
29200000	2263125373.13896	-29200000	4424849006.09554
29300000	2271712604.50016	-29300000	4430266241.86026
29400000	2280315940.96666	-29400000	4435698799.59631
29500000	2288935360.03566	-29500000	4441146740.08377
29600000	2297570839.5182	-29600000	4446610122.77613
29700000	2306222357.53397	-29700000	4452089005.82893
29800000	2314889892.50638	-29800000	4457583446.12801
29900000	2323573423.15719	-29900000	4463093499.31655
30000000	2332272928.50213	-30000000	4468619219.82238
30100000	2340988387.84577	-30100000	4474160660.88395
30200000	2349719780.77721	-30200000	4479717874.57634
30300000	2358467087.1649	-30300000	4485290911.8361
30400000	2367230287.15296	-30400000	4490879822.48638
30500000	2376009361.15602	-30500000	4496484655.26058
30600000	2384804289.85536	-30600000	4502105457.82634
30700000	2393615054.19454	-30700000	4507742276.8084
30800000	2402441635.37519	-30800000	4513395157.81132
30900000	2411284014.85308	-30900000	4519064145.44168
31000000	2420142174.33395	-31000000	4524749283.3296
31100000	2429016095.76986	-31100000	4530450614.1501
31200000	2437905761.35497	-31200000	4536168179.64358
31300000	2446811153.52214	-31300000	4541902020.63652
31400000	2455732254.93899	-31400000	4547652177.06088
31500000	2464669048.50446	-31500000	4553418687.974
31600000	2473621517.34513	-31600000	4559201591.57726
31700000	2482589644.81173	-31700000	4565000925.23489
31800000	2491573414.47584	-31800000	4570816725.49206
31900000	2500572810.12645	-31900000	4576649028.09293
32000000	2509587815.76661	-32000000	4582497867.99775
32100000	2518618415.61027	-32100000	4588363279.40018
32200000	2527664594.07928	-32200000	4594245295.74399
32300000	2536726335.79988	-32300000	4600143949.73919
32400000	2545803625.60011	-32400000	4606059273.37827
32500000	2554896448.50643	-32500000	4611991297.95166
32600000	2564004789.74099	-32600000	4617940054.06305
32700000	2573128634.71883	-32700000	4623905571.64459
32800000	2582267969.04469	-32800000	4629887879.97114
32900000	2591422778.51071	-32900000	4635887007.67506
33000000	2600593049.09336	-33000000	4641902982.75982
33100000	2609778766.95089	-33100000	4647935832.614
33200000	2618979918.4207	-33200000	4653985584.02466
33300000	2628196490.01681	-33300000	4660052263.19039
33400000	2637428468.42718	-33400000	4666135895.73423
33500000	2646675840.51141	-33500000	4672236506.71628
33600000	2655938593.29827	-33600000	4678354120.64589
33700000	2665216713.98316	-33700000	4684488761.49379
33800000	2674510189.92593	-33800000	4690640452.70393
33900000	2683819008.64854	-33900000	4696809217.20478
34000000	2693143157.83272	-34000000	4702995077.42079
34100000	2702482625.31784	-34100000	4709198055.28337
34200000	2711837399.09868	-34200000	4715418172.24166
34300000	2721207467.32333	-34300000	4721655449.27311
34400000	2730592818.29097	-34400000	4727909906.89374
34500000	2739993440.45002	-34500000	4734181565.16829
34600000	2749409322.39591	-34600000	4740470443.7202
34700000	2758840452.86917	-34700000	4746776561.74104
34800000	2768286820.75347	-34800000	4753099938.00016
34900000	2777748415.07376	-34900000	4759440590.85397
35000000	2787225224.9942	-35000000	4765798538.25468
35100000	2796717239.81658	-35100000	4772173797.7596
35200000	2806224448.97829	-35200000	4778566386.53952
35300000	2815746842.05052	-35300000	4784976321.38712
35400000	2825284408.73664	-35400000	4791403618.7255
35500000	2834837138.87044	-35500000	4797848294.61616
35600000	2844405022.41445	-35600000	4804310364.76691
35700000	2853988049.45806	-35700000	4810789844.53961
35800000	2863586210.21632	-35800000	4817286748.95793
35900000	2873199495.0278	-35900000	4823801092.71447
36000000	2882827894.3535	-36000000	4830332890.17832
36100000	2892471398.77499	-36100000	4836882155.40206
36200000	2902129998.99296	-36200000	4843448902.12857
36300000	2911803685.82585	-36300000	4850033143.79809
36400000	2921492450.20811	-36400000	4856634893.5546
36500000	2931196283.18911	-36500000	4863254164.25256
36600000	2940915175.93139	-36600000	4869890968.46306
36700000	2950649119.70941	-36700000	4876545318.48024
36800000	2960398105.9083	-36800000	4883217226.32721
36900000	2970162126.02218	-36900000	4889906703.76212
37000000	2979941171.65325	-37000000	4896613762.28393
37100000	2989735234.51001	-37100000	4903338413.13806
37200000	2999544306.40648	-37200000	4910080667.3221
37300000	3009368379.26055	-37300000	4916840535.59108
37400000	3019207445.09303	-37400000	4923618028.46308
37500000	3029061496.02615	-37500000	4930413156.22405
37600000	3038930524.28263	-37600000	4937225928.93321
37700000	3048814522.18425	-37700000	4944056356.42799
37800000	3058713482.15099	-37800000	4950904448.32886
37900000	3068627396.69958	-37900000	4957770214.04401
38000000	3078556258.44267	-38000000	4964653662.77428
38100000	3088500060.08748	-38100000	4971554803.51744
38200000	3098458794.43487	-38200000	4978473645.0729
38300000	3108432454.37825	-38300000	4985410196.04584
38400000	3118421032.90252	-38400000	4992364464.85166
38500000	3128424523.08305	-38500000	4999336459.72011
38600000	3138442918.08468	-38600000	5006326188.69944
38700000	3148476211.16058	-38700000	5013333659.66013
38800000	3158524395.65157	-38800000	5020358880.29921
38900000	3168587464.98494	-38900000	5027401858.14374
39000000	3178665412.67349	-39000000	5034462600.55475
39100000	3188758232.31467	-39100000	5041541114.73078
39200000	3198865917.58975	-39200000	5048637407.71154
39300000	3208988462.26269	-39300000	5055751486.38139
39400000	3219125860.17941	-39400000	5062883357.47273
39500000	3229278105.267	-39500000	5070033027.56937
39600000	3239445191.5326	-39600000	5077200503.1098
39700000	3249627113.06278	-39700000	5084385790.39039
39800000	3259823864.02266	-39800000	5091588895.56855
39900000	3270035438.65497	-39900000	5098809824.66576
40000000	3280261831.2794	-40000000	5106048583.57052
40100000	3290503036.29173	-40100000	5113305178.04143
40200000	3300759048.16314	-40200000	5120579613.70997
40300000	3311029861.43924	-40300000	5127871896.08314
40400000	3321315470.73953	-40400000	5135182030.54658
40500000	3331615870.75648	-40500000	5142510022.36677
40600000	3341931056.25489	-40600000	5149855876.69408
40700000	3352261022.07131	-40700000	5157219598.5652
40800000	3362605763.11296	-40800000	5164601192.90544
40900000	3372965274.35734	-40900000	5172000664.53145
41000000	3383339550.85154	-41000000	5179418018.15358
41100000	3393728587.71134	-41100000	5186853258.37812
41200000	3404132380.12064	-41200000	5194306389.70948
41300000	3414550923.33098	-41300000	5201777416.55291
41400000	3424984212.66068	-41400000	5209266343.21613
41500000	3435432243.49413	-41500000	5216773173.91179
41600000	3445895011.28147	-41600000	5224297912.75955
41700000	3456372511.53776	-41700000	5231840563.78809
41800000	3466864739.84236	-41800000	5239401130.93706
41900000	3477371691.83829	-41900000	5246979618.0591
42000000	3487893363.23194	-42000000	5254576028.92184
42100000	3498429749.79202	-42100000	5262190367.20959
42200000	3508980847.34943	-42200000	5269822636.52543
42300000	3519546651.79631	-42300000	5277472840.39267
42400000	3530127159.08574	-42400000	5285140982.2569
42500000	3540722365.23119	-42500000	5292827065.48769
42600000	3551332266.30572	-42600000	5300531093.38
42700000	3561956858.4418	-42700000	5308253069.15619
42800000	3572596137.8304	-42800000	5315992995.96729
42900000	3583250100.72092	-42900000	5323750876.89485
43000000	3593918743.4202	-43000000	5331526714.95226
43100000	3604602062.29226	-43100000	5339320513.08634
43200000	3615300053.75796	-43200000	5347132274.17894
43300000	3626012714.29418	-43300000	5354962001.04814
43400000	3636740040.43349	-43400000	5362809696.44983
43500000	3647482028.76366	-43500000	5370675363.07892
43600000	3658238675.92726	-43600000	5378559003.5709
43700000	3669009978.6211	-43700000	5386460620.50302
43800000	3679795933.59576	-43800000	5394380216.3956
43900000	3690596537.65511	-43900000	5402317793.71318
44000000	3701411787.65613	-44000000	5410273354.86606
44100000	3712241680.50804	-44100000	5418246902.21106
44200000	3723086213.17225	-44200000	5426238438.05316
44300000	3733945382.66157	-44300000	5434247964.64621
44400000	3744819186.04026	-44400000	5442275484.19449
44500000	3755707620.42313	-44500000	5450320998.85341
44600000	3766610682.9753	-44600000	5458384510.73081
44700000	3777528370.91204	-44700000	5466466021.88805
44800000	3788460681.4979	-44800000	5474565534.34081
44900000	3799407612.04681	-44900000	5482683050.06045
45000000	3810369159.9212	-45000000	5490818570.97452
45100000	3821345322.53195	-45100000	5498972098.96815
45200000	3832336097.33798	-45200000	5507143635.88485
45300000	3843341481.84573	-45300000	5515333183.52735
45400000	3854361473.60879	-45400000	5523540743.65849
45500000	3865396070.22781	-45500000	5531766318.00233
45600000	3876445269.34964	-45600000	5540009908.24469
45700000	3887509068.6675	-45700000	5548271516.03426
45800000	3898587465.92027	-45800000	5556551142.98328
45900000	3909680458.89218	-45900000	5564848790.66834
46000000	3920788045.41272	-46000000	5573164460.63121
46100000	3931910223.35592	-46100000	5581498154.37965
46200000	3943046990.64035	-46200000	5589849873.38811
46300000	3954198345.22846	-46300000	5598219619.0984
46400000	3965364285.12658	-46400000	5606607392.92056
46500000	3976544808.38433	-46500000	5615013196.23345
46600000	3987739913.09451	-46600000	5623437030.38545
46700000	3998949597.39258	-46700000	5631878896.69527
46800000	4010173859.45645	-46800000	5640338796.45233
46900000	4021412697.50622	-46900000	5648816730.91769
47000000	4032666109.8037	-47000000	5657312701.3245
47100000	4043934094.65228	-47100000	5665826708.87871
47200000	4055216650.39652	-47200000	5674358754.75956
47300000	4066513775.42197	-47300000	5682908840.1204
47400000	4077825468.15464	-47400000	5691476966.08892
47500000	4089151727.06106	-47500000	5700063133.76804
47600000	4100492550.64756	-47600000	5708667344.23625
47700000	4111847937.46039	-47700000	5717289598.54826
47800000	4123217886.08517	-47800000	5725929897.73549
47900000	4134602395.14675	-47900000	5734588242.80651
48000000	4146001463.30889	-48000000	5743264634.74772
48100000	4157415089.27395	-48100000	5751959074.52371
48200000	4168843271.78259	-48200000	5760671563.0777
48300000	4180286009.61364	-48300000	5769402101.33213
48400000	4191743301.58373	-48400000	5778150690.18908
48500000	4203215146.54709	-48500000	5786917330.53076
48600000	4214701543.39514	-48600000	5795702023.21974
48700000	4226202491.05644	-48700000	5804504769.09974
48800000	4237717988.49631	-48800000	5813325568.9957
48900000	4249248034.71652	-48900000	5822164423.71441
49000000	4260792628.75527	-49000000	5831021334.04487
49100000	4272351769.68666	-49100000	5839896300.75858
49200000	4283925456.62056	-49200000	5848789324.61002
49300000	4295513688.70261	-49300000	5857700406.3372
49400000	4307116465.11344	-49400000	5866629546.66151
49500000	4318733785.06891	-49500000	5875576746.28868
49600000	4330365647.81974	-49600000	5884542005.90878
49700000	4342012052.65119	-49700000	5893525326.19658
49800000	4353672998.88278	-49800000	5902526707.81203
49900000	4365348485.8683	-49900000	5911546151.40053
50000000	4377038512.99539	-50000000	5920583657.59308
