# Supplementary material for: Nanoscale magnonic Fabry-Pérot resonator for low-loss spin-wave manipulation
Source: Nat Commun. 2021 Apr 16;12:2293. doi: 10.1038/s41467-021-22520-6 (PMC8052321; doi:10.1038/s41467-021-22520-6)
Supplement: Supplementary file 4 — Source Data [file 41467_2021_22520_MOESM4_ESM.zip › Source data/FigS15/FigS15b_+10mT.txt]

0.5	0.146540603485993
0.501221299462628	0.315590713469519
0.502442598925256	0.178342755873515
0.503663898387885	0.15962490826529
0.504885197850513	0.070002022393016
0.506106497313141	0.263278094851169
0.507327796775769	0.113852271870436
0.508549096238398	0.177372310625903
0.509770395701026	0.206716772441846
0.510991695163654	0.176709081819385
0.512212994626282	0.0388324740163619
0.513434294088911	0.122407003035623
0.514655593551539	0.233482140741139
0.515876893014167	0.169239789088131
0.517098192476795	0.0885982952894572
0.518319491939424	0.0769802047899231
0.519540791402052	0.0710121968589798
0.52076209086468	0.228608047396117
0.521983390327308	0.151455904898969
0.523204689789937	0.124661025084893
0.524425989252565	0.138888031324778
0.525647288715193	0.118344963806186
0.526868588177821	0.173653297228465
0.528089887640449	0.014032577895539
0.529311187103078	0.136811433693817
0.530532486565706	0.0904061298851842
0.531753786028334	0.205874019411978
0.532975085490962	0.0329507581413964
0.534196384953591	0.110664695571436
0.535417684416219	0.0634396212608879
0.536638983878847	0.043108004238568
0.537860283341475	0.148526222743408
0.539081582804104	0.0422028801606952
0.540302882266732	0.0562995812181094
0.54152418172936	0.0971721858473555
0.542745481191988	0.287480338921899
0.543966780654616	0.218501824568364
0.545188080117245	0.249482407390221
0.546409379579873	0.153741992718954
0.547630679042501	0.056913894339579
0.548851978505129	0.190618883154844
0.550073277967758	0.395655182450532
0.551294577430386	0.192233008206741
0.552515876893014	0.236145858985374
0.553737176355642	0.227742289980078
0.554958475818271	0.149494054342769
0.556179775280899	0.0808471502835641
0.557401074743527	0.090249952404762
0.558622374206155	0.0798458898492671
0.559843673668784	0.0353301799411045
0.561064973131412	0.195201513952435
0.56228627259404	0.124706510125254
0.563507572056668	0.175810692475915
0.564728871519297	0.049408829838373
0.565950170981925	0.0966661680778839
0.567171470444553	0.180094700032316
0.568392769907181	0.100726834144333
0.56961406936981	0.177346416880099
0.570835368832438	0.116624162609894
0.572056668295066	0.0961061777885694
0.573277967757694	0.199445017118127
0.574499267220322	0.142313214715889
0.575720566682951	0.00286065651957001
0.576941866145579	0.165787516200749
0.578163165608207	0.128807444757368
0.579384465070835	0.0228387770664653
0.580605764533464	0.129353543439159
0.581827063996092	0.132273532208149
0.58304836345872	0.11074750739565
0.584269662921348	0.010554396408263
0.585490962383977	0.1419021931039
0.586712261846605	0.0661685293414664
0.587933561309233	0.061706932326801
0.589154860771861	0.0946202667087385
0.590376160234489	0.0294883498075511
0.591597459697118	0.107658049803742
0.592818759159746	0.132474410916316
0.594040058622374	0.238165865517368
0.595261358085002	0.133517468314646
0.596482657547631	0.165771270729112
0.597703957010259	0.168129716714922
0.598925256472887	0.143269990766611
0.600146555935515	0.159640486960955
0.601367855398144	0.0717566100090054
0.602589154860772	0.0686189033901796
0.6038104543234	0.0894629151530063
0.605031753786028	0.233014559943708
0.606253053248657	0.122287114868153
0.607474352711285	0.14051455984547
0.608695652173913	0.0837257067143479
0.609916951636541	0.118682243441474
0.61113825109917	0.113189132253633
0.612359550561798	0.167773004002143
0.613580850024426	0.0711572858921818
0.614802149487054	0.0223155989735544
0.616023448949682	0.170887715456958
0.617244748412311	0.200942953765497
0.618466047874939	0.0756340876131655
0.619687347337567	0.161612293202581
0.620908646800195	0.134589158162492
0.622129946262824	0.0956471269199744
0.623351245725452	0.123111316400835
0.62457254518808	0.115658205987894
0.625793844650708	0.115665748482754
0.627015144113337	0.221840351212781
0.628236443575965	0.0711731924966648
0.629457743038593	0.114061746597781
0.630679042501221	0.217475310669625
0.63190034196385	0.030591458316571
0.633121641426478	0.0450494885108103
0.634342940889106	0.112867982591143
0.635564240351734	0.0851000720904189
0.636785539814362	0.0265226240937525
0.638006839276991	0.154313619454052
0.639228138739619	0.222743016006159
0.640449438202247	0.117530652073013
0.641670737664875	0.128676645067483
0.642892037127504	0.19430756731652
0.644113336590132	0.0411567297746204
0.64533463605276	0.0685647335344811
0.646555935515388	0.12471833821494
0.647777234978017	0.154387925094265
0.648998534440645	0.126000709270115
0.650219833903273	0.088443162684947
0.651441133365901	0.0244772392255688
0.65266243282853	0.104740972603109
0.653883732291158	0.093290055202366
0.655105031753786	0.0644181720940119
0.656326331216414	0.0910932783604965
0.657547630679042	0.107083905966613
0.658768930141671	0.0721501114567372
0.659990229604299	0.0559085773905167
0.661211529066927	0.1000722902624
0.662432828529555	0.0393845317254693
0.663654127992184	0.0383406241909923
0.664875427454812	0.0803623285587413
0.66609672691744	0.0549112762067364
0.667318026380068	0.0141095663206824
0.668539325842697	0.0844364718940838
0.669760625305325	0.0485740457951054
0.670981924767953	0.110189130759334
0.672203224230581	0.101733243204357
0.67342452369321	0.171087123926436
0.674645823155838	0.0105825678345562
0.675867122618466	0.0745746272984183
0.677088422081094	0.0932642400744235
0.678309721543722	0.0342654774544482
0.679531021006351	0.0808635410803953
0.680752320468979	0.111801088315285
0.681973619931607	0.0652855027500363
0.683194919394235	0.0830079178977825
0.684416218856864	0.0783334513872413
0.685637518319492	0.207410458151391
0.68685881778212	0.0571273816409292
0.688080117244748	0.114800065057778
0.689301416707377	0.101538408971837
0.690522716170005	0.0207162781442806
0.691744015632633	0.0723511057985944
0.692965315095261	0.0328644186489309
0.69418661455789	0.130494229702804
0.695407914020518	0.133188841332779
0.696629213483146	0.100635413454607
0.697850512945774	0.0825640445508873
0.699071812408403	0.0408927662105097
0.700293111871031	0.100332535688129
0.701514411333659	0.0217093571861836
0.702735710796287	0.0747105417599806
0.703957010258915	0.0168876604239456
0.705178309721544	0.0871412502357913
0.706399609184172	0.107160369051539
0.7076209086468	0.0699660855277342
0.708842208109428	0.091983662993019
0.710063507572057	0.11027186646884
0.711284807034685	0.0560693803171544
0.712506106497313	0.047330496152672
0.713727405959941	0.15154183123171
0.71494870542257	0.149490298885248
0.716170004885198	0.0840242810718122
0.717391304347826	0.0998411294099428
0.718612603810454	0.0680183568147673
0.719833903273082	0.0462099253805608
0.721055202735711	0.113956722524483
0.722276502198339	0.156791107548273
0.723497801660967	0.0529215498617312
0.724719101123595	0.102894647966986
0.725940400586224	0.157646034792551
0.727161700048852	0.104378124014137
0.72838299951148	0.110065144784432
0.729604298974109	0.0810065552040884
0.730825598436737	0.0834633372087392
0.732046897899365	0.112104927488171
0.733268197361993	0.128192424940469
0.734489496824621	0.0892332503896636
0.73571079628725	0.0144702425248031
0.736932095749878	0.0550370691148802
0.738153395212506	0.0976590678897896
0.739374694675134	0.0652942189564239
0.740595994137763	0.0725321515512293
0.741817293600391	0.0372456755461637
0.743038593063019	0.0862245401021432
0.744259892525647	0.0818998781380369
0.745481191988276	0.0769378790923808
0.746702491450904	0.134460919111689
0.747923790913532	0.068355647460599
0.74914509037616	0.0942778524687538
0.750366389838788	0.0512097603012746
0.751587689301417	0.0798407129277802
0.752808988764045	0.164374650869439
0.754030288226673	0.148290160245488
0.755251587689301	0.0985157092818364
0.75647288715193	0.0848048800496445
0.757694186614558	0.161380512741579
0.758915486077186	0.0184704991593839
0.760136785539814	0.136331054645165
0.761358085002443	0.0180568111151156
0.762579384465071	0.058987894340023
0.763800683927699	0.155775717550048
0.765021983390327	0.0355552229963391
0.766243282852956	0.0582333659833776
0.767464582315584	0.0433743158887149
0.768685881778212	0.0758444486937425
0.76990718124084	0.114277173403112
0.771128480703469	0.063366251598122
0.772349780166097	0.0270477519825086
0.773571079628725	0.122452741363629
0.774792379091353	0.0853518354477612
0.776013678553981	0.0631005173567624
0.77723497801661	0.145825188251533
0.778456277479238	0.104308492770668
0.779677576941866	0.0277919025889619
0.780898876404494	0.0150855781359358
0.782120175867123	0.0404840219282164
0.783341475329751	0.146141652226096
0.784562774792379	0.0203615192132598
0.785784074255007	0.0807850687975755
0.787005373717636	0.108745009728237
0.788226673180264	0.0900814465590867
0.789447972642892	0.0517538909593028
0.79066927210552	0.105465487213736
0.791890571568149	0.0971214617708373
0.793111871030777	0.138285721305437
0.794333170493405	0.088512116258949
0.795554469956033	0.119411436306791
0.796775769418661	0.0337959864151056
0.79799706888129	0.148885929320449
0.799218368343918	0.100223749560184
0.800439667806546	0.19422451485378
0.801660967269174	0.0778176418135766
0.802882266731803	0.105426297786587
0.804103566194431	0.116050894189284
0.805324865657059	0.0216455537371083
0.806546165119687	0.149213724057668
0.807767464582316	0.0327773639846099
0.808988764044944	0.0552207790410096
0.810210063507572	0.048715656590353
0.8114313629702	0.101418097242429
0.812652662432829	0.0835950003527878
0.813873961895457	0.14771501140313
0.815095261358085	0.0648436769270937
0.816316560820713	0.0344794713980738
0.817537860283341	0.0511484497554063
0.81875915974597	0.104685645634244
0.819980459208598	0.0755999132799351
0.821201758671226	0.0166263939017726
0.822423058133854	0.0298934375617609
0.823644357596483	0.0737790698472385
0.824865657059111	0.0503322855210023
0.826086956521739	0.0840594484166706
0.827308255984367	0.128185852278249
0.828529555446996	0.0678053111134497
0.829750854909624	0.0665059022620286
0.830972154372252	0.140749575582485
0.83219345383488	0.0457258755464802
0.833414753297508	9.68811054257413E-4
0.834636052760137	0.027401444953513
0.835857352222765	0.0275765474339179
0.837078651685393	0.0567422889912982
0.838299951148021	0.0595979150420189
0.83952125061065	0.0386456606926638
0.840742550073278	0.0786831267537691
0.841963849535906	0.0425584808870394
0.843185148998534	0.101012776246667
0.844406448461163	0.0374584710960632
0.845627747923791	0.0716006810479544
0.846849047386419	0.0262650255860292
0.848070346849047	0.0862127094897755
0.849291646311676	0.0403672454413352
0.850512945774304	0.0748022876501742
0.851734245236932	0.0333877977397207
0.85295554469956	0.0500132994128922
0.854176844162189	0.0795336803548591
0.855398143624817	0.142544280692877
0.856619443087445	0.0945362189426645
0.857840742550073	0.0845733815325248
0.859062042012702	0.0187271010718931
0.86028334147533	0.0628871572358498
0.861504640937958	0.0830801126399429
0.862725940400586	0.0592398151134564
0.863947239863214	0.048511795845288
0.865168539325843	0.0594407796689554
0.866389838788471	0.0453859148997731
0.867611138251099	0.0885453727115099
0.868832437713727	0.123671159872027
0.870053737176356	0.0544939518698397
0.871275036638984	0.0482902199489814
0.872496336101612	0.0579933368090818
0.87371763556424	0.0474049505454114
0.874938935026869	0.0189811001858781
0.876160234489497	0.10001304747093
0.877381533952125	0.00235785256258733
0.878602833414753	0.0445084062550027
0.879824132877381	0.0223802741962381
0.88104543234001	0.0653645048040946
0.882266731802638	0.0686599553298369
0.883488031265266	0.0557521630894151
0.884709330727894	0.120167227737664
0.885930630190523	0.00992340415748714
0.887151929653151	0.0492434702072112
0.888373229115779	0.110871755630124
0.889594528578407	0.105049083028735
0.890815828041036	0.0520774689458448
0.892037127503664	0.0871332101366699
0.893258426966292	0.0985415739742937
0.89447972642892	0.0802093821305694
0.895701025891549	0.0134871505265059
0.896922325354177	0.0771229115685378
0.898143624816805	0.105858631838915
0.899364924279433	0.075888494486318
0.900586223742062	0.0355520071436269
0.90180752320469	0.00719412629695671
0.903028822667318	0.0794291262793121
0.904250122129946	0.100621220150655
0.905471421592575	0.0569338991089298
0.906692721055203	0.163670682466695
0.907914020517831	0.0775724839982535
0.909135319980459	0.0839018323058287
0.910356619443087	0.0884647646038676
0.911577918905716	0.084168586027038
0.912799218368344	0.107560520427038
0.914020517830972	0.159616929823155
0.9152418172936	0.0652623902324471
0.916463116756229	0.0316379999463841
0.917684416218857	0.0673986236848558
0.918905715681485	0.0478489945406641
0.920127015144113	0.0283883348394834
0.921348314606742	0.105852267566417
0.92256961406937	0.0177443782373038
0.923790913531998	0.097036542156654
0.925012212994626	0.0410085786041235
0.926233512457254	0.0834901551490953
0.927454811919883	0.0635236291002309
0.928676111382511	0.0477164204836239
0.929897410845139	0.0472871508916165
0.931118710307767	0.0407192422081404
0.932340009770396	0.120638646337357
0.933561309233024	0.099335754924599
0.934782608695652	0.0932764285258821
0.93600390815828	0.0572696930773721
0.937225207620909	0.0337934115785622
0.938446507083537	0.0734987597949734
0.939667806546165	0.0667889653889159
0.940889106008793	0.0857634928589811
0.942110405471422	0.0700068928948922
0.94333170493405	0.0883162848683572
0.944553004396678	0.0276038685063508
0.945774303859306	0.0404268595763496
0.946995603321935	0.0526196440030004
0.948216902784563	0.0810855010948919
0.949438202247191	0.104473942310899
0.950659501709819	0.0760466193339329
0.951880801172447	0.0565837278366673
0.953102100635076	0.0412286818720233
0.954323400097704	0.0202916636422874
0.955544699560332	0.0536408660342588
0.95676599902296	0.0550025522030687
0.957987298485589	0.0905129336513434
0.959208597948217	0.024950410797693
0.960429897410845	0.0940520521747277
0.961651196873473	0.0773033605814042
0.962872496336102	0.0580557570777791
0.96409379579873	0.0130172617668029
0.965315095261358	0.0934375016237249
0.966536394723986	0.0975331096606814
0.967757694186615	0.0745258781641847
0.968978993649243	0.0373021672962055
0.970200293111871	0.053276549867559
0.971421592574499	0.13613959765005
0.972642892037128	0.0556714836974927
0.973864191499756	0.0663526580469396
0.975085490962384	0.0346284509392545
0.976306790425012	0.0999077336500033
0.97752808988764	0.0154890611970101
0.978749389350269	0.0454473434714737
0.979970688812897	0.083087721559837
0.981191988275525	0.0374627827642458
0.982413287738153	0.065440884651619
0.983634587200782	0.068149565140427
0.98485588666341	0.0604138181921802
0.986077186126038	0.0756499389051049
0.987298485588666	0.0497826224029761
0.988519785051295	0.0710471111417607
0.989741084513923	0.0394353833930139
0.990962383976551	0.0555200171990761
0.992183683439179	0.108729039974285
0.993404982901807	0.0383591116466909
0.994626282364436	0.0421382318779099
0.995847581827064	0.0388723675258055
0.997068881289692	0.0269081573362521
0.99829018075232	0.02831865022699
0.999511480214949	0.0399675393305918
1.00073277967758	0.131588903571809
1.00195407914021	0.0129727308654291
1.00317537860283	0.0953051311318467
1.00439667806546	0.0621107334334872
1.00561797752809	0.101688425012289
1.00683927699072	0.0586575060927389
1.00806057645335	0.0753409739284654
1.00928187591597	0.0559075299316523
1.0105031753786	0.0765521227070769
1.01172447484123	0.0447446577950419
1.01294577430386	0.0248207750312596
1.01416707376649	0.0244832714551411
1.01538837322912	0.0160466962443987
1.01660967269174	0.0107076823567232
1.01783097215437	0.0503696612853394
1.019052271617	0.0668277107490792
1.02027357107963	0.0818862749122463
1.02149487054226	0.100807528660673
1.02271617000489	0.0976459908227189
1.02393746946751	0.0476553429234981
1.02515876893014	0.0596447479623764
1.02638006839277	0.081574347297116
1.0276013678554	0.0448770172739767
1.02882266731803	0.0795467839808952
1.03004396678065	0.0235864686045038
1.03126526624328	0.0566638576428794
1.03248656570591	0.0536420831618432
1.03370786516854	0.0204588742110802
1.03492916463117	0.049955142867857
1.0361504640938	0.0128842864641944
1.03737176355642	0.0317903344804958
1.03859306301905	0.0546630587097804
1.03981436248168	0.0244726626592715
1.04103566194431	0.039708056133616
1.04225696140694	0.0989383319404714
1.04347826086957	0.0412525111837534
1.04469956033219	0.0702105352457799
1.04592085979482	0.0519335422532384
1.04714215925745	0.0331131921253584
1.04836345872008	0.0798239718325792
1.04958475818271	0.0170233301281396
1.05080605764533	0.0472418088342741
1.05202735710796	0.070864377752756
1.05324865657059	0.0454761299471827
1.05446995603322	0.0356102569761157
1.05569125549585	0.012968060130294
1.05691255495848	0.062234850486802
1.0581338544211	0.0577640613342111
1.05935515388373	0.0401606531138029
1.06057645334636	0.0129185115799741
1.06179775280899	0.0450045094488997
1.06301905227162	0.10439039265466
1.06424035173425	0.0905547549607993
1.06546165119687	0.00444169035358139
1.0666829506595	0.0460356187741189
1.06790425012213	0.0714696234481042
1.06912554958476	0.0671112946318904
1.07034684904739	0.0366124437229366
1.07156814851001	0.0396404425123969
1.07278944797264	0.0559563979810182
1.07401074743527	0.0233118124381653
1.0752320468979	0.0705975049606613
1.07645334636053	0.0708147134544263
1.07767464582316	0.134657858976394
1.07889594528578	0.0249155781813979
1.08011724474841	0.0517450796225935
1.08133854421104	0.0408597777794209
1.08255984367367	0.0378518790509444
1.0837811431363	0.0215821151242216
1.08500244259893	0.0827508987597071
1.08622374206155	0.00674187955561074
1.08744504152418	0.114388259639168
1.08866634098681	0.0800316510282301
1.08988764044944	0.0307950582999416
1.09110893991207	0.0620071049888745
1.09233023937469	0.0208522641100592
1.09355153883732	0.00566876001310798
1.09477283829995	0.038577432257346
1.09599413776258	0.0343726132164693
1.09721543722521	0.0746976329528406
1.09843673668784	0.0488111929645562
1.09965803615046	0.107307997394276
1.10087933561309	0.0598742402344322
1.10210063507572	0.101808693220145
1.10332193453835	0.0860573089688505
1.10454323400098	0.0816615923130005
1.10576453346361	0.031998090290397
1.10698583292623	0.0136843173652283
1.10820713238886	0.0165722179884676
1.10942843185149	0.0473597612412885
1.11064973131412	0.0292383769972822
1.11187103077675	0.0317672997704448
1.11309233023937	0.125827709279395
1.114313629702	0.0982308522948264
1.11553492916463	0.0643945689408431
1.11675622862726	0.130959820599039
1.11797752808989	0.0348639248304579
1.11919882755252	0.0296128110771074
1.12042012701514	0.0344341323551676
1.12164142647777	0.0191267002791862
1.1228627259404	0.10653244762976
1.12408402540303	0.0829734174065224
1.12530532486566	0.0264136501181529
1.12652662432829	0.145821951622868
1.12774792379091	0.0778488211951607
1.12896922325354	0.0776668370656646
1.13019052271617	0.0584894985016422
1.1314118221788	0.055915647196404
1.13263312164143	0.115926776963953
1.13385442110405	0.0169886508240353
1.13507572056668	0.0119761605796902
1.13629702002931	0.0221565041995408
1.13751831949194	0.0505057226017171
1.13873961895457	0.0387093493079811
1.1399609184172	0.0253766191646287
1.14118221787982	0.0728936811075453
1.14240351734245	0.0415831976383791
1.14362481680508	0.139376073833576
1.14484611626771	0.021304736200256
1.14606741573034	0.0494380493810688
1.14728871519297	0.111729465708479
1.14851001465559	0.0298692303539696
1.14973131411822	0.0347251108566364
1.15095261358085	0.0509411467736299
1.15217391304348	0.0915925673238435
1.15339521250611	0.055090950785109
1.15461651196874	0.0732049016722794
1.15583781143136	0.00468586647796382
1.15705911089399	0.0617072026490344
1.15828041035662	0.0243910112236826
1.15950170981925	0.0536832605269697
1.16072300928188	0.0710984476173158
1.1619443087445	0.0609248783049174
1.16316560820713	0.111463295173495
1.16438690766976	0.0263256897602418
1.16560820713239	0.00844638347804177
1.16682950659502	0.030236929150683
1.16805080605765	0.0554762658290841
1.16927210552027	0.098301337736925
1.1704934049829	0.0556946740643098
1.17171470444553	0.058456753529505
1.17293600390816	0.0465026616058049
1.17415730337079	0.066878106489562
1.17537860283341	0.0355389286486152
1.17659990229604	0.0466951794159365
1.17782120175867	0.0524579225154053
1.1790425012213	0.0164076340185924
1.18026380068393	0.056443557516714
1.18148510014656	0.044866755773607
1.18270639960918	0.0503159663869929
1.18392769907181	0.0562613325035739
1.18514899853444	0.0189613038460836
1.18637029799707	0.0820108628332128
1.1875915974597	0.0254799681913342
1.18881289692233	0.0140810970011567
1.19003419638495	0.098201847253681
1.19125549584758	0.0619793886657686
1.19247679531021	0.0494418804151339
1.19369809477284	0.0217830914482257
1.19491939423547	0.0354153996162573
1.19614069369809	0.0779316255571491
1.19736199316072	0.0294378254612955
1.19858329262335	0.0760576756721082
1.19980459208598	0.0254278151984491
1.20102589154861	0.0260282990282999
1.20224719101124	0.0700052290691845
1.20346849047386	0.0829575846721843
1.20468978993649	0.128321981241951
1.20591108939912	0.0437501104184778
1.20713238886175	0.0567258881269725
1.20835368832438	0.0509185051812767
1.20957498778701	0.0389260935245986
1.21079628724963	0.041482047629019
1.21201758671226	0.0495612445103571
1.21323888617489	0.1037398738083
1.21446018563752	0.0366434255146609
1.21568148510015	0.0119856282236619
1.21690278456278	0.13686640053592
1.2181240840254	0.0570811509892513
1.21934538348803	0.0301935760803507
1.22056668295066	0.103367291323521
1.22178798241329	0.0570119831519971
1.22300928187592	0.131311356491961
1.22423058133854	0.0548816389941408
1.22545188080117	0.034809458001208
1.2266731802638	0.0867927967836053
1.22789447972643	0.103720995100067
1.22911577918906	0.0281074205437072
1.23033707865169	0.0778181115044724
1.23155837811431	0.0496536686903455
1.23277967757694	0.0631056710348935
1.23400097703957	0.00958888604557886
1.2352222765022	0.0799915248604782
1.23644357596483	0.0549154145049275
1.23766487542746	0.0309002364179726
1.23888617489008	0.0952876674841398
1.24010747435271	0.0620142487593456
1.24132877381534	0.0765876945267848
1.24255007327797	0.0358014767281095
1.2437713727406	0.0221727601707799
1.24499267220322	0.0341596600676257
1.24621397166585	0.045819718000063
1.24743527112848	0.0383863029320421
1.24865657059111	0.0391928690792815
1.24987787005374	0.0356603957244238
1.25109916951637	0.06094246848759
1.25232046897899	0.0307607023290047
1.25354176844162	0.0646017274467022
1.25476306790425	0.0313219607949598
1.25598436736688	0.0357125076799222
1.25720566682951	0.104611747202589
1.25842696629214	0.0801698338171017
1.25964826575476	0.0511664771706574
1.26086956521739	0.0507402462507328
1.26209086468002	0.0512707671053642
1.26331216414265	0.0469931403720591
1.26453346360528	0.107260365564525
1.2657547630679	0.0727772366740938
1.26697606253053	0.0578770380718191
1.26819736199316	0.0825538817427897
1.26941866145579	0.033496860227441
1.27063996091842	0.0689430791126492
1.27186126038105	0.0275045497923627
1.27308255984367	0.0433743931026792
1.2743038593063	0.084656905981755
1.27552515876893	0.0787464938793468
1.27674645823156	0.0496248909662802
1.27796775769419	0.0791435253484011
1.27918905715682	0.0814876676172413
1.28041035661944	0.0928511560208192
1.28163165608207	0.0606934381047441
1.2828529555447	0.0538186055156148
1.28407425500733	0.0653296077777182
1.28529555446996	0.0977558247610264
1.28651685393258	0.0726219980113416
1.28773815339521	0.0637729211275048
1.28895945285784	0.0179380468347665
1.29018075232047	0.0840995200556305
1.2914020517831	0.0918362976384728
1.29262335124573	0.0742173017888046
1.29384465070835	0.063406572974866
1.29506595017098	0.0694153214819445
1.29628724963361	0.0848504734183075
1.29750854909624	0.0591938473719871
1.29872984855887	0.0725437224404979
1.29995114802149	0.119631930682326
1.30117244748412	0.10273942939268
1.30239374694675	0.0707382651985524
1.30361504640938	0.106329286549237
1.30483634587201	0.0745931696929913
1.30605764533464	0.123874031386576
1.30727894479726	0.0273377668472975
1.30850024425989	0.0904456877914967
1.30972154372252	0.109667861525162
1.31094284318515	0.0698097738869422
1.31216414264778	0.0647267999472653
1.31338544211041	0.0573418850563347
1.31460674157303	0.092354631100705
1.31582804103566	0.0682757999607773
1.31704934049829	0.0726841012107049
1.31827063996092	0.112146701574043
1.31949193942355	0.0871394108590195
1.32071323888618	0.146120627297341
1.3219345383488	0.0825073455059827
1.32315583781143	0.0774885801749761
1.32437713727406	0.130009115412251
1.32559843673669	0.0770602692528679
1.32681973619932	0.0916746319585658
1.32804103566194	0.135093285812804
1.32926233512457	0.126154196643889
1.3304836345872	0.107381547190472
1.33170493404983	0.0840601226501467
1.33292623351246	0.0849039468216084
1.33414753297509	0.118165459709
1.33536883243771	0.0556212629886854
1.33659013190034	0.0824739461503437
1.33781143136297	0.102141466160915
1.3390327308256	0.162055128153118
1.34025403028823	0.0942281815363732
1.34147532975086	0.147197608392018
1.34269662921348	0.0562431897558816
1.34391792867611	0.165993820166867
1.34513922813874	0.0220766989942066
1.34636052760137	0.146561138470038
1.347581827064	0.0873212065937439
1.34880312652662	0.135702256090569
1.35002442598925	0.162932886853217
1.35124572545188	0.0595545902947976
1.35246702491451	0.153203996745752
1.35368832437714	0.154232569326545
1.35490962383977	0.185372042616804
1.35613092330239	0.10516252175656
1.35735222276502	0.133595677093099
1.35857352222765	0.0924517295373418
1.35979482169028	0.118333227096816
1.36101612115291	0.0973581112266138
1.36223742061553	0.114928630818032
1.36345872007816	0.0195614843879625
1.36468001954079	0.0718238291704814
1.36590131900342	0.0464420856983232
1.36712261846605	0.119516669114411
1.36834391792868	0.300989886334563
1.3695652173913	0.480468901840689
1.37078651685393	0.683057116879182
1.37200781631656	0.985931448135995
1.37322911577919	1.77452555270411
1.37445041524182	4.01566254491908
1.37567171470445	6.5695131706504
1.37689301416707	9.49241445670664
1.3781143136297	12.1325235322573
1.37933561309233	13.963624451797
1.38055691255496	14.3290828510481
1.38177821201759	16.4124477767604
1.38299951148022	16.5724701277179
1.38422081094284	16.4117686330572
1.38544211040547	16.3508251362003
1.3866634098681	17.3358020499184
1.38788470933073	17.1030310839207
1.38910600879336	17.4875843014753
1.39032730825598	20.1469655080908
1.39154860771861	20.2432456673578
1.39276990718124	19.6482594922222
1.39399120664387	21.6147910773793
1.3952125061065	22.4893893173196
1.39643380556913	22.7439138939278
1.39765510503175	23.3322774905194
1.39887640449438	22.5391103373536
1.40009770395701	22.9182495282325
1.40131900341964	22.9363827867458
1.40254030288227	23.8633456877995
1.4037616023449	24.0560650012437
1.40498290180752	22.919280394971
1.40620420127015	23.1778333090153
1.40742550073278	22.7490503870483
1.40864680019541	22.373968171041
1.40986809965804	22.4524792045979
1.41108939912066	22.5515888733609
1.41231069858329	21.8608241909266
1.41353199804592	23.3381903504321
1.41475329750855	23.3343146785917
1.41597459697118	21.7981964041588
1.41719589643381	21.9082304525843
1.41841719589643	22.029500085987
1.41963849535906	21.287040128287
1.42085979482169	21.1509750085879
1.42208109428432	21.4951558678303
1.42330239374695	20.2883067297263
1.42452369320958	21.43648974281
1.4257449926722	20.9298791515861
1.42696629213483	21.3611698984513
1.42818759159746	20.3369590964865
1.42940889106009	20.0467787780804
1.43063019052272	19.7800148656011
1.43185148998534	19.2253194441835
1.43307278944797	19.7477145254331
1.4342940889106	20.0891389359047
1.43551538837323	20.0410606742838
1.43673668783586	19.3989700917343
1.43795798729849	19.4616211313575
1.43917928676111	18.928668754091
1.44040058622374	19.168523694432
1.44162188568637	19.0997519030987
1.442843185149	20.3877091062391
1.44406448461163	19.0358176864488
1.44528578407426	18.9399983690733
1.44650708353688	18.3315444606831
1.44772838299951	19.3000844937213
1.44894968246214	19.5467417783199
1.45017098192477	18.9624231175669
1.4513922813874	18.9948878062099
1.45261358085002	19.5667033539378
1.45383488031265	19.6719258315261
1.45505617977528	18.5860547839869
1.45627747923791	19.6562627868251
1.45749877870054	19.0168523680261
1.45872007816317	19.0449167316662
1.45994137762579	18.9262822054978
1.46116267708842	18.7623678207751
1.46238397655105	18.950960342083
1.46360527601368	18.9865401179059
1.46482657547631	20.2463890366579
1.46604787493894	18.8158595370013
1.46726917440156	19.152602267055
1.46849047386419	18.6895898459009
1.46971177332682	19.3825290146797
1.47093307278945	19.6219607468469
1.47215437225208	18.397532241931
1.4733756717147	18.7215392376103
1.47459697117733	18.6680280764071
1.47581827063996	18.7782518630383
1.47703957010259	18.6416085474966
1.47826086956522	18.9609091888412
1.47948216902785	18.8216498169904
1.48070346849047	18.1521368510699
1.4819247679531	17.8599703884189
1.48314606741573	18.5122538988558
1.48436736687836	18.1733111225084
1.48558866634099	17.7312082887594
1.48680996580362	17.4941844203588
1.48803126526624	16.7364916815562
1.48925256472887	17.3249513321569
1.4904738641915	16.7034554418835
1.49169516365413	17.0655017503075
1.49291646311676	17.6839159367235
1.49413776257938	15.9406355984321
1.49535906204201	16.2949250094201
1.49658036150464	16.287457975922
1.49780166096727	16.3159049210706
1.4990229604299	16.7888046722543
1.50024425989253	17.4004482248504
1.50146555935515	16.8984923256189
1.50268685881778	17.3332089801268
1.50390815828041	17.107932926268
1.50512945774304	17.0927152389503
1.50635075720567	16.526164201998
1.5075720566683	16.8730208773141
1.50879335613092	17.1436046928536
1.51001465559355	16.8769363992298
1.51123595505618	15.6843188181687
1.51245725451881	16.0967059858528
1.51367855398144	15.8980601030843
1.51489985344406	16.549893573129
1.51612115290669	15.6836700041145
1.51734245236932	16.2094963846814
1.51856375183195	16.2696717370777
1.51978505129458	16.4112493581496
1.52100635075721	15.8286796013218
1.52222765021983	16.4659088229593
1.52344894968246	16.2868145484039
1.52467024914509	16.5242128502567
1.52589154860772	16.6060362514096
1.52711284807035	16.6128482953836
1.52833414753298	16.1248144344454
1.5295554469956	16.6931871478254
1.53077674645823	16.1916447419222
1.53199804592086	16.9318897612501
1.53321934538349	16.7264824608763
1.53444064484612	16.4954584082104
1.53566194430874	16.1821355965707
1.53688324377137	17.184226032115
1.538104543234	15.652328183344
1.53932584269663	15.3726199815326
1.54054714215926	16.3681540671666
1.54176844162189	16.1862301691198
1.54298974108451	15.882345480991
1.54421104054714	16.3551918810512
1.54543234000977	15.1684004637272
1.5466536394724	15.3302804631325
1.54787493893503	15.4681270124706
1.54909623839766	15.3053930235248
1.55031753786028	14.9976572865803
1.55153883732291	14.9993455189764
1.55276013678554	14.9362706900518
1.55398143624817	15.3423884476841
1.5552027357108	14.3831251697217
1.55642403517342	14.9481268523016
1.55764533463605	14.4161586562926
1.55886663409868	14.6547441746597
1.56008793356131	14.0510334447433
1.56130923302394	14.4427019090126
1.56253053248657	13.4341684834555
1.56375183194919	13.4533353876994
1.56497313141182	13.2503402511096
1.56619443087445	13.3723967274242
1.56741573033708	13.1436841216237
1.56863702979971	12.958068915313
1.56985832926234	12.8422325433403
1.57107962872496	12.7781572115569
1.57230092818759	12.7687106242798
1.57352222765022	13.0186022506614
1.57474352711285	12.8627656462366
1.57596482657548	12.7974460325601
1.57718612603811	11.9365905121563
1.57840742550073	13.0808228607024
1.57962872496336	12.1223086011547
1.58085002442599	12.0364372625593
1.58207132388862	12.1421405823531
1.58329262335125	12.3314558039765
1.58451392281387	11.9291240037911
1.5857352222765	11.3704199192635
1.58695652173913	11.3267264596321
1.58817782120176	11.6121679686953
1.58939912066439	11.1395248782419
1.59062042012702	11.2610133521131
1.59184171958964	11.1295694793276
1.59306301905227	10.3113150085919
1.5942843185149	10.4950175200899
1.59550561797753	9.98470630322084
1.59672691744016	9.81798130767629
1.59794821690278	9.54299009176579
1.59916951636541	10.044868483651
1.60039081582804	9.70995625062096
1.60161211529067	8.99768560646549
1.6028334147533	9.15222534627273
1.60405471421593	8.21742546736629
1.60527601367855	8.22931927240705
1.60649731314118	8.09195454488391
1.60771861260381	7.89604786147887
1.60893991206644	7.01785083975785
1.61016121152907	6.82117662430412
1.6113825109917	6.54827490084565
1.61260381045432	6.15795370544932
1.61382510991695	5.71885322541478
1.61504640937958	5.53151966385676
1.61626770884221	5.10810434327601
1.61748900830484	4.91975288969568
1.61871030776746	4.54292034593751
1.61993160723009	4.26232103549522
1.62115290669272	3.96647007000134
1.62237420615535	3.38183357624849
1.62359550561798	3.24674388577002
1.62481680508061	3.14103173070569
1.62603810454323	2.8685127972738
1.62725940400586	2.81032438908767
1.62848070346849	2.59223311004625
1.62970200293112	2.47695228854029
1.63092330239375	2.31398726872751
1.63214460185638	2.20659233390538
1.633365901319	1.97532325746554
1.63458720078163	2.00151372448455
1.63580850024426	1.86782793107824
1.63702979970689	1.80762438845222
1.63825109916952	1.71798658809062
1.63947239863215	1.64015274772085
1.64069369809477	1.54715483845129
1.6419149975574	1.43673262744162
1.64313629702003	1.42105540641237
1.64435759648266	1.35056275511118
1.64557889594529	1.25169529762519
1.64680019540791	1.30333577473367
1.64802149487054	1.3149949166114
1.64924279433317	1.29947398844598
1.6504640937958	1.32088561807504
1.65168539325843	1.41013002156362
1.65290669272106	1.41456716126426
1.65412799218368	1.41427727906907
1.65534929164631	1.40602361647549
1.65657059110894	1.45648268719027
1.65779189057157	1.41144199563115
1.6590131900342	1.52416577646844
1.66023448949683	1.67867086583791
1.66145578895945	1.82296194470483
1.66267708842208	1.89891609006061
1.66389838788471	2.02484107102435
1.66511968734734	2.05214670972104
1.66634098680997	2.1707649048324
1.66756228627259	2.34978045201853
1.66878358573522	2.36843326501817
1.67000488519785	2.49204195391567
1.67122618466048	2.46926627930343
1.67244748412311	2.50948250279634
1.67366878358574	2.57921161519992
1.67489008304836	2.58505221847396
1.67611138251099	2.59308443856212
1.67733268197362	2.65481475770231
1.67855398143625	2.60949198083827
1.67977528089888	2.71748662026505
1.68099658036151	2.91801423739673
1.68221787982413	3.01477900921179
1.68343917928676	3.15428662017706
1.68466047874939	3.34332359186269
1.68588177821202	3.34948225072846
1.68710307767465	3.6246663680532
1.68832437713727	3.61552840591538
1.6895456765999	3.6353324989785
1.69076697606253	3.9187961482329
1.69198827552516	4.05604396047491
1.69320957498779	4.21377616668767
1.69443087445042	4.07141014901152
1.69565217391304	4.43226214015011
1.69687347337567	4.49142391667609
1.6980947728383	4.35733067907004
1.69931607230093	4.50339454151361
1.70053737176356	4.52135006679753
1.70175867122619	4.60397382124312
1.70297997068881	4.53034615005788
1.70420127015144	4.54408590660707
1.70542256961407	4.51313786327983
1.7066438690767	4.70407501305209
1.70786516853933	4.8525779432535
1.70908646800195	4.99271723883418
1.71030776746458	5.38035005639866
1.71152906692721	5.41829089432637
1.71275036638984	5.42480927443872
1.71397166585247	5.45526359932066
1.7151929653151	5.9437255939541
1.71641426477772	5.7691705623794
1.71763556424035	5.58868282945256
1.71885686370298	5.7417534088132
1.72007816316561	5.73563490890642
1.72129946262824	5.83101133644619
1.72252076209087	5.59589662772498
1.72374206155349	5.83710953447423
1.72496336101612	6.18762878060352
1.72618466047875	6.00508585856389
1.72740595994138	6.02875747260885
1.72862725940401	6.58112044149277
1.72984855886663	6.7053193687867
1.73106985832926	6.99425826441884
1.73229115779189	7.08750041981911
1.73351245725452	6.87805054067648
1.73473375671715	7.02212141415548
1.73595505617978	7.26207851340952
1.7371763556424	7.32582052310757
1.73839765510503	7.14173167214969
1.73961895456766	7.20392604648798
1.74084025403029	7.50179571808937
1.74206155349292	7.44878194680291
1.74328285295555	7.64139549703874
1.74450415241817	7.65137399537346
1.7457254518808	7.75852879703685
1.74694675134343	7.80100202084745
1.74816805080606	7.8440527943101
1.74938935026869	7.83293113409514
1.75061064973131	7.61099159596836
1.75183194919394	8.2110052794611
1.75305324865657	8.02785795443666
1.7542745481192	8.16543407336389
1.75549584758183	8.29016543702054
1.75671714704446	8.36387725506036
1.75793844650708	8.22511133430235
1.75915974596971	8.94860396336775
1.76038104543234	8.60090671782563
1.76160234489497	9.00058426569633
1.7628236443576	8.95686359851628
1.76404494382023	9.37320560245901
1.76526624328285	9.06846196710887
1.76648754274548	9.13359891413719
1.76770884220811	9.28836108610954
1.76893014167074	9.05870460652742
1.77015144113337	9.08790532758076
1.77137274059599	9.29649998586672
1.77259404005862	9.45420753278015
1.77381533952125	9.6108880112448
1.77503663898388	9.58429867762905
1.77625793844651	9.46687101136643
1.77747923790914	10.004111572427
1.77870053737176	9.72533102185514
1.77992183683439	9.86579566871324
1.78114313629702	10.0663170271579
1.78236443575965	10.649394652522
1.78358573522228	10.2369097298676
1.78480703468491	10.1155090229562
1.78602833414753	10.0227811984923
1.78724963361016	10.1221642402475
1.78847093307279	9.99456892731978
1.78969223253542	10.0453481890808
1.79091353199805	9.80261527895688
1.79213483146067	9.84294504781623
1.7933561309233	9.91161169073229
1.79457743038593	10.4022876731404
1.79579872984856	10.5693576177403
1.79702002931119	11.0809849895405
1.79824132877382	10.9130822785613
1.79946262823644	10.5852508717519
1.80068392769907	10.4379869906783
1.8019052271617	10.8634540674315
1.80312652662433	10.8485570672568
1.80434782608696	11.0445219681524
1.80556912554959	10.162908487414
1.80679042501221	10.3960309341391
1.80801172447484	10.1036548555802
1.80923302393747	10.4665871718318
1.8104543234001	10.5718078519459
1.81167562286273	10.9147389989149
1.81289692232535	11.1269344469795
1.81411822178798	10.7335588769903
1.81533952125061	11.1945919756257
1.81656082071324	10.4411519167231
1.81778212017587	10.8329944904974
1.8190034196385	10.5702923395089
1.82022471910112	10.7086033385652
1.82144601856375	10.6355179429086
1.82266731802638	10.7334193357646
1.82388861748901	10.570434507077
1.82510991695164	10.688676290792
1.82633121641427	10.7431642288302
1.82755251587689	10.2523485269404
1.82877381533952	10.4071354674466
1.82999511480215	9.68996806343354
1.83121641426478	9.91523909808841
1.83243771372741	9.93395164734961
1.83365901319003	10.4408684852923
1.83488031265266	10.216092147114
1.83610161211529	10.3031000532648
1.83732291157792	10.2046709746269
1.83854421104055	10.0864569972768
1.83976551050318	10.3026568488825
1.8409868099658	9.86600715760155
1.84220810942843	9.98077493419349
1.84342940889106	10.4812308549999
1.84465070835369	10.1124981459776
1.84587200781632	10.4183461568019
1.84709330727895	10.262485233954
1.84831460674157	9.74799599196686
1.8495359062042	9.67460419211215
1.85075720566683	10.0640371114405
1.85197850512946	9.56660705101516
1.85319980459209	9.51086232589206
1.85442110405471	9.68623966270983
1.85564240351734	9.44625155429306
1.85686370297997	9.83010889822331
1.8580850024426	10.1400103117631
1.85930630190523	9.37944735744628
1.86052760136786	9.77758920222813
1.86174890083048	9.52856260369684
1.86297020029311	9.52544649418519
1.86419149975574	9.60200613092207
1.86541279921837	9.66646954482659
1.866634098681	9.53276017594419
1.86785539814363	9.41024605113198
1.86907669760625	9.58652473057933
1.87029799706888	9.17127627292233
1.87151929653151	9.65907493440303
1.87274059599414	9.75615191234152
1.87396189545677	9.5410661874252
1.87518319491939	9.48105339803468
1.87640449438202	9.54331225222276
1.87762579384465	9.43475169104421
1.87884709330728	9.15422776392307
1.88006839276991	9.06665245439269
1.88128969223254	9.14043235621778
1.88251099169516	9.00195649915423
1.88373229115779	9.3941845953188
1.88495359062042	9.08594323814875
1.88617489008305	9.16747661323033
1.88739618954568	9.09106651656675
1.88861748900831	9.12202426046177
1.88983878847093	9.13661497938777
1.89106008793356	9.3311011973713
1.89228138739619	9.26612337611636
1.89350268685882	8.9266571067226
1.89472398632145	8.82192187737638
1.89594528578407	9.15605762348064
1.8971665852467	9.00625727585177
1.89838788470933	8.71661374995795
1.89960918417196	8.54648480176061
1.90083048363459	8.65891522540093
1.90205178309722	8.65553725812615
1.90327308255984	8.47259457514952
1.90449438202247	8.6490665688099
1.9057156814851	8.58614511024942
1.90693698094773	8.6388707517829
1.90815828041036	8.43190818253881
1.90937957987299	8.50267631572613
1.91060087933561	8.30808883966637
1.91182217879824	8.23546925569618
1.91304347826087	8.37855995381605
1.9142647777235	8.3278513400639
1.91548607718613	8.37242774902119
1.91670737664875	8.32066032059866
1.91792867611138	8.63825086206634
1.91914997557401	8.16023115841825
1.92037127503664	8.17807059254565
1.92159257449927	8.12068355471353
1.9228138739619	8.07030414333438
1.92403517342452	8.11092815493769
1.92525647288715	7.81044553165903
1.92647777234978	7.91169694260656
1.92769907181241	7.84181371927063
1.92892037127504	7.79067827584237
1.93014167073767	7.9451989789943
1.93136297020029	7.83812682382226
1.93258426966292	7.89737105897931
1.93380556912555	7.86161087579511
1.93502686858818	7.80917120609511
1.93624816805081	7.74082672958754
1.93746946751343	7.65861149470614
1.93869076697606	7.77815091609934
1.93991206643869	7.87353994335109
1.94113336590132	7.57176692438595
1.94235466536395	7.51586506326271
1.94357596482658	7.63477771797778
1.9447972642892	7.68839501716119
1.94601856375183	7.40023550583568
1.94723986321446	7.7157414780054
1.94846116267709	7.36130473564639
1.94968246213972	7.59808793290483
1.95090376160235	7.38344892701846
1.95212506106497	7.37280621598378
1.9533463605276	7.29905158249899
1.95456765999023	7.12785998998192
1.95578895945286	7.15324783044262
1.95701025891549	7.095450309486
1.95823155837811	6.86636300449459
1.95945285784074	6.86788142456274
1.96067415730337	6.96253314779621
1.961895456766	6.9202035485302
1.96311675622863	6.70720110173329
1.96433805569126	6.86740522266525
1.96555935515388	6.86192890996125
1.96678065461651	6.45698860972056
1.96800195407914	6.59717627845808
1.96922325354177	6.62856438961363
1.9704445530044	6.45229590977506
1.97166585246703	6.34342007780976
1.97288715192965	6.457770322435
1.97410845139228	6.31258925118449
1.97532975085491	6.21661702435698
1.97655105031754	6.17588909095015
1.97777234978017	6.04052027331951
1.97899364924279	6.04265562506288
1.98021494870542	6.07773423198029
1.98143624816805	6.15152740075569
1.98265754763068	6.04561145674708
1.98387884709331	5.89647177606813
1.98510014655594	5.84073576618092
1.98632144601856	5.86929883073311
1.98754274548119	5.93164801481384
1.98876404494382	5.76152502941332
1.98998534440645	5.71839336800119
1.99120664386908	5.77167343937345
1.99242794333171	5.88123550978347
1.99364924279433	5.70888791490339
1.99487054225696	5.67917854959131
1.99609184171959	5.73524179777322
1.99731314118222	5.74338433924111
1.99853444064485	5.69623865169441
1.99975574010747	5.9127509179776
2.0009770395701	5.62083315948703
2.00219833903273	5.55084757952747
2.00341963849536	5.73533604342082
2.00464093795799	5.77300002147244
2.00586223742062	5.70859820447236
2.00708353688324	5.52476842424667
2.00830483634587	5.58324025860871
2.0095261358085	5.81600808943222
2.01074743527113	5.65237377927384
2.01196873473376	5.46896963048845
2.01319003419639	5.86450435091569
2.01441133365901	5.68490631783233
2.01563263312164	5.79067958004395
2.01685393258427	6.0157623397377
2.0180752320469	5.79039222997147
2.01929653150953	5.64084349262005
2.02051783097215	5.75230737534644
2.02173913043478	5.62504670915691
2.02296042989741	5.60801058629967
2.02418172936004	6.02683081375361
2.02540302882267	5.80178814763479
2.0266243282853	5.69332323571752
2.02784562774792	5.57550741565689
2.02906692721055	5.72324512686605
2.03028822667318	5.54897457485075
2.03150952613581	5.70932729249535
2.03273082559844	5.80407329647895
2.03395212506107	5.87509426319072
2.03517342452369	5.95130788732981
2.03639472398632	5.8735667139721
2.03761602344895	5.4334132073518
2.03883732291158	5.53328423942282
2.04005862237421	5.47106759662521
2.04127992183683	5.50851112291307
2.04250122129946	5.60494968485938
2.04372252076209	5.6508261232242
2.04494382022472	5.53870903146663
2.04616511968735	5.70189311562151
2.04738641914998	5.51514023815143
2.0486077186126	5.40553594757523
2.04982901807523	5.34743710700313
2.05105031753786	5.25785855506986
2.05227161700049	5.44576414528375
2.05349291646312	5.18058244153319
2.05471421592575	5.20200234681771
2.05593551538837	5.3786072152033
2.057156814851	5.33804649911276
2.05837811431363	5.26069667839964
2.05959941377626	5.26923865420916
2.06082071323889	5.23949027767645
2.06204201270151	5.23092025662109
2.06326331216414	5.04412119823642
2.06448461162677	5.14297870299611
2.0657059110894	5.14311125813354
2.06692721055203	5.08843387188092
2.06814851001466	4.99488213818625
2.06936980947728	5.29555867593826
2.07059110893991	5.12288150103748
2.07181240840254	4.97680411113648
2.07303370786517	5.00100223818866
2.0742550073278	4.76824019460702
2.07547630679043	4.85108634845619
2.07669760625305	4.95238880268432
2.07791890571568	5.11838343367923
2.07914020517831	5.00706222558897
2.08036150464094	4.92369495569831
2.08158280410357	5.12968948088907
2.08280410356619	5.06163649687394
2.08402540302882	4.86642034859433
2.08524670249145	5.04335233214932
2.08646800195408	4.87524062447158
2.08768930141671	4.80571135518443
2.08891060087934	4.74848926984036
2.09013190034196	4.6612083571568
2.09135319980459	4.50554008201825
2.09257449926722	4.43064774118661
2.09379579872985	4.4249151018319
2.09501709819248	4.45358592730412
2.09623839765511	4.49710307699523
2.09745969711773	4.67261196003777
2.09868099658036	4.47815768362125
2.09990229604299	4.22653608716937
2.10112359550562	4.32015235523112
2.10234489496825	4.18943094331533
2.10356619443087	4.18767547290905
2.1047874938935	4.16534994124647
2.10600879335613	4.1839819886363
2.10723009281876	4.19788336108866
2.10845139228139	4.04607558517087
2.10967269174402	3.59292812739832
2.11089399120664	3.71007822814356
2.11211529066927	3.69180531506741
2.1133365901319	3.74998033237486
2.11455788959453	3.8404738557553
2.11577918905716	3.69372853100021
2.11700048851979	3.56329549773717
2.11822178798241	3.53828890545275
2.11944308744504	3.55903935201696
2.12066438690767	3.49475534561176
2.1218856863703	3.32046918019781
2.12310698583293	3.40319063166582
2.12432828529555	3.42638569550627
2.12554958475818	3.13197094543289
2.12677088422081	3.05533834139282
2.12799218368344	3.1006153251521
2.12921348314607	3.0247652459872
2.1304347826087	3.11066647565839
2.13165608207132	3.12803559813274
2.13287738153395	3.03803464944559
2.13409868099658	3.02596393242865
2.13531998045921	2.86477554532515
2.13654127992184	2.82795654575137
2.13776257938447	2.77684075467467
2.13898387884709	2.87854500002102
2.14020517830972	2.5991147975931
2.14142647777235	2.73398416420018
2.14264777723498	2.59089346721165
2.14386907669761	2.57570348727074
2.14509037616023	2.34813535554886
2.14631167562286	2.37430060206222
2.14753297508549	2.29754098465729
2.14875427454812	2.30451117284023
2.14997557401075	2.08397638649794
2.15119687347338	1.96991000782901
2.152418172936	1.96779181162765
2.15363947239863	2.03056272023004
2.15486077186126	2.05475695796391
2.15608207132389	1.72737652808762
2.15730337078652	1.69527230231735
2.15852467024915	1.5772808448499
2.15974596971177	1.62214754333339
2.1609672691744	1.5272082263433
2.16218856863703	1.47915650718575
2.16340986809966	1.33531286934726
2.16463116756229	1.2559435110848
2.16585246702491	1.0498308616578
2.16707376648754	1.02326427276594
2.16829506595017	0.965343449340726
2.1695163654128	0.882912160130082
2.17073766487543	0.784813004825901
2.17195896433806	0.771457579838646
2.17318026380068	0.670554064432764
2.17440156326331	0.614746467461213
2.17562286272594	0.541289685192839
2.17684416218857	0.433517385345319
2.1780654616512	0.421798860881774
2.17928676111383	0.295837064717405
2.18050806057645	0.213074842654336
2.18172936003908	0.154625890492732
2.18295065950171	0.107326686858293
2.18417195896434	0.0447645191574235
2.18539325842697	0.109227181121974
2.1866145578896	0.0846121195880903
2.18783585735222	0.0853834440989148
2.18905715681485	0.0778070329328416
2.19027845627748	0.0428218710622878
2.19149975574011	0.0700712030744185
2.19272105520274	0.170232160314946
2.19394235466536	0.201412864062733
2.19516365412799	0.165214237418117
2.19638495359062	0.13844025532157
2.19760625305325	0.182351447758483
2.19882755251588	0.223804161844633
2.20004885197851	0.278105822158481
2.20127015144113	0.295244543566539
2.20249145090376	0.316411192990689
2.20371275036639	0.337197450787057
2.20493404982902	0.299446386222476
2.20615534929165	0.227775590863508
2.20737664875427	0.277797946759295
2.2085979482169	0.303042049676115
2.20981924767953	0.279639368348772
2.21104054714216	0.234317857625305
2.21226184660479	0.205361567013373
2.21348314606742	0.20123352656269
2.21470444553004	0.211404033583606
2.21592574499267	0.170443658661418
2.2171470444553	0.142571779589991
2.21836834391793	0.164827209849807
2.21958964338056	0.125511125174023
2.22081094284319	0.0775434078376009
2.22203224230581	0.0925032808513866
2.22325354176844	0.0374026764929918
2.22447484123107	0.0377464776317921
2.2256961406937	0.0836946356694538
2.22691744015633	0.0303105297888546
2.22813873961895	0.0560035591268957
2.22936003908158	0.00991503221359023
2.23058133854421	0.0158011047493047
2.23180263800684	0.00332474215252288
2.23302393746947	0.022931751414844
2.2342452369321	0.0764932919496932
2.23546653639472	0.0144849543875637
2.23668783585735	0.0523395180503863
2.23790913531998	0.0723077733080946
2.23913043478261	0.0318100270978586
2.24035173424524	0.0833401295627725
2.24157303370787	0.0136464849906126
2.24279433317049	0.00850349849679897
2.24401563263312	0.0231076209778181
2.24523693209575	0.0305933926661052
2.24645823155838	0.0370400786792212
2.24767953102101	0.0717723674164842
2.24890083048364	0.0249351562806538
2.25012212994626	0.0126726261248387
2.25134342940889	0.0161505788625052
2.25256472887152	0.0420259996746062
2.25378602833415	0.0265174791045944
2.25500732779678	0.0604238665486627
2.2562286272594	0.0443721079830742
2.25744992672203	0.056804226181742
2.25867122618466	0.0305343327272646
2.25989252564729	0.0352438853467889
2.26111382510992	0.0322471131569773
2.26233512457255	0.032384085310697
2.26355642403517	0.039583688782923
2.2647777234978	0.0790367257055737
2.26599902296043	0.0135606915337781
2.26722032242306	0.063331722987686
2.26844162188569	0.0870426207308856
2.26966292134831	0.024447333395623
2.27088422081094	0.0182570614214406
2.27210552027357	0.0319010211865671
2.2733268197362	0.0203797041947739
2.27454811919883	0.0832611600220283
2.27576941866146	0.0419873244328595
2.27699071812408	0.032149335996361
2.27821201758671	0.073183556309023
2.27943331704934	0.0870026261290198
2.28065461651197	0.0634960710853743
2.2818759159746	0.0481344854860815
2.28309721543723	0.0238440039486007
2.28431851489985	0.0430401816812285
2.28553981436248	0.0646682306107708
2.28676111382511	0.0120966210568787
2.28798241328774	0.0575303712100921
2.28920371275037	0.0251289151506014
2.29042501221299	0.0474410477846685
2.29164631167562	0.0725064760086332
2.29286761113825	0.0410864767872654
2.29408891060088	0.0189867092434399
2.29531021006351	0.0903127473253804
2.29653150952614	0.0301541283741132
2.29775280898876	0.0633513346332538
2.29897410845139	0.0129947332607879
2.30019540791402	0.0832012221984625
2.30141670737665	0.0176832853999804
2.30263800683928	0.0315758978585962
2.30385930630191	0.0485182394213735
2.30508060576453	0.0865362648142431
2.30630190522716	0.0129897495937131
2.30752320468979	0.0544918710771965
2.30874450415242	0.0482778645946908
2.30996580361505	0.0420040523362125
2.31118710307768	0.0588650131439661
2.3124084025403	0.00811540541730633
2.31362970200293	0.00791423111426572
2.31485100146556	0.0347921041879131
2.31607230092819	0.0207254777412778
2.31729360039082	0.081680500925189
2.31851489985344	0.0224726980697779
2.31973619931607	0.0369292524469329
2.3209574987787	0.0348639036849117
2.32217879824133	0.0383436820516299
2.32340009770396	0.056789958063913
2.32462139716659	0.0315544535849379
2.32584269662921	0.0118739618218291
2.32706399609184	0.0786313366119704
2.32828529555447	0.00574759222656757
2.3295065950171	0.0272121732399197
2.33072789447973	0.0815383425759544
2.33194919394235	0.0299774748897001
2.33317049340498	0.0652529746331307
2.33439179286761	0.0249287856034525
2.33561309233024	0.0401960907935659
2.33683439179287	0.045675131702098
2.3380556912555	0.0152760615061802
2.33927699071812	0.0491613621834393
2.34049829018075	0.0163521363855002
2.34171958964338	0.0302033748653259
2.34294088910601	0.0608810399017707
2.34416218856864	0.0501679760042051
2.34538348803127	0.077773400722492
2.34660478749389	0.0262782749319528
2.34782608695652	0.0454830239206034
2.34904738641915	0.0210296114431271
2.35026868588178	0.0578886686035059
2.35148998534441	0.0601225505266776
2.35271128480704	0.0742780341464931
2.35393258426966	0.0494952426787838
2.35515388373229	0.0360035696551398
2.35637518319492	0.0770364608797477
2.35759648265755	0.0268530025602907
2.35881778212018	0.0279180770467685
2.3600390815828	0.0280691008353349
2.36126038104543	0.0514635567394093
2.36248168050806	0.030164881285291
2.36370297997069	0.0522581002223971
2.36492427943332	0.00667996232936744
2.36614557889595	0.00854614190110069
2.36736687835857	0.00393342201917796
2.3685881778212	0.0444232052443821
2.36980947728383	0.0536397969060678
2.37103077674646	0.0273143335135676
2.37225207620909	0.0633225528359636
2.37347337567172	0.0336957087802067
2.37469467513434	0.049243540985841
2.37591597459697	0.0570577804308799
2.3771372740596	0.0297555042349093
2.37835857352223	0.0601317518203081
2.37957987298486	0.0181153528726469
2.38080117244748	0.0180045938855209
2.38202247191011	0.0333840450452839
2.38324377137274	0.0280771172286188
2.38446507083537	0.0507538530301858
2.385686370298	0.030334107313183
2.38690766976063	0.02470473056389
2.38812896922325	0.0160423737228161
2.38935026868588	0.0687869652299271
2.39057156814851	0.0207380377725378
2.39179286761114	0.0607580166021719
2.39301416707377	0.0391156216539185
2.39423546653639	0.0888561157958235
2.39545676599902	0.0352793331590332
2.39667806546165	0.0312024657953326
2.39789936492428	0.0384107044088767
2.39912066438691	0.00986950221110513
2.40034196384954	0.0283411496985884
2.40156326331216	0.0472317167041706
2.40278456277479	0.0138311353346725
2.40400586223742	0.0253040383610542
2.40522716170005	0.0646878391772828
2.40644846116268	0.0427991868964937
2.40766976062531	0.0746686310069664
2.40889106008793	0.104889802806035
2.41011235955056	0.051038145574475
2.41133365901319	0.028768695241431
2.41255495847582	0.115858049870567
2.41377625793845	0.0949023449479305
2.41499755740108	0.0499402977522261
2.4162188568637	0.0962648253117659
2.41744015632633	0.0418185312969521
2.41866145578896	0.0735469015463153
2.41988275525159	0.0713344969549551
2.42110405471422	0.111552969816453
2.42232535417684	0.0759786001392418
2.42354665363947	0.0784839929718774
2.4247679531021	0.0878462397105818
2.42598925256473	0.100984418729396
2.42721055202736	0.0938832830873566
2.42843185148999	0.0787153555045272
2.42965315095261	0.0233939845771627
2.43087445041524	0.0647841377869838
2.43209574987787	0.0873323193220431
2.4333170493405	0.0819231737629758
2.43453834880313	0.0952631868304231
2.43575964826576	0.0807151522344628
2.43698094772838	0.0899908028691223
2.43820224719101	0.0646015363386545
2.43942354665364	0.0291576125952313
2.44064484611627	0.101545718748218
2.4418661455789	0.060549973898977
2.44308744504152	0.0691996164150944
2.44430874450415	0.0502016957006992
2.44553004396678	0.0592109069809502
2.44675134342941	0.0502374215025264
2.44797264289204	0.111126660636827
2.44919394235467	0.0705623087539857
2.45041524181729	0.0338715154306402
2.45163654127992	0.0549838302049913
2.45285784074255	0.0466057185167067
2.45407914020518	0.0473372574389223
2.45530043966781	0.0588738113538031
2.45652173913044	0.0248882421713889
2.45774303859306	0.0933934035288308
2.45896433805569	0.106896443898948
2.46018563751832	0.0445683993334077
2.46140693698095	0.0304981799961329
2.46262823644358	0.047802119220407
2.4638495359062	0.043851426970443
2.46507083536883	0.0581369707823258
2.46629213483146	0.033641844119877
2.46751343429409	0.0136980592390517
2.46873473375672	0.0509788273052629
2.46995603321935	0.0672502899458805
2.47117733268197	0.0411372449066354
2.4723986321446	0.101789495355272
2.47361993160723	0.0544149439115782
2.47484123106986	0.0819389763870315
2.47606253053249	0.0591334587944397
2.47728382999512	0.0357271032576026
2.47850512945774	0.0478387341209153
2.47972642892037	0.0518104260989265
2.480947728383	0.102066313469411
2.48216902784563	0.0672958133055136
2.48339032730826	0.074522333606313
2.48461162677088	0.085147166221202
2.48583292623351	0.0953436168981279
2.48705422569614	0.0717686852320328
2.48827552515877	0.107697511422549
2.4894968246214	0.0854714768199497
2.49071812408403	0.0702895460023253
2.49193942354665	0.0952583579586264
2.49316072300928	0.0932744754046277
2.49438202247191	0.0709610641073829
2.49560332193454	0.0976379677363617
2.49682462139717	0.0898275112113683
2.4980459208598	0.131553618719552
2.49926722032242	0.0737456076286758
2.50048851978505	0.115369242926425
2.50170981924768	0.100763845257924
2.50293111871031	0.115810623235305
2.50415241817294	0.138102487259121
2.50537371763556	0.144891505855852
2.50659501709819	0.0785979430433337
2.50781631656082	0.0945815007608597
2.50903761602345	0.0469246473790331
2.51025891548608	0.126061536736665
2.51148021494871	0.0621116929239411
2.51270151441133	0.0686728191660725
2.51392281387396	0.123890383370391
2.51514411333659	0.103822536589394
2.51636541279922	0.134693554166679
2.51758671226185	0.0491868898342658
2.51880801172448	0.107841719364519
2.5200293111871	0.152756846381147
2.52125061064973	0.118339573562754
2.52247191011236	0.138883573203205
2.52369320957499	0.146976476953057
2.52491450903762	0.184907167931847
2.52613580850024	0.146337760389705
2.52735710796287	0.140860067237289
2.5285784074255	0.118982915636693
2.52979970688813	0.161741077751537
2.53102100635076	0.209938306635527
2.53224230581339	0.172305367853932
2.53346360527601	0.203750391850607
2.53468490473864	0.214531742331709
2.53590620420127	0.220186529708177
2.5371275036639	0.245270928718937
2.53834880312653	0.206560999135392
2.53957010258916	0.223155383404916
2.54079140205178	0.283722712562407
2.54201270151441	0.262305046819187
2.54323400097704	0.297595733879813
2.54445530043967	0.292329831163311
2.5456765999023	0.23056082225179
2.54689789936492	0.280399010506956
2.54811919882755	0.287485701324866
2.54934049829018	0.308381193311606
2.55056179775281	0.292996395315466
2.55178309721544	0.312489662441064
2.55300439667807	0.299777986370731
2.55422569614069	0.315512916922929
2.55544699560332	0.388034876948039
2.55666829506595	0.339320865032789
2.55788959452858	0.372330418527941
2.55911089399121	0.412594759279914
2.56033219345384	0.394804199313141
2.56155349291646	0.380543420647003
2.56277479237909	0.449336552870262
2.56399609184172	0.389265612553614
2.56521739130435	0.420027148249446
2.56643869076698	0.442526025782089
2.5676599902296	0.394609979669065
2.56888128969223	0.436463120935847
2.57010258915486	0.454703399568213
2.57132388861749	0.451498103558863
2.57254518808012	0.471601560762133
2.57376648754275	0.41849355980512
2.57498778700537	0.446398483720207
2.576209086468	0.426902353137038
2.57743038593063	0.419758135646187
2.57865168539326	0.461921789369802
2.57987298485589	0.470126154729834
2.58109428431852	0.46785555830786
2.58231558378114	0.401711780969416
2.58353688324377	0.411243251309696
2.5847581827064	0.435048593949675
2.58597948216903	0.386480106511952
2.58720078163166	0.363298788638126
2.58842208109428	0.366292961332715
2.58964338055691	0.379571384421956
2.59086468001954	0.36227086968789
2.59208597948217	0.366445839160262
2.5933072789448	0.387269788403821
2.59452857840743	0.350926755113514
2.59574987787005	0.335669768694576
2.59697117733268	0.335517048393267
2.59819247679531	0.364676046991025
2.59941377625794	0.352099062575323
2.60063507572057	0.326545043649923
2.6018563751832	0.311240584013461
2.60307767464582	0.318856617764165
2.60429897410845	0.313046668007503
2.60552027357108	0.307145992282904
2.60674157303371	0.309863500966671
2.60796287249634	0.307221392413956
2.60918417195896	0.33297242531923
2.61040547142159	0.277960358843527
2.61162677088422	0.29946805863272
2.61284807034685	0.27970786982114
2.61406936980948	0.31261932007995
2.61529066927211	0.300570518503412
2.61651196873473	0.307700495294142
2.61773326819736	0.284591119468282
2.61895456765999	0.263258678506184
2.62017586712262	0.278334953082253
2.62139716658525	0.284530166994821
2.62261846604788	0.281971209383163
2.6238397655105	0.246431769435355
2.62506106497313	0.25955667196683
2.62628236443576	0.241780787051573
2.62750366389839	0.241355482638618
2.62872496336102	0.188509842106511
2.62994626282364	0.218215988344904
2.63116756228627	0.215893865773764
2.6323888617489	0.222991103062181
2.63361016121153	0.213723464527596
2.63483146067416	0.199530106967044
2.63605276013679	0.165515368013425
2.63727405959941	0.156137203206284
2.63849535906204	0.176001629761914
2.63971665852467	0.157573067559169
2.6409379579873	0.150184440722235
2.64215925744993	0.147429536860258
2.64338055691256	0.130303057442332
2.64460185637518	0.141504805508661
2.64582315583781	0.095153678453589
2.64704445530044	0.118608929725516
2.64826575476307	0.138319626797866
2.6494870542257	0.0700378753353562
2.65070835368832	0.0923663788680476
2.65192965315095	0.0637262293261181
2.65315095261358	0.0774849828948358
2.65437225207621	0.0956601268981408
2.65559355153884	0.0947284139408161
2.65681485100147	0.0428972058174234
2.65803615046409	0.0675796187607514
2.65925744992672	0.102560268625977
2.66047874938935	0.0464791418695354
2.66170004885198	0.0774595863168072
2.66292134831461	0.0633019808467483
2.66414264777724	0.0634782327149614
2.66536394723986	0.0643459015297361
2.66658524670249	0.0364642319155471
2.66780654616512	0.0415165253037486
2.66902784562775	0.0496962800223568
2.67024914509038	0.0458273683652607
2.671470444553	0.0661202020662528
2.67269174401563	0.038052640425274
2.67391304347826	0.0540813204427444
2.67513434294089	0.0555769249178848
2.67635564240352	0.011421261771983
2.67757694186615	0.0209591849608256
2.67879824132877	0.0793560631957868
2.6800195407914	0.0574148737093395
2.68124084025403	0.0525088716927426
2.68246213971666	0.0350938524824862
2.68368343917929	0.0300937404724622
2.68490473864192	0.041396254564418
2.68612603810454	0.0331259876367362
2.68734733756717	0.0156087873334464
2.6885686370298	0.0225040103478971
2.68978993649243	0.0258527817813171
2.69101123595506	0.0311383687525104
2.69223253541768	0.0225285060744649
2.69345383488031	0.0165273837463762
2.69467513434294	0.0218495303633854
2.69589643380557	0.04797460921877
2.6971177332682	0.00239679502668647
2.69833903273083	0.0294734197899141
2.69956033219345	0.062388101952454
2.70078163165608	0.0286991265128181
2.70200293111871	0.0533822607125513
2.70322423058134	0.00604117916657353
2.70444553004397	0.0371266989925403
2.7056668295066	0.0428000391152289
2.70688812896922	0.0206335469131308
2.70810942843185	0.0359494472235624
2.70933072789448	0.0410063022993161
2.71055202735711	0.0206756168451963
2.71177332681974	0.0206436819079083
2.71299462628236	0.0501620904006452
2.71421592574499	0.0444695794862173
2.71543722520762	0.0261223263593674
2.71665852467025	0.0301821568779576
2.71787982413288	0.0659629492951922
2.71910112359551	0.0260823678031838
2.72032242305813	0.0224363572153039
2.72154372252076	0.0406748696253203
2.72276502198339	0.0770424308384932
2.72398632144602	0.0294582588973772
2.72520762090865	0.0229969489603578
2.72642892037128	0.0376531028048858
2.7276502198339	0.0406890053170694
2.72887151929653	0.0265313585360566
2.73009281875916	0.0432253706215505
2.73131411822179	0.0458119783569756
2.73253541768442	0.0328693098165854
2.73375671714704	0.0702832173251582
2.73497801660967	0.0215567779940361
2.7361993160723	0.0402558816269337
2.73742061553493	0.0220724560932783
2.73864191499756	0.0181199704456588
2.73986321446019	0.0281353125876593
2.74108451392281	0.0473151026161182
2.74230581338544	0.0432032627734631
2.74352711284807	0.0446199681864252
2.7447484123107	0.0369119382467256
2.74596971177333	0.0684752713534514
2.74719101123596	0.0240870223819903
2.74841231069858	0.0111309295062265
2.74963361016121	0.0337834682394585
2.75085490962384	0.0318281939371244
2.75207620908647	0.0116752566788444
2.7532975085491	0.0458516417718821
2.75451880801172	0.0443500695652217
2.75574010747435	0.0236661984692404
2.75696140693698	0.0114250746461717
2.75818270639961	0.0235940583438679
2.75940400586224	0.023606017974309
2.76062530532487	0.0523122599389665
2.76184660478749	0.0808645384143192
2.76306790425012	0.0238572802116637
2.76428920371275	0.0497955040821287
2.76551050317538	0.0647792961120581
2.76673180263801	0.0533162554530698
2.76795310210064	0.0204349541184951
2.76917440156326	0.0328922941894435
2.77039570102589	0.0173894111859036
2.77161700048852	0.0256862936611357
2.77283829995115	0.0212567074006095
2.77405959941378	0.0501543436033194
2.7752808988764	0.0457559075524158
2.77650219833903	0.0358675120645178
2.77772349780166	0.0531078939446604
2.77894479726429	0.0155403839382982
2.78016609672692	0.0605838096389539
2.78138739618955	0.0706255215827324
2.78260869565217	0.0417517429454268
2.7838299951148	0.0127801220378269
2.78505129457743	0.0487489706493768
2.78627259404006	0.0196503216100121
2.78749389350269	0.00648308054597319
2.78871519296532	0.0372026370110641
2.78993649242794	0.0312426751192046
2.79115779189057	0.00782283672720453
2.7923790913532	0.0260085015948632
2.79360039081583	0.0535662029573732
2.79482169027846	0.0275849495341953
2.79604298974109	0.0642444933522905
2.79726428920371	0.0578928849588488
2.79848558866634	0.0234256587113532
2.79970688812897	0.0482058698254047
2.8009281875916	0.0241913610318498
2.80214948705423	0.0225753914589537
2.80337078651685	0.0457020096739706
2.80459208597948	0.0497169461911268
2.80581338544211	0.0676508464036039
2.80703468490474	0.0399342224493479
2.80825598436737	0.00435511521558604
2.80947728383	0.029522796357913
2.81069858329262	0.050286348837618
2.81191988275525	0.0244932776498611
2.81314118221788	0.0229816535775593
2.81436248168051	0.0345209739045747
2.81558378114314	0.0343755443691762
2.81680508060576	0.0462398326662197
2.81802638006839	0.033424603205018
2.81924767953102	0.0669681145614015
2.82046897899365	0.0317085162779314
2.82169027845628	0.0228601234569654
2.82291157791891	0.0474619894607127
2.82413287738153	0.0414421775674264
2.82535417684416	0.072718353948814
2.82657547630679	0.0459220497244025
2.82779677576942	0.0302307080506574
2.82901807523205	0.0480039563740584
2.83023937469468	0.0302398874904818
2.8314606741573	0.0410278458623214
2.83268197361993	0.034988558338215
2.83390327308256	0.00633560980751261
2.83512457254519	0.0334364811322783
2.83634587200782	0.0491952457024904
2.83756717147044	0.0301872803112291
2.83878847093307	0.0727069846489572
2.8400097703957	0.0325650435915953
2.84123106985833	0.0449330741682004
2.84245236932096	0.0508337560606043
2.84367366878359	0.0261332637142053
2.84489496824621	0.0348499170371021
2.84611626770884	0.052167571442375
2.84733756717147	0.0357541822185727
2.8485588666341	0.0177907638640082
2.84978016609673	0.085808235851935
2.85100146555936	0.0160396721511889
2.85222276502198	0.0349273400826988
2.85344406448461	0.0263555612549085
2.85466536394724	0.036175153394793
2.85588666340987	0.0491965801158912
2.8571079628725	0.0302006396463976
2.85832926233513	0.0324628500099252
2.85955056179775	0.0251139854717441
2.86077186126038	0.0195484787374942
2.86199316072301	0.0444177865756051
2.86321446018564	0.0535724876988637
2.86443575964827	0.00931998418737285
2.86565705911089	0.00692188683217958
2.86687835857352	0.0268247768960452
2.86809965803615	0.0539338650456464
2.86932095749878	0.0203986189271749
2.87054225696141	0.0184199073939786
2.87176355642404	0.0810649761029662
2.87298485588666	0.0506281715538386
2.87420615534929	0.0423557403499313
2.87542745481192	0.0401420543376905
2.87664875427455	0.0714905954142291
2.87787005373718	0.0451609790132411
2.8790913531998	0.0986488896257961
2.88031265266243	0.0307087952056935
2.88153395212506	0.0407125658522317
2.88275525158769	0.0820642483336197
2.88397655105032	0.082844352184566
2.88519785051295	0.0678812059089826
2.88641914997557	0.073353527693766
2.8876404494382	0.075519975594787
2.88886174890083	0.019664251997257
2.89008304836346	0.0764370378314865
2.89130434782609	0.0635788333043828
2.89252564728872	0.0496390023817253
2.89374694675134	0.0385819894647369
2.89496824621397	0.0521524383701994
2.8961895456766	0.0923457153684085
2.89741084513923	0.0542760715445227
2.89863214460186	0.0579435078262656
2.89985344406448	0.0589160889393846
2.90107474352711	0.0850705909931887
2.90229604298974	0.0924058018609984
2.90351734245237	0.0413906815979926
2.904738641915	0.083952283387413
2.90595994137763	0.0545105839916622
2.90718124084025	0.0402487198528661
2.90840254030288	0.0734519352088949
2.90962383976551	0.0462227222335996
2.91084513922814	0.0304965387336416
2.91206643869077	0.0157778961768905
2.9132877381534	0.0662765488491314
2.91450903761602	0.0298595484672919
2.91573033707865	0.0749218549730991
2.91695163654128	0.0415446789430496
2.91817293600391	0.0350382116018455
2.91939423546654	0.0107148768408715
2.92061553492917	0.0622854412069827
2.92183683439179	0.00903865611878276
2.92305813385442	0.0178337602532348
2.92427943331705	0.0483158033715119
2.92550073277968	0.0547700344984116
2.92672203224231	0.0686848004199823
2.92794333170493	0.0460837166861637
2.92916463116756	0.0471022181336197
2.93038593063019	0.0630392813890301
2.93160723009282	0.0149266639512492
2.93282852955545	0.0545481958899142
2.93404982901808	0.00895426821604826
2.9352711284807	0.0273659070674707
2.93649242794333	0.0419863963807045
2.93771372740596	0.012916996299414
2.93893502686859	0.0281057664519668
2.94015632633122	0.0259597676005198
2.94137762579384	0.0207182190935717
[truncated: 48 more rows]
