# Supplementary material for: Nanoscale magnonic Fabry-Pérot resonator for low-loss spin-wave manipulation
Source: Nat Commun. 2021 Apr 16;12:2293. doi: 10.1038/s41467-021-22520-6 (PMC8052321; doi:10.1038/s41467-021-22520-6)
Supplement: Supplementary file 4 — Source Data [file 41467_2021_22520_MOESM4_ESM.zip › Source data/FigS15/FigS15b_-10mT.txt]

0.5	0.161680740795069
0.501221299462628	0.289978117129966
0.502442598925256	0.0687713191409791
0.503663898387885	0.0520800608845622
0.504885197850513	0.143797551905878
0.506106497313141	0.187844786192128
0.507327796775769	0.231681323194167
0.508549096238398	0.123861043956541
0.509770395701026	0.166839774445934
0.510991695163654	0.119194917794323
0.512212994626282	0.137452644516472
0.513434294088911	0.192688019685559
0.514655593551539	0.269958668419899
0.515876893014167	0.156238213325486
0.517098192476795	0.182109171470742
0.518319491939424	0.0733070982717731
0.519540791402052	0.0829565862619603
0.52076209086468	0.257698375952948
0.521983390327308	0.216446636662025
0.523204689789937	0.0254360910860657
0.524425989252565	0.105671185931922
0.525647288715193	0.0816726795715838
0.526868588177821	0.216725309203632
0.528089887640449	0.171492701311076
0.529311187103078	0.121542304081435
0.530532486565706	0.197778865657725
0.531753786028334	0.340405561652165
0.532975085490962	0.35557059148726
0.534196384953591	0.21594577711289
0.535417684416219	0.0487853479481719
0.536638983878847	0.16187133431724
0.537860283341475	0.101891972382688
0.539081582804104	0.157934267973143
0.540302882266732	0.0756425044429189
0.54152418172936	0.109175990549694
0.542745481191988	0.15088892824771
0.543966780654616	0.215761598717937
0.545188080117245	0.201793394146106
0.546409379579873	0.153443626283513
0.547630679042501	0.182192818508557
0.548851978505129	0.236072624256862
0.550073277967758	0.268663435962991
0.551294577430386	0.113727597372029
0.552515876893014	0.0690347761505931
0.553737176355642	0.19115597983672
0.554958475818271	0.146812025446644
0.556179775280899	0.0924573421916253
0.557401074743527	0.0935305404565696
0.558622374206155	0.089567561778323
0.559843673668784	0.120379205197059
0.561064973131412	0.300526503881189
0.56228627259404	0.0325816413288535
0.563507572056668	0.0244076080156153
0.564728871519297	0.119149882621983
0.565950170981925	0.0854715918290662
0.567171470444553	0.137065983518534
0.568392769907181	0.0506766291697514
0.56961406936981	0.25819122484798
0.570835368832438	0.0174203622299308
0.572056668295066	0.13067954128181
0.573277967757694	0.201438309008645
0.574499267220322	0.238262440913133
0.575720566682951	0.0872033666834142
0.576941866145579	0.145305797110403
0.578163165608207	0.134178641217725
0.579384465070835	0.0733618948999009
0.580605764533464	0.0908204213498539
0.581827063996092	0.114794103794695
0.58304836345872	0.207310296191217
0.584269662921348	0.0802110472974889
0.585490962383977	0.0378712190209822
0.586712261846605	0.10445826951904
0.587933561309233	0.16009716277511
0.589154860771861	0.198690787873743
0.590376160234489	0.0360749701676994
0.591597459697118	0.0400134154975178
0.592818759159746	0.103931973301525
0.594040058622374	0.0692854358525946
0.595261358085002	0.126776480696904
0.596482657547631	0.178980974813017
0.597703957010259	0.202753919367123
0.598925256472887	0.113242069136688
0.600146555935515	0.0356725523239831
0.601367855398144	0.041455388705968
0.602589154860772	0.0643670788357503
0.6038104543234	0.0067844069443179
0.605031753786028	0.141988753987819
0.606253053248657	0.14491414575603
0.607474352711285	0.029965999028432
0.608695652173913	0.115978594642019
0.609916951636541	0.0936033802633815
0.61113825109917	0.206324790321595
0.612359550561798	0.382261622429731
0.613580850024426	0.0452500175326051
0.614802149487054	0.0658271966212849
0.616023448949682	0.0600885843797056
0.617244748412311	0.108339851652356
0.618466047874939	0.204533543076264
0.619687347337567	0.067950960401962
0.620908646800195	0.156436875194475
0.622129946262824	0.0684753287210722
0.623351245725452	0.153978721873332
0.62457254518808	0.139308236236655
0.625793844650708	0.0462858764545482
0.627015144113337	0.183461819618252
0.628236443575965	0.0728131114988132
0.629457743038593	0.113602949062037
0.630679042501221	0.20778601114557
0.63190034196385	0.104402125085615
0.633121641426478	0.0821096902171674
0.634342940889106	0.0530458630707466
0.635564240351734	0.0529430182999385
0.636785539814362	0.160186775330101
0.638006839276991	0.158698148666592
0.639228138739619	0.0346946312628467
0.640449438202247	0.144083124027205
0.641670737664875	0.0904846575112538
0.642892037127504	0.117388840102537
0.644113336590132	0.124986819695984
0.64533463605276	0.123272002681534
0.646555935515388	0.0826099011119682
0.647777234978017	0.0889412347762274
0.648998534440645	0.102128045397586
0.650219833903273	0.0904259661742959
0.651441133365901	0.124216002304419
0.65266243282853	0.164517006310138
0.653883732291158	0.106454905315974
0.655105031753786	0.106924699218817
0.656326331216414	0.0171465780120991
0.657547630679042	0.0916412845221503
0.658768930141671	0.123412153720575
0.659990229604299	0.101094832520825
0.661211529066927	0.0844894964969694
0.662432828529555	0.0816717553379098
0.663654127992184	0.138570770218983
0.664875427454812	0.203450438275151
0.66609672691744	0.0975867286049783
0.667318026380068	0.0925641390813338
0.668539325842697	0.0189375543201228
0.669760625305325	0.0993684047034388
0.670981924767953	0.17604131767596
0.672203224230581	0.108150656470907
0.67342452369321	0.0936251388751397
0.674645823155838	0.160896955278535
0.675867122618466	0.150407800672871
0.677088422081094	0.0909997869300434
0.678309721543722	0.0776924252306343
0.679531021006351	0.104317550116804
0.680752320468979	0.156367085629913
0.681973619931607	0.052232907487515
0.683194919394235	0.0347187291653885
0.684416218856864	0.100035528417511
0.685637518319492	0.202722121936714
0.68685881778212	0.0361192869601408
0.688080117244748	0.214495352669417
0.689301416707377	0.110522643628278
0.690522716170005	0.142033143673089
0.691744015632633	0.0841292335487552
0.692965315095261	0.153721192882448
0.69418661455789	0.106230355533058
0.695407914020518	0.156171629893683
0.696629213483146	0.139866858614146
0.697850512945774	0.0797627865416511
0.699071812408403	0.0306221970467715
0.700293111871031	0.132989731937846
0.701514411333659	0.14410863995162
0.702735710796287	0.121332510621255
0.703957010258915	0.0767839215682554
0.705178309721544	0.101990444870915
0.706399609184172	0.11015788870762
0.7076209086468	0.0532680161764671
0.708842208109428	0.0666541941974164
0.710063507572057	0.210567939104144
0.711284807034685	0.0977748145542527
0.712506106497313	0.039769955246192
0.713727405959941	0.0347334453977719
0.71494870542257	0.0596209266628589
0.716170004885198	0.0691489973562047
0.717391304347826	0.057281475633235
0.718612603810454	0.0562575613926413
0.719833903273082	0.113479124242058
0.721055202735711	0.147706805746559
0.722276502198339	0.166566437280294
0.723497801660967	0.164613417990621
0.724719101123595	0.151394392181547
0.725940400586224	0.0802623449322458
0.727161700048852	0.113520831917567
0.72838299951148	0.132469071133691
0.729604298974109	0.0502892092698792
0.730825598436737	0.148182920117556
0.732046897899365	0.142756770214286
0.733268197361993	0.0935539520857014
0.734489496824621	0.0308442121850778
0.73571079628725	0.254920037895494
0.736932095749878	0.0217220857502451
0.738153395212506	0.0715109429033082
0.739374694675134	0.019236430058486
0.740595994137763	0.0986246010257426
0.741817293600391	0.0698690579448049
0.743038593063019	0.0235091321549435
0.744259892525647	0.0398303425200321
0.745481191988276	0.0627038863472748
0.746702491450904	0.111733478129711
0.747923790913532	0.11196518473685
0.74914509037616	0.0444661957637934
0.750366389838788	0.0388143508017743
0.751587689301417	0.0914393045264202
0.752808988764045	0.0569391747827466
0.754030288226673	0.0260630942776505
0.755251587689301	0.0417527262725166
0.75647288715193	0.0876562655548621
0.757694186614558	0.112372389452536
0.758915486077186	0.0097033080605155
0.760136785539814	0.154993433562345
0.761358085002443	0.0541616689909608
0.762579384465071	0.0614019071597259
0.763800683927699	0.0830540352507944
0.765021983390327	0.102186531315819
0.766243282852956	0.0909721701223649
0.767464582315584	0.0887818425263691
0.768685881778212	0.064078022162502
0.76990718124084	0.0533626527098963
0.771128480703469	0.112234779951999
0.772349780166097	0.0492975417348161
0.773571079628725	0.181332210705682
0.774792379091353	0.10717151792673
0.776013678553981	0.104393266437811
0.77723497801661	0.017074507444888
0.778456277479238	0.0974477246251035
0.779677576941866	0.0768944502571844
0.780898876404494	0.0287591147817957
0.782120175867123	0.0376228176868466
0.783341475329751	0.136643898805304
0.784562774792379	0.0968831372297611
0.785784074255007	0.109926661053204
0.787005373717636	0.0949463222881898
0.788226673180264	0.0466498561977987
0.789447972642892	0.0931952626358711
0.79066927210552	0.0636013437117314
0.791890571568149	0.163532882356126
0.793111871030777	0.0706683855126025
0.794333170493405	0.0752938314233198
0.795554469956033	0.0878644533669703
0.796775769418661	0.0620030130848244
0.79799706888129	0.0615483398983749
0.799218368343918	0.0649689388263784
0.800439667806546	0.132003081040561
0.801660967269174	0.0457264829190623
0.802882266731803	0.0713208380081516
0.804103566194431	0.0254737411122532
0.805324865657059	0.0528883948781459
0.806546165119687	0.101778220444471
0.807767464582316	0.0610988570976749
0.808988764044944	0.0663863732728351
0.810210063507572	0.0916716889783329
0.8114313629702	0.049791316827216
0.812652662432829	0.058106583175728
0.813873961895457	0.110984137469305
0.815095261358085	0.0648923451819435
0.816316560820713	0.0380164229872888
0.817537860283341	0.0554635198493298
0.81875915974597	0.103971054548052
0.819980459208598	0.0693559289358372
0.821201758671226	0.0318748162699975
0.822423058133854	0.073368473655266
0.823644357596483	0.0552130187435799
0.824865657059111	0.148892946020845
0.826086956521739	0.0799174499883305
0.827308255984367	0.141965501766651
0.828529555446996	0.0648972732120765
0.829750854909624	0.0537054341021184
0.830972154372252	0.0432670061992939
0.83219345383488	0.0707677522029469
0.833414753297508	0.0399957554219707
0.834636052760137	0.132422649129588
0.835857352222765	0.0179121069696728
0.837078651685393	0.107449448045198
0.838299951148021	0.0711045139570006
0.83952125061065	0.0447256789394006
0.840742550073278	0.00878667899227564
0.841963849535906	0.0424280628549666
0.843185148998534	0.0778009488055159
0.844406448461163	0.11951139219861
0.845627747923791	0.0518429263465991
0.846849047386419	0.0724157865319552
0.848070346849047	0.0491112579842351
0.849291646311676	0.0179527316459367
0.850512945774304	0.0484880546117124
0.851734245236932	0.0722465400602534
0.85295554469956	0.0577451040995035
0.854176844162189	0.0314381770298232
0.855398143624817	0.0024685331967093
0.856619443087445	0.105475122269637
0.857840742550073	0.061021184283696
0.859062042012702	0.0188339232954331
0.86028334147533	0.0547315149644024
0.861504640937958	0.0143461651451642
0.862725940400586	0.0608015341174629
0.863947239863214	0.0528887360072993
0.865168539325843	0.0878449665220547
0.866389838788471	0.0564195849147773
0.867611138251099	0.112934390781517
0.868832437713727	0.0509043383111744
0.870053737176356	0.0596657989582508
0.871275036638984	0.0629341430776792
0.872496336101612	0.0508265897406092
0.87371763556424	0.0240018111904664
0.874938935026869	0.013216390899409
0.876160234489497	0.0503930259716094
0.877381533952125	0.0260628464139606
0.878602833414753	0.024335624214198
0.879824132877381	0.0472269616729861
0.88104543234001	0.0714417961175739
0.882266731802638	0.0751799138651309
0.883488031265266	0.0809781561981501
0.884709330727894	0.0699737679282837
0.885930630190523	0.0295827736681916
0.887151929653151	0.158509708332877
0.888373229115779	0.107776937111616
0.889594528578407	0.0803179944079812
0.890815828041036	0.0189951613334159
0.892037127503664	0.0321991599052895
0.893258426966292	0.117261412367554
0.89447972642892	0.0241150105142856
0.895701025891549	0.0687981286030863
0.896922325354177	0.0568863962545089
0.898143624816805	0.11290435101174
0.899364924279433	0.0805538943081643
0.900586223742062	0.0389745341933743
0.90180752320469	0.0675949738225018
0.903028822667318	0.0426570939209623
0.904250122129946	0.0888334697941181
0.905471421592575	0.0364234046978656
0.906692721055203	0.117286480618987
0.907914020517831	0.0855962348149228
0.909135319980459	0.081416203785761
0.910356619443087	0.0750038931346247
0.911577918905716	0.0689681176540364
0.912799218368344	0.0916883801084767
0.914020517830972	0.034737143189139
0.9152418172936	0.107893713008509
0.916463116756229	0.0451653209158498
0.917684416218857	0.0875804073769111
0.918905715681485	0.0958193560378466
0.920127015144113	0.0509417670981062
0.921348314606742	0.0914611655606608
0.92256961406937	0.0501302869429051
0.923790913531998	0.0816854610417362
0.925012212994626	0.0241392372810982
0.926233512457254	0.044441644255717
0.927454811919883	0.107350487202813
0.928676111382511	0.00773136659117623
0.929897410845139	0.0250682398575131
0.931118710307767	0.0246726916245573
0.932340009770396	0.0311874589570311
0.933561309233024	0.0429756976834699
0.934782608695652	0.0276655734786124
0.93600390815828	0.0318891265029152
0.937225207620909	0.0491680615437072
0.938446507083537	0.0540922693556797
0.939667806546165	0.104615959847054
0.940889106008793	0.0969043274847449
0.942110405471422	0.0882370064442034
0.94333170493405	0.0733204294267675
0.944553004396678	0.0401103803642225
0.945774303859306	0.0592649144741845
0.946995603321935	0.0834844951899028
0.948216902784563	0.039756612570479
0.949438202247191	0.0945883585101676
0.950659501709819	0.170121353029163
0.951880801172447	0.0470629207161676
0.953102100635076	0.0351325393654657
0.954323400097704	0.013002803567235
0.955544699560332	0.0367639603410528
0.95676599902296	0.0426425645399359
0.957987298485589	0.0169981398462568
0.959208597948217	0.0675844905300055
0.960429897410845	0.0687328481284922
0.961651196873473	0.0883319836831077
0.962872496336102	0.0656854505775769
0.96409379579873	0.141677253570789
0.965315095261358	0.0404194743426903
0.966536394723986	0.0512992617852889
0.967757694186615	0.0795847158363074
0.968978993649243	0.0218710645018047
0.970200293111871	0.0315275185265698
0.971421592574499	0.0761915303847514
0.972642892037128	0.103835078119614
0.973864191499756	0.0424386545588912
0.975085490962384	0.103988692222601
0.976306790425012	0.0805750639354112
0.97752808988764	0.0443615707685695
0.978749389350269	0.0269978555417759
0.979970688812897	0.0297997656244223
0.981191988275525	0.0297548439325062
0.982413287738153	0.103463345440593
0.983634587200782	0.0315985314609269
0.98485588666341	0.0760883095234695
0.986077186126038	0.0541315460159878
0.987298485588666	0.107236191719809
0.988519785051295	0.0224620041377281
0.989741084513923	0.0895087461224909
0.990962383976551	0.0616277242964796
0.992183683439179	0.125413412003757
0.993404982901807	0.0686394280613533
0.994626282364436	0.0999732849698563
0.995847581827064	0.0298685010675032
0.997068881289692	0.0740985662365474
0.99829018075232	0.0593915472463431
0.999511480214949	0.0654051780433935
1.00073277967758	0.0976516959187755
1.00195407914021	0.0161163821060333
1.00317537860283	0.132892915887872
1.00439667806546	0.0421860113773434
1.00561797752809	0.0606022274415982
1.00683927699072	0.0327624878917643
1.00806057645335	0.0253009510395894
1.00928187591597	0.0920871403683381
1.0105031753786	0.0626320640702676
1.01172447484123	0.0816034124106002
1.01294577430386	0.0564854903304247
1.01416707376649	0.020094779979035
1.01538837322912	0.0209842542230931
1.01660967269174	0.0190780416526696
1.01783097215437	0.0831594588672684
1.019052271617	0.0200480480723033
1.02027357107963	0.0946530372927145
1.02149487054226	0.0648099543141337
1.02271617000489	0.0525603541818936
1.02393746946751	0.0636423019017839
1.02515876893014	0.0712839999263516
1.02638006839277	0.0598923893111908
1.0276013678554	0.00631363651387946
1.02882266731803	0.0674120038198094
1.03004396678065	0.0305501881356731
1.03126526624328	0.0236728989210912
1.03248656570591	0.0996150650045845
1.03370786516854	0.0374409504952959
1.03492916463117	0.0577189064468828
1.0361504640938	0.0243267640147986
1.03737176355642	0.074014093122702
1.03859306301905	0.0836105120940531
1.03981436248168	0.0961176879961763
1.04103566194431	0.0442604419719426
1.04225696140694	0.125388987547592
1.04347826086957	0.137538238941127
1.04469956033219	0.0615008644861396
1.04592085979482	0.0861325531061729
1.04714215925745	0.0717275563498193
1.04836345872008	0.0845528345479886
1.04958475818271	0.0442448406698736
1.05080605764533	0.0172979851011979
1.05202735710796	0.104424065744887
1.05324865657059	0.0534925270859258
1.05446995603322	0.0198518214218631
1.05569125549585	0.0598332348053521
1.05691255495848	0.0473798017654623
1.0581338544211	0.0966557027448381
1.05935515388373	0.0807081799908863
1.06057645334636	0.0218692155670236
1.06179775280899	0.014364409473439
1.06301905227162	0.0622079617475884
1.06424035173425	0.0472419208747337
1.06546165119687	0.00688115484024839
1.0666829506595	0.0899822563652885
1.06790425012213	0.0646971685140687
1.06912554958476	0.0373774231720543
1.07034684904739	0.00433619059828854
1.07156814851001	0.0360862881195517
1.07278944797264	0.0363222160289053
1.07401074743527	0.0804956619816304
1.0752320468979	0.0512588546316254
1.07645334636053	0.0529720332060654
1.07767464582316	0.137960524455637
1.07889594528578	0.0211265306681298
1.08011724474841	0.016359445100972
1.08133854421104	0.0419732962844199
1.08255984367367	0.0770216669364959
1.0837811431363	0.0546043814224555
1.08500244259893	0.114889304919466
1.08622374206155	0.00878661975612032
1.08744504152418	0.044293195804945
1.08866634098681	0.0361515567833434
1.08988764044944	0.0251367122352347
1.09110893991207	0.0355976727739736
1.09233023937469	0.0290465236688248
1.09355153883732	0.0252613458129867
1.09477283829995	0.0611884157825033
1.09599413776258	0.042962814690354
1.09721543722521	0.00535240100775736
1.09843673668784	0.0545737283054044
1.09965803615046	0.0500326209275718
1.10087933561309	0.0697736500276036
1.10210063507572	0.0645840368337045
1.10332193453835	0.0245150366455366
1.10454323400098	0.100224432496349
1.10576453346361	0.0822067654304535
1.10698583292623	0.0670549413244155
1.10820713238886	0.0994697763323168
1.10942843185149	0.0836813025290292
1.11064973131412	0.0534196385476025
1.11187103077675	0.0295755916386088
1.11309233023937	0.0434543619332007
1.114313629702	0.0386202236526978
1.11553492916463	0.0383237377150507
1.11675622862726	0.099654596912589
1.11797752808989	0.105499432330777
1.11919882755252	0.0723856514595455
1.12042012701514	0.0380106631536251
1.12164142647777	0.0255718978441599
1.1228627259404	0.0345369864051061
1.12408402540303	0.0498039130544468
1.12530532486566	0.0409827915253698
1.12652662432829	0.121354122263636
1.12774792379091	0.0995073406510907
1.12896922325354	0.0766705240713907
1.13019052271617	0.00881209844160584
1.1314118221788	0.0113976505224114
1.13263312164143	0.129571636517443
1.13385442110405	0.0358463707388084
1.13507572056668	0.0330040442194665
1.13629702002931	0.0264117982974049
1.13751831949194	0.0566861786009694
1.13873961895457	0.0549411715629945
1.1399609184172	0.0427550401106542
1.14118221787982	0.0300280208832484
1.14240351734245	0.0341991675874572
1.14362481680508	0.114700275865843
1.14484611626771	0.0455358256380725
1.14606741573034	0.00453384430985064
1.14728871519297	0.0793027299978607
1.14851001465559	0.0556960068705558
1.14973131411822	0.0656701399349362
1.15095261358085	0.0475683058855589
1.15217391304348	0.0633625828807736
1.15339521250611	0.0248937328022798
1.15461651196874	0.0356954152465775
1.15583781143136	0.0492086457037155
1.15705911089399	0.0908484903524351
1.15828041035662	0.0705932085380811
1.15950170981925	0.0191168470469112
1.16072300928188	0.0851670690740617
1.1619443087445	0.0451754345846722
1.16316560820713	0.142416424028901
1.16438690766976	0.013970621763692
1.16560820713239	0.0863613844103312
1.16682950659502	0.0424403528973983
1.16805080605765	0.00166901344094108
1.16927210552027	0.134255755024961
1.1704934049829	0.0667820620435653
1.17171470444553	0.0640049300395227
1.17293600390816	0.031638417210616
1.17415730337079	0.0469199317729949
1.17537860283341	0.0463594862058091
1.17659990229604	0.0440609362866758
1.17782120175867	0.0500485988510368
1.1790425012213	0.0424246924937693
1.18026380068393	0.0547437670408258
1.18148510014656	0.0709225568178249
1.18270639960918	0.0603609267386925
1.18392769907181	0.0213780908787007
1.18514899853444	0.0314158155523695
1.18637029799707	0.0531687581021571
1.1875915974597	0.0379248437002514
1.18881289692233	0.0114958201113563
1.19003419638495	0.0344391658725658
1.19125549584758	0.0743022609747577
1.19247679531021	0.073292045487477
1.19369809477284	0.0354703494287849
1.19491939423547	0.0544683010187797
1.19614069369809	0.022298430803357
1.19736199316072	0.0378489907640204
1.19858329262335	0.00381128027604682
1.19980459208598	0.0310726123884636
1.20102589154861	0.0275733318523098
1.20224719101124	0.0606657462313784
1.20346849047386	0.0332202657516839
1.20468978993649	0.0506808422474657
1.20591108939912	0.0592070032278159
1.20713238886175	0.0687715811993821
1.20835368832438	0.0311482138234639
1.20957498778701	0.0484382474806628
1.21079628724963	0.0747871683242587
1.21201758671226	0.045809289255783
1.21323888617489	0.0373108969236201
1.21446018563752	0.0503326331070689
1.21568148510015	0.0506100272913461
1.21690278456278	0.0531164555538874
1.2181240840254	0.0084557667293482
1.21934538348803	0.0328621518337819
1.22056668295066	0.117234912166738
1.22178798241329	0.0579166011739657
1.22300928187592	0.149513130658877
1.22423058133854	0.0641596675610153
1.22545188080117	0.0194621937819147
1.2266731802638	0.0500863213692672
1.22789447972643	0.035635094866078
1.22911577918906	0.095601790499794
1.23033707865169	0.0502335844362673
1.23155837811431	0.066016496254462
1.23277967757694	0.11081652161558
1.23400097703957	0.0676545546804234
1.2352222765022	0.0328078840813272
1.23644357596483	0.0120648149837917
1.23766487542746	0.0332269052264246
1.23888617489008	0.0432977648117336
1.24010747435271	0.0382440373650325
1.24132877381534	0.042112327534513
1.24255007327797	0.0399153085325198
1.2437713727406	0.10255302318464
1.24499267220322	0.0588281874936582
1.24621397166585	0.0417683288919658
1.24743527112848	0.0323968109866075
1.24865657059111	0.0588929073074347
1.24987787005374	0.0412655913374192
1.25109916951637	0.0287357496577734
1.25232046897899	0.0349204919289765
1.25354176844162	0.118613061633945
1.25476306790425	0.0623482350191768
1.25598436736688	0.00880937369271403
1.25720566682951	0.0639676250979462
1.25842696629214	0.03974922861566
1.25964826575476	0.0388562337794205
1.26086956521739	0.0506445198855792
1.26209086468002	0.0374187412675159
1.26331216414265	0.0385291062277079
1.26453346360528	0.0404493649409669
1.2657547630679	0.0992601670445199
1.26697606253053	0.0537157029173453
1.26819736199316	0.0757622008652336
1.26941866145579	0.0273713048414503
1.27063996091842	0.0272715146462018
1.27186126038105	0.0494066951990042
1.27308255984367	0.00644786665990931
1.2743038593063	0.0658387724657211
1.27552515876893	0.101916567754411
1.27674645823156	0.0610449532848769
1.27796775769419	0.0838052447002769
1.27918905715682	0.0184544852312168
1.28041035661944	0.081579357861673
1.28163165608207	0.0165380629091598
1.2828529555447	0.0355276018315515
1.28407425500733	0.0213500023493443
1.28529555446996	0.0815874719375291
1.28651685393258	0.019382805923408
1.28773815339521	0.0752296225774562
1.28895945285784	0.0381813548426637
1.29018075232047	0.0226759035217718
1.2914020517831	0.0811311950294811
1.29262335124573	0.0334173867885043
1.29384465070835	0.0260117668553695
1.29506595017098	0.0588135484940264
1.29628724963361	0.0593260416278534
1.29750854909624	0.0485617230240935
1.29872984855887	0.0536563718043794
1.29995114802149	0.0508435382283973
1.30117244748412	0.096332495158245
1.30239374694675	0.0784556118340989
1.30361504640938	0.0422176740632842
1.30483634587201	0.0195425407171443
1.30605764533464	0.037041314967432
1.30727894479726	0.0107498430265161
1.30850024425989	0.0862054062253902
1.30972154372252	0.0551592594706211
1.31094284318515	0.0765068207729376
1.31216414264778	0.031114457622946
1.31338544211041	0.0191266413542812
1.31460674157303	0.0930380527877928
1.31582804103566	0.0977521369670479
1.31704934049829	0.0519848720738659
1.31827063996092	0.0400572732954766
1.31949193942355	0.0405206587836871
1.32071323888618	0.0968460550501145
1.3219345383488	0.0588589183370243
1.32315583781143	0.0515712995281649
1.32437713727406	0.0647915791889501
1.32559843673669	0.0434199152942748
1.32681973619932	0.0433977910342372
1.32804103566194	0.0288078587957614
1.32926233512457	0.118554516969442
1.3304836345872	0.0631988171402122
1.33170493404983	0.0772480240041886
1.33292623351246	0.0213036388255481
1.33414753297509	0.0437417198676458
1.33536883243771	0.0463951901703884
1.33659013190034	0.0840767522749214
1.33781143136297	0.11352504827239
1.3390327308256	0.111161350579187
1.34025403028823	0.00639469739216847
1.34147532975086	0.0509822281977995
1.34269662921348	0.0486954023783735
1.34391792867611	0.097029986651662
1.34513922813874	0.0763534297156493
1.34636052760137	0.102374917907631
1.347581827064	0.0782949407439906
1.34880312652662	0.0948877116159354
1.35002442598925	0.0681613038135635
1.35124572545188	0.0366381460118085
1.35246702491451	0.107369402677401
1.35368832437714	0.156215188352613
1.35490962383977	0.0801795876779471
1.35613092330239	0.0505591327928051
1.35735222276502	0.0970240029675059
1.35857352222765	0.071929438235233
1.35979482169028	0.0870276561892655
1.36101612115291	0.0975817212278944
1.36223742061553	0.147342507069835
1.36345872007816	0.0759727435667819
1.36468001954079	0.0825690408741636
1.36590131900342	0.0944298425802405
1.36712261846605	0.0857103442569058
1.36834391792868	0.0859760997119293
1.3695652173913	0.0982964002547219
1.37078651685393	0.114063079812587
1.37200781631656	0.0605274814624514
1.37322911577919	0.11492937959368
1.37445041524182	0.0835900218826177
1.37567171470445	0.0755910216933757
1.37689301416707	0.0382781345375816
1.3781143136297	0.100749879522912
1.37933561309233	0.110954182830855
1.38055691255496	0.121468833552256
1.38177821201759	0.0670425442140511
1.38299951148022	0.0900178708596876
1.38422081094284	0.117061897866599
1.38544211040547	0.0815706656531734
1.3866634098681	0.10428116860823
1.38788470933073	0.134212049630501
1.38910600879336	0.119094529501162
1.39032730825598	0.0468173233751375
1.39154860771861	0.0716335575812716
1.39276990718124	0.124727219320263
1.39399120664387	0.140884506416933
1.3952125061065	0.0700607042174263
1.39643380556913	0.14110357440622
1.39765510503175	0.138029322034079
1.39887640449438	0.251499433039575
1.40009770395701	0.365014964671071
1.40131900341964	0.503530565442076
1.40254030288227	0.754701745752261
1.4037616023449	1.30888025134203
1.40498290180752	2.48635760392486
1.40620420127015	4.22320968420714
1.40742550073278	5.25916975167939
1.40864680019541	4.3194476560117
1.40986809965804	2.65040239187071
1.41108939912066	5.253242165719
1.41231069858329	8.75371451372187
1.41353199804592	11.2920845872967
1.41475329750855	11.2616286980041
1.41597459697118	10.6950801255512
1.41719589643381	11.3377085584743
1.41841719589643	11.4875242672793
1.41963849535906	11.4009315193082
1.42085979482169	11.3168470889244
1.42208109428432	11.3501099940057
1.42330239374695	10.5649050357092
1.42452369320958	11.6582033793653
1.4257449926722	12.2796507544985
1.42696629213483	13.0053401026436
1.42818759159746	12.547236669907
1.42940889106009	12.4260933469315
1.43063019052272	12.2914940335522
1.43185148998534	11.7241363923773
1.43307278944797	11.9038025081232
1.4342940889106	12.1123585032693
1.43551538837323	12.381479916368
1.43673668783586	12.1633244342681
1.43795798729849	12.1394467219625
1.43917928676111	11.8520952654705
1.44040058622374	11.844955192241
1.44162188568637	11.7884737838287
1.442843185149	12.5840060112619
1.44406448461163	11.5715074907006
1.44528578407426	11.4384477438401
1.44650708353688	11.053877312507
1.44772838299951	11.6566880639196
1.44894968246214	11.7850221236292
1.45017098192477	11.4000145823852
1.4513922813874	11.5336215071947
1.45261358085002	12.0645871828391
1.45383488031265	12.0600278281186
1.45505617977528	11.265172658968
1.45627747923791	11.6866175545686
1.45749877870054	11.2549798524609
1.45872007816317	11.3458974293843
1.45994137762579	11.2286837068423
1.46116267708842	11.2004397159245
1.46238397655105	11.2783894830587
1.46360527601368	11.4086103582233
1.46482657547631	12.1270173940265
1.46604787493894	11.3112361373822
1.46726917440156	11.6336329565307
1.46849047386419	11.2916171752831
1.46971177332682	11.4643777431189
1.47093307278945	11.7440925440138
1.47215437225208	10.9643996595853
1.4733756717147	11.0638303167339
1.47459697117733	11.1062551692358
1.47581827063996	11.358051904328
1.47703957010259	11.3685548396241
1.47826086956522	11.5670494165185
1.47948216902785	11.7917417938039
1.48070346849047	11.4548702910965
1.4819247679531	11.0923351553159
1.48314606741573	11.3071711258837
1.48436736687836	11.2687349981716
1.48558866634099	11.0297472559721
1.48680996580362	10.948140625833
1.48803126526624	10.3049782710846
1.48925256472887	11.0247889493169
1.4904738641915	10.5925876286793
1.49169516365413	11.1567879226025
1.49291646311676	11.3404809010334
1.49413776257938	10.2757590988124
1.49535906204201	10.4392921773267
1.49658036150464	10.2654528327142
1.49780166096727	10.2819722342511
1.4990229604299	10.4724327972456
1.50024425989253	10.6756881159027
1.50146555935515	10.1897247389914
1.50268685881778	10.1854596469066
1.50390815828041	10.1156062321659
1.50512945774304	10.0560855742625
1.50635075720567	9.68164667763682
1.5075720566683	9.79505087437783
1.50879335613092	10.0107416491052
1.51001465559355	9.83544400750698
1.51123595505618	9.0905626375984
1.51245725451881	9.36453410145774
1.51367855398144	9.34249213897748
1.51489985344406	9.6451754603531
1.51612115290669	9.19673182723782
1.51734245236932	9.48890306009625
1.51856375183195	9.31663587745985
1.51978505129458	9.11305255074435
1.52100635075721	8.76555263039015
1.52222765021983	8.9735617529062
1.52344894968246	8.82371955407882
1.52467024914509	8.84821744872819
1.52589154860772	8.92841031593895
1.52711284807035	8.79501773718791
1.52833414753298	8.62836218791875
1.5295554469956	9.0071474789527
1.53077674645823	8.80215349335087
1.53199804592086	9.04851074867069
1.53321934538349	8.91382851034021
1.53444064484612	9.03236676001949
1.53566194430874	8.74414392661706
1.53688324377137	9.26608293981542
1.538104543234	8.37653351615774
1.53932584269663	8.13816568460928
1.54054714215926	8.83219921877966
1.54176844162189	8.74219205416777
1.54298974108451	8.83498796439271
1.54421104054714	9.09088860342145
1.54543234000977	8.55887160231499
1.5466536394724	8.78835391211329
1.54787493893503	8.88739776986713
1.54909623839766	8.81860784913583
1.55031753786028	8.74592769086013
1.55153883732291	8.84035050146322
1.55276013678554	8.61056519370224
1.55398143624817	8.78380734549671
1.5552027357108	8.17788193723833
1.55642403517342	8.41387763103464
1.55764533463605	8.0147518497051
1.55886663409868	8.35525935480072
1.56008793356131	8.07124782445156
1.56130923302394	8.35608599115309
1.56253053248657	7.90732904342762
1.56375183194919	8.06821548760648
1.56497313141182	8.04077336319866
1.56619443087445	8.1470585518997
1.56741573033708	8.0563838750602
1.56863702979971	7.91418169443166
1.56985832926234	7.65604036739129
1.57107962872496	7.55517420144116
1.57230092818759	7.43125746857186
1.57352222765022	7.68233080429313
1.57474352711285	7.67135552526592
1.57596482657548	7.7900248245521
1.57718612603811	7.33854874976279
1.57840742550073	8.34124855688002
1.57962872496336	7.89200183114589
1.58085002442599	7.85645722212372
1.58207132388862	7.90240291132261
1.58329262335125	8.08938046586789
1.58451392281387	7.6768046358597
1.5857352222765	7.413913124647
1.58695652173913	7.33344833476435
1.58817782120176	7.3971547159854
1.58939912066439	7.1265809861282
1.59062042012702	7.38867940125663
1.59184171958964	7.52195903534
1.59306301905227	7.30945172506071
1.5942843185149	7.63163525880463
1.59550561797753	7.42670897070546
1.59672691744016	7.6839661222916
1.59794821690278	7.59944063524316
1.59916951636541	8.30293858817949
1.60039081582804	8.20018373177626
1.60161211529067	7.55717691708286
1.6028334147533	7.89449665097332
1.60405471421593	7.32683134890179
1.60527601367855	7.53168493667977
1.60649731314118	7.68085364612066
1.60771861260381	7.76784026294388
1.60893991206644	7.37621497734166
1.61016121152907	7.59333709688645
1.6113825109917	7.77438807064357
1.61260381045432	7.90580391416591
1.61382510991695	7.64608832523011
1.61504640937958	7.73435748911169
1.61626770884221	7.39596715935178
1.61748900830484	7.56842868709516
1.61871030776746	7.2850114539354
1.61993160723009	7.31564268592118
1.62115290669272	7.24823909832023
1.62237420615535	6.71139610257434
1.62359550561798	6.83778917449351
1.62481680508061	7.10159232471099
1.62603810454323	7.14803512126577
1.62725940400586	7.49499926204666
1.62848070346849	7.26219308667679
1.62970200293112	7.52914389015325
1.63092330239375	7.34169160395593
1.63214460185638	7.47863156439953
1.633365901319	7.01784939663912
1.63458720078163	7.33481550630307
1.63580850024426	7.06750056822729
1.63702979970689	7.50440705823085
1.63825109916952	7.27220988578699
1.63947239863215	7.25673355041371
1.64069369809477	6.80092040619893
1.6419149975574	7.09166747466678
1.64313629702003	7.11923566474246
1.64435759648266	7.139487253077
1.64557889594529	6.93737896467427
1.64680019540791	6.89641678870569
1.64802149487054	6.91873887898864
1.64924279433317	6.92593735023484
1.6504640937958	6.88632093524271
1.65168539325843	7.00357003575225
1.65290669272106	6.90056726772698
1.65412799218368	6.98858977353894
1.65534929164631	6.8768679421587
1.65657059110894	6.68836802357405
1.65779189057157	6.54301400344375
1.6590131900342	6.54038727611424
1.66023448949683	6.80694686278188
1.66145578895945	6.87277798264605
1.66267708842208	6.85358448633363
1.66389838788471	6.97093343871343
1.66511968734734	6.62054921251443
1.66634098680997	6.90358620841733
1.66756228627259	7.19341244093379
1.66878358573522	6.84420998744201
1.67000488519785	6.75050976326458
1.67122618466048	6.52519116069928
1.67244748412311	6.43223254778409
1.67366878358574	6.28048654282405
1.67489008304836	6.34891061100425
1.67611138251099	6.41757685766972
1.67733268197362	6.51281667589838
1.67855398143625	6.33505997080249
1.67977528089888	6.38108229765281
1.68099658036151	6.53200106091663
1.68221787982413	6.57945703954855
1.68343917928676	6.49738732552204
1.68466047874939	6.66494844902082
1.68588177821202	6.26840568582834
1.68710307767465	6.45350221888766
1.68832437713727	6.22086348744112
1.6895456765999	6.15657584973596
1.69076697606253	6.46536616311018
1.69198827552516	6.56816324217212
1.69320957498779	6.74910135787128
1.69443087445042	6.54406472590744
1.69565217391304	6.86453972694936
1.69687347337567	6.83927051095694
1.6980947728383	6.40213733707994
1.69931607230093	6.46154957016164
1.70053737176356	6.40633540666503
1.70175867122619	6.28472051889549
1.70297997068881	6.1592204068895
1.70420127015144	6.12845046635852
1.70542256961407	6.07741582287118
1.7066438690767	6.26549963402888
1.70786516853933	6.43705912933111
1.70908646800195	6.37388664398262
1.71030776746458	6.57347028496336
1.71152906692721	6.34333040059889
1.71275036638984	6.13188162021357
1.71397166585247	6.04250200322913
1.7151929653151	6.32920649542563
1.71641426477772	6.07209915521025
1.71763556424035	5.87154328654614
1.71885686370298	5.99353785746937
1.72007816316561	5.95560864926541
1.72129946262824	6.19727938079687
1.72252076209087	5.8833679503078
1.72374206155349	6.174189304844
1.72496336101612	6.40270032023255
1.72618466047875	5.91400712737227
1.72740595994138	5.62437056697003
1.72862725940401	5.96411820408558
1.72984855886663	5.80050062739528
1.73106985832926	5.79056083920763
1.73229115779189	5.87158364408482
1.73351245725452	5.63598327808467
1.73473375671715	5.8300546681406
1.73595505617978	6.01472391017698
1.7371763556424	6.05263690667481
1.73839765510503	5.94087166853358
1.73961895456766	5.98051940236114
1.74084025403029	6.05467946251501
1.74206155349292	5.83765768779671
1.74328285295555	5.89847795020656
1.74450415241817	5.75953650590827
1.7457254518808	5.74661217381163
1.74694675134343	5.73653760465405
1.74816805080606	5.65864725894661
1.74938935026869	5.66775521706187
1.75061064973131	5.42507140081723
1.75183194919394	5.86503364022748
1.75305324865657	5.71766516507185
1.7542745481192	5.64616836190217
1.75549584758183	5.76011383364773
1.75671714704446	5.61468367599825
1.75793844650708	5.35065105884247
1.75915974596971	5.82520179728265
1.76038104543234	5.4844519927805
1.76160234489497	5.68781658076858
1.7628236443576	5.65437892592573
1.76404494382023	5.91134425621491
1.76526624328285	5.73314020771523
1.76648754274548	5.70168077516771
1.76770884220811	5.74758942378498
1.76893014167074	5.58517041272294
1.77015144113337	5.46627391133348
1.77137274059599	5.51957179535532
1.77259404005862	5.54228146480547
1.77381533952125	5.48611990813125
1.77503663898388	5.39137019214457
1.77625793844651	5.32030088693572
1.77747923790914	5.6229951361374
1.77870053737176	5.38441406576287
1.77992183683439	5.43109359020308
1.78114313629702	5.39548575989479
1.78236443575965	5.72291694569343
1.78358573522228	5.48862068677824
1.78480703468491	5.31904477633637
1.78602833414753	5.34392181770841
1.78724963361016	5.31582004198205
1.78847093307279	5.33678576134681
1.78969223253542	5.2769620268322
1.79091353199805	5.04924145245224
1.79213483146067	5.11133057162458
1.7933561309233	5.08658237875036
1.79457743038593	5.27833479502939
1.79579872984856	5.26313339941455
1.79702002931119	5.34348816311451
1.79824132877382	5.15506857355768
1.79946262823644	4.91628126179982
1.80068392769907	4.91080350871977
1.8019052271617	4.94132121771182
1.80312652662433	4.97098536792556
1.80434782608696	5.0834217353827
1.80556912554959	4.84651780604229
1.80679042501221	4.96655603679532
1.80801172447484	4.82548147540005
1.80923302393747	5.03116114210464
1.8104543234001	4.98998119240243
1.81167562286273	5.06396501591836
1.81289692232535	5.13764835643383
1.81411822178798	4.84225844227185
1.81533952125061	4.85420500330641
1.81656082071324	4.59913864804977
1.81778212017587	4.84950563343574
1.8190034196385	4.77527783386496
1.82022471910112	4.81220224473757
1.82144601856375	4.84930919570829
1.82266731802638	4.90776104594121
1.82388861748901	4.7918953758372
1.82510991695164	4.84357149618358
1.82633121641427	4.73488210174583
1.82755251587689	4.54212173490815
1.82877381533952	4.60452273967292
1.82999511480215	4.34440141189382
1.83121641426478	4.55064471217629
1.83243771372741	4.67348736545559
1.83365901319003	4.86318756806449
1.83488031265266	4.82178819911835
1.83610161211529	4.82616416697619
1.83732291157792	4.73348073247299
1.83854421104055	4.53888292079518
1.83976551050318	4.60693989179423
1.8409868099658	4.30510787008467
1.84220810942843	4.37624984838343
1.84342940889106	4.6312204868154
1.84465070835369	4.42125877303761
1.84587200781632	4.64664754079864
1.84709330727895	4.60054546159583
1.84831460674157	4.42322960109918
1.8495359062042	4.33411324484225
1.85075720566683	4.46550347854506
1.85197850512946	4.17684174446148
1.85319980459209	4.10292786200903
1.85442110405471	4.23885341775467
1.85564240351734	4.03416650297184
1.85686370297997	4.29543827758007
1.8580850024426	4.45566283214156
1.85930630190523	4.06672427433088
1.86052760136786	4.21448117163015
1.86174890083048	4.06537128667641
1.86297020029311	3.97664374639783
1.86419149975574	3.98115919186284
1.86541279921837	4.01743602932685
1.866634098681	3.99045948001305
1.86785539814363	3.92218926968218
1.86907669760625	4.11583458210216
1.87029799706888	3.88830419810963
1.87151929653151	4.09378934547459
1.87274059599414	4.06598557250219
1.87396189545677	3.87427514909951
1.87518319491939	3.83373073697644
1.87640449438202	3.80933202354757
1.87762579384465	3.78817504328087
1.87884709330728	3.70203747513082
1.88006839276991	3.77691261641384
1.88128969223254	3.80029767703873
1.88251099169516	3.64253245092295
1.88373229115779	3.94724053434865
1.88495359062042	3.71036033974451
1.88617489008305	3.61570296836736
1.88739618954568	3.55339059797963
1.88861748900831	3.48870275745154
1.88983878847093	3.60300960986777
1.89106008793356	3.58541718424453
1.89228138739619	3.67549935254858
1.89350268685882	3.5629399066931
1.89472398632145	3.53586880056953
1.89594528578407	3.70488257387964
1.8971665852467	3.59725231224361
1.89838788470933	3.42314039258705
1.89960918417196	3.30278157568597
1.90083048363459	3.30942335902586
1.90205178309722	3.2812751545832
1.90327308255984	3.27125518273158
1.90449438202247	3.279834412882
1.9057156814851	3.24833505722316
1.90693698094773	3.31265886710145
1.90815828041036	3.21937037133319
1.90937957987299	3.23073549127888
1.91060087933561	3.14780190398177
1.91182217879824	3.13112040819592
1.91304347826087	3.1295251909932
1.9142647777235	3.10189622685016
1.91548607718613	3.14480304210264
1.91670737664875	3.09528344965167
1.91792867611138	3.19198628497367
1.91914997557401	3.05942278886884
1.92037127503664	3.10044663915232
1.92159257449927	3.03885302544233
1.9228138739619	2.96296041577491
1.92403517342452	2.94506451301822
1.92525647288715	2.76445910050447
1.92647777234978	2.78449661222535
1.92769907181241	2.77856420014272
1.92892037127504	2.74735661426397
1.93014167073767	2.79366314232085
1.93136297020029	2.81612840179989
1.93258426966292	2.8089144972165
1.93380556912555	2.8596283476614
1.93502686858818	2.78758826106619
1.93624816805081	2.73151712964934
1.93746946751343	2.70035246292651
1.93869076697606	2.63604996084103
1.93991206643869	2.65491835712515
1.94113336590132	2.5678480715533
1.94235466536395	2.55464651263144
1.94357596482658	2.56400720798226
1.9447972642892	2.62086007284193
1.94601856375183	2.49617342346658
1.94723986321446	2.56013222260495
1.94846116267709	2.40768587343885
1.94968246213972	2.47966391728849
1.95090376160235	2.48147615915306
1.95212506106497	2.58794807313536
1.9533463605276	2.51392875693361
1.95456765999023	2.44769284220876
1.95578895945286	2.47179127594047
1.95701025891549	2.37546416816251
1.95823155837811	2.25119754640169
1.95945285784074	2.20483952671898
1.96067415730337	2.208077069109
1.961895456766	2.25435196915269
1.96311675622863	2.22018377502923
1.96433805569126	2.28118777895837
1.96555935515388	2.22294592191953
1.96678065461651	2.07865103996727
1.96800195407914	2.01296372863358
1.96922325354177	1.94403317133533
1.9704445530044	1.95831717471328
1.97166585246703	1.88529916546258
1.97288715192965	1.92557528305296
1.97410845139228	1.93419823725575
1.97532975085491	1.94076452345179
1.97655105031754	1.89732269060721
1.97777234978017	1.78630724839699
1.97899364924279	1.73974756378754
1.98021494870542	1.68421096155329
1.98143624816805	1.65229339526964
1.98265754763068	1.6440486755875
1.98387884709331	1.57824029491087
1.98510014655594	1.56074680204966
1.98632144601856	1.56657431541065
1.98754274548119	1.55803699317603
1.98876404494382	1.48460390920839
1.98998534440645	1.48453883014163
1.99120664386908	1.47042137610653
1.99242794333171	1.43793459702144
1.99364924279433	1.398351271266
1.99487054225696	1.34437956207262
1.99609184171959	1.30811686662729
1.99731314118222	1.2668079177916
1.99853444064485	1.2009544092455
1.99975574010747	1.27602020979597
2.0009770395701	1.12879841300722
2.00219833903273	1.16602347477145
2.00341963849536	1.08383464217089
2.00464093795799	1.08945438453412
2.00586223742062	1.00003523689455
2.00708353688324	0.962914191804592
2.00830483634587	0.945145172209846
2.0095261358085	0.947140146567006
2.01074743527113	0.892659783961857
2.01196873473376	0.768799204062134
2.01319003419639	0.867243876450131
2.01441133365901	0.830132104398451
2.01563263312164	0.766367684554385
2.01685393258427	0.670150958167716
2.0180752320469	0.698640503464665
2.01929653150953	0.645786849745526
2.02051783097215	0.628249154593128
2.02173913043478	0.60578724099427
2.02296042989741	0.52214031326049
2.02418172936004	0.562466675521182
2.02540302882267	0.513506201556953
2.0266243282853	0.487864067637144
2.02784562774792	0.504043274364781
2.02906692721055	0.461570431350082
2.03028822667318	0.424820779217131
2.03150952613581	0.48294032257917
2.03273082559844	0.461941053523434
2.03395212506107	0.397659323051239
2.03517342452369	0.427485978197054
2.03639472398632	0.430448285210523
2.03761602344895	0.345508450930107
2.03883732291158	0.326993119946858
2.04005862237421	0.345200527860199
2.04127992183683	0.287067994564988
2.04250122129946	0.303238145251896
2.04372252076209	0.255119078247346
2.04494382022472	0.222310578994388
2.04616511968735	0.301220911201774
2.04738641914998	0.251824652715838
2.0486077186126	0.27361257140572
2.04982901807523	0.246114033503004
2.05105031753786	0.233502927994704
2.05227161700049	0.216604981113662
2.05349291646312	0.234309423161446
2.05471421592575	0.264198768966776
2.05593551538837	0.202893564374698
2.057156814851	0.188190929238631
2.05837811431363	0.201164357370913
2.05959941377626	0.152061513373958
2.06082071323889	0.196012460318196
2.06204201270151	0.215490030253797
2.06326331216414	0.212268346604057
2.06448461162677	0.217282382169494
2.0657059110894	0.187390404722147
2.06692721055203	0.150259833775917
2.06814851001466	0.101997281079252
2.06936980947728	0.179895526891517
2.07059110893991	0.175188442437391
2.07181240840254	0.15960946911281
2.07303370786517	0.196053629911063
2.0742550073278	0.194209991263323
2.07547630679043	0.212265572256643
2.07669760625305	0.19748158024902
2.07791890571568	0.160331179620091
2.07914020517831	0.168866542584167
2.08036150464094	0.173916822767579
2.08158280410357	0.242658311213054
2.08280410356619	0.274182498228632
2.08402540302882	0.229016879126802
2.08524670249145	0.25748670522592
2.08646800195408	0.212188694162272
2.08768930141671	0.207100545236487
2.08891060087934	0.212140897012435
2.09013190034196	0.228409932223402
2.09135319980459	0.261541466497093
2.09257449926722	0.193761606693119
2.09379579872985	0.242250003313328
2.09501709819248	0.228620163176086
2.09623839765511	0.345292735812745
2.09745969711773	0.340831742579385
2.09868099658036	0.323855037980792
2.09990229604299	0.355896414049439
2.10112359550562	0.373474110130593
2.10234489496825	0.369542824268176
2.10356619443087	0.447217279958299
2.1047874938935	0.418139835951862
2.10600879335613	0.43381986470549
2.10723009281876	0.45857134942048
2.10845139228139	0.467579003135224
2.10967269174402	0.515425904361519
2.11089399120664	0.501072178989055
2.11211529066927	0.521018161294259
2.1133365901319	0.519939501285303
2.11455788959453	0.583749083891026
2.11577918905716	0.570484557684816
2.11700048851979	0.628120694220291
2.11822178798241	0.597956000438327
2.11944308744504	0.590181648043829
2.12066438690767	0.672733547264004
2.1218856863703	0.671611732562237
2.12310698583293	0.745670425352441
2.12432828529555	0.782851766495293
2.12554958475818	0.720049482155949
2.12677088422081	0.758548463977912
2.12799218368344	0.751988096342076
2.12921348314607	0.722265040500265
2.1304347826087	0.790327925388342
2.13165608207132	0.864846978811454
2.13287738153395	0.840369233744906
2.13409868099658	0.861050377751012
2.13531998045921	0.873077469002356
2.13654127992184	0.836673900723723
2.13776257938447	0.865267380093079
2.13898387884709	0.870141840472426
2.14020517830972	0.851866250813025
2.14142647777235	0.851644220606029
2.14264777723498	0.878337638011243
2.14386907669761	0.93006056380625
2.14509037616023	0.850574361252001
2.14631167562286	0.965825830735361
2.14753297508549	0.906060619112767
2.14875427454812	0.934563354793296
2.14997557401075	0.910362059464046
2.15119687347338	0.900587971569935
2.152418172936	0.840427275673374
2.15363947239863	0.88988214128535
2.15486077186126	0.903513737252583
2.15608207132389	0.875543775131695
2.15730337078652	0.877175847882584
2.15852467024915	0.982879089577767
2.15974596971177	0.966271656268655
2.1609672691744	0.882342056339153
2.16218856863703	0.975508185439056
2.16340986809966	0.93848625780959
2.16463116756229	0.92194828031235
2.16585246702491	0.925937301430961
2.16707376648754	0.944128782753889
2.16829506595017	0.9301304792013
2.1695163654128	0.878513399171697
2.17073766487543	0.894834547188484
2.17195896433806	0.742639413510484
2.17318026380068	0.851799487311327
2.17440156326331	0.838617970036613
2.17562286272594	0.826308041398085
2.17684416218857	0.814401618658982
2.1780654616512	0.758576881685607
2.17928676111383	0.858179555990266
2.18050806057645	0.759519552846778
2.18172936003908	0.784108463330999
2.18295065950171	0.750040431269602
2.18417195896434	0.768185195844401
2.18539325842697	0.743027119180559
2.1866145578896	0.753030124857917
2.18783585735222	0.789269879378182
2.18905715681485	0.69486767489513
2.19027845627748	0.685816720720434
2.19149975574011	0.671854525376737
2.19272105520274	0.69150114410828
2.19394235466536	0.665077156089765
2.19516365412799	0.58127453632987
2.19638495359062	0.67006846307405
2.19760625305325	0.657095360240385
2.19882755251588	0.658204706086739
2.20004885197851	0.587335280282132
2.20127015144113	0.619921151749237
2.20249145090376	0.570287376945808
2.20371275036639	0.61271814155969
2.20493404982902	0.549352694693173
2.20615534929165	0.588718902871591
2.20737664875427	0.556526345390854
2.2085979482169	0.544014125513171
2.20981924767953	0.56398613799144
2.21104054714216	0.427330613818914
2.21226184660479	0.461453227776619
2.21348314606742	0.486863064087017
2.21470444553004	0.551138223019471
2.21592574499267	0.496997610937135
2.2171470444553	0.530891467865073
2.21836834391793	0.483166209376049
2.21958964338056	0.470738850035771
2.22081094284319	0.424969069032524
2.22203224230581	0.427166035387471
2.22325354176844	0.474130681946163
2.22447484123107	0.399277081684449
2.2256961406937	0.398846858819623
2.22691744015633	0.421500411328623
2.22813873961895	0.419244298204054
2.22936003908158	0.395502926558932
2.23058133854421	0.341139039566436
2.23180263800684	0.388518060536315
2.23302393746947	0.360613626200555
2.2342452369321	0.412999389840615
2.23546653639472	0.360167935272214
2.23668783585735	0.330951436449583
2.23790913531998	0.330186903986407
2.23913043478261	0.363018750349965
2.24035173424524	0.287935477495306
2.24157303370787	0.279777782106097
2.24279433317049	0.409196199835788
2.24401563263312	0.290036400888061
2.24523693209575	0.248293801974726
2.24645823155838	0.275827705811073
2.24767953102101	0.354666434647332
2.24890083048364	0.281949165268546
2.25012212994626	0.227903285954964
2.25134342940889	0.238520854226418
2.25256472887152	0.245148094559778
2.25378602833415	0.219348730884444
2.25500732779678	0.231473358522682
2.2562286272594	0.225330071999278
2.25744992672203	0.224206447490301
2.25867122618466	0.222046110355215
2.25989252564729	0.255623773108606
2.26111382510992	0.242013586525468
2.26233512457255	0.189649609040293
2.26355642403517	0.197820070840271
2.2647777234978	0.159713559190547
2.26599902296043	0.132589124245262
2.26722032242306	0.18759817853342
2.26844162188569	0.186813485151236
2.26966292134831	0.114864685585115
2.27088422081094	0.130024772594778
2.27210552027357	0.132845097184753
2.2733268197362	0.145790352047289
2.27454811919883	0.14752476032724
2.27576941866146	0.105523203268632
2.27699071812408	0.113996545621972
2.27821201758671	0.0793586869525252
2.27943331704934	0.0925523922437303
2.28065461651197	0.108676657222318
2.2818759159746	0.104624803414756
2.28309721543723	0.0792859613861527
2.28431851489985	0.0809780606918556
2.28553981436248	0.105704610952836
2.28676111382511	0.0741504731331217
2.28798241328774	0.118274345296418
2.28920371275037	0.111204585497031
2.29042501221299	0.0338655646970385
2.29164631167562	0.0783443125572604
2.29286761113825	0.058438106275424
2.29408891060088	0.0402223112697642
2.29531021006351	0.0140476757470738
2.29653150952614	0.00838001793907776
2.29775280898876	0.0560094817102176
2.29897410845139	0.0346748811663355
2.30019540791402	0.0711072693983268
2.30141670737665	0.051231242968346
2.30263800683928	0.0245699634539431
2.30385930630191	0.0407657292352841
2.30508060576453	0.0835715820745043
2.30630190522716	0.0247939619279715
2.30752320468979	0.0592337966609004
2.30874450415242	0.0947986153173204
2.30996580361505	0.0347606374305435
2.31118710307768	0.0288609269537796
2.3124084025403	0.0229945640973128
2.31362970200293	0.0852100109248638
2.31485100146556	0.0306139380302498
2.31607230092819	0.0686943785372173
2.31729360039082	0.0415447180454026
2.31851489985344	0.0318862657553315
2.31973619931607	0.0156602980064014
2.3209574987787	0.0450368610329168
2.32217879824133	0.0112809714961505
2.32340009770396	0.0156273393832813
2.32462139716659	0.0387511276217248
2.32584269662921	0.0200815215582393
2.32706399609184	0.0410766612020853
2.32828529555447	0.01881341370917
2.3295065950171	0.0477924201810549
2.33072789447973	0.0383670266720996
2.33194919394235	0.0490091089540885
2.33317049340498	0.0386247134670323
2.33439179286761	0.0391152870943075
2.33561309233024	0.047692475640756
2.33683439179287	0.0524080259241664
2.3380556912555	0.0362867908239305
2.33927699071812	0.032790613696154
2.34049829018075	0.0298993843050472
2.34171958964338	0.0232599062824961
2.34294088910601	0.0770761562226121
2.34416218856864	0.0619806695126513
2.34538348803127	0.0762646172938211
2.34660478749389	0.0503408237877197
2.34782608695652	0.0341887295930589
2.34904738641915	0.0295730263427137
2.35026868588178	0.0359040443196441
2.35148998534441	0.0308933755491141
2.35271128480704	0.106080636317844
2.35393258426966	0.0158511176930587
2.35515388373229	0.0284334720724787
2.35637518319492	0.100079460873669
2.35759648265755	0.0647273229607961
2.35881778212018	0.0113185366849607
2.3600390815828	0.0355700569296831
2.36126038104543	0.0543993260069691
2.36248168050806	0.0203070348420703
2.36370297997069	0.0503096898832223
2.36492427943332	0.0061500420745138
2.36614557889595	0.0307475104191624
2.36736687835857	0.029903929725192
2.3685881778212	0.0573490513880395
2.36980947728383	0.0258689546031532
2.37103077674646	0.0236491733511279
2.37225207620909	0.0450880125464064
2.37347337567172	0.01891396463357
2.37469467513434	0.068020347098576
2.37591597459697	0.0545978247192844
2.3771372740596	0.0348649735015337
2.37835857352223	0.0318831864156365
2.37957987298486	0.00833895992549383
2.38080117244748	0.0119285845580956
2.38202247191011	0.0295868295783191
2.38324377137274	0.0169702116611189
2.38446507083537	0.082360704154519
2.385686370298	0.0164718668825516
2.38690766976063	0.0214630281055885
2.38812896922325	0.0355878735160237
2.38935026868588	0.0621827238873121
2.39057156814851	0.0136011656388868
2.39179286761114	0.0470322761776474
2.39301416707377	0.0501619860175512
2.39423546653639	0.118974098078387
2.39545676599902	0.0273560626742611
2.39667806546165	0.0541883281286745
2.39789936492428	0.016437791515447
2.39912066438691	0.0263795079380435
2.40034196384954	0.0144971780074761
2.40156326331216	0.0857621573279264
2.40278456277479	0.0521444065754324
2.40400586223742	0.0706511141807686
2.40522716170005	0.0514541208101929
2.40644846116268	0.0270529699098512
2.40766976062531	0.0171554224011759
2.40889106008793	0.0293161347178188
2.41011235955056	0.0139994813236816
2.41133365901319	0.0438644318289089
2.41255495847582	0.042889488951608
2.41377625793845	0.0407805928891729
2.41499755740108	0.0204392352139586
2.4162188568637	0.0269487580058636
2.41744015632633	0.0513193348934152
2.41866145578896	0.0676729639131884
2.41988275525159	0.0265264186422398
2.42110405471422	0.0636742272718539
2.42232535417684	0.0696362149857386
2.42354665363947	0.0437634675168513
2.4247679531021	0.0219747367462308
2.42598925256473	0.0264556838922697
2.42721055202736	0.0328457422783669
2.42843185148999	0.0224085601373337
2.42965315095261	0.0794973173417761
2.43087445041524	0.0393236537998699
2.43209574987787	0.0182830353336371
2.4333170493405	0.0570145203400227
2.43453834880313	0.0635282288137581
2.43575964826576	0.026476478695244
2.43698094772838	0.0268255891124165
2.43820224719101	0.0674005284496531
2.43942354665364	0.0553703202547403
2.44064484611627	0.0234342429705473
2.4418661455789	0.0359836816491156
2.44308744504152	0.0398785840997596
2.44430874450415	0.0312805841917906
2.44553004396678	0.0635128020441021
2.44675134342941	0.0148587802369312
2.44797264289204	0.0496220030543478
2.44919394235467	0.0317225114568576
2.45041524181729	0.0169891718508915
2.45163654127992	0.0218045023721822
2.45285784074255	0.0186582246641957
2.45407914020518	0.014168386036401
2.45530043966781	0.0147119519871056
2.45652173913044	0.0309353316231942
2.45774303859306	0.0408036224359419
2.45896433805569	0.0327870214845646
2.46018563751832	0.0265780733828489
2.46140693698095	0.0231871367991061
2.46262823644358	0.0174967397118185
2.4638495359062	0.0156977281610206
2.46507083536883	0.0381539966495386
2.46629213483146	0.021378968180018
2.46751343429409	0.0200709124899717
2.46873473375672	0.0424464962806414
2.46995603321935	0.0533396087225263
2.47117733268197	0.0421739898318537
2.4723986321446	0.0480638960142891
2.47361993160723	0.0219598335683971
2.47484123106986	0.0130742891585438
2.47606253053249	0.0440897534835488
2.47728382999512	0.0198855695710281
2.47850512945774	0.0727902914332736
2.47972642892037	0.0805816681629575
2.480947728383	0.0700033335565279
2.48216902784563	0.0684724801471255
2.48339032730826	0.0759547869718644
2.48461162677088	0.0837433979350068
2.48583292623351	0.0304441572345766
2.48705422569614	0.04529414282313
2.48827552515877	0.0315638189346996
2.4894968246214	0.0335792095273683
2.49071812408403	0.0387774497572971
2.49193942354665	0.0620748320539017
2.49316072300928	0.0361266169091018
2.49438202247191	0.00984688677223517
2.49560332193454	0.0613783495090777
2.49682462139717	0.0284766312771665
2.4980459208598	0.0429830811870275
2.49926722032242	0.0388367447791981
2.50048851978505	0.0425597219873967
2.50170981924768	0.00644260083146134
2.50293111871031	0.0119295549674371
2.50415241817294	0.037796904203277
2.50537371763556	0.0636889433900853
2.50659501709819	0.0208470823138281
2.50781631656082	0.0484214535515457
2.50903761602345	0.0399449724122185
2.51025891548608	0.0448704146606213
2.51148021494871	0.0280714555248278
2.51270151441133	0.0195154922379535
2.51392281387396	0.0354148998189321
2.51514411333659	0.0279782168805077
2.51636541279922	0.0413220848270389
2.51758671226185	0.0641307802307699
2.51880801172448	0.0215561061270931
2.5200293111871	0.0739073743206516
2.52125061064973	0.0236030160295176
2.52247191011236	0.00921555294788966
2.52369320957499	0.0298845464041658
2.52491450903762	0.0330629524438109
2.52613580850024	0.0290993783710993
2.52735710796287	0.0447219001652703
2.5285784074255	0.0357596996409785
2.52979970688813	0.0513556412043643
2.53102100635076	0.0232110537476651
2.53224230581339	0.0491962118688055
2.53346360527601	0.00791937656969821
2.53468490473864	0.0285653409729763
2.53590620420127	0.0265809655429144
2.5371275036639	0.0132642185316549
2.53834880312653	0.0335614387564434
2.53957010258916	0.0220088284082661
2.54079140205178	0.0398027420343436
2.54201270151441	0.00688620629960046
2.54323400097704	0.0416719184281089
2.54445530043967	0.0312622276197922
2.5456765999023	0.0576708616831828
2.54689789936492	0.0488711148984684
2.54811919882755	0.00465496158340692
2.54934049829018	0.014203878196226
2.55056179775281	0.0659924724390199
2.55178309721544	0.0563788542369992
2.55300439667807	0.0205742194160967
2.55422569614069	0.0125999474674145
2.55544699560332	0.0202660334711492
2.55666829506595	0.0229992482969379
2.55788959452858	0.0208634968020731
2.55911089399121	0.0306420605716424
2.56033219345384	0.0142350791504521
2.56155349291646	4.07480011991114E-4
2.56277479237909	0.0657666675148262
2.56399609184172	0.0426847396718429
2.56521739130435	0.0253414965798709
2.56643869076698	0.0263649761054642
2.5676599902296	0.0136600244532257
2.56888128969223	0.0254119119287382
2.57010258915486	0.0247930140340624
2.57132388861749	0.0299509063326137
2.57254518808012	0.0254076233957684
2.57376648754275	0.0340983781744953
2.57498778700537	0.0112042440576391
2.576209086468	0.0286052526320954
2.57743038593063	0.0413660196352477
2.57865168539326	0.0251934170892072
2.57987298485589	0.0481292858856445
2.58109428431852	0.0434926156467624
2.58231558378114	0.0177067303971993
2.58353688324377	0.0233754337267408
2.5847581827064	0.00896129531484115
2.58597948216903	0.0434894102953443
2.58720078163166	0.0235782815677246
2.58842208109428	0.0277482131517045
2.58964338055691	0.0260398804656435
2.59086468001954	0.0283173011463769
2.59208597948217	0.0134282941075622
2.5933072789448	0.0426817221462583
2.59452857840743	0.0162809721584874
2.59574987787005	0.0371010506072569
2.59697117733268	0.0244431215927119
2.59819247679531	0.0404655493445993
2.59941377625794	0.00703570489909973
2.60063507572057	0.0409421920193204
2.6018563751832	0.0498459012863164
2.60307767464582	0.0197028184604564
2.60429897410845	0.0269156040653431
2.60552027357108	0.015911462990049
2.60674157303371	0.0133751224513028
2.60796287249634	0.0425548538911955
2.60918417195896	0.0262513466257277
2.61040547142159	0.0386423437806676
2.61162677088422	0.0112281716918829
2.61284807034685	0.0526513203792376
2.61406936980948	0.0260862970365094
2.61529066927211	0.0392515184222906
2.61651196873473	0.0262543188057591
2.61773326819736	0.0234236106322574
2.61895456765999	0.0548693267555035
2.62017586712262	0.0499580764889923
2.62139716658525	0.0245912710864226
2.62261846604788	0.0501759511291714
2.6238397655105	0.0224963718722061
2.62506106497313	0.0191952097614092
2.62628236443576	0.0395175225877395
2.62750366389839	0.0130386594795548
2.62872496336102	0.0435822084646124
2.62994626282364	0.0111434488453111
2.63116756228627	0.0217875813079148
2.6323888617489	0.02360951986258
2.63361016121153	0.00430546415738617
2.63483146067416	0.0355222419682162
2.63605276013679	0.0495078578766816
2.63727405959941	0.0264369006900946
2.63849535906204	0.0236632827506506
2.63971665852467	0.0176016215269667
2.6409379579873	0.0424733569923452
2.64215925744993	0.0335711622818339
2.64338055691256	0.0173218866170237
2.64460185637518	0.0419037090784252
2.64582315583781	0.0315051868738927
2.64704445530044	0.0545172975239281
2.64826575476307	0.062975136415021
2.6494870542257	0.0209928915820957
2.65070835368832	0.0157259924267336
2.65192965315095	0.039887315438045
2.65315095261358	0.0554173893746541
2.65437225207621	0.0208509924350089
2.65559355153884	0.0104279135840745
2.65681485100147	0.0334753873898361
2.65803615046409	0.0471388769498977
2.65925744992672	0.0164466385821744
2.66047874938935	0.0170808275963474
2.66170004885198	0.0219105053745138
2.66292134831461	0.0237857861805113
2.66414264777724	0.0481055751657311
2.66536394723986	0.0429263521396939
2.66658524670249	0.00746094509695072
2.66780654616512	0.0282136375912172
2.66902784562775	0.023261719282078
2.67024914509038	0.0149707355803203
2.671470444553	0.0425032230720213
2.67269174401563	0.020194952128173
2.67391304347826	0.0151691244058371
2.67513434294089	0.0383993576064633
2.67635564240352	0.012276872232904
2.67757694186615	0.0260379383135935
2.67879824132877	0.00699419417773091
2.6800195407914	0.0156976453465466
2.68124084025403	0.0424678758204833
2.68246213971666	0.0153632002772835
2.68368343917929	0.0597196816394101
2.68490473864192	0.0198569643174124
2.68612603810454	0.00495824677463657
2.68734733756717	0.0334783090206426
2.6885686370298	0.020435159283231
2.68978993649243	0.026634197847149
2.69101123595506	0.0267512724309406
2.69223253541768	0.0154129546167177
2.69345383488031	0.00829094997109682
2.69467513434294	0.0193117514852549
2.69589643380557	0.0100904506350694
2.6971177332682	0.00457422712141693
2.69833903273083	0.0305135271832314
2.69956033219345	0.0302696601934016
2.70078163165608	0.0186215715541331
2.70200293111871	0.0307858447821284
2.70322423058134	0.0307255405359198
2.70444553004397	0.0480585700290989
2.7056668295066	0.0325541428005288
2.70688812896922	0.0629712135689293
2.70810942843185	0.0250326149514927
2.70933072789448	0.0456697680697472
2.71055202735711	0.0216706972482168
2.71177332681974	0.0420324077525378
2.71299462628236	0.0395994298949804
2.71421592574499	0.0209062505104842
2.71543722520762	0.0262831532602917
2.71665852467025	0.0544340774647876
2.71787982413288	0.0106597743336198
2.71910112359551	0.0388123123767111
2.72032242305813	0.0210624149205979
2.72154372252076	0.0353347783237945
2.72276502198339	0.0455076024504313
2.72398632144602	0.0345052295923459
2.72520762090865	0.0123975762279722
2.72642892037128	0.023999419845071
2.7276502198339	0.038871709357035
2.72887151929653	0.0169139544013357
2.73009281875916	0.0211667039494225
2.73131411822179	0.0316369077724262
2.73253541768442	0.0144629824107077
2.73375671714704	0.0397381855492952
2.73497801660967	0.00924440740406507
2.7361993160723	0.0220139501932089
2.73742061553493	0.0467031374005751
2.73864191499756	0.0344079616829608
2.73986321446019	0.0357114968446297
2.74108451392281	0.0369631122435179
2.74230581338544	0.0247962738113713
2.74352711284807	0.014273407225975
2.7447484123107	0.047207755520518
2.74596971177333	0.0203541803662866
2.74719101123596	0.0109644790182542
2.74841231069858	0.0164204479309606
2.74963361016121	0.0377310512056267
2.75085490962384	0.0386282209506327
2.75207620908647	0.0478565535252644
2.7532975085491	0.0201993261067171
2.75451880801172	0.0468714712505687
2.75574010747435	0.0217774145265456
2.75696140693698	0.0486803675029554
2.75818270639961	0.0617968769662432
2.75940400586224	0.0578808088163089
2.76062530532487	0.0455755394550772
2.76184660478749	0.0669160045221963
2.76306790425012	0.0393482979360747
2.76428920371275	0.0284242499387442
2.76551050317538	0.00630870268757952
2.76673180263801	0.0447407827158276
2.76795310210064	0.0168510354839288
2.76917440156326	0.031721597850318
2.77039570102589	0.0310306765607874
2.77161700048852	0.0338739904218232
2.77283829995115	0.024330367920071
2.77405959941378	0.026621928474272
2.7752808988764	0.0540136671722945
2.77650219833903	0.043898218677214
2.77772349780166	0.0442991722656733
2.77894479726429	0.0303557174399452
2.78016609672692	0.0387655723278401
2.78138739618955	0.0451358339878481
2.78260869565217	0.0440885827458879
2.7838299951148	0.0207858940438155
2.78505129457743	0.0455435134414651
2.78627259404006	0.0459960607170538
2.78749389350269	0.0434042901768857
2.78871519296532	0.0222354280659874
2.78993649242794	0.0112819053006352
2.79115779189057	0.0329803514867095
2.7923790913532	0.0157514288470683
2.79360039081583	0.0417536632162497
2.79482169027846	0.0440640830201208
2.79604298974109	0.0508274816491236
2.79726428920371	0.0194099665006679
2.79848558866634	0.04584580717726
2.79970688812897	0.0310791738796159
2.8009281875916	0.0428130561164337
2.80214948705423	0.00820149585081795
2.80337078651685	0.0329794222103193
2.80459208597948	0.049945091261145
2.80581338544211	0.0497176530291737
2.80703468490474	0.00754788776421059
2.80825598436737	0.0264952151711021
2.80947728383	0.0102266678283176
2.81069858329262	0.0167341825182247
2.81191988275525	0.0261983100958322
2.81314118221788	0.0362355278852675
2.81436248168051	0.0410873430298252
2.81558378114314	0.0295553773831923
2.81680508060576	0.0368879438389244
2.81802638006839	0.025174366293613
2.81924767953102	0.0303687476049392
2.82046897899365	0.0271745572036322
2.82169027845628	0.0397711787656552
2.82291157791891	0.0528375699550084
2.82413287738153	0.0133750766477178
2.82535417684416	0.0579806998287344
2.82657547630679	0.0379918122210997
2.82779677576942	0.017451665840347
2.82901807523205	0.0222496744682489
2.83023937469468	0.0914312751932822
2.8314606741573	0.0147691968907217
2.83268197361993	0.00601387842734163
2.83390327308256	0.0393240492549839
2.83512457254519	0.0621728716337383
2.83634587200782	0.0451139484439846
2.83756717147044	0.0582966331289594
2.83878847093307	0.0273188031438513
2.8400097703957	0.0201267119871122
2.84123106985833	0.0277867357854067
2.84245236932096	0.0360536987680584
2.84367366878359	0.0126383281947134
2.84489496824621	0.0347414849333531
2.84611626770884	0.0144086011475975
2.84733756717147	0.0142205364418423
2.8485588666341	0.0185762142603559
2.84978016609673	0.0177748403385938
2.85100146555936	0.0131414835166175
2.85222276502198	0.0345683282961977
2.85344406448461	0.0386023376963882
2.85466536394724	0.0251546999580695
2.85588666340987	0.031060280534084
2.8571079628725	0.0317050414033604
2.85832926233513	0.0162544428908806
2.85955056179775	0.0389807911417201
2.86077186126038	0.0437211412540832
2.86199316072301	0.00781766375334121
2.86321446018564	0.042930377472672
2.86443575964827	0.0552629370998439
2.86565705911089	0.0632240095520128
2.86687835857352	0.0233903155245024
2.86809965803615	0.0408999899428753
2.86932095749878	0.0296545450887381
2.87054225696141	0.0356381166967574
2.87176355642404	0.00207692485627339
2.87298485588666	0.00744741565759324
2.87420615534929	0.0195777511659154
2.87542745481192	0.0249426950179827
2.87664875427455	0.0444893576804929
2.87787005373718	0.0199689265555446
2.8790913531998	0.0265949220086542
2.88031265266243	0.0191423589331566
2.88153395212506	0.00852950869307817
2.88275525158769	0.0150000345694402
2.88397655105032	0.0191759006821321
2.88519785051295	0.0162797524891734
2.88641914997557	0.0453438961870471
2.8876404494382	0.032061905265213
2.88886174890083	0.0297099866304518
2.89008304836346	0.00853821747562763
2.89130434782609	0.0245499428803731
2.89252564728872	0.0382359715872698
2.89374694675134	0.0398705970788312
2.89496824621397	0.0537055346055939
2.8961895456766	0.00708002719692587
2.89741084513923	0.0131411223186492
2.89863214460186	0.0353806724616167
2.89985344406448	0.0316511354642847
2.90107474352711	0.0552740158966737
2.90229604298974	0.0491842648115279
2.90351734245237	0.0237893003284877
2.904738641915	0.032179485876729
2.90595994137763	0.0147616567836639
2.90718124084025	0.0376253673282946
2.90840254030288	0.0299045357574817
2.90962383976551	0.00753829761563982
2.91084513922814	0.0161453800388912
2.91206643869077	0.0446926935841664
2.9132877381534	0.011869383476465
2.91450903761602	0.041901672815822
2.91573033707865	0.0478305347880117
2.91695163654128	0.0208119863084338
2.91817293600391	0.0242910655048485
2.91939423546654	0.00460122907092457
2.92061553492917	0.0256756314758225
2.92183683439179	0.0244275744995007
2.92305813385442	0.0461999926865211
2.92427943331705	0.0470495533300987
2.92550073277968	0.034423380983596
2.92672203224231	0.0271709214062111
2.92794333170493	0.0185301535197364
2.92916463116756	0.0240000225198749
2.93038593063019	0.0620353392666188
2.93160723009282	0.0537691457067611
2.93282852955545	0.00701849385642141
2.93404982901808	0.0421518535391862
2.9352711284807	0.0126181206552713
2.93649242794333	0.0134834067488086
2.93771372740596	0.0402536459084267
2.93893502686859	0.0315920507513592
2.94015632633122	0.00193537294765763
2.94137762579384	0.0220458053508099
[truncated: 48 more rows]
