# Supplementary material for: Nanoscale magnonic Fabry-Pérot resonator for low-loss spin-wave manipulation
Source: Nat Commun. 2021 Apr 16;12:2293. doi: 10.1038/s41467-021-22520-6 (PMC8052321; doi:10.1038/s41467-021-22520-6)
Supplement: Supplementary file 4 — Source Data [file 41467_2021_22520_MOESM4_ESM.zip › Source data/FigS15/FigS15c.txt]

0.198315968311808	0.0376222203585767	0.327020624070409	0.183284192285369	0.205119786056315	0.121948889126588	0.233544656152972	0.215789946850611	0.111089168293902	0.19294218560828	0.0914239812411011	0.0673362795084864	0.232179193835559	0.241799769133802	0.191036911586243	0.163587719066011	0.11875819096422	0.198096639494829	0.206969459698768	0.145200563242359	0.213793980890427	0.185672748016398	0.090369427028889	0.383477659872619	0.280733990522631	0.32347636953535	0.272922552694075	0.0454333803372862	0.190567542009559	0.318019386269595	0.0512625399957547	0.181207641191619	0.179442305876959	0.199852163512658	0.21280139702887	0.121242931616502	0.155996193384308	0.266406043632291	0.164885709818433	0.0823798894994464	0.144225055696286	0.237633113618873	0.271168937224841	0.160523149093269	0.0847928378451134	0.0507639909991049	0.0652675870180536	0.381228184349859	0.223115272996942	0.235719663864345
0.245760367358922	0.303397453972076	0.103384072387216	0.122024338220015	0.103995335167001	0.0738930210243376	0.156959474375161	0.0124170679810024	0.202600443774385	0.261742778883994	0.216364898839461	0.144227130052913	0.305221956643849	0.193451194214665	0.039364470972261	0.173831129881446	0.324210777361966	0.0172112642123036	0.174059832910698	0.129626822341402	0.0807117312817815	0.175008439738519	0.207353030758111	0.193869925920164	0.186932698878753	0.304501743792097	0.20247442048746	0.131511315726944	0.100139654681251	0.291592374126485	0.322778809103691	0.178946396150719	0.142661878393888	0.183341518807123	0.0784146783981032	0.267759738868356	0.0627294464894415	0.178649156833022	0.0399381709111284	0.0816597048420976	0.265023429989747	0.212727443727325	0.229313182672715	0.172801225004756	0.218255547126505	0.0206404816829613	0.179597873814352	0.219648294177964	0.171112647136905	0.117895997999626
0.0614560435838958	0.254010002677946	0.0859270279409802	0.364269169517542	0.111747208194089	0.170313479918796	0.107136918354657	0.339016967671236	0.221935710485056	0.0162959340894892	0.0644904515268359	0.0321853590663612	0.137688529634813	0.255828885452117	0.209466213509559	0.163890316678115	0.165429210865333	0.121308840825129	0.10758976985549	0.111181521681642	0.195783039649761	0.0931148846227296	0.2600125109458	0.384607101768138	0.0912475651536322	0.0678024780770216	0.143199408133487	0.074256389282152	0.300998022978906	0.235975150628011	0.146459161392922	0.301523744259471	0.109930053745847	0.151625988795847	0.16016303467772	0.300582249371116	0.132910583236173	0.0471227278388847	0.113793617750199	0.259249618811851	0.221744476393551	0.18970156129426	0.252225223330881	0.243285935415017	0.300290611361011	0.25598637695231	0.243356752967125	0.151156168828128	0.186935152917636	0.336372202668205
0.1903708210729	0.0593030239915787	0.0981743386292472	0.0883955795620177	0.132057945376869	0.211835523486832	0.111540214020153	0.0568470874073536	0.258281259704416	0.205226916875394	0.0761291308890165	0.0580382738111266	0.101362200963508	0.132319255035243	0.121035024030833	0.0951205707097329	0.185555735090053	0.0664726523074903	0.168820833486385	0.0812925656276932	0.142593969293729	0.0624301749824906	0.151831911610939	0.105302268876175	0.141944248771085	0.113018653596088	0.099951397235589	0.196456243517583	0.263992489660824	0.153658207579379	0.091416609390119	0.0793810043424855	0.139309137444336	0.268079966371087	0.171053276870395	0.0914873049157035	0.143263827325481	0.210377446207665	0.0941171830470149	0.119316376615184	0.0844567304951701	0.149378034844566	0.160083232794134	0.0462636504916746	0.128114007158323	0.136354340263336	0.0502547925164685	0.120630151011468	0.0813849889394807	0.205825715726347
0.0770663542597293	0.23994970240342	0.0181991282768072	0.326573397369261	0.153458242810544	0.0675333959836591	0.125114447658268	0.137044926579494	0.0871258161088216	0.233830039464085	0.150267626024537	0.277833709877869	0.141457912546607	0.187773161359258	0.0837158153474748	0.11281011976778	0.132204522731747	0.144505866715758	0.102232782959379	0.216783608695208	0.190141054024348	0.13707360178791	0.0695586696208208	0.125063161777235	0.283630977972664	0.276054003143008	0.122217124478119	0.0341556429113697	0.22516967101784	0.0735787408949195	0.0515923574259153	0.0662814292406825	0.0536576644149864	0.131810707111897	0.0361647072290453	0.236718369611	0.092233547984138	0.113736896353471	0.366801733710808	0.0185910339750416	0.120255926513645	0.336484391775339	0.085751188242548	0.10651381899641	0.0964220320718548	0.140991775376616	0.155218567047942	0.150617492525336	0.118597903598116	0.136900947944426
0.18205633339239	0.339852441054438	0.147172688343546	0.0257078810243285	0.0819923363792074	0.209607638740533	0.166190049358182	0.118676020311502	0.205548730791241	0.2053203783625	0.121682372268628	0.103730449227727	0.156631501530881	0.12463802467901	0.107939389346976	0.132205136222938	0.1456081818594	0.197506487718581	0.219055737909274	0.130400267377304	0.0568787412656803	0.0902068190536087	0.0150653887727759	0.144044259620193	0.382884583585707	0.00791541963723023	0.310809964506376	0.24773037238845	0.180223904396616	0.0897884341322244	0.191737633393604	0.0671177896290104	0.0789645802064191	0.120101836391126	0.176240803676397	0.149122357068617	0.0461584283527332	0.114303852431283	0.182149152471951	0.193925129453947	0.197471178152609	0.195490274561751	0.272505805202843	0.135694688677348	0.17226940597802	0.176275552115795	0.144593289311849	0.166367418569052	0.23466540063251	0.151524176161255
0.194172822042536	0.18926594372586	0.163709475142478	0.209646709233754	0.162684365796458	0.216086070609567	0.376414323373607	0.180444625910693	0.184238676022398	0.153185963153874	0.197877136445212	0.29540801522515	0.219513142988068	0.16742092855328	0.100779118338158	0.132693353202018	0.1870595207693	0.199440261502577	0.232332463634379	0.197216438895773	0.117347463033082	0.210477326154335	0.0348613153419604	0.245589677917945	0.109859020851626	0.204352768441071	0.309032070592646	0.0678177290747228	0.251840761349864	0.20507413709927	0.188493410749686	0.222770520608899	0.0978479511129778	0.301040087808268	0.125450328132355	0.143942042993395	0.338203269859854	0.153312102868444	0.231867355505935	0.261463618148973	0.172720246646781	0.195672313514329	0.17631891025699	0.157954973485435	0.135721615550116	0.2629510313212	0.115269246364262	0.25560102802307	0.0426191881631369	0.247170594113376
0.0140654642692641	0.244747772810561	0.206330270109053	0.163908850967405	0.26606830053174	0.065986813122893	0.193436467467548	0.210054765042477	0.203845247916771	0.178445380374948	0.0939962529302908	0.0604132959988784	0.0393036482875089	0.115321405191968	0.167961628993919	0.129780393486536	0.051008661060961	0.210603599941976	0.10037408994499	0.0981498692654178	0.0270192244827641	0.0399966667168947	0.0675089342236966	0.174122732770938	0.0912579082536465	0.158266783177805	0.0292381143126365	0.0760647284347989	0.0969540442476589	0.0863777108085761	0.213204511430755	0.157745658986755	0.0582162061104818	0.140030855224784	0.11080377341319	0.196250694590287	0.0565781389602185	0.153014240031243	0.123963487951908	0.124648192255323	0.107428841504304	0.113131328752318	0.0870862360603155	0.0949284607559398	0.144509242784595	0.0919697678465092	0.194618313060227	0.0777042848186546	0.0584141273014577	0.192268494804538
0.138023960274041	0.120752038877744	0.177866773287704	0.0948720558877534	0.263491569173119	0.127206412318414	0.110961106076962	0.152791532809729	0.118817583435647	0.154135926494927	0.140439442222144	0.081424074931716	0.129057191073752	0.135223733407417	0.193281080792075	0.100298343814682	0.167376998943818	0.248926130549548	0.254822907572362	0.218722164831499	0.081783876099738	0.127302182894679	0.220851148353959	0.139620415354095	0.284296720803916	0.217820542597971	0.167568728614477	0.0560770108515852	0.110226639148101	0.155059868631165	0.218542002848995	0.0733595492237193	0.0236298141430482	0.190619288087219	0.139549027009818	0.0748726136018378	0.263341240074142	0.253494421576098	0.176515211932334	0.124245378309163	0.066733895955279	0.119650086043995	0.168002372963479	0.298971462866559	0.129608585982083	0.245807997234529	0.135734756939477	0.0704867294296203	0.0786731327550136	0.141416555042985
0.219834493383227	0.0439696576940292	0.154384753095958	0.0718986097395749	0.170875937246427	0.277470927530873	0.0324010421269008	0.214468061215132	0.136659836917993	0.129923874646125	0.184646205240451	0.107427707887917	0.125137704041511	0.104259562494568	0.0796772522020715	0.10557456936074	0.0473888179693322	0.226135731890208	0.162166297439838	0.0956345088427483	0.235521158005518	0.173688988827077	0.272940380512851	0.255440983263012	0.154974870299208	0.139852832405012	0.14412755317369	0.0567828983422808	0.296338045387403	0.221311431589143	0.213377663580409	0.234716911995011	0.0311567324938624	0.158634803412177	0.113728680802848	0.157470594168848	0.0854666118886112	0.123737884084117	0.0652328880276583	0.104858253630471	0.123375809260437	0.0727525028217518	0.129838862975056	0.150958647278492	0.0754436558313673	0.188305520977035	0.0466151620133632	0.115047749669886	0.116592154569776	0.0540802915878261
0.11015894175909	0.118724069672384	0.16747823607215	0.16445786394849	0.064781541696669	0.0813537133669754	0.105761313473169	0.100036527203302	0.0553012899914722	0.299040960528169	0.120913317902572	0.202518514036021	0.164525445672729	0.0959336196193456	0.108670904208574	0.130152010472939	0.0408424832622629	0.193960459612346	0.148443230761863	0.021612451861544	0.0340285604738152	0.111438059798885	0.194717015955694	0.166998079608038	0.117650793102076	0.0617915353349259	0.0712075903199321	0.093131872563952	0.255578237590312	0.0868772380721053	0.159068858256706	0.112500571050054	0.0852175061918154	0.138631024308275	0.0789383057412015	0.141089294907337	0.0428569731321052	0.203066122227078	0.106489328224814	0.157886736179807	0.21020102833384	0.0478477650773798	0.17406436365994	0.166012920128911	0.2367243419299	0.139241191391584	0.247544951396267	0.0187589734563408	0.0847962886098802	0.0564477074173938
0.127718519997403	0.0153296233193395	0.0417936316070583	0.128364641257319	0.112025426471747	0.142900226160747	0.160904774205701	0.0480981835848933	0.176043256278961	0.108835609121436	0.159977379240919	0.0591582434372401	0.109949160273527	0.105218913415721	0.146508902895456	0.154932089419282	0.0598024425698725	0.0847051899096874	0.144089499105268	0.0772992563573163	0.253505467848114	0.0778072854583714	0.0736321042910618	0.0492648824092954	0.0862745472592496	0.136435235413721	0.105827855789012	0.0988460095319427	0.0805736497602268	0.09158439043818	0.0361135568812724	0.144553989125176	0.0532555214827912	0.0966655235230385	0.0302027418373316	0.21070624555501	0.144792659208735	0.0446209223127918	0.228919622428568	0.0733315952379177	0.0632437629761347	0.0327618387439594	0.208488539165121	0.16421028914777	0.0956165254627432	0.12107022324871	0.151506551101998	0.0391666124225009	0.0986813137637071	0.171603192143838
0.257942948679916	0.069229588074959	0.240485641651477	0.222332719999734	0.153533004289501	0.277427396057714	0.0445754195116288	0.278327743798516	0.0447503825178065	0.212479173460122	0.132072085267677	0.172449689813801	0.221506531879604	0.0685901413811635	0.0810504914678297	0.18354963982639	0.132001686862193	0.260516453157085	0.176703413310553	0.0195190184208453	0.212174900264311	0.0351427133204388	0.104867420856596	0.244223731012623	0.107927545873669	0.112275723932756	0.248169283446196	0.0293377962225181	0.247492081164186	0.18041476384465	0.0529502006541864	0.180983716718604	0.10770765413412	0.251322260908579	0.0707611914753963	0.0374575880737201	0.209744222517207	0.221330893306515	0.226202957204195	0.149022096680059	0.104615860670092	0.225048099098657	0.11406407705899	0.18385746865878	0.18571276129318	0.19289235875568	0.0253494866659702	0.126636013229527	0.248669977164719	0.202822476643813
0.0612744725528282	0.0605048058024947	0.0451892616694652	0.192581764349011	0.0448205484784669	0.040146592047885	0.0766849070829691	0.208113512277987	0.0603396552784667	0.0472301961452057	0.167792026074316	0.0753814749193686	0.162440594845131	0.178823075017544	0.145038575309629	0.0343740889517453	0.0314247341992607	0.150149867223394	0.178854254265875	0.0906168417852278	0.27014523182008	0.057235316367485	0.158582128634153	0.170820859441499	0.0903832978538845	0.260371771356089	0.0598956683402615	0.19898728709073	0.0705113702437706	0.173987563057284	0.0443579232130687	0.147369857464714	0.253334168684072	0.0783810379397058	0.159767422931335	0.0799165430645308	0.217421722701804	0.0963859033107669	0.128237282282921	0.209423662349793	0.163409036791115	0.101714614381785	0.121841238047079	0.155593697374219	0.136647329793132	0.144397543579963	0.193520730075514	0.0423075745283997	0.140656771363833	0.109513384164166
0.129871427457111	0.170436966424834	0.0785901178901279	0.0509940735104684	0.207161854217672	0.256108001630541	0.109654214210585	0.201564448658835	0.109711819576186	0.191967858343613	0.0725673598727761	0.0727545269508833	0.248902427252396	0.166463996430971	0.13736444195727	0.135421784621661	0.204692103140877	0.0925634061047415	0.276392746575619	0.199118862833886	0.230640009108784	0.118995221348463	0.145912535604995	0.282354135175712	0.188600987374059	0.187499511037533	0.107667058146924	0.136130521018102	0.231968331110197	0.302474833308279	0.0686433582531644	0.163436162043808	0.136675422592039	0.190681212061342	0.110820271517229	0.160453575472017	0.138024931563142	0.0837394640126464	0.180629447575987	0.0781513360674973	0.103956260059362	0.267935466189753	0.324134057236385	0.159573718377503	0.0489764993578196	0.155667939370463	0.158394335578012	0.0221644035754577	0.0993912368118704	0.199153844230026
0.0847539746493254	0.0262630334256277	0.0840505122094714	0.0230337311935453	0.161608667913115	0.138085668284753	0.121673832251156	0.186088290510088	0.0930190327746924	0.00754009926136049	0.0511847925058997	0.134632433059186	0.195317207550641	0.195469145814787	0.164758337089819	0.0394842734915789	0.0413590338453898	0.225934529910525	0.0848960345652823	0.122153996298436	0.0768646465795944	0.0746949621934184	0.17924564015892	0.157763576530516	0.142071441236974	0.189234214426807	0.155229026492915	0.0990429166058457	0.0982563787301608	0.0396843997732232	0.0865822117362221	0.135963959223941	0.194105383241295	0.111997513452021	0.14740188688323	0.0555131333644589	0.184544265894002	0.106903810686215	0.162754611700477	0.135504361977538	0.0842138889045774	0.00581165480447463	0.0915798198738546	0.192381822736088	0.045796583645426	0.106559392811724	0.171613688853202	0.130573246808462	0.0445163246872448	0.0344451057951315
0.266284317915494	0.0477622069456699	0.171695338393734	0.0659829089473479	0.075246147374766	0.118755840563571	0.0750786335358083	0.112374744024405	0.0107914573616939	0.0728279428395077	0.0484870364076265	0.158925327747902	0.0649968443213584	0.0166467621162893	0.105157298654453	0.109898302946799	0.0778785158212925	0.122551663132299	0.0550419293136204	0.0952569949035539	0.0199616816317785	0.0533826715574577	0.0323760997888458	0.0384680851752463	0.0475856158449893	0.134078141769714	0.0444522343445929	0.0912176084183279	0.0352364979891717	0.0497634193901555	0.0476910563690269	0.0637349425253934	0.0207361982087663	0.0706825097180059	0.154760115514278	0.0726540390354081	0.0303737637224266	0.0413967384153027	0.117552609853004	0.124551149532497	0.133743064821747	0.0833036818201866	0.174027086779559	0.0604333912141045	0.0437510326075051	0.129213450823389	0.0795560052633716	0.234834978938168	0.215017714830145	0.105101919986726
0.13003597598368	0.138280378829214	0.135227072476713	0.0568035005534809	0.0841452717376972	0.233389929847305	0.0823230647511528	0.147025344844108	0.17955156022612	0.139082054302926	0.0545261419166128	0.0440239119121594	0.0680885701092702	0.148992148497108	0.0948049474473163	0.200566506828725	0.198707897448672	0.0935078303659325	0.131200773969006	0.269395432335343	0.157610235372805	0.0255428678999474	0.181207633289798	0.231990190265063	0.0280806005363792	0.139194841789326	0.303848610420862	0.139985245395319	0.0657025213257703	0.159251961372617	0.0781327615999979	0.105354310788206	0.0343247356183999	0.242997549806803	0.185730333764954	0.0466326280680091	0.160103125610336	0.195643679838348	0.171318281159479	0.161458856292539	0.0851429620836203	0.19092655155952	0.0850726800467471	0.237963542005982	0.0962208159840406	0.0402430779083376	0.171991947459217	0.0404869415518337	0.0810440959279681	0.103257147407511
0.161395780651847	0.0680713230619804	0.113999645106378	0.132554271513695	0.0704647631151741	0.0495811703586644	0.259002799534461	0.122572617893396	0.121071320123653	0.208560698750388	0.144359007226718	0.135625864254965	0.138801158888789	0.123679508196385	0.199751865501145	0.172506393468144	0.0842867711540934	0.133804432769567	0.0992383885553091	0.126814479023894	0.0565219532001965	0.0939642178600626	0.0205023438170583	0.00759156863500851	0.0844710765750319	0.120396452639636	0.149926449590586	0.0887756748168912	0.104364700867621	0.144952937502487	0.138309831615432	0.14176648145468	0.0769715603470628	0.0271386523935162	0.0204892213899885	0.081021183991579	0.0463163327391148	0.0785956125734013	0.0653252301320784	0.110497207540075	0.108929144220601	0.0790749048062367	0.0543943320803671	0.0608357030981325	0.0422727053512747	0.131875777426772	0.092649913045793	0.142252863495476	0.14760629939459	0.124471674825416
0.124142590334621	0.32132502072429	0.146131527224322	0.194215707702519	0.253755766073167	0.0630787047835147	0.240481364918416	0.140225728657476	0.217475407962671	0.142405736249549	0.140587814758287	0.122752922683605	0.0935146189304523	0.166111488866965	0.130320583501625	0.190849346635033	0.0957203402882846	0.0690957664485292	0.14593249630246	0.15859005372097	0.221615646111754	0.29908397926425	0.124017854043049	0.247124090308351	0.172990162254537	0.135118470597278	0.186688729456805	0.225295855366627	0.04788106868233	0.11748781750262	0.0109587201727582	0.173037630113261	0.0827980217568367	0.0750825042426456	0.0447940596169023	0.124781164805631	0.223541639342875	0.222747531505963	0.290195178369801	0.142284739888135	0.14794678461458	0.248158744505206	0.141928116321147	0.219963001272349	0.100523155477915	0.148475462447268	0.144113087683175	0.232800213289654	0.258242559842859	0.0771647865242301
0.192528159380907	0.173686471711242	0.0814990649459636	0.0402853300070749	0.192916844560039	0.337704139140699	0.0923228367999993	0.0577736306416701	0.0919256210876081	0.117247232589569	0.0625958615119834	0.0868647740826361	0.0501913145531665	0.121989320310552	0.176942618163997	0.221319052594439	0.239077535926475	0.16777551566314	0.194433786261802	0.206892416760016	0.0697700749758204	0.214829801623099	0.176458646639411	0.0723409884465785	0.0638891770294755	0.193558444774816	0.0556049876698706	0.152223186563647	0.0562582365264083	0.0935281204027543	0.165139173419574	0.145846291109778	0.106391044563651	0.0525718632256077	0.161970786049985	0.154395984518834	0.107232824681149	0.0497653697403857	0.239924243678741	0.224587161587817	0.192885517047419	0.0971926250228905	0.160143672035134	0.196424848997453	0.0981466252383983	0.124554643539743	0.195300722648618	0.174402116642345	0.143292910521386	0.115136243427332
0.161680357929914	0.179930963969125	0.112019569271808	0.235059018750824	0.0708691129912214	0.0676015526650239	0.166425786969997	0.102721657743832	0.0865727785789465	0.120198324575957	0.122620618205296	0.151012096845711	0.253134381909234	0.10740532383127	0.11614567487327	0.0147429180085344	0.0676881374941998	0.140704063858767	0.185968161898821	0.0938782639673194	0.0760068951913838	0.114200606968965	0.144947078030135	0.0626324254122316	0.0985204167460096	0.0748531453477597	0.0674907407069933	0.091189816143744	0.188961093310836	0.184394563417743	0.13675430058627	0.178884229356224	0.256286630795117	0.105474581619284	0.207470042909708	0.173046092682875	0.0568665229002178	0.323071500329287	0.0312023923868801	0.0519382224057331	0.064363122868572	0.0442727534138048	0.118272006970578	0.0755157944136649	0.177051279395529	0.22478071370171	0.0675955552353362	0.0265242452113109	0.0658836627891354	0.0903901569468678
0.179797508989001	0.171595512700568	0.264517299784698	0.275693459238282	0.228016180130314	0.118464296901541	0.058079841339358	0.173473775287939	0.223149820135635	0.130028790016897	0.21481835088409	0.131844647883976	0.28002764471441	0.119582935645901	0.158865843736033	0.171209648772366	0.148851911729386	0.160955113386005	0.140714475300545	0.115156336538437	0.30693957969258	0.20615393542315	0.142565686300436	0.127012637148019	0.1871425911417	0.23805854969257	0.142620354581289	0.175583728149536	0.260317521295895	0.18259997708731	0.159017857579212	0.0648142294415737	0.155761792404103	0.0896385247383568	0.230516402963677	0.11361330729612	0.146412508266278	0.150877143186573	0.141909514477034	0.0450468931088555	0.183423419842124	0.258161971249515	0.169201721042718	0.273152034378289	0.187251845762773	0.242981112039969	0.263298070856563	0.108601801476407	0.112744174565884	0.385254443605864
0.141959485869075	0.156322552924305	0.0383965769337971	0.0916181021924488	0.0595732176610707	0.134987192087517	0.0829504900859187	0.140992096426609	0.232837067659361	0.203509893711583	0.0716140417464794	0.0708689071762342	0.0524670161900036	0.0879289673369783	0.222263383241055	0.113626652102077	0.170095599630871	0.208247358171638	0.0901232118722141	0.106194848806353	0.144231657812931	0.143345248332109	0.0482346409649517	0.0523334290238974	0.0409258893781919	0.0485953474112096	0.139266121297822	0.106144320607611	0.0657751721814242	0.079540029340649	0.20442659469241	0.187470260095648	0.0245826213118862	0.182209543986346	0.075628294357809	0.0931124535189456	0.034239803310247	0.142020640027717	0.168058056619524	0.0631534881121455	0.0993281940707622	0.188223057279262	0.0716483116535463	0.0569015064124349	0.227029242964673	0.214149115761986	0.0846311836994627	0.189699413945326	0.108427559172841	0.183790015683014
0.0867869586148069	0.210644930623577	0.174213560352998	0.121875370673725	0.194462480804937	0.0864009923274172	0.172712854106556	0.0619873742990942	0.0259776568743391	0.113917303139295	0.0321518241246885	0.197782683980904	0.105448688830428	0.186622197188304	0.320175647487828	0.183319718602364	0.266733605026307	0.0654515914895711	0.0712006361334125	0.158025315402921	0.165967505496377	0.0841164691710375	0.173021718908796	0.119478332738144	0.0235742404178162	0.115465987709493	0.167884175311768	0.196279934628751	0.235558184396848	0.139906495851206	0.107792251766894	0.2671937486399	0.202209033544597	0.0311551335035256	0.133957045461671	0.0453701630199375	0.0655130585323644	0.0748992085282682	0.144927132463904	0.0722094609412486	0.169218230460605	0.0972407508575957	0.11719302886069	0.0954224891846959	0.0977057763952188	0.133351544414244	0.0142228502485437	0.081105686409144	0.125957964470515	0.0774448886182355
0.0454570648196999	0.138249306610855	0.0742536618944938	0.130699853079911	0.191569611289474	0.226273012445806	0.0504614537005475	0.0524483273362135	0.113663030227955	0.254588397365198	0.301669604755301	0.101117740674604	0.265834863323327	0.174171241794422	0.158531744639029	0.19379900289223	0.144133130762797	0.197730363409265	0.216668575990451	0.246786172193257	0.103285943897013	0.129661295446051	0.355889559363594	0.185076184744122	0.153200879568134	0.140666878271752	0.126704316184078	0.187723891964475	0.13641104376579	0.267055939627075	0.0834514228243713	0.190060067092406	0.17501881362904	0.152566694247467	0.0516076758570515	0.215470959764638	0.121057167788373	0.197587939603375	0.12633141968941	0.108012120677887	0.238340756402467	0.139116818199144	0.158560265280429	0.214493890619229	0.149978134253187	0.218563397007785	0.124363345568733	0.112292040615855	0.12109263106312	0.0699628625030544
0.191452516704698	0.329318445335954	0.134228185061666	0.166809940825547	0.0356937236282921	0.288636519287841	0.30945381355443	0.150410097812482	0.177210694999434	0.265707531246463	0.124819715082484	0.204974545429158	0.176683071475811	0.182797293020364	0.128574270875422	0.271580182806055	0.358821072887104	0.178353046625226	0.178325736177233	0.276632197813722	0.0558425502136041	0.175734860577866	0.120102168414399	0.25683905788812	0.0892765659935372	0.155133261561758	0.286945168146359	0.182651611191815	0.190168499506438	0.334442099266136	0.239789773051602	0.254313343909089	0.365198622505631	0.0979427798453454	0.212611140929938	0.109847236914206	0.336422087117151	0.113316570935245	0.36333421376432	0.292386244620947	0.258745358980021	0.220050560588357	0.110240145526842	0.407134998395864	0.36521526071335	0.4044390049538	0.387080878261542	0.382874978788433	0.357792101070063	0.281479308694818
0.16451563093533	0.0545864243728796	0.0274685351370968	0.0606757357385885	0.227776928001082	0.109213028775232	0.0939700566335479	0.240314019079807	0.0929201495556335	0.151886728639791	0.146978970707553	0.169203782934166	0.0467045594615488	0.200927113184535	0.0651535093086857	0.056834772750611	0.0515839676684268	0.0708124037920407	0.0758141775031834	0.13454371092549	0.100377137652779	0.152244428962179	0.185450987230886	0.0274754167547009	0.0726817365981111	0.197097716684582	0.0545484766150642	0.0249965851797501	0.103678849698484	0.021158482611591	0.0288741559488291	0.194595421865456	0.11175568408707	0.112497235326307	0.208354288035745	0.112489351719329	0.118624356189528	0.140750886153881	0.107902617248314	0.0377379012185273	0.160085949745767	0.130305907803498	0.0755092527207209	0.0948481686001733	0.080972888347082	0.0359364052275962	0.0670636355454706	0.0852910677708586	0.199023195788456	0.114764609400096
0.168667967326161	0.176993273956712	0.11080236997265	0.0685248639064989	0.135877215526233	0.154383103622718	0.20382188211711	0.251701183503376	0.139675646886753	0.21083863507285	0.317628613881054	0.121487491569256	0.135950021025863	0.170341944638204	0.105168912326651	0.184097094474764	0.127190566924193	0.152303335154185	0.118597221128674	0.190032457543332	0.196240527947194	0.439631673127972	0.280454354901346	0.112089286805101	0.146978042376617	0.0955997646345016	0.0959759368919653	0.105849331342002	0.346530103986378	0.103494923490189	0.180443758727339	0.0984964169341118	0.162470209187468	0.106664480840486	0.15622939688956	0.116880770789904	0.333597980193706	0.219766376039148	0.0279824430010194	0.0788876763586893	0.151756347928975	0.228285293131627	0.124220772886046	0.174156468051729	0.190344119409219	0.186479007895233	0.138141889960387	0.166995180021766	0.0323482807602259	0.0134312604578001
0.145205740746929	0.106561083266465	0.150582556525439	0.0344151870963169	0.170588755377571	0.236699172683658	0.206828523909211	0.0813113964447998	0.170873025585832	0.102113601014659	0.0816460032642113	0.129291473410723	0.285322981335416	0.0958153440688087	0.103686470552421	0.0583868488372622	0.100255462317179	0.125317246946323	0.0246736545650782	0.0966643041431955	0.127569729061042	0.0838349343124267	0.126875000156659	0.09383870274585	0.0804575576762077	0.210867737988935	0.223103825443943	0.107534786727775	0.0295749170773783	0.0597518000829105	0.174923176997732	0.167088048798859	0.106431849577606	0.147610963392613	0.0383559449710863	0.0666159202178578	0.111461957118781	0.12647937826806	0.0432941160228893	0.193681937375895	0.129464181929706	0.0884089837360537	0.181751473724011	0.103590518562702	0.032660408078363	0.124542847826166	0.109881063281909	0.0914423931687546	0.142153130106005	0.0188261295166063
0.0705514154643515	0.0433731289093339	0.182354022231882	0.0365117158658218	0.0938296337875158	0.049589510789553	0.0365940661291516	0.0744606090560775	0.168957941993468	0.0834617732995729	0.175987478724229	0.118433760717091	0.176394418157633	0.0120522568160939	0.0991797352483606	0.0969873091496454	0.0867199507984466	0.102267603763756	0.111121895709165	0.158657128492558	0.0499109268700112	0.131561725397925	0.0437044644641142	0.0799778759017149	0.14873911801979	0.184220366707381	0.0591852821181061	0.155846095225394	0.0768598964180599	0.0797847742829326	0.10070635070508	0.144630037287866	0.110508215346786	0.0771291216672153	0.0455606178626618	0.0526249268056593	0.0779524044263652	0.149860165281171	0.0850087197335909	0.0473183041724807	0.0838009601493682	0.0436190285714048	0.0590971762569896	0.058797928680542	0.0154547870943375	0.18691271171105	0.104375922982451	0.101714844037215	0.0616919924594149	0.109419787454608
0.0631479110615593	0.0155979465633951	0.0981621795126682	0.114050057596566	0.0424622461421214	0.145931013339871	0.146591618162491	0.111708759090843	0.116696243146665	0.0462451850680749	0.0315027992327825	0.14201595594097	0.0700890677632375	0.054993546315896	0.0377825172008536	0.128819252669639	0.0897380995224598	0.16039078645287	0.23716124473899	0.0160492645631612	0.157891561131113	0.0952519715525133	0.0347692588514121	0.151501277552887	0.0976909790063443	0.097876746944515	0.0828848012931352	0.101937768317142	0.0539877084808644	0.184877549296557	0.162232008879382	0.0646744713597545	0.0313714922836043	0.0849616315825738	0.0400146179784401	0.0766760681762889	0.089021457498493	0.113711386471008	0.0666527430881558	0.0978987308432096	0.133360210377192	0.11921601870864	0.140630917507762	0.0613018633204938	0.132120682019168	0.14637601561713	0.148217748040511	0.0641427661572067	0.150412783184309	0.11086337331415
0.118538347760545	0.173955193415073	0.200060706422646	0.129365082243892	0.242290849381998	0.105403563115257	0.0222651705017088	0.0326171514834757	0.147327912377915	0.0476057211266934	0.093308281886899	0.205822456926702	0.271306159499559	0.160633575331171	0.04655558280458	0.079170381818802	0.252508450813164	0.0783395797455137	0.262912013327082	0.201281361888104	0.259353809392973	0.213495021482045	0.141532923632498	0.0683557896377373	0.199911954150871	0.103841096974649	0.12423343364486	0.111721508067605	0.137655858652524	0.16800621963728	0.21243589792914	0.14485722725584	0.10572080783597	0.15590363767795	0.12524628208644	0.2170432634375	0.074464120598561	0.129277606189844	0.131478538723622	0.052676691721757	0.0556512256889648	0.214815177448522	0.182901191235469	0.028202098178398	0.069173189511096	0.161041450640453	0.0538349955576575	0.0610362557173398	0.226602865263637	0.158575834632668
0.0413060334179137	0.161369022456356	0.177686247959402	0.0679456447350454	0.192748485739032	0.169713448156179	0.0496085580040568	0.103984049494383	0.271000901750031	0.119403405762308	0.132112919886589	0.0852255656798182	0.163886020476731	0.112965592966939	0.0888947754911221	0.162049176775904	0.167804092526782	0.241167732678006	0.165623104487191	0.0904805540587838	0.0523478004661323	0.127191619513247	0.214121428746261	0.113668539963461	0.188016445729729	0.178725504873703	0.0179247248830598	0.20663946422252	0.102401745191998	0.367360219665175	0.0618338961504036	0.228469116996149	0.181943727134127	0.138355311657776	0.175705733352803	0.112322610184917	0.177816565399421	0.195757024119263	0.086498437659045	0.0533443655184857	0.166211014041128	0.0796684313635658	0.182153529190104	0.070758876596572	0.278411781883096	0.122190894286154	0.0732222955980281	0.237998526381601	0.0814075846886916	0.188596003818385
0.0318425711559441	0.266674008460859	0.0974178324810099	0.199538953032383	0.043470113068037	0.233234959748485	0.0858506599702419	0.0731548355155864	0.063731082619335	0.151462844089534	0.136515548854636	0.143363302028818	0.222936777000835	0.141034863788593	0.0789881130001376	0.0577688616948165	0.163899367724589	0.0567714326087972	0.0566231583501565	0.124627903351276	0.154623514351534	0.159184911879437	0.110792841852777	0.0684365010891739	0.112587248309833	0.109659785913019	0.142922346543381	0.124867819965456	0.177539168141371	0.261170327120467	0.0645960942035105	0.0628127994688033	0.152822158789061	0.149830735051265	0.14230816871292	0.166883958380726	0.183702299885834	0.212561626447242	0.0651566538378699	0.100511168035159	0.0924211987631198	0.0767666165049952	0.083242866625249	0.00653576474084326	0.106952554099395	0.187053526125679	0.0632850883243786	0.118689359141238	0.100408546396414	0.134913206081897
0.207740809429659	0.134915006902577	0.159860878179278	0.201279213967563	0.284022013677549	0.279807292533987	0.112919009832769	0.0889317778620996	0.193473867230729	0.249069758513072	0.201301310701537	0.150075577358158	0.248810100746614	0.217771453132039	0.145684294835725	0.292879910816379	0.195981797502778	0.260969610460835	0.169399994984163	0.18761936187741	0.157378699422001	0.130538122983939	0.151752467410535	0.209974685343734	0.32049716038246	0.239913877707285	0.0459838303015745	0.146500421397934	0.256616170043452	0.318175955766255	0.226870168825768	0.155251160250233	0.136788305959843	0.336082215642899	0.137332045242516	0.153860611475485	0.0273203130515666	0.107804359406326	0.362435523363017	0.0366964467399882	0.153403573837231	0.317209186169285	0.202758146940853	0.0912700137898976	0.264508842186707	0.288407964228729	0.310027521752993	0.115817783055201	0.221852410185088	0.218738884822887
0.162495655999903	0.0513751696321599	0.232701785894479	0.18540433833956	0.155462441364501	0.100262916210504	0.0874299872178751	0.155084354346304	0.201240504376898	0.148219799687613	0.392652987283288	0.0830546743987863	0.20821217378446	0.175996096744834	0.110707433955155	0.143692033747505	0.315584223138865	0.0584882116868639	0.184640436216339	0.183476765339811	0.161356823998527	0.138862208889532	0.143314238998929	0.166886648376203	0.146779482683799	0.163839834773844	0.194749719695438	0.194060630102215	0.107330505455982	0.104998088597632	0.165171657717405	0.176176991970376	0.0950007755133678	0.046230985302589	0.0598403512001467	0.219532003006906	0.0944232904317706	0.203157941930927	0.160738269378994	0.213559221434735	0.213791790671438	0.117187649068525	0.227078090307145	0.300879891954813	0.229341774135568	0.125873507554425	0.364994301556531	0.0292960495909756	0.177885317817351	0.14385633462117
0.196882798802359	0.163391990322251	0.290783431837128	0.205562762545283	0.122528513922148	0.193399296391923	0.203864712226129	0.238486362691329	0.158614653445242	0.308312079312674	0.385532137659976	0.194554489172622	0.182031485893909	0.224180191904003	0.202763458016207	0.27516115092916	0.391603071049092	0.157657689015097	0.341653255452746	0.284815037860328	0.247593466161349	0.196396530609301	0.184852084728435	0.0504560065321741	0.176156965395192	0.297019904777721	0.212288495507732	0.163207353387421	0.281426657813541	0.0457570944066382	0.118975988475813	0.183589322913437	0.160721639154629	0.23925069740308	0.156796882857058	0.208247068611541	0.100129826901948	0.16807852510951	0.0786884190383013	0.125635259782457	0.234865329889679	0.204009216769268	0.0901896606778078	0.191281712728611	0.316830546938663	0.198090885305836	0.29788341724518	0.279045315945923	0.234514570430203	0.298291033560799
0.0448519478770198	0.0876586825383544	0.135044948306266	0.1233400246653	0.0409909843629755	0.0623060297418621	0.135081793082575	0.0454167622208299	0.0746065421513482	0.127759803809846	0.166046953377163	0.0392567797378351	0.172016702585098	0.0197660667126796	0.137919011036162	0.039026380010598	0.168527438884592	0.107577842997724	0.134510104819759	0.104696375002401	0.107677557930828	0.0307736894770244	0.121597612330664	0.179217772132342	0.158324904326324	0.119200280675649	0.0943337764009318	0.180438080553746	0.117082722695063	0.0896425918929841	0.129704217682913	0.0870510322781557	0.0986116357697027	0.118533088521518	0.172889637518302	0.0621769538075387	0.0402646584660655	0.0967747424752147	0.149672165447128	0.11050708869568	0.0365352421439659	0.138505591361721	0.14296170464684	0.201452151528348	0.0904441709972666	0.153827827095725	0.135459675396251	0.235659015998115	0.07353680514206	0.069234365143074
0.0498721209335817	0.220531907239907	0.230084455983803	0.133184356718183	0.164892185769407	0.136073377225893	0.0695488174438926	0.0526184632142567	0.105093189079573	0.170683842868767	0.137267497099656	0.146529429953231	0.0327873224039238	0.0873014064369431	0.136700290681536	0.13288228105208	0.0938461408545312	0.0145622711028798	0.132827313177495	0.103193003447833	0.129016130286587	0.108349856254939	0.108972772716721	0.0936415099481832	0.089162102146343	0.0496735753761615	0.168194946580544	0.0909584447527359	0.0618777290863522	0.0456642285297639	0.247227017895051	0.141388280617606	0.0899820004785546	0.189652878832398	0.0453530796700324	0.157224130769834	0.228650535791503	0.206906188217716	0.00757781829413072	0.0877795221341544	0.186391845094774	0.0341758132385639	0.0532446696055295	0.0772552474845819	0.0888909175191144	0.143011252239846	0.0476573905702819	0.0680351746409164	0.174572694373309	0.106258368044321
0.123968723329082	0.244162678370733	0.148920902215001	0.217785623025052	0.0547079382016696	0.101790408277508	0.131189069578514	0.178555704057687	0.199721576993074	0.135049803272165	0.144654444277903	0.0501149859967146	0.10466311772439	0.0187192131415085	0.0604745972216575	0.0908379798252014	0.112576206839107	0.168201713708061	0.247746799815523	0.172448494803423	0.172030127017079	0.280069969378886	0.0952066871749128	0.219613183308882	0.0604450889555041	0.0678753861802443	0.0645863487494703	0.158114241636762	0.187218611014397	0.037948386390267	0.0466273844805142	0.193824248754287	0.0441517599657115	0.165813436021753	0.199051350829905	0.265157890295899	0.125617806026742	0.117623095552284	0.149092796375797	0.161358159670785	0.141619925518975	0.162722072784395	0.0875944477584995	0.0576724703084918	0.108060962156539	0.139619121434566	0.116120970199745	0.160445517159522	0.129217316089381	0.152530430996703
0.213155149351756	0.324666127550288	0.39930540750044	0.278647656917664	0.326726391560171	0.281976464198734	0.30925209290949	0.372417204543104	0.305229110573388	0.0978243556630991	0.280568301086848	0.28235823461872	0.241274868471051	0.430872557440596	0.421634898254433	0.467904732785917	0.248120437970221	0.389067016118707	0.164156265486396	0.373919490922808	0.393510805857791	0.235906933412479	0.40470974415503	0.483492636530335	0.233138349561973	0.264145231336892	0.306521700167137	0.451368593141016	0.290486360359398	0.219560455472346	0.242531657659312	0.243334347254715	0.201416682406487	0.264778290256962	0.380054302073072	0.312601989041481	0.285647725923833	0.140428279651561	0.0904626700162946	0.301946403185171	0.590494559880716	0.33282102645491	0.333903312258579	0.205684193561003	0.350799259296453	0.318474492735484	0.515895533752309	0.459887341675339	0.168047032280783	0.371487490240466
0.164853496148582	0.105248885163206	0.196031055332487	0.174003736284986	0.0883080196401629	0.170767282908437	0.128568119169561	0.0777979094341262	0.0610437061520391	0.219847919081115	0.182230972291602	0.190310128386274	0.112286105787889	0.0992566204343695	0.212631265132183	0.0815623125775379	0.104290694942756	0.113150800857974	0.0765003902261113	0.152908262808595	0.12314248692415	0.156432708213786	0.111790864742543	0.177949401949396	0.0520604057228493	0.080820251968777	0.0873972430316128	0.0769833841745457	0.071673146400343	0.25210406442626	0.116300558262407	0.178337438531846	0.197507615076387	0.0239239472226345	0.107027846459428	0.0937635465818529	0.145778767523325	0.157434492441587	0.243261283653187	0.285065866441372	0.0923554320107773	0.0688115747022905	0.126397006457275	0.191641894613078	0.138441141016831	0.196868676908905	0.166170338208508	0.0820323905934753	0.0848969393779964	0.113383518648419
0.147918131058318	0.33146420718763	0.247495134496464	0.238419483910565	0.13324996590464	0.0868648514606006	0.23920596118266	0.0941402582483992	0.0889574070292435	0.129647321163541	0.0981312266317124	0.0853261172152642	0.325209639795533	0.109875559056753	0.176098333373466	0.175340843631861	0.115565722868908	0.237777270193873	0.065793351491197	0.15539971886299	0.27810359353349	0.123108314155492	0.22843465728037	0.103195542907671	0.114471379379518	0.162533564109051	0.240659814625183	0.0738526635418927	0.129555230495926	0.12330433159578	0.211065388771269	0.217292659513901	0.167235989717106	0.0699407193960092	0.223445308655155	0.177660306982573	0.0492885293944666	0.169946590361396	0.143592530889146	0.0764185838605375	0.145447221928014	0.204126557045976	0.281607975665214	0.11983273147447	0.0996368467831304	0.214614706124091	0.180465307730045	0.150590783362105	0.205941356931263	0.126107585385075
0.208982337035693	0.225719316242303	0.288906727770902	0.286774094242576	0.213852553946358	0.222708985773677	0.385740066534668	0.205657620434679	0.280266076304108	0.22038521273803	0.186738501639086	0.329827210677706	0.380109606558271	0.261724348565509	0.213537606276028	0.130046858781854	0.187381157520073	0.19601679636223	0.353617793254302	0.395167356525713	0.284421928017954	0.322673516552399	0.326926268398564	0.238464227340392	0.247802374034472	0.25355700706425	0.308910578305447	0.411670037709086	0.332738928974916	0.45393043088122	0.240626847015163	0.392850417271727	0.229657926647286	0.342997614272345	0.43146118369753	0.35614786235739	0.454922747533172	0.278827534009717	0.2112344085296	0.121966651398292	0.294732781695213	0.281376409419642	0.195025892943281	0.138627793021636	0.353670927174188	0.257736121587662	0.118849840974998	0.28938354180784	0.399558881176257	0.290834054308449
0.100062364879831	0.0644949038251	0.111970917251483	0.100959199845148	0.141122457361233	0.0606799102044631	0.136053604100172	0.138825514545359	0.166234013637845	0.0491067366501379	0.108373437542673	0.119156865336928	0.0212964971405933	0.107241312470549	0.032918967465427	0.0659204070554668	0.0965730071629713	0.170774212275002	0.115109556157846	0.0505482609352468	0.114040116255994	0.0026968866181004	0.0571832110248393	0.142840064557952	0.141071190642097	0.0608158830926638	0.200314525394343	0.0580450769706803	0.118699687202443	0.0375487180995104	0.0276343184193712	0.016319545794679	0.0774348751173301	0.0927512443246526	0.214849104413516	0.0630016638603969	0.184159782101888	0.164919047858991	0.0470698501062432	0.10308791725868	0.0463493195570906	0.0324430147714043	0.0970345441694338	0.0425662990286647	0.0554356505598455	0.272613168432043	0.141282115724818	0.131580143669393	0.164716996058199	0.0952151804415115
0.0444523877572083	0.187357922965884	0.0784152310345917	0.196223951694555	0.242768024294877	0.230240419225513	0.265094300845477	0.223980625800045	0.197492698172385	0.113075517412411	0.101257690292454	0.137323545961997	0.22631171454242	0.118188068492497	0.152723781592845	0.0681364830745967	0.223963976391871	0.00856844597259095	0.178949049323454	0.203369763642243	0.161333773806901	0.208509549523325	0.224857168008751	0.0777405981948108	0.132671491951153	0.245313295246521	0.362479055645117	0.12614435299605	0.0769227698261919	0.140070272167148	0.192524211598663	0.104138757786549	0.331438900482203	0.154652078103191	0.118805722126303	0.00635128942977698	0.0594964819880344	0.260452961748254	0.0548545442954091	0.17408055042243	0.275511207172431	0.0241142428372964	0.261533361390689	0.116516655378107	0.0754081187525654	0.250356790366361	0.210053519947086	0.190248691602916	0.2711691985085	0.223674749206982
0.153704077847318	0.214027808744285	0.0684982644542509	0.180917768084619	0.103026648199786	0.089614789494517	0.159919618377796	0.0353751995775642	0.0100571540898201	0.0463072064229284	0.117886671953815	0.205759564874394	0.169083036081566	0.126671122368914	0.203559882918326	0.0790239474207724	0.0849789699707644	0.173126010178655	0.150100260911708	0.120072773522817	0.0350578766149149	0.0621297031422081	0.271071505851153	0.116969582895442	0.210449134107836	0.0502688661065921	0.118092335570983	0.0761171372870961	0.0941065543949326	0.128753443530021	0.118332578242985	0.151419451834308	0.253978742260297	0.0647634138382104	0.165477189792725	0.111325664737763	0.0948692883783577	0.0758773888851552	0.169448954302308	0.153543342739847	0.021777042159855	0.0736317020775433	0.0821449989825315	0.13351458917633	0.0395738867246278	0.202816255010416	0.103386221836511	0.17786020360084	0.108880975277453	0.0874016127611145
0.137241981337084	0.193990477843965	0.237883092569941	0.0338266889473933	0.0710068443901262	0.128389314677783	0.0505401874878052	0.102971150256683	0.193669380588656	0.109768852498054	0.133708453438554	0.23417995008463	0.117485687804871	0.132188607608778	0.0835394146774473	0.0823443530768036	0.150734899780086	0.184419966553721	0.0639574499208739	0.0511098952201333	0.119566139625525	0.146067113847148	0.132663092324563	0.127822142427469	0.128343770743267	0.0610527387418992	0.0628466028908365	0.18485546643505	0.119021776293904	0.218846094994085	0.168703914627944	0.167527247656965	0.185741533838827	0.0911928445146723	0.0704074319832424	0.0658733461616641	0.119288160890334	0.14747771789937	0.188058431430792	0.118601840220059	0.117840364961717	0.195199591312949	0.215416507762236	0.0872449969536225	0.0930003125097825	0.175824213715528	0.0280010195446769	0.134122704831354	0.0262912526148771	0.223722077889957
0.032432812111738	0.104356917897888	0.213623943338273	0.228992992052967	0.171812455765676	0.144935439469734	0.20954907989452	0.163373107017057	0.162843743035502	0.0817906129170096	0.11307122674189	0.271365594162267	0.0991246496501415	0.0201872700034993	0.117458895014517	0.143241835063818	0.190501077497503	0.0363070768202853	0.0820950899936074	0.13815786035796	0.287603693729135	0.0781514247673299	0.0760201452063044	0.0945377473983937	0.0616528988572614	0.160519397239522	0.103023779873241	0.114904432556706	0.0798466872970552	0.0363757131968144	0.122956642061103	0.22407556696242	0.0357986196397692	0.0795631937141069	0.167935355625051	0.262784720880058	0.183204076710093	0.0250452348623246	0.144059855948415	0.266012799298718	0.204926259692979	0.257743880429378	0.122770260190903	0.0766841380751289	0.195635603415572	0.183460583375558	0.146369576192664	0.0993511132099535	0.0318610529129696	0.189298216251898
0.203725831456021	0.200244200399281	0.206828099989726	0.135345642755502	0.140354121519297	0.250870374538662	0.202745050169912	0.151184638471555	0.15608992485097	0.167666870663135	0.0683818452392044	0.157137860918876	0.206010922168068	0.21173911733114	0.0450747320145966	0.160790612172144	0.104150910235681	0.0981844365754206	0.233101637629018	0.111821214075551	0.295985264230249	0.264283716348553	0.345245427118346	0.184354178022431	0.184298892232535	0.154836919398031	0.227834986012333	0.0138031432565343	0.092920530129198	0.237385033556562	0.245369698001478	0.279009288061348	0.209996647197098	0.0750289836827942	0.118561109751709	0.0802002770147298	0.261731215524311	0.184590134198375	0.123646312270373	0.0499483624756472	0.126798040919472	0.156531756028705	0.136943279565346	0.336895903135924	0.209488633533015	0.165818322312223	0.121498492652409	0.183948169005817	0.132606785208233	0.129566158674737
0.20365023704851	0.214622504145115	0.174917918375842	0.0223153811083701	0.100429932058733	0.00714295669212519	0.130562446443581	0.169583875442621	0.183160467891121	0.122568302742143	0.150548896780947	0.209584948927704	0.1483579624022	0.180964365996076	0.152591721219122	0.0546043496060012	0.0325502266819142	0.208625963078832	0.236534747069838	0.173179915827414	0.168191505614344	0.130526404572265	0.0245573499631577	0.194561134232405	0.105942254050659	0.100120308458439	0.195946253761025	0.217366845613778	0.222598065948861	0.0677711077661573	0.0470157580673991	0.103729174139325	0.186530269252205	0.129069046485221	0.0757752165640587	0.126606633391866	0.137738114294165	0.190020360822161	0.0371999244309246	0.0609991879235003	0.0538093407107028	0.00854932212313754	0.111492957484763	0.129150331680226	0.0571788210249713	0.203177589615489	0.0482801600649428	0.153577762041816	0.193356240864258	0.260716819381969
0.155723403913935	0.0446697290821894	0.037296037735966	0.270030678759377	0.323149578310107	0.112716583652526	0.143898991262884	0.177206802554812	0.17633938016472	0.135110600388211	0.141448732105052	0.226693430681027	0.023994251594595	0.10023474579412	0.120914595227622	0.0536516043233304	0.181114803166188	0.185429469444387	0.227536640746923	0.123819510284648	0.136448963924935	0.110570295571789	0.109163807799708	0.0734240736772157	0.147340581815907	0.143598760105224	0.151266609106519	0.115701541366397	0.074472430613137	0.0991587527471726	0.154571826458284	0.11003102801651	0.0334271992719133	0.111125290902241	0.0980153444704042	0.205319196380447	0.0779327442497497	0.132538451885889	0.190672741488725	0.138586336791097	0.162827435206684	0.126861476198593	0.0677276168223141	0.117053668053352	0.123785706218721	0.0734981061040814	0.121491995534505	0.0548207062078797	0.133136532280008	0.0221592185559081
0.0744175705356443	0.129198674235506	0.215467181561599	0.201934898637288	0.0888686228461778	0.103333222262022	0.140743173884305	0.0720092573941358	0.0972363265815019	0.122048469381349	0.117089970389195	0.0743802801133909	0.0166398259272994	0.0543739646378641	0.0851845480973498	0.138590233326966	0.156632606826287	0.00645930756240705	0.217867444910158	0.00900400156526608	0.0448349696461166	0.0596612102524488	0.0909353733077926	0.126744542730568	0.161088513591181	0.0612698526306268	0.0361425423756611	0.0753001091649913	0.131866281285447	0.145132515867756	0.137433553714077	0.053998967218058	0.218922456466987	0.113996535616266	0.119129715415855	0.131321836143175	0.106414295419911	0.0667128347141523	0.190622857952213	0.154034538808574	0.17396757996293	0.102382985269712	0.0923816368734999	0.0566583240472801	0.044596640345352	0.0388836045789289	0.0338909043855206	0.109444172329257	0.09273998707466	0.160200312836731
0.0992685460753591	0.156619151402734	0.168373915072055	0.136605915690537	0.038673144242535	0.190663190447075	0.106722341710201	0.124487346386621	0.190179036899128	0.0653967157179946	0.135689876733176	0.167675350439358	0.225198242084726	0.145761036557816	0.213359191858284	0.193706561154779	0.148322205134228	0.167068615896185	0.0950795456357044	0.211977780015288	0.123864756933863	0.255821594656296	0.279828872659595	0.183721234411812	0.312086360098803	0.138184912228893	0.158468762356024	0.0985727172622248	0.018604526182354	0.11073637493726	0.042211591824742	0.128047910504525	0.21930815350263	0.16928093058431	0.2206878620436	0.0474332965848559	0.160336480611331	0.0224441908326988	0.0983172811601796	0.0724833195558378	0.0597088175156677	0.0767097457206058	0.189812346307926	0.138728954432015	0.234131797543627	0.1992250936509	0.0224162843510806	0.0678511663429966	0.167986472773027	0.253420490241515
0.108869559046459	0.0789990125591637	0.0681685756880764	0.0986528237385879	0.0949226453537037	0.0786766934070021	0.157673861420755	0.0517640651821319	0.159081092287746	0.0615158292216182	0.106359389269253	0.0158737133221688	0.10361841296709	0.105428775671374	0.115007107310152	0.177247033091424	0.066177211676967	0.172525002662575	0.0129141580568585	0.154785926601356	0.139111982531556	0.0274052962372627	0.0740821244627869	0.103922267877029	0.147700561630999	0.150114431723184	0.0278401700356932	0.0746502428010392	0.0677564255044637	0.0656372836623896	0.107906817817576	0.170459110320012	0.0616756622560836	0.0966256383011404	0.146565212273625	0.0548679848460257	0.098520499690504	0.126545887737501	0.083503686859101	0.0766730584135001	0.0468497907933365	0.0447736494398625	0.115856130603562	0.124671629779293	0.100159960316229	0.1919636677301	0.0424080028789378	0.0676118781122075	0.119643337399307	0.151518222544122
0.0895708100581903	0.118980741596834	0.191711261375773	0.0917534236447371	0.212182198927832	0.0403334225006725	0.262256436241363	0.0860633879165247	0.167255871766464	0.1636248185254	0.0685849646698764	0.188342803742564	0.232633093815132	0.116200128609614	0.142792264666436	0.117514995784383	0.160804550745117	0.100597490805362	0.0388168422827645	0.0681994623756302	0.0472827773580666	0.10883785325608	0.107864053601608	0.189157899733153	0.162174299640832	0.0384081415523646	0.12237187049433	0.115592018668851	0.0523316822434923	0.0646594460034351	0.183846580894098	0.0352004189115412	0.0249814326366804	0.0550714773837185	0.17439418876032	0.0361066587657059	0.149583077236302	0.0449755536353929	0.157280144932855	0.186891252047949	0.0966495480879538	0.170270602535031	0.116571106377121	0.0483884860917233	0.0518071679274461	0.0193951607285168	0.208196745760415	0.181257280802241	0.0936619198577955	0.117501924545083
0.191424189019283	0.199599512447726	0.16434251649485	0.237919643288254	0.164654171748461	0.127049318555888	0.147649723846116	0.0975644901961303	0.20841313560678	0.177776394152008	0.151472739472628	0.146246292773671	0.119089764552991	0.152021282972352	0.206368303467486	0.112811177895386	0.118909757591162	0.137537458464174	0.103840989459395	0.185547734188295	0.0838684211924941	0.251509344572165	0.129369678449819	0.163855764947333	0.232964334488028	0.152856637077724	0.0628215769665434	0.168727542053403	0.106983603527717	0.0937601568500363	0.154247314572576	0.157222073405385	0.273441566731212	0.0357707236888878	0.245171494579872	0.155115402660089	0.193619357499549	0.200833061692541	0.155094935376372	0.101219706002934	0.156108705171736	0.091346896384955	0.201965098258012	0.16291310700951	0.188353033367477	0.255390339568473	0.11689058119525	0.162358521858742	0.180517758121466	0.225302717077824
0.0545792335887634	0.0658723820217737	0.0808229548378058	0.114074827851408	0.176965248861488	0.0977020732421564	0.0938576211606548	0.0887252594319566	0.0816612547811929	0.165046156849637	0.149568044631317	0.0361745020955322	0.0388835456579207	0.0812630776994522	0.0998962348003152	0.0971851329030197	0.266549828348922	0.108432715938208	0.0827918074333216	0.081320983942627	0.0994009548313461	0.0339015556269915	0.141249140155883	0.112303350931324	0.0697793109925858	0.0523897338236462	0.061285663606479	0.124963758944304	0.0523830665223133	0.0192780494727367	0.0891479464372371	0.178637000137849	0.113502159810873	0.0494784670402618	0.179643647477137	0.114202920749525	0.0292806743544099	0.124914738723318	0.118202396521088	0.0435896248114388	0.00728183656502843	0.0273420717898644	0.112623262154635	0.185289609197662	0.0555242189761774	0.185129272132799	0.138742078916524	0.0981690450508491	0.0343164165255214	0.0436793986083371
0.180041392096378	0.271032340840916	0.155344668780111	0.130797850720008	0.40573041292215	0.138936204697294	0.291853394400532	0.233999656140987	0.211577198032159	0.26799739156407	0.156996352318294	0.187359835789985	0.215353354292567	0.160596520651286	0.237627537789757	0.253834052578378	0.139402117250286	0.10717043989073	0.252639186724364	0.231460855338975	0.185419040405102	0.118853987594161	0.164717760497285	0.257978203894156	0.155228562766703	0.218763339446101	0.185954590207884	0.236290353606245	0.0977311639020149	0.278948760191133	0.0479406471532561	0.173887099512125	0.266920812055618	0.0171664221259972	0.215022014520443	0.0710896318930581	0.224345785263954	0.230466153145968	0.0693896183275986	0.229438466021066	0.142133006139032	0.341178698971857	0.205392640600105	0.276719980769222	0.114269432393956	0.186839104285144	0.166754482315289	0.228478341870121	0.0482813072578136	0.167999873268762
0.132206111218612	0.287189009361744	0.320966063683994	0.188910537388316	0.181847943998176	0.119125205499072	0.214709077274838	0.211603352674001	0.199857519333595	0.125342725317697	0.253509438533203	0.11148482740541	0.267585183983811	0.195056450742061	0.206293394438358	0.0758528803818089	0.354578487015597	0.141980946746923	0.0647937871183937	0.135575016783082	0.291979474944541	0.15553791295683	0.188988617584129	0.335657226821969	0.307575575779164	0.165809089391867	0.225779539003485	0.233287653901159	0.139576849401011	0.121711885101499	0.187020053725037	0.281980955504025	0.124528123108042	0.160261066261585	0.191012124806339	0.220154307589024	0.169436795664342	0.0767032103723599	0.253771795862287	0.264882951008176	0.276526676590777	0.198593383777618	0.219030134531871	0.205322189169293	0.0853065272403841	0.297240455486463	0.240076580715508	0.1695195909279	0.0927301792895738	0.220361248701909
0.113566360825368	0.13783078200266	0.0523375687916035	0.0936255727713086	0.04668254847119	0.131192899718414	0.14350306464509	0.0486322618615929	0.13179428112048	0.121407678745656	0.143602317294931	0.0246887391762419	0.102616487621531	0.172903484268814	0.115093772184996	0.0798535171972487	0.0945949791564674	0.0611726165094563	0.0905444865536053	0.192798791735012	0.0351423894105353	0.115673697538234	0.0295060863527392	0.0866552483883694	0.0663899211751852	0.0809040640355409	0.160241612531772	0.102895032208531	0.114693351977202	0.125764561148681	0.182553170881719	0.100650276314012	0.0477399091652885	0.0973529403232024	0.0875986753711407	0.0082813311727018	0.0409791568468828	0.100566516099911	0.227876410295005	0.0862073912830199	0.0576315384133549	0.142672019603293	0.0431551074138638	0.0974492715846789	0.114408667045297	0.165967204191461	0.0964945336230193	0.135434643244452	0.156065897379088	0.20724692360926
0.122943227112722	0.0397266261813522	0.218691847916785	0.0815403091979774	0.112172880887278	0.0964919803512712	0.0906093674543311	0.0398426245277662	0.145960411734312	0.0876152396587774	0.055967783549585	0.128400580602133	0.0813594580045664	0.0601153562808789	0.0775483381925106	0.0583740322134012	0.170087380706095	0.127684039190499	0.145691533104637	0.0276992818491713	0.101122330616962	0.0204187725663401	0.0975270182612029	0.095214117063728	0.0748909883644554	0.177955653932462	0.0917061771270071	0.0537134296500419	0.123782701677157	0.0292947538806678	0.139087453973166	0.0557918007163074	0.0641114074823522	0.0441647302848982	0.133397736060503	0.158729099731075	0.0607184988934748	0.0962399363990901	0.0829676975891666	0.0569977436594292	0.0988428103801511	0.0395137245501585	0.126853338279914	0.0615228664898581	0.104824569450194	0.132100064517389	0.0656926293674694	0.123592285823212	0.0608254279879805	0.134177928922771
0.0369776490553256	0.197375495386763	0.125768945656737	0.163935906831725	0.149217447179714	0.176764206584174	0.0589146618420542	0.07010466536723	0.134880595375417	0.175285000133447	0.176076330982248	0.0610439864226854	0.14486055138667	0.149691630475215	0.213426680970141	0.209682075968477	0.0974266028474041	0.0567031178996155	0.060271372640991	0.23135728680681	0.140562011596058	0.110141428233495	0.0542127869992726	0.184715530211305	0.218838917830537	0.187317238891673	0.133408048819972	0.106731637845732	0.0827706832335357	0.148568248775455	0.166743407300849	0.187276837812055	0.195637969119641	0.165338864248416	0.276250305154764	0.0277625904709315	0.0913050229418541	0.197794813496841	0.114313128423032	0.165345426831497	0.102552742261767	0.158268788430757	0.209416126477714	0.218089059955909	0.115306637272848	0.0794606247884504	0.125027005633195	0.115376372222429	0.061254907424186	0.182662582571828
0.142762982658897	0.130184166023605	0.205619377370762	0.204208288908517	0.0723562568510132	0.132579868006706	0.0883827365635852	0.16802647121467	0.125366412847812	0.142885496568139	0.209475463992564	0.125853778682857	0.105596647214826	0.150055902001537	0.124456319083173	0.136434183351864	0.102990294716534	0.134619426160753	0.0585993617914436	0.16530321171405	0.196045125535261	0.117828694892587	0.126540836753113	0.0502109782303542	0.1713180328865	0.114268824441243	0.117152233098861	0.152589017258966	0.0613988897521427	0.124431806021156	0.191194859518216	0.141695072699885	0.18227362321883	0.054879445143256	0.144105947792249	0.111544968871679	0.115626795815189	0.158491533619379	0.0400477320911059	0.150119131513535	0.184527524077494	0.187857918862448	0.0569066709835622	0.144993966529861	0.0437210385008639	0.0670132476009072	0.193051504305386	0.103070829982323	0.137705185391051	0.152212051084134
0.0961129453448119	0.13922179399079	0.0865603873294921	0.0689720995595465	0.102239038845064	0.223185788208103	0.0805126550446373	0.0969340632239117	0.163020144542845	0.192556976715467	0.075263260524392	0.129994382258389	0.152947384577344	0.0204262743744644	0.0286895666063902	0.140819099209396	0.0384771858464571	0.100107685407446	0.203219442613275	0.139797913610084	0.195970564186095	0.231281452867043	0.142208351260539	0.11602892990204	0.154380869794954	0.0936211999904658	0.139828845474494	0.205492573199617	0.149039649052787	0.168690631908503	0.0589282587566228	0.154807191551688	0.21320833029799	0.0728255752588306	0.146578724526046	0.129591092416933	0.00774643824914812	0.230633543912579	0.127186334021545	0.229767307283875	0.111170098393624	0.243295896184153	0.0385198716394499	0.0956451569280306	0.173656111491356	0.151366618189224	0.154543880648159	0.157068812261398	0.0894354380476917	0.0514667133225447
0.0693857298397999	0.184856668772376	0.0603866912666278	0.103274452802053	0.165183726949641	0.0560449397842455	0.162388319459038	0.16420198896349	0.0418793472744275	0.0662979859141437	0.036451286039343	0.179616446888929	0.165269044814255	0.111649874677012	0.0523295456737255	0.148088458537808	0.119817587040201	0.141050332141275	0.131616072319183	0.151771813594151	0.0785652549926773	0.13909669475823	0.0750516299240676	0.105138844139758	0.1029949231174	0.104778382660416	0.112078343423234	0.106565613929429	0.182694892270255	0.206547154590465	0.117659993444852	0.0932821463793303	0.309934884646637	0.11025823810615	0.150995455314291	0.166877028257247	0.23546184325697	0.226967310264122	0.0907202394711875	0.120606573273898	0.136102766577265	0.0437983951288127	0.14514539223329	0.10388637013216	0.158637226582477	0.135731023951685	0.122598003646504	0.0849557093387802	0.0520078406669436	0.21714022029433
0.168377264006022	0.130413280491637	0.132974819877871	0.0934876133500503	0.0446895560335019	0.0577734226135383	0.103627105797935	0.128677813711113	0.0435287065781379	0.08128721472357	0.0282607439188875	0.0918390841267224	0.0478211824480428	0.0538290741782431	0.0291710730867721	0.0453984943835377	0.0894757750183825	0.18606878322656	0.0450758953544464	0.0982588337676613	0.0930105472268758	0.122360989010487	0.129108865707096	0.0952550120705955	0.148728209891778	0.159949776436789	0.0129314161132501	0.0220943858976166	0.136579937989829	0.0430030150652825	0.0809557014077705	0.100628664484289	0.135360898447354	0.0651429186648135	0.131605535983054	0.166269475609342	0.226984796704823	0.0750450728614811	0.0410084382190463	0.0629544899101724	0.101777514279636	0.0787124588602961	0.0924932090690652	0.049353968195291	0.111261598518156	0.0988908569548394	0.178511212651846	0.0950720344830718	0.0479618899292347	0.0981936897406473
0.0496263876913775	0.0903305780169954	0.12799993323084	0.11201009822523	0.0155556472082681	0.178282419971394	0.0413458731328932	0.128272874575599	0.0904666936458385	0.119590299033639	0.248162438651284	0.102411091748402	0.119312808561539	0.158603891050773	0.107404394059219	0.0442058646929567	0.122295361326971	0.0754213662382352	0.0469178330055129	0.100424556498154	0.0575347897090673	0.080710063862773	0.0193677884152941	0.114893467808248	0.028951563402376	0.0845385608862843	0.0852816605938492	0.0841776408507016	0.109333118402054	0.134757869007936	0.0614678350926084	0.162279215738047	0.0542480346551301	0.105483650934277	0.0784453924413461	0.0573921576408005	0.159475276033849	0.068625743514574	0.0792578630674162	0.165364068614542	0.00444040836325456	0.112349224697881	0.156096028863863	0.107039813426781	0.114243829266924	0.0620645968352047	0.076516899160688	0.154811132636236	0.0855385497523853	0.098240906104097
0.0462566904491642	0.0606752975876229	0.0913635065270773	0.0319778853229369	0.0949635407646577	0.120602758556977	0.106757528418799	0.0776571191445968	0.0431663400201824	0.147919743773203	0.019033526221179	0.108986932640474	0.126616130269212	0.0293868344586018	0.124817391347626	0.0921864720433584	0.0928331328206136	0.0575538593584314	0.121368185847744	0.112384392704386	0.102329787083784	0.130574511753979	0.10788061470662	0.0580100514914931	0.138362201852985	0.140438229584621	0.153058188286411	0.0915958673615268	0.0766145256639425	0.0419736281454546	0.0940503976830944	0.0576468316292413	0.117503200626408	0.100734182676802	0.0493126760318932	0.0169345802655903	0.0899756739431948	0.0631996427340986	0.0183322511143579	0.119396569659737	0.0376359121539344	0.120075568389454	0.031704695406646	0.151347768260421	0.0543633294161469	0.0984368730865147	0.0701182557186843	0.107851858249266	0.093830970761093	0.151093848620711
0.140728736301441	0.0797136139978567	0.115583079714256	0.054825040191207	0.0500798406535454	0.10260103179426	0.107475023665105	0.122148169373516	0.0507106930496123	0.0865054269635524	0.0289329697458735	0.0559724355312689	0.0291622217452649	0.0928675053449946	0.11007790810068	0.0382583362657029	0.076820730822797	0.0492370683169215	0.0875990757309596	0.0417591223634178	0.0890358067722868	0.184532907839789	0.110269096834128	0.0388174938959704	0.0438106517678178	0.0874592353767291	0.10035814217289	0.0684761284399724	0.131413580375987	0.031468973041061	0.108536606976023	0.106502895379687	0.0805845150665964	0.0595459165074298	0.0544035254618375	0.0464819829361784	0.125257538090648	0.0235330592060998	0.0911925779379923	0.0333008291180895	0.0734909933774037	0.106326411261384	0.0972147179036755	0.0272936278215136	0.108583172105079	0.0651855851393619	0.0260322488803138	0.0223281727517502	0.0956537151023028	0.129776005929592
0.134732549613955	0.147890307529939	0.136277233831921	0.139984949234555	0.120433579987512	0.269571922075341	0.189429469469176	0.0452939355631458	0.125783290840871	0.141744336352903	0.218205865964231	0.0620920466253102	0.168812709385076	0.18454763525059	0.110390009676913	0.180415590789055	0.238632059414347	0.210807257766449	0.21186224681054	0.161861801386776	0.241964008143139	0.11644693459508	0.202433614909012	0.152705205174316	0.0629686241289009	0.261347399878878	0.246432984500193	0.16416897739625	0.27494673169001	0.182128029855875	0.180957360780924	0.155095846721769	0.154621912588276	0.247576293655047	0.180747292645644	0.244848741039744	0.219769487975469	0.166161225810025	0.160888934407435	0.161441689896341	0.164383326009767	0.119878504647681	0.229300935392383	0.10818332248136	0.133119728043391	0.147304875348868	0.0985609568506404	0.0671980316297472	0.179705338914525	0.273036505346611
0.107032070384866	0.163731304491311	0.0968700389133962	0.0836785495726217	0.132081538580675	0.232291066940875	0.142999977638591	0.0925612782743913	0.115085945710795	0.1139499393042	0.251429699940616	0.15026251897263	0.144706561820627	0.124087922494556	0.268919802526201	0.212106663832045	0.151983932375689	0.191477307249841	0.110727701035418	0.131446066965315	0.0166751064434924	0.153010522893256	0.140667079350429	0.197017393584379	0.125943788026927	0.198122764440496	0.126838238986426	0.106207563241297	0.108602507466355	0.0351763542468517	0.137724415067948	0.0849056768267971	0.218234015128298	0.159965009161504	0.0613774131670112	0.209557761134349	0.125345689690721	0.0933826366033365	0.149067202303651	0.0668018230541774	0.0685910370851732	0.172255103535715	0.185081185263311	0.101880541289576	0.108120232301129	0.0326713871504287	0.0715533911106159	0.0969311882046651	0.18283005648361	0.0418538048138637
0.146786424074386	0.175070182882473	0.17098656754932	0.261598061094114	0.106961383728662	0.129559918765811	0.173830979804588	0.227920867446862	0.0593664607078652	0.0483693540398929	0.112895215556873	0.165570440317194	0.230881489021471	0.20743770080065	0.221270868332097	0.160614472066779	0.0494821368891542	0.186962564838018	0.15248067266271	0.107424490816458	0.0889324366058864	0.115771560360716	0.117448818344348	0.138922142526557	0.183392928684332	0.109792784971442	0.0691545397056571	0.2474824539528	0.0997621407083108	0.079449730152993	0.0830326627605077	0.130834064302077	0.172955454377733	0.0476527527215637	0.0241689656578031	0.231495126156833	0.182252433267981	0.0757900036651272	0.0977594220380691	0.144096769440827	0.128482476982851	0.221971777581216	0.0917495767298109	0.106247990823718	0.19657712647066	0.144031792792781	0.106421792394131	0.155511794911292	0.140679129369608	0.083534604768163
0.0124388261073252	0.082965758146812	0.310004100797099	0.119635563495152	0.190303665256264	0.0582661329558372	0.114908507779654	0.0743941013253027	0.196064128590286	0.106796148667465	0.0694975817179627	0.153141329271354	0.0710985505447115	0.0229429309674614	0.1391499775609	0.21230672542169	0.103970862727844	0.119690330394606	0.0812251177081388	0.065172766000789	0.147210235031373	0.124159683774719	0.183012017735706	0.106982866289163	0.0320395681561804	0.137941990996986	0.18940180277455	0.125825549918802	0.0742577610936786	0.0673634560992325	0.135863049777105	0.131388676473671	0.0905113074939927	0.0983374989754961	0.149911459934906	0.0911359893463239	0.159013623664133	0.109771742356864	0.0346139490506544	0.198363495126925	0.112499398161886	0.0825379301193051	0.107028612553131	0.199715708095533	0.155023695968957	0.0360691887803514	0.0806645102501373	0.0497984221008307	0.187729888495012	0.111596373452809
0.0259416150659226	0.119875918219861	0.165237727535968	0.0374774843041365	0.0748156536135654	0.156237881045064	0.156670870035371	0.0678862628610796	0.205941533650656	0.0944154510983462	0.0403372113697514	0.0948294593361167	0.16949707687626	0.142521986422655	0.162903821396449	0.134853320483674	0.186902150153267	0.0427891306042107	0.196218588228154	0.0474947943459173	0.171060127022087	0.035475297423386	0.0846166101518195	0.166295478252263	0.0955004315507338	0.180441646236788	0.0802822346778369	0.0870516259936838	0.204739772535461	0.0283582293415528	0.0867563263239592	0.186686333345673	0.0847541801219692	0.20391227319318	0.0964519341451794	0.0172812112407056	0.194138545637594	0.117600827923702	0.0746183931190286	0.18858799804044	0.231907449295108	0.120439957097802	0.102562622718496	0.0803131997352939	0.0966183714795535	0.127456528702117	0.0463411883278245	0.0593851452566667	0.126968242202498	0.0624961324361537
0.0147737285408278	0.00833649820733874	0.161013481951921	0.100154445196523	0.111860600876941	0.114072831513662	0.0201539462997498	0.0841064469300778	0.167502647421793	0.0828920521385591	0.107064686704844	0.19873848061143	0.0381396263085652	0.0547081167149821	0.0280946985568897	0.049210899542036	0.131087794161917	0.0358292851740486	0.0976405585301339	0.0475630388081092	0.0223096675012179	0.0854366020561972	0.124842944704896	0.13566574430298	0.0511197694236242	0.0712635435213862	0.0501305188579861	0.0565739457216482	0.113278177084909	0.0291502233277229	0.0685071027052986	0.0290878302720915	0.131929216527011	0.0266673001645236	0.0718871309641615	0.149781930356549	0.0272577288051811	0.145741772696486	0.155334785241716	0.137116891525822	0.112335520948957	0.106802303378272	0.0787347252518893	0.0746660437840288	0.0848752331838552	0.0392110830924136	0.0424730540783212	0.126073616965218	0.0766809811448158	0.0479551862075125
0.170402650546088	0.139640620232045	0.123749392643019	0.237027766698102	0.0838434019525663	0.0780266868052418	0.16984103147303	0.118697703314034	0.0560979951862596	0.108939527106363	0.106437896144447	0.241794463505562	0.0531028742565257	0.083817183101419	0.182739229569378	0.119743562207995	0.144852703317428	0.102109695358408	0.00820993353076046	0.193054274270723	0.235394364976391	0.160638008278228	0.0938118736418355	0.132431929993363	0.0563922725794253	0.0858090274285602	0.0109973631710705	0.198072568258016	0.268968572674969	0.181343137367643	0.0879069190416573	0.0659866197840125	0.202525424486927	0.0910543370715739	0.134165276472428	0.205915942144343	0.0339212697792064	0.272633605059263	0.220912928075752	0.103214773725433	0.171661936196824	0.0523332267140724	0.106360301518294	0.105949538392875	0.245525528836026	0.187043707506011	0.163915903258325	0.140967426295207	0.0722950776936743	0.110292727427526
0.249082565126506	0.153620940693907	0.130067333433901	0.0341256222716744	0.149338207895993	0.151572505903808	0.083904718226543	0.109973256189123	0.0550372199915303	0.0351128005662679	0.0616888157121897	0.103983088330263	0.117189302228888	0.15974549150944	0.044822535769665	0.118208130930934	0.0461971907687524	0.0986555993311464	0.19672796452678	0.0962288181674934	0.107295613672422	0.0770405315382624	0.124624881799725	0.048793620676901	0.0166749528660391	0.0896222656604643	0.0368922965490873	0.177604279092066	0.161899010986957	0.150372559316519	0.185090541867472	0.00424662904404623	0.0992138970991892	0.210159172266452	0.0574134589495573	0.0198005638053096	0.10856900222768	0.107154764243545	0.14012275491511	0.18194810033461	0.230865144446709	0.0539014121395432	0.0835266779814473	0.0859180825892245	0.226696996479442	0.0310704184733534	0.099625269055585	0.170397990311661	0.265381811947428	0.0449704317728966
0.111385604446563	0.159314963669765	0.0917588227801087	0.14836811799996	0.158390836295854	0.270307646356185	0.0566970442821216	0.192867868720084	0.0357425983713189	0.208765250122865	0.203264080348939	0.123856680430821	0.10299644645996	0.0483909769603322	0.0852287368591179	0.167849308740496	0.0570794471497403	0.0720811069981601	0.235592541159107	0.210305361803985	0.0639903028530977	0.0786646649812227	0.11657153693046	0.0426750029518042	0.091443597322725	0.0408364597276368	0.101569594467299	0.132859468313892	0.17068229686974	0.131701819659493	0.0870633119407279	0.156786033039029	0.0754977652927886	0.161894209366611	0.159925292189783	0.0341601955169643	0.207950016600624	0.153901958872824	0.134487089099145	0.0807415700848107	0.182405449263497	0.177714706430876	0.166962224964995	0.22769674718234	0.0734383938181555	0.104459283579215	0.147273724799397	0.0851864936490246	0.118855221851032	0.153903777244401
0.100792035327493	0.163622320176796	0.0226489429330311	0.0840380765055769	0.0738787074681339	0.126815343340883	0.243233827029568	0.122869270062335	0.172330671184405	0.0880624023213817	0.0781804558084321	0.0579031972067332	0.151207865946194	0.130051642660851	0.0423593433283572	0.188046846960682	0.0901590272144248	0.122117875099412	0.0609502522476889	0.126399322909169	0.140781964269399	0.0794270040972143	0.220626302644282	0.115917263519223	0.137250964820392	0.132950454390357	0.22639470434489	0.0481794731921905	0.177371647937285	0.128495776285941	0.0758794510776903	0.111533316655562	0.0591261593173445	0.153619470958362	0.151215109023999	0.090982727230714	0.0286314618632038	0.0969249619990939	0.108543326200363	0.0429171927328629	0.226339810890175	0.17197761201323	0.0996268998712642	0.160437477151163	0.122511600418405	0.0494325073472437	0.104608853680955	0.217116818668776	0.220192076216889	0.203164631388094
0.036980155527012	0.0669863949181511	0.0827728372466935	0.072453676609738	0.0364531175188639	0.126005738802906	0.037914291389877	0.0425119109751256	0.0779731655016891	0.0711577562836969	0.0687437583235635	0.0744987191172372	0.0957316119708633	0.145377738005781	0.083032515414641	0.0610659928355587	0.0590218380879696	0.0995165370235787	0.047082415767169	0.0767743981156173	0.141201457741687	0.109103882629542	0.0302876322503774	0.0917851273195968	0.0504954036019993	0.131126215259192	0.0347728498614882	0.0559881407730646	0.0902507118717216	0.0175172843255369	0.027370014029916	0.0770749537160717	0.0948098061170749	0.102389992109175	0.104292700243952	0.105551528259883	0.0455366868173619	0.135577252767102	0.123796360958158	0.0831766081743978	0.13024880561972	0.0502061725495765	0.16742977715311	0.0609562691129059	0.044851563540229	0.0818060152899804	0.0720507810894101	0.172564065987373	0.0383208900483327	0.118975350450498
0.0864686572704821	0.013500620960216	0.068676662263357	0.0444317760367036	0.0249231572743623	0.0770788209909694	0.0488974576087817	0.13318112011444	0.0888195380361889	0.0401117251485298	0.105760192454867	0.109553580543951	0.185639262140271	0.128516230906718	0.0621194190215524	0.0855436145546588	0.0810899786685291	0.0516558347677782	0.156990779817207	0.0615003365892903	0.0635120946179183	0.0572169485068101	0.119232307975857	0.198231093922245	0.0824596366137082	0.0674918722043507	0.02358880475956	0.0480606718308286	0.0303332449804781	0.120580699853045	0.0337524888989746	0.0572398372643005	0.13339112728893	0.0585606379360352	0.0471718933783932	0.09602243718756	0.0792906472767608	0.106969212167195	0.131315003497712	0.107169196077431	0.034675357099027	0.0404884016666218	0.0928575869046213	0.0848115401493004	0.178604851123563	0.104265003644774	0.0753055867470616	0.12222253640188	0.00374335423306059	0.00619876884855856
0.12770022980125	0.161069994953932	0.14006656394689	0.0712448230628795	0.0648367980780842	0.00413298973093573	0.0798292150888696	0.0804091136178829	0.126220351855609	0.152829798759404	0.0742309904064529	0.0649557780369422	0.0704443470805826	0.0486585249695262	0.160134236173311	0.0959075049901336	0.159351587652372	0.132606844868242	0.106159799325106	0.158403625981226	0.0488518880823434	0.0910298154844164	0.159862158075431	0.0754784804328452	0.0653216779728629	0.0585259384609561	0.0155134723187082	0.0599030191799189	0.16556987244816	0.0291158598171821	0.216650508365916	0.198673612549075	0.0853658226546555	0.117732506725978	0.112920275410044	0.0803898205060628	0.168776469259176	0.164752556752129	0.0467975682154287	0.146516504318761	0.118394657688601	0.0246052813660592	0.0817758941656342	0.0861366887277059	0.232329083493315	0.063433296513779	0.132180750127126	0.0723869855697397	0.0691000324808317	0.167260017575188
0.101234069645404	0.136359953048998	0.0869002159646776	0.111160871120204	0.15548979615807	0.112423439591051	0.142083161785527	0.124756736356048	0.0381106112046461	0.151830688949397	0.0623937855930645	0.0813365987957463	0.151710174867582	0.11462731894655	0.137652655811898	0.0377140093612647	0.0469920373030772	0.146035506956666	0.073231960529499	0.159918231435256	0.12820933689756	0.0666223515901083	0.127145559450415	0.246912125909579	0.0659905989645737	0.0401013099844444	0.0495017385157362	0.172465531463842	0.0527743077043555	0.244559265837847	0.12001347208015	0.0221178242570851	0.129328484496653	0.114530598761395	0.0138773099977588	0.0852983552578829	0.0874122409941182	0.108508879066401	0.0792900200620734	0.256281987266312	0.0566033243363195	0.0983840388719517	0.146539747771873	0.0799599650446803	0.0625986675596542	0.109637980232607	0.0716271158983689	0.0831746456617045	0.0930478100831594	0.0477296487033091
0.113469684454011	0.0588074069188772	0.124711696598876	0.057537748147471	0.165769844386403	0.129614849920888	0.119320085667608	0.143997606415176	0.123525640872341	0.103136770597808	0.0193755024687697	0.147788528656603	0.121775079819865	0.158569322965926	0.215737411864563	0.0796371444466325	0.029371952815019	0.10609868097317	0.0364484317202717	0.0918333798629131	0.164750790615176	0.0899861377636	0.105981700308593	0.0450721278583139	0.282823706382704	0.0891029886121728	0.021259781707755	0.0651681884371999	0.114556464229578	0.177962841704381	0.280389849936299	0.162367377261567	0.192154103913951	0.17947109307688	0.155306685981673	0.0809748805220193	0.204636233095653	0.110949399416643	0.0421371092998582	0.127824191258982	0.0678946388433757	0.175374719739704	0.0851612896023217	0.0927170277373865	0.178511686808725	0.189717490862203	0.12266085342175	0.103433448327104	0.104817555742216	0.111511490109217
0.249350874993977	0.11951225856762	0.170928192674759	0.216152149503469	0.126363218070253	0.259834891183652	0.254480767988565	0.0940596080909255	0.0508444230144703	0.278397184115591	0.0463661168505893	0.22319346030607	0.0902331604024887	0.164268417094736	0.190964630949818	0.108567324979493	0.239222536241609	0.179529684677681	0.178084991528797	0.169316403888266	0.282685446246336	0.278753696089	0.147915977586272	0.186182322952798	0.417643086383158	0.0972605956975777	0.0947148750096172	0.160695418001874	0.177713115071799	0.0572444758651112	0.203866188613586	0.0650760868875167	0.103708073699149	0.0738711657194497	0.173219930194402	0.231766031098942	0.163888349689208	0.177459347356188	0.0645050429901392	0.135081144257783	0.203550191059366	0.311666275604981	0.0821423131342976	0.148685824020483	0.205451162044998	0.0909447926027401	0.154854586133341	0.189173816403235	0.144506251963497	0.159799739938442
0.0792218708980653	0.0728893105816498	0.0582278678707653	0.105193393953235	0.0989393650528995	0.0430149457828799	0.153652223723121	0.0313522896057003	0.0701747095086663	0.114528041936834	0.0234773338108951	0.142598102492433	0.172082322204352	0.148162883271491	0.0420714976219883	0.0831360412939569	0.0815300895244701	0.0750955280235065	0.184445081591903	0.0475330260816774	0.155957247054922	0.112528500785443	0.0499348728332014	0.0720374268115741	0.0502480288609344	0.0679081800320116	0.0998868001277222	0.0947008614739829	0.0469422539161649	0.131315387532207	0.166143543108772	0.0861813982116936	0.0258145176998758	0.097881270750331	0.0728651072231425	0.14546284943396	0.255622592359095	0.0310193215964854	0.103771586936936	0.0729780413833757	0.137165616785084	0.202835469211573	0.14289136961812	0.0821718890643074	0.194951363485871	0.0697555499037618	0.0570127049060023	0.0604009008579127	0.0614740489460105	0.0485819967569479
0.0857328568516179	0.024228743220792	0.105679161460203	0.0860674700636292	0.100537316279601	0.226661145797952	0.0719694828106393	0.0198419414031377	0.25234829553996	0.0578064437651721	0.144408481076958	0.122086643308339	0.0519204582838711	0.117209478169767	0.0598008555726532	0.0259950139181055	0.0616054498727182	0.0885046755979372	0.15521252854715	0.178680766065377	0.136270316787795	0.121981011909062	0.0723994474382926	0.0322997012052558	0.0691429908235651	0.0544855045010414	0.052188758725591	0.0510940783696663	0.127287130881751	0.23841288417272	0.138944003591273	0.0500396808112424	0.0851888726877636	0.0502028859283448	0.0430558684343644	0.111558157482815	0.10100227392605	0.0509415447789405	0.0526256825503784	0.0712946506498103	0.124999717098	0.0299209604638575	0.062474418720185	0.165196008457427	0.15542870885143	0.0553723855695535	0.0558938240693013	0.100207866611516	0.110107557382541	0.0074069009779158
0.185149339707842	0.225651315039554	0.0839924672270895	0.171018537361458	0.184150743602117	0.204563184039686	0.12087195412419	0.207650770332209	0.290247711818112	0.122383912249521	0.185229859852919	0.0771267597455643	0.223057153463255	0.186935574076204	0.13107341229172	0.158932036742019	0.0795259876068257	0.123006734628729	0.126051213977107	0.15956581523194	0.0274584142803713	0.121181521360348	0.176969000498908	0.139109209638938	0.175030953674199	0.160768210756334	0.188262142994629	0.167040527792419	0.08574425929642	0.219402500230079	0.24336707024914	0.0865266074566026	0.066512021100238	0.109971758507101	0.141726398993026	0.195367003400827	0.220676769068903	0.0543051823815462	0.134651332451104	0.127089599849745	0.160175191232676	0.0114007891480196	0.258960382846935	0.189362481058873	0.18456900657922	0.142672172401585	0.17684393841591	0.071424483079701	0.0970106428352297	0.100461024890723
0.14503915123914	0.0723411220276967	0.0474739334312749	0.0949007414473564	0.157820944049996	0.159828719682881	0.0684262396550578	0.143736821931291	0.192197354531382	0.216219398014684	0.0679141028041489	0.103900237579306	0.114057811851	0.0255808122021565	0.110347618855137	0.0645444550970399	0.124813872353669	0.204239702833735	0.0537500075956655	0.144600278408558	0.121006534464847	0.150722553825398	0.100380513502099	0.137692943083779	0.165302796543422	0.0944143957767003	0.0390458797441061	0.0728902789126897	0.0917038609884011	0.106948419747458	0.132748477284555	0.0550711163676096	0.112408670086165	0.142530382798327	0.189982600101489	0.061090287284106	0.19813565764145	0.159917008918151	0.136688907229512	0.089646027433004	0.220032747391128	0.181301785169507	0.169423176833555	0.0489718592784379	0.114900719517619	0.186914179558534	0.14396262712585	0.0937733990924097	0.140563917113355	0.120192480164149
0.13630294760925	0.103275774606554	0.108659487121046	0.0469768668302751	0.107665704421492	0.0299695185253901	0.185343849880123	0.15772253612393	0.0451080175801431	0.0937291111641207	0.0874476378360016	0.176311283326981	0.0128425752984141	0.132811846415126	0.126737182026398	0.121726815284078	0.0865491038073468	0.109546917114992	0.0479552579822703	0.109371714342472	0.0237175362937658	0.145236960365466	0.081460265577687	0.132083483135122	0.0674181447608431	0.166632691593517	0.194272025373212	0.0792978459498012	0.0844947701694563	0.118692655661262	0.0452048408144803	0.0666925236274127	0.164721669148722	0.068714733939303	0.0859919322979452	0.1272958876475	0.0364415236133521	0.0443587763705684	0.0537326068651522	0.0980575030229141	0.0751534363931298	0.0188679159626341	0.133143760416319	0.148346865359898	0.0761071656680657	0.0200856094636216	0.132770077062076	0.053401563901369	0.0227926952995823	0.0848970006718862
0.278921646742916	0.26973270801918	0.319854607469957	0.213891024482749	0.210246429919255	0.30864836801553	0.0947585890181682	0.167987525340462	0.149496720101727	0.254028375629574	0.261931622544091	0.285618434099657	0.282714063712508	0.183416843916289	0.245244559863659	0.274213909176158	0.298752430771182	0.27428460887159	0.181206752042612	0.227468729862832	0.257394327340775	0.177137895050006	0.265859434589973	0.135155459529698	0.17431582840425	0.243176473428537	0.207371792150232	0.282855585318547	0.236835628552289	0.148214527077005	0.138563811253848	0.0733599012717002	0.18505089205801	0.386076647786939	0.360666671328035	0.117744681542873	0.206434338432345	0.21247249464366	0.109102821619241	0.150099994497908	0.229615913922794	0.282580986705493	0.154252194083249	0.153034054816999	0.181728509014436	0.325400165386713	0.167388579072349	0.220241444120225	0.243675133299092	0.286750869817216
0.152038914259936	0.167653841843308	0.135592469280982	0.0535952769511232	0.0922843397846287	0.212831799166431	0.181317816751499	0.113924567065029	0.0741505721276943	0.046604884065278	0.131261525035938	0.201699113748959	0.0898012446770004	0.226506942017966	0.181403932351782	0.146920108084971	0.0452072764764659	0.0910165546026007	0.0579279843773292	0.167585387753577	0.035912861940103	0.184455311982085	0.0848983405380435	0.105914188222072	0.139246706279451	0.0521217724510747	0.246035580361581	0.0623273669484088	0.0676057469947851	0.124938069793901	0.147194264292749	0.0288997598548154	0.0937855614549702	0.0432544641051453	0.0964534757610367	0.0574790719353488	0.129721049789963	0.080497276533312	0.129830030068511	0.177974766950739	0.137478100509728	0.172908707347606	0.0213631067083442	0.139367299643002	0.111847818008353	0.0779586154279205	0.0973732873708205	0.178415257914395	0.0999824266185038	0.174567870572456
0.128195826474938	0.0742983659228788	0.0425604764365544	0.0308827030004564	0.147493082058787	0.0532097234035669	0.0580288509490004	0.144050365975976	0.0424054664294416	0.132150974212066	0.133275431548873	0.0938044082270263	0.0200575347069873	0.164327100224875	0.0516661309228241	0.063058403502852	0.0819320870405954	0.13660246291699	0.0893430108896415	0.115034562854475	0.114652675104639	0.117433904163463	0.0546650843790824	0.0376076740164928	0.14090679929827	0.0945637487153069	0.0674139581419175	0.146539242245434	0.0119440025245283	0.125656905413546	0.14229324902181	0.137014610071809	0.131335773787783	0.0898036749073734	0.105079794685663	0.108841634881637	0.0925899889464153	0.0578721523230951	0.0660920024480008	0.102683898192775	0.0239051626420705	0.0868173503325487	0.0615567133681015	0.0552338114442123	0.0846824637555377	0.0954106801561466	0.0724368178002188	0.0759791123611542	0.0203218997712123	0.051336387699885
0.115070845283985	0.122944656078943	0.138160941844431	0.10197712463205	0.121964972436886	0.180041006537806	0.0640289431531741	0.0513087077714846	0.0902316350086432	0.0876752374503366	0.170940767325914	0.14425366943773	0.0198137136451323	0.11453534118066	0.0391755774761062	0.027353215131258	0.0361482710897797	0.171815739263522	0.0730380066895654	0.0657862574541013	0.127684830230347	0.157975913756395	0.0530743377888052	0.0834229611068302	0.118262983078603	0.211869428726869	0.106912554286406	0.0851218115402651	0.157722547691397	0.0981551496818104	0.0672228057148614	0.0416348318992463	0.0920208661740765	0.132268291342016	0.119571081481405	0.0567633755259516	0.0522812631460842	0.162118219394251	0.0811722182520793	0.120467195430096	0.086984976754871	0.121109427882127	0.152288980082004	0.025707782690061	0.0157740527741927	0.0596937056778183	0.199988993217384	0.0769635241990756	0.0834152799848517	0.0163475014521608
0.135952732027296	0.0392575354306562	0.0356306220816786	0.125337472942089	0.203508842254018	0.0597428987567338	0.0298754071110793	0.0940519988595628	0.0948634941300356	0.0253454965531512	0.0992246742314854	0.0391448429519547	0.152810681389915	0.1227467608662	0.0592798419018219	0.0590523325874779	0.0498224167232221	0.0644645514622952	0.054720422429953	0.0767042439188146	0.046147480712079	0.044100718568768	0.122642087685531	0.0652004353908807	0.119122563678259	0.126844764669461	0.0530523543136455	0.171904615939916	0.106342200770908	0.102547968801221	0.0213116399871432	0.0708237226985493	0.124489495354701	0.136762263908614	0.0340092933757172	0.157092305699714	0.160172428976939	0.0901699681808528	0.237336679276508	0.216878331106884	0.0816753269717667	0.0122968592496104	0.0715767422734716	0.0601666058962752	0.163359435396337	0.160051111628871	0.0934435188709335	0.105534443298481	0.14988070075073	0.0440501986725928
0.0716086071414952	0.130901479366843	0.0570014852385453	0.153052960788696	0.0564925960312805	0.117541820884266	0.150019748804739	0.117343116744078	0.0531320780259807	0.0728292615936459	0.167420562443601	0.239481608510955	0.102575056780604	0.159212354593511	0.174233418176987	0.0650357501991305	0.0940132226881331	0.1748658256067	0.108773206468413	0.216384334438602	0.0605061032155435	0.109756999410229	0.0953806570902576	0.0238879257681219	0.0567783327476759	0.0533053093709445	0.0507200686311858	0.124531327778439	0.0972970146067252	0.0931783795011638	0.0325860595571226	0.145453992126978	0.0320520196726525	0.115547968102735	0.0318733941495411	0.0492436224899225	0.0804286464544383	0.0438390786882948	0.123889188795892	0.185814266756578	0.0348509498158544	0.1510413825572	0.0829763987198493	0.192239455644029	0.128449932736604	0.118357416726249	0.0678387660664152	0.164541355420603	0.0130541115633744	0.0950287792550488
0.0688630930275035	0.127255160917679	0.0959533522796744	0.0373230791683492	0.0626995071888591	0.169693315084898	0.0745075638598559	0.0205106600278893	0.0633166332089041	0.0425302230464243	0.270697615382203	0.0987201909647542	0.0318770866937757	0.0809195303815846	0.177019583229851	0.108991632919975	0.0400960767992394	0.127653216857469	0.0731983122357893	0.12731197585413	0.0909332508494137	0.0791565227616297	0.0949025235594776	0.181210962612801	0.0828684962705762	0.0855969589957966	0.179000276147622	0.159343391628881	0.0723626008438738	0.106973859946657	0.109188830193757	0.0371595284156366	0.105816020678287	0.0511638025563171	0.0874932137188179	0.0612674941513238	0.190488069185002	0.166741345544836	0.0542888692114268	0.0472574581952436	0.0648748793566003	0.087571025715772	0.118113617461822	0.0730140583435601	0.100107619738564	0.019032657155874	0.141180581411839	0.17565068189647	0.101231596691298	0.0745024424207789
0.0820091775934596	0.10084160692615	0.11754496153457	0.0561450952768138	0.0934155629772053	0.0759648200174114	0.13606661316462	0.0570049833897994	0.107479344030526	0.0620313903368137	0.147580903766342	0.100232349114276	0.223614038917506	0.0998446573975138	0.0575296289959044	0.126136342312273	0.124081584042928	0.166336873094146	0.130762787586157	0.177849842777693	0.144778158365202	0.241837652064355	0.10836748520265	0.106680047914772	0.100199998076352	0.13053181916619	0.142032391160652	0.0601522006776161	0.0955630924277914	0.191042526697216	0.157464445967341	0.165512589547653	0.285487522785177	0.0846704857143172	0.189133625246306	0.149249904824306	0.183251793934972	0.252095111196647	0.107885036851185	0.204201780756021	0.105474654266444	0.197019798448379	0.0359250060657267	0.134794694633924	0.0931863303679196	0.0591691039087022	0.222906028380414	0.104810783133866	0.12884924929564	0.0896643588102926
0.158670192385219	0.144307637563176	0.172987956627609	0.0826477740523101	0.0310676876554345	0.120363934910207	0.205251257752742	0.157507680199165	0.159730515064968	0.0665257895262245	0.218593591968715	0.130869313910672	0.136176537022481	0.103070257839438	0.0862786538637715	0.158970403467453	0.151620554740438	0.135555548277335	0.130739424202336	0.106423435256286	0.141911319859914	0.132556436276199	0.1897917784879	0.0621220660530196	0.119607812812916	0.253505482595249	0.169589350772064	0.0743214748572692	0.146240856650158	0.176385340940368	0.148190358778329	0.058711455421484	0.127752846707901	0.109431994532877	0.146640416906446	0.0636760123533957	0.0891431684853674	0.0979559193889971	0.127808879085874	0.166097115588703	0.250127173465919	0.139666992504637	0.192520133461851	0.0555622014675022	0.0676178684585798	0.163443375672468	0.164977935345306	0.0330126525122056	0.059808344094404	0.147930025190205
0.0125271868084574	0.0560600219742019	0.0692751318035303	0.101983720403116	0.172981789125811	0.0318234229996979	0.0740335917474507	0.18513213543726	0.183408169134356	0.107174407827737	0.102804537993503	0.0472507746331476	0.0988829611275654	0.0898371049571551	0.118273548720874	0.248228195172285	0.00942953164025324	0.0539449184412201	0.0699648649484018	0.031418340982415	0.196547706812112	0.0417169994453604	0.195285771590534	0.0839012661444029	0.202142832653697	0.0181092739170327	0.130754962249472	0.127850233980207	0.0266502943570022	0.222685509539889	0.141196040907288	0.130119274447423	0.157887720176268	0.0290549011453868	0.188627784541143	0.166925434250369	0.020264227942022	0.0902509184293285	0.191885349194179	0.159093908324337	0.106847657967445	0.0975778917681567	0.0735312307728464	0.0352491087920475	0.0859932986690783	0.123695863437556	0.0932077309241471	0.124722193976624	0.0751259266802201	0.0431615835520628
0.101156520677169	0.158949746777273	0.103854172388076	0.153080987296452	0.0637838071336103	0.0907396460688232	0.0622364927274385	0.0994074703394353	0.148760153164987	0.0741355265985143	0.14158647929083	0.114368580264122	0.102183285335817	0.0579296811833425	0.128209114433835	0.0111059292199366	0.0871915437251165	0.123537853706651	0.0920721431734947	0.116987630040247	0.056646860648035	0.0645280854667671	0.0855451556301402	0.0881065671352891	0.085550889883522	0.028453584686619	0.0722197923173587	0.0366742506014043	0.0695560580735057	0.113357142489499	0.108249851617282	0.116673619053771	0.0623702720385233	0.164908821545304	0.105915958139355	0.0652985911582003	0.113023395270447	0.15596118269514	0.0962326452324886	0.0700138354740633	0.14252847223311	0.0720174221844527	0.0988353900870033	0.0823303063316911	0.158351655776029	0.146497378610998	0.100194380771092	0.120302124783979	0.0475638357418838	0.11787377820915
0.0948110120090414	0.123549108608723	0.061906363106285	0.124800017480045	0.100944662515076	0.0644604985343827	0.150563668590087	0.0887182158328469	0.110296964060995	0.0611562277424998	0.0214115685470763	0.0185245449852585	0.00766995042343306	0.114154091831454	0.0724027976116317	0.0164507132223754	0.0785130828818739	0.0845102029976718	0.0850926714363963	0.0675325133261431	0.0515281732422568	0.0798051434784607	0.0928831347972031	0.0921367583079115	0.0391119339650598	0.0581956901970387	0.085445754001435	0.159233250878329	0.0320405222559964	0.104226894960025	0.137294227115388	0.0529984699415591	0.0338969046720305	0.0689702559837152	0.139497851199594	0.060768172544838	0.119397015212107	0.108053997693133	0.035529566304699	0.108120255830909	0.0944323782686876	0.0195894284329891	0.0184766003812667	0.00874130867831322	0.0352657015147796	0.0215542040632438	0.107377275710117	0.069537166367959	0.0448092602371697	0.0930621454411239
0.0507408126929487	0.194684021695658	0.185191533183404	0.220859251470555	0.197907432031897	0.254156831900263	0.208608179085286	0.148696624214146	0.0443314057368103	0.102839262203126	0.159031189761265	0.151080175802814	0.174624373485989	0.1665102303239	0.158083407080212	0.0877581526602862	0.066769565188874	0.0340374158756668	0.167382491579124	0.178116610678826	0.0970998889555251	0.198893004410638	0.0527068099568357	0.148525358982556	0.203724885125686	0.0831369888562877	0.0962386446815947	0.0733452668173789	0.132985570926191	0.087422815031037	0.0761641176749393	0.163513441756005	0.112998962984359	0.242658810954849	0.0926488131448192	0.209666270492529	0.0851978817020359	0.107214636522569	0.141220784741898	0.121626039739398	0.249685297873156	0.1325343275494	0.205650136475965	0.154727445065421	0.126709859015075	0.129314384553709	0.177439922699769	0.152748112795216	0.0770810914576072	0.233617453639235
0.0810334344213115	0.0889835395817165	0.0794102760280469	0.0808043852976334	0.0558393770235826	0.00542636361225683	0.0760431822802184	0.0929555560756456	0.0305618837426976	0.0326900671612379	0.0986630705419693	0.0722188534925832	0.0881297370728099	0.0678706956116445	0.0624250282013176	0.0321896186347493	0.0564834727925939	0.0651416589318339	0.0337068283671217	0.0658861205833346	0.11538457068509	0.0875778613618727	0.0697576322997169	0.0829156716374468	0.0689984653177228	0.0411767263502483	0.0671513261090926	0.0159303134345373	0.130207404487226	0.133515228421405	0.0570730175980014	0.060018679482342	0.0372190836734235	0.0876865860566375	0.0985224760743786	0.0590709098146964	0.0761634361077081	0.0165723957166036	0.0276655217628676	0.0181458488012748	0.104594797281078	0.027319246563705	0.148378613739565	0.0167051968649985	0.0720019851830746	0.0666512334903811	0.140385386243227	0.127506342945537	0.0535838036125544	0.108007258863861
0.0884157531648032	0.128482404468444	0.0550061634315083	0.0837360169798451	0.101942868465089	0.0692794075358746	0.149130775128315	0.096111696508554	0.115478748287744	0.169761077282715	0.100943805280804	0.196669353473992	0.0696795376985905	0.0439046418052636	0.0320387270641719	0.100390998099938	0.110131639957602	0.102326160544684	0.0973240478710868	0.20128328756099	0.0782425549436955	0.0554109638055046	0.0851118562703205	0.102231317985464	0.10219922748705	0.195283828695799	0.0516216341088133	0.151711662971078	0.179005148662697	0.104230047642032	0.0750903592074362	0.198742185537937	0.161174198360876	0.0824562962316311	0.0403012135209909	0.196282161955334	0.19399744152543	0.149711647286044	0.0673047042572583	0.108325787339164	0.0251438629683916	0.0540607890952629	0.145485402029804	0.123485695523301	0.0889944609787963	0.155841378494705	0.127407818271943	0.0575743349097017	0.0551712877829347	0.152063104676737
0.115435001200104	0.294944114550079	0.118709257842594	0.13833052601623	0.0652435099740488	0.163724489841593	0.18568715566891	0.20425000290492	0.254159623979408	0.163597084573341	0.190563651082401	0.287612600196062	0.161114608448508	0.0333996286225775	0.190936904461831	0.175208829327548	0.172909950371248	0.22720559253973	0.139039195402961	0.204192806480289	0.229551953849668	0.212716291314274	0.146989095703913	0.0934694154132757	0.283204577680658	0.362538737788198	0.214277817938792	0.214063224131217	0.241952747321559	0.158326289639024	0.112089823768708	0.0584449369637657	0.31027998356868	0.230073544087537	0.238309400877766	0.0270965090368616	0.243401374923746	0.209044217362571	0.113556535540181	0.145049240447451	0.32097130878186	0.0813177244489953	0.0925349354063302	0.165930232812356	0.143270374677784	0.225956756566815	0.152841266788559	0.191273712800606	0.120317423611028	0.205819911767246
0.050326412268156	0.0862225676606496	0.164383027833753	0.0709228570918262	0.0316065268041428	0.201788942400249	0.0503774625366642	0.184095587944769	0.152064618479576	0.0883046796625558	0.0576686532742815	0.092126383183504	0.0931701885358686	0.0553972158547458	0.120236869367177	0.11475212505239	0.131350167157541	0.200421424637613	0.0697561965866431	0.12156994467725	0.069272331344713	0.0329706028422442	0.1281646659613	0.143053672512004	0.107399227151868	0.0883668597189042	0.0981884720743174	0.104005099571389	0.109936673629181	0.0502623633847007	0.101896473009668	0.0663200220708844	0.163997337736013	0.159137956630169	0.136694192883227	0.0763968540073412	0.129362885836759	0.0217754241563077	0.126273576482563	0.195262378545351	0.0902039854793678	0.112818043685483	0.0720933347189891	0.101677132017923	0.0471891000394561	0.11365617435124	0.0333504734034196	0.124487422089972	0.109311475807465	0.0752580964302453
0.050327280636614	0.126632663499678	0.0798782158457317	0.0392241766551243	0.100992984396433	0.209364965293764	0.154960337178252	0.0787315939355638	0.086766096596121	0.116883447445298	0.104041671631191	0.0270472368985114	0.0949082203942934	0.222417374520945	0.031428266120238	0.0611800148713262	0.0865467855528379	0.195002848219712	0.184159886004537	0.0424020867493158	0.0665849173388163	0.15428283204849	0.0162007938283022	0.106852092636205	0.0939481254462419	0.0578119754794887	0.148909078846492	0.16201609744825	0.126301743901866	0.120505747370974	0.040192332966077	0.0768990731996329	0.0326964012138865	0.090349782784714	0.182784010600844	0.157743493939021	0.132681129248948	0.155958749704079	0.0781518564778758	0.0661558784058028	0.0770476317571451	0.103528444891665	0.063569692034199	0.0972708885244193	0.211110731047145	0.088401341120427	0.03123661549854	0.161410584086307	0.249505996576179	0.104428416670964
0.0792574400113232	0.0498803729711156	0.0422691506100726	0.180527525706884	0.0921391969315835	0.213769260074432	0.130112666228642	0.138773351371497	0.121856262580667	0.0329920993452251	0.130559451342319	0.203716198053071	0.0815617150550588	0.116173926383083	0.179995253091846	0.106991390983285	0.22578766080105	0.028021253274727	0.0559275852454726	0.0870634211198394	0.124673059100565	0.157163905188184	0.164855671621196	0.150395662715867	0.0969657676729382	0.0862921286960949	0.128868322076112	0.0981710084765075	0.0732588515899683	0.162492249584183	0.172423142110695	0.0940743224091978	0.211858623131825	0.128671284066473	0.158099009697626	0.0975635414184315	0.105893737182291	0.120763130453267	0.161798710703177	0.162786546197043	0.0581577689290143	0.0519444144974462	0.0647973427706322	0.214368505687123	0.114024863148012	0.0305584240088425	0.0973444146443418	0.0625380550103895	0.0997733719455206	0.143192531273635
0.106695203866252	0.102363607377194	0.124047441497477	0.0993574586488815	0.0854738012771691	0.0055114981447024	0.0895945944579432	0.0258896801119249	0.150685287630424	0.024559494076259	0.0354198176430992	0.0717568227499351	0.0162643276063697	0.154214986604606	0.0375034750515642	0.152301993695296	0.0947165297283072	0.121362661754681	0.138691468815533	0.0417359482051924	0.0831713729724448	0.083190192822718	0.0585535695673398	0.123568834265442	0.070259813134408	0.148494856615327	0.154860681186754	0.0661357279706282	0.124216737795285	0.0537007384335538	0.0849643075096184	0.191174857702586	0.122905047101746	0.179970728407428	0.0394593799890444	0.0660121689354599	0.074169071646743	0.0568547554827612	0.197883269379349	0.0430629451149477	0.121295579393679	0.0979880777207227	0.133736658834489	0.141577287481234	0.0743487546396636	0.107346923837272	0.100894776878488	0.112551124596512	0.0552174648609659	0.0687235297453936
0.202195231590782	0.121033087388575	0.0870969008752418	0.16783030473588	0.106664124984582	0.196708709202378	0.0932522298223978	0.202773182284774	0.0956471519970799	0.229291915934859	0.0789243252431302	0.0840094799006791	0.243969751551934	0.116174178064915	0.060655531982046	0.038235663970404	0.141996828484713	0.146957191170805	0.0907553088884183	0.146923629659019	0.236576745361166	0.197690581335443	0.183560333444018	0.135986472169082	0.106990884895756	0.0096963715424093	0.185775841485593	0.118437000142209	0.0393670575256076	0.173823339360053	0.145070177084477	0.118256203913673	0.192674201417471	0.042563679459047	0.130595259433007	0.113776980308464	0.0991425472932808	0.0622428443965088	0.0515274311022634	0.174942032791363	0.147418040212053	0.0215211406561749	0.045242227300248	0.0551499090538189	0.0915839654384687	0.130581975295981	0.0730451551556269	0.0137490492213421	0.0503086220921156	0.0441927683814049
0.146735674729886	0.193909463959834	0.0193679840500448	0.128257515482729	0.142911729537786	0.120585159611138	0.212045919181789	0.0208351273830063	0.14626785122689	0.0815491517407048	0.158928049715227	0.170404156814356	0.0683344760174028	0.112492555177399	0.143215521973045	0.130889581920942	0.128639774083874	0.145261591267512	0.142138797482175	0.0350607871986255	0.0325481211066584	0.0841662789449724	0.152465790982994	0.151503791493189	0.0991666538564492	0.112278440323152	0.0697478062822946	0.0713065756132712	0.204767623629762	0.109856136047351	0.0895552157788367	0.159646387890746	0.0631907020607532	0.0853720025984192	0.224976578100637	0.207277531671621	0.142317076250991	0.154362128862678	0.0548583061610165	0.158390807717101	0.155595243433049	0.159330515084885	0.127145070400657	0.0820556406648544	0.100523950212606	0.0557058720824654	0.115663936158246	0.185379139334278	0.206813707052578	0.159238707371594
0.0728065363716652	0.136653281713717	0.0267614013531523	0.133499848351421	0.160119744673791	0.107919756844962	0.147469135280434	0.113709148033411	0.107095887711535	0.115533980946908	0.076554847604914	0.17001282024345	0.07379379654983	0.119470405663951	0.208771245391796	0.116316245079191	0.109969314483845	0.0421575145799731	0.104065452654226	0.0708581735484376	0.12233397617531	0.146902116185765	0.109545341306498	0.0813390123303695	0.0923392916569566	0.0392429640032493	0.1269750740479	0.0767506419784396	0.292225047300853	0.177140027826378	0.134261793202259	0.0787696562109954	0.0879426073192932	0.0656924893613912	0.0783683748230037	0.104831233598362	0.0716545859096499	0.0698935149749348	0.0943662517886651	0.0838898743203737	0.0720435833789367	0.082219861328592	0.140130323727387	0.149552276650801	0.0906937925500638	0.0632949987358458	0.0619928813332837	0.0928279727901245	0.0728715273725349	0.164778343630618
0.0497073414490154	0.067383855012091	0.057208353173798	0.0666296087724826	0.0683366864418593	0.030677656466903	0.105341500500084	0.09406830820166	0.0342883894645651	0.0393600340260644	0.167458627130005	0.0888911987553976	0.161377855466565	0.0289333251938878	0.0815315773579317	0.0724708744498425	0.0948890323066692	0.0494862325893973	0.0279541505870202	0.107229105387567	0.0308310864621294	0.0696572423681501	0.0792115759806987	0.0440561557362748	0.0882636261894219	0.085466547247326	0.0267847398749549	0.0304650019568373	0.109754781458581	0.0468177005611339	0.0873807744747593	0.0933998215811295	0.0767303228332893	0.11070112662966	0.0491691102684775	0.00317190551254132	0.10516296638017	0.112177550484458	0.113576171438029	0.0771654052658865	0.0201713108762553	0.0717500117782123	0.0718165543888664	0.0519921453471205	0.197697395421639	0.120512829307181	0.0815635027389395	0.0636465284960311	0.100351744645397	0.0767288552742632
0.0810955412340901	0.106804428297318	0.104840566289269	0.124685803964811	0.0960650639154886	0.0808141424343493	0.0451598383940521	0.125166738249207	0.109412644225963	0.0501827014657354	0.0372758999041056	0.0760175460698285	0.145618832137344	0.026113193058839	0.0818695035589162	0.0376558008249685	0.0233191348767852	0.0830445699836387	0.0363694247520592	0.0278919133985892	0.039710981434969	0.0651813311583279	0.0994201477722685	0.0250858369325681	0.177982921952782	0.138970956377903	0.0846267041948769	0.106049752005323	0.0560233044035426	0.071283500370933	0.0801171393259925	0.112409375874339	0.126276449549771	0.113692493194288	0.00765110395156653	0.0242359163338442	0.0933378651870724	0.091075823486203	0.0828831333503565	0.0307816800812874	0.0295678825036411	0.03711939188455	0.0986152799795427	0.112435371171927	0.0743221522592343	0.0793339576475509	0.0727082570060712	0.0278508868879574	0.0668596819145477	0.103734761291604
0.0436983797460753	0.0881902410256288	0.156368220536564	0.133310659134795	0.103738437349637	0.0977041756746844	0.0820823106195405	0.113987285575486	0.117483688731126	0.185877555989555	0.0967192348774084	0.0611565009538978	0.227599925920653	0.165798108633874	0.135249625397864	0.216535835602078	0.128238631474913	0.147794417765924	0.199920523112386	0.0992658628874237	0.0632702469472153	0.261379333717554	0.236258725036706	0.229178315272852	0.143538659507439	0.13152159349224	0.11771180660914	0.092777643751566	0.167919558961636	0.15532261851582	0.134639843051485	0.09109943502355	0.175830690034378	0.079965140263603	0.0948870733015436	0.185053934653637	0.099960642756615	0.147978778925083	0.13005491077849	0.125797395353898	0.273496193773168	0.0890759193152729	0.156438919832825	0.177098436883041	0.132666468865582	0.193885943132038	0.0741006461621172	0.0921747080317942	0.143610161423054	0.122975115270108
0.0364598825260107	0.0629985853002764	0.103967998775783	0.0909855470323309	0.111171491610118	0.0680398253071251	0.134824052596494	0.0716288374991449	0.0882608387622874	0.0630386782069374	0.10793020683556	0.108372815204247	0.182954503781131	0.084236281372763	0.0949641499743193	0.103115745640006	0.0330340183777693	0.0587537089872801	0.0314360136032719	0.0226071936698255	0.129800212293981	0.0532303297504581	0.0427870353586562	0.067229500617105	0.0203258857015982	0.0999758641069743	0.0954716760351142	0.0775678504409554	0.0693622868466503	0.133993539316338	0.0757098278046837	0.134974674411877	0.0945723020793055	0.0510062570896101	0.0385030991200033	0.0387588051450119	0.111881203973903	0.0759451031717918	0.0305034037262483	0.103909601115995	0.115270307198517	0.125411623752984	0.0501616040313396	0.0298691466840166	0.0864307232383508	0.0242094206202875	0.0569780472086733	0.0810986201170908	0.0435931592657793	0.0748830049974367
0.0931909192590163	0.0502113404312183	0.0701216426219844	0.0869428475876527	0.0918671846158426	0.126467823109614	0.0737188780773799	0.0753751203952604	0.142729648499117	0.0375706957558587	0.0799126414348794	0.0268923768555552	0.0908942810763053	0.0722535037444365	0.0710628046380024	0.179153298654986	0.120321815459698	0.0767748033476088	0.0766379480248297	0.0637066905729539	0.019371174564162	0.040475133587803	0.151867916199947	0.109261726944817	0.0740857049481538	0.073548211981261	0.073965951534014	0.104231585039193	0.0553872891512141	0.104565792844222	0.0346207584761542	0.0866869437906615	0.0809923442788694	0.138390327399062	0.0765339448266282	0.0614571027174633	0.0533350170699551	0.0538690466725243	0.114629938786111	0.1194514621581	0.083401927166523	0.0486288497465964	0.0905230932202656	0.0894820846981202	0.113862824697097	0.0944680679457064	0.0349348811956904	0.123629681574024	0.0231523527965194	0.0401507863649001
0.0902342258470548	0.113573000545362	0.156978115261386	0.0828509203201437	0.133722976584713	0.137530412878249	0.0863129089635178	0.176156685780655	0.140721809100006	0.0511425985096303	0.183193872281717	0.0315278695210206	0.194067917606801	0.0295135203095564	0.163234083440469	0.143039258479058	0.127949243482951	0.138272877531306	0.134236763317526	0.199810198397836	0.138676872805229	0.15629016554047	0.0894054280413248	0.164529507016608	0.104330240766555	0.20983403751436	0.058590055145475	0.0620631911458587	0.110138047260018	0.131052521764769	0.0376398285666407	0.0490353864573585	0.147140171036665	0.121820393926853	0.0915735977827414	0.0509262265144837	0.168980911448897	0.143077782032965	0.147537511665107	0.0938791856410435	0.0783753322310866	0.195049256278126	0.0924151559700118	0.139356200389375	0.188791571252582	0.187373737178401	0.149811749538181	0.0963891985636171	0.14854480684145	0.115359363981749
0.0285369405617158	0.0302246905285761	0.0623351173141499	0.0572023364072456	0.117425832493256	0.0383661408868614	0.0804204020840638	0.0379547229113703	0.0636911609211993	0.0283382750139701	0.060489625410876	0.0592825011525408	0.0157053752837832	0.10626398104579	0.0864280752298985	0.106140525295909	0.131309572697043	0.0681545379805043	0.113638029838219	0.0789351318324268	0.0194727174812993	0.175353334010274	0.0658221613036438	0.0691994940088734	0.109777043177332	0.062390266134409	0.00696159745334252	0.0590819636507474	0.0630582610847143	0.100867820613627	0.0910669756032345	0.0739661334025951	0.0200775964635906	0.110165187391037	0.122745253024938	0.0951050365062303	0.0806475024706413	0.114660236925875	0.135189721693404	0.115428276989022	0.120883932583202	0.0855169433627337	0.134393400999586	0.0548403918837349	0.115260061485289	0.0635445319403369	0.0448704286878831	0.0241583061909008	0.00777530652739099	0.12286687174769
0.201216184230105	0.0619869860386525	0.212654863535848	0.102889293426965	0.105420782203329	0.118648214605815	0.162962797279807	0.211306249977103	0.184618312972564	0.0678301569123122	0.149887132752084	0.103393143331966	0.0976704708459645	0.176621736684302	0.0296408900064371	0.079413811139084	0.149072238295197	0.150266307854356	0.119027186371911	0.116888733256595	0.203178231742896	0.161576788114641	0.0404938292276194	0.140722498845764	0.16664586092317	0.0878136551338503	0.099232394390524	0.110534237464134	0.0660944775328204	0.236773216512419	0.143886928085844	0.188682596206698	0.0662902484329332	0.123705431028118	0.154016180994076	0.0878259493712058	0.237914047349633	0.200609406808724	0.133695112551282	0.237840362191842	0.193668348468887	0.225307414175679	0.0669265991960565	0.108431102202706	0.177574852592238	0.0425417435862691	0.0875163213573173	0.177275627967337	0.302501506042681	0.167651701158514
0.0345611840633839	0.0696424984526409	0.0163856750464606	0.122664486452984	0.026723890533169	0.022745766791579	0.127921650250189	0.057185377726021	0.12811713359149	0.0909937157193759	0.0548747245718865	0.0428886516746983	0.114439263466701	0.115082551218006	0.0305622424447487	0.0906891166292676	0.124885384473413	0.044585128534951	0.0995752528579893	0.033499093670904	0.0623318567749662	0.0291253570153329	0.0836126041855084	0.155793459375188	0.0316671046675805	0.122794684896455	0.0191259466839944	0.0747202155671362	0.079345221818976	0.0256046589082835	0.0362594056003443	0.0264039540622333	0.104993933931615	0.0347935507672916	0.117035792509125	0.105128665438867	0.11592960634383	0.0973063204806317	0.0355188543660758	0.027052661130474	0.0226525703803432	0.157125629723225	0.0874210641908624	0.045909173976677	0.119741799022453	0.0496142040490926	0.043792245770933	0.0709517799572646	0.0206841373669017	0.0876906632393176
0.0624021918342332	0.0553703831069725	0.106905546000561	0.0939614357779153	0.117007247990227	0.102246941444419	0.0969074994602874	0.11189222629787	0.0909440270293635	0.0997785316673883	0.0071997841385686	0.0593196462987516	0.0591072614004016	0.0650280154339382	0.0320929520368006	0.0148376038671297	0.0650359808478238	0.0985899006751768	0.117924507519258	0.0494751501119956	0.0446806800832149	0.11882834124112	0.133619997252629	0.0800350518203031	0.0432652216772375	0.0794738968376819	0.0338390236824998	0.0235814276167029	0.0377221901609865	0.0460263632059898	0.0746500824776423	0.0704383406378387	0.0170411727708255	0.0359139539310628	0.0911375820089956	0.10574732910836	0.113524448006998	0.0842941480881117	0.0422697368644035	0.0524245608730946	0.120505467256921	0.0715874466835471	0.0387966045291647	0.0922150305868192	0.0575088448751746	0.0423785672816873	0.0840808684938091	0.0789756629268447	0.0648558351852414	0.130292961957966
0.0679501387851901	0.0903314226399745	0.120136282283176	0.137193442789723	0.155648752933327	0.152600536296772	0.133957989357298	0.111470055532465	0.0667873019972285	0.084216134983164	0.113150117042372	0.0015503353650134	0.0678183781050181	0.0421262180349411	0.0915731598200805	0.127512988851731	0.147151796990876	0.12891255614144	0.124026046366368	0.028439581556992	0.171120050291915	0.0547204109719222	0.152611657987829	0.172920177832432	0.0547400306653157	0.104632179095418	0.117158403704979	0.0584467782439144	0.0694759258608002	0.0931366210237611	0.138381625630777	0.0954552037644716	0.0424195069711625	0.103603019971319	0.0878131916158747	0.15215227725319	0.0899833830087811	0.115878731383507	0.103300280442368	0.0871188064592009	0.0955505488390779	0.136406839014334	0.0870001798921203	0.0339897236279203	0.0856103747198767	0.0870936576891251	0.079293993428517	0.109761698639323	0.0416151546643107	0.110070997722191
0.101273496594716	0.0647374217509008	0.0253064291798152	0.032044124831276	0.0805796163118502	0.0868072443792118	0.0941725963649729	0.092606887298296	0.147935428387348	0.0534880516725162	0.0595644804755796	0.151239826768884	0.0764882346880011	0.0389493948091071	0.119916703326194	0.0728178773551255	0.100881362523238	0.052911826308161	0.114866809137857	0.127849107975396	0.147607793556026	0.0999841340948073	0.106875660387667	0.132297024647506	0.0771388536741583	0.11111248222894	0.0958479772211626	0.134228871017872	0.12611142164672	0.0177047474590772	0.0173457705131943	0.173365598443133	0.158055237956802	0.0898563350191432	0.085068744235544	0.203416001634902	0.0799532700241741	0.150596844998466	0.131167944637231	0.0548684713740961	0.155839177222682	0.0445336361093242	0.0372513781880671	0.107381782775823	0.102171213195992	0.0697243205132633	0.111082716352632	0.126692690300901	0.0740158438404373	0.141642881976938
0.119482983817674	0.0538101041608219	0.157020645837904	0.103223880968476	0.109149035711492	0.0425926829615992	0.0655786106737265	0.0462138225549132	0.103791470809339	0.115256034826043	0.059251658829969	0.0139305297565978	0.0492096143611795	0.0666371083179973	0.0867824871804168	0.0212355709601994	0.0224419320163127	0.0314143561470806	0.09265765656107	0.105379515307673	0.162816658672416	0.0566620380127736	0.0441105977396022	0.121151982273518	0.043296153073824	0.0520825346837243	0.0995981132762469	0.0632525561928133	0.153571354744692	0.119315200585894	0.103254707610089	0.109198597419461	0.115764053543542	0.048557503237058	0.0841780995504015	0.086243427480986	0.0529738844706267	0.089912158047739	0.0847492317684172	0.0543587723653671	0.047275276642115	0.0643704654274614	0.0932704124372874	0.0577398897830928	0.0851925397205518	0.0718008788279398	0.0904668603036725	0.140993341865592	0.147962064544937	0.051900183426963
0.0430122661163917	0.0235852210640159	0.0955872422327692	0.0512578742833421	0.0351137329900995	0.119925268825535	0.106934154780418	0.0947412102358551	0.196156920088433	0.0903951079429175	0.0966183801695568	0.0662245548212361	0.102528417375095	0.0306726144705117	0.0884815716306351	0.124764043788225	0.122253268759981	0.0179359284875374	0.0730631276396364	0.0197624002802725	0.0628675581870491	0.0560894318796803	0.0687480291248738	0.0916738745508888	0.0433872505844574	0.0527810056747709	0.093100367438189	0.0455552530022996	0.0537383187699861	0.0885916723803886	0.0116515494045031	0.0675672006314188	0.056556819292553	0.101237937480019	0.0702051698284998	0.0178620022236251	0.109894317203195	0.202008385506766	0.098143191569682	0.096173435428574	0.0687153853474293	0.0499031727366544	0.11387198936186	0.0808572306315187	0.0659300740523814	0.0426932938907705	0.121504682788204	0.114441808920516	0.0532876137401554	0.0263254893468403
0.101164662764124	0.0820412829477955	0.0205638507963708	0.0468684781196915	0.0849173363261266	0.117603224506112	0.0404088961587445	0.0479199831798322	0.0796791100370888	0.040345472799655	0.0437011177787708	0.132212686377019	0.130708985019389	0.052626943450001	0.0720502074403967	0.0982531124635502	0.128210817318117	0.124534329327965	0.0429927963498096	0.0847015527468556	0.0746558397594348	0.0708634349384991	0.0522872118301215	0.0541929297279633	0.0428050619659147	0.010548682942615	0.167366132093093	0.0645232537854385	0.0786332008702514	0.0397240282720987	0.056479837881645	0.0711578373417412	0.0179698455197589	0.00440041703389361	0.0875637800572862	0.0264420674352914	0.0177487772664626	0.139581528459839	0.124413771319133	0.0383541070161515	0.0883561632922101	0.153940430611533	0.0645993480171323	0.121978728717214	0.0199508043053632	0.0875108080362792	0.173261542515615	0.0680575290180007	0.114761008811573	0.107236865657299
0.133681574166684	0.114941927438522	0.114149016357731	0.0177663031650573	0.0923538891091875	0.127832546471515	0.146061682238008	0.051992963426533	0.105038009134529	0.0820543319630774	0.106805298994027	0.118122370244374	0.0718503105632759	0.0432776899268272	0.059200524640014	0.0504892742565914	0.0788744834702495	0.0550801024030584	0.140198281212155	0.0132220216905216	0.0809803179618912	0.153842154703197	0.0971773372029189	0.100373548721349	0.104306511360382	0.0475971696902831	0.152549702014294	0.180226693857715	0.0371421766409147	0.100844408578555	0.0779217070326138	0.0592582625037598	0.0453136893869439	0.0301055720098634	0.132449372079901	0.102161999852366	0.0779790613455721	0.142648122174471	0.0381719121071199	0.0110414457153864	0.0532885813990577	0.0610758990137681	0.100911996305791	0.0754291424807627	0.0592302981718309	0.111530547210276	0.0794981467530741	0.0809879841722246	0.104060256060144	0.00562162399442901
0.0794524394927085	0.0611818481558869	0.0908686427105699	0.172707070306583	0.0179016285740062	0.023568593333038	0.079123862604277	0.0659505332076739	0.0793110367369298	0.0722798156948314	0.0420072680664406	0.0354947349588099	0.0252682526666235	0.12889305802452	0.0400312314532944	0.126775259093612	0.15759541454673	0.115963675629577	0.123368429319715	0.0995341038072569	0.123397163242256	0.0712932398592777	0.0570275604141085	0.0999260996395682	0.0283795270275616	0.13136649953929	0.0399749942429539	0.0773293235090422	0.0780861362510171	0.140471245309604	0.0535062013060701	0.0669278118354829	0.0430796967106525	0.0526489105820747	0.0561730222434017	0.107729872659294	0.00537316035054464	0.0651460097461771	0.0874283283252215	0.0739466281153543	0.133338035322289	0.0998457834614211	0.0626324471282968	0.053545322449257	0.0513517485192666	0.0469958891070836	0.0490472072303184	0.0613597444855061	0.035145088671344	0.127723339837518
0.184246801814915	0.0309667777570496	0.040963760317444	0.145684586677011	0.139436127925511	0.145816550843457	0.160052769013104	0.0972286763616666	0.0576037562754236	0.0608884822220377	0.104934728763304	0.117183079052099	0.057979859447008	0.143345954925183	0.0590393300532967	0.189269744387449	0.0441872974831856	0.121460195191798	0.0671067656601337	0.108622984122032	0.0401203724706302	0.13992160865302	0.0136731589050181	0.156378919199265	0.0806984262231259	0.0990626172010421	0.150323503135338	0.212356069632027	0.1651211882959	0.134184673708559	0.166106219936004	0.130717994773912	0.0661537892611723	0.0541178110112206	0.0973412478869642	0.056252818827753	0.101951029772948	0.110080784132779	0.113970169576896	0.16692660031294	0.11527254188092	0.182044969334789	0.138928955958283	0.134870130091945	0.162672185742523	0.0688074353382576	0.0696780599845066	0.149070581865259	0.0326408802481915	0.0684995633542713
0.128809307005263	0.128336587880941	0.0175442874796792	0.0283411921186424	0.047932582107724	0.0965379576153556	0.047584168483041	0.117604984316259	0.0519439850002837	0.13640486363119	0.0272826437146494	0.0593587773048982	0.0765763143117537	0.0320053466411386	0.0787491020494748	0.0116520263833002	0.0373595871848941	0.0831411497369552	0.0373785495530057	0.0643841295081521	0.0681275532703839	0.0354884582376595	0.0466800807877204	0.0817966065133811	0.101702794937951	0.0556907388974011	0.1244092253697	0.0599562112898147	0.00720661365932057	0.137106733834351	0.0781775169851307	0.088178217680823	0.108510285440637	0.13355644150831	0.0523265621237941	0.073649051630503	0.10248435985198	0.0546437784688111	0.0325692047060091	0.0683946572374261	0.088686763057029	0.0944973960928051	0.144576512297554	0.148303811284586	0.0557233756425581	0.0830646326550964	0.0645320771776719	0.0548313278984679	0.0286049196425178	0.13878256084106
0.127608690735118	0.185042797235045	0.157875613654947	0.250778888034079	0.138424124003817	0.157077326838958	0.150908690705924	0.167446687392854	0.19111290631733	0.149346640057123	0.131655460974758	0.0971533870359984	0.143269209587197	0.112786337697159	0.140632738201672	0.142453563647443	0.107763727920658	0.169047401577408	0.16358656989455	0.143357274344625	0.186966065091046	0.123969799274276	0.251312726047684	0.0853222084813544	0.183085933319035	0.241016587440296	0.143096624920426	0.0938649084375631	0.129568963125697	0.0686050553814586	0.119338455228166	0.206041006749041	0.139873045666901	0.0902853872723827	0.0602325962036653	0.176726041952042	0.133361158607076	0.204226675588641	0.0555382278896905	0.185268669644341	0.155169089102464	0.114800579726777	0.156917475622604	0.113036167797734	0.0589146680661259	0.148322547583904	0.144767705724523	0.221651384588292	0.269585899781655	0.197123098751755
0.210671203016798	0.0651302241093654	0.245976457399158	0.0829006257211187	0.215977434924097	0.292129350404728	0.116755047826893	0.174129393884825	0.139806519058715	0.200248139551485	0.236005106570557	0.144339513591504	0.22028620726512	0.14734473920537	0.311111842178163	0.219007482591972	0.222176068441675	0.100342970476195	0.257763640898654	0.136250886396164	0.213920506012622	0.286184081220252	0.308145201808231	0.096269931156615	0.206023096542524	0.246397274087458	0.175495808743037	0.183644511026249	0.20020497908814	0.136498756571722	0.117446210875474	0.261416304254769	0.239330985954271	0.179095798131532	0.0543729387359926	0.15802278384936	0.11709178234176	0.222262695330211	0.165388403683105	0.163232813433899	0.100783263652339	0.13197607790247	0.289386501494217	0.275795611863888	0.184543662397418	0.192358611567286	0.126439629918654	0.256124664918283	0.0438963875106003	0.110450485606746
0.0519437632119141	0.0893552713175407	0.00497495048951247	0.0363906325234421	0.0417221807833064	0.0259433253509896	0.056699118491854	0.0531041671089061	0.12205037488984	0.0887507183789788	0.0750190613495354	0.0181107398124721	0.166290639505829	0.0669393949981799	0.118048763020652	0.0262347447936597	0.0751162505638214	0.0390425272959598	0.0909891060140773	0.13502992114638	0.0258733428261483	0.0791605435416925	0.0316917382740376	0.0591747982450942	0.083721485212431	0.0190654545570929	0.0930892597384306	0.0156240693576858	0.0705337826371024	0.0395801023302602	0.0994678484317993	0.112849887144922	0.153092408836297	0.0445513076918063	0.0732091770079681	0.0757381540301954	0.0377160071654755	0.0657394223780359	0.00590322615384249	0.14099677958608	0.106261416218882	0.0923194342326349	0.067417147936438	0.0692251789443473	0.0559928432421725	0.0172351844206002	0.0638853413740116	0.00894358028200452	0.172393112095582	0.00414425600653539
0.129236622446999	0.0831508118552002	0.0557315567772416	0.0445083540278867	0.11018693809014	0.0924940620513393	0.0841883512464504	0.170963108615702	0.152942671917477	0.105125797167291	0.137362895599033	0.0671167820502697	0.0438242013754558	0.0376633814139742	0.0857579226020092	0.0546088694426098	0.132589291596026	0.150427307754821	0.0968802082456525	0.17450686981587	0.0534457237143001	0.101569511409071	0.149282451366952	0.202323827166828	0.0917472435072559	0.123183850683608	0.0147007487093666	0.107590538117164	0.0314832316418652	0.12312550988136	0.136455798980816	0.0224589674680961	0.130304704059188	0.0647783955779085	0.0155441017858542	0.149445238859632	0.0832692914051236	0.124624266313417	0.148033549743708	0.16432630387287	0.0506484081812617	0.0765192689634716	0.0839235979751899	0.16692646250713	0.0918509080864163	0.0689264214166476	0.190678222483329	0.0886437991288562	0.176438021560354	0.131645320520452
0.0756028691521691	0.0632447912565272	0.0266841117088261	0.0646874119090732	0.0840260668917224	0.074357775313265	0.0482045996669716	0.0558515722441768	0.0710792858920586	0.0164446873797323	0.0817332336382466	0.163924224225044	0.0689421039819884	0.122378639123821	0.0787760803719206	0.107185494540551	0.139574905390797	0.0538812990408008	0.210339724076861	0.151332608748387	0.128763880712877	0.0494674113340753	0.0624381184935773	0.140626478711707	0.0384523427768062	0.0695171652947565	0.0895592539534274	0.00414756290875123	0.0343064091386158	0.0695818190095143	0.105908697802995	0.0427298508859018	0.117904122881628	0.19998307691309	0.041290183969991	0.0416335250836174	0.140874311760818	0.0458383655853144	0.0777958224482588	0.203006888020727	0.114056547255228	0.00726905262374878	0.0942406122342928	0.114046557724572	0.08241359755527	0.159918697084894	0.15025334399351	0.102376599596244	0.0496787805054291	0.105439729853816
0.135397258117232	0.1099273200981	0.104310623255017	0.107891836695914	0.17795213982245	0.0479905993390841	0.135689462081801	0.0707232034184086	0.101566754642297	0.110408019590858	0.130395206525622	0.0881678091509016	0.096817499318837	0.195677568108585	0.209611843922928	0.103038817428871	0.0515272676360129	0.193308006055215	0.115201804935829	0.0483199181718719	0.108649215333397	0.143063674765225	0.113060270399571	0.21229486630557	0.120473006316238	0.140380605571826	0.167546285714725	0.0525182578711834	0.118369703592717	0.114558819818064	0.153040917807624	0.0749309182112711	0.128917883888359	0.151351043284926	0.136202201784745	0.177315027010972	0.121758434975133	0.138860959612348	0.145558588285117	0.0397471716095312	0.0761413319198824	0.150926528757265	0.0628058058509665	0.154411852824515	0.0627443773355127	0.0510157320541752	0.130916428484002	0.0744494313553952	0.0323640071221969	0.0937561334029348
0.120222492061972	0.0127249835389417	0.0871236303519367	0.133130061618629	0.199001061867101	0.105883566506661	0.0290872430668927	0.0109347407133743	0.0872191409135919	0.00818309451664375	0.0873291650599529	0.0812588009046263	0.063789927359051	0.0802502798412473	0.0069838179593854	0.0932321127089894	0.0168943460471988	0.0633824872277232	0.0321991467183915	0.102805521393989	0.016253576678286	0.0413818757737804	0.0910583499801407	0.0907753298227933	0.111974265314897	0.0831189388114936	0.0329252105028654	0.102053851083283	0.0380659585575157	0.0972344222902034	0.083621493357128	0.177887628398267	0.0602259809833663	0.0266853077488662	0.0419175407704531	0.0953024827490119	0.196351425311831	0.050241690883369	0.0742281950983082	0.0864611402684217	0.0673675799017213	0.0513851724541175	0.11922910353816	0.0734195013230906	0.0645404670721525	0.119117077303568	0.0417101474195313	0.0685559047131099	0.0618616338860404	0.0849488346352891
0.0767863474172414	0.0922828716501914	0.186566046856073	0.181389279583139	0.0121221432411451	0.0956944848788273	0.0993270146702522	0.181811271277296	0.0604606674687842	0.13062570575739	0.0117893041407053	0.0894602064927838	0.116462893869285	0.113182379466556	0.016410766069842	0.0989586042349209	0.0752413607867488	0.0412672970724786	0.0677540190378814	0.0884769251306243	0.0937244360019334	0.102612012771677	0.175484646751561	0.0826590836601725	0.0895185301517339	0.0846218960315124	0.130641869928466	0.119608752674351	0.0647057606105554	0.03896554384641	0.107734587045895	0.144650432644367	0.157893102638367	0.1268278126715	0.0848042891751213	0.0577152166242223	0.115721783394495	0.040573783321905	0.169834879028758	0.0471318022792467	0.0481886705251546	0.135280833697467	0.0793826912363602	0.0930658000668629	0.146877177715272	0.121321354031481	0.0829641422012004	0.087244011248982	0.12418478308275	0.0746351358481647
0.0519727048097951	0.128270122797993	0.124122776855301	0.119147732408168	0.0567441041492929	0.0342744401202602	0.159878535091644	0.154489620566336	0.00471876762204765	0.151132804599342	0.0546834606377615	0.085088436505782	0.146700595647646	0.149022825618374	0.0479147101244075	0.0979401592137046	0.0110465860469726	0.127537900958826	0.0426311193987585	0.0868840079532459	0.11974098647749	0.0132782937232958	0.0784069309656709	0.0593430905597855	0.0536709107377963	0.101540459200644	0.112387955910291	0.00402748317465449	0.0412390051200863	0.0998833435417202	0.13904732663303	0.127442929497452	0.0693641687333778	0.123026427207936	0.0542057915146878	0.0668313792521811	0.0452568172095409	0.0696199109841469	0.103177725178257	0.0911949061175896	0.0437079982478653	0.0526789045531748	0.01406109319516	0.0166778342477013	0.0246499531723064	0.0699769757437859	0.11123596854946	0.0913348296746657	0.085450759619946	0.0556250320183935
0.1738728853244	0.117336411552676	0.125322465157245	0.107564751959041	0.0969371946585484	0.0314387753192805	0.0814998581847809	0.03566479167559	0.0346508127367347	0.0500235096666287	0.0240471127594636	0.0579333369074706	0.0343395281590007	0.109970912609916	0.0918053083965917	0.0745448824798976	0.204057589901111	0.147312992804649	0.0348306696778067	0.099563555071118	0.0343853701867582	0.176507637144142	0.105654563216483	0.0660519161426858	0.092859943993098	0.040313625546573	0.049807675297485	0.15629689150176	0.0991880846625934	0.0854858619265391	0.153174283455971	0.0971231001380883	0.0839262980860734	0.0291196584591578	0.087021155896148	0.0755664525152616	0.146773417705566	0.123677383007509	0.0296566228102392	0.104007273662507	0.158870012766307	0.14201235452236	0.0382843069595951	0.0488330383731452	0.151199328750369	0.0429807121476564	0.0756196375128108	0.111561019889961	0.176143509827301	0.100146821694709
0.0903175550255126	0.0662485269913121	0.0806545892133517	0.0827676305409458	0.138724745422365	0.103186450668496	0.084602956360385	0.0629371834704176	0.0403205675358396	0.122855338030421	0.134711229075825	0.139467963439516	0.119027029956455	0.0859737667577384	0.0663239232605023	0.0946874003091251	0.0836097867676177	0.0710993987159624	0.0890229253160583	0.142134975004466	0.147783320800791	0.0626528728253873	0.179082900487037	0.0389282529440303	0.0971175264843516	0.11152516292812	0.0479447488852395	0.090217212948985	0.207376523349703	0.0277043216525653	0.0403516267653018	0.0908459984033887	0.0912114022470053	0.0901022256599869	0.078174487586517	0.106995401827355	0.0496702750412075	0.217413048946332	0.120342834355613	0.0925574912028416	0.0206059459190277	0.088174863838408	0.0602012832490953	0.0322154256072165	0.171104183100828	0.0973304304849517	0.0833475624402118	0.0820671046184554	0.138444972160772	0.0757856637460859
0.0667288692129763	0.110484684558182	0.132470711400916	0.0780080890487493	0.0974125628034624	0.0387598105976102	0.0602296437954908	0.125637746478786	0.085976700175693	0.0567224903734074	0.0908940907092172	0.0620033185460036	0.079508214637182	0.0123601626918973	0.0338671295682455	0.118885758584664	0.154283252944208	0.124780314816006	0.0610112410528119	0.105932291228767	0.0900414582514177	0.0192045284109953	0.0487831618414438	0.12999032421529	0.0653359552103656	0.111294464958765	0.0922059903982339	0.0923932075913511	0.0561979498148696	0.0197623977236493	0.112686476927318	0.0949688463042107	0.0746114644792447	0.0322120376231511	0.108221345130166	0.0587108010346665	0.0769114369701308	0.0348578547741495	0.136626196105875	0.190004395411175	0.0314899403647466	0.0681023674058435	0.0496315613172959	0.0482211953057087	0.0322290141693494	0.0479936720232835	0.059816556865424	0.0998011726582909	0.0188736853179262	0.15950169717504
0.0909640080920058	0.19099905547667	0.0409835034152736	0.10108043917117	0.0806630317144406	0.126706604047928	0.0588062893191579	0.0986046579682045	0.0607849026807685	0.144176525068473	0.141755312133654	0.0144261073104247	0.127402460820173	0.0763661146564188	0.0956995723690535	0.0376744294811653	0.120495596786656	0.100682490701965	0.0864239160165958	0.100973452835955	0.166414943685442	0.0329290984080843	0.047789791350438	0.107311035899338	0.110344870076071	0.0390751521859713	0.0350195932418683	0.163083583492035	0.0478919781678832	0.0989933172849531	0.0428569295188281	0.0784545786892619	0.059864598350987	0.121941536648715	0.194029831386696	0.097756884895844	0.124082070294997	0.166201121304912	0.0960202950804058	0.168579882946342	0.0780748162186021	0.0976497048387126	0.124709441499439	0.0273002404999388	0.110691746832646	0.214541582029178	0.0432059678223507	0.0199995305557532	0.0865213974878729	0.0995034773830407
0.0657092141736271	0.0511215364863186	0.0355028906272968	0.078853724778063	0.0251037272050456	0.0483324243591234	0.134268026326524	0.0352242594849658	0.07070589922964	0.00553405271952662	0.0670932195200446	0.128773825123108	0.111704373140582	0.0980704367315574	0.0651087129788448	0.12142907729592	0.0741026616166309	0.0216629104391182	0.0767571901947603	0.0910370739826039	0.050177206216221	0.0998727511379921	0.150137902766305	0.0350430685559202	0.110651171069594	0.0920648313380832	0.0496135694116408	0.050091197179773	0.171997221930944	0.0602325426299048	0.106890588346865	0.0503032623371646	0.0773307526479795	0.0752346467906808	0.0941837303127127	0.0884667104827684	0.0716013198093717	0.0155086282728425	0.123318198455834	0.080152102934623	0.0247699922900594	0.0604722698415604	0.0268962385891931	0.0615299658022024	0.0930803190757987	0.0839353960137057	0.113904631018322	0.0465712968276523	0.177479058162925	0.0523088294887369
0.200590091178679	0.205736477557797	0.112768641181769	0.154479356521539	0.0276359958901285	0.0770032459162814	0.196392339085285	0.153396067617566	0.0989636325680197	0.116862688972829	0.042690429049896	0.0598072665299624	0.189402865598702	0.161447084547073	0.146297494415184	0.0681416470262299	0.104636553047742	0.257819625431204	0.192456616397984	0.15690306506506	0.110548444341121	0.105592420104963	0.0834684893388888	0.0784634424146749	0.0555829612099692	0.0885652021823696	0.191411961146846	0.0944097309529271	0.0709936668736902	0.124449517138197	0.0829441143332654	0.142903537845668	0.130016277134933	0.0721685044402196	0.193628740123279	0.129721776026192	0.16338763213328	0.127154171834469	0.0981194257752969	0.074844132662031	0.191794234596311	0.191951562874001	0.15775568735075	0.157993556771313	0.135158230960107	0.202897734348511	0.146724387693185	0.105185645008954	0.190596866361366	0.0910942483793714
0.0728111491749911	0.0515620295900123	0.138365512772156	0.124051696333555	0.0901556039898308	0.107136862917332	0.0780518467214044	0.0458762445449686	0.0807495258567411	0.101815005998279	0.102410998742145	0.0832981302360203	0.10230387997907	0.210757138945948	0.0163146990623164	0.0380659423191939	0.088023247041923	0.053338228207613	0.23629201761917	0.0603530436227049	0.147836692796425	0.0381287089372536	0.128613952533496	0.0485185036060852	0.180959291534595	0.169677151192971	0.046623566791168	0.0546417203186359	0.0288431575961177	0.097204260807675	0.15984638310381	0.106614545156856	0.105739465538828	0.0943887661766934	0.156578116031583	0.0598570981931504	0.132356573220085	0.145126661551384	0.186633372192864	0.0683766480433583	0.0782549263571317	0.0935091077185159	0.0476470792826391	0.0878241268514246	0.0977696034731782	0.0151422051068459	0.0500213707186359	0.101123316067254	0.150678589053168	0.156462154153662
0.0335775049049285	0.167442398063677	0.0417834122736821	0.0147568005222587	0.0415759371336666	0.0586860447209004	0.146660152096426	0.00401555031456758	0.0522373122715411	0.0518699029740234	0.0804653469283492	0.045787304552415	0.0990669688725945	0.0104525723228944	0.148793965485747	0.00666279766118625	0.0560340971440676	0.0740149589106912	0.0736068904322421	0.116597663035638	0.0131924844124183	0.101635637932171	0.109575697055756	0.0903755162279076	0.0605094020714219	0.0908167668602516	0.103803053854564	0.12339582410876	0.0856158691888659	0.143478847263191	0.00876484491625152	0.14642264696892	0.123258365312789	0.106923521951125	0.0258307070637513	0.0135234000074087	0.0583941871587105	0.119481941255308	0.0654244020730614	0.021244167018274	0.0664091052251886	0.0529734630861548	0.0881118688292792	0.0864019768968448	0.0256119158332432	0.0602402300322434	0.124108250134077	0.0429365100649424	0.137340791798612	0.0960185122508202
0.0539731993449879	0.111059667344134	0.0702144867928129	0.0564328944301265	0.039518494459931	0.114871065346663	0.0717638802439479	0.0725004685623162	0.0543937252909377	0.162654805452486	0.0568255771764529	0.0376278423846676	0.109616828373849	0.039847453546143	0.0872149399681328	0.0425839040993777	0.0103913852364475	0.134314308235688	0.0851787662177335	0.102265856901981	0.0596300410191583	0.0688846289389244	0.0170701016480776	0.170822211279447	0.161835338564901	0.0322449375360718	9.6260059358264E-4	0.133106987124379	0.05928089489764	0.0570733017255266	0.0477226347540368	0.0773174437724845	0.017412247716431	0.0198166726073905	0.0349149084182219	0.115865856111585	0.0427333530024526	0.04646224078006	0.101003110586955	0.0992060471422609	0.0901351090714556	0.0912374548699787	0.0735155380444985	0.0263229356229164	0.100191445941659	0.0344008882811186	0.0650377231360601	0.0296859252230161	0.0829069537559228	0.0961925751959869
0.0840930200133781	0.153217608569314	0.11239757045962	0.0831590892147605	0.0806687597535459	0.134702267142201	0.104490345383081	0.0262893294387533	0.121139770362411	0.0856641318382653	0.155533644915009	0.112323356044025	0.125096775524606	0.118007184390867	0.138498482937283	0.0881719037412562	0.136604646144367	0.131449555365325	0.060432581015377	0.134327188112396	0.034048659001971	0.0496774089684728	0.127029322232477	0.135774991398932	0.175170665762193	0.0850904464023077	0.11788405485478	0.133193423284907	0.165616490717119	0.0271483221077441	0.125003389985524	0.082227459252248	0.0566058733336992	0.0239120530608185	0.0362518112018023	0.130780237115835	0.0710167711073553	0.119513289034109	0.102877013501161	0.0610778980821931	0.0725448815870238	0.0196849841124984	0.0555038765180785	0.0662598500343013	0.146637518703865	0.185700207230391	0.0467624182791106	0.0508005103768082	0.103344169912059	0.158458346691781
0.121436356679288	0.0471725866258554	0.055105057007997	0.0226731486333654	0.064589699661895	0.0710012230589903	0.0300254741625657	0.0883096974881309	0.0751223469440359	0.0146942821982586	0.0409403866262194	0.0222289862447571	0.12577399896634	0.0278097868594081	0.0194481077989531	0.0826486050611606	0.107139987760812	0.0687020594180706	0.0821301061644827	0.0855944397232554	0.0546360455868559	0.0970661081184167	0.0909111487501291	0.103488441452135	0.0241697259358608	0.0913664422352277	0.124364336561967	0.0516384505186058	0.0451020940193889	0.0416306075740734	0.0937607869133301	0.118312129422855	0.0774857266695648	0.015313935797913	0.0719677460577808	0.122510468596659	0.056279461355889	0.0704049666976109	0.109568584220297	0.022220188714804	0.0116621997848259	0.0684310811956709	0.101058015984355	0.0473395332446751	0.0555451509151294	0.0503001715788426	0.0496953788950291	0.0352563061670494	0.0367678008929036	0.0283362300006988
0.142135694680409	0.274864413445775	0.102244642387155	0.0568420664337689	0.20033841509169	0.0962809233537615	0.0851918548824159	0.0564474213477516	0.113129163217193	0.145669836910447	0.148802359761282	0.111854860493769	0.097757774217011	0.101593820908981	0.0805681021640793	0.151623565178256	0.0912662522675036	0.154226380617098	0.0824539623323252	0.181586465868825	0.208502510360206	0.127099769353701	0.203928121620234	0.0979474702401905	0.166158992670654	0.108453170053374	0.0321719376312354	0.117475883907065	0.110895096280474	0.122642894711359	0.166704886463385	0.182032444555664	0.139898083782233	0.183542880260562	0.0944747586416118	0.12896670568357	0.139422404613119	0.131328835017105	0.227426017323111	0.206474657527353	0.102164278293647	0.0840763510274443	0.12436479998622	0.125017319119986	0.0932230662016676	0.177338600669649	0.0917307608743686	0.09497051986766	0.126540184907381	0.159149915572873
0.202294846291289	0.118610158805698	0.0779315442817926	0.0465001393302255	0.102046503472146	0.0562017991183645	0.11053502170883	0.118433654324478	0.0367354697663261	0.165876465679978	0.0916836647213646	0.15429718816723	0.099512434623468	0.12136836201572	0.0242202029004406	0.149754946972379	0.1648216924842	0.133845507977636	0.125983246943816	0.114632582492121	0.120446294645237	0.064884953896126	0.112997442696134	0.145713279438835	0.0882169645034547	0.153444578691868	0.0967600347719517	0.101628412657159	0.118481450983205	0.0363534020524751	0.178270065066047	0.0936151631584937	0.184247143776939	0.0259391880166782	0.133641837014532	0.0508588366900797	0.0347512288425964	0.0942602590529439	0.0838262605328569	0.0848891245349279	0.0729960199579402	0.0977766445414267	0.189977414790438	0.131066763107105	0.125823356801971	0.0338767131867571	0.152647509335494	0.055200107344392	0.116329523784498	0.0853094081984689
0.0111117076816864	0.0683910967432699	0.0056613458910744	0.0515117574166705	0.0469287977820549	0.0460851022499907	0.0328254785609776	0.0541446909295131	0.0414399353187345	0.0755340547418957	0.0732396792298581	0.073935193287774	0.044706088971569	0.0513307420099301	0.0293459890801213	0.0865411303397806	0.0473139988759458	0.0950565409603868	0.0743845515564933	0.165491746034502	0.00797252609944489	0.0126949064523897	0.0546361710204925	0.0689593828065797	0.0415623123636619	0.0440698984301303	0.0511174432353047	0.0648880026090129	0.0564273062799608	0.0685349184419928	0.0333835807017552	0.104805292742965	0.0361202776421146	0.0356338549074787	0.107541233758043	0.0582415471252653	0.0339262941725043	0.0238689449810523	0.0765815239020301	0.0764170745966973	0.0721881252884496	0.12110139152241	0.0331471716063136	0.07861589657435	0.0991782511681367	0.125138273041845	0.067668472483387	0.048753876171001	0.081007754618808	0.0502970659671615
0.11574292199536	0.0673714026546605	0.152076880686921	0.0653654463213294	0.179307885661981	0.118452145599629	0.162662604163004	0.0688829551354942	0.0956670243191482	0.0695213807870385	0.140905794131881	0.0567138574772138	0.150390224766419	0.10890523831754	0.131823226122026	0.0423417062396805	0.104521623043571	0.0478697275895529	0.151552236697879	0.150090579869607	0.0976794778738093	0.0886400900064801	0.0404226365749827	0.0843536749673806	0.0520789843376923	0.0785339256203636	0.0433203026447242	0.0640320710498427	0.113507502587329	0.0877135385780884	0.182440669644634	0.18679328327721	0.0670479262735195	0.174332474213842	0.0584893498505925	0.0983474615426758	0.115897689315058	0.0635775669435313	0.142990012087778	0.0274470638206621	0.110183421929726	0.0845284532757734	0.112607897152483	0.057919131200252	0.141191634745442	0.0948017008261529	0.0824913336475111	0.0223355574577869	0.090640474620196	0.102578002123053
0.0624062249846191	0.148308297514126	0.0600381005331923	0.114547596404242	0.0240237546524268	0.019121870321263	0.108986300601074	0.125491181251851	0.0154108564623632	0.134276892591464	0.1831206241475	0.111797042173146	0.176721448503113	0.16003498501894	0.0172131635495885	0.0794100285307818	0.147956419059583	0.0996128265326911	0.0533226460295623	0.100038464601263	0.108812842991203	0.07212830391749	0.0669907873633181	0.0464762000860225	0.0586853458905588	0.0887007529891742	0.0457116985421599	0.0741374796490985	0.0246644627928706	0.106574773136114	0.150824129209255	0.0810152227056897	0.0947876384422072	0.106436815005405	0.0778611789804187	0.0914342475134405	0.070792906609635	0.0466915664836221	0.0619068069934809	0.0678963197515801	0.14851769458594	0.074019297161116	0.0895887235679011	0.0710500630543183	0.0799436745063955	0.0771274639848608	0.125006996312464	0.0331895772124458	0.120537988705231	0.0795623738551666
0.0218304440862594	0.0560911810245506	0.0858227330038761	0.0612168431931899	0.0908443473340373	0.108686938834112	0.0868828618081802	0.117892889542627	0.0532225481083582	0.107164598667786	0.0597565425187577	0.0749865723573508	0.0928636659694307	0.0228644390207893	0.0996511252022219	0.0358489956619018	0.00865348727568863	0.0462135707231382	0.0090357562966703	0.033428114876601	0.0611917579210248	0.0260945315571535	0.0855318744786322	0.00979998869320338	0.064560812100649	0.0143638800907582	0.0648090942732978	0.103137904504159	0.00470404296796414	0.0507134015899703	0.0877110580870301	0.119445106912409	0.135183339267346	0.0942906771087153	0.0407797246886272	0.0497263406170543	0.0381421732796559	0.120754625594088	0.112099374884279	0.079581645605811	0.0203623482837835	0.120588107919809	0.0491922553909832	0.102960859334492	0.0765626227943806	0.113840108583819	0.0107760242964048	0.0631962412329507	0.104833735782477	0.0633338867331585
0.138205904046034	0.112396360038473	0.188107098699119	0.167677145037075	0.0634347317161585	0.184490203670744	0.0213828968982315	0.120026654513261	0.128857446790686	0.103818965824054	0.152663773306526	0.0884480764409911	0.0913914053395663	0.122357038237265	0.145250813824209	0.129186704425	0.0922994975016834	0.101162465264723	0.101158232925071	0.173981991752741	0.0876909758981829	0.0413646721056546	0.160657934696444	0.124234992921966	0.144229746867069	0.194488189272584	0.184984872494645	0.118938821281058	0.1553002175946	0.155235463303648	0.125665435609039	0.117242593755427	0.126177170405753	0.0799074747108536	0.136382653377332	0.115944162798029	0.162628977184426	0.0764906511784545	0.0650079937631189	0.132847676679051	0.12924737919428	0.0562672757981849	0.13477394201139	0.101361144519281	0.0962771796213355	0.0981401638794688	0.0445990228773793	0.145028614740548	0.111917826299487	0.104731142563996
0.145022369726132	0.149896300933767	0.0389617667322466	0.0510527225038293	0.171002176445216	0.0753632800832408	0.0653497106236269	0.181026391432854	0.143441876767543	0.0884509074126823	0.108300698381771	0.0819809602868721	0.0801168600200888	0.154119091521151	0.11265535237021	0.144177202806413	0.0884833853441114	0.10393864211809	0.0178142063164936	0.0286021894197022	0.152102501302378	0.207413605848822	0.0697482542882628	0.0585331811503233	0.0513193724748316	0.0998492698920152	0.138713942076563	0.226844572702324	0.162129831218758	0.135421654622525	0.0694511673927185	0.035950243457601	0.0305949217288103	0.0962984373388754	0.198250367290757	0.0936925250514949	0.139128220625202	0.0509576363938245	0.182195485637614	0.0122130554708961	0.151762656200331	0.114917191752019	0.229869190220291	0.0258506650630598	0.0642620460339771	0.0531531367608282	0.0559179383457518	0.0987424426213581	0.075252131466753	0.0594288991912079
0.0647874261062499	0.00753282066674742	0.122810346162921	0.0607294836807699	0.085227251004894	0.127977834771934	0.0910030367654756	0.0875647540725331	0.147674518273692	0.107036866348058	0.0512804655230607	0.0859207497099705	0.119149780139412	0.0223306141547607	0.0358411257046036	0.0760339645160222	0.0834368515723215	0.0460601379008813	0.0658828215382318	0.154376713561747	0.0853567949690386	0.0620037384509104	0.122148253569112	0.0868049023563635	0.080746027644169	0.228569329793829	0.0441420336535427	0.117088295437302	0.0541415652398562	0.13855629819189	0.0708308315576805	0.0611733204036114	0.0621241201542726	0.134416625925843	0.0342518478954187	0.110692711062285	0.10380192324966	0.105968796853415	0.0190197666561192	0.0396405548039184	0.0752958238892224	0.0330581571865675	0.114285274502855	0.0752331792189271	0.126800608075362	0.0714092918523892	0.0339328324507769	0.0759388328882957	0.0938989355439741	0.12869935846357
0.0480542589905411	0.054279324827143	0.0365219143744095	0.0224508820130079	0.0671308258172056	0.0424518773331227	0.0166942953115494	0.0305363440262249	0.0847465055221423	0.0705492882129544	0.110283414410259	0.054358900399516	0.058860345830045	0.0669808160190669	0.0409795634960922	0.0570450823659051	0.103444475316126	0.155129777674644	0.0182020774021539	0.101293736536485	0.143729724457241	0.120888085141822	0.0930766187735674	0.0813042786284697	0.148660897489238	0.0904261319979186	0.144890223243007	0.0391990663674239	0.180345769484628	0.0908702160271109	0.108924454738701	0.0459009196631451	0.136747845120894	0.0424414100043967	0.13790021673113	0.0724588133662497	0.100514248330864	0.0981906490666927	0.0347849757847106	0.0688773636644181	0.0244252626367149	0.102730601712801	0.0418030076117987	0.0765397606016932	0.108051013353562	0.0309992203805064	0.0581156645758456	0.0416744971698958	0.15153419682939	0.0929729019704182
0.0846614969845543	0.0317744290509601	0.113809868164593	0.144188488581139	0.0367870410295215	0.115227211957705	0.0316454574213208	0.136310239432674	0.104891022253501	0.00702089534180834	0.0285478720193572	0.046323425964488	0.169705549744609	0.0413968994944428	0.0453824327525264	0.0831729941831614	0.0389873160511276	0.106056858217183	0.127892490997691	0.112177503326558	0.10354476939325	0.0459887220668687	0.0370297997937472	0.0315758234821976	0.0571243340663338	0.122425771370876	0.106758012745375	0.0265447820982604	0.0880692566442984	0.0843493927873349	0.0691241516474365	0.0920500535745227	0.171119948090952	0.0604841252689373	0.111016593313917	0.0571682728569134	0.0937079759347015	0.0660002631559148	0.0964428721483288	0.0651848183958029	0.0877327048151378	0.0677055191621341	0.158010022561735	0.0394312002564378	0.0483004428598258	0.148990585183258	0.0854544130603195	0.0976910757596645	0.0748514276927254	0.121227590944632
0.123606776348226	0.075159183545388	0.0260656595261613	0.138214127394129	0.0531963096914752	0.15918232281374	0.152583546967704	0.0740343742896838	0.0479723206438067	0.0356861558106782	0.119748906530999	0.102564689428878	0.0742559297498004	0.0662281393102237	0.0955140425126991	0.0577027189052344	0.0325713532474243	0.149073860772204	0.0620944937425405	0.0892608879704879	0.0976358054960274	0.130169321995439	0.087010156364009	0.20186148061189	0.118525770233665	0.0437882198979189	0.08144157474423	0.0504793226311579	0.0410151953060581	0.0387422409479176	0.0748177292306964	0.0511825808240929	0.094964695764713	0.0894846166252194	0.096759417817584	0.0969832068844663	0.0944525902672261	0.0735714188806836	0.119594845698263	0.0699099786634354	0.0801646246018043	0.0434453213093796	0.0478896108997776	0.0421472176789038	0.0641285804762307	0.189061705059228	0.0827624506026833	0.047149101115385	0.105202095008522	0.114721613596335
0.120506357242177	0.165574646481816	0.00857930252718716	0.150908409559012	0.0419530557512477	0.0983037060140995	0.117828087638079	0.156838543098667	0.144526804688469	0.0426184354267728	0.107944082889009	0.062599486277361	0.0929744405994707	0.0945663423032097	0.0361364105006186	0.0747538748289886	0.0117467567491459	0.0845320003114205	0.0649264866984631	0.044542054550245	0.121118606896927	0.0761440425830682	0.108014281453565	0.073075923309057	0.111613152001985	0.0233659459424337	0.20827012560896	0.0875659855125059	0.0886017661468991	0.142306940228859	0.105755590558218	0.059889093587908	0.175380157977385	0.126737994020281	0.133287732565349	0.113293009886625	0.0910027437872844	0.0750360733235915	0.15967075418822	0.0849648165225772	0.131261412136033	0.155751979324064	0.0609390036300671	0.0955220870045133	0.0973918562431428	0.082717664028448	0.0151406145056638	0.0610013981375804	0.0162789059719167	0.135840529592755
0.0430346188367582	0.0353596404171699	0.0965606641903156	0.122538995912363	0.0503581939493515	0.0613838379346592	0.0365251584066983	0.0332378438603123	0.103401072680082	0.140362148807254	0.0967836814364674	0.073984917857285	0.0307630129432619	0.0536841886424793	0.0196276052281194	0.136447274209509	0.0165869213023762	0.0289384930303698	0.0932334268465302	0.0404508407249849	0.0205181272718588	0.0847758027388712	0.0522038214190865	0.100388992224626	0.098517006979037	0.0416756118661416	0.0387803049932024	0.0132775206362708	0.0605876824246389	0.125149671275436	0.0996760454751782	0.154646022945515	0.0491423101145286	0.0537745409691631	0.0413301523178659	0.11523612294155	0.225106163717593	0.0101016404522257	0.0306026676018497	0.0561470761362558	0.075569408262451	0.0627672581482798	0.0505432262478613	0.0758097071952036	0.0383623313268775	0.086463646989255	0.0507135252478439	0.0256499603489989	0.0372255190620641	0.0984500833672131
0.0392787215341258	0.129841244741954	0.0332300923391946	0.12702555508484	0.0343490124905405	0.120166593926309	0.0936360792329244	0.132620771109761	0.157944486856933	0.152230766188949	0.173052705247997	0.0159212508050803	0.183327488883379	0.0263200970660406	0.130225961068368	0.0541655268960742	0.148666653165589	0.025175757024606	0.156884999792364	0.156214298834	0.127666781865181	0.184513996575463	0.0938301946444333	0.124285642178208	0.194440354567442	0.0447131045945291	0.0898907086664406	0.124622007156807	0.140190324711818	0.167597915707714	0.0612361693085786	0.193861344691199	0.0965096445576306	0.129417812117644	0.060640274494664	0.223640684651004	0.0994187817318685	0.177696719763304	0.0623487133369735	0.11714093736368	0.288303313960087	0.0860140992257665	0.0838218745961339	0.139286897013824	0.163078427381209	0.0748052220940631	0.0801504665147272	0.0967977993260741	0.165138119616799	0.114451886061717
0.0462718311282404	0.0594737589546089	0.0604853791776963	0.187188861316729	0.0898412248550592	0.117838661815579	0.0658590280711476	0.0257155371934109	0.0937762465616283	0.0975395124269432	0.0681384908560683	0.142045427063632	0.0164952570731961	0.123595960871333	0.0618884179163824	0.0857956931566883	0.0858875843866341	0.0580602205949853	0.0297612067769118	0.0672535018396403	0.10395937582985	0.0968724589423707	0.0148052880127432	0.0142487380754144	0.0312460442314701	0.072501649551693	0.11390364992234	0.105381193682263	0.0314181012863037	0.0594230951493188	0.013731909821566	0.149809659492732	0.0770605012196326	0.0479851751464846	0.0440337948620824	0.0835305632231012	0.0132066867628012	0.0472546693385966	0.0273810838020704	0.0968975222089172	0.0527236376208332	0.0652971723286889	0.0481126449662209	0.0221373769517551	0.0808856530048698	0.0398118315842979	0.128804281954489	0.0638734712388876	0.0871871845568768	0.0705840344907012
0.02011366284926	0.0366358184167244	0.0519981526698789	0.0997113813998539	0.0421208383846559	0.029924705521191	0.0300170428442202	0.0275853138138583	0.102844080923807	0.119776878050365	0.0509757285324702	0.121450634851947	0.0461285778864437	0.0539492995202283	0.0430894775372767	0.112852156717401	0.100724774777409	0.0318264640075221	0.0578955240513323	0.0219779339573441	0.0788454664104773	0.0927315517300598	0.0295915694779845	0.0780759242947416	0.0541540246833649	0.0223771681663128	0.0086161286927911	0.0901306850244044	0.0910714059077782	0.131689528666216	0.0623568196413616	0.0766350532404861	0.0323051963137589	0.0285063851014049	0.0383871341888204	0.0706085179317085	0.0369596025854635	0.022238703282921	0.0750798383403647	0.078673661353521	0.09514785572427	0.0274628444105524	0.0836919517556551	0.0637576280959675	0.0676329510495616	0.102146099718633	0.0576120954966179	0.0836188769323064	0.0852326812624436	0.090939055265084
0.0935770714084732	0.0636480911771154	0.138011524450687	0.137701146355878	0.0780547832222786	0.165344008039995	0.0585263158210262	0.224866004052836	0.115207982232352	0.0957081103981	0.167435294923194	0.168932117905779	0.124388078844867	0.124204497568628	0.148236785520874	0.15842926149992	0.0659756239332969	0.0915534083548013	0.0576096329293947	0.0695151398829682	0.0378902616333975	0.121346018989589	0.132687867554439	0.151480308261973	0.0817078956033014	0.1168696862429	0.141369211834064	0.121963835134814	0.162924419752474	0.17299786263737	0.0392714724811493	0.0991038096507803	0.12427205114538	0.110032232466275	0.133757229241788	0.101210638759809	0.102425620697911	0.11011707201336	0.0467407586424621	0.011039768546155	0.129444383613436	0.0351841290666303	0.0790566410263692	0.0752950357054069	0.133419822376737	0.0633760846598788	0.119793876536049	0.0614322245290613	0.0891059150057487	0.190344688076912
0.0714387491361691	0.0291847282000193	0.070896460784231	0.0367906577489354	0.10889156103114	0.0903391255576367	0.180137507496114	0.034684988174843	0.0569328478776971	0.0185408740092966	0.0570169496716415	0.122412353769167	0.0330193253279545	0.0724247154046552	0.0681605984125939	0.00400747193423111	0.0199765523794598	0.0303314361946051	0.056488533264791	0.0471149886856741	0.0274774544379297	0.140832260268626	0.0477011562084296	0.0727205095056855	0.0454943341792594	0.0306461087314931	0.138468577052999	0.11615940593661	0.0585393350129099	0.0580946647799901	0.131936272051965	0.0996336854213895	0.0929721620363564	0.0949807793463341	0.0950213207017651	0.0729838055695426	0.0810829613708392	0.0174428485605907	0.0777773626439583	0.111032500503158	0.056023647762195	0.064527033694578	0.0894641240257954	0.143241806588763	0.120563053730338	0.0350568495647983	0.0863147229655579	0.112005311235538	0.116320077157404	0.0408795093618612
0.0549864114538513	0.123059745346479	0.0485449774933031	0.142266795448722	0.079758878192578	0.123165956418687	0.0697540110590022	0.0201959388519672	0.155698921682426	0.0227332240465012	0.0652184271650099	0.0745046775146319	0.187979172965926	0.188276094701932	0.0966013959464272	0.110846617116959	0.073799534192013	0.111983792989368	0.146466846751132	0.156687175786693	0.0852476321815515	0.0559277285679207	0.0568710023568778	0.0343616502394858	0.107175739861868	0.102309660799565	0.0947664201396281	0.0144286604275956	0.0885196811717677	0.064974690160808	0.123588152094254	0.0277152975037343	0.0969777341053182	0.0916252055134268	0.0956618534589776	0.108561649317888	0.160166956581843	0.198937704342409	0.0989017544175198	0.0730124558049577	0.19619468480122	0.0719578506229452	0.051951697931444	0.0941165483662937	0.0852983608389845	0.0747931347832798	0.0951451722720444	0.0844253825775525	0.166346634069232	0.157293383168428
0.0900178998338986	0.0966426841347678	0.120077564538546	0.0850841506349684	0.0464136641323361	0.0911509325118054	0.0242565879673337	0.103182547683659	0.0669900721623025	0.0935117900288349	0.0903819763313129	0.147458310748911	0.0306156292236173	0.0766083248949806	0.157379353210574	0.0377255267197054	0.0396440511303701	0.149443520338634	0.0984978626468392	0.170206524606673	0.0397152637616082	0.0382745343072853	0.131747609995391	0.0547943153363504	0.0519318718265845	0.0801500143448871	0.0557473485769521	0.076523747483474	0.0746562710928647	0.0474539035014202	0.101874350799105	0.0191696221783401	0.0680264314961324	0.037575035422186	0.0676321788172125	0.0772485103094332	0.0709957651715854	0.0493958196750514	0.0757306903774157	0.0220691153167543	0.104860844062093	0.0522494721453796	0.0926577432497781	0.10409591424044	0.0614673975711933	0.00581053419066173	0.0964149388534961	0.0777289563028478	0.135360847313494	0.0903644362470817
0.0616317035179071	0.0536443032488306	0.0909965836784618	0.0982078632405879	0.0568382285300633	0.0780713102041698	0.074438409099174	0.0863380659680931	0.0272019673051197	0.121175049661555	0.0655659036979931	0.0629012233176947	0.13024381140346	0.160893304640298	0.128142306391408	0.0339773883173692	0.0676141420323796	0.0198303273774257	0.0389027868294098	0.0351689653697404	0.0917898298348483	0.0549726342964761	0.0982544037140036	0.0888700205746375	0.0435774478805566	0.102110431274038	0.0711890853489466	0.0580955327918008	0.0943260744835806	0.0240103075330784	0.0522280701239669	0.0304284100060441	0.0188740319995363	0.0215333709840169	0.099897598077684	0.14826161931697	0.0310212086012109	0.0784284382191588	0.0708221681541063	0.124929497006438	0.106010472162232	0.0395959754012014	0.0924474685495071	0.0512646061148402	0.060531453568354	0.15407545606001	0.0271918543873436	0.101696984135792	0.0271357984583926	0.127288139419509
0.0792090054760675	0.010069345668624	0.0662831760969019	0.137007064430906	0.114498751263778	0.06357228376582	0.0826931657560406	0.0351112482537804	0.0895025672343235	0.0403712423040055	0.0696580481241881	0.119594150759075	0.0719971332801369	0.0172455869869501	0.0785151208151704	0.0793275749891423	0.045246524228535	0.0530281740951214	0.0368674883079445	0.0600701120395434	0.0604696228440206	0.0251425687786929	0.0467281091633077	0.082293511931054	0.0513844466370175	0.16103032395228	0.0290611603929385	0.0882885359310403	0.0883938872945975	0.069428154171156	0.0942095659728995	0.0834507880482749	0.0819089122726215	0.120788921670419	0.101918660953819	0.0561077987972813	0.0828023253697534	0.0990320485946534	0.0150905435390811	0.0697564242991454	0.0752046276276141	0.0277762184966385	0.0931028546214572	0.126288689327155	0.119967323878174	0.162728248727449	0.047157836556107	0.124116731678312	0.158116094885886	0.0423932100373758
0.108247480930221	0.273796064489682	0.208082603082185	0.108332027733989	0.0733191164470911	0.0986313266398552	0.232691839460111	0.0955275752928404	0.156674708685863	0.159436282487647	0.180740749321567	0.210132657441127	0.0903210157745654	0.134384629322405	0.194265614112894	0.141673314522328	0.170505765070979	0.190746408898519	0.143728910634437	0.155619855602587	0.0767236748051552	0.249324626559243	0.0802203325976214	0.132315253705919	0.0778889825545693	0.177611110597007	0.130364746074861	0.184006577920909	0.168818278581941	0.148457754787953	0.226871102206627	0.224124555237149	0.107352924024842	0.212015521173003	0.0413568181054145	0.0984570944857673	0.154618689723953	0.0418753233861782	0.157227664748081	0.161956509058057	0.157841918832641	0.149774090922626	0.168202539625452	0.225370396117314	0.240627615942235	0.119948123886105	0.180492733411787	0.12214478688749	0.0603186517596954	0.153630552950836
0.0971279427648465	0.0750306730863378	0.140051917374268	0.134163718321632	0.142281693277765	0.103779998179923	0.15708329526543	0.174280372887032	0.0657725704013839	0.0972596752974935	0.185186469609167	0.226814546808971	0.106243440351363	0.128858112605122	0.140263802382846	0.102360835905605	0.0667616468761856	0.12329579038315	0.081385095242301	0.109195651601555	0.0541060054562264	0.0548167642266491	0.0746473345897367	0.110007776444134	0.164036417320148	0.158987512186078	0.0807228499848065	0.0868147077656091	0.0577309149139047	0.0632906922874857	0.063248257561774	0.0625228763938744	0.0811315730433282	0.183988218789166	0.0858003133994579	0.0552811763247437	0.163536176735455	0.0993740064905532	0.14007586422871	0.17472642791012	0.045165950690291	0.205825079823353	0.0618372060036876	0.152289458210487	0.0864039575112211	0.0580366123024811	0.110473428682471	0.119520794653553	0.115293040510258	0.174778814170401
0.13136071400081	0.146605769896291	0.0984291563128121	0.142745235733754	0.101288472349792	0.122800664069589	0.121663002054882	0.174589661265747	0.159612158101074	0.168918837747768	0.126334305780981	0.111948326515249	0.164166096380934	0.12651432864706	0.0751576614785958	0.113513723238093	0.0173170794354008	0.17920258341455	0.134251741834838	0.108227563895906	0.0851590251181876	0.0783484334609653	0.191216649701584	0.1344398087431	0.119088680082266	0.105242302071778	0.029608393237393	0.158588200385924	0.113645269299526	0.127529681145134	0.126664874195897	0.21043599918755	0.0673133329865822	0.0875261892686852	0.0893362413705686	0.0176428968226026	0.0897502494517765	0.129127070354305	0.0935636436876488	0.178530982177021	0.133965954767913	0.115859351054673	0.0519150826077663	0.0684800951204983	0.110417822797181	0.120988433683515	0.0601963195757623	0.105654297722383	0.093779137888813	0.0868319875448271
0.0397125542312063	0.0841725928383438	0.0490348690520083	0.0630078117916572	0.0331676220333536	0.0343178316321792	0.134204718293184	0.0883082623001417	0.127816931425568	0.115889495164458	0.0956708752744058	0.153306699254206	0.144268388913556	0.0511057338438741	0.0324912369237948	0.0257808893284949	0.0431655323059915	0.0971703929052265	0.016963685121276	0.0828334800126501	0.0125139414656597	0.0536323115369839	0.0365173987271821	0.0607198425079858	0.0448559424510109	0.0630041808190004	0.0919420497149096	0.0374106314881866	0.0678948675969259	0.00894329397192807	0.0912282900172885	0.0944530652294439	0.0152821634307933	0.0468995009301592	0.106975553575931	0.135397105549478	0.0879584990989961	0.103240276747157	0.00972170513160166	0.0714059872771808	0.00244302833418707	0.155403384516473	0.0338453430454428	0.0912135272487541	0.0797124001265876	0.0329675815549913	0.144976624374504	0.114062762803626	0.0790391652212149	0.174054776121032
0.100399191394599	0.0307564618830092	0.0137593536273459	0.0347976576717768	0.0238700263553004	0.0670719363690944	0.0632320292491147	0.0942219919236476	0.094773364838062	0.0987908266587217	0.0425845684465159	0.0459204775176177	0.0322666234687827	0.0628584168199208	0.108718990794893	0.0435894674480522	0.0460388892542044	0.0512183657496695	0.129080752498781	0.0700964309721009	0.0801043959088844	0.0924810338663534	0.0627538033201534	0.133296837946804	0.15843345622299	0.0355423719392066	0.0580606330090484	0.0478362131680644	0.0944862240660352	0.0332626789542529	0.0239772307095649	0.0402784831285651	0.0269327126427714	0.0834265579995459	0.0529009629205103	0.127789901458339	0.0250972194894125	0.0195859016353524	0.147218818200802	0.034131066709936	0.0433014444542166	0.0529822681295167	0.0776549461088088	0.0607126087673006	0.0245254565315772	0.072839040314952	0.0570092406041696	0.0202651484365647	0.115876815809134	0.0864970674046664
0.164231849751936	0.198334779659292	0.186659032876419	0.137289763297493	0.142000531764212	0.165684867277884	0.161734241267328	0.0792650938748123	0.173677870559551	0.157112614048371	0.0400885116350778	0.169632420811293	0.104229805544538	0.186721985934838	0.105162230243163	0.196794771327696	0.150110761696829	0.196896205418571	0.172995060884986	0.16670772987226	0.163692673541335	0.201074526023587	0.153091227974017	0.158007453657636	0.1181303793823	0.177894632806417	0.0911294729863402	0.058977870610473	0.230192884713364	0.161422599166951	0.177526413134334	0.24468899271725	0.0756860104652861	0.0957614412614101	0.23804312879764	0.212184561170529	0.0137439410424971	0.146755212092858	0.245002677215842	0.157810087775212	0.17091881021569	0.187016368957232	0.18541266866277	0.119287425106897	0.196402566991626	0.191028689860371	0.14563632783812	0.135466893405891	0.125469523367908	0.0674904397574864
0.163403981311656	0.179882544186095	0.210156559004537	0.170949463743131	0.126849048740074	0.202700407220439	0.214373285492407	0.178021601742935	0.180388412918867	0.239332387855092	0.254758282499687	0.259024334493885	0.211322518920679	0.235091297272908	0.146221189256893	0.276998956056607	0.274618529577977	0.211974988947588	0.212069612542391	0.123065131062996	0.191262105657196	0.177041464032515	0.245324370589619	0.230736777945811	0.156529300067036	0.243567446281189	0.158557480882441	0.189171102230125	0.167766185056209	0.218102502129068	0.111881987791655	0.199313378764058	0.146229253944814	0.240885609009426	0.238636182687643	0.134222524264402	0.185037588388225	0.145596609508384	0.0857170120064588	0.100849184791403	0.272876317056634	0.164106305559598	0.13569233973489	0.195707414334951	0.202251291329302	0.214834945735963	0.164750023953504	0.164855968263239	0.164404189169784	0.107699661288992
0.0649715558889096	0.118556883771559	0.113466557814323	0.0656842847555136	0.108830415693505	0.066414451792972	0.0335526174430193	0.0460848069283229	0.0961073925038199	0.092543100468172	0.0963127274893635	0.0829712152935196	0.0435548983355737	0.0160427540629219	0.0556061082705488	0.0336785342221496	0.164259037807787	0.0656473509114184	0.0153083485367293	0.0592460085046081	0.0372723991532075	0.101612093602765	0.105801825774515	0.0993835645998049	0.10631827176817	0.0732831029576757	0.0143826603700741	0.103086250180821	0.0269938826518047	0.0523980152892922	0.0647687550501953	0.103380678528371	0.11591370389777	0.0157270441725137	0.0399078655537802	0.0299487989817145	0.0473788947258429	0.0252520961134418	0.01251263406803	0.105237660551588	0.115710245360955	0.0977706772930233	0.068011490960881	0.106363556379972	0.0296055435050465	0.0305395243885367	0.130254303706752	0.0401516569870932	0.0340681972913067	0.0304414275002422
0.0892757355824358	0.124411016565494	0.0443397469846884	0.0544900053136582	0.067866652660703	0.089444424867872	0.0526192497422296	0.0836832120143401	0.0275153003317249	0.083164709510929	0.0424058061466663	0.100377488872426	0.121382451205865	0.0799260407024519	0.151425627817076	0.11306139979583	0.0428213601767471	0.123476067154639	0.143763676758773	0.0578286413727125	0.077231609368249	0.0686355645500356	0.0662399189294681	0.0244461121839413	0.100920538903842	0.0758897000598797	0.0752977997099497	0.0230059277157679	0.0266003766599892	0.115897098349236	0.150267083583332	0.0593647291477389	0.08803603881087	0.00780289989436928	0.0383408791643878	0.0607395719374124	0.0643910431265755	0.0951619737636295	0.13085036524858	0.00823609399099415	0.154258691464554	0.0419974423237416	0.0385295222820968	0.114981067139033	0.0591477249214955	0.0647374000517908	0.098914941437935	0.0788520850612601	0.0179675507665938	0.0284368633092752
0.10581733092488	0.0893662375092837	0.0623992992888414	0.0706153515325223	0.0456927073849208	0.130753226948985	0.0777272165509214	0.0644504678372997	0.107339488878351	0.0744579867129927	0.12401480404136	0.0668725473788407	0.0673779016610417	0.0983155748315037	0.0956023948113195	0.0659614538819279	0.113242528000491	0.111210711696083	0.101070592841783	0.123993699933853	0.0587061615279393	0.203074209246177	0.151837918476015	0.104219372823015	0.00687805730490013	0.0759292715214475	0.0284851512530315	0.0638632098853542	0.0494888737429576	0.11824772302439	0.101495626482294	0.0177338452336436	0.198620028604393	0.0751059844544474	0.169245997264485	0.0148995810712953	0.0437909473234606	0.0523400395285235	0.105017575889199	0.102290530192618	0.174513497885524	0.0674409824880455	0.067445625277298	0.0244498030870724	0.107079316622273	0.101300601147356	0.106867120539842	0.0555957737139317	0.0809814242288355	0.0492781792929244
0.221876898852081	0.0703188332480467	0.0355345476360302	0.149508485578338	0.111337857299461	0.0672730055539107	0.0719197211733305	0.242288475353266	0.0804864758815405	0.229628252414484	0.0515534068463266	0.24899011114695	0.0475185050506148	0.185786296596412	0.124674540473236	0.0568287053851352	0.133795958148436	0.0798931456073686	0.120865031697586	0.14774218227941	0.0853109463007743	0.105707636366946	0.249363022040861	0.122187618328322	0.118262477012375	0.152374469665351	0.0773021852177188	0.167163909620447	0.236406343742485	0.125523375272629	0.179551424738569	0.142340409534237	0.124937011652193	0.173780745989599	0.217492422456623	0.0737399799398027	0.187133149132109	0.216234877268677	0.166041183047392	0.192732474870495	0.187504216623334	0.134148169348508	0.148512970020007	0.112273736656292	0.0699277439837508	0.147852016721327	0.0949242598547416	0.192198143050447	0.0516135924935128	0.112649262064099
0.0506157555972861	0.0904784967195864	0.0109242253175718	0.0753565147625612	0.0352224403784249	0.122975441312953	0.0748242938658575	0.052253416477486	0.10240651070673	0.0426846696879266	0.137993666482003	0.107146358206273	0.0312961247190167	0.0137312609109115	0.0871908377215548	0.0341112864746352	0.0361586333773568	0.110854842193386	0.0982015782042804	0.0602646770874409	0.0483696860481604	0.0217796872675885	0.0649003832391104	0.0213212645387343	0.0255991758477527	0.0682674450042021	0.0641073081128899	0.0929856293714174	0.0852969926485577	0.053042822390187	0.0455693770366548	0.0572371665909486	0.0677692748557316	0.0417777441252852	0.040362623325671	0.115311231695651	0.0684472023577086	0.0107758509938007	0.0873901833375466	0.0776064906066915	0.0960093456321191	0.09853393282333	0.0486211604036483	0.0338439756288915	0.0377923033111042	0.0357396875315415	0.0850996742383797	0.0543299957679006	0.127690376999592	0.037153273197857
0.251047834621791	0.0794081857505081	0.188646979680487	0.168410352927074	0.116370961748555	0.0323771911082679	0.183933410653373	0.224905734367668	0.0742416959573527	0.248525911546885	0.140563304751144	0.0813646264163881	0.0731763231927675	0.128424441395936	0.0968396100457463	0.0892359991279489	0.124629972805473	0.125610728589741	0.121352570454288	0.211230017860563	0.221119978203653	0.209398413972241	0.276683926804468	0.15741899430199	0.206171594154432	0.106167828904248	0.133635878638653	0.147900668679249	0.116454352456197	0.153936832130983	0.219116919596551	0.0571089495666424	0.210476034238699	0.108236483887801	0.173469038759695	0.177384983472249	0.146971246069843	0.08406068197239	0.13941771101137	0.229484061177874	0.155645956209501	0.114709847426453	0.167411066492511	0.128183610030401	0.0857761846548434	0.18544101870665	0.225818665050788	0.0608926247922201	0.185281432359775	0.108040488904843
0.0871222964648384	0.0703021730025552	0.125653541171081	0.13269549300423	0.0239831718971475	0.171220778978487	0.123096881396616	0.162961840124054	0.079921438772225	0.065943871154414	0.0922568081126184	0.18595182724927	0.0430426332205477	0.090319215619806	0.0563955719066801	0.0549875801239534	0.0456665387085962	0.137023705324803	0.0919866108542178	0.0509454101900529	0.095451111139872	0.0619611320018251	0.0666832631530536	0.173199786270336	0.112761905461559	0.0888274915803959	0.10025871122761	0.190023285157752	0.123672077900539	0.0867628183755715	0.136501358945054	0.0997027617816663	0.075682297717969	0.0989026713826095	0.135661917712254	0.114274138224535	0.11912193902103	0.0958968918548333	0.100496124428836	0.097229382026028	0.115105614444518	0.16809617526298	0.0751006251543121	0.112693055458629	0.172123493220404	0.0651187637847679	0.102421683293936	0.112152962852501	0.131189801323371	0.0660405595103994
0.0680399691313146	0.112509227424342	0.166525493138255	0.102024951883006	0.0779482121651273	0.0614965992021388	0.102646848209862	0.0664940200816863	0.0106916767798767	0.157731516576872	0.092920658735914	0.147134830787929	0.144970091499026	0.136838139407616	0.196625634637933	0.154776140773291	0.0805992680065582	0.10862894590694	0.089488124360191	0.0924051800845342	0.0884572207053534	0.104866702325519	0.136088867886393	0.0893145272771306	0.129514920040298	0.116822162862447	0.164236483188907	0.115804926462566	0.12611229228732	0.114537281891062	0.124336633325581	0.143043491995241	0.0545362769295924	0.0792638210982955	0.0881562720111649	0.0773780394971603	0.171403530109266	0.100668666049091	0.118039842366864	0.154210419106209	0.12093666456713	0.105404683946169	0.109304790793526	0.144645337852326	0.0539293274993941	0.0965254115362608	0.0456590108488234	0.0851927706863423	0.137726358393658	0.117814115758554
0.0813777261051432	0.0268889220761413	0.0415356985033016	0.0540685332094417	0.0552724193629517	0.0952733284970785	0.0609238962967053	0.127593615072768	0.140529581861745	0.0170593783042891	0.0427130261423842	0.088305699152318	0.14922542945284	0.039344972116423	0.105192838678455	0.0818566906512626	0.0448643685285707	0.106939618547339	0.0315453300891178	0.0941634006665674	0.134484368503936	0.0697446982401767	0.121356379534741	0.122328881535396	0.070264116944355	0.0408721392247115	0.0867016088812947	0.112687136060607	0.146965721451041	0.0322704134357346	0.0811212229750329	0.0237168276504495	0.026828952596552	0.0843524179299948	0.104014178248607	0.13322489413939	0.0771814078184151	0.0653905747563951	0.0825450633527245	0.0887966187581719	0.112775458944249	0.204385316044543	0.161372465952733	0.0707385466349889	0.117003745313731	0.133967215003297	0.0153610346365947	0.111000678518085	0.132557857058985	0.140359700662249
0.172781385429512	0.114535835555952	0.251554263837951	0.172421868824026	0.133274183851067	0.151100523779874	0.0680025697991517	0.137959082712249	0.0451033107395389	0.098532790853352	0.101744773882297	0.118911846823456	0.0132491805461969	0.119426911946211	0.0641901488014672	0.100589045629437	0.0343613442296032	0.0851814650168474	0.0986699534255419	0.0724023787970485	0.12129062105027	0.126619855849994	0.045888779427639	0.127358235008905	0.0752653983574205	0.0774362812779126	0.0774745684154613	0.2078208771714	0.061351436155445	0.0619335366018917	0.0969252789184019	0.0767693360097441	0.0650131726840038	0.143481641428048	0.0525964094377715	0.0756074840229418	0.0811392838123291	0.132147562902362	0.12789281027681	0.0835441095525579	0.0559270241960512	0.0582013044914974	0.121016729359728	0.0925190800906326	0.0579823366580246	0.0504271422135354	0.142933481110148	0.109255997335686	0.0570762876895695	0.151255285954971
0.0467487371315001	0.101499158190007	0.0508775465519801	0.0254068170171895	0.0870362947423688	0.0977523335605186	0.144290530926131	0.124713775618333	0.0695052121446385	0.0632216040260867	0.0875664502884529	0.0602305199147094	0.114734381789155	0.101165011082422	0.0486519247619352	0.10094609276932	0.0552898753621972	0.0891819831448326	0.123119650119846	0.130040005949097	0.0774643532936537	0.0984762296983963	0.0241338005318371	0.0814162205905052	0.0556317038816195	0.118161644093203	0.0505488501174893	0.0324036727932708	0.081884751291481	0.127071412150379	0.109369374391061	0.194602777954513	0.0737943568970812	0.0313322205921157	0.0592828874001773	0.0398369121809321	0.104920578230296	0.109060190506451	0.034522059227856	0.128731309810663	0.0494250193649502	0.104383514747711	0.139040948002736	0.106393969827559	0.14004723188732	0.106166799167553	0.12390120228186	0.140412121193057	0.0921801260403738	0.0453773487224739
0.130624355623536	0.0267435925474664	0.0643478325386644	0.080040959969079	0.0192809861524918	0.0185357881939444	0.0435640089486551	0.131058996510124	0.106808742284908	0.0991950417863338	0.0776547539443225	0.0824357235885632	0.113711290796832	0.0756104961420787	0.0565616955506544	0.129629448051421	0.113596906065086	0.0826231470747689	0.0670473545225015	0.100915860159689	0.0614217163969082	0.0667272261130657	0.0749715814381296	0.0766224435567863	0.0806338763503477	0.0506847776823377	0.0693708477345499	0.0159232634190952	0.0465914410071088	0.0460912185027962	0.0341447518865968	0.103834388492696	0.0853462531101886	0.140643079458527	0.121559158989833	0.106471275940966	0.093907293364784	0.0353917508283738	0.130313126178831	0.0721529187659439	0.0442267044335942	0.224788581592438	0.0660808648642142	0.03543240683158	0.00530168569997015	0.139946527332008	0.0976701243086283	0.0389644906917309	0.064773152762894	0.0221373207637713
0.162141881215346	0.00775641192277666	0.0685212709204908	0.038383502945595	0.105857152333624	0.0933551248309915	0.0230911301669277	0.0150412397911077	0.0325317169269192	0.0396803472353226	0.103113517584447	0.110208385589789	0.0302534690190811	0.130937843898699	0.0934699300659811	0.0416884926057659	0.18080750301262	0.0778514810162232	0.0353507383441874	0.116383842820474	0.066082949229765	0.121121679931458	0.0750768232192366	0.0171208218667446	0.0285246444775397	0.0400435251638477	0.108842670704501	0.020597101027667	0.046942144475208	0.0255245872558304	0.0614120258680602	0.0250114848322226	0.0232111249432896	0.100870175395438	0.107384652926943	0.0368403321571632	0.0879863166884607	0.0703034098465821	0.11076069946703	0.123684694435621	0.101515222013616	0.10003814278948	0.0167455436389566	0.171331301794796	0.0387409576660619	0.0269928850520281	0.0182326604845728	0.0793031549338575	0.0417221029876923	0.00201791903073544
0.0374251293721705	0.0116782431154742	0.0180211555964717	0.0236077944545716	0.0508844023229634	0.122023935533946	0.0809493748543848	0.0215558358363321	0.0268953022535256	0.121140924773855	0.0924764526501368	0.0951423192906049	0.115627223341922	0.0961992297933503	0.0361058249258679	0.136059085982855	0.0221960882791183	0.110594899913652	0.0931985709723046	0.106468705101227	0.0161397872761578	0.0701265539553057	0.0229759549382088	0.0554968726954736	0.0409289467332804	0.0237035556814416	0.11403068649819	0.0444251405865236	0.0509399267893074	0.0322612881927319	0.100705534739176	0.0582202187443263	0.0349674085361169	0.0775598735893252	0.0171782932973506	0.119697410226817	0.0328650988909542	0.0338224411661681	0.049745540013171	0.0620509613252631	0.0678649144347947	0.0328070242584023	0.0711852348261269	0.0792955015375084	0.0568522926972871	0.0361161721696929	0.0570870274086732	0.0496424356683725	0.0457848137916984	0.102242737648029
0.116413893192973	0.107773084624021	0.0714545563759184	0.026637335830208	0.0307156325731963	0.0914978007839424	0.0819681406691679	0.0472387453051179	0.0787147470351878	0.0188455465970648	0.0740163061305953	0.0253608949618582	0.0213925845821981	0.0243402222702855	0.0456273904981591	0.0460707640869218	0.0308280015078662	0.108098915937392	0.0268801483580549	0.074063139324282	0.0457111795562377	0.0645486127392626	0.159077808528205	0.00834828830155721	0.0723264181608747	0.0450796230826978	0.0337937915828198	0.0248747079401648	0.0938311646543327	0.0169389493701115	0.0162717169262312	0.0468540906570041	0.0688940532785995	0.0116475730870313	0.0109123141851553	0.0483475855440828	0.0480382253451936	0.0173703046456099	0.0429959976094171	0.0462442530838006	0.031337778250677	0.0397763488391393	0.0476054759829591	0.0237663682980888	0.117063266613342	0.0757076662125105	0.0315424699005107	0.0386530225851964	0.148476020609184	0.0595849917011902
0.0946406673588498	0.00343593958916917	0.171580792021806	0.131692680854842	0.0661981009683284	0.0490400627562812	0.030868997241621	0.0258766793730108	0.107810534365477	0.00983199249128957	0.0288294095366398	0.0986305566110346	0.120207070268683	0.0967238116363132	0.0632178425468016	0.0323365769121424	0.049447187101539	0.0341636246239447	0.114202878300768	0.0710869283012236	0.0260341573210992	0.111474424874538	0.0514946906718285	0.0762644093477062	0.00963972999002011	0.0327731167867965	0.0467805995140603	0.118986973172544	0.0209530768130244	0.0678678420145282	0.0652979697200957	0.0641208517674781	0.055250265890753	0.0496513408161965	0.0266425577528357	0.0925751144973259	0.0229963915922409	0.0911550235652128	0.0836002676896803	0.0394740724025087	0.084283338999625	0.0793710345381821	0.0151839933429729	0.0219028513506247	0.0774890461042753	0.00342093585705023	0.0370175497736155	0.0738496445176231	0.0419272390100111	0.0635232587345218
0.105228448169633	0.0902667821850696	0.0826772564142189	0.00693373649122708	0.117906681206996	0.0381727416522838	0.0555425548142287	0.0801755091698319	0.069711949678227	0.133123010625535	0.0916162497127687	0.116314531087245	0.154394002476036	0.0471536254769875	0.0629073351832654	0.0410230833774072	0.103617490216048	0.0382925686023895	0.0112249265124757	0.0734236603333819	0.112914239806211	0.0534225726282764	0.00538914436479503	0.0881100670449662	0.0540783279849821	0.0468301985050352	0.0481565194923936	0.0992607483786618	0.0158692799585194	0.136639388124664	0.0394908718150435	0.029582406237195	0.0793246339084152	0.127054208816283	0.129915539166116	0.0353617946545218	0.0347664893516911	0.0990037690821562	0.0317515314866896	0.0802573658522288	0.0902203799647463	0.0464259206873542	0.127326437131454	0.0458442201780445	0.013271999533829	0.113348809471529	0.0747131062620642	0.101912420248404	0.0872661403358313	0.078443277534704
0.0557338945934348	0.028271677001837	0.078074167016234	0.130648268391449	0.0815373391808747	0.0922838102286302	0.0216502036329661	0.0884930345731414	0.0584207734314636	0.0330226886520223	0.116034794931438	0.140432571163066	0.0814472656303916	0.0284919060373047	0.0317834276556903	0.039744662109477	0.115105488295761	0.0547571655793842	0.0794949840765215	0.0540842236455004	0.132444265232474	0.0526581797179223	0.00717845418993268	0.0729920094315131	0.145231830835165	0.041030374594617	0.0635124491540548	0.18012371847421	0.107096309603604	0.0646437005379065	0.0908914628336045	0.0842682825445684	0.141935265823444	0.198732533449462	0.076900971918823	0.0495919430125197	0.0614819948486661	0.10462517497559	0.0987363012569972	0.0461219548846545	0.102201667403269	0.0751582058461703	0.0516706264521304	0.148680956013473	0.217337725296001	0.0505583808148412	0.0933811251460042	0.166667159744953	0.101821201748937	0.0966854807963204
0.196587912860405	0.122803254263527	0.12357148702752	0.0524974788447369	0.176265397519792	0.084792964545826	0.18787151586124	0.0662100634894727	0.0992875096925822	0.160230659952153	0.186744459660877	0.177667443271519	0.11018111932921	0.0729857905385932	0.0501328149632085	0.14117279075065	0.094340123588646	0.089249928420117	0.101325376944745	0.104405674735775	0.134950592127141	0.122597546527648	0.146633019805503	0.168501967559462	0.122244884540091	0.174837181683131	0.164024994118854	0.0642588434536835	0.142406794319121	0.0729039259712514	0.14961092264341	0.0243255120503596	0.186725187568523	0.0993333275304039	0.106529703165172	0.111644009583462	0.169635275497146	0.115904424806831	0.138268736829878	0.11671298820536	0.0898466220326647	0.0487159057522335	0.0592775359180466	0.125185115587827	0.139266604670671	0.0896663920064814	0.106605992038014	0.0672305168592969	0.0475197096498632	0.0434578189988649
0.133335755828144	0.105840568632895	0.0515784589045669	0.0678010939589805	0.0401248902086037	0.115516102184719	0.15474487523415	0.179671349786165	0.0730529810798765	0.0413017873967048	0.185944678820807	0.138295148911226	0.0969786004712844	0.0495818389410345	0.0769506681531987	0.0831611796815618	0.0788288321763262	0.118487815251385	0.107584804192899	0.0424650924641464	0.165050532064112	0.0873604387551116	0.099899573364563	0.0672480054354336	0.134707383707378	0.0856651796302628	0.0977012620876174	0.070175803972883	0.115848643270937	0.0989236316700034	0.0975245113324614	0.0444811040486373	0.03826391881707	0.0582467342450279	0.0605662605787232	0.122216331932107	0.145291599942822	0.0698872293646295	0.0122057432488419	0.109069310525218	0.103713079742997	0.0188003920177852	0.161494753624638	0.140453301061056	0.18803598684369	0.0960938941717532	0.108485636971986	0.0589538595391298	0.0379183613402394	0.0561930174066329
0.142623607127335	0.0945358197495875	0.0824058720396672	0.064831228577768	0.0180235780510674	0.075572969134643	0.050182256947734	0.0768936403349881	0.0358678690281121	0.104385131770528	0.083880004609371	0.0712918214013838	0.0292258017404142	0.0961160388081261	0.0809292645070255	0.0934841386014055	0.0702320896853746	0.101168183672801	0.0963048423920028	0.053686463222846	0.0715431167831067	0.0726757905340052	0.037311516507151	0.022487377785649	0.0811579148380736	0.0638306609462898	0.10228833373748	0.0618545521858626	0.0220917897238912	0.0401509659349872	0.050460568869664	0.0449360285456559	0.0775277678271727	0.0675080494140514	0.0605086430406948	0.108260568125061	0.0909764983552483	0.0620248748157608	0.023742952647323	0.107019495566008	0.0711480716846753	0.004635413652624	0.0971380446513816	0.0573459201926617	0.0439980263080027	0.0534107950723147	0.0493640221093865	0.0583904833386572	0.0590873954456625	0.0440474705310453
0.131015087621153	0.0650211895808405	0.0126719679025276	0.0250042423970733	0.041445205552557	0.0433327134431192	0.0898536915383853	0.0917227777205755	0.0262554419826538	0.0403842215884979	0.00229937060138271	0.0763796618211581	0.0942921568830091	0.0542414814541712	0.0321044887527878	0.0252258423917775	0.0178218248394142	0.039095579466652	0.0259344223134541	0.0550675395062545	0.0461912742363858	0.0418669283858752	0.0496251237503908	0.034113248567882	0.0137389444602977	0.116849849020581	0.053547949715892	0.039869743529473	0.0764278122817296	0.0103461699064835	0.0523455696803942	0.0473293988075481	0.062495489634336	0.0199328274168242	0.0371180937757849	0.0673033549870926	0.042945095918044	0.0320142503191063	0.0108932655651912	0.0720711138960203	0.00708315569007155	0.0639151711242409	0.0622485135351015	0.0653525921102882	0.087776060034821	0.0610432336483742	0.0326182663583531	0.0483909156614028	0.0754395799396325	0.0539367858813055
0.137748587279179	0.070689689033468	0.0859848701192157	0.104293025288047	0.0779456503910834	0.0194249874121555	0.0528072056470516	0.151102925597782	0.0596155310007325	0.176809633146868	0.0252142554650698	0.169899800303539	0.0715964339470629	0.127788303368696	0.0889941562431225	0.0694997766831355	0.142171817657777	0.084093033620668	0.105644634566905	0.0579501010056454	0.0502552177801718	0.104875123111046	0.0554640187581868	0.0627439040195572	0.148123984401972	0.148762750294809	0.0854254913615304	0.0861112301777808	0.0595437949262331	0.107527491095878	0.139947741916306	0.106827111937511	0.0933841681738666	0.0510527117428879	0.158726475733792	0.0493440217658441	0.111702535533494	0.106750494714706	0.0680095564708115	0.0846919929311815	0.112241139242715	0.139559632373271	0.0801355575036457	0.0139405682003639	0.102454409283227	0.0897753477911395	0.112509298053916	0.0166411681484839	0.154439843540487	0.171856773811014
0.208410607641438	0.162494225742855	0.177075033173313	0.15061980941699	0.0270542586577714	0.0883034801150317	0.12604545234249	0.107595386051559	0.119460880737474	0.165938045409552	0.159614452611347	0.181306428119815	0.0685798716335603	0.0630631303316938	0.136815394919028	0.169825359551639	0.228920885246738	0.145520792446524	0.214917363613762	0.123272543423601	0.032480523724232	0.0837149606761659	0.166572836167602	0.136520864624452	0.143966582304263	0.169951081497353	0.0989642499358319	0.149576124775816	0.197343488933838	0.134532233079788	0.115696404294542	0.1517696007138	0.175906314838928	0.054656562013535	0.0703311605998373	0.142301339329985	0.0810319718877333	0.150032873792362	0.106577777978611	0.151045861233972	0.187708919106972	0.131615197402436	0.163067660881058	0.164047785112097	0.0966073968690193	0.0557881786075052	0.159144593547032	0.10440287444851	0.0992297309763692	0.201738891937713
0.0481153884588865	0.0524653900973251	0.052894849616696	0.0334261605798363	0.0159080966542358	0.021667080119355	0.0815533843896352	0.0225144117744621	0.0515388159590662	0.100217637868454	0.0762251827656789	0.0915971716004644	0.0770790218458654	0.0657160018979915	0.0271351113028853	0.0854772033186188	0.0353125375541396	0.101887935751362	0.0253015855488149	0.147717954851032	0.125183505417304	0.156439424163999	0.103613446076366	0.0346643443680353	0.0590365013290947	0.0814635257550899	0.0538670855777744	0.082863742127918	0.026232360387651	0.0490373772405958	0.0434866008966038	0.0621360940268666	0.0363463159808823	0.114179287835292	0.0695421159839769	0.029741365213327	0.137073479728502	0.0313571220908456	0.0649065029831881	0.035194635829825	0.0612365149245195	0.0636187796884426	0.0565660162131811	0.0984388134861754	0.0630166723839874	0.123722457829658	0.0583492418543934	0.0621949665383623	0.104913398735178	0.085369746664596
0.141039799413731	0.0915927894675263	0.0627984396974463	0.0823303036869281	0.115018021481637	0.155097763171894	0.162301420002736	0.114340085790176	0.0936760729023059	0.0688095218460825	0.138850543787506	0.0368916043815617	0.0556172293066249	0.11200672566629	0.148382381618714	0.119991289246053	0.156268197780657	0.103452461580172	0.113812645347573	0.082213552483489	0.105002835280084	0.126757426407955	0.0632669309177836	0.110973099940461	0.109440943669371	0.0391466876742912	0.136686353153791	0.0959345237303954	0.110443770137694	0.153698562943386	0.0368476964772739	0.0319366367221914	0.119430960372905	0.134504405066214	0.0513989089971071	0.049162784126287	0.12868164046207	0.12393200511072	0.0985261834696189	0.0780514647364327	0.117372132933062	0.189843405101165	0.0799600940708956	0.0674566001746456	0.10414503009405	0.087310659985184	0.0819293624470568	0.0864872404271613	0.0537645319825282	0.0357966055513927
0.12636274650154	0.047358172073995	0.0561315347619849	0.0960573876848626	0.146612069194602	0.00247893287941664	0.0984699860924622	0.124068280193345	0.107258866098092	0.0115970856733565	0.171641336837652	0.0649036942736151	0.0578220995330099	0.0912474206699674	0.0938540810998675	0.0871774432573065	0.0691825525765984	0.0235664521274502	0.138443826547037	0.0271307550690991	0.127742743289964	0.0904590769023352	0.104467669686656	0.0964607701660613	0.0743651339517252	0.105303800561439	0.0533124602110623	0.0494901343254699	0.0984743856857635	0.0784118555817938	0.0604757593359124	0.0730490493700349	0.115432299680679	0.0424680742391651	0.128220195873852	0.0702719081503306	0.0757964322195035	0.0356144446464423	0.111865039334055	0.0889318025290087	0.072930796958355	0.0476785407697984	0.077012990545706	0.0567637028977955	0.0896591197398017	0.0960769064720846	0.0456214749376497	0.060270185863782	0.0716198848451252	0.0543994167915438
0.163267100862987	0.093887225932982	0.129529419016341	0.135226164230788	0.162841528956429	0.183956633452381	0.205388051697498	0.155662120454368	0.0945915087804926	0.206597399716152	0.128073099965156	0.233334759676414	0.122488494777032	0.156733728425848	0.119114152661286	0.209098556348331	0.20354209136806	0.147868692351119	0.117797913240534	0.15348532966577	0.131872113483446	0.0934936927638704	0.0959170625386688	0.109422971632149	0.163172804836935	0.12971060970785	0.122709070758777	0.170070461519972	0.0941196024281252	0.20792112783352	0.183792341313158	0.164447102244749	0.170725563331805	0.128273554355371	0.0523623438284434	0.120567415083746	0.115137086372863	0.162046521234705	0.133576180305196	0.184995328166092	0.195174757436751	0.149785152905679	0.189319711263346	0.148262672087245	0.115104474990026	0.150333455447693	0.128070709004215	0.112476243990849	0.0472317240044866	0.205735741951701
0.0410011999449589	0.0488859779703853	0.0682096888982434	0.0470282461494717	0.0827926800850516	0.0974025343612993	0.0411971320442285	0.0272213931391284	0.0200674731672825	0.033739635454896	0.0210180827804172	0.0624520509247126	0.077075142770055	0.0697453983545366	0.11166484659918	0.0191992641533617	0.118327504863356	0.0969159757974365	0.0864546982530626	0.101921668408215	0.0677305509048502	0.0761512725243282	0.11952086310454	0.056633198085607	0.053001401289782	0.133742777254968	0.114168840561742	0.0407920620444971	0.0760308224557442	0.104375127231779	0.0282780644428752	0.0814130623357263	0.100898113115957	0.0191455425944448	0.103884746824306	0.119221630976249	0.0712178818409204	0.0760434542310862	0.0323732869351075	0.0189344051860649	0.0702055617713198	0.0467514973434755	0.0398214106057864	0.10563939311017	0.0582668808292129	0.0846753960309776	0.0845302364978787	0.0636803473213468	0.128638596030004	0.107915619095331
0.193711239126225	0.167826197686327	0.0936674070011811	0.188925866986318	0.184878723528804	0.169786071412988	0.196123670503078	0.193926607972548	0.106276841794894	0.110499341893472	0.107549562900301	0.20161694479686	0.15783490582041	0.043564717970073	0.0343991663725184	0.150125482716335	0.0892423349027086	0.0619828129913769	0.204299203160048	0.121692158878426	0.100181695290112	0.156764562167443	0.149581229175716	0.211314621206674	0.160988011652328	0.0575784546983001	0.115779829620439	0.119057701199954	0.0305600585225222	0.121237885869063	0.171975528743691	0.159920802747605	0.0556672714907754	0.0473934356651562	0.252318757404672	0.154248893656111	0.149229863761785	0.145584084849969	0.167248329912439	0.155549511159323	0.158831800391767	0.131271052608147	0.239045775307283	0.0705796272826501	0.151794405799399	0.200352534611159	0.0949558154387713	0.183118512616639	0.133412071317441	0.163997343258671
0.0721033600489998	0.0779444591130165	0.0881325505771035	0.0298126754489711	0.100012491790193	0.107591007763367	0.0397033605394632	0.0610330122244257	0.0662325997966938	0.121932945738748	0.0546377906920155	0.0879288994933126	0.12867340358021	0.0984544411576949	0.163670482854118	0.0798688039677105	0.0920736032081405	0.104608993915983	0.0239910760595168	0.0547191435750022	0.0384187046343342	0.0865287415404674	0.0252756558870299	0.0782225732143868	0.110419150937883	0.0437572043962218	0.063457533415002	0.052209412388352	0.0511365066406231	0.0588902683858072	0.114968011126563	0.102144026837464	0.12364396958825	0.06323083413881	0.0353793347986095	0.0777451795996343	0.0696762448964272	0.161127194266314	0.0461419714884096	0.131286550312222	0.0349150638223819	0.0754134791284277	0.128056365950814	0.0159018977761468	0.0529248721170113	0.0953213728291961	0.0215188414146952	0.0652003602356467	0.134447284775588	0.0698746234800088
0.0423408918827906	0.0508349892414437	0.0844844743048242	0.0974155616544601	0.0567808328536356	0.096479362512086	0.0156887270897885	0.0759635369916028	0.0335462364822077	0.0327909699589948	0.0711635705403896	0.0979452901861182	0.0723661610987021	0.0395753272283882	0.0331992822102421	0.057307113675009	0.0372597143644486	0.0928714338357549	0.127438782130201	0.0878511305167388	0.0393423627863528	0.0587876260535733	0.0450027800392378	0.0406916100220453	0.0701975978219926	0.0954075990677289	0.0452988489669605	0.108529471431003	0.10000450863668	0.0968731381901469	0.0574486403167577	0.0213703332054164	0.0522903365229886	0.0327219407559286	0.0599401349575099	0.127353437541069	0.0982199078378518	0.0846112270518263	0.0586545660731652	0.0800019751646077	0.101024723632094	0.0509088997667805	0.0438036052986338	0.0914521732773153	0.0171680612464141	0.0224622468657675	0.0486249687580003	0.0707470004599524	0.0176897040678792	0.0184226726437751
0.0633341296723789	0.138067326297261	0.0361114531105547	0.107249393933458	0.105457549263797	0.066729804180982	0.0652687895016179	0.07722230656758	0.0845170391402491	0.136091956869281	0.0674078538139229	0.129088187925652	0.0911793502265469	0.162276278000829	0.0380597111740476	0.078498862661459	0.0721285297486848	0.156320334795216	0.0151884769550933	0.0678588331962226	0.096413818951906	0.147228154379549	0.0361689706095847	0.141430953385728	0.0770529375559902	0.0735257088182354	0.160249222784864	0.0112146767133843	0.113990553422477	0.0806586761518437	0.0151720683727203	0.0520439974583784	0.100466612614275	0.132619406046097	0.0427022038386791	0.0918150893469271	0.104141279234617	0.0423055922597439	0.0209025646668058	0.107590790440264	0.0728828920522354	0.109938883639122	0.053925558452316	0.0592291393494064	0.047008521891339	0.0976465110348434	0.104500352137466	0.0528849559360694	0.133490622767937	0.0698968395284375
0.0901512691000382	0.0523402535182015	0.0107537638661796	0.0544994664904654	0.0499793054940739	0.0172229511259946	0.0632622363342785	0.066786533638626	0.097804488066078	0.0286784970204439	0.0883314107145952	0.0295774069817386	0.0963493733243273	0.0807113648409597	0.0712695529449907	0.0768293663010056	0.0775183765942741	0.0860871290650165	0.10748031424614	0.0704494581919726	0.0612638434711258	0.0401563660767281	0.0440442120811918	0.0399064497743473	0.0468134196490034	0.0552820687888578	0.0115727539212976	0.0300637148972711	0.0744702669415076	0.0496500471206926	0.0612039972425021	0.0959709759033985	0.0616179168000363	0.0799040276209329	0.0560835960635383	0.0341734562114692	0.0461607473862809	0.0561532717637218	0.0372753693674845	0.0912387926255252	0.0405263516344921	0.0654594986785142	0.0585896235289194	0.0534086910572684	0.0839125791497011	0.0409832984840959	0.0656851469491376	0.0391850532162844	0.0334663681164994	0.125875063491824
0.0905830250476766	0.0815688212408056	0.0668310612506079	0.0307565499902704	0.051486417199779	0.106555873551975	0.121459216211239	0.102115836017285	0.0231196812797776	0.0899645133959263	0.0541620213029988	0.0435992658705098	0.060658106427049	0.0331781832628769	0.0618346434942701	0.0615862564219624	0.0901170332129781	0.116172462227251	0.0610262680235208	0.0356460251569395	0.0678641667969673	0.0575919925085293	0.0223451167073345	0.0539117694458872	0.0489540772646569	0.085418030200494	0.0476842433738033	0.0649539287748024	0.0408756668376542	0.122243485612282	0.0157487843774091	0.0773135767651717	0.0296099931984727	0.0944865246672926	0.05504700999152	0.0294926320638918	0.0806585380723318	0.0566916451069335	0.0291846852524162	0.0344840962544548	0.0895275573444875	0.0864933594747626	0.0209036017115353	0.0642725618000971	0.0454293124497565	0.00775678705631223	0.0578327069046444	0.0624186540920321	0.101655944356995	0.0154139891099929
0.053264465458049	0.048881797602087	0.15874360740896	0.0972106928668657	0.0778550488290496	0.146371417114329	0.0169594134229283	0.134765228639521	0.0496336617365926	0.167717506647011	0.112523708314556	0.0791755869997806	0.0534760709695094	0.0482356026519072	0.157401960559907	0.183805911821879	0.114993923493698	0.113748473445277	0.0520791150220334	0.0818243905930475	0.0634795310925412	0.0751136989061549	0.0332649412466068	0.0415094162296942	0.0718914667038314	0.081979328768145	0.071553325282246	0.119075131614828	0.0827084407862493	0.122868183471068	0.0941340634625118	0.121018929457141	0.138679246207131	0.114662298428229	0.0486237448560744	0.0773029627605445	0.075072872106514	0.105504231782192	0.0932191280171752	0.129399752088638	0.0189503370494737	0.143765646601454	0.018763860032949	0.0822934794289322	0.0754761599688147	0.0616389717104763	0.0986098145734805	0.0924701105229776	0.052673174565045	0.0407361865305652
0.0373241772409957	0.0926417720987612	0.026559853458807	0.0555962162024161	0.105857922898421	0.0680771102931037	0.0472744968879628	0.0502735290810552	0.0270243721343242	0.0193573864240342	0.0523138617340911	0.0729590471651914	0.0145226340669095	0.037687903906422	0.135497052328759	0.055100959092337	0.0344393188450643	0.100678782505576	0.0568828712051792	0.102099115523874	0.0902713976632449	0.0820507620564671	0.0613024790278542	0.0435939217808744	0.0401763426235191	0.0340867319025462	0.0820137310166859	0.0459879166766543	0.0437754414349975	0.0776539316849089	0.0206738585414649	0.089057388335895	5.95162507452148E-4	0.0598282620966087	0.0463519011996401	0.017811141828859	0.0760939488494107	0.0427900727840804	0.0519539917706128	0.0402714902340681	0.0147360766105942	0.0544873851696427	0.0325133640345951	0.0661051233825435	0.0270992773206685	0.0648733494323285	0.034640727977391	0.0623227565285921	0.0897388030611981	0.112491697199001
0.0831544258076292	0.174689119300001	0.119908548579764	0.142569733664843	0.0574047176145951	0.0406921240788534	0.0749508781072257	0.0719764396795563	0.0712452722533397	0.0351014830665777	0.0276827661594561	0.0876290188227621	0.0761317685783911	0.0665703147290021	0.12272381448488	0.0347406964275761	0.0567283536837268	0.0315584840962759	0.0740556079462379	0.123960654275395	0.156707473655894	0.0610851343450729	0.131770893983157	0.071429098762195	0.0531269546776713	0.0869188950546485	0.0649522809834559	0.0959173656819123	0.113064970328868	0.154298669414555	0.0610311605766014	0.0924718901527908	0.143186586022722	0.056740861659573	0.0735758528151893	0.0666237000352225	0.0838498784418159	0.0535748591870422	0.101039758892243	0.108682428011898	0.0417270116718955	0.0368553005696493	0.0448234607290981	0.056955226038944	0.0418604068441445	0.0199843390259827	0.0344494733074351	0.111063448703748	0.105585041467255	0.103253019724912
0.0525261583350935	0.0356866857747396	0.0524507237314873	0.00838673105546612	0.0392006611225895	0.0470252805247986	0.0847089962644777	0.0235514771646815	0.0465533684160373	0.0413687662011849	0.0442647041128493	0.0486011519526461	0.0776337346939132	0.0532941060748607	0.0269622589343846	0.0400258998344185	0.127930173533612	0.0179255661933564	0.0535264517167699	0.0398841669224782	0.180328910027254	0.0558025708065686	0.0283972728912527	0.0547148277160917	0.0653770433773722	0.0998365307633999	0.0727076062001056	0.0815680366411973	0.0345021337417992	0.0416755384806795	0.0608724326092285	0.084776305526284	0.0517417065677135	0.00958120461358513	0.0649822390973209	0.0408552405302343	0.0829214441037932	0.139473892637126	0.0404938690345139	0.0723779404264987	0.0629597706732863	0.0327386162775448	0.0509948142794785	0.0473465299979122	0.0419530674873691	0.074146604776144	0.0260177370736859	0.0587255970346833	0.0215606136976462	0.0120834525803069
0.0747441285313602	0.0918893471833119	0.00313891605413716	0.0758451601973837	0.00823032070715309	0.11432464295632	0.0495269661947681	0.135474820914774	0.0662054106693915	0.156838191121692	0.025778524749246	0.0549291540809013	0.0356728258591733	0.0470419124886489	0.0447322205190299	0.116110377476348	0.0390939728272914	0.0409015416122486	0.103709214657762	0.043394377834435	0.0156586742475876	0.088696667962158	0.0938328629220882	0.115604300131046	0.102897799822523	0.0674167290636278	0.069816764677164	0.0428667244535091	0.079994513679128	0.0949672772678216	0.106893511863473	0.0511027656634159	0.0855398454140712	0.116994584315106	0.0970498262305516	0.0694941899986339	0.104278965015133	0.0509175970575763	0.182727031664833	0.0374677789102917	0.0484340218935595	0.141738179326036	0.0577576324442069	0.0355315316251121	0.0255146239253492	0.0639936496646511	0.112610218598452	0.090271224673953	0.0294561137910761	0.0845110799684976
0.123804844602931	0.160162742551138	0.124956755447683	0.186907693314949	0.117820997884388	0.191445116844411	0.183912902991208	0.118530996774561	0.24430581689088	0.127074743873324	0.187892575283508	0.234573505750351	0.209794400117758	0.172308273686999	0.140582856293983	0.114580442422869	0.168130891012903	0.126410303697869	0.154769124297064	0.170387982557574	0.187049455941514	0.0977614194313176	0.17664536330457	0.116467728886078	0.109951153553786	0.210254338674021	0.170923693266544	0.105598283203095	0.175696630263987	0.11671804106988	0.130493916338626	0.141172918298467	0.140299288223382	0.0863314922751119	0.134761208266717	0.0767808291194371	0.191961393323771	0.116580744157784	0.198230490753012	0.0970374700148566	0.125233486581368	0.14840025962585	0.139099292512221	0.0904353080338515	0.194416081870251	0.0929413905755369	0.135807048788282	0.125618338468028	0.183545213240063	0.167181080932193
0.0749471185847281	0.027035006661005	0.04820335696737	0.0766515966482271	0.101130215352052	0.126297921393386	0.125078080978295	0.0649480407010912	0.121670308617275	0.0749215143668126	0.0739201217571576	0.0874322801212441	0.0506885969587362	0.0583337069015498	0.132663893442839	0.0769636897296511	0.135502220777729	0.0990097225481427	0.104814665578289	0.0658620005101697	0.134230623098196	0.102528473377023	0.0421471508618471	0.102798713426565	0.102163547129657	0.0721623409949885	0.11416228205776	0.0685104853618926	0.0952679648368837	0.135630690902849	0.0609495080694906	0.0267291290343377	0.020273816758948	0.100099774211436	0.0510453900801679	0.0695663904308999	0.0355855441797705	0.0306693426724881	0.10209773547562	0.105256582167335	0.0444682082284513	0.0796769425307328	0.0701628721801282	0.0563868963802558	0.0766298779800262	0.141145145333663	0.0738586011337461	0.0336894260737401	0.0242611576921218	0.0955064202771992
0.193486795012777	0.0226495368460633	0.0955553852960224	0.0366616192837046	0.111733291206928	0.0906042494616147	0.0637188113241451	0.137280511843418	0.10281682315588	0.108781381060594	0.128929823321566	0.153456196256743	0.0783081899068061	0.104819852394907	0.1352628740241	0.179798327696513	0.0439155318515226	0.160225195667934	0.187179595402475	0.100742965715572	0.067960801241498	0.20614259175904	0.171656578003117	0.154290446196498	0.0794955302937322	0.0198370102118714	0.08400704479975	0.160188391098738	0.0437132901254092	0.151038207709161	0.12052049526224	0.0607957923506693	0.055236738441456	0.108030124631234	0.086472864357437	0.132184627512794	0.111199769768664	0.122551079547826	0.0633837315059259	0.131715356488283	0.134199294585921	0.13278667360283	0.0798601418127717	0.0618063770108846	0.0907648498104222	0.141952424519578	0.172568679134188	0.148430628157319	0.140149044414789	0.0748078321359368
0.113570852260382	0.161702205243543	0.1315786756692	0.162880441301632	0.0678416137146663	0.113069404373155	0.0452484143883518	0.0228633084888889	0.0980155209880445	0.0377484364382489	0.0659490823481419	0.101088638485953	0.0315043065213393	0.1221580300391	0.0998367426982371	0.0750001095686253	0.0769470194082805	0.0892796289974622	0.120366734901454	0.193137876052716	0.0795575029460981	0.094048045517668	0.0997554835168057	0.160877284715725	0.118057097793027	0.0886032896761452	0.012729801315187	0.101292249673729	0.0441327405881416	0.114443927755399	0.0907804978606683	0.126811319628129	0.0586836223054178	0.141838358626017	0.102852507782702	0.0996769653782056	0.0605813974084019	0.0644781227136996	0.136043632068282	0.17672670938017	0.130121163503713	0.0785521136888225	0.0903613271759551	0.102978331797559	0.0803124081119337	0.0383436072563472	0.171549983677406	0.0547544603692483	0.0592981076001933	0.0748427498464881
0.064720820656451	0.101012496136018	0.112278957029796	0.0752184310014986	0.132391720616821	0.0633090375661746	0.0769716064198617	0.159511139183029	0.105763540004448	0.116069384588623	0.136983868788539	0.0868241922333223	0.0869271822298112	0.0250481478849504	0.125629969864171	0.141263227187277	0.148683392573041	0.0675587672363324	0.0560355430332615	0.0968558853488728	0.0773605234965392	0.102492015744779	0.105245171517491	0.00875464944599714	0.0662584168782148	0.100633130396252	0.114541309663508	0.148963794904277	0.10168491761118	0.136957484810804	0.0891336486596571	0.15151555691566	0.0683322194974304	0.149298614916583	0.0605531481309015	0.1185758100712	0.0545999836157375	0.133535867521854	0.087152142643569	0.0912386809200818	0.148144068680204	0.0394482546429674	0.0325813221065294	0.0898564766766425	0.0701455977215117	0.083966356123622	0.106611096285552	0.0702219507285329	0.0828716943981007	0.104687333742902
0.0390269035104414	0.0368239263159294	0.0531869391270545	0.0514668651646523	0.0294477325420513	0.0594144700881199	0.0604850831379854	0.0163437775833563	0.0648469511916975	0.0549944201070654	0.0686644890992899	0.0585032856785736	0.0391863256536158	0.0511353600205269	0.057519419363295	0.0381498508499955	0.0405027003212835	0.0865260825657487	0.0241495399286459	0.0553723573556924	0.105621376668515	0.0194496950610866	0.0800588496821295	0.0918146084198637	0.0315499768603465	0.0423769302493668	0.0405900315191427	0.0511021711238671	0.02855702531436	0.0746682218813787	0.111657740833874	0.0457547956789635	0.0280746640426506	0.075272478545855	0.0282245791012904	0.0415061624881	0.0658214818805062	0.0485197309347362	0.0533247614262082	0.0473050288451112	0.0846918169222057	0.0216605510451571	0.0238523163916822	0.116282090768899	0.0659532981783474	0.102417159688423	0.113734353047516	0.126571400919616	0.0113427575171279	0.0396034835355086
0.0713873028071085	0.0348543845788991	0.0692256638284415	0.0301303268553451	0.0382249692632081	0.0797080951180807	0.0805545999431057	0.130972271155319	0.0720305013715114	0.075083874530662	0.0407486630206107	0.0389818385904183	0.0460920679034484	0.0614419077530692	0.0444745946150215	0.0145292251682201	0.0143048851971739	0.0357618079406201	0.0937212404870636	0.0598460032093391	0.0497042191341195	0.0224055050125812	0.0316397894972138	0.0897421744303786	0.061643200761844	0.0347053080232452	0.0908830550864907	0.0317012856830918	0.0598266429178506	0.0681568072930628	0.073349667177825	0.12508949176235	0.0687841366935175	0.0281552624353108	0.0222012561889299	0.0203218989215267	0.0104750448362764	0.0396062516576613	0.0491109383554468	0.0375066469564236	0.0702010350761476	0.0348332543899992	0.0748765080830415	0.0471633904880576	0.0834649574793362	0.0372758701278212	0.0265109578265144	0.0290423488877881	0.0380831696259082	0.0368727632377138
0.091074533783824	0.0469455265502582	0.0618473310598647	0.0311875653587743	0.0578057990659147	0.0647059468366247	0.0680028401207986	0.0468385655130293	0.0724326399049006	0.0429346786026517	0.0642554669576278	0.0231324275146979	0.0173460256065491	0.0364983190490163	0.0700421979436861	0.102897128116569	0.0476063413930287	0.033895296018759	0.0410009061102264	0.0548165971637171	0.0292469045007433	0.0259121251938127	0.0210612267568041	0.067611342795646	0.0288480322426678	0.0891980885839265	0.140854207932472	0.0593419745679466	0.0276228660715649	0.0618764146327904	0.0217533171988186	0.0290134803933827	0.0455324696999771	0.106787668406287	0.0481722681147037	0.0580554453348977	0.0959474140556555	0.0770400524000406	0.0645403379590509	0.0740291810060614	0.0569583213363914	0.0371001021318994	0.0675748607958944	0.106979108308472	0.0494192845795707	0.0948045165285884	0.111341952184116	0.098061422345325	0.0654638352252601	0.0457052213185594
0.0420364731882707	0.102987212415369	0.0266700436856185	0.0862757604036913	0.0245874595088305	0.0574030438532461	0.145492612776222	0.221260106918767	0.101265241222727	0.0499031961858847	0.0938434232181931	0.0507482653593213	0.0550829128305539	0.143065786502827	0.0914881047947863	0.117319851837146	0.143976873390564	0.141295026104038	0.0607939628242229	0.0984398704746267	0.121544515396755	0.0687242993921374	0.0436126431832814	0.105605096340562	0.0985662003944339	0.0698498686894349	0.163156121088062	0.133017579569811	0.128125800326572	0.0575370203760718	0.0520706521336636	0.0739691526376762	0.0600784017934465	0.089977616890719	0.197245398219447	0.100962790654023	0.0960366157877473	0.140642234648113	0.17719262700169	0.0890101978111301	0.0437355254866636	0.10271569029214	0.0777776091848573	0.056405737310685	0.0208481997195614	0.146957342173796	0.0829398013106211	0.105684881766476	0.11147657676695	0.130152738278722
0.0177957589455606	0.0383587158298671	0.0745981820335757	0.0353941068842674	0.0897968421146896	0.0325550006144217	0.0601264445606499	0.0773017112161354	0.0125483309172393	0.0505935002557331	0.00706198822303953	0.0399580102597327	0.0328426653058623	0.104950231790573	0.133282926575408	0.0711377519493418	0.11095692625219	0.0661630770982623	0.0444786973220721	0.0515554079202299	0.0381999964145247	0.0838964627926201	0.059380285837292	0.04474576970678	0.0857338031866323	0.0602679949447673	0.044081536535671	0.153581485393529	0.0694319994592479	0.0676132417740815	0.0497276899936444	0.0357763564442031	0.0903915826838436	0.0962284420925175	0.0732956566473492	0.0114215874001584	0.164520677863696	0.0863035613026311	0.0566282548800729	0.0330785633685775	0.060397401327641	0.074182734963792	0.0265313551679461	0.0442706601164756	0.0794806607165196	0.106377166870227	0.0754012687977543	0.0757739647506404	0.0103535145443646	0.0540307069798804
0.124895518716214	0.117925812403063	0.132964959220566	0.137242421493766	0.151210143958871	0.13389359396167	0.0831314889930627	0.0619638130977266	0.0349858162386774	0.157692683633688	0.13247029166617	0.101523297471467	0.138762568256528	0.193217750237446	0.0283164761919898	0.0167065305416654	0.140958775893296	0.15277941434209	0.100994057253342	0.0630330633093617	0.106735566593156	0.113467966249687	0.0920663177438921	0.111577183893212	0.0897581489835402	0.177879121624553	0.0495788858095026	0.0740939138534509	0.136283365838682	0.0956239714551895	0.161455060686031	0.057420213597229	0.086442317747148	0.0795446695880478	0.0649976998159358	0.168171459751796	0.218907435778048	0.0925410722355193	0.092236658818086	0.133453016522904	0.0928493243723857	0.110461058271804	0.089834911914066	0.131125865570308	0.110228541756611	0.0664568574132798	0.0769664533712877	0.0459647569134984	0.105193399531848	0.166219367632596
0.0891351615758268	0.0868428535183276	0.0469327306618313	0.0495651061808965	0.118318208200059	0.108667146346741	0.0813239989487298	0.113956528823451	0.0208912006967129	0.0895305394138028	0.024908435130377	0.0908661920131426	0.108048888127866	0.106822084331024	0.0436332976986945	0.0866865975265889	0.158191188797995	0.0699693178013079	0.0945895060585777	0.132805309942978	0.0108596122820923	0.102699073165065	0.0569298338154091	0.0646429738037546	0.0548075465724384	0.110147721741044	0.133051708516269	0.0647315453339321	0.0564649684314204	0.13787046492234	0.0310964927086517	0.0731099247775184	0.0424456689788989	0.0425543790744748	0.017721109567465	0.0894929265162527	0.102296255645025	0.0549278849328304	0.0827371073526994	0.0835970116718738	0.0312531026475965	0.113875490906736	0.100332529409529	0.0965564577683388	0.0355938660730919	0.0682698381369613	0.105815711012273	0.13027578578241	0.112897836187639	0.10549490020936
0.0792527997858253	0.110889711092824	0.0861399481885404	0.11406536793974	0.0958775320603161	0.108339714335254	0.0476685444821488	0.0699662196566316	0.0421890422943802	0.0764913810666012	0.143838462558858	0.0958229129131697	0.121560982085701	0.0712685511175638	0.0670498906971376	0.0761546844476241	0.0596544648168381	0.158139755172474	0.102429138275603	0.0631592002296435	0.116613023136372	0.0841049867117408	0.0918729312560746	0.0529504689118123	0.0512703038857095	0.121204650726225	0.0886567488142922	0.0324079887293797	0.0823046535245638	0.0667979665450334	0.0333412547641836	0.0951108522849417	0.0593949044929622	0.214925583901591	0.0573172457317935	0.0216764893664224	0.0913547262595652	0.0742858528565817	0.125945293009721	0.0707081058520012	0.098178880016144	0.124212802872338	0.0515755006801582	0.0660327302639365	0.127663774780853	0.108969342532449	0.07754575004719	0.0133013282508479	0.0937728623082158	0.116137870902339
0.0573435256904849	0.051489486981111	0.0591663914998725	0.0402822265067027	0.0212419510948171	0.167400395384576	0.0490400190172567	0.0501097271131554	0.127312286090434	0.069486026710153	0.10908917530984	0.121701485075575	0.0566111068589239	0.0789056212563858	0.0597567658071452	0.0546725941295856	0.114177362717071	0.0817436560353163	0.0754386448064551	0.023790763599105	0.0948830765767437	0.0713597184796423	0.123825525381038	0.0253661826271534	0.055965439655868	0.0463567446862051	0.0400212100747805	0.104133652499405	0.0533018709036794	0.0986103576484078	0.16442692201428	0.0447790011552379	0.0937137989239306	0.0506047444120778	0.0518514279053769	0.159862476812833	0.118387713556503	0.0393247774674301	0.00568223708129932	0.138629960101127	0.0624191629461738	0.0954590872756387	0.0898883563086393	0.0160881981244801	0.0756308636599008	0.0574755797876994	0.0700362700858612	0.0297956303930711	0.0585883785033756	0.108777097471012
0.116231312600169	0.112448647540093	0.0430347041674498	0.0357834939076916	0.00736943058688098	0.0597637677949818	0.0438383865564444	0.0652201273416008	0.0906100690326246	0.0872668915269489	0.0478275120620026	0.0253303177657151	0.0721102526477733	0.147211399611358	0.0911775176610572	0.162409673605571	0.0427065010912039	0.0215659443616439	0.0410917478227016	0.0305067067050936	0.077416373651714	0.0907034540475306	0.0208128760516294	0.0655030259268797	0.0522392785017328	0.0931889581844115	0.0799550339870167	0.111802092906667	0.0628763469606338	0.0149255040827236	0.0858490582784511	0.145769677159054	0.0988787269015171	0.0706620623703516	0.0435600474471897	0.0845534275639048	0.0703785550267615	0.0818240762803565	0.0384745358813639	0.0667667385384497	0.069135183907329	0.0770804210066506	0.0562958815897442	0.0715739878904955	0.0892772298304876	0.0703479864963682	0.0731663359564547	0.0533908633146159	0.100550231165794	0.0445881509204643
0.139809532719598	0.154542921710993	0.167258569420075	0.224317501851882	0.191414265842616	0.141527799056514	0.101704340433467	0.186305658592619	0.109110929695182	0.0286292621103259	0.140416494723869	0.0514544706831748	0.116339726980645	0.0869599506620519	0.0908715562581169	0.0951727146081744	0.141507737696682	0.0919845409809306	0.100094845636095	0.140372270505369	0.0634407179715812	0.184957114510581	0.0541530981438966	0.139518006031791	0.126446685365489	0.0781607402257534	0.116207396980091	0.0692323190153992	0.127488696719294	0.145914849970578	0.103976576160869	0.0797901895395781	0.0516101648025784	0.142579071075423	0.15645052682828	0.127628114882107	0.104023297965143	0.142755692327145	0.142423741673283	0.0393114822087499	0.109993505332692	0.0884325714254092	0.128711506411471	0.0414125022835649	0.140551428938222	0.147760858618904	0.0919367566608182	0.0522717402458384	0.103530923255462	0.168585668016353
0.093586047036569	0.044355495997016	0.0595517040829998	0.120468795473739	0.102795028521983	0.0838309884802064	0.0650134956474269	0.122266985787579	0.0915571635896749	0.0914101467742231	0.0652949598475143	0.0877810213531513	0.0984355431910375	0.161246609397283	0.0804688002917187	0.0919318872045195	0.108664292785366	0.0518146871916834	0.123706231938286	0.090532653398032	0.0575184297590372	0.0538029775587012	0.0782461308807599	0.0876892586032132	0.0731723410019961	0.0924497948876086	0.0383972020707369	0.0908905514568341	0.0598747515921027	0.115640987003939	0.0616886777782692	0.205588910767605	0.0669855261808908	0.0257565787793488	0.0672797953609291	0.0390449501252556	0.0872288611368921	0.083784170644759	0.0615222007854321	0.133774989872255	0.123084542458746	0.137541733194139	0.141230000481803	0.112761973673406	0.0386945095783123	0.145317422123089	0.0627265773776188	0.0598467282118129	0.0971917179346476	0.0931600456340941
0.0462657218424289	0.0195398570085135	0.0600049937092339	0.0773598826722029	0.0660807907556621	0.0643714099717196	0.104413282804851	0.0757147035048683	0.0109110662422286	0.0480604207800639	0.0658321989696304	0.0676428011226479	0.0833348127779129	0.124497657657855	0.081092483918058	0.102058342789894	0.0126932037835845	0.0395274856337728	0.0666630059573561	0.0641365042667746	0.113182190499151	0.0804102911488648	0.082866527598321	0.0714111476480276	0.032238968089348	0.0844593351207083	0.0599705169045765	0.0488171174682498	0.067061928710378	0.019270940791823	0.0439882543276782	0.0443278339963166	0.035984128904895	0.0780419340307434	0.00895942431251166	0.0276243684307346	0.0236206127423678	0.100459210579257	0.013737106172978	0.0836215532078208	0.051042992938903	0.0487957991235987	0.0833343691352206	0.0299234668947494	0.0217278153204029	0.0647162772546927	0.0528348010490179	0.0235215719109277	0.0738348474319843	0.0686121734425408
0.0558551185465943	0.0508145845015484	0.0485225078189579	0.0307167400898225	0.0528727782106416	0.0893856277069782	0.117252365572416	0.0509067640109583	0.0341136602382755	0.0358813786534701	0.0454195484793419	0.0772351528364572	0.0459146452547169	0.0694741107738832	0.0191213044840981	0.0566996436142248	0.0493811785819172	0.042004699600503	0.0693847124260568	0.089395821318362	0.0673757311916695	0.0539188172251998	0.0782092507133836	0.0430909021908453	0.0253522944375043	0.0834441430378957	0.0392733020008924	0.0246438340265167	0.0289720023051075	0.0876038373024635	0.126255401463371	0.133131225299244	0.100866772287815	0.0399730095856917	0.147454037783136	0.0949845462793172	0.0142827123366336	0.0663589829948109	0.154646992997893	0.11573000169302	0.0272253024393265	0.0582055626636836	0.0231682350565554	0.112448178471227	0.0271093477066677	0.0800975149601796	0.0766679520714881	0.0506562883350814	0.0216527201195011	0.0755401726015833
0.0924023684921685	0.0795261035554798	0.0238547339657352	0.0628702450354864	0.0882360763957838	0.0952328733261733	0.114243571394226	0.0568805828093848	0.089679336269998	0.0664205497733563	0.0951354247503	0.128042914752755	0.126153250559839	0.0564494193892152	0.103206734530287	0.0800482442515162	0.0926002306360541	0.108625762594159	0.0761654013583812	0.0283346773795856	0.0714106031428366	0.0528484221658736	0.0219897089116822	0.109659572441075	0.0628335358351116	0.0457682078259396	0.122855335330345	0.0492504083006101	0.0615519665998293	0.0873846702701046	0.0305890876240956	0.0903653708496878	0.0432052384343253	0.101988576304686	0.114765526165289	0.0680575384163966	0.0694453363914751	0.0529301237362261	0.092569692831968	0.0553059291984232	0.0505507296036684	0.0478937165468916	0.0368917561288806	0.0138899972653684	0.132797592492929	0.0672153486252924	0.0673539889741076	0.101663882921736	0.138689593384809	0.0967902669279096
0.0570915465835212	0.0311695595245517	0.067594633271478	0.0321394036273309	0.0837765422808807	0.0918519107976339	0.0688834954389125	0.0842408989554752	0.0144053168656205	0.0664353977436396	0.013756076930588	0.111911917431982	0.0974462313606361	0.136820570826768	0.05874776751178	0.0974977128612487	0.0178616503198613	0.0553105569566335	0.0385020267136744	0.0545434242549045	0.0586246889975736	0.121513242597116	0.0753991012983371	0.146162821490624	0.0747970321024169	0.0593038341559937	0.0904248689297408	0.0850190813865129	0.0725076423483759	0.106782287108907	0.0459949383098238	0.108030315191676	0.0741142272857297	0.0817754509868805	0.0519593498515291	0.0700234382155932	0.13266603598173	0.102638372503921	0.119164054391732	0.160843792535502	0.0593101487612786	0.0334733127745671	0.0887412773372324	0.0646910581228168	0.0845656333243156	0.108762062461966	0.11669452020601	0.107035403266789	0.0674984058727034	0.127395147156917
0.146459535214166	0.24293957243539	0.191062036040366	0.12288829408475	0.0167234228331553	0.109240896087312	0.119592320003161	0.119521616173473	0.0236781253808362	0.082316220141931	0.164316888929157	0.0239630008511435	0.0804204490778714	0.16808198112912	0.117388994612054	0.106520115547328	0.119103259016202	0.0484931513947454	0.119476179908461	0.0409407082874503	0.117245580412889	0.0537873092214657	0.113535988107038	0.114988988296882	0.0854980125015599	0.0593920632144279	0.171393884641518	0.0772026195709511	0.121698930190917	0.0462624584943451	0.101207903029814	0.0928157051080358	0.0348260795501119	0.0128517390488214	0.0461073254221929	0.0777845246604362	0.0851007584380034	0.0213501976975812	0.165655932240568	0.0442193987945619	0.118647992437875	0.065019503744395	0.0897057355046293	0.116609345221414	0.0644993110269631	0.0469754167598671	0.0841148751631291	0.0631181172001322	0.0316427845935847	0.0794653381626543
0.0793614417158818	0.0693085835630768	0.0850142143444777	0.134154758119457	0.0836341851401417	0.109408128235557	0.150644421564797	0.116930531558094	0.175261100365549	0.0695264279274953	0.156532005861429	0.0919986203955402	0.115165400773409	0.155210932996879	0.166446339807668	0.131229437603858	0.063014783949947	0.0947000324743609	0.120460462124933	0.061918095820598	0.189511539806577	0.133873343784491	0.0201238884694167	0.0945013295654194	0.0783508703886926	0.13221143514745	0.130339747997455	0.072536860464388	0.0969632540408711	0.103809359164962	0.0577889763112838	0.0452487130804988	0.116921263834539	0.0877242541068649	0.189135872217303	0.111404506551302	0.170045284253489	0.139560897552152	0.120466748176758	0.0507928659320942	0.0824065471289873	0.147343917474742	0.0479245208332144	0.116025109107731	0.190170673798071	0.110919305418491	0.0937304974489147	0.265229413808657	0.114359600269544	0.113312789765587
0.0315095079746962	0.171723547508292	0.0898177086320827	0.0183680758408387	0.0252668191466437	0.0440571809292935	0.0183418005904497	0.0294557258946049	0.0722515429831703	0.0232840055358853	0.0244806489440905	0.029811817966624	0.0369115068257772	0.0562553069513562	0.0261387533591983	0.0312314892383521	0.0477196839387123	0.027004238868261	0.0745365712841106	0.0978369932189215	0.0767692646068321	0.0562582484727884	0.0426649579413938	0.00754468104832988	0.0283090871276368	0.0181992035669806	0.0596218259285727	0.0376908302471636	0.0847055803045449	0.049113516064556	0.0851112329722258	0.0376668445886206	0.130024889676525	0.0271707477170192	0.0532212373700697	0.121130182980781	0.0728036644443562	0.10649050140748	0.0807547166994597	0.0348215691491352	0.0746356730655053	0.0490906364573693	0.0460189654989373	0.0367138466285746	0.0780936165980505	0.0754014316485092	0.0784238031660128	0.0272885107978889	0.00490808154421332	0.105602925879063
0.0863774641435652	0.0528169461644849	0.0805647959590552	0.0141100080598629	0.0793808997445028	0.0680081944466356	0.00767812425552758	0.0568840590166428	0.0947801178646666	0.0440513442625392	0.0924849728243481	0.066338198119554	0.0330376222589535	0.0800166943502098	0.0708006765523565	0.104222813385822	0.0466865492330768	0.0728508590309686	0.0388950362176011	0.0955515606313079	0.0437729428282815	0.0467348373580619	0.0470775052562569	0.0446946645600389	0.0899762138060554	0.0854637700741092	0.0359099901142356	0.0209401267083759	0.126634016444654	0.044664032353715	0.049795474757633	0.0367257840118206	0.0717120051907977	0.0426322555406306	0.137026444860342	0.0937427255632404	0.0748238301850249	0.0591292620689426	0.0409552777184089	0.0443243056969119	0.113255538561427	0.0174164272712137	0.0648546102955343	0.0675288741362597	0.0417619674230195	0.0375168001141155	0.0408900449478024	0.114979906863993	0.00843072387976323	0.0770115227406422
0.0362299775763662	0.0232395270873554	0.0581650547762732	0.0472787540885861	0.0601455547562705	0.0209047240543615	0.0913777426737387	0.0913821819179128	0.0621288278481286	0.0760693977391206	0.0605841321702308	0.0333156974099373	0.00817116337597052	0.0824382549864715	0.101729538004969	0.0441805639906837	0.0747548246245579	0.0486899476757955	0.0677785005187906	0.0368011636093915	0.0484096225734027	0.0513388744020299	0.0644662564327038	0.0940765223435582	0.053649735239083	0.0640532362006331	0.0766589886277989	0.0470781968074142	0.0596624853993806	0.0869324022993573	0.0304451407781308	0.110154678001779	0.0958708270094151	0.0730618684928671	0.0324748094428974	0.0727980561091359	0.0450349070059715	0.0724981540456666	0.055407258429287	0.0358059978896809	0.063608464652561	0.016738589734148	0.0270567046513316	0.0201909032717038	0.059399890033268	0.055230330412918	0.11333719861568	0.0197570774780735	0.0697354182368508	0.00520426702251191
0.0647025538457819	0.11151299136917	0.0937455016947704	0.0866971224438382	0.0693082419713824	0.15401417435419	0.0784320747334724	0.0913219326577532	0.036358066909253	0.00683642869742858	0.0222554299643143	0.135410787696139	0.0629703859677396	0.0802602320383968	0.103582733778157	0.0838138201351794	0.0558233361062352	0.0847310575809183	0.111834454390339	0.0185366543770552	0.0505915610774416	0.0720409914629858	0.0650554438388564	0.0717933254636195	0.0528037284627705	0.0493373104257711	0.0546116465830696	0.0841555559572492	0.0999069840585512	0.0870168554073331	0.139989827220338	0.117023492976642	0.074275226695302	0.0763792344889637	0.029916518260103	0.0877923359819068	0.113921682309817	0.086081770391088	0.0722126551647791	0.0386442745842292	0.10433926312571	0.0671025191196292	0.112282182688982	0.0920740433658743	0.0364235816584037	0.114232462718527	0.0382747064138499	0.0304690392499419	0.0933249223100716	0.0209427489621675
0.0559116744365629	0.107182121308854	0.162567620916822	0.0784823974169527	0.105010349457224	0.0345659299847943	0.121426237726813	0.0609018429574188	0.0549779792957808	0.105583905186863	0.0241230791491601	0.119397143084749	0.121231350035325	0.0596172810623908	0.0932204159165201	0.0667936169327017	0.0894542439862853	0.108608838578769	0.103509846097015	0.0838237134616452	0.111766191875341	0.0477038809041612	0.119500083595941	0.0543792353085574	0.0501087303124857	0.084953814340684	0.0839228482612786	0.0776517376129601	0.0398859820818117	0.0900256218480328	0.130680876519719	0.0172741616419003	0.0983529595559712	0.0406598326706853	0.076718260487165	0.0580409908936822	0.0656124278409792	0.0691532241775682	0.0195203858620531	0.0563075223316477	0.0886774913141526	0.060750567322495	0.116490627568926	0.0994084137205871	0.168632368837599	0.0692414924312561	0.0847242635586644	0.136569254780053	0.0390503436324163	0.105875095040422
0.0384171341406006	0.0767583515867531	0.0647757233722388	0.060776038537622	0.0283634388155597	0.0198107254078083	0.0967658402265681	0.0900933151329359	0.0841986127721977	0.096935046569749	0.0750078021140394	0.0406391311062589	0.0550250548165915	0.0686408973705691	0.0326853373161682	0.152891481489617	0.0761586548089408	0.0920008785010975	0.00693200455725795	0.0779681886855049	0.0629128029677052	0.0310033703440794	0.113768574980037	0.0379752019248061	0.0656864923825736	0.11415917285821	0.0361790041474444	0.0959598702131688	0.0744219105240675	0.15088028908205	0.064862607990602	0.102531189720149	0.134835766823056	0.0697501938986323	0.0292970444686627	0.0672339815838308	0.110482909789709	0.0926380086302043	0.0770735479455831	0.0537639235127358	0.0380574831800084	0.0393082488895346	0.056550962726936	0.0915504800674011	0.0463382075395059	0.0554638714619959	0.00637631478081751	0.0202324071783235	0.0664346067960668	0.132379097277998
0.0655670111142914	0.109537488351027	0.0576123489825144	0.134518103590571	0.00797703549913438	0.0703460441133213	0.0266754266811072	0.0731938992631387	0.051400069486133	0.0760556322074625	0.0600840109335262	0.103791267146103	0.0939971199038614	0.0810856329126048	0.0123571117394954	0.0939104002293063	0.0431585455550346	0.0723238197624967	0.0349927966840749	0.0336411299936046	0.0444668956008951	0.128605279548157	0.0921484641523721	0.034085628072855	0.140110811801627	0.0468238635799237	0.0256328932394784	0.0818675000919565	0.0764026137845571	0.00996559404913852	0.0778446106295722	0.0627300222803252	0.093623259123761	0.147824397453883	0.151306884570645	0.095848248873161	0.051637113925648	0.0434536457537639	0.0885191175863073	0.0712372539415052	0.0554170994156082	0.0494357834286526	0.106591450660599	0.0534745915088129	0.0346493342731834	0.0273608945421056	0.0821186416273506	0.0543868043363471	0.0663965280679239	0.0587804008229759
0.131670244111678	0.0786173021314729	0.0446752203120831	0.0822760756791353	0.113711366368408	0.0554495792544118	0.0739550960239807	0.0779679018857389	0.0575658293884645	0.0634040986639736	0.124391795581878	0.108198558070681	0.0454227225037095	0.0811455929606593	0.0428238081094267	0.0570161868880242	0.0556660189178731	0.0853221177761007	0.069086407057537	0.135045601320813	0.0301058233128975	0.114867901710377	0.132069827310897	0.100805276380293	0.140416596133406	0.0847670817633378	0.101207294515711	0.0973182317706862	0.105700409271432	0.0891215713436181	0.0545873392869262	0.0275023472285331	0.0716269950171219	0.0415554746159492	0.0939169959157649	0.143603240459909	0.113877135754392	0.077137223025691	0.0707860027717917	0.0710321612757199	0.1665394140184	0.0814239681866329	0.0540889871596289	0.167762069283148	0.081178080035124	0.177852583784472	0.0463139158242844	0.102340244611809	0.135969458497888	0.0772525222479797
0.0447230680873808	0.0292607757094155	0.0616337728163099	0.11938353580016	0.0716565830825756	0.0622292255179164	0.10628882792839	0.0752732541217297	0.0601037471016658	0.0942865408469756	0.054574062456286	0.0503515200918751	0.0793029253823975	0.05839484284081	0.0200093693924471	0.0790352234754587	0.0418420991552716	0.101514913662891	0.0331150203066418	0.113164385016015	0.0751567861726528	0.0767774054298066	0.0854862648542443	0.0353270473738989	0.0759928407090576	0.0301695629250297	0.0251901172220099	0.0606965099674586	0.0509568730497359	0.0928746178316105	0.0581431162090415	0.123061150615131	0.0406885397362574	0.0740954099059348	0.0355547311168075	0.0128089217703951	0.0530501689159396	0.0936899932444101	0.0294992832803663	0.0972996623721198	0.0835563554416012	0.153057376529252	0.0406191547485632	0.0776429913160551	0.12951937646413	0.0944761261836645	0.135792900497643	0.0107490334678689	0.0840429406128445	0.0889535371865886
0.0527600076329683	0.031107591504255	0.0289239236850607	0.0721932347054106	0.158878790187762	0.0944816153587358	0.0732841753078248	0.0804755196277179	0.0898516029116353	0.0234495298623176	0.0586933861631888	0.103432998404196	0.177911700648013	0.0778826579846441	0.0857376432355789	0.075260927430613	0.118229346330182	0.0326466597814298	0.0617270308541866	0.0665168145559357	0.0975699220242614	0.0304450334053738	0.0657852035172804	0.059270460401361	0.0592816947439056	0.0727844037201048	0.0620665120718065	0.13297341250317	0.077987587578549	0.10515844568942	0.0181329586655074	0.145055562536233	0.0188867221704277	0.0650387088774001	0.0700995425010927	0.0115123791275573	0.0304242564232308	0.0645179143246936	0.171022266066768	0.0599336321248379	0.0823994141392189	0.0689397166206201	0.117636058884139	0.105784912043395	0.117720816505347	0.0454029016571155	0.092914215567067	0.0921210452537758	0.0374105564640383	0.0758746047802764
0.0217921927258249	0.0722203160749308	0.0801724736218566	0.104784166434195	0.167440289381415	0.158323209375811	0.0967715468660794	0.147433270930692	0.0677362129036042	0.109183266514002	0.142533626524726	0.232943355350129	0.0977672796032343	0.108689448426406	0.141156212862675	0.0786353728763239	0.147199830081697	0.139027087806335	0.101053796574625	0.0218493879244861	0.113214867261695	0.109577370781365	0.09997210142467	0.0983313348581755	0.0660291764492944	0.100166640715905	0.144490776087024	0.0995684503883335	0.0820260940551975	0.160675329481686	0.0827366024112388	0.16207963016042	0.160321302634159	0.131155468368767	0.183141115814573	0.108656846575237	0.0659481462283604	0.120864676252753	0.13141530608632	0.126827745205426	0.11168036875872	0.19590264852213	0.131778003062126	0.157517668095157	0.107031881043827	0.158469471571568	0.137913961902732	0.116362961270296	0.132699981389758	0.0967149189186058
0.0540958459240079	0.0213644874709981	0.117601233786865	0.0958515005307924	0.0755434096759962	0.0471189799261793	0.0502612225411888	0.0548443086386852	0.0265616819675505	0.0434409489270723	0.0199745007856165	0.0631110218742662	0.0265298246065527	0.0177880443842037	0.10683579866395	0.111322540218062	0.0673107732345925	0.0251487255416274	0.0508253988143291	0.0798105163588058	0.0733495042286531	0.0551195323968346	0.0780424063766489	0.0432956030611354	0.0510438027941542	0.057168535961199	0.108627799357633	0.0227974257947546	0.0364921806712246	0.00731391475763862	0.0451518744256459	0.0342833973192497	0.0981435100030206	0.0572964237719685	0.0552938349853915	0.0599579229491091	0.0545869065962232	0.0773658342198208	0.0920411773707622	0.0526761710264336	0.0543417886935356	0.0428874357021786	0.0661209189950473	0.107087362106878	0.0390829917638671	0.0609786590628697	0.0502469100324567	0.055195386237211	0.130421917768389	0.106608841798005
0.0896309944162141	0.0344595111744349	0.0724773532518766	0.0902064889091356	0.0291446147830469	0.0314147961078888	0.0746811755240353	0.0288417937855762	0.0637268645752223	0.0150198810633561	0.063880067986051	0.0365973439869239	0.0307336094339227	0.0655075628329386	0.0617158009438239	0.063816623949605	0.0745253018942762	0.0712020569403904	0.0208081138076136	0.0394038445798679	0.0624469286392253	0.0671576660597917	0.0380167017119279	0.108123232524888	0.0326616440477353	0.0416120950793588	0.10570257912063	0.0327505002474388	0.060774811078961	0.0672468363676099	0.0563132615646723	0.0805172581836845	0.0866460561582903	0.0487891990548369	0.0621741694408812	0.0795859036449891	0.0447727766743721	0.0704134327236856	0.067915815643384	0.0373362601934755	0.127344739027767	0.0481409737919966	0.123539410798741	0.0842677885827726	0.0150755648388591	0.0584376271613564	0.121107526871547	0.00914022695405196	0.0681506335573816	0.0729924262540197
0.0649709489559066	0.014358990761441	0.0291537752310468	0.139472276938189	0.101655345394332	0.0796223035462451	0.0410575558139376	0.0922120914179572	0.0478953646877174	0.05604094096624	0.0677002621284807	0.0256096372130493	0.0631460669771737	0.0326708678721839	0.103218056028612	0.157555753740377	0.0876844764049515	0.11668553031576	0.0643293697172178	0.0382972593659567	0.0979787156333384	0.0627316615120507	0.0676588597523406	0.0685027907346336	0.0258159350988222	0.0688452973913847	0.0764983499468407	0.0463989946451874	0.109450434513912	0.0755271447111937	0.0461445765811726	0.0522995000922992	0.0619295379801351	0.105989080646139	0.042767781006323	0.0809490047414157	0.114132203635619	0.0508959644774564	0.0797290341129002	0.0516725172276811	0.0431173332875028	0.0249134888103694	0.0161928947597797	0.0461254219012583	0.0641859063189303	0.0696143038895176	0.0433216879795663	0.0605084588684789	0.0623055944497492	0.0753581747517507
0.0346799843370279	0.0519372930446871	0.0757926903581737	0.0265155963186193	0.082415709840929	0.159179245579788	0.0299754127464177	0.0687009942107602	0.0947479340950609	0.103032274825154	0.074778189262366	0.0838608285420327	0.0686007100565475	0.0346234752045259	0.11400719212699	0.0952352757975221	0.110155817572259	0.0282082857079706	0.0658284759377536	0.0251840374800612	0.0947500209785233	0.035674002959518	0.0711185117241784	0.0957369631104794	0.0633819489000338	0.0369533479159535	0.050107302322196	0.0861918786589485	0.0648576031169523	0.0902198354334622	0.102611011236164	0.0417869885431056	0.114934770238443	0.114734507077346	0.0465156812870681	0.132669727310914	0.00855457319218839	0.0767123450861511	0.0170924428095297	0.159564061115485	0.0235514809443891	0.0314387676793251	0.0471900853057292	0.0446838138392945	0.0719903014193058	0.0447237900531576	0.13375019162441	0.0632480002647894	0.057699046951773	0.00734977830031532
0.0542267469268386	0.0417823096196871	0.0868264616515364	0.051239221282861	0.0803510109293147	0.0732742352791901	0.0500750060856412	0.0270438433117806	0.0813636462773517	0.0401198520578192	0.011332129299965	0.0897026886167995	0.048459706149593	0.108702464703898	0.0914786425777984	0.0593698729273771	0.0726723082582252	0.0570153489297259	0.0540639733089106	0.00835292240897323	0.0381161494779588	0.0693638811821441	0.0869912958189565	0.0158376416867229	0.100287228381896	0.0866120515665141	0.0163141814956786	0.105942215888034	0.107458743725846	0.0185333381975648	0.0712289542610321	0.0404714599370532	0.0625500501580694	0.0557732324922072	0.0552501316699798	0.0852872385081901	0.112335811871639	0.0932963249116245	0.111527063340261	0.0574426077926307	0.0369356523432095	0.0769793291099863	0.0334146125066624	0.0453468289040425	0.124273798670919	0.0725974616493537	0.0301832771087375	0.0701222606025141	0.170016368147073	0.0736412892338103
0.0443229977861302	0.0805382929512111	0.0932672321215377	0.0460899314834841	0.0720141982492765	0.0620556426775922	0.0363897015952549	0.0469144128922659	0.0166196336353357	0.119350340140919	0.049323212788833	0.0671686167482644	0.0902817300004658	0.0377851903445667	0.0331481441283732	0.0409564108236952	0.0355608013854722	0.125526951288562	0.038906855022718	0.0541046823854202	0.0527918574826323	0.0281806836958738	0.0541836284146651	0.0361042085091509	0.0550054516910679	0.0948244072904403	0.100359880054775	0.0713996709268553	0.0616475801945867	0.00810112759278837	0.0631333294053279	0.062619732723576	0.0608913761727242	0.0602047731418905	0.111071307606833	0.0204128371319483	0.115798160342103	0.0662843925143476	0.0803911790523842	0.0533161325772322	0.0746099236079766	0.0374646446927834	0.0380894581951752	0.0112722003537234	0.0262899986341405	0.029705584293847	0.0939267680485265	0.0244405098942436	0.0761509309679468	0.0361508742376197
0.0549772333370987	0.0317650469873963	0.0611462005769001	0.00649409263720683	0.0180914857859768	0.0938792509864709	0.107206617348541	0.0481092985368993	0.0254197958504256	0.042631263487076	0.0242446232094897	0.113166689709206	0.0671806979236224	0.0995457827111013	0.0293806167166369	0.0307318743782705	0.0649768757017879	0.0517995278756648	0.10077412445859	0.0356354461033631	0.0527615543176961	0.0455821298502933	0.0316623508829793	0.0824428067303904	0.0365438033238482	0.0460088211065284	0.0402298017810193	0.0381688161184148	0.0816717415546755	0.0355587634981997	0.120057341185389	0.0814110667772957	0.0602233554462868	0.0509792426748378	0.058322306555391	0.102490999770189	0.0102317372396023	0.0917867143905969	0.0733906837763827	0.0454185467221101	0.0236975858149306	0.0646273208939201	0.031167853728713	0.0610421306712675	0.0622232343254873	0.0426517400004748	0.0365361548508324	0.0429769952780252	0.0238039815533788	0.0498319844571837
0.0340462520589942	0.0501916897673808	0.028572585842461	0.0498724546620286	0.0496438861791309	0.0326597674103721	0.0470396264415559	0.0297826404594869	0.0329523516193458	0.0419343132612626	0.0756797618346814	0.0359256604773548	0.0534630548033137	0.057116796042044	0.039082782822003	0.104825196350243	0.0692378423864616	0.0252915173533974	0.0871236368152799	0.0698082325291853	0.0662694091888799	0.0574320502789586	0.0352411624024823	0.0734218463543822	0.0284259792726465	0.00971494598256197	0.0337977604737506	0.0128962479129651	0.0686880714671543	0.0423688143252947	0.0446641389014162	0.0286953022946701	0.0847808695974386	0.0703668936671344	0.0514156550040793	0.0352363756598263	0.0491220409372845	0.0639436243296922	0.0247712117537294	0.0246335590550245	0.0366447813939639	0.0137053070901348	0.0814834909461328	0.0108168560531562	0.029880040181802	0.0401314546209392	0.0645835736560956	0.0771889462919562	0.0377480990645357	0.041705213489469
0.0855374581753521	0.033877729859696	0.0352405495856302	0.0801029657099037	0.0815309402296116	0.0929128974729672	0.0937292574236451	0.0822292942625784	0.144615421899554	0.0957751008864924	0.0837042492523014	0.0541560359184283	0.0618006324022508	0.10071098802957	0.110426235018553	0.124937720928101	0.110289265589295	0.116634924634882	0.04279391284509	0.0703252992887339	0.102425088703035	0.0978929067982645	0.0612349862114366	0.036265556580538	0.113765421140452	0.104124412292911	0.0864981510443992	0.0692685636098829	0.020623878389498	0.0914768983385915	0.0714035804237099	0.0409541149343616	0.0334105109775262	0.121030234487568	0.128045175602783	0.0755192408674412	0.0630187789437162	0.101605524264109	0.0786640793386613	0.0968521314600613	0.0935850823569023	0.104553664401162	0.117537121901957	0.0772226142747764	0.054124898190441	0.0677137571171745	0.0342084021810335	0.10512793844074	0.106202092899406	0.085013818424932
0.0805697520845069	0.109582863499962	0.0660081276922812	0.0722823146177002	0.129466042368839	0.0578441940994133	0.0874328225855737	0.131172326313602	0.0632232442750335	0.0234593748685083	0.114461594573666	0.0219638705978204	0.136218602502187	0.0581177476309277	0.105133815719375	0.0811488099317328	0.080263300256474	0.0692732176225769	0.0749841121509774	0.0760902615723458	0.062146542875469	0.0747089263748811	0.0270753525440169	0.0690966987406699	0.157597509578102	0.150539609712194	0.0127323276791905	0.0849567758666959	0.0245568543987152	0.0990628415937328	0.0683700520447308	0.0691298853542938	0.096196115647748	0.038873642585208	0.0212285669044009	0.103606129159227	0.131862788813811	0.0729520755315193	0.0673400408291902	0.0993942751263678	0.0939010259652582	0.0777586696990696	0.090954871732186	0.0621969180767536	0.089967171630537	0.0843988905000682	0.0744104683373772	0.0586920856477916	0.0782703886601758	0.0921167201334318
0.0222481959260071	0.106683833503905	0.0560390998008221	0.0796199195800831	0.0318316368401077	0.0686537521224907	0.157265654446514	0.113513892091684	0.0776877872853494	0.0153243839722269	0.0673412813740457	0.0668715020453322	0.087526772151612	0.0931046920270252	0.0673135957157015	0.039258533485855	0.102534896396505	0.144484056641959	0.0756058226182805	0.0499085277144548	0.0923622107950573	0.0718284962256322	0.0489687060573883	0.0754728529709173	0.0742927978233294	0.0593710541828811	0.0482788366897764	0.108556596304077	0.0410726982247295	0.0606334454818562	0.12683529717845	0.081441880400838	0.0665055009385517	0.0784638347680357	0.062761939691763	0.113543169414246	0.107093334854196	0.0655624159645341	0.072055715113385	0.0629448018569953	0.0809519439810867	0.0128275183994687	0.0622437961555158	0.0807566760579142	0.108073124350381	0.0898547552276968	0.0531362224711231	0.0599711372742626	0.0700814838202053	0.0235006722369885
0.0445338799424658	0.0631344492798393	0.0427752978748483	0.0496221116376933	0.021628768742499	0.057738517150902	0.163708355743583	0.092317425804771	0.0780925830504415	0.0525525604636063	0.0857595336055024	0.0312802719916643	0.102959639444684	0.0648160933069465	0.0818354904091288	0.0371344607965768	0.0345998069149092	0.0505726156864918	0.046251192353215	0.110017795018316	0.018295943868208	0.126213918827847	0.0793180500790404	0.0518869341923427	0.0708512953000698	0.119917208713149	0.046984274450386	0.0757408654466009	0.0646189245482444	0.0214411718183155	0.0351971187810025	0.0798398426632781	0.154849600420459	0.0421383585252447	0.0329018962657078	0.0182296144742094	0.0902904216006399	0.054363997426809	0.0592764425190868	0.0929636800945498	0.103173287888288	0.0434072311016321	0.0202935918235456	0.0635228949413942	0.0258397486667053	0.0587097210343951	0.0406516030710733	0.0642565460947194	0.0254314551365166	0.049650574008844
0.0610743183696161	0.0539432990953464	0.087489296540094	0.0917381053636067	0.117564044740365	0.0400985404145039	0.0655077579497146	0.0454015552045258	0.0340904340569577	0.0875313375042019	0.0383562760732843	0.0654542667185585	0.0496220000114972	0.0512244052432949	0.0313669395240719	0.0312529909562614	0.0681101440474912	0.0545482755019826	0.0250733545645776	0.0923411166827779	0.0273165623849946	0.122242014286966	0.0564622836734479	0.0792977713918399	0.118009183433801	0.0304529765272625	0.104571916279755	0.037045069630715	0.01948887201521	0.121323471533801	0.0854847699707427	0.066232834212697	0.0267674360169671	0.105126207292435	0.0940013651467068	0.0376373577179111	0.0441722951781544	0.0627956944199346	0.0721275772912793	0.100238488987796	0.0574730918199025	0.0667258940966987	0.0639730485120633	0.0332920662167459	0.127531335399536	0.0757900481601971	0.0811313049484014	0.106403211857035	0.0669441023994773	0.0399600632605017
0.158493172445933	0.165680838760631	0.0729664085711836	0.130982834869719	0.123816281142919	0.140492365523291	0.059611556762497	0.166486672402068	0.0993819018484172	0.147596611610308	0.067883145537126	0.159908023455578	0.112703712867041	0.163354998056725	0.0645635882392708	0.163440130286011	0.0702731379464285	0.168664680566539	0.0960154430992109	0.11603878002546	0.109615934783407	0.126967910198363	0.0836099664217831	0.203311118025058	0.0722776463851958	0.150558674470035	0.138566331679073	0.0310850418993139	0.116047295903545	0.103658576659266	0.123140161742456	0.0927090128331027	0.0556405343018963	0.0985135339011656	0.115100571649115	0.172956790319795	0.180790111920799	0.153294678584988	0.13323512656101	0.129329088106582	0.136014814900334	0.143751398956149	0.132263477195206	0.0898242010012369	0.107077974644503	0.125560925605751	0.0857146233267218	0.0236254730154594	0.159120736058215	0.143805285333641
0.0777585735035115	0.108197673567744	0.104204615609885	0.154880334571706	0.0602333514555018	0.143408054910449	0.121665370310241	0.114385951301604	0.0750489914076885	0.033316837897535	0.01454185161364	0.010359448749916	0.0836644314218731	0.0206537492813481	0.0624248735652905	0.0845858291575805	0.00426306628528117	0.153598948210838	0.0364672026890602	0.0862882128692819	0.0386438331322412	0.102478591883115	0.103291977574372	0.148293695924777	0.129390130165855	0.178575340501257	0.190755802699944	0.121060393257686	0.0963342952005276	0.10802034840044	0.0714328038519069	0.0560784329774299	0.0759341766155379	0.0243375707735448	0.0312304124829104	0.0568695683709601	0.12506839354137	0.0660157238742516	0.0504224378037447	0.0793081837359676	0.113013675635534	0.0714383429105141	0.0785498689042778	0.0935554641664959	0.0485465665996227	0.146299597153753	0.0923808664509454	0.0543516904662532	0.100906151352379	0.0742779344762427
0.1009704558582	0.0708648312712286	0.104531916136233	0.104696142837514	0.0980285251657863	0.0620806138968301	0.0511068519564594	0.0572443625899529	0.0879098062500066	0.0429352053185495	0.0441249908903733	0.0470489869316067	0.0191931583100195	0.0672558574030017	0.0347310506917433	0.0693392457948708	0.0180113461560838	0.0425519664894703	0.053288754214517	0.0764709730069613	0.0235102408392981	0.0124349078893131	0.139018289367192	0.0334061104378959	0.0727246363106238	0.0329317241013662	0.0224425911384448	0.0814870832842237	0.0472929157496807	0.0148585667242172	0.0117436779189666	0.0478213477709328	0.0889179245629136	0.0617858770249399	0.0874624560754442	0.0150246158918165	0.0592129140458397	0.0397069100115899	0.0492149490566799	0.0467105652563572	0.0713699389413218	0.0934203061591066	0.0487652194567819	0.0206881831067134	0.0101965020982716	0.0486769892684552	0.0427596662264955	0.0488056689141671	0.116227569374235	0.029612173088453
0.0361019084797466	0.0203254764728038	0.0509823282465574	0.0554407889058309	0.057417757888563	0.0654453753595111	0.0267588259042619	0.0707315197747405	0.0659375058130052	0.0347223853908124	0.083511937770602	0.0173746982021847	0.063338423224887	0.0298452091656745	0.0563391668888288	0.0548910330108079	0.0428254129656738	0.0407953598392116	0.0628958978907477	0.00836012035915452	0.0242698091447913	0.0882526861793441	0.0108501445007359	0.0798801074557177	0.073290912211545	0.02628587486269	0.0588372659018011	0.0937262877097029	0.0225350965384743	0.0449475339130602	0.0227700528325122	0.0436519710021312	0.0427001522512848	8.01404709898426E-4	0.117244636957254	0.0462861103070943	0.0652336365283686	0.0209057447643687	0.0895107393576983	0.0727386434584492	0.0397909150194526	0.0202312388051993	0.108274913383704	0.103004956479707	0.0649773033318396	0.0241147266337253	0.00687853496232446	0.0332113722078843	0.0177789795677705	0.0110585579230285
0.0679963860449671	0.0464498966087712	0.0640113342459482	0.0895090670092567	0.0589531507050709	0.0353212685145844	0.0244158258237045	0.10327023101214	0.0206071887868312	0.00277401624311663	0.0916244819314936	0.118337888007835	0.0812890742156048	0.0567021868723279	0.0682847961097124	0.036868938173906	0.0208666213963689	0.0436400662960289	0.0132382365119426	0.0220009814785905	0.0233878059248532	0.05972617451623	0.057044557557413	0.0305312167605682	0.0306431949854874	0.0549910253899389	0.026292530706077	0.0380932739981549	0.0653474202959145	0.0500646186315233	0.0347837334652421	0.0316777286872396	0.0268695225896144	0.0418954676500693	0.0200097253592972	0.0264866891006351	0.0755169928084137	0.00989491699762985	0.0308398682780131	0.104072942171969	0.081782842806044	0.0672790849057417	0.032347510439314	0.0101151492106767	0.0567064519888702	0.0784320138940299	0.0609567367554375	0.0511595218373134	0.102467364987143	0.0532434963147472
0.0732300066269975	0.051956097295101	0.0175596955874138	0.0254951534793027	0.0327840945453645	0.0315014824801254	0.131349711529016	0.110143342438995	0.115404209785866	0.0597353608612395	0.11774079482742	0.100478538960914	0.0491066961070402	0.0150395454939253	0.0712828178782587	0.129171885414364	0.123775813730808	0.0608581480823234	0.0559467884346483	0.0852524471307774	0.0737489566506002	0.0733291414118153	0.141511152711245	0.0601353150054384	0.0824366268834266	0.0157277860406551	0.0652896400044601	0.111535880793858	0.0490046307642706	0.0594429296871958	0.046202078440383	0.0826766017298322	0.073095915002119	0.046872609666911	0.0685832587593311	0.0849003461080813	0.0273933082192513	0.0892861973061016	0.112937988321778	0.151574305465768	0.0517819082011565	0.0923702994374777	0.102366411490169	0.0534082327308609	0.103063627641402	0.081456545613298	0.0541716687858931	0.0368359709344833	0.0446806765191755	0.0496528508578135
0.107805927038812	0.0341290964254784	0.0389519625567801	0.057514070961024	0.0425290053346948	0.119552716227698	0.0742568385473715	0.122667550920796	0.0771027347225923	0.0156909733328171	0.0204756439218316	0.053677861901567	0.0641469212308564	0.0465973757596852	0.100834074682284	0.0475353068623734	0.0500283425336891	0.0431952277997894	0.0238201379729905	0.0626291009770163	0.0916846516055555	0.0666518864683334	0.0607757416357892	0.0516448563961958	0.10888690233992	0.083836764837549	0.0041745913838171	0.102005481921231	0.0674508274341094	0.045998464378891	0.0164275596573966	0.0521996567759042	0.0965025099698764	0.0718370403766874	0.0531549656311514	0.0564205759144835	0.0958123003611567	0.0200595050954315	0.0245152190993636	0.0465398506943972	0.0603417289969098	0.111645029193166	0.138569392084674	0.0695885409286019	0.0102966383029862	0.0389880926548017	0.0596014356798131	0.0852006737953644	0.0888975641484923	0.0414767217154804
0.0695878619216778	0.0825710236592826	0.0687308201138012	0.0199995466564647	0.0420274327756627	0.0556052896070158	0.109460638354927	0.0220943302404352	0.0346973754186696	0.0583504914826645	0.0388173017336621	0.0205567679582565	0.0320563395638458	0.0119427725346448	0.0569535652948549	0.0365531307802235	0.0102027976846397	0.072047153638961	0.0332025232181149	0.0384708541349643	0.0539207819275138	0.0333601327373577	0.0057526330796271	0.0754732909447203	0.0693484089101684	0.0511995801230635	0.0674159192241744	0.0471417168136462	0.0381827282739149	0.0573655515429121	0.0378881159342265	0.0604491655333504	0.0704687408652617	0.102401494716697	0.0719703479242118	0.0422439501370232	0.0786048414193569	0.0181307288056134	0.0729370983868299	0.0586185841016123	0.0333005971876362	0.0311719528006928	0.0443687577036556	0.0130105028809753	0.0412269415927061	0.0172889192240127	0.00940251182368419	0.0311170627851384	0.0522947565754206	0.0558070892931042
0.0944904570848689	0.0308255961543967	0.0617894724840405	0.00517052545439726	0.0536999145261815	0.00896469327198422	0.0144468858898554	0.0532064529499931	0.143096153522561	0.104643027833414	0.0121361276165598	0.118298139417703	0.0901515383417344	0.0983441777670981	0.084597878716634	0.0493838026729828	0.0830063237136473	0.0397764454261444	0.0649151714797335	0.106555256968701	0.0584354845802981	0.0285988355814096	0.0388976728579192	0.0423653858472893	0.0827470042804705	0.0893141773378477	0.0794242039990808	0.0651189847773888	0.0774154739770706	0.0393658518080458	0.11673646288331	0.0137321156860292	0.0283932073424648	0.0125332353416505	0.0321567490561375	0.0398799333315152	0.0470629209091807	0.0127139120331093	0.0693254031082114	0.0972269908328979	0.101591454998888	0.0908487137127389	0.0753722098846551	0.115628312196722	0.108924904356698	0.0499267831355676	0.0119691488178904	0.0768649119364597	0.111001320219654	0.0824199679806882
0.0362533260107387	0.0454574043969077	0.0957437735575181	0.0370869873176954	0.0444382167042783	0.0762426302650223	0.00403186756508507	0.0999111977394783	0.0433748949373068	0.0601263662966273	0.0565813124575995	0.123066729058386	0.070186071371862	0.0449586889067645	0.033778567757069	0.0936566053729474	0.0507775023226342	0.0949446988647655	0.0346740201175823	0.0524154036576463	0.0193869998792619	0.0656022837453161	0.0499200693695842	0.0831031215188846	0.0212994545286611	0.0828265680337589	0.0617233178901873	0.0606166293000939	0.069555549414927	0.0804745917689857	0.0161060857786729	0.132909786125906	0.045585675864688	0.0367924498797702	0.059866189456624	0.0702144458758452	0.0627056515467027	0.085768870111474	0.0657339976667394	0.0416409918805941	0.0766611221923081	0.0919032963866607	0.0559999733718258	0.112108689575017	0.0366832091209221	0.0481222358233592	0.0912586192524766	0.0567266197557769	0.0342100361385632	0.051292601231044
0.056055908503462	0.0583295634182084	0.0931891729409989	0.063507715531388	0.0998823799981243	0.0281365037187103	0.151807348879209	0.0601514483194844	0.133709946168679	0.035307691055828	0.135414051004149	0.113531434747649	0.104339525026011	0.181104163874092	0.124624263528777	0.199518687050934	0.155928797651139	0.0415195944936713	0.155715978112436	0.0728975956666178	0.0796418061771781	0.153759847415692	0.00962794487011392	0.0281014670299826	0.10386654452751	0.0826068373792563	0.112036125716221	0.146332011777996	0.0701911541110103	0.143909974494062	0.0497004379943246	0.0781778679674145	0.0261903173704158	0.118019543303385	0.109995472103523	0.106187859544564	0.0805946472503305	0.157937950464802	0.178323186382851	0.105763971648293	0.0708614664626312	0.186811989724173	0.0472162340477086	0.100519291185584	0.101226431240104	0.0869808554518067	0.0837504457110797	0.154560683731544	0.0911924382161627	0.157639186886612
0.094781263886552	0.107669940987218	0.104077916951484	0.0647235678731828	0.0634999459500683	0.0535718708399417	0.063530940679359	0.0890859733720865	0.0600766128425446	0.0840799648229196	0.0585878871183498	0.124763455350365	0.129333858863393	0.0257086278181567	0.0616456562179075	0.0913481470597653	0.115207269697911	0.0553197155271473	0.0871985373142262	0.0739022725279839	0.0776233051738098	0.0498895488065326	0.0884015037084528	0.116410981417539	0.0613285764854542	0.0956990339324369	0.106352551060998	0.0811319080401866	0.042052110310334	0.0524983454052985	0.154960304215209	0.0605621429711585	0.116542483581076	0.0944305047130216	0.0661199087742694	0.0834663407168207	0.0432032923328778	0.0647789327885062	0.117293767127762	0.0238149437491287	0.133597211664169	0.120048979119085	0.115420127504446	0.144595041223757	0.0424421494649658	0.095158830058788	0.0699784455030154	0.104463368011961	0.111479278481315	0.121363801741378
0.0552981068208825	0.131311827151222	0.0953180126688938	0.0327254810799566	0.0269417415901033	0.0513541662367378	0.0883651270380511	0.0716162434583309	0.092572781891643	0.169878289710319	0.107697531421124	0.0795733892788098	0.0456900149091254	0.0725333072885726	0.123403393365935	0.119877124813119	0.135645549746168	0.102072798432742	0.0865200188633989	0.0968065358984991	0.0901171513599853	0.069718246913245	0.118499677309188	0.0985616146832315	0.0632917393521303	0.109061328904906	0.0550571092650141	0.0501119472471795	0.157203586872625	0.121737408875118	0.088449885075512	0.0698605600711947	0.0726443531876291	0.0985826206308445	0.0601400323861635	0.0379673069818614	0.091370502088285	0.125254721167643	0.0615170089200133	0.165419395173669	0.0905920583438664	0.0614760082476611	0.11078731646265	0.0710709574973667	0.0614076972722191	0.0719044601701132	0.123299991005831	0.0271423947517182	0.0700692105371145	0.116625466261037
0.0714173963678487	0.0863478535052308	0.0462056173327053	0.0698216022900513	0.0665053766876423	0.112550917071786	0.0313762412360181	0.0139330116909656	0.0749781687850564	0.0210892426538728	0.0270678160224352	0.00906297117914191	0.0407081876876802	0.0562277174441934	0.0358776529975837	0.0463186660578055	0.0987830344703077	0.0146757454919667	0.0613480392251268	0.0536214648912663	0.023480755116925	0.0875747610886453	0.00944438626302895	0.0741503018613417	0.0644626135066474	0.055391044512189	0.0544158653443249	0.0747936312785255	0.0884044873570053	0.03812146601002	0.0142005697495452	0.0278278311357099	0.0326695254122033	0.0660450565209305	0.0931522965854197	0.0173676888716483	0.0224537372683948	0.0246577647019198	0.0451734080863344	0.0686694026483186	0.0341847491004863	0.0684075228141473	0.0713985509700918	0.0106035674706475	0.116086522402394	0.0113060604253603	0.0321821993364437	0.0174432442756363	0.0375169237791587	0.0597076287718915
0.0334417437188748	0.078979400870864	0.0607608356437606	0.0333445218682965	0.105087263995651	0.0258214262676803	0.083522602117382	0.110927630519878	0.0674669435508457	0.0746126123807135	0.0508291683239194	0.0647070378664099	0.0878200705136736	0.0858871485356551	0.0270318455991984	0.0588431901467931	0.0363720062366579	0.059998582799317	0.0869640257379475	0.0843472445898673	0.0496679895754044	0.076143574440472	0.0619422441787339	0.0804347862337465	0.0222821353959085	0.0984725468468253	0.0475550932361109	0.0758228577469783	0.09220410355181	0.0565879654898221	0.0603417345171358	0.0726530927547128	0.0682392042836616	0.124393652322265	0.164935221310187	0.115456806094853	0.0996105054603243	0.0898070853047893	0.0803171166112365	0.0222248987838087	0.107780575057513	0.123417306911408	0.0597102467466341	0.086204054893814	0.0945119680445926	0.0694287385942716	0.0805923130730549	0.0864522347933378	0.0103105575173722	0.0418587669347796
0.0771088021293892	0.0241882599122728	0.0727069861067401	0.0708746389052424	0.0868145315183766	0.0352586063054185	0.0543115490908397	0.0651960749160599	0.0420828358606796	0.0763351016686741	0.0289095188190914	0.0159467206106832	0.0215017460888419	0.0393561644601198	0.0252416070193045	0.00883260774428583	0.0346048236010196	0.0565226690698564	0.0423708933091019	0.0362012363704669	0.0657246673531795	0.0774808694989292	0.0196274333322445	0.0536734561088375	0.0351628464084087	0.0456900509147188	0.0459515892112438	0.0398891910715786	0.0589049274896634	0.0530939939954135	0.0401539972153931	0.0954266203330978	0.0797917834797049	0.0536090645458863	0.00804633296275365	0.0473195223524858	0.049153019538183	0.0730459695589291	0.0784690962054266	0.0678216936691528	0.0592783640672691	0.0548413354284733	0.0827503830447672	0.0522034602988547	0.057624040900559	0.016446128680528	0.0278747582847099	0.00902991224455703	0.0673820746966736	0.0548444411426154
0.0917731658312788	0.0195569724695711	0.0825360805039857	0.0496569592179636	0.0714439547534066	0.0288487023682451	0.00939771549726895	0.044991404697872	0.0301420178470375	0.0381463033323873	0.0512112219836561	0.0365206192549836	0.0131843244306789	0.0275818554451527	0.00750184456774822	0.0235446419428052	0.0287404643206421	0.106384680460973	0.0144593976752721	0.0589791633644976	0.016972609279717	0.117362233266509	0.0344424519171287	0.0740168778659388	0.0554917616047623	0.0503125286455541	0.0452035390830253	0.0529103412440753	0.0129338451451896	0.0492260412726486	0.0430018630460181	0.0262061424088957	0.00798050481179665	0.0333593313518032	0.0541073059737601	0.0778611089137401	0.0794895221452287	0.0377371189344417	0.0136009239730827	0.0470136989245145	0.0452608884408035	0.0438309704009337	0.0210174831779222	0.109295110994996	0.0209485331510328	0.0305111846495822	0.0741250577449387	0.0327858569960052	0.0630090058186608	0.0168699621429578
0.0426307637869555	0.0463474768249483	0.0612787367554685	0.0615332455737295	0.0571085650198921	0.0216074038902826	0.0576857711403401	0.0865866851121233	0.140524073176317	0.0400055708964764	0.0650049858902706	0.0991658832976906	0.0668322661369641	0.0828062400659189	0.0340167820053485	0.0411410211103662	0.0415355328756717	0.0792373457857871	0.132245840695992	0.0353728526628543	0.0924082470631989	0.0279336859541307	0.0979554849917027	0.0713461779823734	0.0302897543008061	0.0299327166636325	0.0459463928571084	0.121046285628566	0.0906828378920747	0.0405370392597227	0.0912022774190453	0.0309201090145701	0.0336042039908298	0.0831982097347064	0.0613013396456032	0.0610176119921208	0.0521338392877102	0.093921439733638	0.068497791689153	0.0263561665702298	0.0895338993115596	0.0480052918316012	0.0246476291826131	0.0203925928037983	0.0417625553555455	0.0222451574536887	0.0658606971083703	0.0723647183353824	0.0339427588551099	0.0907391988343544
0.0559681622850813	0.0867862024500116	0.0458674668112405	0.0998587500783992	0.0227467293300114	0.0812644185829475	0.0587995291674389	0.0964801908099569	0.0883210256082056	0.0423821265971035	0.0692827517652446	0.100223557876232	0.181736399928808	0.0635427674354352	0.0512195821395392	0.0980848598677754	0.0440566327425792	0.0369888379054074	0.0218746149253833	0.0223625064925765	0.0325881957177467	0.100717482184981	0.0482490394122238	0.0266364104897131	0.00904418047165054	0.0858323741726541	0.0396057281041834	0.0517143961243221	0.0468361036313622	0.0221854561833873	0.0329892076129452	0.106098060905946	0.0461011989719541	0.0903301660485848	0.0266748246594893	0.0622017200653808	0.0814459127698431	0.0385704445477946	0.10533259291341	0.0236513705130379	0.0720979773885343	0.0929692880412311	0.0688756383083032	0.0671193392111163	0.0494890187143471	0.0955323834120891	0.0708193576419583	0.0894862611222583	0.0305963814678027	0.0359959885078893
0.080360861790529	0.17348669413466	0.197318281668096	0.114901044371531	0.11792658767314	0.101121074029926	0.099611206916851	0.0122544366632623	0.136931646910526	0.062111554552422	0.0859434524466157	0.14312269105729	0.0565406060470561	0.0733379319479715	0.12039067713296	0.066959653262965	0.0558409248617186	0.0416506951290299	0.0912927035227614	0.0433180283965579	0.040907650884636	0.0903786372052923	0.0564717902780866	0.036048756703272	0.0712669132248492	0.0819547564028013	0.0889450155162081	0.0489031856231637	0.0495053314539509	0.068274763963934	0.0812369077602348	0.0957482754591027	0.129274675018615	0.0895141989229563	0.108400094596244	0.109150821240337	0.0248320611539767	0.046254316420598	0.119728871796046	0.052942270834253	0.068076236342989	0.0201255276706938	0.111428029212778	0.0782668164603346	0.112289111910212	0.0612103052951192	0.0621943205943221	0.0909061186380631	0.0652398977681702	0.0550999824859954
0.0898279909236236	0.0672688538178331	0.0345266874097646	0.0851360900467353	0.0721469258716912	0.0786676505873221	0.119107954942416	0.0718126840868694	0.0450013163005106	0.0299959362386524	0.066070843716445	0.0350003611653952	0.0515388432271599	0.0838583247435638	0.074333730537022	0.00948129397879915	0.0855710119208812	0.130402911747965	0.100184725428413	0.115572049861563	0.0257899714280472	0.0621727055670549	0.0642412585806489	0.0757547381562997	9.35722607957935E-4	0.0704268960848396	0.010862852118051	0.0587163303461039	0.030542531828303	0.0824098795522169	0.0683696469709307	0.0707371927420936	0.0370414368358032	0.0564699849439417	0.00667743237493829	0.0606197940834395	0.0382032635510855	0.0668737816472293	0.0920838252559102	0.00946390066615431	0.0972874973106761	0.0485129076520063	0.0359721501661174	0.0392022146560625	0.0945533886578948	0.0362372573452023	0.0304151589177831	0.0795559987056891	0.104748253787303	0.0718613502090136
0.0642927069740029	0.17272096457376	0.0616392615782198	0.0988927603313271	0.0236655030980222	0.078932174995375	0.0730606536245509	0.10249088379177	0.0423246154355316	0.0526093344350154	0.116106773358159	0.0924020753934412	0.05628421642518	0.0699235356481728	0.0998588921513092	0.0866111003644573	0.0556545296728928	0.0483588219006636	0.0943837014438738	0.0787989962405975	0.109941542971026	0.0590995050891985	0.119056712079246	0.126876563561969	0.0620465026999081	0.0725217267440076	0.0965257196584123	0.0397217128144507	0.0988287715280753	0.0455137090798728	0.0580437296196144	0.0372454254421545	0.0138966395140282	0.101414991691018	0.161541478635906	0.110001677265544	0.0904698848771734	0.108757210507315	0.0936177004873128	0.0603717440229533	0.079471563697069	0.0644383391970231	0.119823907036852	0.118121585886818	0.115844635528781	0.0932406502208629	0.15733035397205	0.204426046774892	0.062415041963272	0.13822392474645
0.0499868962178289	0.0226415307812546	0.0367255643038187	0.068048470080702	0.0476113040307803	0.062108104569907	0.0313958166503983	0.034866921430677	0.0602876543778119	0.0668347149354563	0.0539973324301457	0.0521504905846682	0.0527266241797643	0.0516813953373097	0.0869645426791169	0.0789046217386289	0.0425815318282746	0.129286971609826	0.00976076439145527	0.0444331169699201	0.0722065413821968	0.0791746174019231	0.052232958980055	0.0333973093803513	0.0907711117860661	0.0979711276231778	0.111447699952724	0.0514710966765475	0.0188713936234067	0.089718709845156	0.118940829048464	0.0217071645245289	0.00755616486350688	0.0559740330584218	0.0705510766544424	0.0627135163714171	0.0882051824089112	0.118635630767473	0.0631646808248352	0.0783273671238636	0.114012122924442	0.0549752992082126	0.0710201603543621	0.0950759627094678	0.0236912732354553	0.0272948659343035	0.11913092712661	0.0288539344646462	0.0365763697610192	0.0363846443788585
0.0249922589179195	0.0278615706933958	0.040859040022733	0.0366728420246972	0.0725496735530549	0.0976839793297883	0.0102320853085468	0.0956964503118235	0.0687706742998395	0.0886403657415672	0.0652578818985515	0.0212693746483121	0.017415579463345	0.0262571352414234	0.0252888927379756	0.0200903791808188	0.0302850280070037	0.0432164814847026	0.0606434520565452	0.0670493361800913	0.0930595765760972	0.0334287954492725	0.0421079382299846	0.0445484523702642	0.105304238355751	0.0542993725019084	0.0672135812242028	0.0152734076974283	0.0557799014844039	0.03625953509223	0.00436500954915112	0.0387545165221297	0.055983160683978	0.0466841698413595	0.0831584420471963	0.0464317737579602	0.0813313127164317	0.097860710407543	0.0645596752645372	0.0689667584005425	0.0413121342371077	0.0675878375771337	0.0219407030442349	0.0544064826623712	0.0709885292313378	0.0730983827361899	0.0700505846080481	0.0298199805297203	0.0102087561370524	0.0302453323519415
0.0636129651670735	0.048078691978896	0.0712452223139727	0.0629184347914107	0.0331707131781787	0.0305549338870042	0.0339040406520595	0.0974305619739848	0.119824799934039	0.0528755980225595	0.0742909242742537	0.0788140228828043	0.0643913344116303	0.111534987508443	0.0393299434360857	0.061638865584961	0.0161252902778195	0.0231596949405211	0.0443168101591536	0.126358935620422	0.123477971416087	0.0543740680768627	0.0787944042312302	0.113696672489752	0.0836843853084224	0.160107978646033	0.092852084167067	0.037564836996363	0.0930223126268465	0.0551206205554446	0.103654365382634	0.0926917597562464	0.12439681351586	0.0942199961045053	0.125028298968283	0.0825902904136273	0.0868209711025585	0.0604116652033976	0.118548892135829	0.060342988737019	0.0449664332863259	0.0428783535009881	0.054785796808484	0.1249763980955	0.0906871309745732	0.0287979328226771	0.0879921875264708	0.023553687858895	0.0944129750598746	0.0669372708471745
0.0339732922757318	0.0761497790855693	0.072208962671046	0.0587595482096867	0.0421195917156161	0.0446120966072737	0.113378746138266	0.088924726412467	0.0275953508767256	0.0362152774703122	0.0142362578795827	0.032680633349949	0.0979860732829992	0.0541922060129912	0.0193510215469287	0.0350183623037286	0.0195228734767458	0.0363132210102767	0.0920788850186676	0.0214024098795535	0.03820397461193	0.0934572781688045	0.0326470490362253	0.0848275576872113	0.0362690409563101	0.115303818492582	0.0730608789488246	0.0514213154830144	0.0183553649993163	0.0892484718524995	0.0124531696254544	0.026664673773832	0.0465579294269785	0.0350584832835107	0.0373352995968749	0.0657961018026646	0.0485576291588025	0.0988061877515073	0.0419838058840787	0.0581620254404401	0.0454671803891576	0.0260747235094622	0.0617494673346823	0.113491232542282	0.0613369517390309	0.0437002714667255	0.0758309138515962	0.0391984047641009	0.0276858273025117	0.0394425432030504
0.0395950257235994	0.0507820300236316	0.0103070499749205	0.0588374651397645	0.0461224153305462	0.0130419533266641	0.0294039075541222	0.024568599969345	0.0605706358272728	0.0782048537246494	0.0728613954922852	0.0457855496268987	0.0204018907794027	0.033533645585856	0.0310368278774104	0.0428072680016583	0.0779823649100827	0.0372233410435039	0.040229144087107	0.0395656083110505	0.0575437537372155	0.0306494834894114	0.0216317653757848	0.0498015994257413	0.0871326476203524	0.097641853597757	0.0502914071857788	0.0110176261420344	0.0477333995564542	0.0901420540939921	0.0764544372548938	0.0544055454438259	0.0100493063150697	0.0483677663557725	0.0659140809615078	0.036980107047268	0.0629989125960959	0.0637452069525859	0.0460539903627986	0.0686617175109464	0.0499310177146684	0.0752446574159202	0.105421079940582	0.0872490540669284	0.0220745187246925	0.0380149552256749	0.091659407943347	0.0809497848931163	0.135803123975239	0.0443182785990713
0.0986807716650007	0.104617476426304	0.0831249445357108	0.150998558183354	0.0822499664691603	0.0779054529115889	0.0335802835763696	0.110239108295706	0.092980775338921	0.0424923502337315	0.0312389596185404	0.0318710806151662	0.0927296068482057	0.0769981859547749	0.0234704773117144	0.0708114273073301	0.0586286609387661	0.058999960721364	0.0655730983391795	0.0439329126574872	0.13182352788254	0.0655312329605395	0.0630372638406157	0.0607786550359713	0.0573249104909777	0.010149442007555	0.0762132517712064	0.112618930221284	0.0317511731880174	0.0383797253192164	0.00868258471766035	0.0483435040710306	0.105994697784488	0.0434858175582109	0.0451803046017377	0.0767633028902576	0.0724068812633965	0.00658744963939903	0.0532761015090631	0.0890172626234356	0.0799541049116886	0.0336573623494474	0.0212752535428282	0.0639796442578141	0.05090654054129	0.0353647595539543	0.0723353088111484	0.0621851553122134	0.0382247283101625	0.0913719076300862
0.0995162443149901	0.0899764878664493	0.0420757951553779	0.0344056634606903	0.113305160189684	0.0444851001016217	0.0530791673399094	0.0741452514292979	0.0227593408636402	0.0300660610205989	0.00679788266431379	0.104517096594202	0.0422240543538159	0.0853857451052961	0.098260863947243	0.049118438595048	0.073886839838859	0.0463174286791666	0.0456140810511634	0.0659063020674063	0.0859610030925012	0.0467501466312064	0.0350610491484354	0.014188127942851	0.026870088469564	0.0455250425623843	0.0619413343669201	0.0804145921018126	0.12489534487469	0.0842266260858655	0.047134473678153	0.0617653466683836	0.0989780006584999	0.100514516575239	0.0322475928785173	0.0574225206049229	0.0642902007079812	0.0306385249073254	0.0976768098275128	0.0645033187421595	0.106838754847574	0.049528036994737	0.101336664543316	0.0369405799228789	0.119059243339575	0.01456580980614	0.0998400387812033	0.0437680809402873	0.113523891228983	0.0614416372840967
0.0407911093626074	0.062727468345319	0.0694171962209776	0.0724937770704783	0.0568633795481389	0.0357479810639821	0.158239561439899	0.0320695935111407	0.0501629967802264	0.0665015609157451	0.0426432487395895	0.109149263360423	0.0648103534504249	0.0654631975297976	0.129660085622488	0.1826327421188	0.0827690472603038	0.0805941649505533	0.0822642719240617	0.0895777481258627	0.100446076582566	0.139251191417462	0.0720624891163468	0.0842905135397958	0.0359524798922856	0.0689547091472706	0.0722374433355126	0.0835138420942499	0.0948648494432627	0.0266386112787048	0.120486863283524	0.05134952049662	0.0909068693020176	0.0602859563019987	0.124160223888795	0.0320311150105409	0.172570995476168	0.0403139317384065	0.147073907577211	0.107519875110648	0.0434037326540437	0.031541409802615	0.0397707939251859	0.0989569003117024	0.0201855717547109	0.0320442055307851	0.0211815880000273	0.0704359146654844	0.0869543287167614	0.0586028120199159
0.0679490954216147	0.0890243510764566	0.0609598001099216	0.0626032172939195	0.114722262849567	0.0935253322709746	0.023314889338826	0.056771501541065	0.0751565862344479	0.0538007853132694	0.0379947841722584	0.0696378467274973	0.0146127306398645	0.0532925014467608	0.0546501298353316	0.031064893960627	0.0468142992961082	0.0125428123615013	0.0283211086492419	0.0989126791160537	0.096223147735004	0.13529028133421	0.0269826260561588	0.0317483108489523	0.0560295310947397	0.0806620020788283	0.0908757233632091	0.0966134873237362	0.112070122956871	0.0857817986778017	0.0612575764678631	0.0626871966599528	0.0383222621114164	0.0357087540428688	0.0723170677031896	0.0471946147052819	0.121177450695119	0.0784174581273864	0.0763495191390779	0.0962788408679592	0.0847741569651984	0.0235997206602685	0.0342886687657716	0.137231110157837	0.0537522779048094	0.0556115293217845	0.0453945936655303	0.0364987595840126	0.0711855614373985	0.0867519271530846
0.152798051310393	0.130783685712716	0.146660990136173	0.0908619090319266	0.0601793912655171	0.0822190170176183	0.0792555888423878	0.0597639941929428	0.0804031909149009	0.0137132330096313	0.0666481851581347	0.0956541070900199	0.060044521368069	0.0762694439558137	0.0497962463201247	0.0935587972616819	0.112837730996577	0.0513108120975697	0.0452407856177951	0.0637195708228053	0.0507869236577773	0.0986494390330655	0.127561348690213	0.0433787496714048	0.113760601802329	0.100152816697138	0.0685448186561479	0.0892702957995169	0.0617410332086571	0.0711650368406966	0.0952904526391957	0.0179975826417578	0.127317925276759	0.112821276789099	0.067890920420174	0.0908698530912123	0.0813439187005409	0.0439530218712291	0.0546525015325667	0.0801720930888105	0.0417084096013279	0.0784155166844229	0.0998765143453555	0.155648723988403	0.127528427538212	0.0724341565128124	0.0254154896666565	0.0684609346981832	0.139273792787019	0.112335282408064
0.0555831820556083	0.107095583396273	0.0982376285086061	0.0600961404241113	0.103099641000023	0.0954236000282111	0.082538315764513	0.0281919078498671	0.12198243387085	0.128891535259157	0.191299958136553	0.13517896072485	0.0412119054333866	0.16235141939204	0.141556830009956	0.100685616295052	0.0721461421642384	0.131033352330945	0.13794534233869	0.038618822546353	0.0671251659309383	0.132023128732323	0.106139722971919	0.162117487700379	0.0559263545873594	0.0524030990223718	0.118027117177233	0.0566801038775618	0.105340897611384	0.0854215416617992	0.087611940139578	0.0367609507013965	0.151671248170811	0.0511304321236551	0.0717835879472808	0.063284171300183	0.108897513638152	0.026633841334907	0.102455698519796	0.00922945925487407	0.10547765775018	0.108043521330192	0.0935168939376175	0.053542033002342	0.161706509227247	0.106459556448907	0.141958202861372	0.2016172411261	0.0544378423196401	0.130246133429888
0.0573353570569679	0.0339321571830159	0.0690010007962703	0.108650341852177	0.0735799357810973	0.0837636171402406	0.0925062693539611	0.0854546001746805	0.0384714287512642	0.0290199072480668	0.0210001739547105	0.0235140846811222	0.0334507470558724	0.0487463782072925	0.0577955551489775	0.031846483922404	0.0501813266108231	0.0903658041249432	0.0488175939849938	0.0289550990802392	0.0122394560367024	0.0485669603205513	0.0580288043774508	0.063283705132372	0.0131000235397689	0.0755640145559843	0.0597290903367614	0.0164463518694275	0.0508685112442747	0.0618017392536464	0.0391966467449787	0.00566393007857759	0.0341979593233822	0.0217432011207319	0.0363820662873137	0.056706478252563	0.0599942524735995	0.0191996629665757	0.0384634983322423	0.0261556672394569	0.0394506269107324	0.0384799573360276	0.0279806035476006	0.038999935882474	0.0229676542737965	0.0292610194251704	0.0430663867391658	0.0541953585570573	0.0253864102444607	0.0556343176787394
0.00971175441029565	0.0789237439216622	0.0263821308121179	0.0667996013406944	0.0825836234698266	0.0310382096235157	0.0982638009011259	0.0277452476470149	0.0450059801226459	0.0797026818695908	0.0808030546173225	0.0500387476738627	0.0155218250153848	0.0711771289376707	0.0264368207495115	0.0525820595794516	0.0582098404999885	0.0723590977742322	0.0325490229570894	0.0298396527369855	0.0190584371952424	0.0632318694288133	0.0176965923037233	0.0402234055366785	0.008359433890995	0.117338435909605	0.0331089665550301	0.0420837829220295	0.0200432567364199	0.0649907841571172	0.027713696904695	0.0122487338731611	0.0381436398504155	0.0630143963883805	0.0615320715682367	0.0269730375370826	0.0454655963841543	0.0485439708651239	0.0920916790311617	0.0463477233810594	0.0598798438081814	0.0597424389330734	0.0261302629303309	0.0341014967987184	0.0496728041177967	0.0977189043170276	0.0486356780687783	0.0379114949251598	0.0426903582971706	0.0507482961331857
0.0204576601184251	0.020432930057018	0.0353480672060652	0.0745482093891411	0.087496273946907	0.0467612702238091	0.0503287624242011	0.0432867592158676	0.0455398253594917	0.0585157871558813	0.0657593499243849	0.0748630221303161	0.0340402507201871	0.0878795001898879	0.0162594472881371	0.0589673774488276	0.047756216642967	0.0763797834926416	0.00694642972832251	0.0634570666647876	0.0411656607169544	0.0341497288667652	0.00795662866812754	0.0532746595212968	0.0257149704876878	0.0618267197452081	0.0284658481638963	0.0156323759154355	0.0761032099884131	0.0677970688999112	0.050195825782774	0.104938669708818	0.0444233863705428	0.047368873164934	0.104203753610311	0.0333990613654935	0.0324174543598429	0.0649126598832457	0.0586128085363771	0.0319951353910387	0.0175926929509953	0.0392620652516765	0.0511786358766869	0.0168806101552432	0.139842585433372	0.0545399743778092	0.141733251589632	0.00887881544992332	0.0680426462633406	0.0161250834203284
0.0295414328925234	0.093245876120839	0.0131343700109874	0.0395885724716477	0.0648710560879966	0.0629943060504551	0.0536328172798163	0.059747073296149	0.0470565870973448	0.0252206533281357	0.0769469861106489	0.0572554247163088	0.0438348759978536	0.0355647566815762	0.0891361158434403	0.0633517669120838	0.0166529320172265	0.0162614707918629	0.013285366507135	0.0526376790269991	0.0161522674102066	0.0744521879351695	0.0760357023431447	0.0521942671501737	0.0929355517820785	0.0142173393510685	0.0568667715212478	0.0979996924551649	0.0495457060829988	0.0956140096957517	0.0169862606218143	0.10629853260375	0.0539872952683777	0.0554130354274443	0.0246411325628937	0.0256710620159315	0.0558406363243731	0.0663425779468239	0.0431050200623361	0.0423698336256741	0.0421566678393042	0.0578973960276462	0.0768395627650874	0.0653087512020403	0.0347054613104869	0.0577927086768158	0.0397869032767442	0.0169961875930552	0.091831025324393	0.0898502177955541
0.0569684012456704	0.0370796429123286	0.0282250372393253	0.106855595468644	0.0176547316323183	0.014220993618204	0.100047977555176	0.0464791175330266	0.146166148757612	0.00692040507617676	0.0387665609118426	0.0112264607120501	0.0331937549874809	0.073301295274098	0.0768015730686586	0.0450674994764531	0.0686184072814934	0.0411904073294475	0.154832035245456	0.0396742780636548	0.021656248064243	0.0203155938803851	0.0354306407171888	0.0548048119588061	0.0611004890275323	0.0172534918586997	0.0623596512413083	0.0476219096708364	0.0366812262240695	0.046461759441728	0.047715258313857	0.05944908481724	0.0958606515012557	0.0352516683279496	0.0318930687848081	0.0512440620669849	0.0155642361105658	0.0278839757499392	0.0529759865522342	0.0783206427348914	0.0628755060873088	0.00861793371131584	0.0949860862794388	0.0677015991163998	0.0232766724905086	0.0574566383428347	0.0358576827405035	0.0470087644159363	0.0787034664503548	0.0371730958173375
0.0294100915684566	0.063218608269523	0.059555716283414	0.0517146990972596	0.0570938464597026	0.0501741115888234	0.0179837947836979	0.0848032111591302	0.0178546937810755	0.118610614728009	0.0109345161252017	0.0761783480242634	0.0390200222317931	0.0613500747894393	0.0714834733964663	0.0460577986490996	0.082442337606757	0.0278752994013238	0.103027204848101	0.0202740194431539	0.0943059957392874	0.054271633518249	0.0572057150828149	0.0338914080389971	0.0927320232040825	0.0368882026146694	0.0226041446325617	0.0256181347218723	0.0262097801120879	0.0447388762401865	0.0358217175299064	0.033824056668874	0.106156034082613	0.0624447537250088	0.056473364790161	0.0501686303591031	0.0489731852356951	0.0875651673364717	0.0540084932366845	0.0956850285231036	0.0834459773300241	0.065268129806294	0.0303752245411322	0.0810510827717148	0.0138900430068926	0.0752608308011438	0.0400867840249676	0.0384615767206507	0.0221083595850385	0.0714618393100681
0.097860580173131	0.0571587441643717	0.0448647081026987	0.0314172300782262	0.0643355959681427	0.0815023351408229	0.104931375378174	0.0705300243845697	0.0566402763672305	0.0334249318792126	0.0338703741386581	0.0408552157074345	0.0572452532701961	0.0677089139723286	0.0348253018725538	0.0625012425961348	0.0925724892552042	0.124324451252787	0.019639249467088	0.0928470980633132	0.0649215293109281	0.0868214942897401	0.0446546887399073	0.068570634901281	0.0959981403315231	0.0950626980189917	0.0365231718233398	0.0790687999141387	0.04585484394382	0.0764112537059071	0.128882916947647	0.0278433331069286	0.0604831272359201	0.0856272234952654	0.0708645387611745	0.0796645082059006	0.103030054272431	0.0395599524014024	0.058107601443306	0.114076787376052	0.0656285040527003	0.102071594664236	0.054793487826176	0.0334440298106802	0.0601148677139632	0.0427239287669018	0.0536686375644484	0.075815532226797	0.0756048614782409	0.0491329731918525
0.0949195338776508	0.125335777415211	0.128386651919212	0.151966401927197	0.146130035086324	0.0818221984093369	0.0734957494335509	0.0854757024643782	0.0241933685423444	0.13378684857886	0.137918401088306	0.149058373587781	0.0751242784332928	0.0719725929569534	0.0873781270890147	0.0749393812701666	0.0386160232114225	0.0758780447890963	0.110997173774655	0.105905581394067	0.187572247444685	0.115920712094294	0.129940459789861	0.086539309215434	0.0708495256171141	0.127466634684203	0.14580583175322	0.116536403638556	0.0451007169938849	0.0991957531911729	0.0854428819820349	0.120457236818358	0.103584479878067	0.055055617757448	0.111252905009694	0.126679853951668	0.115144416838623	0.133094780008656	0.136863532484954	0.0900925388606964	0.130045306349078	0.13181906160204	0.13028243447211	0.144203752394674	0.127474645562848	0.0207113619538286	0.109071032101993	0.114755659769178	0.119407287702924	0.0404269710625382
0.0735720759381248	0.0733362887922098	0.0071537838538609	0.0476621722846588	0.0384988740769857	0.101656059106897	0.0608350933833754	0.0130465782122226	0.0571458170023187	0.0505583638982879	0.0586401136928715	0.0513423701860724	0.0692864097424769	0.0508645391579073	0.0536625390543916	0.0220988904446219	0.0705583055528299	0.0645279104929332	0.0142176375312491	0.0551734586718832	0.110781669424051	0.0740054749255763	0.0582241748892374	0.0491752147769585	0.0917231741370886	0.0776855021320632	0.0160267284660365	0.0615956284565756	0.0405599482326478	0.0668987376505192	0.0897367031945892	0.0584866105437689	0.0778867596920441	0.0571775538417741	0.0544786661837347	0.0853478273975038	0.0387417171859483	0.0956391013902603	0.0673142324859082	0.0492846817786805	0.0998838317795228	0.0332810289132548	0.0583652800196238	0.0648446169697077	0.0728079783088035	0.031779154311734	0.0565952002182387	0.0587766255534035	0.0931591232598681	0.0807947266801355
0.0629240667465748	0.0436191557627082	0.0847164210575411	0.0702600156539642	0.0976785823144828	0.06786805198098	0.0831774768225443	0.0440567008713465	0.0407698238651101	0.0590463904790041	0.127436427604702	0.0652311741826512	0.0851264463152762	0.0366323732509059	0.0222645869244946	0.0827547276614273	0.121392532476754	0.0914960900236179	0.116498134488261	0.0808404006050304	0.110637192700398	0.0610787727610862	0.115372258593531	0.0862384487461341	0.0673685324693814	0.10068247991917	0.0330184917380019	0.149960384859511	0.0564731747405589	0.0944799191395637	0.0613278743144233	0.0755329889030813	0.0924928343522719	0.0601879833067715	0.133548978429335	0.0445081034164982	0.0851651347027062	0.00911919085818106	0.0576413879699388	0.0908942618112656	0.0842083672613601	0.0181306094042211	0.0840448345929005	0.0899511568431392	0.096523165848275	0.0866350058121231	0.106165001669355	0.0348811161767797	0.0706628386977943	0.0661413070567017
0.0379691200848756	0.0459990881629484	0.0451069878166344	0.0449503920407375	0.0196454412809715	0.0379860346146238	0.0174469925844275	0.0155618610866728	0.034102843431283	0.117123699769962	0.0377307982104103	0.124240362532516	0.020485107184794	0.0162863653135493	0.0920652350255236	0.0253778386358748	0.095342172298947	0.0726524882404023	0.10749815476541	0.0685436828625899	0.0599620555320329	0.0399792732017492	0.0367805465927085	0.0137278870272259	0.0161522632043666	0.0635478252023999	0.033528101576327	0.0905239280192372	0.0488709998215915	0.0238954755885425	0.0568995493059896	0.0246711927411239	0.0601980930873811	0.0469927637662917	0.0645339921870153	0.0418735447596266	0.0295165986314566	0.0860460145840962	0.0495102188982972	0.0350279570184574	0.126475841760116	0.0475391199375255	0.048487044400661	0.0661693765073149	0.015471708918232	0.0646273112562831	0.0276594226456031	0.0511458378221034	0.029023299513689	0.0432205769013152
0.111233904886482	0.0687658454774294	0.160998168346601	0.0625514116939634	0.0857280385824568	0.0846062502427622	0.0457402105478937	0.120402115926937	0.0887441262609064	0.104019610902022	0.0486669816645644	0.111501425300713	0.0669121792443851	0.057064044446668	0.0475488669213021	0.0606419624949259	0.0267778750252495	0.0594586560444669	0.0622731855340643	0.0507783599299633	0.0121313856082651	0.142384795590057	0.0738073881630864	0.0622157420958563	0.0912974767690104	0.109253051923574	0.0670136216252577	0.0454781290136962	0.121385927027866	0.0301821295433258	0.0749856214084456	0.116260082766461	0.0444957374470061	0.0695239703570229	0.0288509980927333	0.0404439126553861	0.0273305917685018	0.125944659377959	0.0624647650721232	0.0495841992514198	0.00140726854352275	0.0848679732134887	0.0983039233188935	0.0882146875134436	0.097618995148242	0.0225571776417286	0.0357975856901803	0.0696511715847602	0.0860441587504846	0.0566894209747641
0.0839439574787519	0.0642586146476642	0.0388777854248065	0.0382232877629921	0.0497416187739089	0.0268038459104542	0.0236195968407465	0.0462124919120718	0.0698664322001947	0.0274368761890362	0.0981525730039269	0.0451372879236281	0.0915273091475419	0.0778465535076647	0.03507523181308	0.0263684265297116	0.0527076736556035	0.0219997556621415	0.0412387349820104	0.0404146774704463	0.0755345658870011	0.0701477342413317	0.0349463590489453	0.0861046849636158	0.0570703810844557	0.0223479941787289	0.016921927387478	0.0660254618119313	0.0409937561571607	0.0372628144103649	0.0310933932721848	0.0873916915247496	0.0460833927800407	0.0330945735178286	0.00282702248241658	0.0280360365788462	0.0853677249006731	0.0661136621467152	0.0323561739185909	0.0229791746316638	0.0689849883295228	0.132687035062549	0.0457486674254162	0.024943558339419	0.0471612334261489	0.0558189871857491	0.0527627652609925	0.120473524311496	0.0387850742097227	0.0726668954452108
0.100525636724363	0.116259440126985	0.0536110846916885	0.0222464691968793	0.10686436683263	0.049820625531624	0.0441956777597142	0.0479654078406772	0.0466541503125638	0.101616356463979	0.11205874879903	0.0133510836000851	0.0866156508352879	0.0436975212586	0.0389342358561996	0.0998040737432561	0.115804020552312	0.0736504042916731	0.0716205035750685	0.0743105651809358	0.0223639775099981	0.0881952311903274	0.0862885685980322	0.0524709298763849	0.0638485237801572	0.0853918081166221	0.032990591908726	0.0428811374994566	0.060371854296313	0.0696758363852218	0.125646324392817	0.109567593898185	0.0583278083800515	0.118353696139058	0.014656510003383	0.036134600786304	0.0831022149490638	0.038132035263968	0.0826830865603365	0.0189638345487911	0.0445491622311602	0.0950385513340455	0.0467037483382634	0.0105135276691505	0.0316723363436201	0.0726843380626335	0.118618157132525	0.0741666050561884	0.0913133224200938	0.0815183409026901
0.0796470287500375	0.0744067076460194	0.12121411344029	0.0160234850399263	0.0369926305256736	0.0274185423978385	0.074108781889382	0.153012194707426	0.108231824357164	0.107171510851511	0.0702704617843401	0.123886413924863	0.0995740119284872	0.0368943873993132	0.0625832033701416	0.139487481377965	0.0694176513309403	0.118267228577829	0.0568799370760844	0.0564351920328371	0.0502820424828785	0.128043023626368	0.120623051972729	0.0827731658599217	0.0927369282083304	0.0831446920283051	0.09667495272256	0.0256062153126502	0.0715190036355212	0.106294300504554	0.0933425228801584	0.13379784725566	0.129235528199634	0.11019396382135	0.0889355725868879	0.0433037707980495	0.0608743444041683	0.0729160799931161	0.124254014918335	0.0243815861245859	0.0644227972348376	0.120010127696772	0.115186841595004	0.0886680331010126	0.0905807872148184	0.0764324530381022	0.111181481135317	0.0928574209734494	0.0649455181978067	0.0661072932438683
0.113583842135378	0.110719084586889	0.0950812338746577	0.138480160269102	0.107261455759851	0.082338012260504	0.172398357206466	0.0641652417388106	0.155808996602097	0.0430189266557988	0.0758106164999712	0.116535085901682	0.117734702385628	0.0870940261368114	0.0890008513557415	0.0669875733234232	0.0851273178399519	0.0368561258868617	0.16194612442846	0.116734178273978	0.0794716626170668	0.118271318180666	0.0994236573285237	0.0474671632623406	0.135632824153539	0.11098260573234	0.166361784105395	0.0651080027006896	0.0703247222952754	0.0437338760419754	0.167935319143019	0.169745764280435	0.108936623132574	0.0843606294899333	0.0957455315061596	0.14446598605411	0.0700325941183168	0.100402451514256	0.0492698901469503	0.0364847127821517	0.104771652999258	0.0739464374618582	0.0876418524431712	0.0721875296920528	0.113643860694133	0.0507224572099351	0.0957292281151593	0.150517153183283	0.0800269155960824	0.0920861325078223
0.116213129389584	0.0894069698203193	0.130114696084722	0.0563647621622606	0.0554873107141732	0.0135329994212969	0.0154535118258799	0.0435581560381532	0.0338090999773094	0.0408318695135959	0.105936168893839	0.0755192604888481	0.0753595294859894	0.0314820036560268	0.0600609455484852	0.0778975786335429	0.0930932161485175	0.072135553531421	0.067327744619392	0.0428356307022101	0.132296295618032	0.00991115927210299	0.096515734283525	0.058574099861787	0.140127525959486	0.0382371384777222	0.119613957992535	0.00925746340417708	0.0189162655305877	0.0952980097329928	0.0388258351313053	0.0614375975622819	0.0710026185566906	0.0310864323553813	0.0273366296605416	0.0716305765030326	0.0395997788596868	0.0834230131869528	0.044945074340931	0.100443104033681	0.0745341809091708	0.0653742077502328	0.0215163149536932	0.0317532293412699	0.0192975288656574	0.112411708216912	0.0286921788845673	0.0616220465821	0.0794727793959479	0.087611776193005
0.0450285884893819	0.0336983861670155	0.0692226739519393	0.0746320578171338	0.0307187622897194	0.0703815548790484	0.0304488120920374	0.0704354839516035	0.0405886090479398	0.0487238618283937	0.0292207432999385	0.0470443937223183	0.094608994595003	0.0861418157888069	0.0558667035483364	0.0385858278888454	0.0726937780791726	0.0381854122734576	0.0427744465160684	0.0512231004699101	0.0747490908654814	0.0187067944938586	0.0620301526839367	0.0351018805169649	0.103152460394748	0.0245317648565545	0.0458247672761371	0.0933257273927999	0.0693781930625424	0.0942378882562916	0.0746037832270596	0.0489075215548897	0.0353188975155978	0.0606815104736344	0.100680814890566	0.045187824949472	0.0094219857370695	0.0623423409760092	0.0836777187271313	0.102851338346471	0.0940630180231339	0.038633899561239	0.0739516455779072	0.0207054765023484	0.120111719599594	0.0404675282580009	0.0178027729642	0.002147862583667	0.011499037929862	0.0333973303385644
0.10633937656635	0.0968368692520305	0.0704467779989874	0.0730289044214912	0.128467631376001	0.0640715003149107	0.0415371693453526	0.0631440180847315	0.0920806101047821	0.079355001842506	0.0942351476772107	0.0688803059941229	0.078406437650346	0.0960495126294819	0.167326373689573	0.0631173747869395	0.0957474071342368	0.0440912040279521	0.0306450698407982	0.219140193009631	0.0304365696955636	0.095691806206402	0.0829916657811403	0.111200385349543	0.0973973963685888	0.0989440432027275	0.0980645633622228	0.111925997881808	0.107971735912923	0.049067739201241	0.0707867738385315	0.12349487768297	0.0668841350925657	0.0311027043133171	0.0897049202752529	0.113297265070022	0.0468726927596634	0.0647282103542204	0.0794058766225303	0.0596822098231567	0.129250740678286	0.097240373202824	0.0744840574935617	0.125807266220354	0.118250466156262	0.0443147045846094	0.0844685653674081	0.070426251301438	0.0721626423481652	0.0719049045383255
0.0762584333048826	0.113046701948082	0.0872241246104769	0.0423657084847226	0.0966041590943294	0.0911711876241228	0.0955245500999136	0.0790101760495248	0.0250424639749878	0.0883665244531944	0.042889631002536	0.062840635067632	0.0584358871640565	0.0592709625126464	0.0270518739745567	0.128193228709632	0.0942300010055741	0.0464300276048708	0.0959412193924473	0.12724699946905	0.0466544408699408	0.0613434269092052	0.0407506297788942	0.0252542655014349	0.0376619527349499	0.0275199033237855	0.0382615826504825	0.0217031349189324	0.069975638479754	0.0757600187854709	0.0418797850697159	0.0531607651606436	0.100673936113964	0.0354351145101466	0.0182090570158754	0.0362574051918625	0.0632536234119627	0.110392465323226	0.0797876175462682	0.0217012162204639	0.0156230671589552	0.0810329513355067	0.0299741509378548	0.0532196685890759	0.0488928759620867	0.031783360563548	0.0482946875544071	0.0493189759003662	0.0345705630854706	0.0148064879073001
0.0612834626520754	0.0753870936697801	0.0190591695831062	0.069655417589573	0.0851327749791935	0.105852767721581	0.0259665384805984	0.0512827237814422	0.0656344868691155	0.00920667256062976	0.0449024793812217	0.0611372047198512	0.063889307040472	0.0377633284174254	0.0293573584938768	0.0294662146255012	0.0276857528619501	0.0734527926579276	0.0239732996878298	0.0499623960885297	0.0227367590839372	0.0303811839433884	0.0635041279882371	0.0749478726168115	0.0117306359433717	0.0450989098451947	0.0126933970171656	0.0370135831795437	0.0143607397337456	0.078133620306658	0.0216662248283433	0.0590496555924596	0.0225737906017244	0.0136142359058405	0.0660682948579309	0.0785357111772269	0.0222043262442976	0.0346663919312201	0.0554686834719745	0.0341675853726921	0.028931545732107	0.0894304528274038	0.071300275918457	0.012577251292353	0.0583812493244132	0.0696943716531149	0.0509005379500944	0.0755605490713309	0.0394358328228858	0.0337950290978942
0.0787878750607122	0.0565910516717872	0.0515190894812597	0.0709164145943356	0.0891290460899117	0.071792370244857	0.0507942431441448	0.0997367099716333	0.0773014768701924	0.0375958101065491	0.0876744115070098	0.0964807364479361	0.0907146910135933	0.111505713977482	0.112101255515482	0.102521419183287	0.0266149162874754	0.0345979777739639	0.0487258943553641	0.0673287348520526	0.0715022970986562	0.0918871573586843	0.0442815189362649	0.0689031102617175	0.0847980980299205	0.0689930370034723	0.117224289861108	0.0984287981606445	0.122458123439891	0.075732481913834	0.0619667786625656	0.0451561861698043	0.0729786287544758	0.0829539150726981	0.0905850552983349	0.0625952545830273	0.0580924692590907	0.0809349900465812	0.135247654342943	0.107183320166246	0.0889859086638963	0.107680906089063	0.0533292139444573	0.040839150995497	0.140887523667504	0.0399627418900981	0.0540150426208652	0.085436446409883	0.0715893537750412	0.124071656606354
0.0475640343089965	0.0383073556071625	0.0477149747100027	0.130068478824865	0.0633704961522395	0.0390040944666936	0.076207093284279	0.0253012471956345	0.0351181473906318	0.0253615338403372	0.0686513926291973	0.0431332250782572	0.00250735054489834	0.062392657142732	0.109998785634441	0.0505934645985843	0.0686710248116336	0.044226785885557	0.0662778109452213	0.0330893552825302	0.053690218067906	0.0600504063406444	0.0304066619993925	0.0580143697698363	0.0191155995369044	0.0696947948309743	0.0817055712444935	0.0203252469866398	0.0202178370218225	0.0301906583476164	0.0395802517742876	0.0664846853618192	0.0482339310852609	0.076275636161884	0.00830216386615056	0.0874411625904213	0.103093761277242	0.102899883219487	0.0752130988511403	0.0714141786043675	0.0264087882966656	0.0565703311994839	0.0947446675419936	0.0798650289600561	0.0271980026843976	0.0902010799566907	0.0721021569435492	0.0565407656085866	0.0360520541504364	0.0737204301567754
0.0873120067257296	0.133355606313046	0.123435259646415	0.0331901092840997	0.116900834327146	0.0858515178324682	0.0622115328835964	0.0296935735574164	0.0175478447124027	0.0660748759565427	0.0278759841898417	0.0571471524146016	0.0464094505433107	0.101722309738573	0.130866387046674	0.0721014040162673	0.0537840861460804	0.0777881939181017	0.0714451895037978	0.0962968464549203	0.0941225246011474	0.0649988321310791	0.0529623938578856	0.0979123589263118	0.0465017335477169	0.0545102952739046	0.079032155433106	0.0401173059940021	0.0656467202782477	0.0767438634991202	0.0730929534314526	0.0565097176495671	0.0769914349666487	0.0222293473738322	0.115257605409719	0.0517386429563861	0.0281463373758674	0.0602442788120573	0.0777334324102335	0.0945180768185013	0.101950439127259	0.0510297717317184	0.0656092439155414	0.113239417450851	0.124671465765463	0.0590284433915667	0.0554481689067628	0.042245604203924	0.103931094898542	0.0101127718369248
0.0468264456051845	0.0587205858160875	0.018907531797424	0.0448666266430473	0.0198251021490726	0.105386705084589	0.0406983743284778	0.0183888529257047	0.0933884328884531	0.0616496185071538	0.118492880395406	0.0677728443795419	0.0939070695485409	0.0494240318574689	0.040576442131716	0.0244472201895287	0.0621571524477529	0.0603533596175391	0.0498780413536949	0.0751168356830964	0.0339217711305129	0.0686971577526822	0.0600747937790152	0.046769771705243	0.0513039117983902	0.0240622119312855	0.0616722405790231	0.0307150669211396	0.0252158234820122	0.063533918113909	0.0438231651059905	0.00795123400392543	0.0827430238700333	0.0620638615676321	0.0107338078319167	0.0710168265680726	0.0323913457497724	0.0592708143100877	0.0396389343220239	0.0166133800156719	0.0552155311373433	0.0715251594293211	0.0311467610541128	0.0657116101168895	0.0636723455224024	0.0785546318542007	0.0195641017677608	0.0222276960986446	0.0840399057844195	0.0405917343438649
0.0448185004910216	0.0197896442581825	0.0443863019214167	0.0710212970075568	0.0629215336122684	0.109030072578002	0.117616152867633	0.0605681942304037	0.0212892520351886	0.114381050749556	0.0518587352847261	0.0587746617981104	0.0893047324388176	0.0899845927476665	0.0274403980848132	0.0486157360965696	0.0671455268468794	0.0709893814848742	0.0406294740476627	0.165073221297319	0.0644721438635206	0.0393013439010246	0.112919391318181	0.0868852212816541	0.0675857438899728	0.0237074882506351	0.00508118051925111	0.0265135660352507	0.111111239824863	0.0442904410090507	0.0762723960694202	0.0665889636195263	0.0609958987859512	0.0547272699848926	0.0343316217295906	0.0445523349401557	0.0145820402232198	0.143944874143681	0.0249779957757423	0.0484237063341851	0.0226393329958747	0.0561717851626544	0.042300036400182	0.076546092992885	0.0769991901942618	0.0622641861440507	0.0620229352737493	0.0572666487334504	0.0478395933943731	0.0850652885729414
0.114201505887519	0.0170146069041365	0.0064593255299634	0.0235276385771804	0.0397403370512562	0.0277538600467989	0.088955096309872	0.0759625242020728	0.0475200031668959	0.0434735919505249	0.074008961171321	0.0429326088785494	0.0871106221669395	0.0392101347303304	0.0854165404006601	0.0441111443447046	0.100890360372209	0.05752215693691	0.0563655587380571	0.0957328303322058	0.0361988807493298	0.014716138967579	0.0658397338935183	0.0183631966138414	0.0383604127129286	0.1233560548298	0.057647473262967	0.042126011763909	0.0221197271828226	0.0472444843044445	0.0514073237719016	0.094252784319621	0.113217866811037	0.0290964393648113	0.0456844406976599	0.0541531429289123	0.0693011848796116	0.0242969277222368	0.0150658694920307	0.0362072663399283	0.0407106880466592	0.00909694677970037	0.0287835985820293	0.0613129245276761	0.046389732531294	0.0181498895784437	0.0250718654613593	0.127901399673212	0.0313407608166697	0.0615045018349639
0.0846795205684692	0.10722891113768	0.0605535418574645	0.0642557195710883	0.0603471740816503	0.0957550722395028	0.073651539459084	0.0148854497357613	0.0492508386772175	0.117833872719447	0.0764548893079867	0.0287858902725453	0.0859981794446987	0.0982641031418315	0.02914854267623	0.0952736444125578	0.0734007247983629	0.0122514319543432	0.0502985156349003	0.0765451811696165	0.060322520756017	0.0470861815970386	0.0749556448679677	0.00250345690140868	0.0403962803326371	0.108556691312809	0.0488038510638013	0.0354474130078972	0.103178785227434	0.0496043282032375	0.0526703508108885	0.0931276403710703	0.0765453207402445	0.0620904414585128	0.0806355521850064	0.0925957921185974	0.0770077822635356	0.0456149234610297	0.069948821715764	0.117387884981196	0.0515530361786316	0.073468548273841	0.0547713397799844	0.037090537819758	0.0534075268618917	0.0209860715538021	0.0476928498538156	0.104439677437075	0.065849147525356	0.0563211231305138
0.0884002199137112	0.0457270864387098	0.120023941772296	0.0485007241512576	0.0443022529303872	0.0380771036431108	0.0866055189300249	0.0870543227306175	0.104064358682512	0.0537281512740733	0.132941177900839	0.0812087076037398	0.057262409264411	0.067677980900754	0.114706016228445	0.0155254782838491	0.159681823471555	0.0487232715002127	0.0337932918614819	0.0431837356319483	0.116334207744127	0.101839784005635	0.0384675694362225	0.0146038869228096	0.0611709395964211	0.075415554643706	0.0989927732804057	0.0971890576636743	0.0514433031909286	0.0566299953345734	0.0352292491337667	0.0410856509445585	0.118311283388098	0.0408436255009959	0.0695210290641997	0.0711399368058213	0.0280994919482328	0.0484792124097432	0.115675348873537	0.0535377034269337	0.0906655199378954	0.0204924381798421	0.0938300411292402	0.0467549523993299	0.0789771811604472	0.0732272496260982	0.0681479381517013	0.0355112264710331	0.0436455475932952	0.0233444611837694
0.0695193840798529	0.0698968376100164	0.0828388132418518	0.0790938187041345	0.0804215895399519	0.0764239725826609	0.0854504782677499	0.0994301597082756	0.0638635887521599	0.111413380403045	0.126398310351184	0.117147825603913	0.124643069609787	0.108359535113466	0.0594565134355497	0.111051105836404	0.111232752600031	0.106604444868412	0.0840792767028459	0.127164109562388	0.0417618179120855	0.0287667434154273	0.045436217246052	0.115912091067968	0.0996914786963991	0.134298395161595	0.0666443165208985	0.0653166994952906	0.070230047591914	0.109573146119368	0.00737431760570509	0.142073080909259	0.0299332065043812	0.0598352210334891	0.0659231777619127	0.0991037755144879	0.106405879570198	0.0837798976568962	0.104780899682354	0.06809183535705	0.140922922788688	0.0350634724673128	0.0364190461071374	0.148175111660975	0.0913062833309652	0.0859049071930079	0.0917890988521077	0.0914793496444968	0.08306795707496	0.11890840528782
0.151786905997615	0.0881980347851867	0.08955960588684	0.0205489436266788	0.019475498589982	0.0853951520125733	0.0645137922123835	0.073332739973595	0.112680734753304	0.0714809720816274	0.0699192805169197	0.0219155008573497	0.0555287065014377	0.0346944684639099	0.0150409557689207	0.108182617772773	0.104026125822211	0.0873572009043902	0.044648187064975	0.0425970364546712	0.0113114299207952	0.0259493917022921	0.102773760188625	0.0758807388957547	0.0565642535820637	0.0447140920257779	0.072411811323436	0.0317457031485538	0.00783272269892039	0.0548582072003616	0.0920246223014211	0.105114121487884	0.0572108473068701	0.0590406679562088	0.104952875212136	0.0490375003310538	0.0218648213191236	0.0926382534221781	0.0487525211482852	0.0680767496115597	0.0963785948824245	0.0412911759722111	0.0646080883646785	0.0688380835774798	0.0775170954500011	0.024702765701259	0.0247395489001097	0.0328202980790181	0.0425279463371753	0.067023732049116
0.102768725428866	0.180313216083715	0.147403112523568	0.0918005436899041	0.111402279612626	0.130093676286614	0.0640592370818393	0.102038687152029	0.0953831860744628	0.105368624572272	0.0538462957529204	0.112903950981543	0.0752101444185557	0.143826579281212	0.166828395441856	0.132657603537472	0.132729113212873	0.128680739094607	0.131254024169471	0.144445719719831	0.0806938931086275	0.132923111542758	0.0922663492083837	0.111387532715676	0.0804241053056414	0.146388852992091	0.164166082524109	0.048503187411231	0.199482817964556	0.114425476995565	0.182454366255682	0.129391353661825	0.111294428066306	0.0880351530821302	0.0737159036176679	0.108604525048065	0.138381883086345	0.17792740003905	0.142028551228969	0.0810835942096464	0.0915175432183868	0.16431084454047	0.116260831770068	0.0663826826182522	0.104484754929295	0.134467489542573	0.0985307609722086	0.150337665129881	0.129514546593965	0.0957430191336251
0.166777182595568	0.0322773144577771	0.0852704462223137	0.00564587740324256	0.0975974466292787	0.119598687359924	0.0985388051992077	0.128805858764654	0.0771712821122761	0.090506251610581	0.0514371969446294	0.0961129577129848	0.102479572436	0.0650158412273898	0.0810749037633354	0.069358989343233	0.0771480859568123	0.0821997177704121	0.0112659887555082	0.0376840936477183	0.117826420983998	0.0521256468305085	0.115011780193774	0.113578675958208	0.0944545956511868	0.0700614224195634	0.0511752493587769	0.17640518289522	0.0641590632190621	0.083772708075412	0.0503051221979681	0.0332513415208469	0.107294737703498	0.144289776529937	0.111401057231069	0.0816752671324833	0.131133343649636	0.113577429292748	0.130652838069014	0.0884617562265288	0.175492071102714	0.0728936492638995	0.115911559967115	0.0677505139032687	0.0752939441332038	0.104632772629795	0.0270805455973328	0.128240213484563	0.09143869580937	0.0277008438861754
0.080623092539391	0.0463021532459323	0.0945166081649067	0.104189425443127	0.0471366950324755	0.0455299268296197	0.0123734266249089	0.0274771152159356	0.101377392549736	0.0460218656389819	0.0535918260481018	0.0309517655179668	0.0650619732789384	0.0251184122069756	0.0527651747812875	0.0530153371436493	0.0294545092623744	0.0172977638264603	0.0680730132435321	0.0392917271935671	0.113688598783387	0.0491927393881688	0.0329552299810834	0.0410863677887165	0.0713150384663976	0.0335057492384891	0.0784006689212735	0.0123702131839716	0.00654258212020948	0.0368457568106315	0.0894098214286673	0.0203723664872297	0.0621220529242233	0.0379213645426427	0.0271145591848088	0.0809402358931576	0.0171275130079112	0.0590582868597498	0.092313434085698	0.0429666102504747	0.0822497485671245	0.0689757053310757	0.0564890993015546	0.0791087310490046	0.0222803322073797	0.0217950773517505	0.0365157415326436	0.0309147419346674	0.0900543410625723	0.0273339124398265
0.0639985694993537	0.0663556756111525	0.0635422400742217	0.134332669287062	0.113095880726351	0.0814590035257153	0.0440994960421296	0.0254035093179207	0.0483440835869468	0.0376161497093203	0.0538511695398911	0.0516473437080795	0.0293419585213837	0.0182722035893196	0.0736234443349858	0.077766143956324	0.0247833780754841	0.0520245021285134	0.0872130380089514	0.06337060790637	0.0586093293426535	0.120348620013815	0.0557336967894523	0.072142803698265	0.0841275232585413	0.0793371094405298	0.0630047124986359	0.16018575648599	0.0156875447335388	0.0493333633402559	0.0719798564992047	0.0768187934335668	0.0625116778221878	0.0661317512048133	0.0893519511004891	0.0798296105494947	0.0646725685670981	0.0528946986764203	0.147220145552338	0.0611655319339201	0.0623421951616338	0.102335769088342	0.101494212993899	0.0237047165328928	0.0682921660813955	0.0704704413501328	0.0598783986509067	0.0563634015013042	0.0839779894329776	0.0273009685787087
0.0506885475273853	0.0401799933060335	0.0899753097067168	0.0594767413838292	0.0501073777385649	0.107446853417658	0.0792353452869728	0.0676460918311006	0.114518939412725	0.0922955147439625	0.128389701859645	0.0954330657602369	0.0819032951615312	0.113922057328981	0.101058835183575	0.0674623229705923	0.046941772978669	0.0340501646875343	0.0834965181891083	0.0829058772655166	0.133025022329667	0.109975503863945	0.10690012927898	0.0648341610819397	0.0542372512386837	0.0947546478868451	0.0460426495072178	0.0848194220794235	0.106647233474172	0.0234091233224848	0.047982627798421	0.143211862562672	0.0925311414420751	0.0735197607585886	0.116624034494546	0.0712813616875463	0.0641902362753379	0.0965424236125238	0.127109453360908	0.142348589222217	0.0980169546592451	0.0718126250128023	0.103748761140057	0.1033005406818	0.149911453443691	0.0848694170628389	0.113800722242431	0.100865893782557	0.0857865585358697	0.0489479310695815
0.0477040325949463	0.0941620651810978	0.0509261696470615	0.0431182158698437	0.0872855417442522	0.0499970414756563	0.106703780208323	0.0499115066598084	0.0169219699360032	0.100370218426178	0.0579268560499057	0.0766404864314065	0.0425265185893898	0.0863193719142488	0.136817492773761	0.044091741194582	0.0317810332755875	0.00267198507390816	0.104042305913744	0.114002586913392	0.0166334134916055	0.112347376688811	0.034354102980307	0.0713763809971233	0.0112277990452728	0.0465019517180516	0.100297937203433	0.0179190220969786	0.054052713384468	0.095303089549757	0.0404995198598022	0.0388797501465686	0.10155941637112	0.042958677119526	0.0536484967822063	0.0749993283513993	0.059242043125554	0.0543882904676411	0.0205194432513252	0.061715997614881	0.0442337627228885	0.0414198531101077	0.0241437979518597	0.029279823146066	0.0429871731240681	0.0404145981901614	0.0440097243772442	0.0190290078801918	0.0575990788142389	0.0341539671461882
0.0320568549608535	0.0107484470778574	0.0486745968918203	0.107947590882929	0.0765172356139694	0.0588212473556262	0.0188446731317374	0.0894183039320452	0.0668122352991202	0.021366131950493	0.0141023958302008	0.0565773372892362	0.0915654967385123	0.0482972524508936	0.0618833440573471	0.0705297020416172	0.0100925500244142	0.0575918673754234	0.070280016951948	0.0227853766924139	0.0241937076739223	0.10702221771328	0.0961845814426096	0.0507801412774246	0.0625573940737824	0.0265021922168903	0.0676939284909304	0.0596453668404553	0.088749786483431	0.0835691781738435	0.0412651927446086	0.0244147830306026	0.00844978904106662	0.0521368310616382	0.0292451529621714	0.0357324212129651	0.105114467647572	0.0683510005057088	0.0956686894090182	0.0745233823009987	0.117527337882408	0.0506909339200532	0.00872391111771303	0.0485790763389219	0.0227491416335738	0.0500614956933546	0.0581603625082707	0.0732053863404934	0.0591784352177379	0.0383270301645836
0.0667323773872301	0.0459834909262748	0.0146156468914551	0.071944385349164	0.0473258422455554	0.112802701294906	0.0526827743136179	0.0725950047854844	0.0238548901863999	0.00740339299285603	0.0415606512290296	0.0410210152473887	0.0363269502596186	0.0213285649860369	0.0277795879025621	0.0367502980519029	0.0524404577328659	0.0130086975200537	0.0501376372310672	0.059669827302476	0.0328169841480003	0.0586706644152271	0.0447699173881894	0.0221026334806892	0.0583837215702742	0.0413832580687648	0.0331635280151389	0.0573048348673173	0.0679511551860872	0.0628289258906988	0.0789085229240657	0.0882119557043466	0.06991083114665	0.0302374240254325	0.0842422570583677	0.0173674106137298	0.062592631556339	0.0746348468769598	0.0465252986312189	0.0268569437167901	0.0642937838440794	0.0251462262834664	0.0303293769068397	0.0327173474022773	0.0780081350149438	0.0253913848867732	0.0575949396194249	0.0330422324232262	0.0281083266854859	0.0541027557803573
0.0604818368556679	0.0525129256807141	0.0257653435803388	0.105727032634653	0.0698526258867632	0.0510922042033665	0.0775208547255993	0.0390354182643468	0.0926445142295581	0.0788617291342989	0.07052796746084	0.0962077859044043	0.0881695902080332	0.101127273417711	0.0329213683163899	0.0712351341728174	0.117532883462412	0.0365715203412013	0.10235132913878	0.0955869484143604	0.0977416607547161	0.0624229483073597	0.0363983035996115	0.108395722457674	0.0286030704883969	0.0771545859369318	0.0412577816127843	0.0192886842508738	0.0935586688122619	0.0426072089290592	0.0189578871010379	0.136434769203407	0.0385739024105288	0.043241137007403	0.0318883014546871	0.0200798381184619	0.0845167827140912	0.0671142299988259	0.0357932225519648	0.0557868229145566	0.0300286842865051	0.0972205144496458	0.0886278268815741	0.0970903363374759	0.0737684772700928	0.0757816127030825	0.102835512288945	0.0272923814097637	0.0449343581281785	0.0763105610704999
0.0213661737767383	0.0409361181557215	0.0560013358454752	0.0276849593584457	0.0448856449077264	0.0448894933939043	0.0724975252425247	0.00388432777743511	0.0650040420983737	0.0395389520017881	0.0179950964501048	0.0418548703727046	0.0188094940162043	0.0790365891959066	0.0357238202052047	0.0196402997293448	0.0743679429288736	0.0435520836175584	0.0430501935429912	0.0378271612254105	0.0187440779831361	0.00601395752560492	0.0193813025115669	0.100303616542308	0.0148255017517418	0.0485974007016641	0.042602990548765	0.0482634183452281	0.062475314951255	0.0742273475142363	0.0598215584725315	0.0702352712070868	0.104831551689509	0.0560592370657557	0.029784688298863	0.0220529293265657	0.0429087654445429	0.0579899585299128	0.0491122721687981	0.0514489244221033	0.0368552037465132	0.0434519246959902	0.0725822936495458	0.0468998617820968	0.0612676597026849	0.107442195319709	0.0314711268161104	0.0117088456620463	0.0120114131255297	0.0613428394743005
0.0670286027632779	0.05077619618068	0.0853792148857068	0.0572076708125772	0.056488049963805	0.0319226652368705	0.0487501753186776	0.0116957621711663	0.0716345565067726	0.0757099914769702	0.033131896406377	0.0572639952708648	0.0799575893307351	0.0588616057720905	0.0664256342980238	0.0606204131330569	0.130176963791523	0.0549699313862297	0.0484138609070254	0.0415679542637643	0.0727579522296807	0.0690820269114601	0.0619378482232924	0.0138675562452943	0.0379382784692824	0.0118513394092442	0.0471913854872401	0.0507558233260579	0.0363323335569985	0.0529501911303982	0.0774338359592091	0.041692719878703	0.116928531002012	0.0157476565865645	0.021710442521095	0.0447054498141837	0.114495022341178	0.0417637839092018	0.0418521777307098	0.0898883577730826	0.0187845480004444	0.103010425972798	0.0674286128876117	0.0409728510563071	0.0276456139253987	0.137097854068825	0.0625028319759393	0.0752542869932405	0.0475130803349857	0.0231668327538415
0.0573812081194201	0.0705347301692103	0.0649479827195918	0.0800040061309713	0.117113609487303	0.0616903123116791	0.0847291091156357	0.0664554634039648	0.0693142861177297	0.0377619762025428	0.063382041542459	0.072532877363739	0.058891295791853	0.0534808769290295	0.0814027033995954	0.099646174849118	0.106719571486115	0.0921802528511089	0.0611999929895723	0.0710549918094895	0.0759448724234968	0.0702355404053169	0.0960717484223999	0.034450259440514	0.119175933255135	0.078571928273867	0.0540452384218184	0.0519485118570918	0.0688654590244551	0.110705795915707	0.140162973622182	0.0717628863892193	0.0920478526626368	0.0370894179119651	0.0991843227764353	0.100496310383817	0.0562968896625062	0.112649800795377	0.035768035547399	0.0694066372730966	0.0899719944845978	0.0554982538040775	0.0122201642096661	0.0854922237947809	0.064183801778885	0.127846692713498	0.0758080950193645	0.0795090118263983	0.101645935359016	0.0549372039966014
0.035393523337235	0.0423206082869528	0.0821552073311686	0.0658808054967371	0.0664336285753608	0.0633518731299462	0.0167330828375603	0.0740113937811125	0.0435917519557141	0.030211812426693	0.0376637476506839	0.0334718195359275	0.0226020109251212	0.0783980581117064	0.0557450032477727	0.066478318234201	0.0483077879585543	0.0419434044175685	0.0291481978431343	0.0406272262290599	0.0484081571026227	0.0408374043164404	0.0342472374673068	0.0434070069328582	0.0286376297344617	0.0105357102009234	0.0716907383753319	0.0702002162033601	0.0587247555072526	0.00935572287886858	0.0565132861261182	0.026900039278147	0.0377203223595584	0.026917055328297	0.0331850878513708	0.0563219009912549	0.0533391598096768	0.0486449015832842	0.0253663490184391	0.031301161273212	0.0527286119353478	0.0157204049624812	0.0485086369650705	0.056187818135999	0.00875873706736514	0.0573206801032228	0.0416464883086786	0.0596075699151014	0.028653896246153	0.0474606180895919
0.041309663061722	0.011736639987672	0.0444150023424	0.0468933824746179	0.0499292598499095	0.0445159351317638	0.039241049856346	0.0511835012467817	0.0327649523903286	0.0250123949838975	0.097856309929013	0.0316934582789146	0.0428856519214271	0.0655125603520218	0.013261728030097	0.0513300003923914	0.0248334915757652	0.0222208958378246	0.0720857383210868	0.0436647770235747	0.0428759961898356	0.0408705569497664	0.0508178048891613	0.0527644166699728	0.0241832836102992	0.0468134245487213	0.0477362278016058	0.0362034836188964	0.0274660482990946	0.0595229032043347	0.0261487574363754	0.0591531921192128	0.0648848296815288	0.0535704268750259	0.0722440589397924	0.0177052925382138	0.0595413209473176	0.052405171944519	0.0600824851065009	0.0203771652827006	0.0857739911758273	0.0737908427633246	0.0556194492435803	0.0241152669305436	0.019874872929631	0.0534061826068499	0.0702272564798206	0.033316653699729	0.0292370504891464	0.0566209948501057
0.0132512183699698	0.0564269426047921	0.0338596917081786	0.0753666267256303	0.0695041887351403	0.0303254225669817	0.033809408329245	0.0386628164656656	0.0159008193562352	0.0210793693789108	0.0659011834051104	0.0919530224575582	0.080727201398022	0.0479475940531952	0.10931152780187	0.0349248965141051	0.0848028982915148	0.0446358039332742	0.0658930793540088	0.0442519092120521	0.0305525124549979	0.0573771255784193	0.0415425362083936	0.0894999324069923	0.0240828558917684	0.106203557029631	0.0740226090568698	0.0570385263798042	0.0610074247731545	0.067496945576334	0.0815195935723259	0.0806172647607651	0.084777197931748	0.0216175919562271	0.0133977124650119	0.0458955240709429	0.0301675859970283	0.0418435273702218	0.0611468326639418	0.0218288142602845	0.0653308773809154	0.0637402087233145	0.0594360540474007	0.0819741310839151	0.040690383477642	0.0286954342455744	0.118734390952681	0.0804941505164475	0.0127265645225253	0.110271475968548
0.033983852993338	0.0985489630843897	0.0159246649509715	0.047426724053138	0.0694489870035849	0.0361762164744477	0.0850211954093294	0.0488092975145525	0.0744142987732096	0.0278735076736047	0.0421527170496102	0.107256282534375	0.0622410927872551	0.077808637396426	0.0538956077173215	0.0166011733445341	0.0229341468173137	0.051003538045666	0.00791826735005108	0.0694638971606294	0.0114857137771627	0.049455314861225	0.114212180482326	0.0414954751117998	0.0961267308094023	0.083784159698332	0.0441271349544919	0.0152080865106134	0.0635580432208947	0.0512166293338843	0.0356894871016886	0.0695861437785605	0.0573437758876	0.0266741004350662	0.0572917520370332	0.036358138439784	0.0884369569672981	0.0771859600713064	0.0965297515848192	0.0217959749076869	0.0875182344850672	0.0660656383451065	0.0380644567747393	0.109226761432574	0.0104275990832169	0.0434825345743818	0.0335604301191999	0.0395575500181002	0.0697424526997266	0.111592443742437
0.0209189853387019	0.0336040569724922	0.00802444689885733	0.059271835419072	0.0191670990929708	0.0456361973554162	0.0472659015396218	0.0296190533599776	0.0853493352220397	0.0441126997951497	0.0768101973336418	0.0162508672945162	0.105343277619433	0.100719007616217	0.00618155421095261	0.0728044032901342	0.0305703352554793	0.0599101485238286	0.0885276424259141	0.0669087569783196	0.028169059269468	0.0306300711111131	0.0507129116228451	0.074731742308115	0.0503610321586462	0.0628210210704228	0.0465136206891788	0.00471922360561078	0.0701887062435831	0.0810540385089682	0.00671801118389691	0.0194037531501426	0.0245033576813922	0.0139064207018816	0.0551965410668512	0.0552383035353133	0.035143748392976	0.0429473824159872	0.0136149467348135	0.0202495572297801	0.0792964262302419	0.0331322854114548	0.0647842248200478	0.0448489245997853	0.0629141438871864	0.0918945292235582	0.0712104755769297	0.0750432140341024	0.106717855068867	0.0250461719506455
0.0550056492144325	0.0588337967186701	0.0562378812470856	0.0455508681253168	0.0199362760258946	0.0685517153538976	0.0167197219819187	0.0512052046829795	0.0317975957115017	0.006619744464803	0.0461623661682652	0.0754727991941845	0.060837221997528	0.057866661091893	0.0349580611408908	0.044867078246973	0.0705882608035671	0.054541431558044	0.0830058123750909	0.0550311099132477	0.0208177414252988	0.0526658989067471	0.0267189741431609	0.0528425956733325	0.0245990484373837	0.0279588546471747	0.0500428209483238	0.0186608880750645	0.0538144900975499	0.0141411337425146	0.126902909108049	0.0507516437289365	0.0201098478036135	0.0447926234727991	0.0069489254379814	0.0388538180845654	0.0297349748364262	0.0213311009684006	0.0302537002888494	0.028907279484782	0.0182028713649605	0.062642308285519	0.0727895546785561	0.0360236478068241	0.0979942494767525	0.0140227178574303	0.0849593445325904	0.0234453558699796	0.0795310206828631	0.0270236442079746
0.0272533285010419	0.0537721951678151	0.00827956988056777	0.0117801663009092	0.0687464952009432	0.0468172255918065	0.0428856458409629	0.0555608984947265	0.0881822422548469	0.102428799657884	0.0505602061488133	0.0867425899310149	0.0658783583187112	0.0727897738501014	0.0284611371023943	0.0769641783955426	0.0199544949610886	0.0711806619677704	0.0398376149823317	0.087008823682168	0.0631588108322481	0.0827597549202902	0.0324362129487769	0.0376300465767583	0.0534721169674906	0.120830683808352	0.109321632477238	0.108645301253032	0.0593729142686225	0.0750007855778225	0.0435839880650968	0.0621384271173845	0.0428552619954528	0.0647883616293235	0.0437178238877577	0.051219612121866	0.0936265436766839	0.066618667486279	0.0307651242020392	0.11673091873665	0.0521876589771385	0.019441109476285	0.0232115117451826	0.0792503090106262	0.0446079691726904	0.016324800584885	0.0428375535267074	0.0396263702998622	0.0491490778487186	0.0806127234161519
0.0456221526930514	0.047853480120285	0.0228917708781911	0.0949611355447506	0.0169634375952547	0.0735830849599526	0.126401041564716	0.0775643089864726	0.0906513022754176	0.0948957195693937	0.0655655816646872	0.0907442696693235	0.0826645403736645	0.0459353416277489	0.0336815681659272	0.134204468951081	0.0659509629661311	0.0602473015049272	0.0606804708394233	0.0639476574543712	0.0973470805972321	0.0851712722904772	0.0269829437935456	0.0822111639662601	0.0974312991782974	0.13506113055794	0.0744772843673828	0.0993362492389526	0.102247824594283	0.0930221192623244	0.0636307468968784	0.0876357782748604	0.096412036063992	0.0214760341021	0.108639648716966	0.118804107521143	0.060559327704925	0.0613970468883024	0.0337526733020601	0.0481615739648633	0.0227070742416209	0.0909518253120458	0.0835930640141974	0.104960709049181	0.0384136096825826	0.118601081331541	0.12901745494178	0.0544803625193537	0.037387348514551	0.0586943508190226
0.01722510482775	0.0388564515499872	0.0315698353348291	0.0332433406551406	0.0443988663404844	0.0137528411573936	0.0573955398044831	0.0637206104666653	0.0263580835291073	0.0309136393400639	0.0507085491759418	0.0045116685083552	0.0509717806608245	0.0308750482505279	0.0584880726155427	0.0584517039832888	0.0372837475759903	0.0486402005054934	0.0438245702059301	0.0168242058667326	0.0383821415789218	0.0300957935307445	0.0194894256990502	0.0231383344761164	0.0276475907165923	0.0956422957657463	0.109383974001233	0.0870196884482977	0.0398857014673091	0.00456312983072551	0.025517765822017	0.0713211719708208	0.0409379053111807	0.050394849349874	0.0938881379946397	0.0314718124317905	0.0303430703008941	0.0681503522646105	0.0338816514306307	0.0483994572058766	0.0331984113705656	0.0794568718026201	0.0479521745161124	0.0407753990559259	0.0052595204705722	0.0455840914273302	0.00667381070136972	0.0806884828767557	0.0300377847876054	0.0650844985797271
0.0590986494150569	0.0225141682735206	0.0686767749685765	0.0386980788959788	0.0461393775929162	0.0273392422223145	0.0236879829477163	0.048415444234273	0.0565928272321687	0.0791654307139486	0.0192107677386017	0.0147463982978858	0.0372558780734119	0.0436382928218337	0.016821077400473	0.0694364241774938	0.0606011810325748	0.103580840512068	0.0652600103216127	0.0564806722533373	0.0424682026851714	0.0670237415711712	0.0725232016389217	0.0491559895359419	0.035517102778934	0.0155369174002337	0.0416498168456455	0.0650651012174996	0.0640398729410388	0.0379575752765347	0.0550141383151059	0.0271675884387346	0.0471135626741143	0.0763680613619758	0.0370655163313072	0.011090709595858	0.0203519153343184	0.0658427644013661	0.0295383017815117	0.0521439394451324	0.0272864582799051	0.0247166341297212	0.0657607580617476	0.0439076198680286	0.0673526239100935	0.0238492686422294	0.0596517744204139	0.0485217912898102	0.0102300426051479	0.026882802148634
0.0573054023355739	0.0808587703557907	0.141165348685675	0.0384324257868714	0.0675495034055655	0.0447148634162881	0.098912286428696	0.0566392680918504	0.112212303677756	0.00886810522768675	0.0564336101149554	0.0303536459606236	0.059513580118242	0.0781379792034994	0.130324659990547	0.124561649602889	0.0727260347859549	0.028000651009648	0.0364810405790864	0.0523331127715608	0.0861062315863962	0.040026409633967	0.0739583536811989	0.0483960398972313	0.0895506560752751	0.0219334836666796	0.0273296519842259	0.0699129246192333	0.0225985956432469	0.0590323220752022	0.069976196099806	0.0710453163644649	0.078633240039297	0.0268095381640229	0.047064174901139	0.0956912416726698	0.0697705246411492	0.103956446777881	0.0112747323337027	0.108120761254021	0.0276388496358749	0.0250934109001113	0.0285418180472601	0.0384280569501634	0.0866713893381992	0.0476095203431772	0.0765735165077143	0.070855190114233	0.0872695425539438	0.115986565188526
0.0507771733609503	0.0570598434248088	0.0638798298107767	0.100437593986959	0.0691688808740607	0.0528489600237696	0.0632193536200656	0.0523721652760032	0.071291531752528	0.072279366906127	0.101297311759373	0.0676938711127278	0.0556319027106669	0.0179688813925346	0.0684863125979995	0.0583989477386451	0.0392544753470351	0.0917016174700605	0.0838776544309947	0.0381963714739725	0.054504877873805	0.0771856324677495	0.0675594982629756	0.0434947246644921	0.0540945989861243	0.0599899002112631	0.0498378445019616	0.0911407394337318	0.101507638538053	0.0601484015274371	0.105393260071002	0.0844430682508991	0.0463866053891121	0.0834529063701684	0.0773766097365476	0.0739027316813289	0.0646026924016709	0.0244704730270953	0.0369675128648453	0.0358107860633318	0.103879584619366	0.0700148998428942	0.0588331473482662	0.055975270677107	0.036244081889732	0.0351958365668057	0.102066885119537	0.0585498665903519	0.082722623889383	0.0362064095148704
0.101365049448861	0.0521924180630338	0.0650188169753841	0.0652493937313592	0.0467950922671256	0.100991100147134	0.0850595768550567	0.027462186061521	0.088753265143972	0.0844963255854151	0.0543057356112676	0.0319047671633106	0.0940032499421807	0.0758733389660228	0.152290583009193	0.11508933926004	0.0481249343097869	0.0547166070934017	0.0685558456797357	0.0898821063759523	0.0416981381315006	0.0796545104742487	0.051202996673064	0.0679151717336163	0.0938481495641001	0.107174768865354	0.0865954604312732	0.121074595975727	0.0733739972389306	0.056990818569703	0.0274002261085201	0.112231296982548	0.0808753505001524	0.106012963387333	0.10707706038472	0.065002412836894	0.0727365859119398	0.062465885670581	0.0569046946393037	0.0861913426029598	0.105563365607251	0.0526936094006105	0.0452918526314206	0.058417368017534	0.0753455605943243	0.0753284643822274	0.0512154848105467	0.0385435172800317	0.0591337466490819	0.0929004532512388
0.0770542918513336	0.0318066202391342	0.096329516705486	0.0667993541481503	0.0604252229673751	0.0721403048284279	0.0145387102391657	0.0605854699668567	0.045299835881142	0.077914621872037	0.0563774544829624	0.0857287088522217	0.0553046472905099	0.0541476369251051	0.0149698465575369	0.0468624655758233	0.0561870500987203	0.113908369712801	0.0822798709397104	0.100030361940513	0.0643274463692132	0.100380854018642	0.0675458493308812	0.131007696481749	0.0354286361043224	0.0258582623693976	0.0855002548950633	0.0234215081421031	0.0579876802120761	0.0138318977541474	0.0410124988038744	0.109251387192891	0.0630877607378491	0.0560303683583751	0.070821749268832	0.0871731015236351	0.0502479442827696	0.0530007746164865	0.0903313307405146	0.0769243415167479	0.0753296172749902	0.111157076357495	0.0744896351515565	0.050146645284602	0.0238563639750449	0.06044236643386	0.0635164208301772	0.0897445670595836	0.120066410184951	0.0545833620721782
0.122891339930611	0.113411081394511	0.140893712619034	0.075704401803343	0.141812856395182	0.140322829512455	0.126465371910521	0.0583116738939777	0.0635630914436609	0.150606520415074	0.113718890668921	0.0858206957600164	0.0689969743503873	0.126774262928066	0.0887612243460268	0.0605031125788524	0.155072791253172	0.13907209612236	0.0229083356794445	0.169269314054063	0.106646046158797	0.111272122425617	0.0388063689559164	0.140228962782658	0.144133594970274	0.161843005455287	0.0919716715345938	0.161179743506287	0.0789162746127521	0.1702897567772	0.063478918038689	0.042449266187939	0.100217158478498	0.0683645811890521	0.0132771106755818	0.0706377597917148	0.120447388100535	0.0702713437716286	0.0950840173606211	0.167075583997012	0.0618652795090251	0.100250561196922	0.11607107812244	0.0666454973919484	0.0523557445204297	0.0900558027092813	0.135227830866203	0.0796184252267055	0.103010114644423	0.0594838068001923
0.0991710383917297	0.0409522681664317	0.0430556813701165	0.0664706984328275	0.0696170754004626	0.0208444920746369	0.0162968940995758	0.0584173714985988	0.0103340033451127	0.0567214409143324	0.0430826748177297	0.0130151759811666	0.0693078784562369	0.0429309397752076	0.0634676566909635	0.0238686864340562	0.0196223135927775	0.0369928805126878	0.0637310376544679	0.0713581072375285	0.0316561830287174	0.04958158476964	0.0219328329823806	0.050415510313467	0.0275838408815923	0.0737191416360025	0.00255231638123208	0.0762797942973321	0.0278349995148716	0.0345156290343215	0.0480861629862105	0.0600489800394328	0.0400173941002685	0.0536168635288209	0.0991389291193449	0.0384858875017735	0.0612190807994044	0.0886367803844516	0.068747527403439	0.0798776384540411	0.0265055701139266	0.0384321268885346	0.0455643189925242	0.0453381325568027	0.0416816456863952	0.0522141135210826	0.0610518724452641	0.0729689504370051	0.0670207136491525	0.066860965490155
0.0731748789782463	0.0768318532627725	0.0957699118270389	0.12136299646927	0.0608394985467073	0.0293796258436523	0.0625212238426872	0.0472917496425169	0.0835995863250082	0.172667910654238	0.115454280148043	0.123374896405452	0.0695645216764608	0.0890614100596325	0.145832664439406	0.0426510902497861	0.100123784069259	0.060807233042773	0.113055212406122	0.142661884214582	0.0734704394658981	0.131520472500035	0.0980857116765031	0.125815253122515	0.130737540406973	0.143370386001756	0.0927675160157116	0.122752357453098	0.119999582615895	0.171064557045168	0.122780405602394	0.120457124066	0.0699173711222324	0.118184393043805	0.0573222259674872	0.152544884371534	0.11061690128103	0.0583649981077649	0.124586701106436	0.0989172023133494	0.101026691231964	0.0940362191584551	0.059658859139847	0.102441555457715	0.0985895592544591	0.0782610238420154	0.0860540299086551	0.111335036707518	0.0990441732346659	0.0557786258505048
0.0410673547548006	0.00235242658794127	0.016503343219542	0.0285196455890339	0.0584824130682481	0.0196486285925704	0.0455898677238165	0.0320762007096476	0.065758422365041	0.0556351606710203	0.0340330251488255	0.0583767647794497	0.0455610945593683	0.0410323434639617	0.06135941800551	0.0173370203376301	0.0261579669206142	0.017669465750893	0.0187578465864487	0.0249978964010674	0.0162860123476866	0.0126786032262781	0.0573181745103741	0.0997189928210108	0.0653950509638765	0.0530803508007671	0.0845424729966642	0.0323711828896906	0.037752369819022	0.0825115226924155	0.0416796463188989	0.0210562016853372	0.029462378362386	0.0531427618098872	0.0693987581477508	0.0410632898708141	0.0182818737424925	0.0572111416250004	0.0467066447349839	0.0441151118315266	0.0114395853000939	0.0199331370987334	0.0893036130569447	0.0632950768321558	0.0339281271854858	0.057064391425785	0.00357278398147204	0.0395236013001338	0.077350584506478	0.0373798621214809
0.0341408601004021	0.0791444635283663	0.0601239770491673	0.0377217447187176	0.105757684764475	0.0318505582055715	0.0488673576233594	0.0498974121939054	0.0228326110524508	0.155588958385388	0.0308044854207598	0.0306072923844139	0.0429965328257431	0.0430718425674396	0.094463919880421	0.0607893374018808	0.0458502737565922	0.0644224671463892	0.0418154590913516	0.0693868377955446	0.0616232465204269	0.0282816343480376	0.082983014985474	0.0283425143685555	0.0410155829694544	0.0435942567087048	0.0416283199061195	0.0308875280964421	0.020359302880035	0.0379833361629189	0.0612037159588615	0.0331895269407444	0.0123392954634049	0.042777474964121	0.0312596310331332	0.0483763027493392	0.0260770311929023	0.0778917847890424	0.0370761159619532	0.0389242700187043	0.0671740645052278	0.0819751096068971	0.0664278732787081	0.0320503275999123	0.0129946428585837	0.0400240287712146	0.053182517962997	0.067537827150494	0.080551517649413	0.0369490007511113
0.0483926030286499	0.0272241178958731	0.0409877314929004	0.0221482993642785	0.0481415484201822	0.125856912071901	0.0381894554352546	0.0498388571163505	0.0312865327462153	0.0274712901586693	0.0413235194128741	0.0768981583141476	0.0469083588647402	0.0706173603375104	0.0897745234996633	0.0143001358222453	0.0236543587053854	0.130020784162658	0.0582267019815804	0.0780651412103226	0.0778989843617797	0.0547975167060306	0.0528267276941938	0.0583670305376537	0.0407191497839509	0.01673654222588	0.0610043216907007	0.0658371112717113	0.095743545630891	0.0900844987323152	0.0570056338090824	0.0236097655072023	0.0411082102541974	0.0370047854813671	0.0572175933750704	0.0197771689303803	0.0472537815339937	0.104027416732692	0.0862454401439757	0.0414627189724999	0.0475432705968201	0.0803833352677231	0.0638648979369552	0.0577035606683617	0.0671082771979232	0.0637207293913252	0.0331427302023355	0.0675848493628572	0.0502952241746401	0.0173681353344428
0.0406364585985638	0.086202019531189	0.152372234490079	0.0477055347740878	0.0335044077234734	0.0619211731019148	0.0648476488608808	0.0997583184454936	0.0673828841439167	0.0290752492708713	0.0170642808585947	0.033533323826725	0.0517335437051088	0.0166958125404643	0.0472626604473764	0.0918344135340614	0.0255268185708639	0.0508308848041228	0.0142346762559456	0.0275840163826409	0.0230188862714098	0.0696407318035566	0.0601595929297731	0.0213687135992141	0.093991121048819	0.0496221575244386	0.109681755718519	0.0757816758610484	0.036056530524543	0.0573585573280903	0.0435790940851015	0.0622753726369108	0.111989260143605	0.0701694594552452	0.0374943345349574	0.0574347831481455	0.0923567683127035	0.104629318398256	0.0334034224077429	0.0342520327569624	0.0263342550220359	0.0694523224735212	0.0539921101904649	0.0656006648263697	0.141264625965138	0.0494842444657337	0.0651569175702304	0.112149290911253	0.0566862286872588	0.0681832231355375
0.0406248053059335	0.0254542240182352	0.0630232306091408	0.0329326674295821	0.0981116949093206	0.0549568296873255	0.0368480164919799	0.0355264787619939	0.0197440475218482	0.0183222358766998	0.0605583149128417	0.0348890025482601	0.0327902087882337	0.022501109556873	0.00948014437860463	0.0472446242794352	0.0505796472787474	0.0458807897020365	0.0245795565164274	0.0737116537460285	0.0518315287044054	0.0471027502003461	0.0922530640725526	0.0379022654566731	0.0485695169452786	0.0429408728517307	0.0698718675871799	0.0648974848094269	0.0816195175185115	0.0392987397812398	0.0865222661082944	0.074588221023848	0.0213187645151041	0.0104206767668739	0.0434578690834618	0.0234640646012194	0.0347637404171027	0.032371906295135	0.0508276610671011	0.0350251604375247	0.0741851925526631	0.0685026039496018	0.061697880790246	0.0415329580480635	0.0362623860438347	0.0296520800225731	0.0278507080474034	0.0452722838424569	0.056405137497207	0.0861766433364923
0.108773777597487	0.0857611517681847	0.0903898675308214	0.131154007460605	0.119688978223036	0.0696938868965076	0.103388919812541	0.131760193332029	0.109644555278097	0.0698565886722577	0.103886471097009	0.130145381143379	0.0919768428259311	0.105175708835476	0.127942018822217	0.129194305499749	0.129998073569125	0.0847574002946114	0.117196719817841	0.13982854919344	0.0965866041795414	0.120253647685197	0.110724992054757	0.129083204919879	0.080487367690929	0.0766614095852948	0.0487876020721341	0.106144803262425	0.134324882082523	0.102527062692103	0.14948901046235	0.0866724766253394	0.094126259748797	0.132041182560338	0.128011392265737	0.0354480073849589	0.0870257097757881	0.0932920129995371	0.150619364787907	0.119404319354383	0.0279062267391527	0.0109919915093046	0.124080049296588	0.0769862896716578	0.032747894509336	0.0539802695936441	0.114117354683385	0.0645945482781829	0.125503346818281	0.11100929098349
0.0542615451078791	0.028732971571282	0.0774746202769217	0.0432294477657592	0.0151202107492885	0.00967491749270334	0.0152906247631907	0.0181248533651917	0.0194328229370105	0.0509637586574352	0.050837597092443	0.0375080197146824	0.0394165844306683	0.0450503803496896	0.0403412115551654	0.0678092314610725	0.0833918900659507	0.0711577983834154	0.0240032181382935	0.0210080420878601	0.0267127607148063	0.0207711774671913	0.0383018747754942	0.00760064940588763	0.00791414250824548	0.032508861911079	0.0783544944252134	0.0430248073188783	0.0236430797494087	0.0824052088302341	0.0174638879250813	0.0438186204611327	0.0441973670930068	0.105638066331735	0.0987149096223676	0.0373453861298568	0.0624596796183031	0.0521330217271932	0.0184915967566616	0.0988599281004523	0.0232998213099367	0.0175579105366011	0.0138236867611692	0.0367908937341485	0.0489328949811658	0.0791183641048556	0.0352493694068704	0.0498987706021431	0.00837330160681735	0.0240813426258525
0.0768452833020284	0.0481378748021732	0.0721974373558093	0.0632055112391008	0.0246229197695244	0.0320801273308025	0.0660645397845024	0.129237479993199	0.0364268339314992	0.0705377987224438	0.0504739061784566	0.0530601975765489	0.0254795858518011	0.0917697537766039	0.0528395459499464	0.0454503042599772	0.0673535376745751	0.0355842111402375	0.0517982413877402	0.0364899087316644	0.0930896651741792	0.0155997426044894	0.0474589823112788	0.111663175469845	0.0481112301989712	0.0189994806528558	0.0411481613192565	0.0271672343941171	0.0709815293395831	0.0535696690574194	0.0848318221142621	0.0989853626030132	0.0656476103901315	0.0127961850005816	0.0663468194165779	0.0866281744453628	0.02482564110863	0.0394268126764397	0.0466174952331	0.0492028579948787	0.0729294283677798	0.0897819154382997	0.0314288237731068	0.0419461709097517	0.0443309624164985	0.038115621318365	0.0492091486621624	0.054431416313663	0.0999801623592601	0.0430070776495974
0.0701995985135563	0.0459413284663167	0.0535142105837468	0.0350312680336639	0.0827806905616159	0.045767747383119	0.0940016431291251	0.0265139901171985	0.0306395398563164	0.019369556457909	0.125182464518373	0.0875948590368327	0.0593705485828605	0.0484854381168928	0.0648421994792728	0.029458213891283	0.045387863852855	0.0647159654453521	0.0769651565555382	0.0258029965201898	0.0754803300382855	0.0375982181772408	0.0335801180600932	0.0357158509978048	0.00554097696766816	0.0409916626134693	0.069442773983488	0.105105609036192	0.0318345532036662	0.0681463577700247	0.0679338870109727	0.0333683021640409	0.0259558367136122	0.0673096628977638	0.0270556218829525	0.0264599099235676	0.0359692857608003	0.0495487142224791	0.0727051018435281	0.0368812684975951	0.0503182596115903	0.03741742239559	0.0730809506877463	0.0677805216867176	0.062818590142079	0.0488867726346256	0.0187435797408206	0.0283492831094986	0.0175533758297884	0.0387174726913557
0.0330971286386019	0.0347667457687634	0.0559511737218729	0.00829531179038441	0.0423407110627885	0.0593765347363754	0.0425701137276118	0.0676582411212359	0.0467417202374335	0.0549708055538438	0.0754406631759822	0.0356027022208399	0.0747894966192533	0.0548109089776041	0.116662467294674	0.113159876273167	0.0558572919807231	0.0140720417548261	0.0619040236062318	0.0514564683603162	0.0260725124416555	0.0189933332677557	0.0493142169995185	0.022321242350904	0.0494266686010346	0.0499037803232645	0.0638262652449115	0.0302229453478413	0.0404158582934929	0.0726293153859404	0.0407113867697208	0.0937911097011892	0.0635908145516607	0.0508001009555237	0.0363096422001787	0.050205332899935	0.0234961424447008	0.0395876903593954	0.0426816621113377	0.00519723650885083	0.0575601994900756	0.0250889606828601	0.0056913566981089	0.0535583093630858	0.101820559902539	0.0540075938297905	0.0620648494477333	0.0430885382669429	0.0318003113304638	0.0551885136836806
0.0575430811328069	0.0611123284428902	0.0750831234103563	0.0869354019100717	0.030740731688901	0.059826436582943	0.0515483677099401	0.0674796533686748	0.022850100311189	0.0318797166765247	0.0618998590805003	0.0552691269231395	0.0219151903684071	0.0665336832813576	0.0580226252303513	0.0590182314052268	0.0193232040772528	0.0996142424386317	0.0588132542421313	0.123310412635226	0.0165804453839636	0.014417477771944	0.0601703384059057	0.0953045025343945	0.0613163911753358	0.0494910316257653	0.0673967896537728	0.0810264556025037	0.0452814301974098	0.0636955430529656	0.0249486820058899	0.090307561391734	0.0775214372988047	0.0765931512783761	0.0892808925764813	0.0828137671712515	0.0920580983608574	0.0562919911757419	0.020802619592335	0.027257722547494	0.0797713672265377	0.0860678312350218	0.0876984439762787	0.0367370305073478	0.119229692102637	0.0776076318738989	0.0252862179064065	0.0734638567021396	0.0406995636846011	0.0936562157318188
0.0686220855149455	0.0336090080200904	0.0347229697414838	0.0330407642448612	0.0452688275889049	0.0848915606501783	0.104336249785538	0.0608155783382548	0.0932684498287417	0.0517542125025007	0.0894844031707789	0.0535260479895537	0.082511834793867	0.0258163803540097	0.0221189205585649	0.0362615130081758	0.0356000473553182	0.0414795547913258	0.072731378750474	0.0365759677929498	0.0603108430654464	0.0228957420367429	0.0493916197091956	0.103387963167542	0.0145969841957852	0.0567055513642381	0.0834991526059618	0.0329248438980248	0.0401496375770106	0.106242372728551	0.104424907983017	0.065680559533263	0.121332983146134	0.0497989485209327	0.0318676194382401	0.0692754247645339	0.0642765255790891	0.0183973840745947	0.0404016693107256	0.0579517286766573	0.123794175202705	0.0813373862652206	0.0533734282712261	0.0982714461259811	0.0708454520902762	0.0806301904062765	0.0981285986386115	0.0267135111916409	0.134440466802853	0.0679686640665248
0.010665138028285	0.0509945660054203	0.0590526927940547	0.0395902286549762	0.0735355024956422	0.0773550992593927	0.0351913682633624	0.00304075485404303	0.0663517052412747	0.0601940449360242	0.0135305734875926	0.0199119617226882	0.106254911956758	0.0568925875922347	0.0904627528966442	0.054330638255454	0.0342684481278289	0.0891594407440339	0.0656259965566208	0.0527675519819794	0.0412010399920002	0.0706151411731549	0.0879797937750032	0.0315073142239133	0.01449215921051	0.0361532890303123	0.0569585576513749	0.041087197884913	0.0220553311223409	0.0488694428968911	0.0560874398056365	0.0445752018109644	0.0721614853015667	0.0194060008124326	0.0204242234202943	0.0372160662444662	0.0623640238852954	0.057945145483973	0.069716466084357	0.0526653938089444	0.0333445102538514	0.0657431409897049	0.0302184109779585	0.052121873683383	0.0272951223701104	0.0781049951142448	0.0332002855041655	0.00899702079591339	0.0331337372736158	0.0931218589830014
0.0298368142067095	0.0190853107683711	0.0943594808858257	0.0696976559997723	0.0289934413730623	0.023673717676298	0.0147078366332382	0.0523258268896154	0.0785637709295296	0.0985183382804932	0.0704731001875872	0.0268872481251336	0.133556585811362	0.0377320269430875	0.0606020944897256	0.0938423503178458	0.0230427556589094	0.0333394473463769	0.108195733427102	0.0214510608333691	0.0261807271128456	0.0510095371206013	0.0811863387525882	0.0914485126274523	0.0843177491487872	0.0452763762282032	0.0568800839211635	0.0423049434060059	0.0725978077126465	0.0595879500310835	0.0745579184964347	0.0218069525147109	0.0845001237608165	0.030135811797355	0.0288419863774498	0.0876939626251659	0.0405852380244899	0.128251744196853	0.0101750645182647	0.0101382349135508	0.0795465813280829	0.0706472964691869	0.129064607993819	0.0232717403680967	0.0627497920805639	0.0723168868703051	0.0419469710048259	0.0412607358911557	0.0816870487673169	0.0607679103164639
0.122910331165702	0.0465539553482118	0.185639483035533	0.127277203974251	0.0765144313372353	0.0701376796012821	0.091708880562542	0.0786234722551084	0.0540288189672421	0.077793470489514	0.12714706141254	0.0934121149724135	0.0944735022544994	0.025109475660077	0.0533740693024993	0.103689955581483	0.126500714690718	0.112441286014978	0.0747514501333065	0.0674271031317526	0.0641368960657706	0.104728891980539	0.0897155185337972	0.0577596685120552	0.0731490989310203	0.152455471966275	0.0341991726445728	0.0912193860742578	0.108430469378324	0.0603847047776611	0.0845844970401438	0.11510952246338	0.141616949882359	0.0918332646939713	0.0360209933443513	0.112251129815542	0.0541523629019759	0.111944638243902	0.108176486481891	0.0639159550900376	0.0453704377040116	0.0221966603680107	0.0376925398547776	0.116313391330407	0.0378296898885616	0.106242761815488	0.0919869616153208	0.0795032239220997	0.107665466943373	0.158134686299762
0.0742807495187872	0.0695079620769894	0.0302598614093394	0.0549746477245516	0.0652829131675004	0.0918050122332899	0.0546670442596497	0.11077127855524	0.053140157174315	0.0246462116814289	0.0465794795600391	0.0654296895135534	0.0117398292516695	0.0279249255061086	0.0870323946384088	0.00935411931561475	0.0495416904816186	0.0532592345861704	0.136214996832186	0.0303521932067845	0.0431383383535678	0.0270329581355149	0.0335084326712665	0.026337736936106	0.0745016323328934	0.0841251550630945	0.049440411682486	0.0777207387278801	0.0395848996878772	0.0796212070854825	0.0599075106656553	0.0319845015122528	0.0636280243129024	0.047098167239136	0.0116759384516288	0.0225289735472911	0.0407288785226474	0.0282688075353065	0.076007211585466	0.0582105493282817	0.00573026666021748	0.0287473119384909	0.0385717970123561	0.0927702774815884	0.0553902451453142	0.0177248708129711	0.0871786474904199	0.0527712834562473	0.0346602423399635	0.0880275133585824
0.0393262302379671	0.0653563697266762	0.0926120023741594	0.0448015257778538	0.0742282875048118	0.0951377621860347	0.0448358077111465	0.0533083901251473	0.0378198613599693	0.0842534059086622	0.0122732458315805	0.098423437674211	0.0997015677756313	0.0530358191694821	0.0603275011533455	0.0775812552419745	0.0360149566619675	0.0454217241661763	0.122306135037605	0.0246794715861199	0.0360108176454871	0.121368467920199	0.136320115670786	0.111065737207768	0.0836399235990565	0.0849455262740093	0.0483885855372032	0.130368883725874	0.0805427063549418	0.0752394057982071	0.0473653789172482	0.0856380601240418	0.106959576915038	0.0304229194018998	0.0959833955518104	0.0603509579413724	0.0554119974882155	0.0144741722647432	0.0336333765701361	0.025406991686376	0.128986878214125	0.0503748254537572	0.028767256629439	0.0178322096140369	0.074918131980951	0.0597713959410379	0.0651050642287657	0.029411574481527	0.0541203669878118	0.0642602124336926
0.0936252590508032	0.0223538101956383	0.0334975132016453	0.0466478220173652	0.112321622371155	0.051124588831884	0.027668537264561	0.078543192727999	0.0269905984175666	0.0614523555549018	0.0664876182067661	0.0247895034572708	0.110425131032628	0.0530584495236009	0.0223755317987953	0.0726487503794017	0.0799672576129463	0.0956919739200984	0.0784027283322934	0.0725975288766722	0.0818262558136763	0.0802569009384995	0.0551226807689993	0.0448763101020628	0.0491437326024896	0.0825484559258773	0.073349670285959	0.0304133970023557	0.0908063100100654	0.0577869725967087	0.0122065237667773	0.0541562732152887	0.0426745340282844	0.0559602588334358	0.0261392599798795	0.0602894882286224	0.0708356726876579	0.0311572801451623	0.0247392184085241	0.0557362774364653	0.0733960752279044	0.0689046057308573	0.055848553505646	0.0712734459274504	0.027866853793347	0.0179383504396069	0.099975626840678	0.0488261170576836	0.1221746337881	0.0197102152253216
0.0593505040973781	0.112803871422729	0.0762670476821884	0.0903145512412812	0.0887612624930521	0.0652376722229172	0.0703857686464878	0.0292338020972094	0.0406581721257437	0.0382755456743529	0.00948807932471736	0.0982578453889533	0.0774568296956001	0.0425989597674282	0.0343352656515135	0.0582635388188917	0.0581570941879853	0.0730533822028556	0.0625502060100884	0.0513852461489535	0.0592332064894768	0.0506713888501513	0.0474759979526603	0.0223584619511025	0.120418255556	0.0657711554844052	0.0974711044732058	0.071055511077312	0.04571898895388	0.0118426601888169	0.101045237003719	0.0426902291333399	0.0544607626968453	0.0385810915184369	0.0782235997067202	0.0314628490620446	0.0412803579102023	0.104453617190523	0.0501133241074507	0.0294310252929812	0.070893073914738	0.0229539867773861	0.0376676104028201	0.0750325805021645	0.0491869052458355	0.0911811835581141	0.0576665383213245	0.0905974518553922	0.0880852816489202	0.0384087493498222
0.0635234849432608	0.0241027145549583	0.0578963734889742	0.05617438976971	0.0608142716753444	0.0360507562077649	0.00363270472368248	0.0246180463582836	0.0569868336040291	0.0279949456534729	0.0300901592172226	0.0740639871291662	0.0525585221847797	0.0614859488124411	0.0300907630304467	0.0553040933048437	0.096897761570173	0.056959667796023	0.0312034904796451	0.0598913407673196	0.0512835340983517	0.0609242121635773	0.0659557530765505	0.0701895701447993	0.045881308347982	0.0757138949674219	0.0501281600807819	0.0705300634835727	0.051914545763839	0.0682421092149122	0.031224350583561	0.0514392738272354	0.0364410324301892	0.0232111074594643	0.120466943250571	0.0740399968678822	0.0326527701808499	0.00126363087362809	0.0151375507780618	0.0767920470442122	0.049026882746992	0.0679999646070611	0.0226356522087834	0.0929299199516028	0.0316431710823097	0.0585874886616239	0.0316599657783296	0.0152673083190358	0.0404617159149733	0.0608626886381813
0.0727749774866039	0.0234596451033715	0.0188283214387509	0.0410595248637804	0.0333982091379511	0.0517227276746403	0.0427181290712468	0.0311700166624915	0.0756445190344866	0.0552766085878331	0.0194410707467966	0.0686596129842399	0.0414600613387728	0.0137995059723499	0.0196904346928655	0.0801767898893221	0.0132455748731133	0.030792239228692	0.112055210771237	0.0191379881519584	0.0129862813397042	0.0327799711640935	0.0761979741217573	0.00710427948118745	0.0404265684297099	0.0311802808145725	0.0266387260082383	0.0420710811280623	0.08327160977962	0.0364266068111717	0.0167243232085608	0.0140427285319129	0.0410445068245119	0.0298690074380201	0.0299985296365139	0.0445179318818923	0.0580756167728669	0.0227100484643164	0.054582305622326	0.0080426396389308	0.0328473697104968	0.0474352963383818	0.0350586236761029	0.0620160693356657	0.0518239385026389	0.0317438029287299	0.0463115775793667	0.030433127378909	0.0646378088901364	0.028853472353125
0.0564332633267756	0.0613460396123254	0.0484103976386819	0.0122066139060644	0.111165891427918	0.0975556412195471	0.0516723972486836	0.0757172818558967	0.0529789990861757	0.034380556684438	0.0652434474876014	0.0692743014704212	0.0332362055724828	0.0386848503925309	0.0514224183102322	0.10109645596034	0.0270924195132144	0.0429095303551592	0.072241259679456	0.0570725377426631	0.0349996844039714	0.0404918863838979	0.0421610845337558	0.0622547122735565	0.070141859533505	0.0336221057745719	0.0582996888896819	0.0421546512360238	0.0415837311139886	0.0704357347220316	0.0497756717294905	0.0119200027337381	0.0749368839928252	0.0682869373859781	0.0370897046031294	0.051933575018353	0.0239158789124051	0.0572880825985519	0.0562982128015588	0.0206014077856233	0.101338494954457	0.0625037304411441	0.0750791662899596	0.0458249266764651	0.0611171430829763	0.0803379772578306	0.0357032992787477	0.0580362132417838	0.0387302626462176	0.0410322935425562
0.0430779355500085	0.0676194668351799	0.0421469214465695	0.0234960503725577	0.0634504535090948	0.0863046077959781	0.0301979897604571	0.105022136938336	0.059066966877683	0.105339431536595	0.0864697193170134	0.0390318587327186	0.013238485313456	0.120732782050744	0.0516425332728673	0.135250447182091	0.0459538726889236	0.122811344571171	0.0776075281102452	0.0220490363941253	0.0309819400065196	0.0523151405206265	0.126999769140145	0.0493521962204726	0.0480634760656161	0.0469058474906509	0.0650478321748519	0.0357319021285265	0.0410050919775781	0.0138826340574547	0.0917843279126829	0.051546637777373	0.11872932153366	0.0377989947044786	0.081985641467546	0.0900212326785148	0.0124543887533205	0.0183784559990556	0.0804792446309098	0.014346209997441	0.0709273130761888	0.0663669106369228	0.11251129426095	0.0253540681825107	0.00428446329844299	0.1323022365935	0.0721558954417348	0.100735350960276	0.0560808421742773	0.0587234402165439
0.0942481739140764	0.0921206879171633	0.120192064164081	0.0867877198174143	0.0429068994333091	0.139918071911519	0.073077559089453	0.0825118237275725	0.0677355339597664	0.0456228949495108	0.0783450628683046	0.0959648626954432	0.0120554328795611	0.0646485224295413	0.0292599176823261	0.0729087155790067	0.0684495004434262	0.154085131765977	0.0905802015290671	0.100351473063802	0.106684181111535	0.023526089609236	0.0402129034063471	0.0982000560606736	0.126406017096127	0.120704024526151	0.0748698005915937	0.145436489613348	0.107164337562747	0.0255598505357399	0.0628519219792243	0.0451579515568203	0.0895448039206414	0.0122590651187841	0.0316973753354722	0.0583819861853243	0.09315356267171	0.0869811543143761	0.116741005790007	0.0483289914953654	0.0290634068307704	0.111335131713713	0.109587610335454	0.106391159710347	0.0499146223011354	0.0868354029282182	0.0527654525690105	0.0703673561857897	0.0554230432709546	0.116016529555724
0.0795871326169212	0.0725199984723807	0.0412505890923785	0.0457664432080897	0.0523991547707413	0.0455728347520253	0.0374997454268332	0.0525238065772277	0.0638295414373151	0.0814520297762861	0.129433108264781	0.0370050212962452	0.0830564325294905	0.0399294378659618	0.099354147840362	0.0443256777057994	0.0689175525110353	0.0810879046198655	0.0429545337576757	0.0180229119009159	0.0910202384849002	0.0579098984723484	0.071009038851173	0.0496789510857566	0.00421566317416753	0.0660155277314186	0.0276113916828127	0.0228702319016861	0.0699737059489538	0.0491261555602076	0.0504265325117968	0.109558001667938	0.00272093150326023	0.0372769814492207	0.0215484499445882	0.0435432014151222	0.0335070430165734	0.0616021947348144	0.00630801476205129	0.0763873390608758	0.00503066740137539	0.0561967954230757	0.0398072574109709	0.0411186183024783	0.026598973458457	0.0461689469465408	0.0957620643339653	0.0675747190971957	0.0401141427413614	0.0488659651671511
0.0154193393150452	0.0270554012247111	0.0114716058675471	0.0258287360928476	0.0531991891619882	0.0486234013762067	0.0552564157965797	0.0122787536565932	0.0285725682734349	0.0482701117966491	0.0888496917459875	0.0417285978986941	0.0184806618299707	0.0308858036585277	0.030204554746801	0.0222422081222279	0.0191464962127463	0.0576112787345454	0.0869985997802091	0.0821862299989001	0.049766480760959	0.0255675259753246	0.0754486014888228	0.0669462202812377	0.0441677630024244	0.0409226569764208	0.0517712876708963	0.0540523655071163	0.022624153463352	0.0199347073194372	0.0722770771435937	0.0474443698792723	0.0583847069598915	0.0469282590269495	0.148881824821736	0.0107162137125621	0.0321411235475079	0.0299133601955534	0.0741543436591141	0.0602345189796258	0.0420572751217789	0.0199473513759278	0.0242835085613104	0.0756787810485562	0.0273202393502638	0.0405907336402448	0.0713304473042823	0.133421028773654	0.0756788012337464	0.0297927196863428
0.0466914799040767	0.04816000294233	0.06114090830521	0.123342641119653	0.103448153222822	0.022954486901105	0.0588353074662834	0.0263209327518916	0.0413658018654117	0.072906352562728	0.0559634637741536	0.0123049316746681	0.0863056492646976	0.0869245564928714	0.0396375028901885	0.0127024222704372	0.102394956602044	0.0439586941692692	0.0570933683906578	0.0800708282616048	0.141363236342213	0.0987241587126014	0.0289082356613751	0.0366505710634377	0.0445647942570726	0.0717229223214683	0.0566323418213347	0.0528523967949123	0.00817731896465908	0.0336067902725164	0.118280299843372	0.0172136017890715	0.104934634528189	0.0234331268629493	0.122739265074823	0.0590681853563126	0.0787302745820571	0.0920625690767581	0.0679951452077375	0.107110907800758	0.0995504130189132	0.0647813703324073	0.098376797135445	0.0694066213524906	0.0632247151757388	0.0638089793966364	0.105423363997347	0.0432169104934122	0.0519153066659612	0.0969682583880818
0.101181276200454	0.0388513416367582	0.0526419148471976	0.0463502704989442	0.0135988775540191	0.0726098146177953	0.0394928606278363	0.0796638819414394	0.0566159174535969	0.0966555673324667	0.0152440888016663	0.103087394723837	0.0683981700291843	0.0918565354497556	0.0501794064077496	0.0737735686635979	0.0557589067886416	0.034990800665885	0.0334260931059031	0.0410231366699342	0.0693708524893417	0.0150833655343384	0.0537932458692762	0.0113929118701271	0.035820104602184	0.0270565971268368	0.0669184561199562	0.0612459100287334	0.0194081725144996	0.0441198858338686	0.0696853841075243	0.0577512791053947	0.0290562514433727	0.068936676563152	0.0376228283354113	0.0687177714909054	0.0249486707823592	0.0868082492095872	0.0488076522849481	0.0579078791809897	0.0850284402323987	0.13709534379545	0.068567132525059	0.0307222388391113	0.0573290048461014	0.0283270245924506	0.0618515572991473	0.0598638574603299	0.0531231301870914	0.0735074935567395
0.0310883005191632	0.0681054494539644	0.0325844313843489	0.0356931224180247	0.0545318288218431	0.0498253637396537	0.0159158287176666	0.0272024964343177	0.0697149523388455	0.0474905612097067	0.045421063925428	0.0586521510520544	0.030104461632109	0.0569074749127784	0.0309865358537247	0.0471956765928067	0.0399072257587583	0.0484880906044567	0.0369776660908987	0.0683722217025979	0.0132559791215359	0.0652799581475518	0.0430024866598433	0.0509346674205084	0.0521069145128245	0.0178972883863506	0.0617326372959672	0.0112326939121213	0.0671350769921991	0.0358259332953686	0.0450633637777281	0.0413334058016109	0.05584892385754	0.0757559397992842	0.0492734322594083	0.095850312461993	0.0621094011019862	0.0145564953823582	0.0315665020551106	0.0296001505715849	0.0275703838000308	0.0461827402257954	0.0523044391412364	0.054549391631883	0.022854766264464	0.0136934170673683	0.0498037920421528	0.037122612135297	0.063452148426389	0.0359495513960022
0.034645900885135	0.0516012724991506	0.0299571829103556	0.0757293773749428	0.0310540568990398	0.0150121990537057	0.0576065719179652	0.0351400072975053	0.0332527921449123	0.0633457215292091	0.0569346366738315	0.0564728885505833	0.0608342101748038	0.0674385106524195	0.0352694282004748	0.0650925330833869	0.00410199795242319	0.0274738175185021	0.0623780630056962	0.0545808423596421	0.0723407421792734	0.09156736154333	0.10587539603554	0.0495877886717416	0.02540262237102	0.0681312339886083	0.0524777781641296	0.057589312949186	0.046723761656259	0.0451044050737746	0.0420489215283175	0.0349759383677193	0.0757357731042753	0.0763242826590016	0.0497335605735363	0.0946116152847155	0.0369729085735056	0.0723779613280797	0.0618633786899269	0.114611205037319	0.0341269264702302	0.0120394946736231	0.0672589880853176	0.0411718033784021	0.0833337233271108	0.0411955527320571	0.0539086660280439	0.0178492931312419	0.077422065571118	0.0885154868825337
0.0198754816053959	0.0845743890905905	0.0910758420796756	0.0228221909570912	0.0429868643217402	0.0892808877437965	0.0483043357293442	0.0246062805214624	0.0666109268728743	0.0504054166420763	0.0687975153667282	0.0628534565514459	0.123178137653441	0.0487293681618077	0.017534218430104	0.0275952314014233	0.0670043431415382	0.0758717241017561	0.0479421916493625	0.0929121528388671	0.0725099866748326	0.0245222054803903	0.031134923427126	0.0335973351139334	0.0718509994345134	0.0548041824536882	0.0507673671242818	0.0695153467564764	0.0671148607167213	0.0285303721171754	0.0569419229777218	0.135190444281375	0.0503150888955031	0.038522939863737	0.0545777982774727	0.139145541193882	0.041569296317235	0.0672297062925549	0.0123454460374543	0.0833411874330874	0.0290562586129357	0.0565277515469384	0.0807130759576047	0.105253163033433	0.024661796918878	0.0847266140174296	0.0557962182527965	0.09967232268864	0.0646059072271607	0.131911999703766
0.0744699597626024	0.0347726229510651	0.067686800795483	0.0370529790810095	0.0526355545620033	0.062144841940942	0.133294491364241	0.022632219002378	0.0712923681942734	0.070843395757352	0.0383895118555733	0.0769685077357441	0.0442371740997863	0.115251934521595	0.0829054270992014	0.0557502299859158	0.110310984755253	0.101219006644895	0.0501960814423248	0.065762257754129	0.0579989507720562	0.0705822340566265	0.0321035406914269	0.0850571881722362	0.0641168559755529	0.0726016488748382	0.0445402702602993	0.0416733316025549	0.0306071829970172	0.0728983844980703	0.0658921202362195	0.108440462298545	0.0822816768891209	0.0597102917961856	0.0702781643291186	0.102033784287272	0.0842815278777224	0.13645308805234	0.0978827398683762	0.115342061400391	0.074739247749089	0.0716019887275633	0.114020656820048	0.119361105714108	0.0791926754469907	0.0583405070374624	0.0391517281470359	0.0867101447095782	0.024913253000333	0.0698896152824438
0.0600156948191573	0.0371733499138778	0.0556488555770745	0.0720110245376366	0.0173167871870023	0.0553149560629992	0.0465435631321217	0.0180073756936842	0.0162920576743105	0.0691758352919573	0.033133404530813	0.0511317739452652	0.0107913418561121	0.0550004155531547	0.0386599726785178	0.0814623407658692	0.0254412232288072	0.0577713557389032	0.0280944296497157	0.0625258400077942	0.0389901373557776	0.0332970840917655	0.0251423027772418	0.0718834631047121	0.0421962354199009	0.079353022804943	0.0277531966318873	0.058776826843239	0.0442460250640882	0.0731651269756412	0.0593920701016036	0.0196258803549056	0.0076280643892485	0.0449945698948129	0.0882217343941015	0.0765216358790074	0.0326746211610739	0.0630138204190493	0.014796858834148	0.0317038899496576	0.00894480518088684	0.038299552025043	0.0176391218531973	0.053872727613376	0.0143922993871914	0.0326522998448884	0.0400402420863878	0.0283432736107882	0.0440626988442617	0.0157874150346653
0.0992450067489771	0.10358242458043	0.0984243265974017	0.051808064955693	0.0889474520351202	0.0892574709237457	0.0842968005694937	0.113167701863587	0.0646379083739326	0.0581953952503753	0.108093032370723	0.100284585000632	0.0854782210923391	0.0659259341782921	0.0728335410346552	0.0220495432206134	0.11058073286027	0.10928552976079	0.0598525268256387	0.078360729136794	0.0973147413527658	0.0794636291776169	0.100344291308357	0.0480185287052925	0.118403994567343	0.08908026364087	0.0743575157965118	0.14485962515816	0.106588417543915	0.0851239807419789	0.0842250193056721	0.0853193601641064	0.0544028301671595	0.104674681053613	0.101239144160091	0.0540146413077366	0.149993826932398	0.0415183802034171	0.0655242761653	0.13837235672656	0.0884061287967531	0.0477691733026415	0.085046118087363	0.100696720719984	0.0840527061704292	0.122879651925324	0.0830612501557061	0.107432886800661	0.0714071411204413	0.0886843656575972
0.0907783998860307	0.0826504198354612	0.0527453994866396	0.0286457139873696	0.0374984236796829	0.0320581192405809	0.0740962951257247	0.0268220389872966	0.0207988452379904	0.0298706169276247	0.0240537515576495	0.0599248995898316	0.045139445987822	0.0439066050965148	0.0561043770915603	0.0250025238881778	0.0408905431281525	0.0593956723564243	0.0585113642714935	0.0202845353111083	0.0811749514533886	0.0284442918819237	0.0668819764486315	0.0625999416354776	0.0248322882533245	0.0806481574982715	0.0452105966173507	0.0827743373752433	0.0905778092412976	0.0463054060431193	0.020924932790447	0.030272040906118	0.0423313748628945	0.0394330609212752	0.0205460828009569	0.0331420989093392	0.0896690011396068	0.0285877502370351	0.0193252513693128	0.0255193094727992	0.0740396830942826	0.0589019572321982	0.0673708514937974	0.0847080825478354	0.0349318099445945	0.0573781404998454	0.105734207078884	0.0566973674051291	0.00804609793513508	0.0993026316531526
0.037211352218999	0.0495428868974397	0.0572146467048543	0.0215378750008522	0.0517670417660117	0.0161398963701889	0.00887004395712084	0.0691731761218769	0.0392087180210346	0.0464000762599212	0.0690628250832248	0.0560975859095662	0.0903839581548755	0.0606253391747716	0.0296277129344015	0.0208444457678538	0.0992171568938488	0.00749082561511513	0.0129866114958772	0.0401386456310444	0.04495979732724	0.034196141068077	0.0680211196674165	0.0885437895267652	0.00643701679067516	0.0547278355630789	0.0645186759299484	0.0342144882365833	0.034250225150808	0.0526111257038167	0.0342087816704542	0.0694910965945458	0.0487226174273718	0.0250813620313431	0.0894253212840933	0.0541980802395103	0.0602667565441156	0.0800942638246816	0.0288474097887918	0.0603070446406496	0.0396781624608222	0.0821507559902938	0.0555332724078547	0.0543097264697826	0.0259039818996424	0.0727733486268435	0.0316285371962283	0.0778334119871569	0.0791640610257489	0.02394990139125
0.109019866326154	0.0244085729026996	0.0310548769375263	0.00912397895246422	0.0509949239138024	0.0464151943810593	0.0902745184600821	0.0219819314382381	0.0111884377294609	0.0625876227600586	0.0729681214149337	0.0207897317615206	0.021437468085483	0.0526727506610857	0.0337943733480486	0.0546740652926358	0.00741534464748012	0.0514993687858371	0.0458073618814815	0.0549256915463802	0.0299588037874178	0.052477217052238	0.0132874344907404	0.0316289252428775	0.0538564525501532	0.0149740313885705	0.0256809592042081	0.068351743695682	0.0250374154731873	0.0484494664854475	0.0246916831861256	0.0391082084401368	0.0569164084416656	0.0236236113130571	0.0144513268726075	0.0342219882552987	0.0221046846915332	0.0362645555606366	0.0241188760515846	0.0280051027560537	0.0202593767074829	0.0313920028712569	0.0474133441492213	0.0755122875591602	0.0452796630886097	0.042846991366215	0.0656948893660725	0.0591663213284111	0.0854311771410192	0.038806664699559
0.0815382143512599	0.0413207388618415	0.0123116265847635	0.0577836411507863	0.0437597598168911	0.0118751556327063	0.0526083484104415	0.06201444747606	0.0290349309795649	0.0248985926712857	0.0969683714393374	0.0518437432478993	0.0635006039264793	0.0535433900431902	0.0240853034526557	0.0713273699822621	0.0821124931198933	0.0179019421185843	0.0324746675552068	0.0265968725298107	0.0520055703818783	0.0240960387845637	0.0924595347419237	0.0882230126127582	0.0136417804927439	0.0477468355240188	0.0758630438597167	0.0657436417604258	0.0876309700981622	0.0982598669253536	0.0257790945689196	0.0493307700454361	0.0652414813852881	0.0165797792099727	0.0320595275050651	0.0527217062821804	0.0489126006877279	0.0948266245920258	0.0592499087912724	0.0679251490549735	0.0724141186126807	0.0615141868281236	0.0587275139999345	0.0347038209355238	0.0916628705670731	0.021787802547492	0.0708664190676155	0.0824418419943083	0.0493624216508115	0.0481804134390847
0.0561898796193496	0.00293845200249128	0.0268509641137539	0.0487445931985335	0.0304656376830816	0.047661275326067	0.104946222135893	0.0559173326040263	0.0629995705291254	0.0195380995025668	0.0780236668198778	0.00478693396135951	0.0615877704538044	0.0182210536743241	0.0915564012840446	0.0366893116703724	0.0649314948610441	0.0258935693480404	0.0748843162787756	0.0375265213924979	0.0394522677964157	0.0341586932897241	0.0332739682084613	0.0402892073835637	0.0407152838955054	0.0901716695685962	0.0332652506257711	0.0147821489227848	0.0285519528993482	0.0891864114669375	0.0211278717987638	0.0804670895413647	0.0842758470939504	0.0346834414368658	0.0507454028083221	0.0437741484007319	0.0161823941528377	0.0990980483714316	0.0203741710308616	0.0155400492878112	0.0380441410640325	0.0201175331585421	0.0126702249291834	0.00841034681163744	0.0662972252457069	0.0923203252959656	0.0209546414769866	0.044165301817986	0.093102850400353	0.0377741022105688
0.0863745800742788	0.0794940619745507	0.0418356065810214	0.136365873445623	0.0854972445273092	0.0568305916220982	0.0968909905569458	0.0727971275573048	0.0624052738800866	0.0281176740882492	0.0826473853521991	0.129133540827906	0.108680198710257	0.0861692211799161	0.0953529022124466	0.068575122252354	0.089687517802401	0.0925743882871769	0.0428460459597196	0.0529316924615206	0.111654209755766	0.116458169383753	0.066307557634968	0.0563112549004593	0.0571291688425519	0.112654263673374	0.077423721625456	0.0712548876699487	0.0823886507524863	0.081454260254042	0.0361351214274534	0.0987917648542271	0.0492544198214302	0.0477022948477586	0.118169553408784	0.0811672441982086	0.0449675164549278	0.0877783424625706	0.0616819419270222	0.0737725234858521	0.0338618065920441	0.073463141498056	0.0352234947996189	0.0859001007858822	0.083863455150888	0.0546911939993945	0.0859639160653085	0.107775006653616	0.0788091017706489	0.0340539140771191
0.088468042748878	0.0453146020946803	0.055156833883401	0.0744217366603669	0.0303070274457674	0.0123543682855573	0.0288178843403554	0.0216387768317089	0.0557756045734221	0.0374490764076125	0.0317684803680393	0.0593717650388872	0.0496209952551236	0.0308198606182328	0.0402810735281099	0.00536963959636781	0.0114882172109042	0.0425249532097567	0.0289540742310818	0.0228798407751826	0.0268616563845661	0.0530555795067861	0.0302206613046131	0.0200546276107517	0.0110808916931671	0.0154693357046637	0.0488845352412171	0.0074306144556844	0.0261275934308551	0.0542625685993448	0.0317297375044878	0.0349859243568753	0.0413997749209944	0.0436425189366207	0.0287756063289732	0.0715986177365397	0.0896051859945846	0.0887245830088285	0.0317022198216466	0.0519580796876492	0.0665872367766106	0.0483017503807868	0.0258512081057927	0.060181160032403	0.0349719389527918	0.0782512995563071	0.0300802014617341	0.0521723578968068	0.0109263170212566	0.0437087498081391
0.052303357688724	0.0836123962773619	0.115093322786445	0.0886754630042404	0.0947614710616504	0.131562449151557	0.121782265290634	0.0942855571765713	0.0206862830015762	0.079176777397255	0.0759345288606257	0.0766411890576086	0.110030737447654	0.0184262854484752	0.0300981315239867	0.0707801389136826	0.0577605326716782	0.0760434701814541	0.0411537450340379	0.0918211975200259	0.0821088500361429	0.100745045897962	0.0801220339812327	0.0581039191915881	0.0651713857936518	0.0164083008559601	0.0702948232349616	0.0674711141314511	0.0371512104381069	0.0385409867151841	0.103284926545903	0.0923067453988602	0.0527969392692957	0.0577122705234819	0.0491785297135752	0.0501929717548583	0.0316021393086101	0.0289489944339091	0.0935780984928231	0.035148127426486	0.133380827100609	0.047635797813574	0.00786337794759689	0.059947155355224	0.0171379627332382	0.0599973297475854	0.0760100242359348	0.0957412284859167	0.0235322402586154	0.0525078380574946
0.0514681498220909	0.045594724649877	0.0751881185792161	0.0509165267439453	0.105965422442321	0.0319543989187733	0.0808857791996943	0.0505784187710907	0.0751797141256496	0.0339602265398481	0.0298726119899449	0.0546888191400235	0.0894885341691241	0.0556778570053311	0.0974345610282092	0.0573540806102312	0.0285587327312212	0.0227011845617736	0.0272664162811676	0.0923010525980132	0.0468039564409089	0.115859259460041	0.0598698653179904	0.0312523105826605	0.0839074591630186	0.0883453951961268	0.078698189492522	0.099321176749876	0.0753151921715798	0.0410832791729348	0.0363176219617213	0.108211163650679	0.0834281651363357	0.0614530063012909	0.106846573008719	0.0688719490044677	0.0919293880197765	0.0307434621680923	0.0397871123316546	0.0533561792473159	0.105967260579951	0.0481562640539006	0.0477602957695385	0.0684625153948093	0.0600368231736307	0.0238958737260644	0.101037749190211	0.109023037493321	0.0485318795379542	0.072449522422203
0.0468773685833537	0.03783887753459	0.0356874363781219	0.0576828979086566	0.02329116992832	0.04481478439132	0.0428661498099479	0.0251379958247727	0.0416887526537818	0.0142569714831847	0.0204430576952568	0.07602173902852	0.0451399582536847	0.0429158201757904	0.0385171087827435	0.025439400196085	0.0564844429905731	0.0669791598065383	0.0379992398700916	0.00454265187334535	0.0262148694001848	0.0271489961822322	0.055407166096339	0.0330899407054334	0.0309020843027714	0.0473147980543941	0.0640349998449949	0.0288405045821064	0.0108022483965652	0.0922798499663724	0.0551838951223172	0.025415549347845	0.0507230873400506	0.0641365496728129	0.0620481446683404	0.0492070727343428	0.0102712170730657	0.0200094503150268	0.0440738549016744	0.0250076923532088	0.0773611646206282	0.0467315680268242	0.113158463617608	0.0524579232479003	0.0159019955896005	0.0332532512131446	0.027743619970368	0.0369303373350762	0.0313365520638918	0.00803454312180425
0.071319181465197	0.0313989408639623	0.0670874666565678	0.0250263598666866	0.0778172373415409	0.0485763200140902	0.0480903463837692	0.0548267628183873	0.0334239619524347	0.0499192826207399	0.0562688007986033	0.0550837215261587	0.0676734636759587	0.011556156805878	0.0429256611118396	0.00713276583182779	0.0246112749382559	0.0378762469011555	0.0600546944123191	0.0628414312181064	0.040941952000613	0.0442736625569968	0.0456970515700488	0.0395661002508966	0.0545877561703245	0.0262099809016584	0.0134697646993645	0.0425819549210427	0.036766780571263	0.0920398020453293	0.03665096210713	0.0182401135980152	0.029479224492432	0.0486682822037855	0.0113820286933374	0.124543052973356	0.0566109977996612	0.0378461072544905	0.0825408167238615	0.0719599093474373	0.0536079489238844	0.0375951542798816	0.0644338489785773	0.100021150162448	0.050173236978143	0.0594585632539721	0.0904772806597767	0.0145927452678252	0.111049994335013	0.0671082436750784
0.0303606226462321	0.0249736396554685	0.0655510789894568	0.036968914322847	0.0425866049034682	0.00881915168663954	0.0323671679869992	0.0784757576478367	0.043410149686419	0.13418177222134	0.0670663434154644	0.0635976192548872	0.0261847995917931	0.0538301814451503	0.0503252156318927	0.0132832661052806	0.0293824793397375	0.0251866851609203	0.0882987995292552	0.0334905229304426	0.0364279933838624	0.0241055714052084	0.0290667893988741	0.0135496162134062	0.0550321203140439	0.0131759691306513	0.0435510294430901	0.0428291079984279	0.0184494429135116	0.00597423014684628	0.0715063749308076	0.040279525272308	0.0551761371303574	0.0607003742835158	0.0420079519935512	0.0186070533051393	0.0623307300269297	0.0421831009683605	0.0770016076166031	0.0510948476713778	0.0319131084041542	0.0597752514592335	0.0243927149845871	0.0457129612302036	0.0205192922321245	0.0796505761826906	0.0766462663434958	0.057924164890454	0.0178097950910728	0.06280121841328
0.129327073311307	0.0336182996012112	0.0614779036286886	0.148291684794023	0.0637518040654569	0.115067305984653	0.0714999218088663	0.0515172096847355	0.0902312288206805	0.0939174844343102	0.133725182193213	0.0951274221675606	0.086499121737898	0.0969584913635459	0.0405492182624461	0.0675241915209905	0.0925869271134073	0.0811244963255397	0.0813405516723641	0.123749302873054	0.0509391283417698	0.114490567451374	0.0692847845833016	0.0678748270072617	0.084801066230166	0.0555993864661545	0.0407311732799462	0.0730526189799798	0.0395528085345373	0.0291539867522677	0.0633087165437849	0.0329653767583253	0.0799440465443565	0.113996897732296	0.0791360551826094	0.118639246995092	0.102372022013131	0.0930468037222907	0.087869100736541	0.0410436690331091	0.0601711960350807	0.0882946084665496	0.107475771572017	0.0373730110568724	0.0779571404538725	0.0677800661829317	0.0979682078507252	0.0816668995678647	0.0699744846728642	0.0656305703226355
0.0691999083818661	0.0216899881596738	0.0544662152602969	0.00386548389859342	0.0445595712887435	0.030485912690237	0.0659333673350816	0.0349223023473038	0.0622384572146844	0.0280176665097042	0.0301720377047889	0.0161748570059661	0.0388049825259244	0.0484286815532651	0.0444138304820117	0.0198899379296796	0.0230696426677618	0.0394153306511324	0.0661674458631327	0.0381140283894188	0.0361492648325938	0.0368940859802882	0.0580188403834694	0.0427513411071621	0.0234289496834196	0.0764780977010543	0.0521902722567003	0.0258381407007935	0.0518154704603583	0.0291804550759048	0.038026425049061	0.0320929526451812	0.0521460461972881	0.0320812892457048	0.0589873391757197	0.00791258800225767	0.0377256025644736	0.0330141888617909	0.0369593630937344	0.0379197203166927	0.0614171393150365	0.0259484413151126	0.0260220454421266	0.0140475220062941	0.0471637990840274	0.0121753767867323	0.0344762263170101	0.0824860084826087	0.035869480293648	0.049553187082658
0.115399292003768	0.0836764902378072	0.0763119323030291	0.13895971445248	0.0937043102731673	0.0419075244453022	0.0962547390849973	0.0512065586513534	0.0927765141269577	0.0794982129176965	0.154468382997091	0.081669246500577	0.0729959917740926	0.0614004450618536	0.0717331180763704	0.125962184284439	0.0582907098870127	0.0633535293966096	0.0382970491298531	0.108990550679196	0.046951736550739	0.0805061910550114	0.0795086481331937	0.0623302708804326	0.103534045662154	0.074182984089262	0.0753168894294633	0.0523803883219674	0.110595777423062	0.00256379359212749	0.115123828335632	0.0925522819911541	0.0710313380516586	0.042326067673629	0.0718788239075126	0.0805353677727187	0.0852642615798818	0.071821824163942	0.0518673203753577	0.0762659010908086	0.0814482454876617	0.136162091775997	0.111925540826042	0.0852264837282144	0.0535864456246633	0.0414813684959308	0.0931365986621887	0.0396943406704608	0.0921117502262057	0.0943669880730334
0.0612183053865035	0.0284357251370103	0.0548377568279466	0.0445131452036823	0.0806353520959666	0.0352267424202371	0.0592438269551791	0.0313339558545183	0.0245576021492185	0.0169005328996915	0.00442072689112594	0.0460635606848678	0.0471410139222794	0.0473393524117915	0.00375709924527314	0.056538948185335	0.00773182042858556	0.030128006693258	0.0398445178106412	0.00163633186328327	0.0215357430583135	0.0577214482084268	0.0346843722442821	0.0220883035781826	0.0678698538893256	0.00797883815048845	0.0468216053905545	0.034131166871381	0.0650293467081594	0.0440811468784523	0.0368778339356584	0.0735648128607692	0.0287483344961234	0.0589826158335115	0.0499775698316332	0.0583480694900868	0.00174051471137053	0.0436953686880532	0.018958929897363	0.0464290704398236	0.0269388224090995	0.0775884983641889	0.0299482424570928	0.0269386796199833	0.0558474732299511	0.0921788278518061	0.0595214258609536	0.0287942485098652	0.0248839924162195	0.0405201077622621
0.0734754110093343	0.0359657477032991	0.104409148291764	0.0206934006474528	0.0475436033833533	0.0325453315798607	0.022751318349738	0.0304587956636782	0.00951039691591471	0.0129719653197947	0.0437006291753151	0.024490076534368	0.0340460401774905	0.0506239127541847	0.054345024559723	0.0383123907475402	0.0546639530302831	0.0709355857368197	0.0364396486877604	0.0271706740955115	0.0506676252159937	0.0727755513512917	0.0252495303507412	0.073546810699479	0.0552892850324952	0.0644348398468484	0.0326058950373104	0.0605287996773916	0.0310722618576654	0.0518111331044169	0.00521608041092006	0.0204182413904455	0.0324230628873573	0.0296731924591138	0.0818504483840278	0.0218424761025994	0.0274800988716198	0.0208427631481169	0.0306166250701298	0.0531915994510968	0.0752550385495862	0.065104040261708	0.0480591818314698	0.0312891755586657	0.0307109729202362	0.0243664260596112	0.0210308873333913	0.0379052748169038	0.0430326498934809	0.0456195032635245
0.0194197310490568	0.0666414102891445	0.0681257065396624	0.0187658737446994	0.0316878078685446	0.0460352733742605	0.0798595897706919	0.0224315198492701	0.0383254577861212	0.0336043182446179	0.0558962420919421	0.0481575620191523	0.0396920367324795	0.129467097377303	0.0396136509054265	0.0390025277635604	0.0444537399063476	0.0278917231656203	0.0779562478865453	0.0354388061797939	0.0411665359222609	0.0446745772341832	0.0578943063755712	0.0231700635852386	0.0546829443367198	0.00758246254298702	0.0564980716788487	0.0390817744696937	0.0643460610391252	0.06397634823763	0.0707491798250482	0.0251632000897263	0.0609310949992637	0.0646561873495584	0.0460219268767976	0.029850167073705	0.0256476998927303	0.0337671038221258	0.0914552828666447	0.0733702616035796	0.0570277729778684	0.049702214040685	0.0546315702988602	0.0790322081221479	0.0432226731286977	0.046218275666366	0.036536783914964	0.0158784478709894	0.00162593501567967	0.028937028154579
0.0266284671353441	0.0499307643359743	0.112702525662836	0.0802450155570706	0.0615637657373597	0.0624107957336004	0.0687359839623009	0.0856379112971002	0.0342119402469986	0.0604577567914077	0.0587844232518411	0.0679580457125674	0.0644314636450182	0.0793862859300446	0.0288051791347823	0.0334834427215058	0.0678409340936112	0.0277624105627771	0.00411922775570883	0.0402187928699321	0.0409252104385707	0.104902742535887	0.0253272548582313	0.0686072844728379	0.101801715924835	0.0851785021588317	0.066125952557454	0.0819680527797605	0.0843993088399573	0.0226366977681485	0.0862894371456119	0.0385890677975201	0.0470094980580404	0.0797924611549268	0.0931445125779447	0.102059040313928	0.0419882635235303	0.0855213236268271	0.0668396661157288	0.0343672741376284	0.113289025329378	0.120372646211251	0.0759888670792795	0.0244745163086736	0.111589325866941	0.028943506724224	0.0115437360662929	0.0109430851410845	0.0607577204566045	0.0964136868881576
0.0319421330375431	0.0381711455424448	0.0617912409936247	0.0309542322279717	0.076382779164597	0.0511393647301656	0.031662654543037	0.0480808517472902	0.0626571648021366	0.0569414609447782	0.0219789982022657	0.0328984267865957	0.0515644417462741	0.116472156898706	0.105255302586382	0.0445152291715599	0.0531831265285974	0.0726133440045423	0.0556321469637151	0.0684436666368189	0.0781519288915667	0.0446901599326921	0.0375355147164189	0.0453268781046566	0.0707509571555332	0.0348928111709971	0.0668411360355111	0.00752162139661077	0.0777537713702795	0.0493729917353871	0.0495554264878671	0.0658405640684358	0.0525303740128642	0.0913562189450264	0.0488160297504122	0.0581935905058942	0.0781592508957199	0.0488870098409557	0.0544981657626502	0.0802079725683757	0.0232095297508265	0.0624818848316958	0.0869471363958055	0.0926492907177265	0.0382455724755507	0.0723108978075158	0.104678435527026	0.112037518183302	0.0462726153885103	0.0476567812308238
0.0303052796387746	0.0374100331306416	0.00740763889664345	0.0184553618452877	0.0292955249151709	0.0168545625706632	0.0945760828871893	0.0263387725687916	0.081800632956163	0.0607765213627269	0.10510117004793	0.0505797216494368	0.0375344545002909	0.0580272405534613	0.00873332246722288	0.0387557552485352	0.040437347006986	0.0387536622026769	0.04530473789574	0.0461872623280488	0.0854397637431717	0.0340726741145922	0.0357757945068031	0.0383504187006426	0.0865562735769569	0.0660639744348007	0.0672340210352497	0.039295532451392	0.0858371128899109	0.0413397828497996	0.0597769407399885	0.0605532034574968	0.0114303929590657	0.0268947843108994	0.0478295232927331	0.10556613698432	0.0621278319219148	0.085919494059786	0.0627260777582434	0.00937176325119372	0.0386606196345481	0.0653190169358304	0.0292392464181637	0.0564663643710881	0.0605193001121626	0.0152245343917138	0.0108730490846349	0.0558935022177999	0.026867179940372	0.0354154709962327
0.0168590450331254	0.0341819135954422	0.0118056705927063	0.0264680083929076	0.0177927696298131	0.0578321522582421	0.00241022684432669	0.00371603854576612	0.060301882653059	0.0479744759999229	0.0174419067458816	0.0422945897093423	0.0920257662357565	0.0627336937270563	0.0108091447450011	0.0659303463545434	0.0825632100371627	0.0309762620931506	0.0536027307283845	0.0270046075180917	0.0186356060604189	0.0456963868639666	0.032387327167403	0.0323257913743345	0.0428309480245813	0.0284732542889165	0.03914939181384	0.0515217259443868	0.0186790418245633	0.0612909989337203	0.0161130836042298	0.0262478835526747	0.0518740833558821	0.00105494894847511	0.0591975695406982	0.0362652077985181	0.0493795941855581	0.0811061207069904	0.00983659874548784	0.017078896346873	0.0772179061232672	0.058814675350756	0.04520960403479	0.00175407482253922	0.066017452784082	0.0497305761648928	0.0141257959511358	0.0438428963579187	0.0673660690014743	0.0807268770787753
0.0392850053015664	0.0555709765343218	0.0830776841693683	0.0586491415092301	0.089304774618228	0.0529103170486532	0.0280860546300277	0.0944224513998239	0.0560471117832605	0.0907553754746241	0.0131250646214187	0.0817785188687965	0.0368955609504247	0.0496830025788854	0.139869786813715	0.0441123351001783	0.0770748136447783	0.0187714399679748	0.0585664880776823	0.0792141048794973	0.0163908283143807	0.0609311201745881	0.02887834517881	0.0752767592576329	0.0675343558460166	0.0451865389452766	0.09615909880804	0.0556300437875228	0.0477633623024111	0.0506347551060514	0.0634181721714943	0.0619534693303783	0.083812698661738	0.0238472723618551	0.0270834740645457	0.0697030869391715	0.0455115831877666	0.0632992890113941	0.0980700740474305	0.0699828449567357	0.0905544205206731	0.0415314689496459	0.0740855520891955	0.0658942524600477	0.0331411185245354	0.0983844481182915	0.0176309999149822	0.0361503426872861	0.0389558772246397	0.0489916208078912
0.00170135188378178	0.0464409043758937	0.0311224242992495	0.0522679891507393	0.0236003487910797	0.0459857131631839	0.066661510203265	0.033439142155003	0.10611852877908	0.0276056744130792	0.0806501016995193	0.0224805435741363	0.0477030290053787	0.0588952348855168	0.0477680660921855	0.0873849788367801	0.0562702857236259	0.0709641532943176	0.0631859711530693	0.0132992190586476	0.0723046631449763	0.114858645601056	0.0345356497102414	0.0281999039887896	0.0336737973507013	0.0551104228090957	0.0915923754025537	0.0653296324716166	0.0982323527405518	0.0631970419306869	0.0729563042077038	0.0288413936588786	0.0893782886212754	0.0508079915343128	0.0371244564491724	0.0216718787307146	0.0841230788591573	0.0644271458269447	0.0791518114023741	0.110541409450506	0.0522652181165735	0.0381246307428793	0.0631754757314142	0.115248157501892	0.0344266940836326	0.0358057571810694	0.0379439955360858	0.0415022419465708	0.0326919354409941	0.0171698037399995
0.0524242122629992	0.0146215113182735	0.0310281315653521	0.0488533720438723	0.0660071628068083	0.0390015469505714	0.0261009427248634	0.027435702755993	0.0189930619769036	0.0280884148277439	0.039905917831446	0.0396746707562646	0.0513521133806088	0.0189284550974011	0.0159102519077301	0.0530391302577003	0.0189932234531819	0.0665215991961776	0.0397568091685865	0.0564914678373336	0.0134946863585945	0.019285965850929	0.0332802922119924	0.0531704321978992	0.0226634572148139	0.0358663582606389	0.0284095120748507	0.0308171219043584	0.0492502074656442	0.0272155992748607	0.0282758881716278	0.0374802214698966	0.0263292736593433	0.00577947546655378	0.0360388631720591	0.06458718180479	0.0464308206339238	0.0335390204015717	0.0277261084760718	0.0424938034807076	0.0517536546632651	0.0743489383504096	0.0162425399395058	0.0487476492189747	0.0127908012285677	0.0681184723652461	0.0440123280532691	0.0758597074695138	0.0115598327678484	0.0358639714132791
0.0623785621590399	0.0422873711924707	0.00542094302337758	0.0109997992129662	0.0392765681870845	0.0356408270110628	0.0482665313255728	0.0664572828156147	0.067429893008461	0.0448497854341155	0.0547644588504643	0.0573151694460099	0.0139211604215714	0.041325750222244	0.030929113121357	0.0321455201677621	0.0218646710415227	0.0257027904356434	0.0275835543984056	0.0411808285551833	0.00582781235396096	0.0767522504933687	0.0419065560141441	0.0273795957046865	0.0604079578510489	0.0272431439114077	0.0341213960322378	0.0154354130657038	0.0515376150722169	0.0719668100040713	0.0566719997996762	0.011384487612351	0.0609438595949133	0.0560867936202187	0.0199580883004861	0.0484575035997574	0.020243670184591	0.0293375409879032	0.0451143841701214	0.0836181181172753	0.0331491763801472	0.0669220503365437	0.0574135527254332	0.0711054521431015	0.083081207477696	0.0410058035060376	0.0431015325567166	0.0522514231874932	0.0112174193349708	0.0515101105764878
0.0674277255114912	0.0855917354890185	0.0930943538086817	0.0118435908524274	0.0597681311083148	0.0697997494900519	0.0483616351449868	0.0320246686514833	0.1087132817627	0.0508425672784459	0.0111211770003512	0.0553291855611964	0.113603234537371	0.0131032890883488	0.141580695170805	0.0727193022390789	0.0488933903688024	0.0541378492672742	0.0654509442582825	0.0273680086708268	0.0836296730282362	0.0390246269824646	0.0125573274530063	0.031962418790988	0.0363082653420127	0.0737846235796511	0.0854894662937023	0.0506585729500595	0.0448477386827675	0.0654567463064794	0.0776796507528001	0.0871323214981043	0.061158350158407	0.0459559829791563	0.121596632058583	0.0281620734705135	0.0751074658868484	0.0765189920962371	0.0872929647919447	0.0461325933300579	0.065419821560015	0.0321445024812999	0.0364742853364531	0.0772193642270648	0.0870622393520986	0.0148721382930532	0.061608113117135	0.0534787090469245	0.0649080604683733	0.0459283777929125
0.0346592008664727	0.0479472284195239	0.0551847031734302	0.0270565140342802	0.0732281403467738	0.0341464699826527	0.0627855927854225	0.0255974086913631	0.0171873191397757	0.0466890912520691	0.0444842311727392	0.0583419859597243	0.0286393686311203	0.0300640393955453	0.0455819698248902	0.0450522509092243	0.0189667755192944	0.0272043036744207	0.0340192804740689	0.0276485957672519	0.02824615808258	0.0438456266554385	0.00532075823436519	0.0180930163274231	0.028019121116559	0.0660355271625135	0.0778497401554771	0.0615893821456296	0.0395128090717607	0.0576656365149447	0.0166055711774749	0.0797185840791982	0.00742864832574709	0.0603845789365075	0.0666098330291137	0.0567700271566079	0.0655103880097632	0.0412128106571188	0.0678011552659931	0.0452301952420162	0.0511699890284217	0.0301500873756114	0.054596196815314	0.0489128714040159	0.0347222251976316	0.048518509966116	0.0343850431693892	0.0605878663329179	0.0366946917108088	0.0403912479488119
[truncated: 1,622 more rows]
[truncated: 551 more columns]
