# Supplementary material for: Nanoscale magnonic Fabry-Pérot resonator for low-loss spin-wave manipulation
Source: Nat Commun. 2021 Apr 16;12:2293. doi: 10.1038/s41467-021-22520-6 (PMC8052321; doi:10.1038/s41467-021-22520-6)
Supplement: Supplementary file 4 — Source Data [file 41467_2021_22520_MOESM4_ESM.zip › Source data/FigS15/FigS15d.txt]

1.2 2D export file file - generated by AaltoViewV1
Exported 8.6.2020_10.01.02
Measurement name: "4A_1680MHz11p4mT"
~~~~~~~~~~~~~~~~~~~~Parameter list  follows  ~~~~~~~~~~~~~~~~~~~~
Parameter list 1 - list of parameters follows (parameters in [] were selected)
[Pos Y 120.00 um]; 
~~~~~~~~~~~~~~~~~~~~Matrix data  follows  ~~~~~~~~~~~~~~~~~~~~
Selected observable: Lockin X (V) Data follows:
-0.00005536	-0.00005449	-0.00005188	-0.00004714	-0.00004063	-0.00003281	-0.00002591	-0.00001877	-0.00001220	-0.00000366	0.00000405	0.00001204	0.00002055	0.00002691	0.00003197	0.00003662	0.00004079	0.00004187	0.00004368	0.00004294	0.00004131	0.00003725	0.00003428	0.00002987	0.00002475	0.00001889	0.00001310	0.00000524	-0.00000188	-0.00000970	-0.00001728	-0.00002556	-0.00003323	-0.00003935	-0.00004501	-0.00004775	-0.00004925	-0.00004900	-0.00004610	-0.00004350	-0.00003851	-0.00003239	-0.00002568	-0.00001768	-0.00000934	-0.00000058	0.00000801	0.00001626	0.00002359	0.00002992	0.00003525	0.00003841	0.00003954	0.00003928	0.00003798	0.00003556	0.00003250	0.00002850	0.00002293	0.00001748	0.00001023	0.00000436	-0.00000305	-0.00001065	-0.00001835	-0.00002416	-0.00002885	-0.00003197	-0.00003368	-0.00003360	-0.00003143	-0.00002826	-0.00002477	-0.00002158	-0.00001973	-0.00001874	-0.00001823	-0.00001595	-0.00001079	-0.00000426	0.00000260	0.00000890	0.00001610	0.00002060	0.00002411	0.00002529	0.00002593	0.00002347	0.00002236	0.00001918	0.00001685	0.00001505	0.00001203	0.00001094	0.00000926	0.00000714	0.00000528	0.00000275	-0.00000096	-0.00000584	-0.00001057	-0.00001705	-0.00002090	-0.00002441	-0.00002602	-0.00002625	-0.00002487	-0.00002244	-0.00001968	-0.00001683	-0.00001386	-0.00001271	-0.00001053	-0.00000895	-0.00000750	-0.00000534	-0.00000194	0.00000278	0.00000886	0.00001403	0.00002005	0.00002270	0.00002494	0.00002417	0.00002459	0.00002232	0.00002087	0.00001898	0.00001420	0.00000438	-0.00000212	0.00000011	-0.00000256	-0.00000010	-0.00000248	-0.00000095	-0.00000189	-0.00000330	-0.00000330	-0.00000507	-0.00000586	-0.00000711	-0.00000718	-0.00000694	-0.00000519	-0.00000375	-0.00000218	-0.00000138	-0.00000113	-0.00000118	-0.00000117	-0.00000115	-0.00000088	-0.00000090	-0.00000018	0.00000089	0.00000213	0.00000141	0.00000164	0.00000116	0.00000000	-0.00000043	-0.00000082	-0.00000062	-0.00000163	-0.00000173	-0.00000191	-0.00000098	-0.00000045	0.00000186	0.00000202	0.00000117	-0.00000102	-0.00000178	-0.00000344	-0.00000326	-0.00000335	-0.00000216	-0.00000146	-0.00000111	-0.00000095	-0.00000142	-0.00000241	-0.00000317	-0.00000583	-0.00000668	-0.00000614	-0.00000421	-0.00000147	0.00000207	0.00000312	0.00000191	-0.00000136	-0.00000376	-0.00000420	-0.00000181	0.00000246	0.00000581	0.00000758	0.00000683	0.00000355	0.00000151	0.00000000	-0.00000095	-0.00000121	-0.00000149	-0.00000165	-0.00000274	-0.00000315	-0.00000358	-0.00000519	-0.00000514	-0.00000555	-0.00000537	-0.00000641	-0.00000524	-0.00000445	-0.00000444	-0.00000315	-0.00000271	-0.00000201	-0.00000114	-0.00000020	0.00000070	0.00000256	0.00000374	0.00000431	0.00000535	0.00000544	0.00000570	0.00000501	0.00000455	0.00000300	0.00000059	-0.00000136	-0.00000347	-0.00000362	-0.00000413	-0.00000444	-0.00000397	-0.00000397	-0.00000414	-0.00000489	-0.00000539	-0.00000467	-0.00000467	-0.00000369	-0.00000238	-0.00000179	-0.00000161	-0.00000052	-0.00000063	-0.00000026	0.00000071	0.00000073	0.00000122	0.00000155	0.00000189	0.00000159	0.00000172	0.00000111
-0.00005428	-0.00005109	-0.00004673	-0.00004160	-0.00003442	-0.00002769	-0.00001933	-0.00001105	-0.00000446	0.00000337	0.00001102	0.00001822	0.00002639	0.00003204	0.00003600	0.00003971	0.00004148	0.00004237	0.00004269	0.00004070	0.00003824	0.00003353	0.00002900	0.00002304	0.00001730	0.00001179	0.00000576	-0.00000106	-0.00000903	-0.00001659	-0.00002442	-0.00003096	-0.00003760	-0.00004229	-0.00004501	-0.00004784	-0.00004827	-0.00004645	-0.00004339	-0.00003796	-0.00003329	-0.00002680	-0.00001914	-0.00001059	-0.00000307	0.00000633	0.00001449	0.00002289	0.00002837	0.00003395	0.00003684	0.00003930	0.00003904	0.00003731	0.00003447	0.00003087	0.00002648	0.00002207	0.00001611	0.00000999	0.00000317	-0.00000263	-0.00000898	-0.00001505	-0.00002220	-0.00002668	-0.00003103	-0.00003342	-0.00003486	-0.00003371	-0.00003007	-0.00002486	-0.00001985	-0.00001468	-0.00001257	-0.00001170	-0.00001161	-0.00001077	-0.00000749	-0.00000224	0.00000356	0.00001069	0.00001710	0.00002113	0.00002435	0.00002650	0.00002504	0.00002304	0.00001877	0.00001688	0.00001394	0.00001102	0.00000777	0.00000536	0.00000446	0.00000307	0.00000174	-0.00000009	-0.00000375	-0.00000654	-0.00000985	-0.00001498	-0.00001928	-0.00002255	-0.00002427	-0.00002479	-0.00002386	-0.00002104	-0.00001750	-0.00001459	-0.00001142	-0.00000960	-0.00000746	-0.00000533	-0.00000410	-0.00000237	-0.00000014	0.00000353	0.00000826	0.00001346	0.00001811	0.00002104	0.00002285	0.00002266	0.00002102	0.00001989	0.00001782	0.00001600	0.00001200	0.00000376	-0.00000295	-0.00000108	-0.00000361	-0.00000142	-0.00000179	-0.00000059	-0.00000189	-0.00000323	-0.00000506	-0.00000586	-0.00000689	-0.00000732	-0.00000747	-0.00000573	-0.00000413	-0.00000307	-0.00000148	-0.00000110	-0.00000041	-0.00000038	-0.00000116	-0.00000121	-0.00000199	-0.00000066	-0.00000002	0.00000093	0.00000185	0.00000171	0.00000170	0.00000084	0.00000051	-0.00000021	-0.00000044	-0.00000088	-0.00000152	-0.00000255	-0.00000232	-0.00000150	0.00000074	0.00000167	0.00000226	0.00000057	-0.00000050	-0.00000317	-0.00000329	-0.00000297	-0.00000314	-0.00000151	-0.00000145	-0.00000110	-0.00000110	-0.00000174	-0.00000314	-0.00000396	-0.00000537	-0.00000660	-0.00000500	-0.00000233	0.00000126	0.00000293	0.00000216	0.00000013	-0.00000323	-0.00000412	-0.00000357	0.00000020	0.00000350	0.00000641	0.00000727	0.00000585	0.00000338	0.00000063	0.00000040	-0.00000180	-0.00000151	-0.00000224	-0.00000204	-0.00000311	-0.00000283	-0.00000418	-0.00000488	-0.00000492	-0.00000605	-0.00000545	-0.00000591	-0.00000491	-0.00000486	-0.00000351	-0.00000312	-0.00000228	-0.00000186	-0.00000032	0.00000007	0.00000136	0.00000236	0.00000387	0.00000482	0.00000571	0.00000545	0.00000521	0.00000551	0.00000428	0.00000288	0.00000116	-0.00000170	-0.00000338	-0.00000453	-0.00000505	-0.00000430	-0.00000381	-0.00000364	-0.00000452	-0.00000460	-0.00000543	-0.00000614	-0.00000473	-0.00000366	-0.00000198	-0.00000148	-0.00000027	-0.00000021	-0.00000035	0.00000003	0.00000062	0.00000139	0.00000169	0.00000136	0.00000160	0.00000174	0.00000139	0.00000116
-0.00005026	-0.00004688	-0.00004215	-0.00003533	-0.00002723	-0.00001930	-0.00001089	-0.00000411	0.00000389	0.00001101	0.00001883	0.00002517	0.00003115	0.00003636	0.00003977	0.00004214	0.00004276	0.00004226	0.00004038	0.00003790	0.00003292	0.00002791	0.00002277	0.00001611	0.00001025	0.00000442	-0.00000207	-0.00000958	-0.00001566	-0.00002333	-0.00003007	-0.00003599	-0.00004118	-0.00004433	-0.00004687	-0.00004748	-0.00004580	-0.00004234	-0.00003751	-0.00003159	-0.00002540	-0.00001805	-0.00000952	-0.00000233	0.00000578	0.00001406	0.00002291	0.00002898	0.00003411	0.00003693	0.00003844	0.00003901	0.00003686	0.00003441	0.00002984	0.00002556	0.00001967	0.00001485	0.00000907	0.00000249	-0.00000372	-0.00000990	-0.00001489	-0.00002008	-0.00002478	-0.00002957	-0.00003220	-0.00003450	-0.00003441	-0.00003140	-0.00002719	-0.00002130	-0.00001511	-0.00000835	-0.00000543	-0.00000406	-0.00000444	-0.00000446	-0.00000290	0.00000184	0.00000661	0.00001227	0.00001840	0.00002255	0.00002471	0.00002557	0.00002412	0.00002127	0.00001775	0.00001225	0.00000948	0.00000565	0.00000279	0.00000061	-0.00000102	-0.00000182	-0.00000308	-0.00000318	-0.00000571	-0.00000780	-0.00001074	-0.00001354	-0.00001635	-0.00001963	-0.00002148	-0.00002197	-0.00002106	-0.00001850	-0.00001554	-0.00001174	-0.00000853	-0.00000596	-0.00000410	-0.00000208	-0.00000093	0.00000047	0.00000212	0.00000457	0.00000773	0.00001242	0.00001548	0.00001966	0.00002070	0.00002031	0.00001886	0.00001543	0.00001357	0.00001187	0.00000835	0.00000170	-0.00000465	-0.00000267	-0.00000365	-0.00000150	-0.00000146	-0.00000034	-0.00000159	-0.00000290	-0.00000574	-0.00000705	-0.00000774	-0.00000755	-0.00000707	-0.00000421	-0.00000356	-0.00000155	-0.00000110	-0.00000061	-0.00000050	-0.00000027	-0.00000026	-0.00000066	-0.00000022	-0.00000013	0.00000002	0.00000115	0.00000156	0.00000194	0.00000034	0.00000023	-0.00000081	-0.00000125	-0.00000164	-0.00000080	-0.00000130	-0.00000161	-0.00000155	-0.00000059	0.00000077	0.00000152	0.00000148	-0.00000004	-0.00000221	-0.00000346	-0.00000395	-0.00000325	-0.00000161	-0.00000106	-0.00000084	-0.00000139	-0.00000150	-0.00000225	-0.00000348	-0.00000487	-0.00000583	-0.00000552	-0.00000481	-0.00000094	0.00000201	0.00000291	0.00000200	-0.00000036	-0.00000354	-0.00000415	-0.00000261	0.00000113	0.00000415	0.00000682	0.00000665	0.00000436	0.00000190	0.00000013	-0.00000143	-0.00000216	-0.00000192	-0.00000208	-0.00000236	-0.00000273	-0.00000294	-0.00000286	-0.00000405	-0.00000544	-0.00000578	-0.00000614	-0.00000496	-0.00000400	-0.00000329	-0.00000316	-0.00000176	-0.00000043	-0.00000026	0.00000021	0.00000112	0.00000205	0.00000287	0.00000457	0.00000502	0.00000547	0.00000564	0.00000525	0.00000539	0.00000404	0.00000351	0.00000084	-0.00000167	-0.00000320	-0.00000531	-0.00000563	-0.00000580	-0.00000606	-0.00000504	-0.00000531	-0.00000551	-0.00000495	-0.00000509	-0.00000464	-0.00000317	-0.00000176	-0.00000061	-0.00000054	0.00000011	0.00000031	0.00000095	0.00000152	0.00000161	0.00000211	0.00000187	0.00000209	0.00000130	0.00000140	0.00000115
-0.00004638	-0.00004228	-0.00003546	-0.00002905	-0.00002063	-0.00001234	-0.00000498	0.00000300	0.00001050	0.00001753	0.00002444	0.00003004	0.00003542	0.00003910	0.00004152	0.00004282	0.00004292	0.00004111	0.00003746	0.00003348	0.00002891	0.00002280	0.00001642	0.00000913	0.00000325	-0.00000385	-0.00000948	-0.00001532	-0.00002133	-0.00002850	-0.00003442	-0.00003846	-0.00004269	-0.00004458	-0.00004616	-0.00004459	-0.00004295	-0.00003863	-0.00003291	-0.00002617	-0.00001904	-0.00001128	-0.00000301	0.00000610	0.00001325	0.00002071	0.00002734	0.00003285	0.00003687	0.00003890	0.00003872	0.00003712	0.00003417	0.00003021	0.00002485	0.00001957	0.00001393	0.00000833	0.00000204	-0.00000449	-0.00000941	-0.00001481	-0.00001937	-0.00002422	-0.00002772	-0.00003110	-0.00003375	-0.00003467	-0.00003357	-0.00003064	-0.00002555	-0.00001776	-0.00000974	-0.00000293	0.00000234	0.00000459	0.00000386	0.00000242	0.00000140	0.00000345	0.00000666	0.00001187	0.00001686	0.00002088	0.00002374	0.00002415	0.00002265	0.00001928	0.00001522	0.00000913	0.00000490	0.00000224	-0.00000121	-0.00000376	-0.00000628	-0.00000697	-0.00000748	-0.00000765	-0.00000733	-0.00000762	-0.00000982	-0.00001172	-0.00001391	-0.00001657	-0.00001813	-0.00001818	-0.00001800	-0.00001699	-0.00001361	-0.00000952	-0.00000692	-0.00000335	-0.00000093	0.00000129	0.00000295	0.00000394	0.00000429	0.00000554	0.00000758	0.00001071	0.00001350	0.00001563	0.00001787	0.00001664	0.00001535	0.00001143	0.00000915	0.00000711	0.00000430	-0.00000084	-0.00000594	-0.00000258	-0.00000342	-0.00000133	-0.00000216	-0.00000164	-0.00000194	-0.00000237	-0.00000605	-0.00000765	-0.00000777	-0.00000747	-0.00000666	-0.00000436	-0.00000252	-0.00000082	0.00000007	0.00000038	0.00000026	0.00000072	0.00000034	0.00000070	-0.00000029	0.00000078	0.00000124	0.00000205	0.00000191	0.00000307	0.00000164	0.00000024	-0.00000041	-0.00000204	-0.00000182	-0.00000206	-0.00000218	-0.00000308	-0.00000283	-0.00000174	0.00000011	0.00000107	0.00000181	-0.00000062	-0.00000191	-0.00000270	-0.00000370	-0.00000317	-0.00000136	-0.00000100	-0.00000088	-0.00000080	-0.00000197	-0.00000281	-0.00000391	-0.00000453	-0.00000607	-0.00000529	-0.00000268	-0.00000005	0.00000299	0.00000344	0.00000196	-0.00000192	-0.00000397	-0.00000437	-0.00000159	0.00000214	0.00000567	0.00000716	0.00000593	0.00000318	0.00000068	-0.00000136	-0.00000200	-0.00000195	-0.00000320	-0.00000299	-0.00000267	-0.00000234	-0.00000328	-0.00000401	-0.00000497	-0.00000559	-0.00000518	-0.00000538	-0.00000492	-0.00000417	-0.00000350	-0.00000264	-0.00000156	-0.00000060	-0.00000003	0.00000113	0.00000089	0.00000233	0.00000295	0.00000354	0.00000424	0.00000510	0.00000505	0.00000446	0.00000430	0.00000300	0.00000240	0.00000008	-0.00000194	-0.00000401	-0.00000529	-0.00000593	-0.00000555	-0.00000573	-0.00000584	-0.00000536	-0.00000534	-0.00000562	-0.00000493	-0.00000340	-0.00000274	-0.00000133	-0.00000068	0.00000054	-0.00000018	0.00000073	0.00000179	0.00000108	0.00000220	0.00000215	0.00000158	0.00000202	0.00000115	0.00000137	0.00000123
-0.00004103	-0.00003531	-0.00002871	-0.00001957	-0.00001266	-0.00000295	0.00000422	0.00001234	0.00001992	0.00002539	0.00003016	0.00003525	0.00003843	0.00004137	0.00004316	0.00004272	0.00004081	0.00003802	0.00003414	0.00002884	0.00002247	0.00001615	0.00000974	0.00000179	-0.00000440	-0.00001029	-0.00001668	-0.00002210	-0.00002840	-0.00003432	-0.00003933	-0.00004284	-0.00004374	-0.00004504	-0.00004470	-0.00004263	-0.00003864	-0.00003396	-0.00002721	-0.00001890	-0.00001081	-0.00000327	0.00000519	0.00001377	0.00002174	0.00002729	0.00003348	0.00003708	0.00003993	0.00004015	0.00003815	0.00003558	0.00003093	0.00002551	0.00001979	0.00001392	0.00000741	0.00000168	-0.00000436	-0.00001095	-0.00001674	-0.00002067	-0.00002415	-0.00002727	-0.00002871	-0.00003194	-0.00003289	-0.00003321	-0.00003222	-0.00002807	-0.00002217	-0.00001433	-0.00000605	0.00000327	0.00000930	0.00001247	0.00001191	0.00000865	0.00000692	0.00000654	0.00000860	0.00001242	0.00001656	0.00002048	0.00002186	0.00002238	0.00002026	0.00001664	0.00001135	0.00000541	0.00000128	-0.00000353	-0.00000696	-0.00000917	-0.00001126	-0.00001154	-0.00001053	-0.00000948	-0.00000921	-0.00000864	-0.00000890	-0.00000948	-0.00001202	-0.00001341	-0.00001338	-0.00001396	-0.00001422	-0.00001167	-0.00000949	-0.00000665	-0.00000234	0.00000004	0.00000217	0.00000446	0.00000523	0.00000577	0.00000654	0.00000690	0.00000705	0.00000728	0.00001018	0.00001114	0.00001332	0.00001281	0.00001064	0.00000842	0.00000579	0.00000392	0.00000182	-0.00000260	-0.00000769	-0.00000483	-0.00000363	-0.00000093	-0.00000243	-0.00000137	-0.00000232	-0.00000100	-0.00000572	-0.00000715	-0.00000829	-0.00000666	-0.00000549	-0.00000364	-0.00000198	0.00000005	0.00000077	0.00000090	0.00000091	0.00000163	0.00000071	0.00000095	0.00000060	0.00000114	0.00000162	0.00000208	0.00000164	0.00000225	0.00000156	0.00000003	-0.00000070	-0.00000200	-0.00000227	-0.00000205	-0.00000210	-0.00000313	-0.00000226	-0.00000200	-0.00000059	0.00000073	0.00000066	-0.00000000	-0.00000188	-0.00000296	-0.00000312	-0.00000241	-0.00000200	-0.00000041	-0.00000009	-0.00000148	-0.00000196	-0.00000280	-0.00000376	-0.00000459	-0.00000544	-0.00000461	-0.00000223	0.00000086	0.00000327	0.00000309	0.00000171	-0.00000255	-0.00000444	-0.00000404	-0.00000133	0.00000186	0.00000606	0.00000713	0.00000577	0.00000302	0.00000124	-0.00000169	-0.00000273	-0.00000302	-0.00000341	-0.00000305	-0.00000248	-0.00000288	-0.00000304	-0.00000405	-0.00000436	-0.00000525	-0.00000526	-0.00000486	-0.00000439	-0.00000397	-0.00000215	-0.00000193	-0.00000051	-0.00000038	0.00000112	0.00000154	0.00000184	0.00000208	0.00000233	0.00000259	0.00000292	0.00000317	0.00000370	0.00000463	0.00000426	0.00000331	0.00000158	0.00000081	-0.00000228	-0.00000380	-0.00000503	-0.00000557	-0.00000646	-0.00000589	-0.00000539	-0.00000584	-0.00000563	-0.00000501	-0.00000451	-0.00000393	-0.00000237	-0.00000086	0.00000018	0.00000046	0.00000116	0.00000143	0.00000132	0.00000238	0.00000274	0.00000236	0.00000234	0.00000213	0.00000171	0.00000060	0.00000144
-0.00003402	-0.00002868	-0.00002259	-0.00001305	-0.00000394	0.00000368	0.00001288	0.00001918	0.00002471	0.00003091	0.00003489	0.00003945	0.00004211	0.00004294	0.00004259	0.00004174	0.00003929	0.00003459	0.00002921	0.00002354	0.00001668	0.00000977	0.00000276	-0.00000543	-0.00001192	-0.00001850	-0.00002339	-0.00002880	-0.00003407	-0.00003898	-0.00004168	-0.00004378	-0.00004443	-0.00004416	-0.00004278	-0.00003947	-0.00003463	-0.00002671	-0.00002019	-0.00001104	-0.00000310	0.00000546	0.00001301	0.00002111	0.00002802	0.00003370	0.00003806	0.00004049	0.00004162	0.00004071	0.00003677	0.00003197	0.00002613	0.00001971	0.00001337	0.00000639	-0.00000030	-0.00000707	-0.00001277	-0.00001836	-0.00002390	-0.00002704	-0.00002966	-0.00003114	-0.00003158	-0.00003189	-0.00003243	-0.00003159	-0.00002977	-0.00002551	-0.00001867	-0.00001032	-0.00000028	0.00000742	0.00001390	0.00001916	0.00001946	0.00001638	0.00001206	0.00001010	0.00001138	0.00001287	0.00001566	0.00001854	0.00002037	0.00002027	0.00001749	0.00001331	0.00000805	0.00000217	-0.00000278	-0.00000746	-0.00001113	-0.00001346	-0.00001579	-0.00001620	-0.00001494	-0.00001380	-0.00001216	-0.00000983	-0.00000895	-0.00000796	-0.00000778	-0.00000950	-0.00001004	-0.00001015	-0.00000881	-0.00000830	-0.00000588	-0.00000318	-0.00000020	0.00000238	0.00000683	0.00000791	0.00000889	0.00000945	0.00000883	0.00000803	0.00000809	0.00000762	0.00000783	0.00000803	0.00000858	0.00000806	0.00000450	0.00000314	-0.00000035	-0.00000317	-0.00000478	-0.00000834	-0.00001043	-0.00000683	-0.00000431	-0.00000234	-0.00000294	-0.00000121	-0.00000189	-0.00000127	-0.00000485	-0.00000746	-0.00000692	-0.00000595	-0.00000386	-0.00000162	-0.00000015	0.00000052	0.00000103	0.00000096	0.00000082	0.00000021	0.00000118	0.00000105	0.00000039	0.00000086	0.00000107	0.00000142	0.00000224	0.00000203	0.00000239	0.00000062	-0.00000126	-0.00000192	-0.00000315	-0.00000124	-0.00000184	-0.00000196	-0.00000170	-0.00000146	-0.00000082	-0.00000036	0.00000004	-0.00000067	-0.00000259	-0.00000432	-0.00000354	-0.00000240	-0.00000088	-0.00000006	-0.00000009	-0.00000164	-0.00000284	-0.00000353	-0.00000439	-0.00000447	-0.00000504	-0.00000293	-0.00000071	0.00000205	0.00000381	0.00000301	0.00000062	-0.00000311	-0.00000434	-0.00000379	0.00000003	0.00000349	0.00000612	0.00000639	0.00000407	0.00000241	-0.00000174	-0.00000265	-0.00000268	-0.00000333	-0.00000317	-0.00000303	-0.00000277	-0.00000273	-0.00000356	-0.00000462	-0.00000466	-0.00000501	-0.00000500	-0.00000437	-0.00000413	-0.00000282	-0.00000135	-0.00000077	-0.00000081	0.00000083	0.00000124	0.00000251	0.00000258	0.00000245	0.00000241	0.00000240	0.00000235	0.00000342	0.00000306	0.00000281	0.00000382	0.00000237	0.00000107	-0.00000016	-0.00000160	-0.00000362	-0.00000489	-0.00000564	-0.00000625	-0.00000635	-0.00000569	-0.00000581	-0.00000527	-0.00000532	-0.00000450	-0.00000259	-0.00000171	-0.00000044	-0.00000033	0.00000090	0.00000150	0.00000157	0.00000219	0.00000241	0.00000251	0.00000223	0.00000163	0.00000210	0.00000128	0.00000136	0.00000098
-0.00002622	-0.00002007	-0.00001406	-0.00000490	0.00000435	0.00001272	0.00001953	0.00002751	0.00003271	0.00003656	0.00003979	0.00004142	0.00004302	0.00004312	0.00004078	0.00003872	0.00003528	0.00003067	0.00002413	0.00001712	0.00000990	0.00000221	-0.00000509	-0.00001356	-0.00001955	-0.00002599	-0.00003041	-0.00003484	-0.00003880	-0.00004190	-0.00004467	-0.00004450	-0.00004407	-0.00004267	-0.00003928	-0.00003473	-0.00002843	-0.00002025	-0.00001186	-0.00000358	0.00000587	0.00001520	0.00002253	0.00002988	0.00003494	0.00003921	0.00004322	0.00004439	0.00004265	0.00003893	0.00003451	0.00002924	0.00002216	0.00001392	0.00000556	-0.00000097	-0.00000799	-0.00001486	-0.00002108	-0.00002514	-0.00002866	-0.00003147	-0.00003402	-0.00003371	-0.00003321	-0.00003231	-0.00003035	-0.00002970	-0.00002584	-0.00001969	-0.00001327	-0.00000477	0.00000539	0.00001515	0.00002214	0.00002629	0.00002486	0.00002151	0.00001768	0.00001372	0.00001339	0.00001411	0.00001664	0.00001773	0.00001787	0.00001638	0.00001247	0.00000819	0.00000301	-0.00000216	-0.00000801	-0.00001334	-0.00001601	-0.00001945	-0.00002000	-0.00002055	-0.00001883	-0.00001684	-0.00001269	-0.00001067	-0.00000863	-0.00000624	-0.00000589	-0.00000534	-0.00000475	-0.00000504	-0.00000416	-0.00000308	-0.00000107	0.00000195	0.00000470	0.00000748	0.00000961	0.00001035	0.00001228	0.00001143	0.00001052	0.00000871	0.00000638	0.00000515	0.00000390	0.00000436	0.00000387	0.00000249	0.00000015	-0.00000273	-0.00000511	-0.00000723	-0.00000855	-0.00001073	-0.00001155	-0.00000715	-0.00000484	-0.00000284	-0.00000262	-0.00000299	-0.00000249	-0.00000181	-0.00000451	-0.00000722	-0.00000676	-0.00000457	-0.00000366	-0.00000231	0.00000063	0.00000137	0.00000163	0.00000232	0.00000138	0.00000156	0.00000129	0.00000122	0.00000128	0.00000078	0.00000124	0.00000146	0.00000204	0.00000273	0.00000059	0.00000030	-0.00000110	-0.00000216	-0.00000316	-0.00000267	-0.00000244	-0.00000276	-0.00000204	-0.00000160	-0.00000096	-0.00000065	-0.00000029	-0.00000124	-0.00000308	-0.00000319	-0.00000246	-0.00000236	-0.00000067	-0.00000038	-0.00000024	-0.00000055	-0.00000177	-0.00000246	-0.00000291	-0.00000418	-0.00000425	-0.00000278	-0.00000105	0.00000199	0.00000397	0.00000393	0.00000090	-0.00000236	-0.00000471	-0.00000443	-0.00000040	0.00000339	0.00000630	0.00000582	0.00000398	0.00000084	-0.00000245	-0.00000298	-0.00000396	-0.00000354	-0.00000342	-0.00000283	-0.00000259	-0.00000254	-0.00000376	-0.00000415	-0.00000437	-0.00000449	-0.00000421	-0.00000367	-0.00000345	-0.00000254	-0.00000149	-0.00000038	0.00000083	0.00000100	0.00000153	0.00000281	0.00000300	0.00000238	0.00000272	0.00000258	0.00000185	0.00000256	0.00000285	0.00000266	0.00000210	0.00000099	0.00000027	-0.00000137	-0.00000221	-0.00000282	-0.00000429	-0.00000456	-0.00000536	-0.00000567	-0.00000639	-0.00000582	-0.00000566	-0.00000448	-0.00000294	-0.00000151	-0.00000100	-0.00000018	0.00000071	0.00000155	0.00000147	0.00000202	0.00000190	0.00000275	0.00000283	0.00000311	0.00000169	0.00000205	0.00000071	0.00000109	0.00000107
-0.00001839	-0.00001043	-0.00000372	0.00000535	0.00001344	0.00002276	0.00002763	0.00003403	0.00003717	0.00004075	0.00004302	0.00004349	0.00004321	0.00004111	0.00003821	0.00003492	0.00003096	0.00002473	0.00001712	0.00000973	0.00000225	-0.00000609	-0.00001300	-0.00002023	-0.00002724	-0.00003205	-0.00003638	-0.00004027	-0.00004243	-0.00004451	-0.00004462	-0.00004455	-0.00004194	-0.00003859	-0.00003381	-0.00002797	-0.00002007	-0.00001339	-0.00000373	0.00000596	0.00001389	0.00002210	0.00002871	0.00003557	0.00004017	0.00004367	0.00004487	0.00004520	0.00004227	0.00003712	0.00003102	0.00002361	0.00001526	0.00000801	-0.00000008	-0.00000887	-0.00001554	-0.00002226	-0.00002726	-0.00003203	-0.00003482	-0.00003684	-0.00003649	-0.00003510	-0.00003333	-0.00003107	-0.00002796	-0.00002503	-0.00002074	-0.00001540	-0.00000748	0.00000161	0.00001110	0.00002106	0.00002765	0.00003203	0.00003102	0.00002727	0.00002165	0.00001714	0.00001406	0.00001396	0.00001398	0.00001511	0.00001498	0.00001315	0.00000913	0.00000487	-0.00000117	-0.00000691	-0.00001316	-0.00001737	-0.00002071	-0.00002339	-0.00002332	-0.00002392	-0.00002176	-0.00001860	-0.00001499	-0.00001111	-0.00000747	-0.00000491	-0.00000275	-0.00000165	-0.00000063	0.00000002	0.00000121	0.00000152	0.00000317	0.00000588	0.00000768	0.00001019	0.00001261	0.00001341	0.00001381	0.00001311	0.00001167	0.00000929	0.00000574	0.00000303	0.00000088	-0.00000009	-0.00000160	-0.00000227	-0.00000383	-0.00000644	-0.00000870	-0.00001078	-0.00001238	-0.00001347	-0.00001250	-0.00000620	-0.00000742	-0.00000399	-0.00000350	-0.00000240	-0.00000300	-0.00000182	-0.00000416	-0.00000665	-0.00000532	-0.00000486	-0.00000307	-0.00000073	0.00000125	0.00000226	0.00000301	0.00000211	0.00000291	0.00000201	0.00000180	0.00000145	0.00000174	0.00000206	0.00000179	0.00000194	0.00000159	0.00000202	0.00000078	-0.00000004	-0.00000208	-0.00000273	-0.00000308	-0.00000266	-0.00000214	-0.00000235	-0.00000217	-0.00000272	-0.00000146	-0.00000082	-0.00000145	-0.00000200	-0.00000200	-0.00000310	-0.00000259	-0.00000143	-0.00000000	-0.00000020	-0.00000007	-0.00000007	-0.00000214	-0.00000241	-0.00000351	-0.00000302	-0.00000358	-0.00000298	-0.00000019	0.00000260	0.00000449	0.00000351	0.00000164	-0.00000259	-0.00000499	-0.00000313	-0.00000087	0.00000390	0.00000566	0.00000570	0.00000355	-0.00000067	-0.00000283	-0.00000421	-0.00000522	-0.00000416	-0.00000349	-0.00000354	-0.00000345	-0.00000288	-0.00000289	-0.00000348	-0.00000367	-0.00000396	-0.00000381	-0.00000355	-0.00000207	-0.00000095	-0.00000045	0.00000019	0.00000103	0.00000202	0.00000218	0.00000262	0.00000260	0.00000241	0.00000260	0.00000173	0.00000078	0.00000046	0.00000185	0.00000103	0.00000095	0.00000030	-0.00000008	-0.00000120	-0.00000305	-0.00000365	-0.00000461	-0.00000484	-0.00000506	-0.00000598	-0.00000550	-0.00000570	-0.00000444	-0.00000333	-0.00000259	-0.00000242	-0.00000028	0.00000011	0.00000128	0.00000136	0.00000217	0.00000227	0.00000255	0.00000267	0.00000267	0.00000208	0.00000173	0.00000116	0.00000077	0.00000030	-0.00000010
-0.00001010	-0.00000419	0.00000441	0.00001236	0.00002030	0.00002793	0.00003442	0.00003829	0.00004158	0.00004322	0.00004448	0.00004415	0.00004224	0.00003943	0.00003623	0.00003081	0.00002496	0.00001931	0.00001198	0.00000329	-0.00000427	-0.00001253	-0.00001941	-0.00002767	-0.00003273	-0.00003709	-0.00004096	-0.00004403	-0.00004470	-0.00004635	-0.00004552	-0.00004344	-0.00004020	-0.00003511	-0.00002905	-0.00002157	-0.00001339	-0.00000541	0.00000310	0.00001291	0.00002111	0.00002872	0.00003543	0.00003969	0.00004409	0.00004626	0.00004631	0.00004441	0.00004136	0.00003480	0.00002689	0.00001962	0.00001041	0.00000171	-0.00000712	-0.00001459	-0.00002213	-0.00002762	-0.00003262	-0.00003672	-0.00003928	-0.00004036	-0.00003921	-0.00003696	-0.00003326	-0.00002904	-0.00002553	-0.00002114	-0.00001655	-0.00001021	-0.00000376	0.00000558	0.00001465	0.00002419	0.00003160	0.00003517	0.00003571	0.00003296	0.00002664	0.00002015	0.00001529	0.00001355	0.00001232	0.00001299	0.00001148	0.00000852	0.00000558	0.00000030	-0.00000425	-0.00001042	-0.00001593	-0.00002021	-0.00002320	-0.00002658	-0.00002685	-0.00002607	-0.00002405	-0.00002255	-0.00001785	-0.00001241	-0.00000739	-0.00000314	-0.00000005	0.00000331	0.00000431	0.00000477	0.00000633	0.00000636	0.00000747	0.00000866	0.00001074	0.00001346	0.00001441	0.00001599	0.00001622	0.00001530	0.00001395	0.00000967	0.00000541	0.00000175	-0.00000219	-0.00000423	-0.00000686	-0.00000801	-0.00001000	-0.00001146	-0.00001389	-0.00001654	-0.00001655	-0.00001768	-0.00001502	-0.00000566	-0.00000513	-0.00000367	-0.00000323	-0.00000112	-0.00000261	-0.00000276	-0.00000347	-0.00000543	-0.00000489	-0.00000353	-0.00000113	0.00000149	0.00000210	0.00000297	0.00000273	0.00000193	0.00000234	0.00000219	0.00000224	0.00000254	0.00000212	0.00000156	0.00000170	0.00000110	0.00000135	0.00000092	0.00000089	-0.00000095	-0.00000231	-0.00000316	-0.00000314	-0.00000313	-0.00000298	-0.00000242	-0.00000195	-0.00000221	-0.00000230	-0.00000140	-0.00000139	-0.00000191	-0.00000236	-0.00000263	-0.00000223	-0.00000061	0.00000042	0.00000121	0.00000009	-0.00000111	-0.00000198	-0.00000295	-0.00000349	-0.00000240	-0.00000250	-0.00000052	0.00000210	0.00000379	0.00000403	0.00000219	-0.00000042	-0.00000405	-0.00000464	-0.00000337	0.00000149	0.00000412	0.00000547	0.00000433	0.00000143	-0.00000226	-0.00000429	-0.00000447	-0.00000467	-0.00000401	-0.00000336	-0.00000374	-0.00000267	-0.00000218	-0.00000308	-0.00000349	-0.00000373	-0.00000379	-0.00000304	-0.00000292	-0.00000151	-0.00000107	-0.00000014	0.00000186	0.00000223	0.00000222	0.00000224	0.00000242	0.00000316	0.00000273	0.00000196	0.00000130	0.00000051	-0.00000041	0.00000053	0.00000004	-0.00000089	-0.00000094	-0.00000139	-0.00000253	-0.00000235	-0.00000344	-0.00000368	-0.00000410	-0.00000408	-0.00000484	-0.00000554	-0.00000530	-0.00000415	-0.00000322	-0.00000209	-0.00000061	0.00000022	0.00000079	0.00000097	0.00000126	0.00000195	0.00000217	0.00000250	0.00000222	0.00000245	0.00000129	0.00000112	-0.00000009	0.00000015	0.00000016	-0.00000013
-0.00000089	0.00000503	0.00001274	0.00002092	0.00002894	0.00003396	0.00003922	0.00004243	0.00004472	0.00004475	0.00004457	0.00004268	0.00004034	0.00003603	0.00003159	0.00002540	0.00001947	0.00001282	0.00000476	-0.00000374	-0.00001054	-0.00001908	-0.00002600	-0.00003242	-0.00003769	-0.00004236	-0.00004494	-0.00004685	-0.00004752	-0.00004662	-0.00004408	-0.00004177	-0.00003776	-0.00003105	-0.00002414	-0.00001656	-0.00000721	0.00000126	0.00001052	0.00001991	0.00002729	0.00003466	0.00004062	0.00004509	0.00004713	0.00004813	0.00004747	0.00004282	0.00003838	0.00003212	0.00002351	0.00001334	0.00000568	-0.00000462	-0.00001263	-0.00002050	-0.00002729	-0.00003345	-0.00003798	-0.00004085	-0.00004230	-0.00004223	-0.00004039	-0.00003716	-0.00003177	-0.00002748	-0.00002175	-0.00001696	-0.00001126	-0.00000532	0.00000199	0.00000947	0.00001798	0.00002693	0.00003389	0.00003878	0.00003966	0.00003703	0.00003126	0.00002377	0.00001712	0.00001295	0.00001096	0.00000927	0.00000773	0.00000440	0.00000080	-0.00000388	-0.00000874	-0.00001335	-0.00001924	-0.00002340	-0.00002679	-0.00002822	-0.00002894	-0.00002821	-0.00002674	-0.00002352	-0.00001940	-0.00001371	-0.00000836	-0.00000228	0.00000238	0.00000651	0.00000889	0.00001101	0.00001090	0.00001195	0.00001181	0.00001231	0.00001395	0.00001551	0.00001595	0.00001721	0.00001744	0.00001692	0.00001493	0.00001216	0.00000662	0.00000097	-0.00000486	-0.00000878	-0.00001135	-0.00001262	-0.00001365	-0.00001573	-0.00001794	-0.00002035	-0.00002127	-0.00002109	-0.00001721	-0.00000613	-0.00000683	-0.00000594	-0.00000294	-0.00000184	-0.00000291	-0.00000269	-0.00000159	-0.00000411	-0.00000398	-0.00000198	-0.00000040	0.00000170	0.00000368	0.00000365	0.00000370	0.00000341	0.00000313	0.00000253	0.00000293	0.00000269	0.00000232	0.00000197	0.00000081	0.00000195	0.00000091	0.00000133	0.00000019	-0.00000060	-0.00000246	-0.00000330	-0.00000387	-0.00000372	-0.00000411	-0.00000291	-0.00000223	-0.00000266	-0.00000154	-0.00000198	-0.00000179	-0.00000191	-0.00000296	-0.00000302	-0.00000219	-0.00000076	0.00000033	0.00000063	0.00000067	-0.00000006	-0.00000112	-0.00000227	-0.00000310	-0.00000289	-0.00000221	-0.00000087	0.00000178	0.00000461	0.00000485	0.00000316	-0.00000002	-0.00000388	-0.00000484	-0.00000348	-0.00000026	0.00000309	0.00000469	0.00000274	0.00000097	-0.00000250	-0.00000527	-0.00000562	-0.00000519	-0.00000420	-0.00000352	-0.00000283	-0.00000309	-0.00000277	-0.00000273	-0.00000271	-0.00000329	-0.00000269	-0.00000209	-0.00000143	0.00000005	0.00000004	0.00000106	0.00000213	0.00000199	0.00000336	0.00000233	0.00000256	0.00000305	0.00000215	0.00000168	0.00000118	-0.00000055	-0.00000101	-0.00000033	-0.00000134	-0.00000127	-0.00000133	-0.00000218	-0.00000246	-0.00000304	-0.00000277	-0.00000302	-0.00000297	-0.00000374	-0.00000462	-0.00000459	-0.00000444	-0.00000386	-0.00000257	-0.00000149	-0.00000058	0.00000059	0.00000057	0.00000215	0.00000250	0.00000196	0.00000285	0.00000324	0.00000267	0.00000275	0.00000229	0.00000035	0.00000062	0.00000013	-0.00000018	-0.00000059
0.00000593	0.00001289	0.00002042	0.00002649	0.00003357	0.00003860	0.00004241	0.00004606	0.00004586	0.00004633	0.00004462	0.00004087	0.00003748	0.00003197	0.00002616	0.00002030	0.00001322	0.00000698	-0.00000207	-0.00000976	-0.00001833	-0.00002543	-0.00003178	-0.00003736	-0.00004198	-0.00004551	-0.00004669	-0.00004822	-0.00004879	-0.00004599	-0.00004320	-0.00003891	-0.00003271	-0.00002543	-0.00001801	-0.00000977	-0.00000145	0.00000797	0.00001762	0.00002550	0.00003333	0.00003940	0.00004450	0.00004756	0.00004867	0.00004876	0.00004663	0.00004190	0.00003555	0.00002786	0.00001926	0.00000877	-0.00000019	-0.00000933	-0.00001775	-0.00002555	-0.00003268	-0.00003831	-0.00004175	-0.00004371	-0.00004485	-0.00004381	-0.00004144	-0.00003710	-0.00003124	-0.00002531	-0.00001838	-0.00001137	-0.00000654	0.00000011	0.00000680	0.00001413	0.00002134	0.00002902	0.00003611	0.00004083	0.00004213	0.00003941	0.00003397	0.00002653	0.00001884	0.00001318	0.00000927	0.00000624	0.00000475	0.00000068	-0.00000234	-0.00000687	-0.00001198	-0.00001657	-0.00002142	-0.00002617	-0.00002851	-0.00003009	-0.00003065	-0.00003071	-0.00002812	-0.00002524	-0.00002016	-0.00001487	-0.00000828	-0.00000116	0.00000381	0.00000884	0.00001255	0.00001412	0.00001554	0.00001570	0.00001565	0.00001577	0.00001629	0.00001677	0.00001813	0.00001818	0.00001874	0.00001772	0.00001577	0.00001230	0.00000653	-0.00000098	-0.00000675	-0.00001058	-0.00001419	-0.00001665	-0.00001735	-0.00001848	-0.00002140	-0.00002470	-0.00002533	-0.00002532	-0.00001892	-0.00000716	-0.00000534	-0.00000603	-0.00000270	-0.00000223	-0.00000304	-0.00000290	-0.00000210	-0.00000416	-0.00000322	-0.00000097	0.00000114	0.00000333	0.00000401	0.00000391	0.00000293	0.00000329	0.00000210	0.00000220	0.00000221	0.00000168	0.00000156	0.00000249	0.00000095	0.00000136	0.00000120	0.00000027	-0.00000024	-0.00000151	-0.00000243	-0.00000348	-0.00000392	-0.00000330	-0.00000315	-0.00000313	-0.00000227	-0.00000236	-0.00000146	-0.00000142	-0.00000289	-0.00000369	-0.00000243	-0.00000251	-0.00000205	-0.00000042	0.00000099	0.00000101	0.00000016	-0.00000027	-0.00000175	-0.00000183	-0.00000268	-0.00000221	-0.00000211	0.00000008	0.00000213	0.00000454	0.00000478	0.00000283	-0.00000042	-0.00000394	-0.00000447	-0.00000254	0.00000013	0.00000332	0.00000360	0.00000222	-0.00000095	-0.00000364	-0.00000522	-0.00000655	-0.00000543	-0.00000393	-0.00000366	-0.00000292	-0.00000273	-0.00000342	-0.00000259	-0.00000240	-0.00000292	-0.00000138	-0.00000147	-0.00000101	0.00000032	0.00000049	0.00000245	0.00000218	0.00000318	0.00000270	0.00000246	0.00000195	0.00000348	0.00000229	0.00000206	0.00000018	-0.00000161	-0.00000209	-0.00000205	-0.00000241	-0.00000256	-0.00000295	-0.00000347	-0.00000357	-0.00000313	-0.00000300	-0.00000197	-0.00000254	-0.00000337	-0.00000347	-0.00000355	-0.00000267	-0.00000301	-0.00000232	-0.00000091	0.00000019	0.00000078	0.00000140	0.00000116	0.00000208	0.00000188	0.00000213	0.00000166	0.00000248	0.00000249	0.00000166	0.00000119	0.00000045	-0.00000026	-0.00000059	-0.00000129
0.00001621	0.00002234	0.00002834	0.00003459	0.00003857	0.00004347	0.00004537	0.00004692	0.00004639	0.00004551	0.00004273	0.00003845	0.00003311	0.00002770	0.00001973	0.00001235	0.00000576	-0.00000168	-0.00000895	-0.00001713	-0.00002455	-0.00003105	-0.00003735	-0.00004168	-0.00004610	-0.00004755	-0.00004897	-0.00004889	-0.00004660	-0.00004410	-0.00003941	-0.00003427	-0.00002698	-0.00001947	-0.00001132	-0.00000201	0.00000799	0.00001603	0.00002360	0.00003213	0.00003854	0.00004411	0.00004719	0.00004921	0.00004992	0.00004761	0.00004374	0.00003829	0.00003094	0.00002260	0.00001274	0.00000205	-0.00000634	-0.00001591	-0.00002430	-0.00003133	-0.00003752	-0.00004186	-0.00004508	-0.00004601	-0.00004576	-0.00004374	-0.00003963	-0.00003531	-0.00002868	-0.00002130	-0.00001403	-0.00000645	-0.00000109	0.00000554	0.00001123	0.00001750	0.00002477	0.00003197	0.00003702	0.00004138	0.00004222	0.00004055	0.00003462	0.00002738	0.00001946	0.00001244	0.00000853	0.00000432	0.00000085	-0.00000377	-0.00000833	-0.00001134	-0.00001598	-0.00001969	-0.00002456	-0.00002690	-0.00003023	-0.00003123	-0.00003143	-0.00003046	-0.00002814	-0.00002489	-0.00002027	-0.00001398	-0.00000802	-0.00000071	0.00000463	0.00001126	0.00001507	0.00001797	0.00001944	0.00001991	0.00001916	0.00001875	0.00001908	0.00001874	0.00001980	0.00001975	0.00001849	0.00001785	0.00001511	0.00001239	0.00000688	0.00000092	-0.00000665	-0.00001355	-0.00001779	-0.00002053	-0.00002217	-0.00002289	-0.00002407	-0.00002689	-0.00002803	-0.00002695	-0.00002036	-0.00000762	-0.00000580	-0.00000511	-0.00000187	-0.00000205	-0.00000256	-0.00000173	-0.00000012	-0.00000221	-0.00000306	-0.00000086	0.00000112	0.00000302	0.00000487	0.00000396	0.00000356	0.00000342	0.00000285	0.00000256	0.00000225	0.00000241	0.00000172	0.00000134	0.00000071	0.00000136	0.00000141	0.00000086	0.00000026	-0.00000108	-0.00000189	-0.00000301	-0.00000378	-0.00000318	-0.00000346	-0.00000295	-0.00000308	-0.00000212	-0.00000187	-0.00000278	-0.00000249	-0.00000329	-0.00000352	-0.00000350	-0.00000185	-0.00000005	0.00000065	0.00000067	0.00000080	-0.00000012	-0.00000096	-0.00000230	-0.00000212	-0.00000169	-0.00000098	0.00000162	0.00000334	0.00000395	0.00000454	0.00000216	-0.00000100	-0.00000431	-0.00000476	-0.00000298	0.00000069	0.00000340	0.00000308	0.00000153	-0.00000204	-0.00000476	-0.00000671	-0.00000664	-0.00000570	-0.00000485	-0.00000341	-0.00000269	-0.00000226	-0.00000270	-0.00000231	-0.00000175	-0.00000196	-0.00000152	-0.00000057	0.00000048	0.00000162	0.00000164	0.00000261	0.00000283	0.00000304	0.00000329	0.00000303	0.00000283	0.00000254	0.00000243	0.00000131	-0.00000024	-0.00000155	-0.00000290	-0.00000313	-0.00000384	-0.00000307	-0.00000297	-0.00000408	-0.00000411	-0.00000341	-0.00000330	-0.00000286	-0.00000167	-0.00000177	-0.00000230	-0.00000310	-0.00000311	-0.00000184	-0.00000158	-0.00000083	0.00000106	0.00000105	0.00000178	0.00000212	0.00000171	0.00000224	0.00000175	0.00000202	0.00000185	0.00000198	0.00000073	0.00000019	-0.00000015	-0.00000097	-0.00000099	-0.00000043
0.00002370	0.00002978	0.00003601	0.00003972	0.00004426	0.00004621	0.00004731	0.00004710	0.00004612	0.00004288	0.00003857	0.00003359	0.00002693	0.00002110	0.00001270	0.00000595	-0.00000183	-0.00000904	-0.00001640	-0.00002370	-0.00003103	-0.00003710	-0.00004147	-0.00004441	-0.00004755	-0.00004862	-0.00004890	-0.00004676	-0.00004507	-0.00004120	-0.00003515	-0.00002819	-0.00002093	-0.00001316	-0.00000396	0.00000493	0.00001396	0.00002229	0.00003046	0.00003685	0.00004229	0.00004638	0.00004893	0.00004961	0.00004878	0.00004456	0.00003966	0.00003372	0.00002595	0.00001686	0.00000711	-0.00000316	-0.00001313	-0.00002150	-0.00002959	-0.00003574	-0.00004107	-0.00004474	-0.00004701	-0.00004655	-0.00004551	-0.00004311	-0.00003825	-0.00003233	-0.00002570	-0.00001709	-0.00000934	-0.00000151	0.00000480	0.00001193	0.00001695	0.00002233	0.00002769	0.00003264	0.00003658	0.00003996	0.00004120	0.00003954	0.00003504	0.00002781	0.00002026	0.00001152	0.00000544	0.00000052	-0.00000385	-0.00000799	-0.00001155	-0.00001625	-0.00001971	-0.00002223	-0.00002570	-0.00002844	-0.00003008	-0.00003117	-0.00003133	-0.00002998	-0.00002712	-0.00002445	-0.00001981	-0.00001395	-0.00000727	-0.00000048	0.00000638	0.00001265	0.00001730	0.00002124	0.00002341	0.00002382	0.00002243	0.00002171	0.00002072	0.00002005	0.00002028	0.00001933	0.00001887	0.00001730	0.00001443	0.00001073	0.00000520	-0.00000234	-0.00000956	-0.00001648	-0.00002157	-0.00002466	-0.00002628	-0.00002644	-0.00002683	-0.00002790	-0.00002928	-0.00002789	-0.00002205	-0.00000661	-0.00000453	-0.00000402	-0.00000192	-0.00000171	-0.00000249	-0.00000153	0.00000058	-0.00000216	-0.00000180	0.00000104	0.00000249	0.00000404	0.00000499	0.00000406	0.00000328	0.00000325	0.00000270	0.00000254	0.00000270	0.00000166	0.00000164	0.00000114	0.00000086	0.00000029	0.00000010	0.00000005	-0.00000175	-0.00000116	-0.00000214	-0.00000381	-0.00000303	-0.00000354	-0.00000324	-0.00000242	-0.00000201	-0.00000222	-0.00000213	-0.00000236	-0.00000284	-0.00000313	-0.00000401	-0.00000305	-0.00000112	0.00000019	0.00000143	0.00000148	0.00000114	-0.00000002	-0.00000108	-0.00000149	-0.00000134	-0.00000124	-0.00000077	0.00000129	0.00000410	0.00000515	0.00000463	0.00000222	-0.00000163	-0.00000376	-0.00000517	-0.00000299	-0.00000010	0.00000271	0.00000315	0.00000029	-0.00000238	-0.00000482	-0.00000690	-0.00000785	-0.00000582	-0.00000479	-0.00000361	-0.00000270	-0.00000268	-0.00000241	-0.00000158	-0.00000160	-0.00000158	-0.00000123	-0.00000059	0.00000094	0.00000170	0.00000266	0.00000351	0.00000339	0.00000326	0.00000314	0.00000244	0.00000271	0.00000252	0.00000178	0.00000041	-0.00000131	-0.00000227	-0.00000367	-0.00000364	-0.00000470	-0.00000425	-0.00000513	-0.00000510	-0.00000437	-0.00000403	-0.00000288	-0.00000186	-0.00000106	-0.00000208	-0.00000130	-0.00000228	-0.00000252	-0.00000125	-0.00000048	0.00000070	0.00000179	0.00000201	0.00000167	0.00000199	0.00000216	0.00000134	0.00000120	0.00000162	0.00000177	0.00000117	0.00000087	0.00000044	-0.00000112	-0.00000050	-0.00000139	-0.00000165
0.00003019	0.00003548	0.00004024	0.00004366	0.00004566	0.00004684	0.00004735	0.00004586	0.00004310	0.00004069	0.00003533	0.00002873	0.00002272	0.00001461	0.00000752	0.00000027	-0.00000740	-0.00001409	-0.00002231	-0.00002808	-0.00003546	-0.00003955	-0.00004398	-0.00004675	-0.00004851	-0.00004777	-0.00004714	-0.00004540	-0.00004222	-0.00003683	-0.00003125	-0.00002420	-0.00001481	-0.00000826	0.00000184	0.00001055	0.00001978	0.00002674	0.00003421	0.00003932	0.00004428	0.00004742	0.00004939	0.00004849	0.00004615	0.00004239	0.00003637	0.00002902	0.00002122	0.00001137	0.00000246	-0.00000749	-0.00001732	-0.00002555	-0.00003302	-0.00003849	-0.00004249	-0.00004584	-0.00004689	-0.00004631	-0.00004445	-0.00004074	-0.00003570	-0.00003017	-0.00002239	-0.00001423	-0.00000533	0.00000190	0.00000982	0.00001634	0.00002094	0.00002482	0.00002881	0.00003305	0.00003530	0.00003805	0.00003865	0.00003760	0.00003456	0.00002829	0.00002120	0.00001248	0.00000565	-0.00000072	-0.00000590	-0.00001033	-0.00001510	-0.00001881	-0.00002169	-0.00002376	-0.00002649	-0.00002851	-0.00003049	-0.00003049	-0.00002981	-0.00002781	-0.00002580	-0.00002283	-0.00001850	-0.00001431	-0.00000730	-0.00000106	0.00000626	0.00001297	0.00001854	0.00002184	0.00002451	0.00002603	0.00002517	0.00002381	0.00002210	0.00002085	0.00001997	0.00001879	0.00001763	0.00001560	0.00001398	0.00001113	0.00000543	-0.00000121	-0.00000843	-0.00001611	-0.00002257	-0.00002649	-0.00002744	-0.00002837	-0.00002843	-0.00002901	-0.00003024	-0.00003053	-0.00002620	-0.00000732	-0.00000163	-0.00000318	-0.00000198	-0.00000191	-0.00000191	-0.00000086	-0.00000121	-0.00000100	-0.00000072	0.00000140	0.00000425	0.00000523	0.00000568	0.00000543	0.00000361	0.00000319	0.00000284	0.00000206	0.00000183	0.00000186	0.00000152	0.00000044	0.00000004	0.00000029	-0.00000048	-0.00000089	-0.00000117	-0.00000174	-0.00000315	-0.00000314	-0.00000347	-0.00000339	-0.00000252	-0.00000267	-0.00000190	-0.00000226	-0.00000191	-0.00000222	-0.00000276	-0.00000314	-0.00000366	-0.00000317	-0.00000078	0.00000055	0.00000149	0.00000109	0.00000001	-0.00000074	-0.00000156	-0.00000101	-0.00000109	-0.00000072	0.00000101	0.00000299	0.00000398	0.00000499	0.00000344	0.00000026	-0.00000288	-0.00000461	-0.00000372	-0.00000135	0.00000082	0.00000227	0.00000041	-0.00000164	-0.00000485	-0.00000738	-0.00000752	-0.00000697	-0.00000484	-0.00000378	-0.00000318	-0.00000293	-0.00000202	-0.00000226	-0.00000137	-0.00000150	-0.00000100	-0.00000065	0.00000078	0.00000179	0.00000293	0.00000329	0.00000429	0.00000422	0.00000446	0.00000267	0.00000214	0.00000122	0.00000156	0.00000111	-0.00000040	-0.00000110	-0.00000243	-0.00000456	-0.00000478	-0.00000526	-0.00000598	-0.00000565	-0.00000630	-0.00000479	-0.00000373	-0.00000271	-0.00000193	-0.00000008	-0.00000040	-0.00000021	-0.00000087	-0.00000036	-0.00000049	0.00000045	0.00000162	0.00000206	0.00000216	0.00000262	0.00000075	0.00000188	0.00000153	0.00000166	0.00000227	0.00000137	0.00000043	-0.00000042	-0.00000112	-0.00000160	-0.00000207	-0.00000110	-0.00000207
0.00003653	0.00004122	0.00004400	0.00004719	0.00004724	0.00004781	0.00004575	0.00004364	0.00004014	0.00003574	0.00003027	0.00002373	0.00001628	0.00000801	0.00000137	-0.00000766	-0.00001439	-0.00002107	-0.00002791	-0.00003338	-0.00003865	-0.00004293	-0.00004632	-0.00004678	-0.00004771	-0.00004632	-0.00004491	-0.00004201	-0.00003802	-0.00003194	-0.00002524	-0.00001775	-0.00000982	-0.00000063	0.00000813	0.00001714	0.00002526	0.00003267	0.00003882	0.00004291	0.00004580	0.00004747	0.00004735	0.00004602	0.00004273	0.00003758	0.00003075	0.00002339	0.00001456	0.00000469	-0.00000406	-0.00001323	-0.00002214	-0.00003023	-0.00003589	-0.00004094	-0.00004407	-0.00004622	-0.00004591	-0.00004426	-0.00004153	-0.00003779	-0.00003184	-0.00002516	-0.00001766	-0.00000979	-0.00000101	0.00000723	0.00001377	0.00002062	0.00002488	0.00002782	0.00003002	0.00003205	0.00003357	0.00003391	0.00003456	0.00003462	0.00003152	0.00002611	0.00001878	0.00001147	0.00000317	-0.00000245	-0.00000813	-0.00001384	-0.00001854	-0.00002171	-0.00002356	-0.00002607	-0.00002640	-0.00002791	-0.00002859	-0.00002836	-0.00002767	-0.00002582	-0.00002332	-0.00002095	-0.00001663	-0.00001222	-0.00000687	0.00000003	0.00000662	0.00001323	0.00001927	0.00002366	0.00002656	0.00002629	0.00002683	0.00002491	0.00002291	0.00002125	0.00001928	0.00001743	0.00001660	0.00001423	0.00001228	0.00000918	0.00000416	-0.00000180	-0.00000999	-0.00001746	-0.00002394	-0.00002760	-0.00002934	-0.00002882	-0.00002851	-0.00002900	-0.00003039	-0.00003008	-0.00002570	-0.00000780	-0.00000078	-0.00000264	-0.00000267	-0.00000177	-0.00000152	-0.00000071	-0.00000132	0.00000085	0.00000194	0.00000313	0.00000513	0.00000595	0.00000641	0.00000496	0.00000357	0.00000239	0.00000139	0.00000170	0.00000190	0.00000106	0.00000074	0.00000017	-0.00000065	-0.00000069	-0.00000043	-0.00000177	-0.00000151	-0.00000247	-0.00000265	-0.00000318	-0.00000249	-0.00000322	-0.00000268	-0.00000246	-0.00000163	-0.00000271	-0.00000219	-0.00000268	-0.00000315	-0.00000391	-0.00000406	-0.00000186	-0.00000106	0.00000094	0.00000127	0.00000086	0.00000032	0.00000006	-0.00000111	-0.00000141	-0.00000094	0.00000058	0.00000225	0.00000364	0.00000447	0.00000420	0.00000200	-0.00000080	-0.00000275	-0.00000454	-0.00000350	-0.00000013	0.00000183	0.00000231	0.00000025	-0.00000259	-0.00000591	-0.00000740	-0.00000746	-0.00000706	-0.00000589	-0.00000351	-0.00000276	-0.00000160	-0.00000153	-0.00000191	-0.00000160	-0.00000099	-0.00000069	-0.00000020	0.00000093	0.00000230	0.00000319	0.00000385	0.00000413	0.00000473	0.00000377	0.00000308	0.00000164	0.00000068	0.00000060	0.00000040	-0.00000105	-0.00000159	-0.00000257	-0.00000410	-0.00000569	-0.00000602	-0.00000618	-0.00000682	-0.00000608	-0.00000611	-0.00000475	-0.00000190	-0.00000073	0.00000055	0.00000074	0.00000062	0.00000071	0.00000013	0.00000042	0.00000119	0.00000145	0.00000222	0.00000240	0.00000206	0.00000128	0.00000155	0.00000090	0.00000104	0.00000109	0.00000056	-0.00000014	-0.00000060	-0.00000192	-0.00000208	-0.00000202	-0.00000195	-0.00000197
0.00004045	0.00004453	0.00004683	0.00004816	0.00004815	0.00004643	0.00004484	0.00004092	0.00003594	0.00003076	0.00002509	0.00001779	0.00001037	0.00000162	-0.00000583	-0.00001328	-0.00002068	-0.00002666	-0.00003277	-0.00003736	-0.00004135	-0.00004420	-0.00004617	-0.00004639	-0.00004594	-0.00004401	-0.00004119	-0.00003742	-0.00003275	-0.00002684	-0.00002008	-0.00001144	-0.00000327	0.00000565	0.00001479	0.00002272	0.00002996	0.00003600	0.00004134	0.00004440	0.00004663	0.00004636	0.00004503	0.00004255	0.00003852	0.00003304	0.00002485	0.00001743	0.00000816	-0.00000083	-0.00001043	-0.00001832	-0.00002708	-0.00003284	-0.00003852	-0.00004262	-0.00004405	-0.00004501	-0.00004394	-0.00004125	-0.00003856	-0.00003329	-0.00002749	-0.00002050	-0.00001392	-0.00000553	0.00000323	0.00001131	0.00001791	0.00002368	0.00002693	0.00002945	0.00003094	0.00003165	0.00003061	0.00003048	0.00003061	0.00003005	0.00002780	0.00002294	0.00001699	0.00000931	0.00000233	-0.00000400	-0.00000982	-0.00001578	-0.00002095	-0.00002427	-0.00002657	-0.00002705	-0.00002669	-0.00002704	-0.00002660	-0.00002636	-0.00002506	-0.00002234	-0.00002030	-0.00001784	-0.00001448	-0.00001033	-0.00000553	0.00000019	0.00000651	0.00001316	0.00001860	0.00002292	0.00002576	0.00002704	0.00002600	0.00002435	0.00002265	0.00002065	0.00001817	0.00001652	0.00001410	0.00001197	0.00001044	0.00000781	0.00000315	-0.00000233	-0.00000906	-0.00001634	-0.00002370	-0.00002739	-0.00003001	-0.00002961	-0.00002899	-0.00002886	-0.00002913	-0.00002847	-0.00002463	-0.00001205	-0.00000077	-0.00000432	-0.00000296	-0.00000167	-0.00000122	-0.00000194	-0.00000094	0.00000119	0.00000174	0.00000319	0.00000581	0.00000632	0.00000596	0.00000480	0.00000336	0.00000227	0.00000148	0.00000121	0.00000110	0.00000081	0.00000036	0.00000017	0.00000035	-0.00000062	-0.00000090	-0.00000204	-0.00000217	-0.00000279	-0.00000255	-0.00000305	-0.00000315	-0.00000298	-0.00000297	-0.00000316	-0.00000130	-0.00000122	-0.00000163	-0.00000263	-0.00000273	-0.00000407	-0.00000378	-0.00000312	-0.00000198	0.00000020	0.00000193	0.00000150	0.00000103	-0.00000035	-0.00000051	-0.00000106	-0.00000079	0.00000015	0.00000084	0.00000261	0.00000399	0.00000417	0.00000367	0.00000047	-0.00000243	-0.00000457	-0.00000494	-0.00000276	0.00000078	0.00000141	0.00000098	-0.00000156	-0.00000410	-0.00000742	-0.00000897	-0.00000813	-0.00000547	-0.00000376	-0.00000178	-0.00000204	-0.00000134	-0.00000147	-0.00000047	-0.00000063	0.00000006	0.00000106	0.00000152	0.00000221	0.00000290	0.00000391	0.00000401	0.00000403	0.00000334	0.00000256	0.00000154	0.00000147	0.00000056	0.00000025	-0.00000110	-0.00000181	-0.00000342	-0.00000484	-0.00000615	-0.00000740	-0.00000717	-0.00000698	-0.00000751	-0.00000615	-0.00000516	-0.00000279	-0.00000078	-0.00000004	0.00000169	0.00000172	0.00000144	0.00000107	0.00000099	0.00000203	0.00000172	0.00000289	0.00000248	0.00000206	0.00000168	0.00000062	0.00000089	0.00000100	0.00000111	0.00000067	-0.00000012	-0.00000101	-0.00000149	-0.00000276	-0.00000281	-0.00000261	-0.00000237
0.00004525	0.00004825	0.00004961	0.00004841	0.00004673	0.00004419	0.00004014	0.00003504	0.00003022	0.00002410	0.00001724	0.00000959	0.00000186	-0.00000555	-0.00001338	-0.00002072	-0.00002699	-0.00003228	-0.00003690	-0.00004170	-0.00004397	-0.00004539	-0.00004527	-0.00004481	-0.00004314	-0.00003925	-0.00003616	-0.00003206	-0.00002582	-0.00001980	-0.00001306	-0.00000343	0.00000370	0.00001279	0.00002120	0.00002813	0.00003498	0.00004007	0.00004366	0.00004560	0.00004554	0.00004363	0.00004081	0.00003698	0.00003116	0.00002472	0.00001769	0.00000955	-0.00000068	-0.00000703	-0.00001718	-0.00002382	-0.00003002	-0.00003674	-0.00003979	-0.00004282	-0.00004334	-0.00004291	-0.00004029	-0.00003765	-0.00003234	-0.00002747	-0.00002227	-0.00001517	-0.00000807	0.00000059	0.00000847	0.00001527	0.00002212	0.00002641	0.00003017	0.00003118	0.00003104	0.00002970	0.00002706	0.00002562	0.00002425	0.00002365	0.00002126	0.00001869	0.00001389	0.00000695	0.00000076	-0.00000617	-0.00001186	-0.00001790	-0.00002239	-0.00002608	-0.00002748	-0.00002741	-0.00002600	-0.00002474	-0.00002378	-0.00002218	-0.00002102	-0.00001853	-0.00001647	-0.00001416	-0.00001118	-0.00000800	-0.00000332	0.00000044	0.00000757	0.00001273	0.00001827	0.00002203	0.00002484	0.00002656	0.00002570	0.00002420	0.00002141	0.00001898	0.00001606	0.00001392	0.00001157	0.00000972	0.00000762	0.00000450	0.00000154	-0.00000362	-0.00000951	-0.00001624	-0.00002242	-0.00002671	-0.00002900	-0.00002900	-0.00002772	-0.00002651	-0.00002643	-0.00002615	-0.00002367	-0.00001234	-0.00000055	-0.00000299	-0.00000015	-0.00000112	-0.00000110	-0.00000155	-0.00000206	0.00000125	0.00000090	0.00000342	0.00000506	0.00000595	0.00000579	0.00000491	0.00000255	0.00000094	0.00000005	0.00000043	0.00000027	0.00000093	-0.00000018	0.00000016	-0.00000065	-0.00000087	-0.00000119	-0.00000095	-0.00000226	-0.00000277	-0.00000299	-0.00000291	-0.00000318	-0.00000285	-0.00000221	-0.00000231	-0.00000215	-0.00000178	-0.00000112	-0.00000191	-0.00000262	-0.00000377	-0.00000361	-0.00000310	-0.00000086	0.00000015	0.00000161	0.00000153	0.00000098	0.00000007	-0.00000112	-0.00000140	-0.00000072	0.00000053	0.00000177	0.00000333	0.00000428	0.00000385	0.00000234	-0.00000016	-0.00000275	-0.00000457	-0.00000429	-0.00000191	0.00000106	0.00000143	0.00000017	-0.00000341	-0.00000667	-0.00000799	-0.00000852	-0.00000741	-0.00000493	-0.00000213	-0.00000186	-0.00000166	-0.00000159	-0.00000121	-0.00000057	-0.00000069	0.00000033	0.00000143	0.00000187	0.00000245	0.00000411	0.00000434	0.00000412	0.00000395	0.00000343	0.00000211	0.00000179	0.00000046	-0.00000031	-0.00000058	-0.00000088	-0.00000215	-0.00000404	-0.00000480	-0.00000620	-0.00000612	-0.00000718	-0.00000705	-0.00000639	-0.00000592	-0.00000479	-0.00000309	-0.00000163	0.00000096	0.00000206	0.00000219	0.00000243	0.00000174	0.00000190	0.00000184	0.00000255	0.00000317	0.00000270	0.00000233	0.00000182	0.00000122	0.00000088	-0.00000004	-0.00000029	-0.00000064	-0.00000072	-0.00000120	-0.00000250	-0.00000225	-0.00000222	-0.00000331	-0.00000205
0.00004673	0.00004941	0.00005000	0.00004849	0.00004423	0.00004051	0.00003581	0.00003016	0.00002369	0.00001806	0.00001087	0.00000246	-0.00000501	-0.00001179	-0.00001997	-0.00002694	-0.00003282	-0.00003689	-0.00004083	-0.00004325	-0.00004458	-0.00004513	-0.00004405	-0.00004151	-0.00003917	-0.00003437	-0.00003024	-0.00002636	-0.00001952	-0.00001302	-0.00000612	0.00000267	0.00001047	0.00001803	0.00002609	0.00003200	0.00003739	0.00004122	0.00004343	0.00004366	0.00004234	0.00004040	0.00003666	0.00003094	0.00002536	0.00001908	0.00001063	0.00000247	-0.00000653	-0.00001519	-0.00002266	-0.00002846	-0.00003383	-0.00003738	-0.00004000	-0.00004129	-0.00004185	-0.00004040	-0.00003675	-0.00003205	-0.00002719	-0.00002113	-0.00001462	-0.00000905	-0.00000168	0.00000479	0.00001173	0.00001857	0.00002536	0.00002918	0.00003207	0.00003182	0.00003052	0.00002760	0.00002451	0.00002093	0.00001861	0.00001636	0.00001505	0.00001344	0.00000946	0.00000483	-0.00000070	-0.00000668	-0.00001228	-0.00001875	-0.00002383	-0.00002821	-0.00002897	-0.00002755	-0.00002495	-0.00002270	-0.00002100	-0.00001931	-0.00001711	-0.00001475	-0.00001172	-0.00000868	-0.00000652	-0.00000469	-0.00000199	0.00000176	0.00000570	0.00001122	0.00001560	0.00002132	0.00002399	0.00002493	0.00002466	0.00002386	0.00002176	0.00001906	0.00001526	0.00001196	0.00000923	0.00000670	0.00000408	0.00000139	-0.00000029	-0.00000491	-0.00000925	-0.00001579	-0.00002196	-0.00002626	-0.00002935	-0.00002861	-0.00002783	-0.00002616	-0.00002519	-0.00002457	-0.00002200	-0.00001139	0.00000068	-0.00000143	0.00000178	0.00000026	0.00000054	-0.00000097	-0.00000027	0.00000071	0.00000380	0.00000505	0.00000558	0.00000666	0.00000516	0.00000375	0.00000181	0.00000071	-0.00000064	-0.00000091	-0.00000113	-0.00000092	-0.00000091	-0.00000058	-0.00000123	-0.00000183	-0.00000163	-0.00000246	-0.00000252	-0.00000268	-0.00000313	-0.00000294	-0.00000219	-0.00000212	-0.00000136	-0.00000156	-0.00000180	-0.00000149	-0.00000185	-0.00000170	-0.00000130	-0.00000297	-0.00000343	-0.00000234	-0.00000024	0.00000035	0.00000127	0.00000104	0.00000001	-0.00000102	-0.00000137	-0.00000162	-0.00000006	0.00000139	0.00000310	0.00000433	0.00000441	0.00000362	0.00000084	-0.00000211	-0.00000456	-0.00000419	-0.00000338	-0.00000108	0.00000104	0.00000148	-0.00000111	-0.00000452	-0.00000729	-0.00000830	-0.00000835	-0.00000668	-0.00000410	-0.00000281	-0.00000144	-0.00000082	-0.00000067	-0.00000040	-0.00000032	-0.00000040	0.00000022	0.00000148	0.00000195	0.00000412	0.00000466	0.00000482	0.00000468	0.00000443	0.00000295	0.00000230	0.00000019	0.00000071	-0.00000100	-0.00000120	-0.00000188	-0.00000305	-0.00000346	-0.00000502	-0.00000564	-0.00000685	-0.00000708	-0.00000742	-0.00000707	-0.00000569	-0.00000523	-0.00000278	-0.00000113	0.00000080	0.00000228	0.00000351	0.00000330	0.00000274	0.00000288	0.00000269	0.00000300	0.00000287	0.00000184	0.00000247	0.00000140	0.00000010	0.00000011	-0.00000011	-0.00000096	-0.00000161	-0.00000269	-0.00000308	-0.00000312	-0.00000330	-0.00000329	-0.00000282	-0.00000298
0.00004830	0.00004832	0.00004820	0.00004595	0.00004133	0.00003643	0.00003032	0.00002213	0.00001577	0.00000889	0.00000205	-0.00000529	-0.00001356	-0.00001950	-0.00002612	-0.00003201	-0.00003687	-0.00004073	-0.00004359	-0.00004492	-0.00004476	-0.00004345	-0.00004113	-0.00003797	-0.00003347	-0.00002894	-0.00002349	-0.00001802	-0.00001166	-0.00000499	0.00000120	0.00000940	0.00001818	0.00002481	0.00003173	0.00003716	0.00004079	0.00004269	0.00004398	0.00004273	0.00003961	0.00003491	0.00002952	0.00002432	0.00001687	0.00000930	0.00000190	-0.00000604	-0.00001446	-0.00002081	-0.00002874	-0.00003357	-0.00003704	-0.00003958	-0.00004057	-0.00003962	-0.00003832	-0.00003556	-0.00003075	-0.00002555	-0.00002023	-0.00001401	-0.00000823	-0.00000161	0.00000435	0.00001021	0.00001645	0.00002302	0.00002700	0.00003152	0.00003314	0.00003213	0.00002844	0.00002487	0.00001878	0.00001517	0.00001049	0.00000864	0.00000776	0.00000718	0.00000544	0.00000210	-0.00000300	-0.00000859	-0.00001400	-0.00001937	-0.00002469	-0.00002783	-0.00002849	-0.00002680	-0.00002278	-0.00001957	-0.00001645	-0.00001336	-0.00001186	-0.00000909	-0.00000592	-0.00000431	-0.00000256	-0.00000127	0.00000044	0.00000272	0.00000604	0.00001016	0.00001473	0.00001841	0.00002118	0.00002309	0.00002222	0.00002061	0.00001789	0.00001533	0.00001228	0.00000873	0.00000628	0.00000322	0.00000117	-0.00000065	-0.00000326	-0.00000595	-0.00000968	-0.00001482	-0.00001943	-0.00002309	-0.00002569	-0.00002569	-0.00002436	-0.00002223	-0.00002031	-0.00001998	-0.00001900	-0.00001110	0.00000162	-0.00000011	0.00000245	0.00000008	0.00000155	0.00000003	-0.00000018	0.00000038	0.00000293	0.00000471	0.00000516	0.00000561	0.00000499	0.00000320	0.00000168	0.00000051	0.00000009	-0.00000060	-0.00000058	-0.00000133	-0.00000193	-0.00000138	-0.00000184	-0.00000164	-0.00000217	-0.00000189	-0.00000260	-0.00000305	-0.00000332	-0.00000304	-0.00000239	-0.00000166	-0.00000109	-0.00000141	-0.00000180	-0.00000198	-0.00000192	-0.00000222	-0.00000211	-0.00000248	-0.00000217	-0.00000103	-0.00000082	0.00000094	0.00000099	0.00000107	0.00000025	-0.00000113	-0.00000121	-0.00000078	-0.00000038	0.00000140	0.00000343	0.00000381	0.00000366	0.00000227	0.00000036	-0.00000332	-0.00000427	-0.00000442	-0.00000384	-0.00000075	0.00000116	0.00000054	-0.00000193	-0.00000564	-0.00000784	-0.00000934	-0.00000823	-0.00000661	-0.00000364	-0.00000119	-0.00000129	-0.00000037	0.00000023	-0.00000047	-0.00000031	0.00000065	0.00000092	0.00000172	0.00000313	0.00000289	0.00000507	0.00000440	0.00000376	0.00000349	0.00000250	0.00000147	0.00000034	-0.00000088	-0.00000133	-0.00000147	-0.00000221	-0.00000348	-0.00000375	-0.00000501	-0.00000595	-0.00000683	-0.00000752	-0.00000717	-0.00000607	-0.00000574	-0.00000415	-0.00000303	-0.00000109	0.00000042	0.00000239	0.00000309	0.00000354	0.00000335	0.00000355	0.00000317	0.00000353	0.00000352	0.00000289	0.00000179	0.00000042	0.00000014	-0.00000043	-0.00000106	-0.00000100	-0.00000090	-0.00000220	-0.00000292	-0.00000331	-0.00000382	-0.00000324	-0.00000355	-0.00000281
0.00004655	0.00004682	0.00004532	0.00004111	0.00003617	0.00003006	0.00002266	0.00001461	0.00000686	0.00000022	-0.00000735	-0.00001415	-0.00002070	-0.00002706	-0.00003284	-0.00003724	-0.00004121	-0.00004332	-0.00004501	-0.00004507	-0.00004306	-0.00004136	-0.00003705	-0.00003286	-0.00002713	-0.00002142	-0.00001552	-0.00000999	-0.00000318	0.00000336	0.00001037	0.00001789	0.00002497	0.00003057	0.00003602	0.00003966	0.00004190	0.00004324	0.00004181	0.00003877	0.00003344	0.00002821	0.00002231	0.00001470	0.00000769	-0.00000018	-0.00000787	-0.00001595	-0.00002296	-0.00002951	-0.00003311	-0.00003704	-0.00003942	-0.00003940	-0.00003873	-0.00003651	-0.00003386	-0.00002933	-0.00002432	-0.00001684	-0.00001178	-0.00000504	0.00000038	0.00000620	0.00001177	0.00001649	0.00002108	0.00002601	0.00002967	0.00003224	0.00003271	0.00003028	0.00002626	0.00001995	0.00001393	0.00000723	0.00000299	0.00000035	-0.00000044	-0.00000073	-0.00000186	-0.00000242	-0.00000624	-0.00001007	-0.00001531	-0.00002002	-0.00002399	-0.00002729	-0.00002719	-0.00002558	-0.00002143	-0.00001628	-0.00001221	-0.00000968	-0.00000663	-0.00000385	-0.00000166	0.00000069	0.00000300	0.00000350	0.00000331	0.00000404	0.00000634	0.00000877	0.00001249	0.00001550	0.00001797	0.00001947	0.00001885	0.00001777	0.00001490	0.00001151	0.00000829	0.00000492	0.00000182	-0.00000057	-0.00000270	-0.00000420	-0.00000532	-0.00000746	-0.00001049	-0.00001369	-0.00001737	-0.00002001	-0.00002147	-0.00002182	-0.00001910	-0.00001639	-0.00001491	-0.00001354	-0.00001287	-0.00000752	0.00000362	0.00000296	0.00000192	-0.00000017	0.00000105	0.00000018	-0.00000034	-0.00000056	0.00000293	0.00000510	0.00000618	0.00000527	0.00000496	0.00000217	0.00000063	-0.00000124	-0.00000248	-0.00000232	-0.00000194	-0.00000219	-0.00000184	-0.00000232	-0.00000227	-0.00000236	-0.00000202	-0.00000256	-0.00000347	-0.00000346	-0.00000382	-0.00000249	-0.00000232	-0.00000157	-0.00000089	0.00000001	-0.00000115	-0.00000028	-0.00000050	-0.00000109	-0.00000124	-0.00000219	-0.00000250	-0.00000236	-0.00000065	0.00000081	0.00000120	0.00000027	-0.00000015	-0.00000160	-0.00000167	-0.00000066	-0.00000068	0.00000146	0.00000201	0.00000343	0.00000376	0.00000204	0.00000024	-0.00000293	-0.00000484	-0.00000525	-0.00000334	-0.00000159	0.00000149	0.00000149	-0.00000106	-0.00000528	-0.00000806	-0.00000967	-0.00000791	-0.00000506	-0.00000279	-0.00000134	-0.00000025	0.00000059	0.00000010	0.00000009	-0.00000005	0.00000075	0.00000117	0.00000238	0.00000293	0.00000410	0.00000379	0.00000410	0.00000357	0.00000334	0.00000227	0.00000087	-0.00000036	-0.00000162	-0.00000230	-0.00000228	-0.00000312	-0.00000352	-0.00000356	-0.00000475	-0.00000543	-0.00000645	-0.00000660	-0.00000637	-0.00000643	-0.00000569	-0.00000417	-0.00000260	-0.00000067	0.00000164	0.00000303	0.00000385	0.00000333	0.00000435	0.00000398	0.00000446	0.00000418	0.00000380	0.00000290	0.00000236	0.00000063	-0.00000020	-0.00000109	-0.00000091	-0.00000199	-0.00000145	-0.00000267	-0.00000270	-0.00000379	-0.00000377	-0.00000389	-0.00000308	-0.00000312
0.00004237	0.00004106	0.00003843	0.00003413	0.00002932	0.00002327	0.00001494	0.00000577	-0.00000351	-0.00001141	-0.00001884	-0.00002502	-0.00003076	-0.00003559	-0.00003978	-0.00004260	-0.00004487	-0.00004579	-0.00004499	-0.00004338	-0.00004015	-0.00003577	-0.00003003	-0.00002446	-0.00001806	-0.00001152	-0.00000572	0.00000237	0.00000908	0.00001459	0.00002007	0.00002718	0.00003285	0.00003757	0.00003987	0.00004211	0.00004183	0.00004097	0.00003750	0.00003368	0.00002697	0.00001957	0.00001150	0.00000337	-0.00000537	-0.00001283	-0.00002029	-0.00002626	-0.00003137	-0.00003569	-0.00003891	-0.00004031	-0.00003985	-0.00003799	-0.00003490	-0.00003096	-0.00002566	-0.00001955	-0.00001348	-0.00000646	-0.00000088	0.00000385	0.00000975	0.00001488	0.00001949	0.00002371	0.00002663	0.00003021	0.00003166	0.00003225	0.00002977	0.00002642	0.00002056	0.00001310	0.00000518	-0.00000269	-0.00000634	-0.00000838	-0.00000783	-0.00000625	-0.00000692	-0.00000756	-0.00001160	-0.00001520	-0.00001930	-0.00002268	-0.00002426	-0.00002570	-0.00002391	-0.00001947	-0.00001454	-0.00000899	-0.00000522	-0.00000089	0.00000213	0.00000499	0.00000733	0.00000700	0.00000621	0.00000557	0.00000558	0.00000536	0.00000658	0.00000932	0.00001088	0.00001293	0.00001423	0.00001418	0.00001292	0.00001069	0.00000787	0.00000390	0.00000173	-0.00000104	-0.00000400	-0.00000532	-0.00000712	-0.00000717	-0.00000748	-0.00000794	-0.00000939	-0.00001168	-0.00001417	-0.00001614	-0.00001674	-0.00001548	-0.00001276	-0.00001094	-0.00000939	-0.00000791	-0.00000597	-0.00000311	0.00000611	0.00000351	0.00000191	0.00000038	0.00000135	-0.00000050	-0.00000004	-0.00000001	0.00000335	0.00000549	0.00000580	0.00000538	0.00000389	0.00000230	0.00000086	-0.00000179	-0.00000260	-0.00000282	-0.00000282	-0.00000320	-0.00000284	-0.00000202	-0.00000235	-0.00000245	-0.00000254	-0.00000274	-0.00000351	-0.00000360	-0.00000383	-0.00000313	-0.00000183	-0.00000054	-0.00000063	0.00000071	0.00000021	0.00000062	0.00000045	-0.00000065	-0.00000066	-0.00000242	-0.00000281	-0.00000185	-0.00000084	0.00000129	0.00000151	0.00000082	-0.00000018	-0.00000070	-0.00000175	-0.00000108	-0.00000094	0.00000107	0.00000199	0.00000233	0.00000316	0.00000312	0.00000097	-0.00000121	-0.00000442	-0.00000529	-0.00000477	-0.00000159	0.00000057	0.00000109	-0.00000038	-0.00000397	-0.00000669	-0.00000853	-0.00000908	-0.00000659	-0.00000271	-0.00000066	0.00000030	0.00000097	0.00000117	0.00000080	0.00000069	0.00000114	0.00000178	0.00000200	0.00000218	0.00000296	0.00000423	0.00000378	0.00000302	0.00000229	0.00000081	0.00000008	-0.00000145	-0.00000192	-0.00000278	-0.00000346	-0.00000443	-0.00000425	-0.00000399	-0.00000453	-0.00000554	-0.00000624	-0.00000644	-0.00000529	-0.00000604	-0.00000533	-0.00000377	-0.00000261	-0.00000031	0.00000212	0.00000308	0.00000377	0.00000433	0.00000440	0.00000430	0.00000351	0.00000342	0.00000330	0.00000226	0.00000136	0.00000014	-0.00000113	-0.00000183	-0.00000200	-0.00000318	-0.00000290	-0.00000384	-0.00000404	-0.00000441	-0.00000462	-0.00000401	-0.00000325	-0.00000309
0.00003825	0.00003515	0.00003112	0.00002709	0.00002105	0.00001486	0.00000616	-0.00000259	-0.00001056	-0.00001887	-0.00002694	-0.00003302	-0.00003802	-0.00004146	-0.00004396	-0.00004558	-0.00004571	-0.00004489	-0.00004368	-0.00003994	-0.00003604	-0.00002973	-0.00002427	-0.00001807	-0.00001051	-0.00000395	0.00000376	0.00001066	0.00001798	0.00002412	0.00003032	0.00003489	0.00003857	0.00004149	0.00004211	0.00004234	0.00004054	0.00003700	0.00003191	0.00002598	0.00001751	0.00001016	-0.00000050	-0.00000924	-0.00001737	-0.00002508	-0.00003037	-0.00003544	-0.00003855	-0.00004056	-0.00004091	-0.00004044	-0.00003768	-0.00003524	-0.00002899	-0.00002292	-0.00001537	-0.00000867	-0.00000097	0.00000361	0.00000860	0.00001366	0.00001708	0.00002106	0.00002562	0.00002903	0.00003177	0.00003281	0.00003227	0.00002905	0.00002323	0.00001764	0.00000880	0.00000167	-0.00000402	-0.00000833	-0.00001027	-0.00000966	-0.00001027	-0.00001020	-0.00001236	-0.00001470	-0.00001833	-0.00002245	-0.00002462	-0.00002533	-0.00002355	-0.00001972	-0.00001505	-0.00001064	-0.00000625	-0.00000219	0.00000249	0.00000669	0.00001068	0.00001301	0.00001230	0.00000913	0.00000728	0.00000541	0.00000503	0.00000563	0.00000748	0.00000943	0.00001018	0.00001082	0.00000959	0.00000788	0.00000526	0.00000297	-0.00000096	-0.00000339	-0.00000585	-0.00000823	-0.00000854	-0.00000803	-0.00000690	-0.00000612	-0.00000555	-0.00000730	-0.00000767	-0.00000946	-0.00001121	-0.00001127	-0.00000977	-0.00000880	-0.00000870	-0.00000874	-0.00000833	-0.00000564	-0.00000217	0.00000215	0.00000423	0.00000079	-0.00000136	-0.00000116	0.00000021	-0.00000002	0.00000018	0.00000131	0.00000116	0.00000143	0.00000188	0.00000250	0.00000303	0.00000411	0.00000299	0.00000087	-0.00000098	-0.00000356	-0.00000463	-0.00000464	-0.00000338	-0.00000261	-0.00000249	-0.00000268	-0.00000336	-0.00000421	-0.00000433	-0.00000379	-0.00000398	-0.00000308	-0.00000199	-0.00000089	0.00000066	0.00000162	0.00000291	0.00000252	0.00000132	-0.00000013	-0.00000175	-0.00000240	-0.00000332	-0.00000291	-0.00000237	-0.00000113	-0.00000009	0.00000052	0.00000088	0.00000053	-0.00000070	-0.00000162	-0.00000145	-0.00000216	-0.00000109	0.00000063	0.00000235	0.00000313	0.00000237	0.00000126	-0.00000165	-0.00000379	-0.00000566	-0.00000599	-0.00000474	-0.00000150	-0.00000008	-0.00000013	-0.00000257	-0.00000593	-0.00000834	-0.00000891	-0.00000616	-0.00000310	-0.00000006	0.00000214	0.00000253	0.00000262	0.00000233	0.00000203	0.00000192	0.00000143	0.00000257	0.00000225	0.00000186	0.00000129	0.00000121	0.00000133	0.00000051	0.00000048	-0.00000091	-0.00000149	-0.00000319	-0.00000340	-0.00000337	-0.00000378	-0.00000428	-0.00000418	-0.00000451	-0.00000518	-0.00000529	-0.00000515	-0.00000532	-0.00000448	-0.00000389	-0.00000205	-0.00000016	0.00000184	0.00000395	0.00000436	0.00000478	0.00000405	0.00000332	0.00000294	0.00000330	0.00000350	0.00000344	0.00000187	0.00000117	-0.00000061	-0.00000328	-0.00000345	-0.00000416	-0.00000397	-0.00000339	-0.00000363	-0.00000362	-0.00000401	-0.00000351	-0.00000343	-0.00000298
0.00003328	0.00002937	0.00002430	0.00001850	0.00001334	0.00000625	-0.00000268	-0.00001140	-0.00002108	-0.00002808	-0.00003412	-0.00003919	-0.00004252	-0.00004440	-0.00004543	-0.00004573	-0.00004519	-0.00004282	-0.00003995	-0.00003544	-0.00002893	-0.00002323	-0.00001581	-0.00000979	-0.00000117	0.00000531	0.00001204	0.00001953	0.00002585	0.00003123	0.00003564	0.00003944	0.00004153	0.00004297	0.00004199	0.00004076	0.00003725	0.00003162	0.00002450	0.00001695	0.00000894	-0.00000140	-0.00000956	-0.00001818	-0.00002670	-0.00003275	-0.00003661	-0.00003967	-0.00004133	-0.00004300	-0.00004135	-0.00003874	-0.00003492	-0.00002875	-0.00002277	-0.00001461	-0.00000761	-0.00000017	0.00000633	0.00001122	0.00001550	0.00001913	0.00002179	0.00002565	0.00002917	0.00003171	0.00003270	0.00003227	0.00002973	0.00002415	0.00001847	0.00001037	0.00000185	-0.00000458	-0.00001052	-0.00001337	-0.00001307	-0.00001277	-0.00001239	-0.00001339	-0.00001552	-0.00001893	-0.00002224	-0.00002440	-0.00002474	-0.00002350	-0.00002023	-0.00001666	-0.00001077	-0.00000544	-0.00000131	0.00000309	0.00000816	0.00001199	0.00001457	0.00001483	0.00001347	0.00001029	0.00000768	0.00000617	0.00000598	0.00000579	0.00000762	0.00000826	0.00000807	0.00000861	0.00000734	0.00000545	0.00000249	-0.00000125	-0.00000446	-0.00000795	-0.00000993	-0.00000978	-0.00000972	-0.00000888	-0.00000766	-0.00000567	-0.00000581	-0.00000768	-0.00000806	-0.00000934	-0.00000919	-0.00000787	-0.00000687	-0.00000588	-0.00000589	-0.00000719	-0.00000543	-0.00000344	0.00000126	0.00000693	0.00000259	0.00000156	-0.00000158	-0.00000089	-0.00000105	-0.00000040	-0.00000013	0.00000059	0.00000158	0.00000201	0.00000186	0.00000254	0.00000326	0.00000328	0.00000225	0.00000029	-0.00000289	-0.00000486	-0.00000546	-0.00000491	-0.00000348	-0.00000334	-0.00000291	-0.00000295	-0.00000418	-0.00000379	-0.00000463	-0.00000401	-0.00000316	-0.00000263	-0.00000074	0.00000006	0.00000210	0.00000284	0.00000371	0.00000205	0.00000018	-0.00000154	-0.00000246	-0.00000260	-0.00000302	-0.00000327	-0.00000277	-0.00000154	0.00000015	0.00000011	0.00000141	-0.00000012	-0.00000112	-0.00000217	-0.00000200	-0.00000197	-0.00000049	0.00000069	0.00000249	0.00000218	0.00000146	0.00000024	-0.00000127	-0.00000348	-0.00000498	-0.00000622	-0.00000485	-0.00000287	-0.00000062	-0.00000023	-0.00000189	-0.00000409	-0.00000717	-0.00000828	-0.00000694	-0.00000492	-0.00000135	0.00000276	0.00000420	0.00000384	0.00000311	0.00000256	0.00000256	0.00000199	0.00000076	0.00000025	0.00000140	0.00000028	0.00000112	0.00000069	0.00000048	0.00000033	-0.00000117	-0.00000139	-0.00000349	-0.00000370	-0.00000468	-0.00000451	-0.00000495	-0.00000463	-0.00000454	-0.00000523	-0.00000548	-0.00000541	-0.00000467	-0.00000423	-0.00000217	-0.00000074	0.00000147	0.00000221	0.00000475	0.00000479	0.00000511	0.00000414	0.00000291	0.00000305	0.00000290	0.00000303	0.00000203	0.00000124	0.00000035	-0.00000204	-0.00000306	-0.00000448	-0.00000498	-0.00000428	-0.00000415	-0.00000375	-0.00000353	-0.00000312	-0.00000342	-0.00000352	-0.00000349
0.00002625	0.00002213	0.00001580	0.00000959	0.00000313	-0.00000505	-0.00001293	-0.00002225	-0.00003022	-0.00003508	-0.00004023	-0.00004357	-0.00004510	-0.00004656	-0.00004645	-0.00004451	-0.00004258	-0.00003854	-0.00003360	-0.00002805	-0.00002155	-0.00001457	-0.00000701	-0.00000046	0.00000797	0.00001457	0.00002145	0.00002723	0.00003309	0.00003655	0.00003967	0.00004200	0.00004195	0.00004168	0.00003972	0.00003571	0.00003063	0.00002288	0.00001629	0.00000736	-0.00000215	-0.00001144	-0.00001940	-0.00002766	-0.00003357	-0.00003884	-0.00004197	-0.00004319	-0.00004328	-0.00004168	-0.00003846	-0.00003454	-0.00002970	-0.00002258	-0.00001359	-0.00000609	0.00000161	0.00000886	0.00001383	0.00001824	0.00002141	0.00002401	0.00002671	0.00002994	0.00003165	0.00003292	0.00003209	0.00003025	0.00002553	0.00001925	0.00001064	0.00000236	-0.00000567	-0.00001136	-0.00001646	-0.00001688	-0.00001615	-0.00001579	-0.00001482	-0.00001638	-0.00001913	-0.00002191	-0.00002415	-0.00002461	-0.00002362	-0.00001936	-0.00001578	-0.00001018	-0.00000566	-0.00000075	0.00000353	0.00000852	0.00001331	0.00001681	0.00001734	0.00001649	0.00001362	0.00000930	0.00000707	0.00000602	0.00000488	0.00000591	0.00000643	0.00000613	0.00000630	0.00000597	0.00000328	0.00000156	-0.00000199	-0.00000456	-0.00000819	-0.00001112	-0.00001199	-0.00001221	-0.00001077	-0.00000890	-0.00000709	-0.00000620	-0.00000604	-0.00000746	-0.00000773	-0.00000813	-0.00000703	-0.00000526	-0.00000444	-0.00000418	-0.00000396	-0.00000391	-0.00000259	0.00000201	0.00000373	0.00000487	0.00000102	-0.00000117	-0.00000092	-0.00000079	-0.00000054	0.00000075	0.00000073	0.00000039	0.00000144	0.00000164	0.00000113	0.00000232	0.00000236	0.00000198	0.00000014	-0.00000221	-0.00000496	-0.00000567	-0.00000525	-0.00000433	-0.00000376	-0.00000267	-0.00000306	-0.00000381	-0.00000421	-0.00000324	-0.00000347	-0.00000303	-0.00000183	-0.00000212	-0.00000091	0.00000146	0.00000237	0.00000360	0.00000246	0.00000213	-0.00000055	-0.00000146	-0.00000296	-0.00000248	-0.00000306	-0.00000188	-0.00000187	-0.00000031	0.00000000	0.00000137	0.00000121	0.00000038	-0.00000204	-0.00000273	-0.00000242	-0.00000078	0.00000010	0.00000143	0.00000244	0.00000213	0.00000119	0.00000038	-0.00000308	-0.00000494	-0.00000578	-0.00000525	-0.00000383	-0.00000127	-0.00000053	-0.00000096	-0.00000249	-0.00000545	-0.00000741	-0.00000777	-0.00000436	-0.00000087	0.00000235	0.00000316	0.00000426	0.00000353	0.00000249	0.00000176	0.00000173	0.00000141	0.00000083	0.00000047	-0.00000003	0.00000106	0.00000107	0.00000081	-0.00000046	-0.00000088	-0.00000115	-0.00000302	-0.00000385	-0.00000414	-0.00000387	-0.00000396	-0.00000415	-0.00000399	-0.00000481	-0.00000571	-0.00000483	-0.00000419	-0.00000348	-0.00000331	-0.00000143	0.00000029	0.00000205	0.00000300	0.00000422	0.00000517	0.00000401	0.00000412	0.00000346	0.00000407	0.00000333	0.00000288	0.00000140	0.00000029	-0.00000137	-0.00000303	-0.00000440	-0.00000453	-0.00000449	-0.00000444	-0.00000404	-0.00000353	-0.00000353	-0.00000263	-0.00000376	-0.00000363	-0.00000309
0.00001788	0.00001316	0.00000718	0.00000051	-0.00000733	-0.00001635	-0.00002509	-0.00003155	-0.00003799	-0.00004118	-0.00004384	-0.00004549	-0.00004640	-0.00004609	-0.00004473	-0.00004153	-0.00003828	-0.00003223	-0.00002647	-0.00001948	-0.00001272	-0.00000518	0.00000182	0.00001001	0.00001690	0.00002295	0.00002924	0.00003361	0.00003781	0.00004013	0.00004231	0.00004248	0.00004099	0.00003838	0.00003446	0.00002942	0.00002246	0.00001419	0.00000517	-0.00000297	-0.00001255	-0.00002094	-0.00002843	-0.00003507	-0.00004066	-0.00004341	-0.00004541	-0.00004444	-0.00004299	-0.00003929	-0.00003506	-0.00002861	-0.00002232	-0.00001363	-0.00000546	0.00000309	0.00001026	0.00001619	0.00002056	0.00002358	0.00002568	0.00002886	0.00003034	0.00003108	0.00003212	0.00003172	0.00002983	0.00002616	0.00002029	0.00001241	0.00000426	-0.00000466	-0.00001315	-0.00001891	-0.00002214	-0.00002224	-0.00002006	-0.00001839	-0.00001767	-0.00001801	-0.00001976	-0.00002259	-0.00002351	-0.00002298	-0.00002057	-0.00001610	-0.00001079	-0.00000575	-0.00000066	0.00000470	0.00000886	0.00001391	0.00001825	0.00002055	0.00001960	0.00001788	0.00001371	0.00000958	0.00000655	0.00000465	0.00000407	0.00000410	0.00000470	0.00000423	0.00000383	0.00000251	0.00000091	-0.00000116	-0.00000527	-0.00000841	-0.00001098	-0.00001296	-0.00001346	-0.00001259	-0.00001178	-0.00000908	-0.00000742	-0.00000589	-0.00000616	-0.00000667	-0.00000670	-0.00000580	-0.00000500	-0.00000253	-0.00000060	-0.00000077	-0.00000043	-0.00000148	-0.00000031	0.00000350	0.00000708	0.00000178	-0.00000025	-0.00000064	-0.00000103	-0.00000070	-0.00000040	-0.00000067	0.00000111	0.00000093	0.00000103	0.00000145	0.00000269	0.00000231	0.00000227	-0.00000016	-0.00000238	-0.00000448	-0.00000573	-0.00000573	-0.00000471	-0.00000340	-0.00000318	-0.00000369	-0.00000347	-0.00000397	-0.00000392	-0.00000311	-0.00000314	-0.00000209	-0.00000127	0.00000018	0.00000074	0.00000235	0.00000279	0.00000355	0.00000265	0.00000035	-0.00000136	-0.00000217	-0.00000301	-0.00000313	-0.00000215	-0.00000140	-0.00000107	-0.00000055	0.00000120	0.00000014	-0.00000020	-0.00000204	-0.00000225	-0.00000189	-0.00000077	-0.00000033	0.00000141	0.00000183	0.00000142	0.00000093	-0.00000095	-0.00000313	-0.00000466	-0.00000574	-0.00000498	-0.00000359	-0.00000107	0.00000020	-0.00000011	-0.00000277	-0.00000543	-0.00000809	-0.00000674	-0.00000425	-0.00000158	0.00000129	0.00000365	0.00000453	0.00000351	0.00000384	0.00000248	0.00000177	0.00000152	0.00000087	0.00000127	0.00000028	0.00000040	0.00000038	0.00000058	-0.00000082	-0.00000051	-0.00000128	-0.00000278	-0.00000386	-0.00000384	-0.00000494	-0.00000466	-0.00000432	-0.00000377	-0.00000439	-0.00000439	-0.00000396	-0.00000388	-0.00000431	-0.00000324	-0.00000209	0.00000001	0.00000193	0.00000366	0.00000486	0.00000472	0.00000403	0.00000344	0.00000348	0.00000272	0.00000286	0.00000305	0.00000153	0.00000076	-0.00000121	-0.00000272	-0.00000396	-0.00000524	-0.00000492	-0.00000485	-0.00000429	-0.00000385	-0.00000343	-0.00000315	-0.00000337	-0.00000339	-0.00000289	-0.00000232
0.00000940	0.00000297	-0.00000307	-0.00001232	-0.00002006	-0.00002746	-0.00003307	-0.00003919	-0.00004139	-0.00004462	-0.00004507	-0.00004641	-0.00004549	-0.00004346	-0.00004038	-0.00003630	-0.00003127	-0.00002523	-0.00001750	-0.00001083	-0.00000314	0.00000511	0.00001255	0.00001930	0.00002442	0.00002985	0.00003346	0.00003724	0.00003981	0.00004156	0.00004117	0.00003988	0.00003806	0.00003327	0.00002757	0.00002117	0.00001360	0.00000429	-0.00000345	-0.00001237	-0.00002077	-0.00002842	-0.00003444	-0.00004006	-0.00004323	-0.00004607	-0.00004558	-0.00004376	-0.00004137	-0.00003617	-0.00002925	-0.00002230	-0.00001539	-0.00000602	0.00000195	0.00000909	0.00001628	0.00002171	0.00002671	0.00002953	0.00003200	0.00003277	0.00003244	0.00003141	0.00003019	0.00002765	0.00002510	0.00002137	0.00001582	0.00000820	0.00000008	-0.00000927	-0.00001831	-0.00002652	-0.00002977	-0.00002944	-0.00002532	-0.00002106	-0.00001796	-0.00001649	-0.00001745	-0.00001854	-0.00001951	-0.00001922	-0.00001729	-0.00001270	-0.00000752	-0.00000316	0.00000230	0.00000808	0.00001315	0.00001811	0.00002061	0.00002231	0.00002075	0.00001899	0.00001472	0.00001093	0.00000709	0.00000488	0.00000294	0.00000215	0.00000143	0.00000084	-0.00000012	-0.00000114	-0.00000214	-0.00000460	-0.00000700	-0.00000995	-0.00001242	-0.00001410	-0.00001460	-0.00001373	-0.00001304	-0.00001043	-0.00000901	-0.00000700	-0.00000588	-0.00000523	-0.00000422	-0.00000313	-0.00000127	0.00000154	0.00000328	0.00000601	0.00000571	0.00000656	0.00000810	0.00001158	0.00000642	0.00000275	-0.00000072	-0.00000147	-0.00000172	-0.00000042	0.00000107	0.00000050	0.00000182	0.00000273	0.00000256	0.00000410	0.00000356	0.00000188	-0.00000059	-0.00000413	-0.00000557	-0.00000632	-0.00000652	-0.00000580	-0.00000420	-0.00000357	-0.00000284	-0.00000340	-0.00000305	-0.00000322	-0.00000271	-0.00000325	-0.00000205	-0.00000157	-0.00000096	0.00000085	0.00000140	0.00000155	0.00000272	0.00000240	0.00000121	0.00000006	-0.00000206	-0.00000277	-0.00000282	-0.00000141	-0.00000054	-0.00000026	0.00000078	0.00000027	-0.00000010	-0.00000116	-0.00000233	-0.00000289	-0.00000243	-0.00000166	0.00000039	0.00000107	0.00000219	0.00000251	0.00000027	-0.00000122	-0.00000364	-0.00000497	-0.00000577	-0.00000435	-0.00000228	0.00000007	0.00000088	-0.00000066	-0.00000394	-0.00000684	-0.00000833	-0.00000641	-0.00000313	0.00000050	0.00000185	0.00000334	0.00000348	0.00000279	0.00000317	0.00000200	0.00000144	0.00000139	0.00000121	0.00000074	0.00000060	0.00000065	-0.00000010	-0.00000044	-0.00000069	-0.00000088	-0.00000158	-0.00000305	-0.00000375	-0.00000399	-0.00000455	-0.00000409	-0.00000382	-0.00000396	-0.00000353	-0.00000385	-0.00000364	-0.00000361	-0.00000347	-0.00000352	-0.00000249	-0.00000077	0.00000102	0.00000289	0.00000351	0.00000476	0.00000484	0.00000373	0.00000338	0.00000323	0.00000295	0.00000259	0.00000193	0.00000106	-0.00000020	-0.00000238	-0.00000372	-0.00000501	-0.00000533	-0.00000440	-0.00000411	-0.00000406	-0.00000365	-0.00000329	-0.00000340	-0.00000327	-0.00000307	-0.00000255	-0.00000174
0.00000029	-0.00000733	-0.00001664	-0.00002272	-0.00003007	-0.00003539	-0.00003918	-0.00004260	-0.00004457	-0.00004549	-0.00004588	-0.00004509	-0.00004323	-0.00003920	-0.00003540	-0.00002953	-0.00002460	-0.00001729	-0.00000953	-0.00000140	0.00000645	0.00001327	0.00002046	0.00002621	0.00003045	0.00003597	0.00003718	0.00003926	0.00004031	0.00004078	0.00003914	0.00003594	0.00003263	0.00002732	0.00002117	0.00001310	0.00000456	-0.00000373	-0.00001197	-0.00002013	-0.00002697	-0.00003405	-0.00003894	-0.00004229	-0.00004567	-0.00004640	-0.00004486	-0.00004344	-0.00003812	-0.00003225	-0.00002486	-0.00001634	-0.00000925	-0.00000069	0.00000664	0.00001384	0.00002089	0.00002728	0.00003269	0.00003564	0.00003637	0.00003701	0.00003483	0.00003206	0.00002792	0.00002418	0.00002011	0.00001643	0.00000993	0.00000441	-0.00000434	-0.00001259	-0.00002033	-0.00002772	-0.00003293	-0.00003568	-0.00003518	-0.00003207	-0.00002599	-0.00001918	-0.00001467	-0.00001164	-0.00001124	-0.00001163	-0.00001204	-0.00001071	-0.00000671	-0.00000173	0.00000426	0.00001077	0.00001471	0.00001776	0.00002012	0.00002144	0.00002264	0.00002286	0.00002140	0.00001770	0.00001320	0.00000827	0.00000314	-0.00000069	-0.00000335	-0.00000575	-0.00000593	-0.00000672	-0.00000723	-0.00000762	-0.00000896	-0.00001043	-0.00001268	-0.00001426	-0.00001605	-0.00001694	-0.00001788	-0.00001681	-0.00001408	-0.00001181	-0.00000747	-0.00000330	-0.00000032	0.00000213	0.00000374	0.00000496	0.00000699	0.00001093	0.00001421	0.00001713	0.00002086	0.00001830	0.00000814	0.00000391	0.00000146	0.00000142	-0.00000091	-0.00000021	0.00000007	0.00000221	0.00000553	0.00000506	0.00000507	0.00000320	0.00000076	-0.00000216	-0.00000410	-0.00000557	-0.00000681	-0.00000636	-0.00000560	-0.00000473	-0.00000358	-0.00000245	-0.00000296	-0.00000260	-0.00000308	-0.00000318	-0.00000284	-0.00000161	-0.00000088	0.00000021	-0.00000005	0.00000054	0.00000037	-0.00000073	-0.00000010	-0.00000043	-0.00000027	-0.00000016	0.00000044	0.00000028	0.00000060	0.00000083	0.00000096	0.00000017	-0.00000152	-0.00000232	-0.00000208	-0.00000208	-0.00000128	0.00000068	0.00000114	0.00000169	0.00000122	0.00000045	-0.00000075	-0.00000378	-0.00000547	-0.00000593	-0.00000663	-0.00000364	-0.00000022	0.00000146	0.00000132	-0.00000193	-0.00000553	-0.00000801	-0.00000764	-0.00000643	-0.00000242	0.00000109	0.00000244	0.00000313	0.00000181	0.00000120	0.00000130	0.00000088	0.00000079	0.00000110	0.00000116	0.00000209	0.00000193	0.00000188	0.00000105	0.00000015	-0.00000095	-0.00000198	-0.00000228	-0.00000349	-0.00000382	-0.00000477	-0.00000413	-0.00000529	-0.00000476	-0.00000465	-0.00000406	-0.00000293	-0.00000183	-0.00000244	-0.00000191	-0.00000154	-0.00000157	-0.00000093	-0.00000041	0.00000030	0.00000138	0.00000254	0.00000332	0.00000368	0.00000341	0.00000399	0.00000303	0.00000281	0.00000259	0.00000071	-0.00000009	-0.00000106	-0.00000174	-0.00000232	-0.00000360	-0.00000365	-0.00000434	-0.00000360	-0.00000430	-0.00000443	-0.00000374	-0.00000392	-0.00000356	-0.00000277	-0.00000260	-0.00000148	-0.00000148
-0.00000917	-0.00001774	-0.00002414	-0.00003214	-0.00003750	-0.00004227	-0.00004515	-0.00004615	-0.00004798	-0.00004697	-0.00004545	-0.00004317	-0.00003960	-0.00003538	-0.00002983	-0.00002382	-0.00001627	-0.00000975	-0.00000099	0.00000669	0.00001500	0.00002150	0.00002749	0.00003319	0.00003704	0.00004003	0.00004179	0.00004159	0.00004174	0.00004036	0.00003674	0.00003310	0.00002752	0.00002100	0.00001365	0.00000437	-0.00000386	-0.00001198	-0.00002006	-0.00002785	-0.00003464	-0.00004006	-0.00004465	-0.00004685	-0.00004837	-0.00004699	-0.00004484	-0.00004128	-0.00003551	-0.00002783	-0.00001954	-0.00001016	-0.00000116	0.00000691	0.00001400	0.00002133	0.00002731	0.00003344	0.00003722	0.00003900	0.00004005	0.00003905	0.00003561	0.00003121	0.00002583	0.00002100	0.00001602	0.00001051	0.00000471	-0.00000240	-0.00000952	-0.00001779	-0.00002547	-0.00003224	-0.00003700	-0.00003921	-0.00003939	-0.00003557	-0.00002963	-0.00002160	-0.00001523	-0.00001070	-0.00000756	-0.00000649	-0.00000741	-0.00000602	-0.00000147	0.00000398	0.00000898	0.00001516	0.00001825	0.00002149	0.00002375	0.00002491	0.00002548	0.00002587	0.00002383	0.00001983	0.00001464	0.00000848	0.00000259	-0.00000270	-0.00000688	-0.00000883	-0.00001085	-0.00001238	-0.00001327	-0.00001355	-0.00001364	-0.00001401	-0.00001591	-0.00001783	-0.00001937	-0.00001973	-0.00001896	-0.00001815	-0.00001639	-0.00001190	-0.00000704	-0.00000117	0.00000271	0.00000655	0.00000861	0.00001021	0.00001183	0.00001465	0.00001819	0.00002192	0.00002618	0.00002205	0.00000587	0.00000446	-0.00000045	0.00000191	-0.00000097	-0.00000091	-0.00000001	0.00000117	0.00000446	0.00000343	0.00000332	0.00000123	-0.00000139	-0.00000257	-0.00000537	-0.00000515	-0.00000676	-0.00000615	-0.00000596	-0.00000489	-0.00000402	-0.00000344	-0.00000311	-0.00000335	-0.00000339	-0.00000307	-0.00000217	-0.00000114	-0.00000104	-0.00000034	-0.00000036	0.00000032	0.00000008	-0.00000075	-0.00000174	-0.00000050	0.00000030	0.00000166	0.00000267	0.00000267	0.00000203	0.00000078	-0.00000057	-0.00000183	-0.00000215	-0.00000240	-0.00000203	-0.00000214	-0.00000028	0.00000202	0.00000265	0.00000193	0.00000082	-0.00000256	-0.00000509	-0.00000573	-0.00000663	-0.00000498	-0.00000328	0.00000003	0.00000076	-0.00000052	-0.00000306	-0.00000545	-0.00000667	-0.00000624	-0.00000388	-0.00000057	0.00000079	0.00000244	0.00000279	0.00000237	0.00000170	0.00000148	0.00000107	0.00000065	0.00000091	0.00000130	0.00000206	0.00000162	0.00000174	0.00000178	0.00000044	-0.00000041	-0.00000164	-0.00000338	-0.00000454	-0.00000491	-0.00000417	-0.00000482	-0.00000431	-0.00000336	-0.00000361	-0.00000374	-0.00000312	-0.00000195	-0.00000148	-0.00000179	-0.00000148	-0.00000078	-0.00000027	-0.00000019	0.00000039	0.00000119	0.00000091	0.00000094	0.00000143	0.00000256	0.00000354	0.00000307	0.00000349	0.00000217	0.00000046	-0.00000058	-0.00000170	-0.00000204	-0.00000203	-0.00000180	-0.00000229	-0.00000308	-0.00000470	-0.00000510	-0.00000488	-0.00000468	-0.00000429	-0.00000339	-0.00000267	-0.00000186	-0.00000190	-0.00000176	-0.00000173
-0.00001636	-0.00002327	-0.00003126	-0.00003769	-0.00004160	-0.00004603	-0.00004883	-0.00004911	-0.00004810	-0.00004701	-0.00004409	-0.00004031	-0.00003576	-0.00003049	-0.00002361	-0.00001718	-0.00001007	-0.00000197	0.00000565	0.00001356	0.00002114	0.00002794	0.00003270	0.00003758	0.00004090	0.00004260	0.00004352	0.00004292	0.00004078	0.00003794	0.00003403	0.00002813	0.00002256	0.00001478	0.00000649	-0.00000189	-0.00000988	-0.00001894	-0.00002666	-0.00003408	-0.00004063	-0.00004541	-0.00004886	-0.00004993	-0.00004921	-0.00004731	-0.00004397	-0.00003806	-0.00003139	-0.00002247	-0.00001394	-0.00000434	0.00000581	0.00001438	0.00002106	0.00002781	0.00003321	0.00003811	0.00004063	0.00004240	0.00004219	0.00003980	0.00003600	0.00003073	0.00002412	0.00001805	0.00001178	0.00000575	-0.00000139	-0.00000748	-0.00001426	-0.00002193	-0.00002926	-0.00003528	-0.00004017	-0.00004265	-0.00004189	-0.00003795	-0.00003157	-0.00002315	-0.00001533	-0.00000966	-0.00000569	-0.00000389	-0.00000284	-0.00000049	0.00000281	0.00000884	0.00001299	0.00001794	0.00002191	0.00002458	0.00002617	0.00002717	0.00002676	0.00002626	0.00002487	0.00002036	0.00001497	0.00000861	0.00000149	-0.00000457	-0.00000877	-0.00001251	-0.00001568	-0.00001686	-0.00001687	-0.00001773	-0.00001820	-0.00001792	-0.00001916	-0.00001967	-0.00002078	-0.00002035	-0.00002018	-0.00001868	-0.00001525	-0.00001109	-0.00000492	0.00000111	0.00000649	0.00001138	0.00001317	0.00001623	0.00001703	0.00001929	0.00002118	0.00002509	0.00002921	0.00002239	0.00000546	0.00000365	-0.00000287	0.00000091	-0.00000209	-0.00000067	-0.00000133	-0.00000007	0.00000317	0.00000178	0.00000099	-0.00000095	-0.00000231	-0.00000405	-0.00000523	-0.00000688	-0.00000761	-0.00000630	-0.00000592	-0.00000536	-0.00000400	-0.00000367	-0.00000376	-0.00000325	-0.00000344	-0.00000265	-0.00000211	-0.00000023	-0.00000026	0.00000015	0.00000006	-0.00000030	-0.00000034	-0.00000084	-0.00000015	-0.00000049	0.00000051	0.00000124	0.00000331	0.00000328	0.00000289	0.00000117	-0.00000027	-0.00000173	-0.00000298	-0.00000329	-0.00000208	-0.00000130	0.00000041	0.00000107	0.00000147	0.00000129	-0.00000134	-0.00000427	-0.00000631	-0.00000715	-0.00000608	-0.00000400	-0.00000123	-0.00000009	0.00000040	-0.00000101	-0.00000436	-0.00000608	-0.00000620	-0.00000369	-0.00000171	0.00000091	0.00000278	0.00000371	0.00000309	0.00000271	0.00000233	0.00000137	0.00000064	0.00000020	0.00000048	0.00000121	0.00000174	0.00000173	0.00000080	0.00000012	-0.00000092	-0.00000130	-0.00000289	-0.00000432	-0.00000556	-0.00000508	-0.00000488	-0.00000446	-0.00000461	-0.00000303	-0.00000350	-0.00000303	-0.00000188	-0.00000132	-0.00000115	-0.00000028	0.00000058	0.00000066	0.00000213	0.00000184	0.00000143	0.00000142	0.00000123	0.00000022	0.00000138	0.00000137	0.00000253	0.00000206	0.00000240	0.00000072	-0.00000004	-0.00000188	-0.00000173	-0.00000232	-0.00000240	-0.00000291	-0.00000291	-0.00000379	-0.00000426	-0.00000438	-0.00000457	-0.00000416	-0.00000373	-0.00000281	-0.00000246	-0.00000191	-0.00000115	-0.00000072	-0.00000083
-0.00002424	-0.00002969	-0.00003586	-0.00004160	-0.00004620	-0.00004886	-0.00005046	-0.00004962	-0.00004845	-0.00004634	-0.00004222	-0.00003739	-0.00003223	-0.00002578	-0.00001873	-0.00001147	-0.00000424	0.00000358	0.00001140	0.00001935	0.00002585	0.00003189	0.00003664	0.00004090	0.00004271	0.00004469	0.00004413	0.00004299	0.00003950	0.00003602	0.00003156	0.00002377	0.00001599	0.00000940	0.00000144	-0.00000734	-0.00001585	-0.00002527	-0.00003256	-0.00003910	-0.00004474	-0.00004895	-0.00005180	-0.00005129	-0.00004954	-0.00004666	-0.00004195	-0.00003528	-0.00002732	-0.00001810	-0.00000770	0.00000186	0.00001140	0.00001951	0.00002725	0.00003255	0.00003712	0.00004131	0.00004319	0.00004370	0.00004229	0.00003968	0.00003386	0.00002812	0.00002124	0.00001579	0.00000687	0.00000031	-0.00000496	-0.00001159	-0.00001853	-0.00002521	-0.00003225	-0.00003774	-0.00004187	-0.00004386	-0.00004314	-0.00003912	-0.00003239	-0.00002373	-0.00001547	-0.00000931	-0.00000416	-0.00000183	0.00000143	0.00000378	0.00000750	0.00001207	0.00001717	0.00002220	0.00002481	0.00002739	0.00002794	0.00002898	0.00002824	0.00002684	0.00002358	0.00001996	0.00001412	0.00000746	0.00000058	-0.00000634	-0.00001174	-0.00001555	-0.00001858	-0.00001973	-0.00002046	-0.00002057	-0.00002033	-0.00002064	-0.00002119	-0.00002249	-0.00002219	-0.00002030	-0.00001988	-0.00001830	-0.00001441	-0.00000999	-0.00000398	0.00000240	0.00000858	0.00001276	0.00001706	0.00001947	0.00002072	0.00002242	0.00002399	0.00002620	0.00002997	0.00002507	0.00000766	0.00000108	-0.00000156	0.00000100	-0.00000254	-0.00000034	-0.00000117	-0.00000148	0.00000246	0.00000283	0.00000067	-0.00000169	-0.00000433	-0.00000593	-0.00000641	-0.00000731	-0.00000704	-0.00000607	-0.00000462	-0.00000414	-0.00000329	-0.00000248	-0.00000299	-0.00000280	-0.00000346	-0.00000332	-0.00000226	-0.00000193	-0.00000081	-0.00000035	0.00000020	0.00000018	0.00000050	-0.00000002	-0.00000049	0.00000056	0.00000105	0.00000185	0.00000229	0.00000282	0.00000232	0.00000102	0.00000015	-0.00000143	-0.00000248	-0.00000276	-0.00000241	-0.00000150	-0.00000009	0.00000156	0.00000159	0.00000060	-0.00000130	-0.00000359	-0.00000629	-0.00000738	-0.00000687	-0.00000566	-0.00000166	0.00000003	0.00000001	-0.00000134	-0.00000406	-0.00000570	-0.00000618	-0.00000380	-0.00000119	0.00000252	0.00000360	0.00000380	0.00000362	0.00000325	0.00000206	0.00000185	0.00000044	0.00000044	0.00000042	0.00000119	0.00000104	0.00000118	0.00000088	0.00000004	-0.00000103	-0.00000249	-0.00000354	-0.00000496	-0.00000545	-0.00000599	-0.00000530	-0.00000420	-0.00000386	-0.00000358	-0.00000310	-0.00000317	-0.00000188	0.00000016	-0.00000023	0.00000050	0.00000157	0.00000251	0.00000247	0.00000245	0.00000249	0.00000140	0.00000052	0.00000030	0.00000010	0.00000079	0.00000152	0.00000097	0.00000095	0.00000073	-0.00000004	-0.00000147	-0.00000254	-0.00000241	-0.00000221	-0.00000261	-0.00000276	-0.00000347	-0.00000412	-0.00000433	-0.00000456	-0.00000390	-0.00000319	-0.00000259	-0.00000141	-0.00000165	-0.00000136	-0.00000127	-0.00000010
-0.00003249	-0.00003802	-0.00004242	-0.00004656	-0.00004998	-0.00005121	-0.00005141	-0.00004892	-0.00004655	-0.00004267	-0.00003874	-0.00003217	-0.00002606	-0.00001851	-0.00001069	-0.00000368	0.00000404	0.00001178	0.00001905	0.00002721	0.00003251	0.00003734	0.00004157	0.00004333	0.00004515	0.00004496	0.00004388	0.00004138	0.00003672	0.00003108	0.00002523	0.00001750	0.00001001	0.00000220	-0.00000707	-0.00001669	-0.00002373	-0.00003222	-0.00003844	-0.00004450	-0.00004903	-0.00005164	-0.00005219	-0.00005077	-0.00004799	-0.00004368	-0.00003782	-0.00002945	-0.00002150	-0.00001190	-0.00000210	0.00000966	0.00001792	0.00002533	0.00003193	0.00003704	0.00004184	0.00004356	0.00004456	0.00004412	0.00004087	0.00003747	0.00003238	0.00002481	0.00001707	0.00000882	0.00000160	-0.00000545	-0.00001148	-0.00001710	-0.00002302	-0.00002899	-0.00003350	-0.00003839	-0.00004177	-0.00004382	-0.00004293	-0.00003901	-0.00003210	-0.00002421	-0.00001514	-0.00000744	-0.00000227	0.00000145	0.00000493	0.00000814	0.00001186	0.00001644	0.00001998	0.00002364	0.00002679	0.00002821	0.00002892	0.00002848	0.00002751	0.00002533	0.00002274	0.00001939	0.00001368	0.00000665	-0.00000075	-0.00000791	-0.00001305	-0.00001842	-0.00002209	-0.00002313	-0.00002481	-0.00002417	-0.00002321	-0.00002274	-0.00002321	-0.00002237	-0.00002209	-0.00002143	-0.00001965	-0.00001695	-0.00001389	-0.00000878	-0.00000249	0.00000462	0.00001126	0.00001597	0.00001983	0.00002165	0.00002283	0.00002403	0.00002475	0.00002543	0.00002904	0.00002255	0.00000572	-0.00000047	-0.00000170	0.00000121	-0.00000293	-0.00000117	-0.00000209	-0.00000169	0.00000088	-0.00000007	-0.00000160	-0.00000367	-0.00000522	-0.00000648	-0.00000792	-0.00000699	-0.00000685	-0.00000514	-0.00000473	-0.00000365	-0.00000263	-0.00000269	-0.00000309	-0.00000313	-0.00000289	-0.00000316	-0.00000237	-0.00000101	-0.00000071	-0.00000017	0.00000043	0.00000017	-0.00000057	0.00000028	0.00000038	0.00000058	0.00000144	0.00000146	0.00000256	0.00000238	0.00000178	0.00000076	-0.00000140	-0.00000217	-0.00000262	-0.00000314	-0.00000287	-0.00000179	-0.00000039	0.00000105	0.00000081	-0.00000001	-0.00000133	-0.00000402	-0.00000612	-0.00000785	-0.00000662	-0.00000458	-0.00000180	0.00000001	0.00000074	-0.00000134	-0.00000326	-0.00000495	-0.00000531	-0.00000274	-0.00000027	0.00000195	0.00000433	0.00000455	0.00000399	0.00000284	0.00000155	0.00000187	0.00000006	-0.00000013	0.00000034	0.00000052	0.00000157	0.00000059	-0.00000010	-0.00000133	-0.00000226	-0.00000422	-0.00000394	-0.00000558	-0.00000659	-0.00000574	-0.00000480	-0.00000436	-0.00000337	-0.00000362	-0.00000304	-0.00000208	-0.00000111	-0.00000022	0.00000092	0.00000134	0.00000217	0.00000292	0.00000316	0.00000285	0.00000256	0.00000159	0.00000054	-0.00000006	-0.00000069	-0.00000008	0.00000005	-0.00000007	0.00000051	-0.00000052	-0.00000087	-0.00000139	-0.00000324	-0.00000299	-0.00000293	-0.00000258	-0.00000284	-0.00000332	-0.00000394	-0.00000481	-0.00000442	-0.00000311	-0.00000246	-0.00000167	-0.00000185	-0.00000073	-0.00000060	-0.00000049	-0.00000032
-0.00003894	-0.00004322	-0.00004728	-0.00005000	-0.00005094	-0.00005185	-0.00005082	-0.00004780	-0.00004393	-0.00003869	-0.00003414	-0.00002629	-0.00001917	-0.00001192	-0.00000320	0.00000422	0.00001257	0.00001815	0.00002524	0.00003225	0.00003687	0.00004059	0.00004282	0.00004478	0.00004501	0.00004389	0.00004117	0.00003698	0.00003212	0.00002615	0.00001901	0.00001193	0.00000344	-0.00000520	-0.00001416	-0.00002282	-0.00003018	-0.00003612	-0.00004327	-0.00004741	-0.00005089	-0.00005229	-0.00005173	-0.00004994	-0.00004531	-0.00003979	-0.00003280	-0.00002437	-0.00001525	-0.00000467	0.00000535	0.00001480	0.00002309	0.00003039	0.00003698	0.00004061	0.00004261	0.00004472	0.00004381	0.00004230	0.00003875	0.00003419	0.00002794	0.00002124	0.00001364	0.00000492	-0.00000275	-0.00001067	-0.00001684	-0.00002201	-0.00002758	-0.00003127	-0.00003588	-0.00003874	-0.00004067	-0.00004152	-0.00004119	-0.00003733	-0.00003163	-0.00002322	-0.00001400	-0.00000629	0.00000115	0.00000480	0.00000911	0.00001226	0.00001536	0.00002005	0.00002287	0.00002564	0.00002726	0.00002844	0.00002880	0.00002842	0.00002641	0.00002453	0.00002172	0.00001719	0.00001263	0.00000569	-0.00000173	-0.00000841	-0.00001567	-0.00002016	-0.00002423	-0.00002642	-0.00002753	-0.00002724	-0.00002668	-0.00002472	-0.00002375	-0.00002327	-0.00002228	-0.00002051	-0.00001880	-0.00001596	-0.00001220	-0.00000648	0.00000021	0.00000662	0.00001226	0.00001824	0.00002249	0.00002441	0.00002495	0.00002476	0.00002520	0.00002615	0.00002709	0.00002202	0.00000528	0.00000044	-0.00000232	-0.00000041	-0.00000288	-0.00000164	-0.00000208	-0.00000214	-0.00000121	-0.00000199	-0.00000377	-0.00000595	-0.00000729	-0.00000800	-0.00000779	-0.00000727	-0.00000625	-0.00000562	-0.00000421	-0.00000343	-0.00000241	-0.00000233	-0.00000253	-0.00000258	-0.00000240	-0.00000249	-0.00000210	-0.00000183	-0.00000036	0.00000002	0.00000086	0.00000020	-0.00000070	0.00000059	0.00000037	0.00000121	0.00000183	0.00000171	0.00000288	0.00000216	0.00000131	0.00000054	-0.00000179	-0.00000237	-0.00000300	-0.00000328	-0.00000225	-0.00000159	0.00000048	0.00000069	-0.00000017	-0.00000067	-0.00000307	-0.00000505	-0.00000626	-0.00000696	-0.00000602	-0.00000387	-0.00000081	0.00000051	0.00000028	-0.00000147	-0.00000344	-0.00000517	-0.00000399	-0.00000229	0.00000153	0.00000330	0.00000424	0.00000484	0.00000412	0.00000255	0.00000152	0.00000083	0.00000089	-0.00000009	0.00000061	0.00000005	-0.00000002	-0.00000044	-0.00000126	-0.00000179	-0.00000365	-0.00000409	-0.00000508	-0.00000582	-0.00000638	-0.00000607	-0.00000560	-0.00000402	-0.00000291	-0.00000223	-0.00000199	-0.00000148	-0.00000015	0.00000033	0.00000173	0.00000269	0.00000324	0.00000387	0.00000415	0.00000392	0.00000278	0.00000256	0.00000104	-0.00000041	-0.00000118	-0.00000167	-0.00000073	-0.00000086	-0.00000068	-0.00000123	-0.00000257	-0.00000266	-0.00000313	-0.00000329	-0.00000357	-0.00000242	-0.00000319	-0.00000358	-0.00000386	-0.00000400	-0.00000362	-0.00000296	-0.00000206	-0.00000074	-0.00000101	0.00000021	0.00000040	0.00000033	0.00000031
-0.00004451	-0.00004778	-0.00005001	-0.00005152	-0.00005136	-0.00005086	-0.00004841	-0.00004449	-0.00004072	-0.00003425	-0.00002699	-0.00001926	-0.00001260	-0.00000567	0.00000272	0.00001113	0.00001781	0.00002464	0.00003174	0.00003525	0.00004005	0.00004284	0.00004401	0.00004467	0.00004369	0.00004189	0.00003867	0.00003384	0.00002834	0.00002199	0.00001368	0.00000524	-0.00000284	-0.00001184	-0.00002009	-0.00002722	-0.00003486	-0.00004092	-0.00004573	-0.00004959	-0.00005111	-0.00005162	-0.00005058	-0.00004670	-0.00004245	-0.00003549	-0.00002691	-0.00001835	-0.00000810	0.00000131	0.00001071	0.00002012	0.00002847	0.00003388	0.00003950	0.00004241	0.00004423	0.00004452	0.00004310	0.00003994	0.00003638	0.00003038	0.00002456	0.00001697	0.00000907	0.00000074	-0.00000801	-0.00001497	-0.00002068	-0.00002561	-0.00002970	-0.00003211	-0.00003501	-0.00003752	-0.00003914	-0.00003978	-0.00003814	-0.00003470	-0.00002965	-0.00002207	-0.00001313	-0.00000500	0.00000159	0.00000740	0.00001183	0.00001638	0.00001966	0.00002320	0.00002499	0.00002666	0.00002726	0.00002857	0.00002795	0.00002747	0.00002459	0.00002225	0.00001938	0.00001589	0.00001060	0.00000405	-0.00000270	-0.00000932	-0.00001695	-0.00002148	-0.00002609	-0.00002833	-0.00002906	-0.00002865	-0.00002712	-0.00002471	-0.00002386	-0.00002228	-0.00002141	-0.00001965	-0.00001720	-0.00001474	-0.00001025	-0.00000487	0.00000153	0.00000864	0.00001437	0.00001995	0.00002374	0.00002621	0.00002607	0.00002558	0.00002553	0.00002534	0.00002528	0.00002050	0.00000448	0.00000031	-0.00000223	-0.00000067	-0.00000184	-0.00000290	-0.00000289	-0.00000226	-0.00000211	-0.00000257	-0.00000415	-0.00000588	-0.00000722	-0.00000832	-0.00000790	-0.00000749	-0.00000645	-0.00000458	-0.00000426	-0.00000236	-0.00000200	-0.00000107	-0.00000183	-0.00000170	-0.00000232	-0.00000253	-0.00000212	-0.00000044	-0.00000008	-0.00000011	0.00000039	-0.00000010	0.00000021	-0.00000022	0.00000103	0.00000134	0.00000155	0.00000207	0.00000187	0.00000241	0.00000007	-0.00000011	-0.00000169	-0.00000268	-0.00000355	-0.00000369	-0.00000243	-0.00000171	-0.00000017	0.00000038	0.00000059	-0.00000121	-0.00000311	-0.00000547	-0.00000630	-0.00000784	-0.00000602	-0.00000325	-0.00000087	0.00000089	0.00000048	-0.00000170	-0.00000338	-0.00000475	-0.00000409	-0.00000107	0.00000183	0.00000436	0.00000504	0.00000508	0.00000329	0.00000207	0.00000156	0.00000058	-0.00000039	-0.00000029	0.00000033	-0.00000052	-0.00000056	-0.00000109	-0.00000147	-0.00000349	-0.00000430	-0.00000485	-0.00000574	-0.00000569	-0.00000573	-0.00000571	-0.00000539	-0.00000374	-0.00000296	-0.00000288	-0.00000197	-0.00000092	-0.00000067	0.00000102	0.00000250	0.00000356	0.00000405	0.00000474	0.00000455	0.00000422	0.00000338	0.00000214	0.00000011	-0.00000079	-0.00000199	-0.00000200	-0.00000138	-0.00000181	-0.00000205	-0.00000231	-0.00000281	-0.00000364	-0.00000293	-0.00000313	-0.00000291	-0.00000292	-0.00000339	-0.00000286	-0.00000326	-0.00000314	-0.00000330	-0.00000236	-0.00000132	-0.00000044	0.00000020	0.00000060	0.00000006	-0.00000001	0.00000092
-0.00004838	-0.00005088	-0.00005159	-0.00005207	-0.00005070	-0.00004852	-0.00004434	-0.00003963	-0.00003349	-0.00002757	-0.00002008	-0.00001202	-0.00000371	0.00000412	0.00001244	0.00001986	0.00002508	0.00003086	0.00003665	0.00003963	0.00004212	0.00004290	0.00004399	0.00004212	0.00003938	0.00003684	0.00003292	0.00002746	0.00002106	0.00001345	0.00000498	-0.00000317	-0.00001116	-0.00002006	-0.00002733	-0.00003449	-0.00004091	-0.00004496	-0.00004845	-0.00004998	-0.00005037	-0.00004917	-0.00004597	-0.00004178	-0.00003575	-0.00002716	-0.00001906	-0.00000907	0.00000007	0.00000982	0.00001810	0.00002729	0.00003326	0.00003844	0.00004245	0.00004376	0.00004273	0.00004242	0.00003908	0.00003505	0.00003078	0.00002451	0.00001846	0.00000985	0.00000177	-0.00000556	-0.00001387	-0.00002083	-0.00002598	-0.00002930	-0.00003253	-0.00003452	-0.00003525	-0.00003528	-0.00003613	-0.00003498	-0.00003330	-0.00003036	-0.00002535	-0.00001846	-0.00000987	-0.00000205	0.00000463	0.00000942	0.00001536	0.00002002	0.00002285	0.00002464	0.00002627	0.00002667	0.00002712	0.00002769	0.00002612	0.00002574	0.00002149	0.00001884	0.00001598	0.00001199	0.00000827	0.00000261	-0.00000403	-0.00001083	-0.00001788	-0.00002323	-0.00002713	-0.00002912	-0.00002922	-0.00002935	-0.00002683	-0.00002518	-0.00002322	-0.00002152	-0.00001962	-0.00001720	-0.00001492	-0.00001210	-0.00000806	-0.00000258	0.00000379	0.00000994	0.00001620	0.00002199	0.00002475	0.00002639	0.00002612	0.00002595	0.00002384	0.00002299	0.00002167	0.00001595	0.00000272	-0.00000069	-0.00000302	-0.00000020	-0.00000297	-0.00000312	-0.00000252	-0.00000224	-0.00000323	-0.00000425	-0.00000577	-0.00000670	-0.00000717	-0.00000731	-0.00000744	-0.00000596	-0.00000613	-0.00000438	-0.00000328	-0.00000272	-0.00000205	-0.00000109	-0.00000127	-0.00000175	-0.00000142	-0.00000130	-0.00000049	-0.00000042	-0.00000017	-0.00000080	0.00000004	-0.00000052	-0.00000032	0.00000033	0.00000175	0.00000173	0.00000229	0.00000269	0.00000201	0.00000178	0.00000064	-0.00000087	-0.00000188	-0.00000288	-0.00000438	-0.00000340	-0.00000215	-0.00000101	-0.00000055	0.00000039	-0.00000051	-0.00000217	-0.00000347	-0.00000560	-0.00000715	-0.00000734	-0.00000556	-0.00000279	-0.00000001	0.00000009	-0.00000023	-0.00000148	-0.00000468	-0.00000436	-0.00000245	-0.00000001	0.00000430	0.00000488	0.00000600	0.00000471	0.00000328	0.00000257	0.00000096	-0.00000013	0.00000002	-0.00000010	-0.00000043	-0.00000098	-0.00000085	-0.00000188	-0.00000302	-0.00000391	-0.00000488	-0.00000577	-0.00000636	-0.00000645	-0.00000607	-0.00000589	-0.00000461	-0.00000379	-0.00000255	-0.00000170	-0.00000114	-0.00000070	0.00000033	0.00000147	0.00000263	0.00000323	0.00000491	0.00000502	0.00000563	0.00000466	0.00000333	0.00000206	0.00000057	-0.00000125	-0.00000210	-0.00000299	-0.00000296	-0.00000216	-0.00000234	-0.00000366	-0.00000374	-0.00000384	-0.00000432	-0.00000365	-0.00000311	-0.00000303	-0.00000315	-0.00000229	-0.00000286	-0.00000279	-0.00000220	-0.00000095	-0.00000055	0.00000025	0.00000025	0.00000099	0.00000062	0.00000104	0.00000084
-0.00005137	-0.00005238	-0.00005187	-0.00004964	-0.00004801	-0.00004374	-0.00003878	-0.00003439	-0.00002769	-0.00002001	-0.00001220	-0.00000420	0.00000446	0.00001199	0.00001871	0.00002569	0.00003043	0.00003594	0.00003979	0.00004178	0.00004220	0.00004246	0.00004104	0.00003927	0.00003585	0.00003177	0.00002715	0.00002045	0.00001316	0.00000501	-0.00000276	-0.00001061	-0.00001915	-0.00002652	-0.00003399	-0.00003891	-0.00004403	-0.00004696	-0.00004877	-0.00004874	-0.00004803	-0.00004539	-0.00004084	-0.00003599	-0.00002839	-0.00001990	-0.00001036	-0.00000192	0.00000799	0.00001664	0.00002415	0.00003137	0.00003666	0.00004010	0.00004267	0.00004341	0.00004140	0.00003850	0.00003448	0.00002925	0.00002390	0.00001816	0.00001134	0.00000476	-0.00000299	-0.00001217	-0.00001945	-0.00002564	-0.00002975	-0.00003327	-0.00003323	-0.00003349	-0.00003383	-0.00003198	-0.00003132	-0.00002927	-0.00002792	-0.00002438	-0.00001986	-0.00001511	-0.00000735	0.00000027	0.00000675	0.00001256	0.00001744	0.00002258	0.00002476	0.00002643	0.00002700	0.00002618	0.00002554	0.00002484	0.00002367	0.00002031	0.00001755	0.00001458	0.00001125	0.00000919	0.00000392	-0.00000040	-0.00000626	-0.00001194	-0.00001735	-0.00002361	-0.00002740	-0.00003001	-0.00003058	-0.00002978	-0.00002729	-0.00002519	-0.00002133	-0.00001853	-0.00001692	-0.00001343	-0.00001129	-0.00000812	-0.00000370	0.00000161	0.00000672	0.00001338	0.00001811	0.00002304	0.00002441	0.00002543	0.00002417	0.00002237	0.00002010	0.00001597	0.00001295	0.00000597	-0.00000176	-0.00000195	-0.00000504	-0.00000137	-0.00000239	-0.00000247	-0.00000367	-0.00000245	-0.00000376	-0.00000482	-0.00000607	-0.00000730	-0.00000801	-0.00000771	-0.00000642	-0.00000575	-0.00000454	-0.00000356	-0.00000163	-0.00000176	-0.00000139	-0.00000099	-0.00000097	-0.00000135	-0.00000090	-0.00000075	-0.00000006	0.00000007	0.00000005	-0.00000034	-0.00000095	-0.00000085	0.00000003	-0.00000017	0.00000119	0.00000254	0.00000303	0.00000298	0.00000228	0.00000137	-0.00000024	-0.00000213	-0.00000387	-0.00000383	-0.00000368	-0.00000287	-0.00000191	-0.00000103	-0.00000024	-0.00000010	-0.00000132	-0.00000265	-0.00000503	-0.00000657	-0.00000721	-0.00000673	-0.00000372	-0.00000100	0.00000132	0.00000125	-0.00000070	-0.00000262	-0.00000355	-0.00000340	-0.00000208	0.00000174	0.00000511	0.00000576	0.00000596	0.00000477	0.00000252	0.00000106	0.00000032	0.00000013	-0.00000044	-0.00000055	-0.00000085	-0.00000101	-0.00000087	-0.00000264	-0.00000373	-0.00000458	-0.00000604	-0.00000569	-0.00000707	-0.00000679	-0.00000685	-0.00000491	-0.00000383	-0.00000321	-0.00000151	-0.00000038	-0.00000014	0.00000116	0.00000149	0.00000252	0.00000342	0.00000497	0.00000585	0.00000600	0.00000537	0.00000375	0.00000384	0.00000133	-0.00000013	-0.00000144	-0.00000229	-0.00000326	-0.00000408	-0.00000438	-0.00000377	-0.00000415	-0.00000445	-0.00000347	-0.00000417	-0.00000405	-0.00000297	-0.00000266	-0.00000254	-0.00000245	-0.00000236	-0.00000239	-0.00000138	-0.00000027	0.00000029	0.00000021	0.00000151	0.00000080	0.00000108	0.00000111	0.00000109
-0.00005343	-0.00005261	-0.00005011	-0.00004704	-0.00004320	-0.00003968	-0.00003352	-0.00002710	-0.00001971	-0.00001309	-0.00000425	0.00000348	0.00001226	0.00001896	0.00002602	0.00003184	0.00003559	0.00003888	0.00004082	0.00004206	0.00004162	0.00004047	0.00003808	0.00003492	0.00003077	0.00002637	0.00002012	0.00001382	0.00000659	-0.00000110	-0.00000860	-0.00001801	-0.00002538	-0.00003238	-0.00003801	-0.00004317	-0.00004563	-0.00004731	-0.00004775	-0.00004681	-0.00004450	-0.00004070	-0.00003556	-0.00002927	-0.00002166	-0.00001294	-0.00000321	0.00000663	0.00001535	0.00002258	0.00002927	0.00003483	0.00003888	0.00004124	0.00004216	0.00004029	0.00003899	0.00003461	0.00003018	0.00002307	0.00001771	0.00001190	0.00000484	-0.00000229	-0.00000842	-0.00001704	-0.00002325	-0.00002912	-0.00003303	-0.00003449	-0.00003415	-0.00003378	-0.00003132	-0.00002761	-0.00002583	-0.00002322	-0.00002136	-0.00001803	-0.00001584	-0.00001106	-0.00000487	0.00000208	0.00000848	0.00001458	0.00002013	0.00002433	0.00002684	0.00002767	0.00002694	0.00002573	0.00002333	0.00002123	0.00001999	0.00001717	0.00001466	0.00001052	0.00000766	0.00000476	0.00000142	-0.00000179	-0.00000733	-0.00001241	-0.00001811	-0.00002320	-0.00002729	-0.00002978	-0.00003027	-0.00002921	-0.00002632	-0.00002387	-0.00002030	-0.00001757	-0.00001333	-0.00001073	-0.00000778	-0.00000414	-0.00000020	0.00000463	0.00001016	0.00001507	0.00002022	0.00002312	0.00002546	0.00002651	0.00002461	0.00002160	0.00001706	0.00001202	0.00000683	0.00000265	-0.00000218	-0.00000428	-0.00000455	-0.00000186	-0.00000182	-0.00000328	-0.00000345	-0.00000349	-0.00000736	-0.00000754	-0.00000809	-0.00000821	-0.00000802	-0.00000708	-0.00000547	-0.00000400	-0.00000373	-0.00000214	-0.00000147	-0.00000146	0.00000025	0.00000029	0.00000024	0.00000034	0.00000053	0.00000074	0.00000067	0.00000007	0.00000047	-0.00000012	-0.00000086	-0.00000033	-0.00000104	-0.00000017	0.00000021	0.00000148	0.00000168	0.00000160	0.00000176	-0.00000024	-0.00000122	-0.00000217	-0.00000327	-0.00000420	-0.00000372	-0.00000328	-0.00000149	0.00000002	0.00000006	0.00000060	-0.00000148	-0.00000257	-0.00000516	-0.00000690	-0.00000711	-0.00000507	-0.00000277	-0.00000020	0.00000154	0.00000059	-0.00000147	-0.00000348	-0.00000435	-0.00000352	0.00000023	0.00000307	0.00000544	0.00000603	0.00000579	0.00000408	0.00000283	0.00000008	0.00000013	-0.00000060	-0.00000133	-0.00000118	-0.00000108	-0.00000074	-0.00000212	-0.00000281	-0.00000419	-0.00000485	-0.00000597	-0.00000679	-0.00000706	-0.00000649	-0.00000605	-0.00000468	-0.00000327	-0.00000143	-0.00000063	0.00000060	-0.00000008	0.00000070	0.00000130	0.00000255	0.00000426	0.00000413	0.00000584	0.00000595	0.00000562	0.00000433	0.00000344	0.00000169	-0.00000033	-0.00000098	-0.00000340	-0.00000396	-0.00000468	-0.00000546	-0.00000577	-0.00000500	-0.00000457	-0.00000402	-0.00000437	-0.00000356	-0.00000242	-0.00000230	-0.00000266	-0.00000215	-0.00000166	-0.00000110	-0.00000093	0.00000001	0.00000078	0.00000184	0.00000149	0.00000139	0.00000121	0.00000129	0.00000083
-0.00005265	-0.00004977	-0.00004707	-0.00004194	-0.00003716	-0.00003183	-0.00002664	-0.00002053	-0.00001220	-0.00000447	0.00000334	0.00001147	0.00001945	0.00002464	0.00003100	0.00003544	0.00003954	0.00004155	0.00004146	0.00004171	0.00003976	0.00003655	0.00003406	0.00002885	0.00002450	0.00001794	0.00001267	0.00000644	-0.00000080	-0.00000846	-0.00001685	-0.00002354	-0.00003102	-0.00003690	-0.00004043	-0.00004418	-0.00004555	-0.00004602	-0.00004486	-0.00004183	-0.00003960	-0.00003506	-0.00002897	-0.00002221	-0.00001429	-0.00000531	0.00000429	0.00001284	0.00002135	0.00002767	0.00003348	0.00003672	0.00003981	0.00004084	0.00004090	0.00003817	0.00003480	0.00003019	0.00002375	0.00001807	0.00001127	0.00000582	-0.00000037	-0.00000628	-0.00001383	-0.00002010	-0.00002558	-0.00003114	-0.00003410	-0.00003529	-0.00003418	-0.00003203	-0.00002895	-0.00002414	-0.00002145	-0.00001745	-0.00001467	-0.00001288	-0.00001077	-0.00000820	-0.00000345	0.00000214	0.00000891	0.00001513	0.00002096	0.00002474	0.00002695	0.00002724	0.00002641	0.00002405	0.00002155	0.00001927	0.00001690	0.00001386	0.00001124	0.00000704	0.00000401	0.00000139	-0.00000117	-0.00000325	-0.00000771	-0.00001180	-0.00001705	-0.00002082	-0.00002613	-0.00002942	-0.00002984	-0.00002975	-0.00002696	-0.00002454	-0.00001967	-0.00001582	-0.00001195	-0.00000879	-0.00000572	-0.00000191	0.00000286	0.00000615	0.00001163	0.00001663	0.00002173	0.00002555	0.00002708	0.00002714	0.00002517	0.00002274	0.00001829	0.00001277	0.00000780	0.00000235	-0.00000330	-0.00000604	-0.00000426	-0.00000449	-0.00000302	-0.00000238	-0.00000282	-0.00000270	-0.00000682	-0.00000632	-0.00000457	-0.00000273	-0.00000240	-0.00000177	-0.00000194	-0.00000141	-0.00000110	0.00000023	0.00000074	0.00000123	0.00000179	0.00000028	-0.00000019	-0.00000058	-0.00000033	-0.00000118	-0.00000032	-0.00000079	-0.00000035	-0.00000085	-0.00000180	-0.00000221	-0.00000217	-0.00000137	-0.00000034	-0.00000029	0.00000090	0.00000053	0.00000031	-0.00000028	-0.00000125	-0.00000147	-0.00000325	-0.00000372	-0.00000314	-0.00000226	-0.00000108	0.00000054	0.00000097	-0.00000018	-0.00000073	-0.00000260	-0.00000476	-0.00000554	-0.00000563	-0.00000471	-0.00000241	-0.00000030	0.00000176	0.00000034	-0.00000124	-0.00000311	-0.00000503	-0.00000378	-0.00000161	0.00000270	0.00000559	0.00000539	0.00000527	0.00000403	0.00000135	0.00000006	-0.00000118	-0.00000109	-0.00000158	-0.00000139	-0.00000113	-0.00000153	-0.00000206	-0.00000232	-0.00000425	-0.00000479	-0.00000562	-0.00000606	-0.00000593	-0.00000508	-0.00000527	-0.00000340	-0.00000300	-0.00000074	0.00000036	0.00000067	0.00000127	0.00000152	0.00000202	0.00000237	0.00000331	0.00000448	0.00000504	0.00000494	0.00000485	0.00000436	0.00000330	0.00000114	-0.00000026	-0.00000184	-0.00000377	-0.00000439	-0.00000544	-0.00000525	-0.00000580	-0.00000582	-0.00000453	-0.00000433	-0.00000297	-0.00000387	-0.00000287	-0.00000203	-0.00000242	-0.00000192	-0.00000148	-0.00000079	0.00000036	0.00000076	0.00000123	0.00000122	0.00000128	0.00000138	0.00000095	0.00000093	0.00000079

~~~~~~~~~~~~~~~~~~~~X and Y axes definitions  follow  ~~~~~~~~~~~~~~~~~~~~
Selected X axis: X dimension (um)
Selected Y axis: RF phase (deg)
Arrays follow:
130.000000	-180.000000
129.500000	-170.000000
129.000000	-160.000000
128.500000	-150.000000
128.000000	-140.000000
127.500000	-130.000000
127.000000	-120.000000
126.500000	-110.000000
126.000000	-100.000000
125.500000	-90.000000
125.000000	-80.000000
124.500000	-70.000000
124.000000	-60.000000
123.500000	-50.000000
123.000000	-40.000000
122.500000	-30.000000
122.000000	-20.000000
121.500000	-10.000000
121.000000	0.000000
120.500000	10.000000
120.000000	20.000000
119.500000	30.000000
119.000000	40.000000
118.500000	50.000000
118.000000	60.000000
117.500000	70.000000
117.000000	80.000000
116.500000	90.000000
116.000000	100.000000
115.500000	110.000000
115.000000	120.000000
114.500000	130.000000
114.000000	140.000000
113.500000	150.000000
113.000000	160.000000
112.500000	170.000000
112.000000	180.000000
111.500000	NaN
111.000000	NaN
110.500000	NaN
110.000000	NaN
109.500000	NaN
109.000000	NaN
108.500000	NaN
108.000000	NaN
107.500000	NaN
107.000000	NaN
106.500000	NaN
106.000000	NaN
105.500000	NaN
105.000000	NaN
104.500000	NaN
104.000000	NaN
103.500000	NaN
103.000000	NaN
102.500000	NaN
102.000000	NaN
101.500000	NaN
101.000000	NaN
100.500000	NaN
100.000000	NaN
99.500000	NaN
99.000000	NaN
98.500000	NaN
98.000000	NaN
97.500000	NaN
97.000000	NaN
96.500000	NaN
96.000000	NaN
95.500000	NaN
95.000000	NaN
94.500000	NaN
94.000000	NaN
93.500000	NaN
93.000000	NaN
92.500000	NaN
92.000000	NaN
91.500000	NaN
91.000000	NaN
90.500000	NaN
90.000000	NaN
89.500000	NaN
89.000000	NaN
88.500000	NaN
88.000000	NaN
87.500000	NaN
87.000000	NaN
86.500000	NaN
86.000000	NaN
85.500000	NaN
85.000000	NaN
84.500000	NaN
84.000000	NaN
83.500000	NaN
83.000000	NaN
82.500000	NaN
82.000000	NaN
81.500000	NaN
81.000000	NaN
80.500000	NaN
80.000000	NaN
79.500000	NaN
79.000000	NaN
78.500000	NaN
78.000000	NaN
77.500000	NaN
77.000000	NaN
76.500000	NaN
76.000000	NaN
75.500000	NaN
75.000000	NaN
74.500000	NaN
74.000000	NaN
73.500000	NaN
73.000000	NaN
72.500000	NaN
72.000000	NaN
71.500000	NaN
71.000000	NaN
70.500000	NaN
70.000000	NaN
69.500000	NaN
69.000000	NaN
68.500000	NaN
68.000000	NaN
67.500000	NaN
67.000000	NaN
66.500000	NaN
66.000000	NaN
65.500000	NaN
65.000000	NaN
64.500000	NaN
64.000000	NaN
63.500000	NaN
63.000000	NaN
62.500000	NaN
62.000000	NaN
61.500000	NaN
61.000000	NaN
60.500000	NaN
60.000000	NaN
59.500000	NaN
59.000000	NaN
58.500000	NaN
58.000000	NaN
57.500000	NaN
57.000000	NaN
56.500000	NaN
56.000000	NaN
55.500000	NaN
55.000000	NaN
54.500000	NaN
54.000000	NaN
53.500000	NaN
53.000000	NaN
52.500000	NaN
52.000000	NaN
51.500000	NaN
51.000000	NaN
50.500000	NaN
50.000000	NaN
49.500000	NaN
49.000000	NaN
48.500000	NaN
48.000000	NaN
47.500000	NaN
47.000000	NaN
46.500000	NaN
46.000000	NaN
45.500000	NaN
45.000000	NaN
44.500000	NaN
44.000000	NaN
43.500000	NaN
43.000000	NaN
42.500000	NaN
42.000000	NaN
41.500000	NaN
41.000000	NaN
40.500000	NaN
40.000000	NaN
39.500000	NaN
39.000000	NaN
38.500000	NaN
38.000000	NaN
37.500000	NaN
37.000000	NaN
36.500000	NaN
36.000000	NaN
35.500000	NaN
35.000000	NaN
34.500000	NaN
34.000000	NaN
33.500000	NaN
33.000000	NaN
32.500000	NaN
32.000000	NaN
31.500000	NaN
31.000000	NaN
30.500000	NaN
30.000000	NaN
29.500000	NaN
29.000000	NaN
28.500000	NaN
28.000000	NaN
27.500000	NaN
27.000000	NaN
26.500000	NaN
26.000000	NaN
25.500000	NaN
25.000000	NaN
24.500000	NaN
24.000000	NaN
23.500000	NaN
23.000000	NaN
22.500000	NaN
22.000000	NaN
21.500000	NaN
21.000000	NaN
20.500000	NaN
20.000000	NaN
19.500000	NaN
19.000000	NaN
18.500000	NaN
18.000000	NaN
17.500000	NaN
17.000000	NaN
16.500000	NaN
16.000000	NaN
15.500000	NaN
15.000000	NaN
14.500000	NaN
14.000000	NaN
13.500000	NaN
13.000000	NaN
12.500000	NaN
12.000000	NaN
11.500000	NaN
11.000000	NaN
10.500000	NaN
10.000000	NaN
9.500000	NaN
9.000000	NaN
8.500000	NaN
8.000000	NaN
7.500000	NaN
7.000000	NaN
6.500000	NaN
6.000000	NaN
5.500000	NaN
5.000000	NaN
4.500000	NaN
4.000000	NaN
3.500000	NaN
3.000000	NaN
2.500000	NaN
2.000000	NaN
1.500000	NaN
1.000000	NaN
0.500000	NaN
0.000000	NaN
