# Supplementary material for: Nanoscale magnonic Fabry-Pérot resonator for low-loss spin-wave manipulation
Source: Nat Commun. 2021 Apr 16;12:2293. doi: 10.1038/s41467-021-22520-6 (PMC8052321; doi:10.1038/s41467-021-22520-6)
Supplement: Supplementary file 4 — Source Data [file 41467_2021_22520_MOESM4_ESM.zip › Source data/FigS15/FigS15f.txt]

1.2 2D export file file - generated by AaltoViewV1
Exported 8.6.2020_12.28.01
Measurement name: "-4A_1680MHz11p4mT"
~~~~~~~~~~~~~~~~~~~~Parameter list  follows  ~~~~~~~~~~~~~~~~~~~~
Parameter list 1 - list of parameters follows (parameters in [] were selected)
[Pos Y 120.00 um]; 
~~~~~~~~~~~~~~~~~~~~Matrix data  follows  ~~~~~~~~~~~~~~~~~~~~
Selected observable: Lockin X (V) Data follows:
-0.00004985	-0.00005251	-0.00005382	-0.00005415	-0.00005396	-0.00005073	-0.00004589	-0.00003889	-0.00003095	-0.00002091	-0.00001315	-0.00000529	0.00000192	0.00000910	0.00001571	0.00002273	0.00002815	0.00003363	0.00003834	0.00004177	0.00004445	0.00004589	0.00004530	0.00004479	0.00004103	0.00003623	0.00003158	0.00002480	0.00001836	0.00001211	0.00000397	-0.00000373	-0.00001256	-0.00002078	-0.00002817	-0.00003604	-0.00004303	-0.00004772	-0.00005019	-0.00005256	-0.00005104	-0.00004824	-0.00004404	-0.00003817	-0.00003075	-0.00002289	-0.00001462	-0.00000613	0.00000305	0.00001105	0.00001910	0.00002549	0.00003183	0.00003667	0.00003978	0.00004130	0.00004067	0.00003882	0.00003552	0.00003180	0.00002682	0.00002060	0.00001464	0.00000843	0.00000215	-0.00000465	-0.00001237	-0.00001790	-0.00002292	-0.00002649	-0.00002795	-0.00002895	-0.00002947	-0.00002990	-0.00002925	-0.00002923	-0.00002735	-0.00002660	-0.00002344	-0.00001963	-0.00001457	-0.00000883	-0.00000117	0.00000539	0.00001157	0.00001565	0.00001903	0.00002331	0.00002486	0.00002629	0.00002603	0.00002488	0.00002237	0.00001905	0.00001570	0.00001203	0.00000872	0.00000506	0.00000198	-0.00000030	-0.00000445	-0.00000750	-0.00000971	-0.00001226	-0.00001288	-0.00001387	-0.00001548	-0.00001701	-0.00001765	-0.00001706	-0.00001626	-0.00001468	-0.00001352	-0.00001295	-0.00001301	-0.00001279	-0.00000937	-0.00000563	-0.00000083	0.00000249	0.00000463	0.00000464	0.00000606	0.00000617	0.00000654	0.00000859	0.00001071	0.00001536	0.00001796	0.00002059	0.00001649	-0.00000006	0.00000244	-0.00000072	-0.00000130	-0.00000118	-0.00000284	-0.00000075	-0.00000074	-0.00000589	-0.00001030	-0.00001185	-0.00001361	-0.00001395	-0.00001432	-0.00001627	-0.00001702	-0.00001785	-0.00001807	-0.00001577	-0.00001237	-0.00000820	-0.00000327	0.00000144	0.00000563	0.00000779	0.00000859	0.00000860	0.00000855	0.00000847	0.00001014	0.00001090	0.00001166	0.00001246	0.00001288	0.00001235	0.00001290	0.00001130	0.00000966	0.00000559	0.00000024	-0.00000411	-0.00000769	-0.00001017	-0.00001214	-0.00001435	-0.00001598	-0.00001882	-0.00002071	-0.00002114	-0.00002072	-0.00001833	-0.00001521	-0.00001194	-0.00000843	-0.00000543	-0.00000254	0.00000011	0.00000459	0.00001076	0.00001699	0.00002021	0.00002017	0.00001730	0.00001234	0.00000811	0.00000551	0.00000516	0.00000555	0.00000734	0.00000820	0.00000832	0.00000802	0.00000613	0.00000353	-0.00000012	-0.00000449	-0.00000974	-0.00001495	-0.00001905	-0.00002158	-0.00002214	-0.00002196	-0.00002024	-0.00001839	-0.00001548	-0.00001315	-0.00001048	-0.00000743	-0.00000569	-0.00000194	0.00000091	0.00000494	0.00000890	0.00001323	0.00001798	0.00002158	0.00002484	0.00002470	0.00002373	0.00002128	0.00001675	0.00001083	0.00000409	-0.00000258	-0.00000708	-0.00001180	-0.00001303	-0.00001293	-0.00001311	-0.00001284	-0.00001332	-0.00001503	-0.00001420	-0.00001414	-0.00001290	-0.00001214	-0.00001021	-0.00000850	-0.00000696	-0.00000606	-0.00000371	-0.00000175	-0.00000002	0.00000137	0.00000300	0.00000596	0.00000696	0.00000933	0.00000970	0.00001131
-0.00005239	-0.00005345	-0.00005356	-0.00005267	-0.00005032	-0.00004521	-0.00003851	-0.00003170	-0.00002226	-0.00001322	-0.00000444	0.00000560	0.00001180	0.00001902	0.00002379	0.00003000	0.00003466	0.00003850	0.00004209	0.00004450	0.00004489	0.00004502	0.00004324	0.00003990	0.00003550	0.00003104	0.00002344	0.00001589	0.00000837	0.00000132	-0.00000555	-0.00001279	-0.00002215	-0.00002900	-0.00003617	-0.00004203	-0.00004709	-0.00004999	-0.00005146	-0.00005095	-0.00004811	-0.00004396	-0.00003789	-0.00003095	-0.00002203	-0.00001429	-0.00000371	0.00000374	0.00001225	0.00002007	0.00002690	0.00003283	0.00003724	0.00004075	0.00004182	0.00004129	0.00003949	0.00003541	0.00003140	0.00002560	0.00001991	0.00001337	0.00000722	0.00000091	-0.00000633	-0.00001189	-0.00001903	-0.00002423	-0.00002785	-0.00002980	-0.00002994	-0.00002965	-0.00002808	-0.00002785	-0.00002587	-0.00002478	-0.00002369	-0.00002182	-0.00001915	-0.00001430	-0.00000825	-0.00000185	0.00000523	0.00001069	0.00001596	0.00001990	0.00002282	0.00002472	0.00002566	0.00002586	0.00002510	0.00002299	0.00001943	0.00001555	0.00001080	0.00000763	0.00000459	0.00000117	-0.00000222	-0.00000540	-0.00000847	-0.00001140	-0.00001221	-0.00001386	-0.00001501	-0.00001539	-0.00001582	-0.00001699	-0.00001701	-0.00001605	-0.00001445	-0.00001300	-0.00001109	-0.00000938	-0.00000942	-0.00000950	-0.00000657	-0.00000303	0.00000096	0.00000542	0.00000752	0.00000849	0.00000851	0.00000805	0.00000831	0.00001006	0.00001190	0.00001435	0.00001593	0.00001656	0.00000943	0.00000478	0.00000066	-0.00000043	0.00000000	-0.00000188	-0.00000190	-0.00000132	-0.00000110	-0.00000907	-0.00001193	-0.00001290	-0.00001357	-0.00001447	-0.00001526	-0.00001556	-0.00001638	-0.00001679	-0.00001592	-0.00001301	-0.00000857	-0.00000344	0.00000120	0.00000531	0.00000708	0.00000955	0.00000956	0.00000946	0.00000946	0.00000908	0.00001092	0.00001266	0.00001404	0.00001279	0.00001168	0.00001021	0.00000909	0.00000726	0.00000470	0.00000087	-0.00000377	-0.00000665	-0.00000918	-0.00001145	-0.00001376	-0.00001487	-0.00001676	-0.00001975	-0.00001962	-0.00002013	-0.00001864	-0.00001506	-0.00001158	-0.00000880	-0.00000534	-0.00000230	-0.00000014	0.00000352	0.00000723	0.00001360	0.00001789	0.00002010	0.00001854	0.00001475	0.00000962	0.00000584	0.00000367	0.00000420	0.00000575	0.00000742	0.00000849	0.00000868	0.00000714	0.00000499	0.00000102	-0.00000283	-0.00000761	-0.00001308	-0.00001690	-0.00002014	-0.00002168	-0.00002201	-0.00002077	-0.00001846	-0.00001679	-0.00001344	-0.00001120	-0.00000689	-0.00000563	-0.00000309	0.00000044	0.00000221	0.00000568	0.00001049	0.00001327	0.00001798	0.00002184	0.00002395	0.00002611	0.00002402	0.00002139	0.00001610	0.00001083	0.00000191	-0.00000516	-0.00001002	-0.00001337	-0.00001442	-0.00001542	-0.00001480	-0.00001590	-0.00001555	-0.00001613	-0.00001577	-0.00001491	-0.00001352	-0.00001099	-0.00000930	-0.00000737	-0.00000539	-0.00000333	-0.00000173	-0.00000037	0.00000172	0.00000317	0.00000612	0.00000764	0.00000917	0.00001078	0.00001231	0.00001212
-0.00005307	-0.00005316	-0.00005102	-0.00004898	-0.00004565	-0.00003976	-0.00003200	-0.00002200	-0.00001262	-0.00000392	0.00000534	0.00001340	0.00002130	0.00002621	0.00003159	0.00003590	0.00004079	0.00004332	0.00004449	0.00004529	0.00004440	0.00004270	0.00004011	0.00003548	0.00002974	0.00002295	0.00001588	0.00000728	-0.00000050	-0.00000686	-0.00001481	-0.00002287	-0.00003033	-0.00003649	-0.00004269	-0.00004722	-0.00004951	-0.00005129	-0.00005090	-0.00004878	-0.00004456	-0.00003797	-0.00003005	-0.00002189	-0.00001358	-0.00000326	0.00000529	0.00001371	0.00002094	0.00002777	0.00003343	0.00003792	0.00004083	0.00004267	0.00004130	0.00003866	0.00003611	0.00003121	0.00002514	0.00001904	0.00001255	0.00000666	-0.00000011	-0.00000624	-0.00001284	-0.00001912	-0.00002457	-0.00002842	-0.00003146	-0.00003179	-0.00003141	-0.00002903	-0.00002687	-0.00002487	-0.00002329	-0.00002110	-0.00001982	-0.00001741	-0.00001454	-0.00000955	-0.00000342	0.00000440	0.00001000	0.00001480	0.00001946	0.00002276	0.00002510	0.00002590	0.00002526	0.00002601	0.00002390	0.00002075	0.00001652	0.00001238	0.00000818	0.00000402	-0.00000021	-0.00000301	-0.00000592	-0.00000927	-0.00001241	-0.00001428	-0.00001512	-0.00001565	-0.00001628	-0.00001648	-0.00001679	-0.00001631	-0.00001603	-0.00001426	-0.00001257	-0.00001048	-0.00000914	-0.00000725	-0.00000724	-0.00000573	-0.00000443	-0.00000016	0.00000406	0.00000776	0.00000984	0.00001061	0.00001008	0.00000986	0.00000983	0.00001014	0.00001104	0.00001209	0.00001328	0.00001211	0.00000169	0.00000471	-0.00000192	-0.00000132	-0.00000012	-0.00000241	-0.00000231	-0.00000262	-0.00000323	-0.00001022	-0.00001306	-0.00001471	-0.00001371	-0.00001401	-0.00001437	-0.00001543	-0.00001530	-0.00001442	-0.00001298	-0.00000957	-0.00000452	0.00000083	0.00000455	0.00000683	0.00000869	0.00001033	0.00001000	0.00000847	0.00000879	0.00001085	0.00001141	0.00001368	0.00001416	0.00001263	0.00001041	0.00000739	0.00000528	0.00000228	-0.00000059	-0.00000300	-0.00000705	-0.00000871	-0.00001063	-0.00001208	-0.00001355	-0.00001540	-0.00001750	-0.00001946	-0.00001861	-0.00001856	-0.00001530	-0.00001209	-0.00000890	-0.00000554	-0.00000272	0.00000039	0.00000295	0.00000664	0.00001021	0.00001528	0.00001823	0.00001963	0.00001647	0.00001287	0.00000726	0.00000452	0.00000348	0.00000518	0.00000594	0.00000807	0.00000848	0.00000780	0.00000608	0.00000246	-0.00000170	-0.00000549	-0.00001135	-0.00001525	-0.00001939	-0.00002172	-0.00002149	-0.00002122	-0.00001964	-0.00001669	-0.00001427	-0.00001186	-0.00000861	-0.00000502	-0.00000271	-0.00000015	0.00000183	0.00000485	0.00000710	0.00001087	0.00001445	0.00001770	0.00002145	0.00002421	0.00002601	0.00002402	0.00002151	0.00001498	0.00000882	0.00000003	-0.00000691	-0.00001185	-0.00001545	-0.00001651	-0.00001677	-0.00001710	-0.00001647	-0.00001714	-0.00001800	-0.00001745	-0.00001501	-0.00001336	-0.00001096	-0.00000860	-0.00000551	-0.00000304	-0.00000126	0.00000046	0.00000205	0.00000350	0.00000679	0.00000855	0.00001002	0.00001108	0.00001224	0.00001256	0.00001307
-0.00005237	-0.00004972	-0.00004775	-0.00004355	-0.00003927	-0.00003194	-0.00002271	-0.00001275	-0.00000307	0.00000577	0.00001511	0.00002293	0.00002871	0.00003366	0.00003671	0.00004084	0.00004335	0.00004464	0.00004515	0.00004458	0.00004216	0.00003913	0.00003455	0.00002899	0.00002146	0.00001540	0.00000681	-0.00000179	-0.00000984	-0.00001681	-0.00002332	-0.00002962	-0.00003633	-0.00004224	-0.00004671	-0.00004999	-0.00005062	-0.00005040	-0.00004809	-0.00004444	-0.00003795	-0.00003044	-0.00002283	-0.00001299	-0.00000427	0.00000563	0.00001353	0.00002152	0.00002814	0.00003380	0.00003852	0.00004110	0.00004279	0.00004125	0.00003925	0.00003618	0.00003107	0.00002486	0.00001844	0.00001185	0.00000572	-0.00000111	-0.00000682	-0.00001333	-0.00002043	-0.00002531	-0.00003004	-0.00003285	-0.00003386	-0.00003322	-0.00003068	-0.00002739	-0.00002406	-0.00002187	-0.00001914	-0.00001728	-0.00001593	-0.00001268	-0.00000900	-0.00000338	0.00000316	0.00000919	0.00001517	0.00001937	0.00002210	0.00002425	0.00002536	0.00002650	0.00002506	0.00002338	0.00002110	0.00001652	0.00001344	0.00000860	0.00000400	-0.00000002	-0.00000333	-0.00000609	-0.00000904	-0.00001191	-0.00001467	-0.00001688	-0.00001706	-0.00001658	-0.00001696	-0.00001613	-0.00001550	-0.00001557	-0.00001441	-0.00001160	-0.00000993	-0.00000733	-0.00000595	-0.00000539	-0.00000440	-0.00000362	-0.00000029	0.00000289	0.00000672	0.00001002	0.00001150	0.00001222	0.00001173	0.00001054	0.00000950	0.00000950	0.00000989	0.00000988	0.00001062	0.00000656	-0.00000419	0.00000054	-0.00000247	-0.00000195	-0.00000207	-0.00000305	-0.00000271	-0.00000200	-0.00000543	-0.00001131	-0.00001336	-0.00001320	-0.00001301	-0.00001360	-0.00001279	-0.00001335	-0.00001358	-0.00001256	-0.00001010	-0.00000625	-0.00000092	0.00000403	0.00000701	0.00001001	0.00001119	0.00001074	0.00000994	0.00000893	0.00000858	0.00001012	0.00001254	0.00001400	0.00001402	0.00001120	0.00000784	0.00000423	0.00000088	-0.00000166	-0.00000444	-0.00000744	-0.00000866	-0.00000991	-0.00001125	-0.00001208	-0.00001374	-0.00001582	-0.00001778	-0.00001835	-0.00001694	-0.00001529	-0.00001219	-0.00000900	-0.00000619	-0.00000274	-0.00000002	0.00000257	0.00000526	0.00000863	0.00001195	0.00001526	0.00001745	0.00001677	0.00001341	0.00000915	0.00000442	0.00000200	0.00000215	0.00000411	0.00000538	0.00000694	0.00000703	0.00000578	0.00000412	0.00000049	-0.00000394	-0.00000853	-0.00001352	-0.00001762	-0.00002005	-0.00002094	-0.00002025	-0.00001961	-0.00001734	-0.00001444	-0.00001191	-0.00000991	-0.00000594	-0.00000264	-0.00000006	0.00000198	0.00000372	0.00000585	0.00000829	0.00001060	0.00001347	0.00001682	0.00002022	0.00002392	0.00002544	0.00002398	0.00002137	0.00001467	0.00000759	-0.00000125	-0.00000978	-0.00001385	-0.00001734	-0.00001763	-0.00001819	-0.00001847	-0.00001878	-0.00001905	-0.00001853	-0.00001678	-0.00001469	-0.00001274	-0.00000911	-0.00000634	-0.00000422	-0.00000107	0.00000091	0.00000252	0.00000500	0.00000611	0.00000844	0.00001006	0.00001190	0.00001254	0.00001348	0.00001368	0.00001331
-0.00004939	-0.00004607	-0.00004265	-0.00003693	-0.00003122	-0.00002375	-0.00001579	-0.00000498	0.00000617	0.00001578	0.00002360	0.00002958	0.00003466	0.00003971	0.00004149	0.00004325	0.00004590	0.00004531	0.00004356	0.00004201	0.00003843	0.00003449	0.00002906	0.00002262	0.00001439	0.00000663	-0.00000182	-0.00000937	-0.00001691	-0.00002381	-0.00003002	-0.00003612	-0.00004144	-0.00004569	-0.00004854	-0.00005034	-0.00005018	-0.00004824	-0.00004423	-0.00003858	-0.00003154	-0.00002222	-0.00001452	-0.00000457	0.00000479	0.00001382	0.00002151	0.00002773	0.00003379	0.00003838	0.00004104	0.00004297	0.00004166	0.00003975	0.00003700	0.00003216	0.00002596	0.00001961	0.00001286	0.00000662	-0.00000030	-0.00000669	-0.00001287	-0.00001897	-0.00002554	-0.00003025	-0.00003317	-0.00003456	-0.00003444	-0.00003177	-0.00002903	-0.00002443	-0.00002048	-0.00001688	-0.00001547	-0.00001331	-0.00001147	-0.00000830	-0.00000455	0.00000154	0.00000807	0.00001401	0.00001849	0.00002252	0.00002374	0.00002593	0.00002556	0.00002546	0.00002403	0.00002195	0.00001809	0.00001435	0.00000968	0.00000433	0.00000009	-0.00000350	-0.00000738	-0.00000984	-0.00001236	-0.00001471	-0.00001696	-0.00001825	-0.00001752	-0.00001799	-0.00001687	-0.00001611	-0.00001425	-0.00001369	-0.00001210	-0.00000989	-0.00000752	-0.00000484	-0.00000343	-0.00000254	-0.00000216	-0.00000021	0.00000173	0.00000488	0.00000895	0.00001210	0.00001470	0.00001340	0.00001223	0.00001109	0.00000963	0.00000798	0.00000759	0.00000853	0.00000638	0.00000010	-0.00000350	-0.00000038	-0.00000297	-0.00000286	-0.00000279	-0.00000323	-0.00000195	-0.00000204	-0.00000713	-0.00001274	-0.00001419	-0.00001305	-0.00001227	-0.00001189	-0.00001241	-0.00001271	-0.00001209	-0.00000992	-0.00000618	-0.00000221	0.00000284	0.00000674	0.00000928	0.00001110	0.00001129	0.00001041	0.00000935	0.00000848	0.00000914	0.00001079	0.00001266	0.00001401	0.00001264	0.00000843	0.00000345	-0.00000012	-0.00000312	-0.00000588	-0.00000834	-0.00001003	-0.00001009	-0.00001100	-0.00001177	-0.00001219	-0.00001434	-0.00001528	-0.00001672	-0.00001671	-0.00001501	-0.00001248	-0.00000895	-0.00000683	-0.00000307	-0.00000006	0.00000353	0.00000538	0.00000798	0.00001014	0.00001377	0.00001610	0.00001600	0.00001436	0.00000945	0.00000570	0.00000218	0.00000081	0.00000222	0.00000433	0.00000634	0.00000668	0.00000595	0.00000419	0.00000162	-0.00000223	-0.00000627	-0.00001146	-0.00001490	-0.00001841	-0.00002020	-0.00002031	-0.00001901	-0.00001719	-0.00001479	-0.00001244	-0.00000999	-0.00000670	-0.00000330	-0.00000002	0.00000217	0.00000380	0.00000501	0.00000668	0.00000845	0.00001052	0.00001350	0.00001672	0.00001982	0.00002322	0.00002448	0.00002262	0.00001902	0.00001189	0.00000408	-0.00000428	-0.00001139	-0.00001540	-0.00001846	-0.00001910	-0.00001911	-0.00001923	-0.00001921	-0.00001913	-0.00001830	-0.00001691	-0.00001492	-0.00001084	-0.00000851	-0.00000471	-0.00000133	0.00000076	0.00000297	0.00000493	0.00000593	0.00000849	0.00001098	0.00001213	0.00001304	0.00001371	0.00001432	0.00001315	0.00001388
-0.00004369	-0.00004029	-0.00003575	-0.00002936	-0.00002160	-0.00001328	-0.00000422	0.00000650	0.00001598	0.00002495	0.00003169	0.00003734	0.00004143	0.00004293	0.00004550	0.00004558	0.00004510	0.00004372	0.00004073	0.00003727	0.00003278	0.00002803	0.00002090	0.00001385	0.00000604	-0.00000409	-0.00001071	-0.00001872	-0.00002578	-0.00003165	-0.00003688	-0.00004193	-0.00004630	-0.00004858	-0.00005004	-0.00004951	-0.00004691	-0.00004357	-0.00003846	-0.00003053	-0.00002311	-0.00001302	-0.00000372	0.00000579	0.00001438	0.00002184	0.00002889	0.00003513	0.00003838	0.00004143	0.00004299	0.00004273	0.00004036	0.00003695	0.00003120	0.00002515	0.00001906	0.00001177	0.00000505	-0.00000214	-0.00000792	-0.00001377	-0.00002041	-0.00002567	-0.00003009	-0.00003325	-0.00003617	-0.00003585	-0.00003342	-0.00003003	-0.00002484	-0.00002055	-0.00001590	-0.00001289	-0.00001083	-0.00000919	-0.00000673	-0.00000256	0.00000178	0.00000810	0.00001317	0.00001801	0.00002184	0.00002393	0.00002529	0.00002624	0.00002516	0.00002367	0.00002090	0.00001792	0.00001363	0.00001056	0.00000513	0.00000017	-0.00000367	-0.00000767	-0.00001093	-0.00001324	-0.00001607	-0.00001744	-0.00001834	-0.00001959	-0.00001904	-0.00001753	-0.00001577	-0.00001487	-0.00001290	-0.00001095	-0.00000909	-0.00000721	-0.00000451	-0.00000166	-0.00000021	0.00000040	0.00000055	0.00000218	0.00000512	0.00000862	0.00001180	0.00001452	0.00001451	0.00001461	0.00001218	0.00001112	0.00000804	0.00000645	0.00000535	0.00000475	0.00000146	-0.00000515	0.00000360	-0.00000172	-0.00000144	-0.00000119	-0.00000274	-0.00000296	-0.00000255	-0.00000286	-0.00000978	-0.00001346	-0.00001370	-0.00001308	-0.00001188	-0.00001150	-0.00001111	-0.00001066	-0.00000886	-0.00000671	-0.00000267	0.00000239	0.00000678	0.00000955	0.00001105	0.00001156	0.00001121	0.00001006	0.00000826	0.00000840	0.00000968	0.00001050	0.00001293	0.00001328	0.00001061	0.00000607	0.00000003	-0.00000398	-0.00000855	-0.00000955	-0.00001132	-0.00001152	-0.00001016	-0.00001101	-0.00001142	-0.00001236	-0.00001355	-0.00001486	-0.00001464	-0.00001441	-0.00001215	-0.00000857	-0.00000640	-0.00000333	0.00000013	0.00000308	0.00000656	0.00000746	0.00000938	0.00001207	0.00001396	0.00001436	0.00001394	0.00001045	0.00000605	0.00000265	0.00000059	0.00000122	0.00000174	0.00000431	0.00000645	0.00000583	0.00000551	0.00000302	-0.00000071	-0.00000514	-0.00000917	-0.00001272	-0.00001676	-0.00001918	-0.00001966	-0.00001849	-0.00001750	-0.00001498	-0.00001298	-0.00000996	-0.00000738	-0.00000416	-0.00000103	0.00000214	0.00000415	0.00000481	0.00000649	0.00000802	0.00000819	0.00001019	0.00001329	0.00001591	0.00001954	0.00002167	0.00002273	0.00002260	0.00001717	0.00001092	0.00000159	-0.00000674	-0.00001408	-0.00001749	-0.00001958	-0.00002007	-0.00002020	-0.00002005	-0.00001981	-0.00001934	-0.00001772	-0.00001610	-0.00001285	-0.00000912	-0.00000548	-0.00000259	-0.00000002	0.00000292	0.00000510	0.00000658	0.00000854	0.00001058	0.00001187	0.00001294	0.00001428	0.00001482	0.00001419	0.00001299	0.00001291
-0.00003917	-0.00003438	-0.00002900	-0.00002093	-0.00001236	-0.00000185	0.00000735	0.00001808	0.00002540	0.00003279	0.00003740	0.00004156	0.00004459	0.00004579	0.00004611	0.00004483	0.00004257	0.00003968	0.00003582	0.00003098	0.00002625	0.00001920	0.00001237	0.00000502	-0.00000377	-0.00001157	-0.00001915	-0.00002609	-0.00003315	-0.00003822	-0.00004239	-0.00004561	-0.00004921	-0.00004927	-0.00004832	-0.00004752	-0.00004362	-0.00003809	-0.00003064	-0.00002134	-0.00001455	-0.00000531	0.00000550	0.00001331	0.00002241	0.00002886	0.00003477	0.00003920	0.00004260	0.00004355	0.00004422	0.00004056	0.00003835	0.00003280	0.00002624	0.00001960	0.00001274	0.00000583	-0.00000217	-0.00000843	-0.00001396	-0.00002107	-0.00002641	-0.00003075	-0.00003405	-0.00003630	-0.00003693	-0.00003634	-0.00003306	-0.00002821	-0.00002350	-0.00001662	-0.00001151	-0.00000737	-0.00000448	-0.00000180	-0.00000021	0.00000219	0.00000665	0.00001102	0.00001638	0.00002008	0.00002362	0.00002497	0.00002555	0.00002483	0.00002276	0.00002176	0.00001895	0.00001493	0.00001139	0.00000559	0.00000046	-0.00000352	-0.00000740	-0.00001048	-0.00001392	-0.00001528	-0.00001802	-0.00001995	-0.00002044	-0.00002001	-0.00001931	-0.00001827	-0.00001560	-0.00001314	-0.00001105	-0.00000942	-0.00000753	-0.00000512	-0.00000251	0.00000124	0.00000307	0.00000397	0.00000370	0.00000454	0.00000644	0.00000922	0.00001359	0.00001566	0.00001689	0.00001634	0.00001432	0.00001112	0.00000800	0.00000458	0.00000138	-0.00000083	-0.00000673	-0.00000999	-0.00000138	-0.00000425	-0.00000171	-0.00000221	-0.00000419	-0.00000293	-0.00000148	-0.00000314	-0.00001138	-0.00001328	-0.00001211	-0.00001148	-0.00001076	-0.00001038	-0.00000957	-0.00000712	-0.00000491	-0.00000123	0.00000322	0.00000676	0.00000976	0.00001155	0.00001154	0.00001149	0.00001004	0.00000917	0.00000892	0.00001003	0.00001090	0.00001228	0.00001318	0.00001118	0.00000701	0.00000034	-0.00000628	-0.00001157	-0.00001364	-0.00001452	-0.00001291	-0.00001133	-0.00001201	-0.00001077	-0.00001155	-0.00001256	-0.00001373	-0.00001403	-0.00001329	-0.00001071	-0.00000745	-0.00000446	-0.00000107	0.00000045	0.00000316	0.00000496	0.00000816	0.00001038	0.00001235	0.00001301	0.00001363	0.00001232	0.00001022	0.00000710	0.00000359	0.00000054	-0.00000154	-0.00000131	0.00000137	0.00000446	0.00000559	0.00000518	0.00000419	0.00000102	-0.00000459	-0.00000811	-0.00001185	-0.00001557	-0.00001803	-0.00001881	-0.00001782	-0.00001593	-0.00001412	-0.00001205	-0.00000965	-0.00000743	-0.00000416	-0.00000165	0.00000192	0.00000477	0.00000644	0.00000718	0.00000705	0.00000728	0.00000778	0.00000915	0.00001018	0.00001459	0.00001785	0.00002112	0.00002212	0.00001994	0.00001502	0.00000754	-0.00000111	-0.00000918	-0.00001514	-0.00001846	-0.00002005	-0.00002104	-0.00002113	-0.00002056	-0.00002016	-0.00001963	-0.00001777	-0.00001485	-0.00001078	-0.00000715	-0.00000324	0.00000006	0.00000316	0.00000470	0.00000681	0.00000897	0.00001091	0.00001194	0.00001318	0.00001394	0.00001445	0.00001431	0.00001444	0.00001264	0.00001096
-0.00003228	-0.00002612	-0.00001732	-0.00000813	0.00000163	0.00001124	0.00001917	0.00002647	0.00003249	0.00003783	0.00004173	0.00004480	0.00004614	0.00004660	0.00004540	0.00004301	0.00003931	0.00003434	0.00002999	0.00002258	0.00001729	0.00001032	0.00000120	-0.00000420	-0.00001225	-0.00001942	-0.00002617	-0.00003182	-0.00003833	-0.00004201	-0.00004554	-0.00004768	-0.00004871	-0.00004725	-0.00004453	-0.00004167	-0.00003756	-0.00003039	-0.00002342	-0.00001514	-0.00000664	0.00000191	0.00001103	0.00002001	0.00002776	0.00003431	0.00003980	0.00004251	0.00004474	0.00004425	0.00004278	0.00003880	0.00003345	0.00002790	0.00002065	0.00001394	0.00000721	-0.00000055	-0.00000832	-0.00001524	-0.00002108	-0.00002680	-0.00003093	-0.00003377	-0.00003588	-0.00003653	-0.00003622	-0.00003553	-0.00003305	-0.00002881	-0.00002373	-0.00001657	-0.00000974	-0.00000278	0.00000290	0.00000793	0.00000974	0.00001110	0.00001129	0.00001344	0.00001516	0.00001857	0.00002076	0.00002353	0.00002561	0.00002484	0.00002381	0.00002191	0.00001745	0.00001334	0.00000870	0.00000304	-0.00000139	-0.00000542	-0.00001007	-0.00001300	-0.00001558	-0.00001700	-0.00001883	-0.00002016	-0.00002028	-0.00002096	-0.00002013	-0.00001910	-0.00001684	-0.00001382	-0.00001218	-0.00000819	-0.00000574	-0.00000397	-0.00000171	0.00000061	0.00000384	0.00000615	0.00000868	0.00001054	0.00001141	0.00001239	0.00001374	0.00001533	0.00001841	0.00001943	0.00001824	0.00001494	0.00000916	0.00000395	-0.00000184	-0.00000748	-0.00001543	-0.00000935	-0.00000377	-0.00000182	-0.00000252	-0.00000273	-0.00000281	-0.00000055	-0.00000238	-0.00000610	-0.00001293	-0.00001586	-0.00001634	-0.00001535	-0.00001227	-0.00000981	-0.00000470	0.00000044	0.00000424	0.00000663	0.00000789	0.00000858	0.00000872	0.00000871	0.00000898	0.00000853	0.00001031	0.00001205	0.00001564	0.00001648	0.00001607	0.00001415	0.00000928	0.00000416	-0.00000198	-0.00000762	-0.00001174	-0.00001468	-0.00001584	-0.00001421	-0.00001230	-0.00001081	-0.00001061	-0.00001218	-0.00001442	-0.00001406	-0.00001393	-0.00001195	-0.00000916	-0.00000636	-0.00000356	-0.00000137	0.00000074	0.00000345	0.00000649	0.00000926	0.00001173	0.00001396	0.00001371	0.00001162	0.00000940	0.00000658	0.00000559	0.00000423	0.00000270	0.00000185	0.00000024	-0.00000107	0.00000113	0.00000410	0.00000520	0.00000407	0.00000115	-0.00000300	-0.00000789	-0.00001355	-0.00001627	-0.00001759	-0.00001792	-0.00001593	-0.00001467	-0.00001333	-0.00001139	-0.00000926	-0.00000575	-0.00000423	-0.00000063	0.00000224	0.00000530	0.00000778	0.00000903	0.00000941	0.00000840	0.00000690	0.00000615	0.00000617	0.00000895	0.00001173	0.00001480	0.00001724	0.00001809	0.00001636	0.00001208	0.00000548	-0.00000068	-0.00000729	-0.00001324	-0.00001869	-0.00002166	-0.00002320	-0.00002249	-0.00002181	-0.00002085	-0.00001875	-0.00001707	-0.00001396	-0.00001008	-0.00000518	-0.00000156	0.00000278	0.00000524	0.00000739	0.00000947	0.00001078	0.00001239	0.00001343	0.00001422	0.00001530	0.00001456	0.00001443	0.00001330	0.00001225	0.00000961
-0.00002433	-0.00001649	-0.00000908	0.00000115	0.00001152	0.00001955	0.00002810	0.00003333	0.00003776	0.00004124	0.00004442	0.00004590	0.00004683	0.00004557	0.00004323	0.00003978	0.00003437	0.00002921	0.00002268	0.00001590	0.00000872	0.00000090	-0.00000647	-0.00001408	-0.00002038	-0.00002740	-0.00003310	-0.00003861	-0.00004280	-0.00004590	-0.00004793	-0.00004915	-0.00004743	-0.00004542	-0.00004163	-0.00003647	-0.00003045	-0.00002324	-0.00001496	-0.00000605	0.00000308	0.00001091	0.00002035	0.00002749	0.00003408	0.00003929	0.00004381	0.00004468	0.00004521	0.00004400	0.00004004	0.00003544	0.00002870	0.00002205	0.00001467	0.00000692	-0.00000059	-0.00000819	-0.00001487	-0.00002157	-0.00002684	-0.00003169	-0.00003509	-0.00003638	-0.00003744	-0.00003836	-0.00003671	-0.00003335	-0.00003005	-0.00002546	-0.00001919	-0.00001228	-0.00000376	0.00000362	0.00001006	0.00001442	0.00001618	0.00001731	0.00001676	0.00001711	0.00001874	0.00002001	0.00002195	0.00002324	0.00002346	0.00002234	0.00002020	0.00001739	0.00001304	0.00000850	0.00000361	-0.00000125	-0.00000548	-0.00000938	-0.00001369	-0.00001599	-0.00001897	-0.00002044	-0.00002158	-0.00002200	-0.00002216	-0.00002003	-0.00002024	-0.00001722	-0.00001554	-0.00001255	-0.00000906	-0.00000521	-0.00000335	-0.00000054	0.00000232	0.00000457	0.00000733	0.00000969	0.00001266	0.00001446	0.00001492	0.00001502	0.00001508	0.00001612	0.00001681	0.00001796	0.00001716	0.00001338	0.00000802	0.00000106	-0.00000411	-0.00001134	-0.00001803	-0.00001113	-0.00000567	-0.00000478	-0.00000309	-0.00000228	-0.00000444	-0.00000140	-0.00000409	-0.00000604	-0.00001388	-0.00001698	-0.00001696	-0.00001377	-0.00001069	-0.00000425	0.00000089	0.00000617	0.00000913	0.00001133	0.00001127	0.00001106	0.00000947	0.00000849	0.00000818	0.00001083	0.00001240	0.00001563	0.00001678	0.00001779	0.00001518	0.00000953	0.00000115	-0.00000505	-0.00001039	-0.00001386	-0.00001494	-0.00001429	-0.00001583	-0.00001602	-0.00001544	-0.00001568	-0.00001524	-0.00001386	-0.00001283	-0.00001058	-0.00000856	-0.00000593	-0.00000371	-0.00000198	0.00000068	0.00000332	0.00000611	0.00000804	0.00001139	0.00001245	0.00001263	0.00001295	0.00001086	0.00000959	0.00000726	0.00000460	0.00000247	0.00000037	0.00000095	0.00000063	0.00000073	0.00000022	-0.00000034	-0.00000146	-0.00000107	-0.00000257	-0.00000442	-0.00000731	-0.00001101	-0.00001313	-0.00001471	-0.00001527	-0.00001372	-0.00001287	-0.00001117	-0.00000953	-0.00000764	-0.00000470	-0.00000150	0.00000159	0.00000417	0.00000649	0.00000805	0.00000874	0.00000883	0.00000843	0.00000861	0.00000852	0.00000750	0.00000734	0.00000688	0.00000637	0.00000536	0.00000537	0.00000600	0.00000757	0.00000713	0.00000596	0.00000301	-0.00000266	-0.00000854	-0.00001512	-0.00001989	-0.00002294	-0.00002413	-0.00002339	-0.00002028	-0.00001744	-0.00001513	-0.00001113	-0.00000710	-0.00000299	0.00000055	0.00000466	0.00000770	0.00001018	0.00001138	0.00001378	0.00001464	0.00001458	0.00001495	0.00001516	0.00001418	0.00001263	0.00001214	0.00001018	0.00000762
-0.00001778	-0.00001042	-0.00000140	0.00000813	0.00001784	0.00002557	0.00003165	0.00003670	0.00004104	0.00004580	0.00004633	0.00004692	0.00004601	0.00004418	0.00004085	0.00003734	0.00003177	0.00002581	0.00001821	0.00001053	0.00000360	-0.00000481	-0.00001257	-0.00001895	-0.00002548	-0.00003134	-0.00003712	-0.00004062	-0.00004415	-0.00004769	-0.00004834	-0.00004808	-0.00004674	-0.00004377	-0.00003869	-0.00003153	-0.00002486	-0.00001715	-0.00000969	0.00000029	0.00000866	0.00001714	0.00002428	0.00003117	0.00003801	0.00004254	0.00004535	0.00004694	0.00004542	0.00004248	0.00003779	0.00003261	0.00002500	0.00001785	0.00000962	0.00000278	-0.00000540	-0.00001347	-0.00001995	-0.00002713	-0.00003121	-0.00003496	-0.00003794	-0.00003915	-0.00003838	-0.00003707	-0.00003573	-0.00003169	-0.00002718	-0.00002230	-0.00001453	-0.00000798	-0.00000014	0.00000735	0.00001381	0.00001932	0.00002108	0.00002239	0.00002161	0.00002108	0.00002093	0.00002091	0.00002174	0.00002229	0.00002076	0.00001978	0.00001767	0.00001335	0.00000859	0.00000556	0.00000049	-0.00000355	-0.00000906	-0.00001310	-0.00001643	-0.00001900	-0.00002078	-0.00002246	-0.00002247	-0.00002195	-0.00002172	-0.00002029	-0.00001849	-0.00001637	-0.00001299	-0.00001030	-0.00000666	-0.00000342	0.00000063	0.00000342	0.00000556	0.00000804	0.00001072	0.00001215	0.00001525	0.00001723	0.00001796	0.00001749	0.00001688	0.00001582	0.00001534	0.00001529	0.00001382	0.00001089	0.00000600	-0.00000109	-0.00000662	-0.00001368	-0.00002180	-0.00001535	-0.00000787	-0.00000363	-0.00000315	-0.00000201	-0.00000391	-0.00000204	-0.00000548	-0.00000503	-0.00001289	-0.00001602	-0.00001460	-0.00001061	-0.00000564	-0.00000010	0.00000525	0.00000993	0.00001256	0.00001371	0.00001404	0.00001218	0.00000993	0.00000915	0.00000871	0.00000969	0.00001297	0.00001540	0.00001640	0.00001567	0.00001252	0.00000586	-0.00000148	-0.00000994	-0.00001560	-0.00001833	-0.00001869	-0.00001733	-0.00001695	-0.00001757	-0.00001708	-0.00001766	-0.00001591	-0.00001354	-0.00001138	-0.00000700	-0.00000487	-0.00000170	0.00000111	0.00000320	0.00000500	0.00000689	0.00000926	0.00001212	0.00001444	0.00001484	0.00001388	0.00001183	0.00000881	0.00000733	0.00000483	0.00000238	-0.00000016	-0.00000223	-0.00000319	-0.00000259	-0.00000270	-0.00000305	-0.00000386	-0.00000432	-0.00000443	-0.00000491	-0.00000677	-0.00000863	-0.00001176	-0.00001317	-0.00001400	-0.00001266	-0.00001198	-0.00001000	-0.00000830	-0.00000617	-0.00000346	-0.00000022	0.00000280	0.00000531	0.00000790	0.00000981	0.00000950	0.00000947	0.00000852	0.00000863	0.00000707	0.00000711	0.00000688	0.00000486	0.00000280	0.00000139	-0.00000001	-0.00000087	-0.00000010	0.00000089	0.00000387	0.00000407	0.00000227	-0.00000137	-0.00000525	-0.00001086	-0.00001559	-0.00001934	-0.00002158	-0.00002117	-0.00001878	-0.00001612	-0.00001276	-0.00001017	-0.00000604	-0.00000184	0.00000193	0.00000514	0.00000805	0.00001107	0.00001160	0.00001368	0.00001483	0.00001504	0.00001395	0.00001326	0.00001305	0.00001215	0.00001044	0.00000813	0.00000628
-0.00000948	-0.00000246	0.00000514	0.00001373	0.00002285	0.00003142	0.00003587	0.00004048	0.00004436	0.00004611	0.00004665	0.00004605	0.00004490	0.00004200	0.00003769	0.00003275	0.00002675	0.00002003	0.00001263	0.00000482	-0.00000334	-0.00001136	-0.00001886	-0.00002539	-0.00003169	-0.00003590	-0.00004057	-0.00004429	-0.00004658	-0.00004769	-0.00004829	-0.00004635	-0.00004460	-0.00004024	-0.00003515	-0.00002731	-0.00001946	-0.00001146	-0.00000271	0.00000616	0.00001483	0.00002153	0.00002980	0.00003563	0.00004129	0.00004554	0.00004654	0.00004620	0.00004394	0.00004054	0.00003454	0.00002786	0.00002108	0.00001348	0.00000421	-0.00000227	-0.00001065	-0.00001832	-0.00002525	-0.00003068	-0.00003433	-0.00003817	-0.00003973	-0.00004070	-0.00003953	-0.00003761	-0.00003391	-0.00002994	-0.00002423	-0.00001926	-0.00001137	-0.00000476	0.00000342	0.00001081	0.00001740	0.00002231	0.00002564	0.00002726	0.00002664	0.00002423	0.00002272	0.00002135	0.00002095	0.00002091	0.00001945	0.00001761	0.00001432	0.00001017	0.00000546	0.00000110	-0.00000400	-0.00000736	-0.00001126	-0.00001609	-0.00001822	-0.00002193	-0.00002284	-0.00002296	-0.00002315	-0.00002342	-0.00002175	-0.00001947	-0.00001732	-0.00001482	-0.00001249	-0.00000885	-0.00000515	-0.00000196	0.00000175	0.00000546	0.00000874	0.00001141	0.00001299	0.00001492	0.00001682	0.00001896	0.00002098	0.00002033	0.00001908	0.00001731	0.00001460	0.00001230	0.00001003	0.00000746	0.00000437	-0.00000149	-0.00000754	-0.00001379	-0.00002146	-0.00001942	-0.00001027	-0.00000562	-0.00000529	-0.00000430	-0.00000284	-0.00000539	-0.00000520	-0.00000534	-0.00001141	-0.00001494	-0.00001235	-0.00000791	-0.00000320	0.00000361	0.00000928	0.00001260	0.00001635	0.00001693	0.00001511	0.00001437	0.00001168	0.00000990	0.00000912	0.00001120	0.00001307	0.00001483	0.00001625	0.00001394	0.00001015	0.00000291	-0.00000608	-0.00001296	-0.00001928	-0.00002136	-0.00002123	-0.00001913	-0.00001811	-0.00001796	-0.00001894	-0.00001909	-0.00001690	-0.00001435	-0.00001034	-0.00000601	-0.00000112	0.00000235	0.00000479	0.00000682	0.00000878	0.00001116	0.00001253	0.00001558	0.00001694	0.00001671	0.00001378	0.00001074	0.00000813	0.00000521	0.00000272	0.00000032	-0.00000184	-0.00000361	-0.00000538	-0.00000522	-0.00000588	-0.00000620	-0.00000724	-0.00000841	-0.00000919	-0.00000881	-0.00000909	-0.00000968	-0.00001064	-0.00001197	-0.00001195	-0.00001095	-0.00000982	-0.00000767	-0.00000510	-0.00000238	0.00000032	0.00000352	0.00000642	0.00000933	0.00001024	0.00001176	0.00001107	0.00001010	0.00000871	0.00000739	0.00000748	0.00000698	0.00000584	0.00000413	0.00000125	-0.00000230	-0.00000517	-0.00000686	-0.00000694	-0.00000581	-0.00000277	-0.00000038	0.00000114	0.00000076	-0.00000236	-0.00000523	-0.00000943	-0.00001332	-0.00001647	-0.00001798	-0.00001643	-0.00001491	-0.00001126	-0.00000868	-0.00000459	-0.00000192	0.00000075	0.00000401	0.00000721	0.00001031	0.00001247	0.00001331	0.00001438	0.00001392	0.00001345	0.00001257	0.00001176	0.00001004	0.00000842	0.00000599	0.00000402
-0.00000088	0.00000507	0.00001158	0.00002003	0.00002629	0.00003359	0.00003947	0.00004443	0.00004605	0.00004767	0.00004763	0.00004607	0.00004229	0.00003916	0.00003480	0.00002879	0.00002217	0.00001542	0.00000786	-0.00000099	-0.00000786	-0.00001583	-0.00002337	-0.00003044	-0.00003537	-0.00004058	-0.00004367	-0.00004576	-0.00004734	-0.00004800	-0.00004680	-0.00004528	-0.00004207	-0.00003712	-0.00003096	-0.00002325	-0.00001566	-0.00000588	0.00000337	0.00001203	0.00002019	0.00002850	0.00003422	0.00003981	0.00004350	0.00004667	0.00004711	0.00004637	0.00004341	0.00003885	0.00003180	0.00002464	0.00001668	0.00000883	0.00000046	-0.00000907	-0.00001609	-0.00002369	-0.00002927	-0.00003296	-0.00003740	-0.00004003	-0.00004086	-0.00004013	-0.00003921	-0.00003630	-0.00003246	-0.00002751	-0.00002229	-0.00001548	-0.00000888	-0.00000066	0.00000609	0.00001358	0.00001954	0.00002518	0.00002873	0.00003034	0.00002943	0.00002799	0.00002491	0.00002233	0.00002129	0.00001911	0.00001697	0.00001471	0.00001074	0.00000594	0.00000209	-0.00000238	-0.00000702	-0.00000992	-0.00001478	-0.00001778	-0.00001971	-0.00002250	-0.00002416	-0.00002455	-0.00002405	-0.00002243	-0.00002150	-0.00001947	-0.00001611	-0.00001325	-0.00001087	-0.00000772	-0.00000422	0.00000029	0.00000343	0.00000685	0.00001093	0.00001311	0.00001547	0.00001633	0.00001853	0.00002056	0.00002183	0.00002160	0.00002003	0.00001820	0.00001459	0.00001096	0.00000719	0.00000529	0.00000174	-0.00000264	-0.00000833	-0.00001356	-0.00002013	-0.00002420	-0.00001114	-0.00000680	-0.00000715	-0.00000214	-0.00000080	-0.00000303	-0.00000447	-0.00000472	-0.00000748	-0.00001190	-0.00001118	-0.00000729	-0.00000170	0.00000572	0.00001058	0.00001417	0.00001773	0.00001743	0.00001726	0.00001502	0.00001251	0.00001011	0.00001015	0.00001028	0.00001353	0.00001467	0.00001528	0.00001357	0.00000866	0.00000114	-0.00000725	-0.00001481	-0.00002096	-0.00002345	-0.00002292	-0.00002121	-0.00001889	-0.00001813	-0.00001903	-0.00001915	-0.00001832	-0.00001549	-0.00001080	-0.00000537	0.00000096	0.00000535	0.00000790	0.00000977	0.00001099	0.00001264	0.00001575	0.00001742	0.00001780	0.00001748	0.00001522	0.00001165	0.00000714	0.00000415	0.00000151	-0.00000048	-0.00000314	-0.00000491	-0.00000706	-0.00000815	-0.00000869	-0.00000915	-0.00000971	-0.00000955	-0.00001023	-0.00001026	-0.00001081	-0.00001034	-0.00001057	-0.00001110	-0.00001159	-0.00000947	-0.00000848	-0.00000515	-0.00000310	0.00000097	0.00000351	0.00000669	0.00000940	0.00001176	0.00001252	0.00001374	0.00001315	0.00001185	0.00000936	0.00000864	0.00000575	0.00000512	0.00000457	0.00000210	-0.00000054	-0.00000548	-0.00000916	-0.00001131	-0.00001273	-0.00001259	-0.00000992	-0.00000513	-0.00000216	0.00000040	0.00000039	-0.00000130	-0.00000361	-0.00000701	-0.00001022	-0.00001165	-0.00001278	-0.00001066	-0.00000927	-0.00000617	-0.00000370	-0.00000066	0.00000171	0.00000422	0.00000762	0.00000918	0.00001095	0.00001266	0.00001383	0.00001325	0.00001263	0.00001145	0.00000953	0.00000786	0.00000601	0.00000456	0.00000195
0.00000734	0.00001401	0.00002023	0.00002571	0.00003293	0.00003763	0.00004270	0.00004551	0.00004761	0.00004660	0.00004636	0.00004410	0.00003953	0.00003516	0.00002953	0.00002225	0.00001594	0.00000956	0.00000231	-0.00000644	-0.00001408	-0.00002120	-0.00002821	-0.00003503	-0.00003959	-0.00004350	-0.00004597	-0.00004738	-0.00004730	-0.00004676	-0.00004566	-0.00004283	-0.00003782	-0.00003256	-0.00002527	-0.00001915	-0.00001056	-0.00000130	0.00000857	0.00001684	0.00002526	0.00003198	0.00003741	0.00004242	0.00004565	0.00004803	0.00004738	0.00004546	0.00004160	0.00003517	0.00002925	0.00002081	0.00001261	0.00000378	-0.00000381	-0.00001254	-0.00001912	-0.00002564	-0.00003282	-0.00003696	-0.00004011	-0.00004067	-0.00004217	-0.00004071	-0.00003806	-0.00003459	-0.00003064	-0.00002593	-0.00001853	-0.00001231	-0.00000521	0.00000201	0.00000983	0.00001662	0.00002138	0.00002733	0.00003009	0.00003179	0.00003142	0.00002986	0.00002690	0.00002464	0.00002090	0.00001780	0.00001565	0.00001155	0.00000806	0.00000399	-0.00000151	-0.00000604	-0.00001039	-0.00001302	-0.00001722	-0.00001992	-0.00002179	-0.00002368	-0.00002474	-0.00002455	-0.00002396	-0.00002287	-0.00001978	-0.00001784	-0.00001541	-0.00001232	-0.00000851	-0.00000534	-0.00000240	0.00000147	0.00000516	0.00000935	0.00001227	0.00001521	0.00001731	0.00001900	0.00002063	0.00002073	0.00002147	0.00002282	0.00002162	0.00001852	0.00001408	0.00000845	0.00000494	0.00000072	-0.00000130	-0.00000500	-0.00000870	-0.00001439	-0.00001908	-0.00002450	-0.00001854	-0.00000868	-0.00000436	-0.00000413	-0.00000550	-0.00000162	-0.00000599	-0.00000545	-0.00000466	-0.00000922	-0.00000893	-0.00000530	0.00000127	0.00000801	0.00001295	0.00001701	0.00001918	0.00001981	0.00001827	0.00001593	0.00001406	0.00001172	0.00001017	0.00001059	0.00001170	0.00001241	0.00001263	0.00001120	0.00000623	-0.00000077	-0.00000945	-0.00001736	-0.00002243	-0.00002604	-0.00002509	-0.00002387	-0.00002186	-0.00001983	-0.00001865	-0.00001780	-0.00001775	-0.00001466	-0.00001009	-0.00000355	0.00000262	0.00000763	0.00001081	0.00001349	0.00001484	0.00001644	0.00001822	0.00001925	0.00001899	0.00001789	0.00001489	0.00001252	0.00000737	0.00000280	-0.00000026	-0.00000198	-0.00000416	-0.00000614	-0.00000878	-0.00001066	-0.00001240	-0.00001254	-0.00001283	-0.00001322	-0.00001261	-0.00001240	-0.00001199	-0.00001113	-0.00001063	-0.00001053	-0.00000960	-0.00000900	-0.00000601	-0.00000324	0.00000047	0.00000305	0.00000720	0.00000993	0.00001262	0.00001356	0.00001560	0.00001605	0.00001448	0.00001256	0.00000993	0.00000756	0.00000475	0.00000342	0.00000282	0.00000065	-0.00000240	-0.00000695	-0.00001203	-0.00001523	-0.00001697	-0.00001750	-0.00001448	-0.00001134	-0.00000634	-0.00000221	-0.00000030	0.00000041	0.00000017	-0.00000128	-0.00000338	-0.00000622	-0.00000753	-0.00000692	-0.00000623	-0.00000292	-0.00000090	0.00000142	0.00000321	0.00000487	0.00000729	0.00000798	0.00000961	0.00001084	0.00001097	0.00001121	0.00000972	0.00000897	0.00000765	0.00000572	0.00000372	0.00000156	-0.00000013
0.00001581	0.00002261	0.00002810	0.00003252	0.00003778	0.00004120	0.00004468	0.00004622	0.00004698	0.00004624	0.00004445	0.00004096	0.00003612	0.00002986	0.00002335	0.00001652	0.00000973	0.00000286	-0.00000510	-0.00001325	-0.00002160	-0.00002699	-0.00003425	-0.00003940	-0.00004327	-0.00004611	-0.00004788	-0.00004872	-0.00004789	-0.00004644	-0.00004336	-0.00003852	-0.00003310	-0.00002649	-0.00001940	-0.00001152	-0.00000294	0.00000629	0.00001515	0.00002389	0.00003109	0.00003857	0.00004184	0.00004651	0.00004747	0.00004817	0.00004621	0.00004242	0.00003651	0.00003087	0.00002331	0.00001457	0.00000538	-0.00000314	-0.00001034	-0.00001753	-0.00002590	-0.00003209	-0.00003641	-0.00004013	-0.00004212	-0.00004194	-0.00004100	-0.00003917	-0.00003654	-0.00003214	-0.00002694	-0.00002068	-0.00001443	-0.00000697	0.00000089	0.00000755	0.00001421	0.00001975	0.00002516	0.00002935	0.00003137	0.00003260	0.00003261	0.00003106	0.00002802	0.00002419	0.00002028	0.00001721	0.00001294	0.00000910	0.00000468	0.00000003	-0.00000506	-0.00000988	-0.00001477	-0.00001823	-0.00002001	-0.00002191	-0.00002366	-0.00002541	-0.00002502	-0.00002485	-0.00002364	-0.00002145	-0.00001911	-0.00001622	-0.00001290	-0.00000902	-0.00000615	-0.00000263	0.00000157	0.00000451	0.00000842	0.00001134	0.00001354	0.00001662	0.00001939	0.00002019	0.00002069	0.00002086	0.00002194	0.00002056	0.00002030	0.00001766	0.00001324	0.00000761	0.00000237	-0.00000240	-0.00000549	-0.00000738	-0.00001082	-0.00001512	-0.00002058	-0.00002474	-0.00002389	-0.00000844	-0.00000689	-0.00000457	-0.00000181	-0.00000070	-0.00000216	-0.00000417	-0.00000387	-0.00000477	-0.00000616	-0.00000265	0.00000291	0.00000940	0.00001520	0.00001959	0.00002110	0.00002074	0.00002040	0.00001757	0.00001518	0.00001204	0.00000973	0.00000924	0.00000896	0.00000953	0.00000947	0.00000810	0.00000359	-0.00000190	-0.00001062	-0.00001675	-0.00002306	-0.00002647	-0.00002761	-0.00002621	-0.00002266	-0.00002009	-0.00001696	-0.00001720	-0.00001665	-0.00001376	-0.00000992	-0.00000353	0.00000402	0.00000893	0.00001250	0.00001533	0.00001732	0.00001882	0.00002082	0.00002101	0.00002039	0.00001927	0.00001660	0.00001153	0.00000684	0.00000190	-0.00000174	-0.00000389	-0.00000662	-0.00000812	-0.00000927	-0.00001172	-0.00001426	-0.00001583	-0.00001703	-0.00001702	-0.00001523	-0.00001442	-0.00001401	-0.00001265	-0.00001075	-0.00000925	-0.00000782	-0.00000554	-0.00000370	-0.00000071	0.00000260	0.00000592	0.00000957	0.00001259	0.00001551	0.00001617	0.00001784	0.00001769	0.00001765	0.00001406	0.00001029	0.00000704	0.00000405	0.00000210	0.00000111	-0.00000060	-0.00000402	-0.00000823	-0.00001297	-0.00001785	-0.00002099	-0.00002229	-0.00002183	-0.00001805	-0.00001277	-0.00000745	-0.00000257	0.00000116	0.00000322	0.00000383	0.00000269	0.00000167	0.00000064	-0.00000081	-0.00000047	-0.00000031	0.00000110	0.00000234	0.00000472	0.00000548	0.00000623	0.00000705	0.00000824	0.00000938	0.00000858	0.00000832	0.00000746	0.00000641	0.00000498	0.00000282	0.00000123	-0.00000156	-0.00000290
0.00002348	0.00003110	0.00003634	0.00004248	0.00004464	0.00004713	0.00004642	0.00004605	0.00004514	0.00004222	0.00003957	0.00003474	0.00002905	0.00002358	0.00001708	0.00000903	0.00000245	-0.00000481	-0.00001287	-0.00002191	-0.00002823	-0.00003418	-0.00003890	-0.00004330	-0.00004622	-0.00004853	-0.00004861	-0.00004821	-0.00004658	-0.00004349	-0.00003947	-0.00003475	-0.00002841	-0.00002052	-0.00001095	-0.00000143	0.00000774	0.00001672	0.00002564	0.00003354	0.00003964	0.00004501	0.00004770	0.00004852	0.00004742	0.00004535	0.00004216	0.00003623	0.00003010	0.00002242	0.00001426	0.00000484	-0.00000357	-0.00001194	-0.00001970	-0.00002754	-0.00003366	-0.00003720	-0.00003973	-0.00004171	-0.00004231	-0.00004066	-0.00003855	-0.00003588	-0.00003072	-0.00002522	-0.00002018	-0.00001292	-0.00000652	0.00000050	0.00000714	0.00001403	0.00001892	0.00002508	0.00002850	0.00003036	0.00003152	0.00003170	0.00003012	0.00002748	0.00002578	0.00002273	0.00001949	0.00001578	0.00001053	0.00000473	-0.00000343	-0.00000744	-0.00001264	-0.00001713	-0.00001952	-0.00002080	-0.00002300	-0.00002436	-0.00002474	-0.00002448	-0.00002360	-0.00002114	-0.00001925	-0.00001715	-0.00001493	-0.00001175	-0.00000804	-0.00000472	-0.00000142	0.00000220	0.00000497	0.00000732	0.00001028	0.00001373	0.00001659	0.00001752	0.00001873	0.00001867	0.00001784	0.00001742	0.00001790	0.00001728	0.00001543	0.00001187	0.00000765	0.00000374	-0.00000034	-0.00000282	-0.00000544	-0.00000776	-0.00001001	-0.00001496	-0.00001914	-0.00002332	-0.00002673	-0.00001545	-0.00001113	-0.00000536	-0.00000687	-0.00000220	-0.00000248	-0.00000181	-0.00000434	-0.00000210	-0.00000082	0.00000065	0.00000487	0.00000979	0.00001418	0.00001775	0.00002001	0.00002215	0.00002173	0.00001917	0.00001549	0.00001224	0.00000923	0.00000586	0.00000345	0.00000206	0.00000244	0.00000191	0.00000056	-0.00000305	-0.00000682	-0.00001133	-0.00001750	-0.00002271	-0.00002695	-0.00002719	-0.00002452	-0.00002039	-0.00001693	-0.00001487	-0.00001335	-0.00001141	-0.00000830	-0.00000340	0.00000287	0.00000875	0.00001459	0.00001697	0.00002017	0.00002055	0.00002038	0.00002018	0.00001949	0.00001850	0.00001672	0.00001298	0.00000828	0.00000257	-0.00000230	-0.00000554	-0.00000852	-0.00001121	-0.00001335	-0.00001538	-0.00001713	-0.00001810	-0.00001770	-0.00001521	-0.00001340	-0.00001146	-0.00001163	-0.00001204	-0.00001184	-0.00001108	-0.00000963	-0.00000720	-0.00000319	0.00000246	0.00000611	0.00000919	0.00001233	0.00001583	0.00001765	0.00001955	0.00001952	0.00001945	0.00001820	0.00001480	0.00001137	0.00000742	0.00000311	0.00000010	-0.00000181	-0.00000351	-0.00000633	-0.00000958	-0.00001422	-0.00001908	-0.00002370	-0.00002622	-0.00002725	-0.00002299	-0.00001819	-0.00001068	-0.00000516	0.00000084	0.00000437	0.00000705	0.00000730	0.00000713	0.00000546	0.00000437	0.00000429	0.00000481	0.00000531	0.00000639	0.00000680	0.00000678	0.00000672	0.00000709	0.00000727	0.00000703	0.00000675	0.00000576	0.00000476	0.00000403	0.00000228	-0.00000021	-0.00000264	-0.00000386	-0.00000589
0.00002973	0.00003660	0.00004255	0.00004607	0.00004895	0.00004885	0.00004816	0.00004517	0.00004247	0.00003849	0.00003418	0.00002793	0.00002290	0.00001640	0.00000895	0.00000195	-0.00000520	-0.00001306	-0.00001956	-0.00002660	-0.00003306	-0.00003892	-0.00004365	-0.00004675	-0.00004802	-0.00004901	-0.00004811	-0.00004660	-0.00004341	-0.00003964	-0.00003405	-0.00002803	-0.00002015	-0.00001230	-0.00000385	0.00000679	0.00001592	0.00002401	0.00003204	0.00003888	0.00004392	0.00004733	0.00004873	0.00004834	0.00004570	0.00004265	0.00003742	0.00003016	0.00002331	0.00001495	0.00000626	-0.00000210	-0.00001094	-0.00001976	-0.00002698	-0.00003314	-0.00003812	-0.00003937	-0.00004141	-0.00004179	-0.00004046	-0.00003889	-0.00003554	-0.00003135	-0.00002600	-0.00001949	-0.00001305	-0.00000633	0.00000117	0.00000722	0.00001337	0.00001844	0.00002260	0.00002650	0.00002907	0.00003087	0.00003155	0.00002952	0.00002886	0.00002651	0.00002350	0.00002058	0.00001673	0.00001103	0.00000464	-0.00000218	-0.00000800	-0.00001345	-0.00001790	-0.00002063	-0.00002298	-0.00002492	-0.00002542	-0.00002408	-0.00002443	-0.00002252	-0.00001970	-0.00001799	-0.00001475	-0.00001376	-0.00001052	-0.00000770	-0.00000476	-0.00000084	0.00000209	0.00000509	0.00000727	0.00000931	0.00001250	0.00001617	0.00001678	0.00001829	0.00001737	0.00001696	0.00001608	0.00001601	0.00001568	0.00001394	0.00001140	0.00000653	0.00000337	0.00000080	-0.00000222	-0.00000425	-0.00000529	-0.00000762	-0.00001106	-0.00001541	-0.00002009	-0.00002474	-0.00002691	-0.00001810	-0.00001259	-0.00000470	-0.00000324	-0.00000326	-0.00000016	-0.00000114	-0.00000285	-0.00000078	0.00000209	0.00000455	0.00000809	0.00001104	0.00001330	0.00001570	0.00001816	0.00001983	0.00002043	0.00001889	0.00001657	0.00001332	0.00000738	0.00000443	0.00000105	-0.00000190	-0.00000367	-0.00000595	-0.00000538	-0.00000568	-0.00000718	-0.00000961	-0.00001332	-0.00001720	-0.00002008	-0.00002233	-0.00002324	-0.00002239	-0.00001964	-0.00001620	-0.00001175	-0.00000660	-0.00000306	0.00000147	0.00000437	0.00000859	0.00001247	0.00001580	0.00001968	0.00002048	0.00002107	0.00002040	0.00001788	0.00001580	0.00001367	0.00001047	0.00000773	0.00000408	0.00000032	-0.00000506	-0.00001056	-0.00001673	-0.00002144	-0.00002195	-0.00002110	-0.00001828	-0.00001304	-0.00000883	-0.00000695	-0.00000660	-0.00000937	-0.00001068	-0.00001326	-0.00001406	-0.00001204	-0.00000836	-0.00000378	0.00000173	0.00000798	0.00001198	0.00001582	0.00001710	0.00001879	0.00001939	0.00002049	0.00001894	0.00001623	0.00001354	0.00001121	0.00000751	0.00000482	0.00000089	-0.00000319	-0.00000576	-0.00001046	-0.00001368	-0.00001713	-0.00002164	-0.00002342	-0.00002533	-0.00002451	-0.00002165	-0.00001613	-0.00000879	-0.00000350	0.00000229	0.00000562	0.00000659	0.00000643	0.00000559	0.00000479	0.00000501	0.00000525	0.00000700	0.00000803	0.00000925	0.00000837	0.00000750	0.00000765	0.00000698	0.00000667	0.00000586	0.00000542	0.00000309	0.00000354	0.00000151	0.00000007	-0.00000219	-0.00000428	-0.00000680	-0.00000824
0.00003610	0.00004096	0.00004600	0.00005053	0.00005141	0.00005097	0.00004777	0.00004407	0.00003948	0.00003413	0.00002791	0.00002196	0.00001499	0.00000796	0.00000151	-0.00000632	-0.00001359	-0.00002047	-0.00002750	-0.00003320	-0.00003909	-0.00004330	-0.00004619	-0.00004780	-0.00004911	-0.00004818	-0.00004625	-0.00004185	-0.00003768	-0.00003366	-0.00002759	-0.00002081	-0.00001328	-0.00000412	0.00000420	0.00001372	0.00002356	0.00003156	0.00003724	0.00004333	0.00004683	0.00004903	0.00004865	0.00004730	0.00004247	0.00003623	0.00003065	0.00002360	0.00001433	0.00000707	-0.00000148	-0.00001043	-0.00001877	-0.00002597	-0.00003156	-0.00003778	-0.00004034	-0.00004247	-0.00004235	-0.00004148	-0.00003889	-0.00003715	-0.00003159	-0.00002544	-0.00001976	-0.00001296	-0.00000700	0.00000024	0.00000758	0.00001413	0.00001923	0.00002256	0.00002521	0.00002833	0.00002973	0.00003026	0.00002989	0.00002824	0.00002640	0.00002480	0.00002181	0.00001833	0.00001277	0.00000630	-0.00000109	-0.00000662	-0.00001191	-0.00001714	-0.00002041	-0.00002373	-0.00002585	-0.00002737	-0.00002592	-0.00002433	-0.00002281	-0.00002056	-0.00001802	-0.00001559	-0.00001303	-0.00001003	-0.00000705	-0.00000400	-0.00000093	0.00000251	0.00000542	0.00000699	0.00000971	0.00001136	0.00001420	0.00001619	0.00001764	0.00001771	0.00001677	0.00001527	0.00001437	0.00001435	0.00001395	0.00001222	0.00000875	0.00000496	0.00000030	-0.00000327	-0.00000494	-0.00000653	-0.00000766	-0.00000990	-0.00001306	-0.00001586	-0.00002006	-0.00002285	-0.00002496	-0.00001420	-0.00001044	-0.00000429	-0.00000305	-0.00000262	0.00000068	-0.00000056	-0.00000115	0.00000117	0.00000384	0.00000661	0.00000988	0.00001293	0.00001484	0.00001617	0.00001863	0.00001930	0.00001891	0.00001832	0.00001444	0.00001069	0.00000610	0.00000107	-0.00000221	-0.00000457	-0.00000542	-0.00000595	-0.00000644	-0.00000810	-0.00000864	-0.00001173	-0.00001533	-0.00001885	-0.00002093	-0.00002175	-0.00002108	-0.00001920	-0.00001679	-0.00001357	-0.00000917	-0.00000456	-0.00000025	0.00000304	0.00000617	0.00001002	0.00001468	0.00001797	0.00002075	0.00002079	0.00002099	0.00001851	0.00001722	0.00001389	0.00001169	0.00000892	0.00000508	0.00000084	-0.00000334	-0.00000806	-0.00001322	-0.00001770	-0.00002103	-0.00002222	-0.00002046	-0.00001686	-0.00001229	-0.00000798	-0.00000668	-0.00000775	-0.00001031	-0.00001212	-0.00001339	-0.00001261	-0.00001048	-0.00000622	-0.00000081	0.00000539	0.00001014	0.00001422	0.00001703	0.00001882	0.00001946	0.00002014	0.00001944	0.00001799	0.00001593	0.00001259	0.00000892	0.00000578	0.00000221	-0.00000168	-0.00000459	-0.00000779	-0.00001131	-0.00001444	-0.00001874	-0.00002310	-0.00002636	-0.00002747	-0.00002699	-0.00002269	-0.00001742	-0.00001020	-0.00000318	0.00000334	0.00000762	0.00000931	0.00000895	0.00000804	0.00000793	0.00000799	0.00000931	0.00001015	0.00001085	0.00001100	0.00001017	0.00000894	0.00000721	0.00000617	0.00000558	0.00000398	0.00000370	0.00000269	0.00000123	-0.00000000	-0.00000248	-0.00000445	-0.00000703	-0.00000734	-0.00000966
0.00004150	0.00004650	0.00005086	0.00005202	0.00005145	0.00004949	0.00004529	0.00003969	0.00003310	0.00002719	0.00001978	0.00001256	0.00000614	-0.00000106	-0.00000906	-0.00001598	-0.00002213	-0.00002826	-0.00003307	-0.00003951	-0.00004347	-0.00004592	-0.00004822	-0.00004898	-0.00004768	-0.00004520	-0.00004209	-0.00003692	-0.00003178	-0.00002547	-0.00001947	-0.00001210	-0.00000349	0.00000460	0.00001407	0.00002193	0.00003070	0.00003777	0.00004271	0.00004706	0.00004917	0.00004963	0.00004638	0.00004254	0.00003680	0.00003044	0.00002346	0.00001542	0.00000697	-0.00000108	-0.00001095	-0.00001849	-0.00002640	-0.00003244	-0.00003729	-0.00004054	-0.00004251	-0.00004280	-0.00004123	-0.00003898	-0.00003576	-0.00003127	-0.00002650	-0.00001991	-0.00001313	-0.00000702	0.00000073	0.00000722	0.00001392	0.00001905	0.00002369	0.00002605	0.00002803	0.00002907	0.00002970	0.00002880	0.00002722	0.00002559	0.00002300	0.00002041	0.00001778	0.00001410	0.00000863	0.00000179	-0.00000416	-0.00001059	-0.00001666	-0.00002028	-0.00002422	-0.00002593	-0.00002803	-0.00002795	-0.00002600	-0.00002398	-0.00002091	-0.00001866	-0.00001517	-0.00001191	-0.00000841	-0.00000571	-0.00000336	-0.00000039	0.00000268	0.00000559	0.00000820	0.00001090	0.00001180	0.00001346	0.00001388	0.00001674	0.00001735	0.00001709	0.00001567	0.00001377	0.00001187	0.00001140	0.00001198	0.00000997	0.00000752	0.00000318	-0.00000175	-0.00000582	-0.00000798	-0.00001010	-0.00001084	-0.00001288	-0.00001401	-0.00001614	-0.00001858	-0.00002099	-0.00002186	-0.00000943	-0.00000964	-0.00000350	-0.00000202	-0.00000319	0.00000042	0.00000029	-0.00000065	0.00000105	0.00000571	0.00000841	0.00001202	0.00001367	0.00001584	0.00001702	0.00001768	0.00001886	0.00001785	0.00001537	0.00001146	0.00000768	0.00000240	-0.00000126	-0.00000419	-0.00000566	-0.00000705	-0.00000719	-0.00000858	-0.00001020	-0.00001080	-0.00001388	-0.00001648	-0.00001910	-0.00002130	-0.00002055	-0.00001807	-0.00001535	-0.00001376	-0.00000927	-0.00000569	-0.00000161	0.00000111	0.00000399	0.00000808	0.00001129	0.00001460	0.00001798	0.00002028	0.00002102	0.00001910	0.00001780	0.00001422	0.00001318	0.00000943	0.00000640	0.00000321	-0.00000136	-0.00000518	-0.00001003	-0.00001369	-0.00001868	-0.00002060	-0.00002160	-0.00001962	-0.00001530	-0.00001110	-0.00000757	-0.00000599	-0.00000721	-0.00001024	-0.00001279	-0.00001351	-0.00001214	-0.00000874	-0.00000352	0.00000179	0.00000708	0.00001241	0.00001594	0.00001793	0.00001955	0.00001974	0.00001897	0.00001874	0.00001702	0.00001431	0.00001102	0.00000717	0.00000281	0.00000081	-0.00000252	-0.00000569	-0.00000905	-0.00001181	-0.00001475	-0.00001901	-0.00002265	-0.00002623	-0.00002862	-0.00002813	-0.00002484	-0.00001866	-0.00001200	-0.00000312	0.00000409	0.00000884	0.00001147	0.00001154	0.00001161	0.00001142	0.00001156	0.00001162	0.00001186	0.00001232	0.00001250	0.00001006	0.00000826	0.00000702	0.00000527	0.00000429	0.00000280	0.00000165	0.00000046	-0.00000098	-0.00000218	-0.00000485	-0.00000688	-0.00000886	-0.00001037	-0.00001170
0.00004585	0.00004875	0.00005112	0.00005236	0.00005113	0.00004815	0.00004222	0.00003479	0.00002836	0.00001926	0.00001203	0.00000497	-0.00000264	-0.00001061	-0.00001618	-0.00002339	-0.00002861	-0.00003444	-0.00003871	-0.00004317	-0.00004582	-0.00004778	-0.00004859	-0.00004817	-0.00004520	-0.00004185	-0.00003690	-0.00003162	-0.00002467	-0.00001876	-0.00001087	-0.00000317	0.00000479	0.00001334	0.00002095	0.00003026	0.00003637	0.00004221	0.00004623	0.00004831	0.00004846	0.00004735	0.00004359	0.00003788	0.00003186	0.00002422	0.00001548	0.00000723	-0.00000130	-0.00001010	-0.00001757	-0.00002513	-0.00003217	-0.00003680	-0.00004079	-0.00004306	-0.00004376	-0.00004244	-0.00004002	-0.00003544	-0.00003165	-0.00002661	-0.00002024	-0.00001370	-0.00000674	-0.00000011	0.00000682	0.00001289	0.00001994	0.00002386	0.00002711	0.00002890	0.00002923	0.00002874	0.00002750	0.00002583	0.00002353	0.00002155	0.00001928	0.00001659	0.00001304	0.00000969	0.00000492	-0.00000229	-0.00000954	-0.00001407	-0.00001860	-0.00002391	-0.00002635	-0.00002813	-0.00002847	-0.00002745	-0.00002593	-0.00002292	-0.00001961	-0.00001566	-0.00001218	-0.00000868	-0.00000588	-0.00000273	-0.00000039	0.00000326	0.00000589	0.00000980	0.00001105	0.00001279	0.00001286	0.00001465	0.00001471	0.00001560	0.00001693	0.00001605	0.00001373	0.00001173	0.00001007	0.00000897	0.00000873	0.00000671	0.00000421	-0.00000027	-0.00000460	-0.00000881	-0.00001164	-0.00001311	-0.00001393	-0.00001432	-0.00001438	-0.00001516	-0.00001690	-0.00001830	-0.00001705	-0.00000635	-0.00000759	-0.00000244	-0.00000220	-0.00000139	0.00000120	0.00000028	0.00000036	0.00000128	0.00000758	0.00001075	0.00001379	0.00001392	0.00001539	0.00001613	0.00001680	0.00001656	0.00001544	0.00001236	0.00000926	0.00000409	0.00000064	-0.00000361	-0.00000508	-0.00000765	-0.00000810	-0.00000922	-0.00000973	-0.00001139	-0.00001348	-0.00001544	-0.00001754	-0.00001929	-0.00001980	-0.00001711	-0.00001513	-0.00001127	-0.00000878	-0.00000451	-0.00000220	-0.00000082	0.00000256	0.00000569	0.00000878	0.00001273	0.00001585	0.00001877	0.00002025	0.00001945	0.00001748	0.00001557	0.00001298	0.00000954	0.00000729	0.00000424	-0.00000023	-0.00000481	-0.00000770	-0.00001179	-0.00001617	-0.00001826	-0.00002012	-0.00002047	-0.00001791	-0.00001387	-0.00000985	-0.00000707	-0.00000668	-0.00000785	-0.00001060	-0.00001233	-0.00001282	-0.00001044	-0.00000651	-0.00000042	0.00000488	0.00001062	0.00001426	0.00001761	0.00001902	0.00001942	0.00001887	0.00001920	0.00001734	0.00001607	0.00001258	0.00000815	0.00000485	0.00000097	-0.00000234	-0.00000507	-0.00000779	-0.00000957	-0.00001197	-0.00001440	-0.00001836	-0.00002304	-0.00002712	-0.00002901	-0.00002974	-0.00002600	-0.00001921	-0.00001129	-0.00000321	0.00000450	0.00001050	0.00001414	0.00001502	0.00001492	0.00001422	0.00001437	0.00001494	0.00001494	0.00001415	0.00001341	0.00001106	0.00000832	0.00000624	0.00000412	0.00000157	-0.00000019	-0.00000157	-0.00000242	-0.00000415	-0.00000619	-0.00000769	-0.00000965	-0.00001111	-0.00001315	-0.00001365
0.00004804	0.00004934	0.00005030	0.00005068	0.00004748	0.00004317	0.00003735	0.00002870	0.00002063	0.00001225	0.00000369	-0.00000449	-0.00001143	-0.00001828	-0.00002461	-0.00003038	-0.00003504	-0.00003977	-0.00004327	-0.00004559	-0.00004774	-0.00004766	-0.00004712	-0.00004538	-0.00004182	-0.00003816	-0.00003160	-0.00002464	-0.00001786	-0.00001065	-0.00000312	0.00000499	0.00001256	0.00002103	0.00002855	0.00003531	0.00004053	0.00004467	0.00004818	0.00004827	0.00004771	0.00004404	0.00003917	0.00003265	0.00002553	0.00001566	0.00000824	-0.00000011	-0.00000954	-0.00001690	-0.00002439	-0.00003121	-0.00003620	-0.00004014	-0.00004263	-0.00004372	-0.00004296	-0.00004040	-0.00003623	-0.00003153	-0.00002734	-0.00002143	-0.00001444	-0.00000728	-0.00000064	0.00000633	0.00001217	0.00001916	0.00002382	0.00002836	0.00002951	0.00003005	0.00002880	0.00002739	0.00002536	0.00002296	0.00002079	0.00001842	0.00001644	0.00001352	0.00000938	0.00000540	-0.00000081	-0.00000603	-0.00001313	-0.00001838	-0.00002293	-0.00002562	-0.00002777	-0.00002934	-0.00002886	-0.00002696	-0.00002481	-0.00002100	-0.00001622	-0.00001281	-0.00000905	-0.00000540	-0.00000219	0.00000013	0.00000357	0.00000643	0.00000972	0.00001190	0.00001304	0.00001355	0.00001429	0.00001369	0.00001467	0.00001494	0.00001436	0.00001371	0.00001177	0.00000937	0.00000777	0.00000671	0.00000543	0.00000390	0.00000143	-0.00000269	-0.00000779	-0.00001162	-0.00001385	-0.00001500	-0.00001429	-0.00001407	-0.00001400	-0.00001405	-0.00001590	-0.00001598	-0.00001487	-0.00000383	-0.00000570	-0.00000217	-0.00000169	-0.00000224	0.00000109	0.00000076	0.00000007	0.00000067	0.00000896	0.00001151	0.00001352	0.00001483	0.00001523	0.00001548	0.00001554	0.00001419	0.00001296	0.00000982	0.00000593	0.00000095	-0.00000300	-0.00000596	-0.00000745	-0.00000876	-0.00000991	-0.00001003	-0.00001107	-0.00001181	-0.00001399	-0.00001606	-0.00001752	-0.00001901	-0.00001827	-0.00001549	-0.00001108	-0.00000800	-0.00000408	-0.00000125	-0.00000033	0.00000183	0.00000433	0.00000649	0.00000908	0.00001276	0.00001645	0.00001857	0.00001896	0.00001770	0.00001510	0.00001273	0.00001019	0.00000739	0.00000519	0.00000123	-0.00000286	-0.00000626	-0.00000992	-0.00001302	-0.00001546	-0.00001843	-0.00001963	-0.00001878	-0.00001607	-0.00001217	-0.00000798	-0.00000566	-0.00000558	-0.00000744	-0.00000948	-0.00001269	-0.00001202	-0.00000840	-0.00000478	0.00000084	0.00000667	0.00001189	0.00001593	0.00001786	0.00001880	0.00001879	0.00001810	0.00001769	0.00001647	0.00001347	0.00001160	0.00000695	0.00000317	-0.00000067	-0.00000386	-0.00000563	-0.00000783	-0.00001050	-0.00001191	-0.00001353	-0.00001772	-0.00002209	-0.00002617	-0.00002938	-0.00002906	-0.00002550	-0.00001944	-0.00001097	-0.00000273	0.00000544	0.00001118	0.00001481	0.00001644	0.00001636	0.00001572	0.00001562	0.00001603	0.00001496	0.00001503	0.00001378	0.00001187	0.00000838	0.00000482	0.00000224	0.00000084	-0.00000169	-0.00000302	-0.00000442	-0.00000609	-0.00000774	-0.00000968	-0.00001130	-0.00001323	-0.00001334	-0.00001431
0.00004792	0.00004938	0.00004893	0.00004648	0.00004313	0.00003806	0.00002981	0.00002276	0.00001293	0.00000356	-0.00000482	-0.00001223	-0.00001967	-0.00002759	-0.00003252	-0.00003634	-0.00004124	-0.00004358	-0.00004593	-0.00004710	-0.00004751	-0.00004777	-0.00004497	-0.00004195	-0.00003800	-0.00003158	-0.00002512	-0.00001720	-0.00000970	-0.00000141	0.00000565	0.00001217	0.00001965	0.00002732	0.00003441	0.00004014	0.00004396	0.00004686	0.00004788	0.00004714	0.00004396	0.00003950	0.00003309	0.00002601	0.00001704	0.00000904	-0.00000084	-0.00000917	-0.00001718	-0.00002430	-0.00003134	-0.00003654	-0.00004173	-0.00004331	-0.00004355	-0.00004320	-0.00004153	-0.00003705	-0.00003180	-0.00002725	-0.00002070	-0.00001459	-0.00000726	-0.00000055	0.00000593	0.00001292	0.00001936	0.00002439	0.00002799	0.00003060	0.00003138	0.00003048	0.00002817	0.00002560	0.00002164	0.00001952	0.00001587	0.00001391	0.00001148	0.00000929	0.00000569	0.00000043	-0.00000598	-0.00001147	-0.00001725	-0.00002181	-0.00002525	-0.00002633	-0.00002751	-0.00002863	-0.00002763	-0.00002595	-0.00002228	-0.00001833	-0.00001345	-0.00000933	-0.00000463	-0.00000093	0.00000156	0.00000460	0.00000769	0.00001020	0.00001198	0.00001441	0.00001502	0.00001486	0.00001453	0.00001344	0.00001353	0.00001335	0.00001221	0.00001110	0.00000844	0.00000643	0.00000434	0.00000363	0.00000265	0.00000113	-0.00000094	-0.00000513	-0.00001006	-0.00001385	-0.00001615	-0.00001606	-0.00001633	-0.00001539	-0.00001451	-0.00001382	-0.00001254	-0.00001287	-0.00001001	0.00000043	-0.00000373	0.00000027	-0.00000102	-0.00000032	0.00000160	0.00000163	0.00000024	0.00000195	0.00000950	0.00001356	0.00001470	0.00001522	0.00001506	0.00001451	0.00001325	0.00001162	0.00000945	0.00000615	0.00000264	-0.00000191	-0.00000567	-0.00000882	-0.00000975	-0.00001050	-0.00001049	-0.00001037	-0.00001080	-0.00001310	-0.00001500	-0.00001631	-0.00001782	-0.00001791	-0.00001497	-0.00001179	-0.00000673	-0.00000232	0.00000038	0.00000232	0.00000432	0.00000461	0.00000517	0.00000675	0.00001034	0.00001255	0.00001597	0.00001727	0.00001713	0.00001564	0.00001204	0.00000970	0.00000721	0.00000514	0.00000173	-0.00000194	-0.00000536	-0.00000794	-0.00001240	-0.00001404	-0.00001567	-0.00001766	-0.00001796	-0.00001721	-0.00001330	-0.00001001	-0.00000536	-0.00000353	-0.00000446	-0.00000741	-0.00000991	-0.00001130	-0.00001057	-0.00000739	-0.00000269	0.00000280	0.00000884	0.00001274	0.00001623	0.00001772	0.00001871	0.00001834	0.00001659	0.00001491	0.00001371	0.00001190	0.00000832	0.00000369	0.00000103	-0.00000298	-0.00000558	-0.00000746	-0.00000916	-0.00000999	-0.00001190	-0.00001360	-0.00001619	-0.00002062	-0.00002548	-0.00002837	-0.00002840	-0.00002568	-0.00001887	-0.00001194	-0.00000186	0.00000498	0.00001275	0.00001649	0.00001777	0.00001762	0.00001780	0.00001690	0.00001776	0.00001715	0.00001611	0.00001393	0.00001140	0.00000790	0.00000277	0.00000120	-0.00000117	-0.00000324	-0.00000520	-0.00000648	-0.00000843	-0.00001009	-0.00001160	-0.00001359	-0.00001450	-0.00001522	-0.00001623
0.00004781	0.00004684	0.00004478	0.00004197	0.00003745	0.00003269	0.00002457	0.00001410	0.00000522	-0.00000384	-0.00001351	-0.00002159	-0.00002752	-0.00003338	-0.00003843	-0.00004173	-0.00004489	-0.00004619	-0.00004764	-0.00004781	-0.00004669	-0.00004389	-0.00004091	-0.00003670	-0.00003152	-0.00002395	-0.00001704	-0.00000786	-0.00000044	0.00000755	0.00001470	0.00002163	0.00002797	0.00003383	0.00003942	0.00004299	0.00004614	0.00004705	0.00004632	0.00004337	0.00003927	0.00003380	0.00002566	0.00001758	0.00000904	-0.00000051	-0.00000849	-0.00001678	-0.00002428	-0.00003115	-0.00003599	-0.00004112	-0.00004368	-0.00004488	-0.00004362	-0.00004121	-0.00003784	-0.00003311	-0.00002618	-0.00002051	-0.00001338	-0.00000762	-0.00000052	0.00000572	0.00001306	0.00001932	0.00002479	0.00002924	0.00003241	0.00003292	0.00003229	0.00003015	0.00002687	0.00002268	0.00001835	0.00001516	0.00001073	0.00000828	0.00000567	0.00000329	0.00000010	-0.00000401	-0.00001043	-0.00001564	-0.00002128	-0.00002357	-0.00002644	-0.00002824	-0.00002831	-0.00002688	-0.00002645	-0.00002373	-0.00002036	-0.00001519	-0.00000982	-0.00000562	-0.00000065	0.00000289	0.00000552	0.00000796	0.00001114	0.00001387	0.00001570	0.00001707	0.00001722	0.00001586	0.00001501	0.00001377	0.00001217	0.00001072	0.00001007	0.00000819	0.00000598	0.00000294	0.00000054	0.00000026	-0.00000216	-0.00000220	-0.00000486	-0.00000869	-0.00001206	-0.00001534	-0.00001812	-0.00001858	-0.00001722	-0.00001531	-0.00001294	-0.00001123	-0.00001034	-0.00000846	-0.00000435	0.00000446	-0.00000195	0.00000112	0.00000031	-0.00000002	0.00000165	0.00000138	0.00000088	0.00000301	0.00001089	0.00001345	0.00001411	0.00001403	0.00001302	0.00001165	0.00000975	0.00000917	0.00000631	0.00000283	-0.00000050	-0.00000473	-0.00000876	-0.00000984	-0.00001128	-0.00001219	-0.00001140	-0.00001146	-0.00001182	-0.00001339	-0.00001479	-0.00001597	-0.00001632	-0.00001583	-0.00001314	-0.00000833	-0.00000184	0.00000210	0.00000502	0.00000694	0.00000578	0.00000689	0.00000650	0.00000739	0.00000950	0.00001176	0.00001486	0.00001514	0.00001489	0.00001254	0.00000980	0.00000677	0.00000401	0.00000134	-0.00000169	-0.00000387	-0.00000798	-0.00001044	-0.00001335	-0.00001486	-0.00001629	-0.00001632	-0.00001595	-0.00001329	-0.00001060	-0.00000735	-0.00000342	-0.00000328	-0.00000435	-0.00000624	-0.00000927	-0.00001003	-0.00000928	-0.00000555	-0.00000081	0.00000498	0.00000961	0.00001370	0.00001612	0.00001752	0.00001739	0.00001563	0.00001421	0.00001267	0.00001107	0.00000869	0.00000522	0.00000149	-0.00000142	-0.00000503	-0.00000671	-0.00000874	-0.00000952	-0.00000997	-0.00000971	-0.00001206	-0.00001428	-0.00001864	-0.00002183	-0.00002598	-0.00002702	-0.00002392	-0.00001735	-0.00001081	-0.00000162	0.00000573	0.00001270	0.00001676	0.00001873	0.00001939	0.00001941	0.00001921	0.00001901	0.00001794	0.00001660	0.00001388	0.00001021	0.00000623	0.00000342	0.00000026	-0.00000288	-0.00000482	-0.00000649	-0.00000806	-0.00000996	-0.00001117	-0.00001361	-0.00001424	-0.00001581	-0.00001604	-0.00001544
0.00004449	0.00004225	0.00004006	0.00003569	0.00003085	0.00002413	0.00001610	0.00000775	-0.00000386	-0.00001341	-0.00002157	-0.00002918	-0.00003513	-0.00004020	-0.00004424	-0.00004597	-0.00004745	-0.00004856	-0.00004743	-0.00004556	-0.00004316	-0.00003982	-0.00003562	-0.00002983	-0.00002357	-0.00001682	-0.00000794	0.00000043	0.00000868	0.00001639	0.00002312	0.00002964	0.00003512	0.00003972	0.00004302	0.00004513	0.00004586	0.00004530	0.00004286	0.00003871	0.00003308	0.00002561	0.00001832	0.00000887	-0.00000055	-0.00000869	-0.00001632	-0.00002480	-0.00003143	-0.00003668	-0.00004107	-0.00004368	-0.00004498	-0.00004422	-0.00004195	-0.00003904	-0.00003380	-0.00002662	-0.00002044	-0.00001431	-0.00000688	0.00000008	0.00000679	0.00001312	0.00001822	0.00002411	0.00002895	0.00003173	0.00003405	0.00003396	0.00003186	0.00002838	0.00002386	0.00001882	0.00001391	0.00000945	0.00000549	0.00000258	0.00000064	-0.00000129	-0.00000488	-0.00000877	-0.00001323	-0.00001936	-0.00002310	-0.00002566	-0.00002689	-0.00002733	-0.00002680	-0.00002477	-0.00002343	-0.00002054	-0.00001564	-0.00001192	-0.00000570	-0.00000126	0.00000355	0.00000632	0.00000972	0.00001102	0.00001420	0.00001657	0.00001738	0.00001755	0.00001732	0.00001614	0.00001353	0.00001273	0.00001010	0.00000964	0.00000748	0.00000557	0.00000301	0.00000031	-0.00000270	-0.00000341	-0.00000431	-0.00000536	-0.00000625	-0.00001027	-0.00001395	-0.00001752	-0.00001952	-0.00001881	-0.00001784	-0.00001529	-0.00001176	-0.00000864	-0.00000647	-0.00000418	0.00000146	0.00000562	-0.00000028	0.00000220	0.00000008	0.00000098	0.00000172	0.00000143	0.00000085	0.00000250	0.00001031	0.00001296	0.00001344	0.00001210	0.00001030	0.00001022	0.00000832	0.00000542	0.00000235	-0.00000149	-0.00000477	-0.00000788	-0.00001030	-0.00001221	-0.00001321	-0.00001149	-0.00001137	-0.00001092	-0.00001127	-0.00001243	-0.00001467	-0.00001507	-0.00001587	-0.00001430	-0.00001063	-0.00000448	0.00000203	0.00000656	0.00000926	0.00000861	0.00000929	0.00000827	0.00000730	0.00000791	0.00001010	0.00001116	0.00001267	0.00001391	0.00001225	0.00000943	0.00000658	0.00000301	0.00000039	-0.00000182	-0.00000427	-0.00000753	-0.00000970	-0.00001273	-0.00001445	-0.00001486	-0.00001471	-0.00001457	-0.00001386	-0.00001044	-0.00000690	-0.00000422	-0.00000177	-0.00000099	-0.00000331	-0.00000651	-0.00000816	-0.00000823	-0.00000701	-0.00000308	0.00000137	0.00000652	0.00001152	0.00001454	0.00001589	0.00001697	0.00001634	0.00001448	0.00001253	0.00001043	0.00000859	0.00000558	0.00000282	-0.00000028	-0.00000387	-0.00000716	-0.00000901	-0.00001002	-0.00000993	-0.00000989	-0.00000941	-0.00000985	-0.00001213	-0.00001615	-0.00002117	-0.00002467	-0.00002543	-0.00002269	-0.00001699	-0.00001021	-0.00000132	0.00000663	0.00001242	0.00001670	0.00001903	0.00002005	0.00002005	0.00001932	0.00001850	0.00001776	0.00001536	0.00001364	0.00000970	0.00000525	0.00000176	-0.00000242	-0.00000503	-0.00000696	-0.00000833	-0.00001055	-0.00001227	-0.00001350	-0.00001429	-0.00001579	-0.00001626	-0.00001647	-0.00001571
0.00003970	0.00003698	0.00003226	0.00002752	0.00002246	0.00001406	0.00000707	-0.00000345	-0.00001256	-0.00002127	-0.00003049	-0.00003675	-0.00004089	-0.00004573	-0.00004774	-0.00004904	-0.00004901	-0.00004720	-0.00004555	-0.00004253	-0.00003867	-0.00003320	-0.00002920	-0.00002275	-0.00001578	-0.00000766	0.00000198	0.00000981	0.00001747	0.00002524	0.00003066	0.00003533	0.00004052	0.00004356	0.00004477	0.00004636	0.00004493	0.00004239	0.00003805	0.00003189	0.00002465	0.00001652	0.00000797	-0.00000176	-0.00001071	-0.00001853	-0.00002640	-0.00003261	-0.00003796	-0.00004246	-0.00004459	-0.00004523	-0.00004476	-0.00004213	-0.00003797	-0.00003273	-0.00002652	-0.00002016	-0.00001303	-0.00000511	0.00000153	0.00000836	0.00001468	0.00002055	0.00002645	0.00002970	0.00003282	0.00003441	0.00003426	0.00003380	0.00003117	0.00002466	0.00001900	0.00001315	0.00000732	0.00000304	-0.00000055	-0.00000286	-0.00000485	-0.00000731	-0.00001021	-0.00001439	-0.00001936	-0.00002337	-0.00002572	-0.00002669	-0.00002670	-0.00002701	-0.00002470	-0.00002263	-0.00002025	-0.00001640	-0.00001097	-0.00000693	-0.00000156	0.00000338	0.00000694	0.00001051	0.00001224	0.00001517	0.00001639	0.00001753	0.00001834	0.00001894	0.00001799	0.00001555	0.00001349	0.00001043	0.00000717	0.00000624	0.00000430	0.00000208	-0.00000118	-0.00000445	-0.00000621	-0.00000711	-0.00000756	-0.00000793	-0.00000964	-0.00001254	-0.00001584	-0.00001888	-0.00002004	-0.00001930	-0.00001675	-0.00001393	-0.00000943	-0.00000601	-0.00000207	0.00000023	0.00000564	0.00000824	0.00000112	0.00000309	0.00000040	0.00000186	0.00000185	0.00000205	0.00000135	0.00000392	0.00001135	0.00001367	0.00001242	0.00001099	0.00000861	0.00000685	0.00000514	0.00000139	-0.00000228	-0.00000571	-0.00000804	-0.00001106	-0.00001303	-0.00001359	-0.00001299	-0.00001197	-0.00001145	-0.00001144	-0.00001194	-0.00001300	-0.00001432	-0.00001546	-0.00001447	-0.00001181	-0.00000662	-0.00000022	0.00000639	0.00001219	0.00001309	0.00001241	0.00001162	0.00000861	0.00000821	0.00000817	0.00000919	0.00001028	0.00001131	0.00001076	0.00000906	0.00000585	0.00000209	-0.00000089	-0.00000316	-0.00000464	-0.00000630	-0.00000964	-0.00001239	-0.00001435	-0.00001444	-0.00001468	-0.00001324	-0.00001123	-0.00000952	-0.00000714	-0.00000421	-0.00000196	0.00000037	0.00000033	-0.00000235	-0.00000568	-0.00000748	-0.00000749	-0.00000420	-0.00000060	0.00000400	0.00000934	0.00001219	0.00001551	0.00001628	0.00001473	0.00001272	0.00001180	0.00000866	0.00000692	0.00000506	0.00000252	-0.00000016	-0.00000327	-0.00000637	-0.00000897	-0.00001021	-0.00001034	-0.00000980	-0.00000887	-0.00000816	-0.00000814	-0.00000999	-0.00001322	-0.00001752	-0.00002036	-0.00002164	-0.00001990	-0.00001531	-0.00000788	-0.00000131	0.00000623	0.00001225	0.00001680	0.00001899	0.00001940	0.00001953	0.00001940	0.00001806	0.00001745	0.00001501	0.00001128	0.00000756	0.00000300	-0.00000033	-0.00000410	-0.00000697	-0.00000897	-0.00001083	-0.00001212	-0.00001241	-0.00001464	-0.00001562	-0.00001584	-0.00001618	-0.00001638	-0.00001530
0.00003465	0.00003100	0.00002530	0.00001924	0.00001297	0.00000671	-0.00000219	-0.00001075	-0.00002065	-0.00003097	-0.00003682	-0.00004164	-0.00004652	-0.00004856	-0.00004953	-0.00005000	-0.00004885	-0.00004689	-0.00004314	-0.00003823	-0.00003256	-0.00002726	-0.00002212	-0.00001500	-0.00000767	0.00000007	0.00000798	0.00001799	0.00002464	0.00003178	0.00003660	0.00004121	0.00004427	0.00004569	0.00004548	0.00004413	0.00004180	0.00003708	0.00003324	0.00002550	0.00001892	0.00000881	-0.00000014	-0.00000902	-0.00001759	-0.00002538	-0.00003219	-0.00003853	-0.00004261	-0.00004520	-0.00004658	-0.00004567	-0.00004362	-0.00003916	-0.00003410	-0.00002778	-0.00002103	-0.00001326	-0.00000604	0.00000158	0.00000761	0.00001556	0.00002076	0.00002573	0.00002960	0.00003310	0.00003450	0.00003563	0.00003457	0.00003200	0.00002710	0.00002170	0.00001514	0.00000894	0.00000302	-0.00000261	-0.00000617	-0.00000786	-0.00000950	-0.00001157	-0.00001454	-0.00001840	-0.00002269	-0.00002472	-0.00002612	-0.00002600	-0.00002579	-0.00002374	-0.00002174	-0.00001949	-0.00001656	-0.00001254	-0.00000733	-0.00000297	0.00000290	0.00000734	0.00001102	0.00001329	0.00001547	0.00001660	0.00001768	0.00001894	0.00001970	0.00001927	0.00001713	0.00001486	0.00001122	0.00000764	0.00000546	0.00000289	0.00000084	-0.00000124	-0.00000410	-0.00000673	-0.00000943	-0.00001003	-0.00001067	-0.00001044	-0.00001158	-0.00001333	-0.00001625	-0.00002000	-0.00002028	-0.00001967	-0.00001652	-0.00001204	-0.00000703	-0.00000261	0.00000143	0.00000423	0.00001051	0.00000897	0.00000216	0.00000276	0.00000086	0.00000164	0.00000162	0.00000178	0.00000155	0.00000339	0.00001076	0.00001180	0.00001011	0.00000851	0.00000618	0.00000395	0.00000077	-0.00000179	-0.00000532	-0.00000812	-0.00001075	-0.00001344	-0.00001465	-0.00001489	-0.00001412	-0.00001197	-0.00001083	-0.00001060	-0.00001041	-0.00001139	-0.00001261	-0.00001331	-0.00001270	-0.00000900	-0.00000444	0.00000433	0.00001110	0.00001524	0.00001669	0.00001521	0.00001347	0.00001011	0.00000801	0.00000741	0.00000810	0.00000802	0.00000810	0.00000758	0.00000522	0.00000216	-0.00000142	-0.00000424	-0.00000598	-0.00000776	-0.00000925	-0.00001155	-0.00001408	-0.00001560	-0.00001549	-0.00001367	-0.00001151	-0.00000878	-0.00000606	-0.00000272	-0.00000076	0.00000194	0.00000219	0.00000071	-0.00000240	-0.00000473	-0.00000611	-0.00000545	-0.00000269	0.00000191	0.00000549	0.00001049	0.00001231	0.00001382	0.00001439	0.00001343	0.00001067	0.00000795	0.00000593	0.00000385	0.00000105	-0.00000032	-0.00000285	-0.00000574	-0.00000853	-0.00001045	-0.00001147	-0.00001084	-0.00000861	-0.00000669	-0.00000638	-0.00000660	-0.00000710	-0.00001007	-0.00001354	-0.00001775	-0.00001815	-0.00001726	-0.00001283	-0.00000761	-0.00000053	0.00000629	0.00001208	0.00001542	0.00001768	0.00001917	0.00001837	0.00001875	0.00001716	0.00001576	0.00001294	0.00001003	0.00000611	0.00000134	-0.00000224	-0.00000562	-0.00000789	-0.00001060	-0.00001078	-0.00001319	-0.00001395	-0.00001465	-0.00001582	-0.00001677	-0.00001566	-0.00001600	-0.00001412
0.00002944	0.00002395	0.00001727	0.00001145	0.00000537	-0.00000190	-0.00000929	-0.00001806	-0.00002694	-0.00003480	-0.00004189	-0.00004681	-0.00004942	-0.00005062	-0.00005131	-0.00005001	-0.00004680	-0.00004322	-0.00003904	-0.00003296	-0.00002764	-0.00002132	-0.00001439	-0.00000767	0.00000001	0.00000784	0.00001580	0.00002459	0.00003209	0.00003736	0.00004210	0.00004439	0.00004608	0.00004580	0.00004447	0.00004220	0.00003747	0.00003249	0.00002548	0.00001817	0.00000956	0.00000020	-0.00000858	-0.00001794	-0.00002599	-0.00003320	-0.00003841	-0.00004237	-0.00004520	-0.00004645	-0.00004659	-0.00004392	-0.00004097	-0.00003589	-0.00002812	-0.00002233	-0.00001413	-0.00000568	0.00000165	0.00000881	0.00001456	0.00002141	0.00002586	0.00003036	0.00003342	0.00003535	0.00003617	0.00003566	0.00003294	0.00002978	0.00002443	0.00001875	0.00001047	0.00000355	-0.00000306	-0.00000809	-0.00001060	-0.00001296	-0.00001469	-0.00001555	-0.00001860	-0.00002200	-0.00002482	-0.00002660	-0.00002720	-0.00002655	-0.00002327	-0.00002136	-0.00001866	-0.00001560	-0.00001201	-0.00000781	-0.00000280	0.00000181	0.00000627	0.00001013	0.00001347	0.00001499	0.00001715	0.00001878	0.00001912	0.00002002	0.00001997	0.00001877	0.00001609	0.00001343	0.00000894	0.00000635	0.00000264	0.00000066	-0.00000219	-0.00000475	-0.00000672	-0.00000965	-0.00001266	-0.00001326	-0.00001286	-0.00001309	-0.00001342	-0.00001383	-0.00001664	-0.00001875	-0.00002014	-0.00001886	-0.00001500	-0.00001043	-0.00000563	-0.00000075	0.00000483	0.00000821	0.00001466	0.00001005	0.00000260	0.00000328	0.00000219	0.00000187	0.00000178	0.00000162	0.00000185	0.00000289	0.00001079	0.00001092	0.00000906	0.00000649	0.00000362	0.00000102	-0.00000160	-0.00000569	-0.00000864	-0.00001144	-0.00001402	-0.00001519	-0.00001606	-0.00001445	-0.00001345	-0.00001230	-0.00001091	-0.00000863	-0.00000919	-0.00001062	-0.00001081	-0.00001182	-0.00001033	-0.00000632	-0.00000038	0.00000715	0.00001434	0.00001876	0.00001938	0.00001767	0.00001469	0.00001065	0.00000832	0.00000643	0.00000619	0.00000668	0.00000599	0.00000445	0.00000156	-0.00000143	-0.00000549	-0.00000825	-0.00000984	-0.00001062	-0.00001128	-0.00001329	-0.00001491	-0.00001580	-0.00001557	-0.00001278	-0.00001008	-0.00000619	-0.00000267	-0.00000023	0.00000341	0.00000408	0.00000339	0.00000148	-0.00000100	-0.00000384	-0.00000507	-0.00000330	-0.00000065	0.00000353	0.00000732	0.00001131	0.00001239	0.00001373	0.00001224	0.00001113	0.00000690	0.00000496	0.00000288	0.00000018	-0.00000143	-0.00000360	-0.00000594	-0.00000815	-0.00001024	-0.00001174	-0.00001171	-0.00001105	-0.00000926	-0.00000619	-0.00000397	-0.00000326	-0.00000448	-0.00000737	-0.00000941	-0.00001319	-0.00001493	-0.00001456	-0.00001082	-0.00000587	0.00000016	0.00000572	0.00001106	0.00001530	0.00001676	0.00001859	0.00001814	0.00001631	0.00001583	0.00001388	0.00001200	0.00000853	0.00000469	0.00000025	-0.00000426	-0.00000725	-0.00000972	-0.00001130	-0.00001315	-0.00001444	-0.00001438	-0.00001508	-0.00001555	-0.00001605	-0.00001532	-0.00001428	-0.00001335
0.00002188	0.00001578	0.00000839	0.00000240	-0.00000504	-0.00001096	-0.00001808	-0.00002639	-0.00003444	-0.00004153	-0.00004623	-0.00004970	-0.00005125	-0.00005193	-0.00005014	-0.00004801	-0.00004386	-0.00003907	-0.00003335	-0.00002690	-0.00002081	-0.00001363	-0.00000644	0.00000105	0.00000916	0.00001650	0.00002424	0.00003154	0.00003726	0.00004241	0.00004525	0.00004604	0.00004656	0.00004487	0.00004193	0.00003769	0.00003264	0.00002567	0.00001785	0.00000920	0.00000138	-0.00000839	-0.00001652	-0.00002604	-0.00003282	-0.00003939	-0.00004329	-0.00004523	-0.00004734	-0.00004695	-0.00004534	-0.00004113	-0.00003654	-0.00003050	-0.00002204	-0.00001489	-0.00000747	0.00000095	0.00000854	0.00001509	0.00002068	0.00002650	0.00003131	0.00003346	0.00003557	0.00003666	0.00003638	0.00003441	0.00003166	0.00002612	0.00002047	0.00001221	0.00000669	-0.00000223	-0.00000782	-0.00001262	-0.00001532	-0.00001694	-0.00001784	-0.00001949	-0.00002116	-0.00002507	-0.00002617	-0.00002657	-0.00002646	-0.00002404	-0.00002146	-0.00001904	-0.00001529	-0.00001216	-0.00000783	-0.00000359	0.00000086	0.00000575	0.00000998	0.00001264	0.00001612	0.00001787	0.00001949	0.00001939	0.00001974	0.00001993	0.00001896	0.00001694	0.00001455	0.00001173	0.00000762	0.00000373	-0.00000004	-0.00000262	-0.00000488	-0.00000704	-0.00000987	-0.00001243	-0.00001465	-0.00001527	-0.00001479	-0.00001345	-0.00001386	-0.00001500	-0.00001628	-0.00001867	-0.00001935	-0.00001774	-0.00001374	-0.00000878	-0.00000336	0.00000222	0.00000773	0.00001251	0.00001842	0.00001003	0.00000363	0.00000352	0.00000158	0.00000122	0.00000202	0.00000167	0.00000179	0.00000289	0.00000840	0.00000913	0.00000697	0.00000460	0.00000045	-0.00000234	-0.00000549	-0.00000845	-0.00001111	-0.00001430	-0.00001611	-0.00001651	-0.00001594	-0.00001495	-0.00001324	-0.00001075	-0.00000925	-0.00000790	-0.00000793	-0.00000955	-0.00000995	-0.00000964	-0.00000717	-0.00000383	0.00000349	0.00001021	0.00001778	0.00002179	0.00002192	0.00001948	0.00001441	0.00001043	0.00000737	0.00000570	0.00000474	0.00000482	0.00000318	0.00000141	-0.00000168	-0.00000511	-0.00000894	-0.00000984	-0.00001147	-0.00001219	-0.00001402	-0.00001446	-0.00001611	-0.00001666	-0.00001470	-0.00001139	-0.00000673	-0.00000296	0.00000075	0.00000372	0.00000563	0.00000609	0.00000530	0.00000324	-0.00000015	-0.00000312	-0.00000295	-0.00000175	0.00000145	0.00000527	0.00000901	0.00001185	0.00001273	0.00001222	0.00001037	0.00000749	0.00000492	0.00000208	-0.00000116	-0.00000337	-0.00000452	-0.00000600	-0.00000802	-0.00001086	-0.00001184	-0.00001228	-0.00001145	-0.00001000	-0.00000811	-0.00000467	-0.00000222	-0.00000085	-0.00000130	-0.00000290	-0.00000648	-0.00000948	-0.00001166	-0.00001134	-0.00000844	-0.00000471	0.00000023	0.00000586	0.00000946	0.00001346	0.00001635	0.00001674	0.00001640	0.00001536	0.00001467	0.00001312	0.00000950	0.00000684	0.00000256	-0.00000163	-0.00000517	-0.00000745	-0.00001068	-0.00001208	-0.00001317	-0.00001384	-0.00001432	-0.00001581	-0.00001560	-0.00001492	-0.00001434	-0.00001350	-0.00001084
0.00001332	0.00000632	-0.00000077	-0.00000796	-0.00001368	-0.00001986	-0.00002576	-0.00003282	-0.00003860	-0.00004598	-0.00004989	-0.00005099	-0.00005154	-0.00005086	-0.00004847	-0.00004474	-0.00003984	-0.00003411	-0.00002749	-0.00001974	-0.00001242	-0.00000470	0.00000171	0.00000909	0.00001593	0.00002409	0.00003057	0.00003659	0.00004212	0.00004547	0.00004757	0.00004762	0.00004550	0.00004334	0.00003800	0.00003202	0.00002626	0.00001798	0.00000977	0.00000141	-0.00000810	-0.00001664	-0.00002442	-0.00003238	-0.00003732	-0.00004308	-0.00004644	-0.00004706	-0.00004780	-0.00004646	-0.00004270	-0.00003860	-0.00003220	-0.00002340	-0.00001627	-0.00000730	0.00000051	0.00000731	0.00001538	0.00002157	0.00002638	0.00003108	0.00003424	0.00003570	0.00003681	0.00003688	0.00003454	0.00003225	0.00002832	0.00002283	0.00001586	0.00000830	0.00000119	-0.00000674	-0.00001394	-0.00001753	-0.00002021	-0.00002167	-0.00002181	-0.00002233	-0.00002469	-0.00002665	-0.00002748	-0.00002645	-0.00002423	-0.00002128	-0.00001813	-0.00001527	-0.00001020	-0.00000693	-0.00000227	0.00000094	0.00000516	0.00000938	0.00001267	0.00001590	0.00001729	0.00001907	0.00002033	0.00002026	0.00001995	0.00001931	0.00001805	0.00001530	0.00001223	0.00000946	0.00000463	0.00000084	-0.00000308	-0.00000604	-0.00000747	-0.00000979	-0.00001249	-0.00001484	-0.00001665	-0.00001724	-0.00001745	-0.00001551	-0.00001542	-0.00001518	-0.00001621	-0.00001710	-0.00001754	-0.00001577	-0.00001300	-0.00000635	-0.00000113	0.00000622	0.00001181	0.00001594	0.00002143	0.00000906	0.00000503	0.00000359	0.00000214	0.00000192	0.00000159	0.00000032	0.00000150	0.00000281	0.00000756	0.00000759	0.00000424	0.00000124	-0.00000237	-0.00000495	-0.00000873	-0.00001189	-0.00001471	-0.00001682	-0.00001783	-0.00001823	-0.00001684	-0.00001490	-0.00001211	-0.00001023	-0.00000797	-0.00000747	-0.00000705	-0.00000681	-0.00000801	-0.00000733	-0.00000571	-0.00000018	0.00000579	0.00001437	0.00001927	0.00002365	0.00002365	0.00002026	0.00001555	0.00000925	0.00000626	0.00000437	0.00000283	0.00000185	0.00000028	-0.00000161	-0.00000468	-0.00000901	-0.00001179	-0.00001407	-0.00001461	-0.00001481	-0.00001484	-0.00001508	-0.00001648	-0.00001607	-0.00001372	-0.00000915	-0.00000460	0.00000089	0.00000537	0.00000719	0.00000848	0.00000872	0.00000699	0.00000346	0.00000045	-0.00000222	-0.00000171	0.00000084	0.00000361	0.00000738	0.00000967	0.00001196	0.00001154	0.00001055	0.00000758	0.00000465	0.00000174	-0.00000219	-0.00000396	-0.00000639	-0.00000761	-0.00000829	-0.00000976	-0.00001144	-0.00001236	-0.00001315	-0.00001189	-0.00001023	-0.00000685	-0.00000245	0.00000022	0.00000197	0.00000147	0.00000058	-0.00000232	-0.00000619	-0.00000766	-0.00000783	-0.00000614	-0.00000302	0.00000052	0.00000458	0.00000899	0.00001165	0.00001439	0.00001537	0.00001462	0.00001417	0.00001158	0.00001083	0.00000771	0.00000459	0.00000027	-0.00000311	-0.00000631	-0.00000988	-0.00001068	-0.00001175	-0.00001393	-0.00001476	-0.00001496	-0.00001520	-0.00001428	-0.00001306	-0.00001247	-0.00001122	-0.00000941
0.00000422	-0.00000338	-0.00001056	-0.00001854	-0.00002367	-0.00002918	-0.00003353	-0.00003915	-0.00004463	-0.00004873	-0.00005177	-0.00005179	-0.00005024	-0.00004876	-0.00004380	-0.00003946	-0.00003425	-0.00002672	-0.00001918	-0.00001135	-0.00000440	0.00000389	0.00001077	0.00001780	0.00002501	0.00003080	0.00003771	0.00004218	0.00004548	0.00004758	0.00004743	0.00004600	0.00004340	0.00003887	0.00003304	0.00002631	0.00001748	0.00000954	0.00000083	-0.00000796	-0.00001667	-0.00002579	-0.00003309	-0.00003927	-0.00004368	-0.00004694	-0.00004882	-0.00004839	-0.00004644	-0.00004362	-0.00003911	-0.00003173	-0.00002441	-0.00001692	-0.00000786	0.00000100	0.00000864	0.00001579	0.00002199	0.00002773	0.00003155	0.00003556	0.00003641	0.00003779	0.00003653	0.00003540	0.00003302	0.00002758	0.00002308	0.00001756	0.00000985	0.00000269	-0.00000496	-0.00001262	-0.00001803	-0.00002339	-0.00002485	-0.00002542	-0.00002567	-0.00002611	-0.00002729	-0.00002744	-0.00002736	-0.00002593	-0.00002274	-0.00001824	-0.00001418	-0.00001035	-0.00000522	-0.00000203	0.00000210	0.00000548	0.00000974	0.00001330	0.00001584	0.00001864	0.00001985	0.00001993	0.00002028	0.00001921	0.00001861	0.00001770	0.00001522	0.00001393	0.00001024	0.00000623	0.00000230	-0.00000247	-0.00000654	-0.00000952	-0.00001134	-0.00001230	-0.00001431	-0.00001679	-0.00001908	-0.00001883	-0.00001775	-0.00001605	-0.00001540	-0.00001518	-0.00001526	-0.00001586	-0.00001600	-0.00001351	-0.00000961	-0.00000436	0.00000245	0.00000889	0.00001447	0.00001953	0.00002388	0.00000738	0.00000490	0.00000366	0.00000209	0.00000161	0.00000157	0.00000004	0.00000132	0.00000175	0.00000685	0.00000484	0.00000224	-0.00000116	-0.00000535	-0.00000876	-0.00001125	-0.00001461	-0.00001794	-0.00001952	-0.00001951	-0.00001836	-0.00001658	-0.00001397	-0.00001133	-0.00000845	-0.00000632	-0.00000520	-0.00000592	-0.00000566	-0.00000574	-0.00000509	-0.00000160	0.00000291	0.00000916	0.00001686	0.00002281	0.00002523	0.00002390	0.00002063	0.00001465	0.00000937	0.00000580	0.00000327	0.00000172	0.00000004	-0.00000234	-0.00000509	-0.00000898	-0.00001205	-0.00001535	-0.00001584	-0.00001615	-0.00001588	-0.00001602	-0.00001563	-0.00001652	-0.00001483	-0.00001222	-0.00000732	-0.00000129	0.00000512	0.00000782	0.00001088	0.00001143	0.00000990	0.00000702	0.00000370	0.00000136	-0.00000027	0.00000022	0.00000247	0.00000626	0.00000917	0.00001010	0.00001122	0.00000946	0.00000844	0.00000561	0.00000189	-0.00000235	-0.00000509	-0.00000746	-0.00000896	-0.00001065	-0.00001126	-0.00001256	-0.00001344	-0.00001387	-0.00001273	-0.00001083	-0.00000926	-0.00000501	-0.00000121	0.00000179	0.00000479	0.00000529	0.00000438	0.00000173	-0.00000107	-0.00000358	-0.00000451	-0.00000400	-0.00000107	0.00000074	0.00000287	0.00000599	0.00000848	0.00001089	0.00001159	0.00001223	0.00001124	0.00001020	0.00000796	0.00000526	0.00000183	-0.00000228	-0.00000501	-0.00000715	-0.00001016	-0.00001110	-0.00001330	-0.00001363	-0.00001431	-0.00001478	-0.00001431	-0.00001318	-0.00001268	-0.00001102	-0.00000931	-0.00000764
-0.00000506	-0.00001217	-0.00002034	-0.00002663	-0.00003192	-0.00003588	-0.00003950	-0.00004387	-0.00004742	-0.00005013	-0.00005080	-0.00004978	-0.00004724	-0.00004393	-0.00003891	-0.00003382	-0.00002629	-0.00001905	-0.00001136	-0.00000306	0.00000472	0.00001235	0.00001951	0.00002496	0.00003148	0.00003630	0.00004204	0.00004489	0.00004730	0.00004775	0.00004630	0.00004409	0.00003945	0.00003182	0.00002549	0.00001729	0.00000885	-0.00000050	-0.00000855	-0.00001705	-0.00002568	-0.00003273	-0.00003883	-0.00004459	-0.00004771	-0.00004995	-0.00004920	-0.00004734	-0.00004400	-0.00003886	-0.00003286	-0.00002523	-0.00001739	-0.00000791	0.00000019	0.00000904	0.00001587	0.00002255	0.00002850	0.00003296	0.00003576	0.00003777	0.00003811	0.00003761	0.00003610	0.00003240	0.00002833	0.00002335	0.00001702	0.00001052	0.00000424	-0.00000326	-0.00001034	-0.00001799	-0.00002249	-0.00002662	-0.00002789	-0.00002798	-0.00002838	-0.00002840	-0.00002849	-0.00002789	-0.00002623	-0.00002334	-0.00001911	-0.00001441	-0.00000950	-0.00000472	-0.00000111	0.00000309	0.00000710	0.00001096	0.00001386	0.00001586	0.00001824	0.00002046	0.00002035	0.00002045	0.00001994	0.00001895	0.00001760	0.00001584	0.00001369	0.00001072	0.00000741	0.00000322	-0.00000085	-0.00000555	-0.00000869	-0.00001224	-0.00001313	-0.00001475	-0.00001722	-0.00001804	-0.00001992	-0.00002093	-0.00001912	-0.00001707	-0.00001474	-0.00001425	-0.00001329	-0.00001457	-0.00001305	-0.00001067	-0.00000659	-0.00000139	0.00000490	0.00001243	0.00001726	0.00002233	0.00002443	0.00000406	0.00000447	0.00000244	0.00000308	0.00000177	0.00000084	-0.00000002	0.00000073	0.00000216	0.00000411	0.00000199	-0.00000104	-0.00000482	-0.00000854	-0.00001185	-0.00001431	-0.00001759	-0.00001984	-0.00002036	-0.00001975	-0.00001805	-0.00001554	-0.00001294	-0.00000883	-0.00000566	-0.00000498	-0.00000408	-0.00000457	-0.00000406	-0.00000421	-0.00000223	0.00000156	0.00000653	0.00001324	0.00001951	0.00002466	0.00002626	0.00002394	0.00001898	0.00001332	0.00000810	0.00000394	0.00000110	-0.00000107	-0.00000344	-0.00000551	-0.00000936	-0.00001275	-0.00001561	-0.00001752	-0.00001849	-0.00001768	-0.00001724	-0.00001597	-0.00001591	-0.00001557	-0.00001353	-0.00000901	-0.00000385	0.00000208	0.00000806	0.00001257	0.00001335	0.00001399	0.00001116	0.00000747	0.00000414	0.00000187	0.00000055	0.00000140	0.00000471	0.00000739	0.00001038	0.00001036	0.00001067	0.00000905	0.00000603	0.00000061	-0.00000226	-0.00000640	-0.00000887	-0.00001160	-0.00001305	-0.00001351	-0.00001489	-0.00001472	-0.00001403	-0.00001387	-0.00001256	-0.00001054	-0.00000724	-0.00000365	0.00000081	0.00000487	0.00000732	0.00000863	0.00000811	0.00000630	0.00000366	0.00000161	-0.00000013	-0.00000071	0.00000017	0.00000023	0.00000249	0.00000389	0.00000617	0.00000790	0.00000895	0.00000905	0.00000822	0.00000640	0.00000374	0.00000206	-0.00000085	-0.00000435	-0.00000697	-0.00000915	-0.00001072	-0.00001209	-0.00001253	-0.00001309	-0.00001357	-0.00001364	-0.00001261	-0.00001110	-0.00000999	-0.00000879	-0.00000678	-0.00000448
-0.00001347	-0.00002105	-0.00002796	-0.00003409	-0.00003859	-0.00004201	-0.00004521	-0.00004776	-0.00004948	-0.00005020	-0.00004963	-0.00004639	-0.00004335	-0.00003886	-0.00003372	-0.00002676	-0.00002032	-0.00001136	-0.00000371	0.00000559	0.00001356	0.00002084	0.00002624	0.00003193	0.00003687	0.00004144	0.00004480	0.00004637	0.00004650	0.00004666	0.00004376	0.00003889	0.00003398	0.00002612	0.00001823	0.00001018	0.00000065	-0.00000847	-0.00001727	-0.00002521	-0.00003322	-0.00003945	-0.00004452	-0.00004820	-0.00004946	-0.00004921	-0.00004707	-0.00004410	-0.00003938	-0.00003271	-0.00002678	-0.00001812	-0.00000953	-0.00000062	0.00000765	0.00001627	0.00002286	0.00002864	0.00003308	0.00003612	0.00003811	0.00003890	0.00003787	0.00003593	0.00003324	0.00002897	0.00002387	0.00001880	0.00001206	0.00000469	-0.00000157	-0.00000971	-0.00001608	-0.00002269	-0.00002690	-0.00002979	-0.00003039	-0.00003031	-0.00002949	-0.00002955	-0.00002946	-0.00002680	-0.00002485	-0.00002064	-0.00001538	-0.00000989	-0.00000536	-0.00000030	0.00000460	0.00000865	0.00001171	0.00001495	0.00001659	0.00001882	0.00002003	0.00002014	0.00002082	0.00002028	0.00001871	0.00001719	0.00001595	0.00001338	0.00001085	0.00000764	0.00000335	0.00000027	-0.00000360	-0.00000826	-0.00001199	-0.00001429	-0.00001646	-0.00001694	-0.00001788	-0.00002008	-0.00002063	-0.00002004	-0.00001890	-0.00001643	-0.00001420	-0.00001277	-0.00001247	-0.00001186	-0.00001051	-0.00000927	-0.00000439	0.00000190	0.00000821	0.00001429	0.00001978	0.00002454	0.00002463	0.00000531	0.00000491	0.00000120	0.00000321	0.00000040	0.00000011	0.00000159	0.00000012	0.00000144	0.00000241	-0.00000068	-0.00000429	-0.00000761	-0.00001100	-0.00001376	-0.00001701	-0.00001968	-0.00002104	-0.00002049	-0.00001969	-0.00001770	-0.00001447	-0.00001067	-0.00000706	-0.00000444	-0.00000237	-0.00000212	-0.00000136	-0.00000232	-0.00000076	0.00000081	0.00000479	0.00000918	0.00001442	0.00002080	0.00002456	0.00002612	0.00002446	0.00001858	0.00001127	0.00000667	0.00000262	-0.00000120	-0.00000319	-0.00000548	-0.00000857	-0.00001225	-0.00001577	-0.00001853	-0.00002051	-0.00001975	-0.00001880	-0.00001746	-0.00001612	-0.00001575	-0.00001430	-0.00001186	-0.00000719	-0.00000136	0.00000537	0.00001135	0.00001519	0.00001614	0.00001457	0.00001239	0.00000769	0.00000417	0.00000280	0.00000251	0.00000407	0.00000566	0.00000843	0.00001057	0.00001003	0.00001001	0.00000689	0.00000246	-0.00000117	-0.00000581	-0.00000966	-0.00001237	-0.00001446	-0.00001545	-0.00001582	-0.00001639	-0.00001506	-0.00001483	-0.00001462	-0.00001263	-0.00000928	-0.00000648	-0.00000159	0.00000275	0.00000727	0.00001040	0.00001206	0.00001175	0.00001006	0.00000707	0.00000454	0.00000267	0.00000095	-0.00000015	0.00000018	0.00000059	0.00000206	0.00000393	0.00000513	0.00000554	0.00000538	0.00000477	0.00000310	0.00000112	-0.00000058	-0.00000401	-0.00000566	-0.00000803	-0.00000901	-0.00001023	-0.00001226	-0.00001166	-0.00001329	-0.00001208	-0.00001163	-0.00001081	-0.00000975	-0.00000850	-0.00000562	-0.00000481	-0.00000218
-0.00002335	-0.00003034	-0.00003674	-0.00004174	-0.00004432	-0.00004638	-0.00004726	-0.00004868	-0.00004917	-0.00004848	-0.00004534	-0.00004295	-0.00003793	-0.00003203	-0.00002533	-0.00001856	-0.00001102	-0.00000206	0.00000614	0.00001381	0.00002067	0.00002690	0.00003255	0.00003750	0.00004131	0.00004430	0.00004561	0.00004587	0.00004528	0.00004336	0.00003956	0.00003451	0.00002698	0.00001898	0.00001067	0.00000145	-0.00000873	-0.00001678	-0.00002534	-0.00003267	-0.00003903	-0.00004427	-0.00004873	-0.00004945	-0.00005017	-0.00004847	-0.00004502	-0.00004118	-0.00003404	-0.00002697	-0.00001953	-0.00001096	-0.00000154	0.00000658	0.00001505	0.00002256	0.00002825	0.00003357	0.00003613	0.00003789	0.00003898	0.00003906	0.00003687	0.00003419	0.00002947	0.00002529	0.00001904	0.00001173	0.00000609	-0.00000054	-0.00000733	-0.00001296	-0.00001961	-0.00002566	-0.00002899	-0.00003194	-0.00003193	-0.00003182	-0.00003081	-0.00003024	-0.00002861	-0.00002617	-0.00002180	-0.00001743	-0.00001140	-0.00000496	0.00000016	0.00000422	0.00000922	0.00001321	0.00001532	0.00001824	0.00002008	0.00002089	0.00002053	0.00002071	0.00002018	0.00001835	0.00001831	0.00001577	0.00001265	0.00001075	0.00000796	0.00000433	0.00000049	-0.00000210	-0.00000536	-0.00001085	-0.00001415	-0.00001616	-0.00001730	-0.00001757	-0.00001894	-0.00002055	-0.00002091	-0.00002057	-0.00001853	-0.00001559	-0.00001238	-0.00001077	-0.00001003	-0.00000985	-0.00000785	-0.00000610	-0.00000131	0.00000289	0.00000986	0.00001647	0.00002082	0.00002546	0.00002472	0.00000576	0.00000455	0.00000158	0.00000291	0.00000014	0.00000124	0.00000080	-0.00000017	-0.00000051	0.00000050	-0.00000278	-0.00000614	-0.00000911	-0.00001202	-0.00001569	-0.00001803	-0.00002099	-0.00002227	-0.00002159	-0.00001892	-0.00001635	-0.00001317	-0.00000913	-0.00000602	-0.00000243	-0.00000016	-0.00000015	0.00000086	0.00000062	0.00000170	0.00000311	0.00000642	0.00001046	0.00001603	0.00002030	0.00002401	0.00002511	0.00002274	0.00001676	0.00000991	0.00000585	0.00000044	-0.00000318	-0.00000512	-0.00000839	-0.00001133	-0.00001410	-0.00001732	-0.00002043	-0.00002116	-0.00002076	-0.00001989	-0.00001702	-0.00001614	-0.00001499	-0.00001304	-0.00001039	-0.00000566	0.00000045	0.00000838	0.00001427	0.00001693	0.00001752	0.00001614	0.00001172	0.00000717	0.00000503	0.00000298	0.00000300	0.00000516	0.00000719	0.00000976	0.00001063	0.00001016	0.00000831	0.00000425	-0.00000006	-0.00000475	-0.00000924	-0.00001224	-0.00001468	-0.00001625	-0.00001725	-0.00001747	-0.00001641	-0.00001648	-0.00001503	-0.00001365	-0.00001089	-0.00000810	-0.00000450	0.00000012	0.00000473	0.00000822	0.00001219	0.00001514	0.00001527	0.00001394	0.00001107	0.00000826	0.00000529	0.00000293	0.00000100	-0.00000130	-0.00000077	-0.00000062	0.00000129	0.00000261	0.00000283	0.00000355	0.00000196	0.00000084	-0.00000143	-0.00000323	-0.00000512	-0.00000715	-0.00000874	-0.00001020	-0.00001102	-0.00001050	-0.00001127	-0.00001146	-0.00001079	-0.00001006	-0.00000888	-0.00000765	-0.00000549	-0.00000341	-0.00000202	0.00000038
-0.00003113	-0.00003729	-0.00004232	-0.00004754	-0.00004878	-0.00004980	-0.00005034	-0.00004832	-0.00004743	-0.00004474	-0.00004199	-0.00003673	-0.00003094	-0.00002454	-0.00001740	-0.00001010	-0.00000236	0.00000517	0.00001380	0.00002072	0.00002833	0.00003369	0.00003781	0.00004099	0.00004350	0.00004495	0.00004480	0.00004378	0.00004203	0.00003837	0.00003294	0.00002734	0.00001918	0.00001016	0.00000167	-0.00000787	-0.00001608	-0.00002540	-0.00003309	-0.00003979	-0.00004446	-0.00004863	-0.00005056	-0.00005020	-0.00004850	-0.00004562	-0.00004074	-0.00003504	-0.00002729	-0.00002005	-0.00001202	-0.00000257	0.00000582	0.00001497	0.00002304	0.00002907	0.00003364	0.00003627	0.00003856	0.00004024	0.00003951	0.00003715	0.00003386	0.00003030	0.00002493	0.00001963	0.00001334	0.00000595	-0.00000124	-0.00000677	-0.00001309	-0.00001896	-0.00002451	-0.00002844	-0.00003167	-0.00003305	-0.00003293	-0.00003146	-0.00003109	-0.00002928	-0.00002719	-0.00002343	-0.00001863	-0.00001281	-0.00000633	-0.00000098	0.00000460	0.00000954	0.00001298	0.00001605	0.00001905	0.00002077	0.00002110	0.00002129	0.00002157	0.00001931	0.00001874	0.00001776	0.00001481	0.00001281	0.00001003	0.00000691	0.00000428	0.00000120	-0.00000283	-0.00000529	-0.00000905	-0.00001235	-0.00001650	-0.00001792	-0.00001812	-0.00001897	-0.00001871	-0.00001985	-0.00002012	-0.00002022	-0.00001798	-0.00001442	-0.00001040	-0.00000873	-0.00000774	-0.00000554	-0.00000486	-0.00000256	0.00000124	0.00000567	0.00001204	0.00001852	0.00002255	0.00002581	0.00002155	0.00000873	0.00000302	0.00000031	0.00000248	-0.00000054	0.00000147	0.00000203	-0.00000115	-0.00000148	-0.00000299	-0.00000506	-0.00000970	-0.00001197	-0.00001434	-0.00001800	-0.00001952	-0.00002198	-0.00002213	-0.00002088	-0.00001861	-0.00001442	-0.00001068	-0.00000676	-0.00000306	0.00000017	0.00000120	0.00000219	0.00000238	0.00000280	0.00000373	0.00000619	0.00000895	0.00001304	0.00001760	0.00002082	0.00002360	0.00002282	0.00001932	0.00001478	0.00000789	0.00000326	-0.00000200	-0.00000502	-0.00000786	-0.00001059	-0.00001359	-0.00001697	-0.00001940	-0.00002148	-0.00002207	-0.00002161	-0.00001903	-0.00001693	-0.00001438	-0.00001330	-0.00001069	-0.00000795	-0.00000180	0.00000436	0.00001216	0.00001708	0.00001947	0.00001869	0.00001522	0.00001128	0.00000732	0.00000452	0.00000359	0.00000478	0.00000608	0.00000998	0.00001010	0.00001082	0.00000861	0.00000638	0.00000206	-0.00000380	-0.00000840	-0.00001269	-0.00001577	-0.00001721	-0.00001812	-0.00001929	-0.00001791	-0.00001720	-0.00001571	-0.00001411	-0.00001272	-0.00001002	-0.00000683	-0.00000289	0.00000164	0.00000623	0.00001105	0.00001481	0.00001701	0.00001723	0.00001720	0.00001439	0.00001134	0.00000840	0.00000461	0.00000092	-0.00000151	-0.00000349	-0.00000325	-0.00000194	-0.00000101	-0.00000012	-0.00000064	-0.00000134	-0.00000211	-0.00000439	-0.00000594	-0.00000760	-0.00000870	-0.00000925	-0.00001020	-0.00001006	-0.00001027	-0.00001028	-0.00001013	-0.00000866	-0.00000817	-0.00000612	-0.00000480	-0.00000301	-0.00000040	0.00000158	0.00000305
-0.00003810	-0.00004429	-0.00004982	-0.00005167	-0.00005334	-0.00005244	-0.00004990	-0.00004773	-0.00004456	-0.00003988	-0.00003494	-0.00002961	-0.00002310	-0.00001532	-0.00000829	-0.00000158	0.00000651	0.00001397	0.00002085	0.00002882	0.00003404	0.00003843	0.00004266	0.00004458	0.00004520	0.00004453	0.00004318	0.00004099	0.00003709	0.00003180	0.00002679	0.00001909	0.00001104	0.00000218	-0.00000776	-0.00001644	-0.00002499	-0.00003316	-0.00003947	-0.00004493	-0.00004905	-0.00005006	-0.00005122	-0.00004923	-0.00004626	-0.00004114	-0.00003564	-0.00002756	-0.00001929	-0.00001142	-0.00000323	0.00000587	0.00001433	0.00002194	0.00002894	0.00003448	0.00003755	0.00003898	0.00003985	0.00003950	0.00003797	0.00003406	0.00002976	0.00002542	0.00001917	0.00001315	0.00000629	-0.00000098	-0.00000657	-0.00001340	-0.00001831	-0.00002319	-0.00002708	-0.00003063	-0.00003230	-0.00003261	-0.00003300	-0.00003043	-0.00003036	-0.00002742	-0.00002483	-0.00002095	-0.00001466	-0.00000812	-0.00000137	0.00000479	0.00000911	0.00001440	0.00001789	0.00002000	0.00002206	0.00002268	0.00002236	0.00002164	0.00002075	0.00001902	0.00001706	0.00001426	0.00001257	0.00001021	0.00000600	0.00000361	0.00000135	-0.00000212	-0.00000486	-0.00000816	-0.00001113	-0.00001436	-0.00001781	-0.00001877	-0.00001892	-0.00001897	-0.00001888	-0.00001877	-0.00001891	-0.00001861	-0.00001561	-0.00001276	-0.00000913	-0.00000659	-0.00000403	-0.00000314	-0.00000251	-0.00000003	0.00000332	0.00000822	0.00001246	0.00001800	0.00002248	0.00002560	0.00001764	0.00000923	0.00000293	-0.00000009	0.00000199	-0.00000082	0.00000066	0.00000135	-0.00000184	-0.00000307	-0.00000393	-0.00000763	-0.00001111	-0.00001442	-0.00001687	-0.00001930	-0.00002093	-0.00002246	-0.00002151	-0.00001994	-0.00001674	-0.00001220	-0.00000811	-0.00000450	-0.00000035	0.00000197	0.00000306	0.00000380	0.00000407	0.00000419	0.00000598	0.00000830	0.00001064	0.00001465	0.00001749	0.00002026	0.00002112	0.00002041	0.00001735	0.00001187	0.00000588	0.00000059	-0.00000370	-0.00000706	-0.00000879	-0.00001259	-0.00001549	-0.00001989	-0.00002166	-0.00002293	-0.00002270	-0.00002058	-0.00001798	-0.00001584	-0.00001357	-0.00001123	-0.00000879	-0.00000508	0.00000013	0.00000772	0.00001372	0.00001916	0.00002036	0.00001995	0.00001620	0.00001078	0.00000711	0.00000492	0.00000475	0.00000598	0.00000715	0.00000939	0.00001051	0.00001034	0.00000710	0.00000336	-0.00000106	-0.00000661	-0.00001060	-0.00001499	-0.00001728	-0.00001940	-0.00001984	-0.00001981	-0.00001929	-0.00001772	-0.00001607	-0.00001365	-0.00001094	-0.00000870	-0.00000534	-0.00000141	0.00000258	0.00000836	0.00001253	0.00001668	0.00001895	0.00002026	0.00001961	0.00001795	0.00001444	0.00000976	0.00000602	0.00000105	-0.00000234	-0.00000580	-0.00000601	-0.00000536	-0.00000369	-0.00000376	-0.00000394	-0.00000506	-0.00000611	-0.00000728	-0.00000786	-0.00000914	-0.00000934	-0.00000941	-0.00000962	-0.00000904	-0.00000973	-0.00000947	-0.00000750	-0.00000717	-0.00000602	-0.00000429	-0.00000241	-0.00000053	0.00000163	0.00000368	0.00000515
-0.00004485	-0.00004916	-0.00005281	-0.00005479	-0.00005406	-0.00005140	-0.00004713	-0.00004419	-0.00003866	-0.00003404	-0.00002727	-0.00002114	-0.00001442	-0.00000646	0.00000106	0.00000773	0.00001501	0.00002186	0.00002862	0.00003491	0.00003925	0.00004251	0.00004477	0.00004479	0.00004487	0.00004232	0.00003902	0.00003612	0.00003076	0.00002435	0.00001929	0.00001064	0.00000192	-0.00000671	-0.00001657	-0.00002486	-0.00003271	-0.00003976	-0.00004538	-0.00004918	-0.00005102	-0.00005153	-0.00004974	-0.00004604	-0.00004156	-0.00003449	-0.00002737	-0.00001980	-0.00001110	-0.00000339	0.00000555	0.00001468	0.00002205	0.00002877	0.00003446	0.00003771	0.00003991	0.00003974	0.00003931	0.00003772	0.00003376	0.00002965	0.00002484	0.00002017	0.00001242	0.00000648	-0.00000077	-0.00000759	-0.00001392	-0.00001918	-0.00002314	-0.00002669	-0.00002966	-0.00003134	-0.00003221	-0.00003243	-0.00003155	-0.00002952	-0.00002789	-0.00002471	-0.00002061	-0.00001575	-0.00000895	-0.00000253	0.00000349	0.00000956	0.00001409	0.00001731	0.00002061	0.00002298	0.00002422	0.00002380	0.00002258	0.00002107	0.00001915	0.00001719	0.00001504	0.00001126	0.00000932	0.00000605	0.00000406	-0.00000035	-0.00000348	-0.00000590	-0.00000846	-0.00001079	-0.00001355	-0.00001556	-0.00001822	-0.00001957	-0.00001918	-0.00001821	-0.00001792	-0.00001821	-0.00001778	-0.00001689	-0.00001483	-0.00001114	-0.00000647	-0.00000264	-0.00000064	0.00000016	0.00000206	0.00000262	0.00000620	0.00001018	0.00001487	0.00001889	0.00002324	0.00002506	0.00001400	0.00000912	0.00000177	-0.00000020	0.00000064	-0.00000190	-0.00000165	0.00000025	-0.00000228	-0.00000474	-0.00000722	-0.00000975	-0.00001327	-0.00001589	-0.00001735	-0.00001991	-0.00002109	-0.00002297	-0.00002129	-0.00001857	-0.00001396	-0.00000928	-0.00000497	-0.00000085	0.00000162	0.00000390	0.00000526	0.00000541	0.00000535	0.00000590	0.00000775	0.00001115	0.00001249	0.00001545	0.00001809	0.00001901	0.00001928	0.00001728	0.00001355	0.00000770	0.00000267	-0.00000259	-0.00000552	-0.00000838	-0.00001119	-0.00001468	-0.00001783	-0.00002059	-0.00002366	-0.00002317	-0.00002083	-0.00001979	-0.00001704	-0.00001464	-0.00001141	-0.00000924	-0.00000523	-0.00000159	0.00000412	0.00001040	0.00001616	0.00002041	0.00002061	0.00001873	0.00001437	0.00000970	0.00000619	0.00000513	0.00000483	0.00000651	0.00000827	0.00001084	0.00001026	0.00000816	0.00000508	0.00000050	-0.00000422	-0.00001002	-0.00001438	-0.00001757	-0.00002034	-0.00002115	-0.00002084	-0.00002019	-0.00001882	-0.00001758	-0.00001462	-0.00001246	-0.00000863	-0.00000663	-0.00000266	0.00000122	0.00000609	0.00000976	0.00001415	0.00001764	0.00002062	0.00002248	0.00002266	0.00002081	0.00001629	0.00001149	0.00000629	0.00000008	-0.00000409	-0.00000764	-0.00000802	-0.00000784	-0.00000705	-0.00000637	-0.00000694	-0.00000800	-0.00000862	-0.00000984	-0.00001047	-0.00001020	-0.00001014	-0.00000974	-0.00000829	-0.00000853	-0.00000799	-0.00000769	-0.00000565	-0.00000523	-0.00000382	-0.00000080	0.00000050	0.00000294	0.00000451	0.00000586	0.00000790
-0.00004905	-0.00005260	-0.00005508	-0.00005586	-0.00005419	-0.00005022	-0.00004561	-0.00003989	-0.00003380	-0.00002657	-0.00001894	-0.00001200	-0.00000588	0.00000169	0.00000881	0.00001623	0.00002300	0.00002774	0.00003405	0.00003890	0.00004271	0.00004516	0.00004585	0.00004423	0.00004260	0.00003909	0.00003438	0.00002958	0.00002387	0.00001797	0.00001022	0.00000238	-0.00000622	-0.00001547	-0.00002439	-0.00003256	-0.00003937	-0.00004506	-0.00004914	-0.00005192	-0.00005168	-0.00004982	-0.00004603	-0.00004134	-0.00003494	-0.00002768	-0.00001966	-0.00001118	-0.00000243	0.00000625	0.00001342	0.00002238	0.00002914	0.00003460	0.00003771	0.00004010	0.00004128	0.00003911	0.00003718	0.00003371	0.00003006	0.00002519	0.00001926	0.00001273	0.00000632	-0.00000136	-0.00000832	-0.00001378	-0.00001938	-0.00002285	-0.00002617	-0.00002889	-0.00003060	-0.00003107	-0.00003120	-0.00003123	-0.00003010	-0.00002735	-0.00002473	-0.00002159	-0.00001714	-0.00001118	-0.00000403	0.00000279	0.00000854	0.00001408	0.00001780	0.00002104	0.00002323	0.00002507	0.00002559	0.00002458	0.00002185	0.00001941	0.00001625	0.00001356	0.00001043	0.00000852	0.00000569	0.00000163	-0.00000135	-0.00000377	-0.00000676	-0.00000889	-0.00001007	-0.00001205	-0.00001430	-0.00001691	-0.00001830	-0.00001939	-0.00001909	-0.00001714	-0.00001609	-0.00001603	-0.00001585	-0.00001519	-0.00001223	-0.00000767	-0.00000349	0.00000032	0.00000193	0.00000325	0.00000320	0.00000519	0.00000814	0.00001110	0.00001513	0.00001938	0.00002225	0.00002204	0.00000999	0.00000683	0.00000115	-0.00000020	-0.00000082	-0.00000333	-0.00000223	-0.00000040	-0.00000258	-0.00000725	-0.00000901	-0.00001158	-0.00001419	-0.00001597	-0.00001859	-0.00001875	-0.00002063	-0.00002042	-0.00001956	-0.00001552	-0.00001136	-0.00000640	-0.00000203	0.00000184	0.00000429	0.00000584	0.00000693	0.00000697	0.00000615	0.00000798	0.00000972	0.00001230	0.00001325	0.00001585	0.00001671	0.00001705	0.00001562	0.00001369	0.00000987	0.00000504	0.00000015	-0.00000403	-0.00000674	-0.00001031	-0.00001309	-0.00001582	-0.00001883	-0.00002208	-0.00002217	-0.00002270	-0.00002047	-0.00001868	-0.00001532	-0.00001215	-0.00000925	-0.00000572	-0.00000326	0.00000100	0.00000658	0.00001235	0.00001854	0.00002083	0.00002038	0.00001800	0.00001316	0.00000835	0.00000604	0.00000448	0.00000518	0.00000768	0.00000934	0.00001032	0.00000987	0.00000717	0.00000326	-0.00000180	-0.00000711	-0.00001247	-0.00001695	-0.00001935	-0.00002085	-0.00002153	-0.00002098	-0.00002072	-0.00001869	-0.00001665	-0.00001329	-0.00001078	-0.00000704	-0.00000382	-0.00000078	0.00000261	0.00000663	0.00001080	0.00001440	0.00001856	0.00002161	0.00002332	0.00002432	0.00002294	0.00001934	0.00001364	0.00000693	-0.00000056	-0.00000518	-0.00000982	-0.00001119	-0.00001112	-0.00001027	-0.00000934	-0.00000984	-0.00001102	-0.00001228	-0.00001234	-0.00001275	-0.00001149	-0.00001129	-0.00000954	-0.00000825	-0.00000684	-0.00000617	-0.00000515	-0.00000387	-0.00000204	0.00000033	0.00000134	0.00000326	0.00000532	0.00000694	0.00000768	0.00000980
-0.00005226	-0.00005372	-0.00005544	-0.00005498	-0.00005043	-0.00004615	-0.00003966	-0.00003334	-0.00002651	-0.00001793	-0.00001041	-0.00000322	0.00000405	0.00001119	0.00001785	0.00002407	0.00003026	0.00003525	0.00003979	0.00004187	0.00004507	0.00004539	0.00004456	0.00004222	0.00003926	0.00003417	0.00002812	0.00002232	0.00001555	0.00000862	0.00000092	-0.00000689	-0.00001512	-0.00002452	-0.00003206	-0.00003965	-0.00004422	-0.00004879	-0.00005150	-0.00005122	-0.00004985	-0.00004639	-0.00004225	-0.00003557	-0.00002836	-0.00001931	-0.00001095	-0.00000258	0.00000564	0.00001418	0.00002221	0.00002894	0.00003403	0.00003862	0.00004033	0.00004117	0.00004040	0.00003791	0.00003391	0.00003015	0.00002429	0.00001908	0.00001321	0.00000600	-0.00000066	-0.00000725	-0.00001415	-0.00001944	-0.00002394	-0.00002690	-0.00003004	-0.00003029	-0.00003075	-0.00003030	-0.00003013	-0.00002866	-0.00002627	-0.00002462	-0.00002188	-0.00001794	-0.00001222	-0.00000587	0.00000131	0.00000780	0.00001342	0.00001811	0.00002102	0.00002352	0.00002511	0.00002665	0.00002559	0.00002400	0.00002027	0.00001733	0.00001466	0.00001088	0.00000726	0.00000524	0.00000170	-0.00000097	-0.00000442	-0.00000790	-0.00000976	-0.00001181	-0.00001310	-0.00001411	-0.00001673	-0.00001809	-0.00001839	-0.00001857	-0.00001720	-0.00001583	-0.00001408	-0.00001443	-0.00001314	-0.00001259	-0.00000918	-0.00000528	-0.00000053	0.00000251	0.00000513	0.00000533	0.00000625	0.00000747	0.00000908	0.00001223	0.00001550	0.00001848	0.00002038	0.00001844	0.00000523	0.00000503	-0.00000002	-0.00000033	-0.00000091	-0.00000320	-0.00000276	0.00000051	-0.00000414	-0.00000823	-0.00001142	-0.00001428	-0.00001523	-0.00001678	-0.00001797	-0.00001926	-0.00001930	-0.00001893	-0.00001713	-0.00001281	-0.00000865	-0.00000381	0.00000072	0.00000316	0.00000576	0.00000713	0.00000773	0.00000726	0.00000817	0.00000933	0.00001180	0.00001289	0.00001491	0.00001575	0.00001500	0.00001386	0.00001288	0.00000962	0.00000631	0.00000225	-0.00000195	-0.00000540	-0.00000879	-0.00001107	-0.00001412	-0.00001722	-0.00001999	-0.00002156	-0.00002224	-0.00002199	-0.00001908	-0.00001665	-0.00001308	-0.00000995	-0.00000702	-0.00000376	-0.00000102	0.00000373	0.00000913	0.00001466	0.00001939	0.00002063	0.00001956	0.00001591	0.00001067	0.00000747	0.00000475	0.00000451	0.00000594	0.00000854	0.00000998	0.00000973	0.00000823	0.00000505	0.00000125	-0.00000467	-0.00000950	-0.00001420	-0.00001830	-0.00002063	-0.00002172	-0.00002198	-0.00002091	-0.00002017	-0.00001788	-0.00001509	-0.00001170	-0.00000851	-0.00000585	-0.00000303	0.00000026	0.00000438	0.00000763	0.00001188	0.00001568	0.00001965	0.00002310	0.00002478	0.00002576	0.00002353	0.00001979	0.00001310	0.00000585	-0.00000068	-0.00000755	-0.00001104	-0.00001253	-0.00001292	-0.00001278	-0.00001215	-0.00001270	-0.00001335	-0.00001396	-0.00001345	-0.00001320	-0.00001207	-0.00001069	-0.00000900	-0.00000686	-0.00000578	-0.00000448	-0.00000296	-0.00000201	0.00000037	0.00000171	0.00000348	0.00000545	0.00000783	0.00000871	0.00001023	0.00001100

~~~~~~~~~~~~~~~~~~~~X and Y axes definitions  follow  ~~~~~~~~~~~~~~~~~~~~
Selected X axis: X dimension (um)
Selected Y axis: RF phase (deg)
Arrays follow:
130.000000	-180.000000
129.500000	-170.000000
129.000000	-160.000000
128.500000	-150.000000
128.000000	-140.000000
127.500000	-130.000000
127.000000	-120.000000
126.500000	-110.000000
126.000000	-100.000000
125.500000	-90.000000
125.000000	-80.000000
124.500000	-70.000000
124.000000	-60.000000
123.500000	-50.000000
123.000000	-40.000000
122.500000	-30.000000
122.000000	-20.000000
121.500000	-10.000000
121.000000	0.000000
120.500000	10.000000
120.000000	20.000000
119.500000	30.000000
119.000000	40.000000
118.500000	50.000000
118.000000	60.000000
117.500000	70.000000
117.000000	80.000000
116.500000	90.000000
116.000000	100.000000
115.500000	110.000000
115.000000	120.000000
114.500000	130.000000
114.000000	140.000000
113.500000	150.000000
113.000000	160.000000
112.500000	170.000000
112.000000	180.000000
111.500000	NaN
111.000000	NaN
110.500000	NaN
110.000000	NaN
109.500000	NaN
109.000000	NaN
108.500000	NaN
108.000000	NaN
107.500000	NaN
107.000000	NaN
106.500000	NaN
106.000000	NaN
105.500000	NaN
105.000000	NaN
104.500000	NaN
104.000000	NaN
103.500000	NaN
103.000000	NaN
102.500000	NaN
102.000000	NaN
101.500000	NaN
101.000000	NaN
100.500000	NaN
100.000000	NaN
99.500000	NaN
99.000000	NaN
98.500000	NaN
98.000000	NaN
97.500000	NaN
97.000000	NaN
96.500000	NaN
96.000000	NaN
95.500000	NaN
95.000000	NaN
94.500000	NaN
94.000000	NaN
93.500000	NaN
93.000000	NaN
92.500000	NaN
92.000000	NaN
91.500000	NaN
91.000000	NaN
90.500000	NaN
90.000000	NaN
89.500000	NaN
89.000000	NaN
88.500000	NaN
88.000000	NaN
87.500000	NaN
87.000000	NaN
86.500000	NaN
86.000000	NaN
85.500000	NaN
85.000000	NaN
84.500000	NaN
84.000000	NaN
83.500000	NaN
83.000000	NaN
82.500000	NaN
82.000000	NaN
81.500000	NaN
81.000000	NaN
80.500000	NaN
80.000000	NaN
79.500000	NaN
79.000000	NaN
78.500000	NaN
78.000000	NaN
77.500000	NaN
77.000000	NaN
76.500000	NaN
76.000000	NaN
75.500000	NaN
75.000000	NaN
74.500000	NaN
74.000000	NaN
73.500000	NaN
73.000000	NaN
72.500000	NaN
72.000000	NaN
71.500000	NaN
71.000000	NaN
70.500000	NaN
70.000000	NaN
69.500000	NaN
69.000000	NaN
68.500000	NaN
68.000000	NaN
67.500000	NaN
67.000000	NaN
66.500000	NaN
66.000000	NaN
65.500000	NaN
65.000000	NaN
64.500000	NaN
64.000000	NaN
63.500000	NaN
63.000000	NaN
62.500000	NaN
62.000000	NaN
61.500000	NaN
61.000000	NaN
60.500000	NaN
60.000000	NaN
59.500000	NaN
59.000000	NaN
58.500000	NaN
58.000000	NaN
57.500000	NaN
57.000000	NaN
56.500000	NaN
56.000000	NaN
55.500000	NaN
55.000000	NaN
54.500000	NaN
54.000000	NaN
53.500000	NaN
53.000000	NaN
52.500000	NaN
52.000000	NaN
51.500000	NaN
51.000000	NaN
50.500000	NaN
50.000000	NaN
49.500000	NaN
49.000000	NaN
48.500000	NaN
48.000000	NaN
47.500000	NaN
47.000000	NaN
46.500000	NaN
46.000000	NaN
45.500000	NaN
45.000000	NaN
44.500000	NaN
44.000000	NaN
43.500000	NaN
43.000000	NaN
42.500000	NaN
42.000000	NaN
41.500000	NaN
41.000000	NaN
40.500000	NaN
40.000000	NaN
39.500000	NaN
39.000000	NaN
38.500000	NaN
38.000000	NaN
37.500000	NaN
37.000000	NaN
36.500000	NaN
36.000000	NaN
35.500000	NaN
35.000000	NaN
34.500000	NaN
34.000000	NaN
33.500000	NaN
33.000000	NaN
32.500000	NaN
32.000000	NaN
31.500000	NaN
31.000000	NaN
30.500000	NaN
30.000000	NaN
29.500000	NaN
29.000000	NaN
28.500000	NaN
28.000000	NaN
27.500000	NaN
27.000000	NaN
26.500000	NaN
26.000000	NaN
25.500000	NaN
25.000000	NaN
24.500000	NaN
24.000000	NaN
23.500000	NaN
23.000000	NaN
22.500000	NaN
22.000000	NaN
21.500000	NaN
21.000000	NaN
20.500000	NaN
20.000000	NaN
19.500000	NaN
19.000000	NaN
18.500000	NaN
18.000000	NaN
17.500000	NaN
17.000000	NaN
16.500000	NaN
16.000000	NaN
15.500000	NaN
15.000000	NaN
14.500000	NaN
14.000000	NaN
13.500000	NaN
13.000000	NaN
12.500000	NaN
12.000000	NaN
11.500000	NaN
11.000000	NaN
10.500000	NaN
10.000000	NaN
9.500000	NaN
9.000000	NaN
8.500000	NaN
8.000000	NaN
7.500000	NaN
7.000000	NaN
6.500000	NaN
6.000000	NaN
5.500000	NaN
5.000000	NaN
4.500000	NaN
4.000000	NaN
3.500000	NaN
3.000000	NaN
2.500000	NaN
2.000000	NaN
1.500000	NaN
1.000000	NaN
0.500000	NaN
0.000000	NaN
