# Supplementary material for: Nanoscale magnonic Fabry-Pérot resonator for low-loss spin-wave manipulation
Source: Nat Commun. 2021 Apr 16;12:2293. doi: 10.1038/s41467-021-22520-6 (PMC8052321; doi:10.1038/s41467-021-22520-6)
Supplement: Supplementary file 4 — Source Data [file 41467_2021_22520_MOESM4_ESM.zip › Source data/FigS15/FigS15h_lower panel.txt]

1	0.63
2	8.77
3	0.57
4	8.8
5	0.64
6	8.65
7	0.65
8	8.63
9	0.57
10	9.2
11	0.64
12	8.9
