# Supplementary material for: Nanoscale magnonic Fabry-Pérot resonator for low-loss spin-wave manipulation
Source: Nat Commun. 2021 Apr 16;12:2293. doi: 10.1038/s41467-021-22520-6 (PMC8052321; doi:10.1038/s41467-021-22520-6)
Supplement: Supplementary file 4 — Source Data [file 41467_2021_22520_MOESM4_ESM.zip › Source data/FigS15/FigS15h_middle panel.txt]

1	0.32
2	10.4
3	0.32
4	10.3
5	0.37
6	10.6
7	0.35
8	10.5
9	0.3
10	10.5
11	0.37
12	10.5
