# Supplementary material for: Nanoscale magnonic Fabry-Pérot resonator for low-loss spin-wave manipulation
Source: Nat Commun. 2021 Apr 16;12:2293. doi: 10.1038/s41467-021-22520-6 (PMC8052321; doi:10.1038/s41467-021-22520-6)
Supplement: Supplementary file 4 — Source Data [file 41467_2021_22520_MOESM4_ESM.zip › Source data/FigS15/FigS15h_upper panel.txt]

1	1.18
2	13.5
3	1.16
4	13.3
5	1.11
6	13.3
7	1.1
8	12.9
9	1.17
10	13.3
11	1.18
12	11.4
