# Supplementary material for: Nanoscale magnonic Fabry-Pérot resonator for low-loss spin-wave manipulation
Source: Nat Commun. 2021 Apr 16;12:2293. doi: 10.1038/s41467-021-22520-6 (PMC8052321; doi:10.1038/s41467-021-22520-6)
Supplement: Supplementary file 4 — Source Data [file 41467_2021_22520_MOESM4_ESM.zip › Source data/FigS16/FigS16a.txt]

0.0439779179277169	0.0469170741256835	0.0217657963356203	0.0221859551144178	0.0207180969640941	0.0106996882375789	0.0208759500987524	0.0127821160835458	0.0165460295570273	0.0557156853485023	0.0223657966669638	0.0245023639914749	0.0170650015522601	0.0388339372192969	0.00889895736034565	0.0267430800562718	0.0136520005672564	0.059657445483025	0.0371559325168835	0.0340604794860637	0.0143487170840089	0.040078642528953	0.0275249772312949	0.035554452382691	0.0142760241956499	0.025752147826566	0.00928843462214129	0.0168666660315026	0.0245629491266752	0.00522209970021408	0.00471521821166592	0.0377946435912723	0.0218090267994598	0.0382957345952079	0.0313997372878819	0.0210795710020291	0.0354374049425871	0.0356894238813475	0.0119846006390202	0.0193497471852347	0.0449773417908673	0.01515149950386	0.0174540192420687	0.0136722824957811	0.057735353833524	0.0113817444655871	0.00864849647930205	0.0196540465417812	0.0488964101317929	0.0213741939905113
0.0284058089739828	0.0403236595275045	0.0261946225416862	0.0134499863378788	0.0256879043109573	0.0682390832343204	0.0523901665009248	0.0391001802981035	0.0214841492682839	0.0164723055075191	0.0188263075266739	0.0154875047961319	0.0156604436831464	0.0247523186409288	0.0591158147220124	0.0371793628078548	0.0278672275454179	0.0249638270611299	0.0163996448872803	0.00175940129020715	0.0564123041215124	0.0175602997376924	0.0294629785928646	0.0415878257573199	0.0351399983370076	0.0316441858283527	0.0421601057761434	0.0458252427247658	0.0340924921447127	0.0192707315761078	0.0338028812194774	0.0320158114284333	0.0338978844516365	0.0535962827991361	0.022602112700845	0.0400456518952515	0.0265011203364466	0.0337013139103582	0.0121407199666899	0.0432976218700392	0.0468560730059483	0.0717763043356545	0.0309965520908004	0.0460639874778823	0.0492798155723061	0.0264324570449772	0.0253216513293265	0.0791237339798856	0.0623610165974257	0.0200661499818978
0.0113828813236358	0.0561199938626861	0.0464899385342345	0.0514206841725244	0.0309246327756426	0.0379466886714823	0.0245404191878651	0.0601269473690399	0.0638903459493796	0.0124690857617159	0.0345497641480333	0.0521528950214396	0.0276729199531668	0.0443495842606095	0.0700836799398262	0.0106361791982616	0.0252821864873169	0.0285553701508252	0.0492803958305227	0.0248629951654422	0.0484218270495961	0.0343774700932413	0.0292269507643374	0.0205021913748409	0.0467204542025321	0.0699197691520932	0.0521601296405952	0.027836628637537	0.0679699866473762	0.0423955557538051	0.0451116646848429	0.0440585212855016	0.0498698313626064	0.0301397106848025	0.0293027366354116	0.0373546418911345	0.0418430187145825	0.0267425865501293	0.0249589696878061	0.0411960584839387	0.0442812152005182	0.0431771280553142	0.0360051466221854	0.0341354856144249	0.0494814246863164	0.0560159239457183	0.0431181722345054	0.0456752358035041	0.0415114153226866	0.0132335173206952
0.0176176992669441	0.0511298378322531	0.0159993369352314	0.0281695251898874	0.0139443382800737	0.049162432468125	0.0248581872194868	0.00318493376692856	0.012081318924654	0.0350944601902309	0.0220831075195001	0.0317753835061499	0.04629269539204	0.0187149672993165	0.0627396879259488	0.0738836821617446	0.0347703238976645	0.0119093110095774	0.0351991276061496	0.0177469628609281	0.0450702889800121	0.053963046341592	0.0290334570381207	0.0611874692968977	0.0516002400463263	0.0568237068027658	0.0288828010772102	0.0638252899270697	0.0343700090495144	0.0558538163974513	0.0433417690705971	0.033686079439544	0.0299172753315936	0.0477613892094702	0.0305542099102359	0.0394297902587536	0.0598693998539972	0.0221988978856398	0.0105742647195562	0.0617587474420652	0.0475723552112706	0.0463263564691224	0.0339775090201328	0.049492004894016	0.0476778049354466	0.0465547667103176	0.0521532052900643	0.0568478440790833	0.0351808680207879	0.0909238745330303
0.0163495430569684	0.0316113954597278	0.0375121044748092	0.0368246553252641	0.0167334592811775	0.0394648120632305	0.0251086245427761	0.0156443644828497	0.0385133959273307	0.0419938632599744	0.0315300992549183	0.0159419723264854	0.022267994755029	0.0137699517295265	0.0230981622305446	0.0264021318682034	0.054733570291123	0.0636103148893895	0.0416408400778467	0.0499056634012874	0.0419932027589859	0.00831469588981064	0.069757730134431	0.0131143052564442	0.0262376936329167	0.037766343446827	0.051362564637659	0.0194053219741012	0.0466185150895748	0.0688162512927266	0.0292684908856508	0.0406366859216189	0.0445462442823287	0.0292160083009863	0.0123565164360796	0.0202947133109241	0.0212152735202829	0.0471571120067801	0.0456417880415064	0.0337340247058441	0.0411878861235012	0.0245722957350041	0.065951670227299	0.0224040710887684	0.0608436278975186	0.0269415707939297	0.0187458365940329	0.0280316561170438	0.0328784960928629	0.0726175577234081
0.010403898987868	0.0407314112657161	0.0498955886541085	0.0324122561997395	0.0467312255392901	0.0299954467933218	0.0234264347490799	0.0290942687050571	0.0122022100027356	0.0312734512128122	0.014651179711134	0.0239321188751874	0.0255660269433187	0.0269020851426818	0.0256880928783065	0.0387937659109598	0.0264452242176352	0.0206092178333507	0.0506620073682646	0.00976764854059031	0.0253668880719592	0.026154224832973	0.0156221190310136	0.0503933523029824	0.0205110838541535	0.0319856522722878	0.0433537460816121	0.0364296348062398	0.0325415062044723	0.0237642441651844	0.0126041323905422	0.0149600193276112	0.01792848342918	0.0154881624078805	0.0291669418956761	0.034371933572119	0.012797075230615	0.0215189279522355	0.0255264792596728	0.0407088257770474	0.028157607375617	0.00731025271433881	0.0223567416251877	0.0515012125965491	0.0366113305263739	0.0303389449205732	0.0359581180057049	0.0233756492652033	0.0173845133424604	0.0315169798382079
0.0217177816265681	0.00883191524844176	0.0343624410377261	0.0282500938842652	0.0133688025172369	0.0157594932120452	0.00910001319257115	0.00558194745573872	0.0247987005027042	0.0340756404749144	0.00567767238618454	0.018168728523183	0.0251888057582972	0.0206948007436086	0.0397495805099199	0.0185244264277414	0.00580363017032684	0.0401136139389235	0.0162546067953122	0.0154455701122362	0.0452117510901881	0.00196826392785622	0.0202368894466245	0.0212091059666977	0.0361217959522128	0.0255063619152832	0.0495433134827718	0.0201054729602963	0.00827843013845973	0.0280393416003194	0.0168780402619762	0.0454201328710267	0.0198116813166835	0.0391031970080325	0.0179485144567489	0.0446303133364603	0.0159789072967536	0.0100809274017592	0.0195590007207839	0.0410962976066239	0.00964618503610065	0.0191396683146715	0.018078564711904	0.024303146072229	0.023362729227693	0.0257245259724528	0.0466075368365233	0.0246057798271441	0.0385288271929694	0.00233921136655683
0.0217573975077995	0.0202814789281576	0.00119617617538222	0.0276181278843951	0.0293528811726951	0.0083108738791745	8.60120952731702E-4	0.00627693447996369	0.0314573580856604	0.0416802482918768	0.0146010770021093	0.0142285646451953	0.0247880482759866	0.0382184227054179	0.0154896315918828	0.0130401098045992	0.0182300339853166	0.0240352449030004	0.0193612119927292	0.0112888260311435	0.0306645811499913	0.0124662238256994	0.0112705667927779	0.0172840324705838	0.0218381219102056	0.0334167225600656	0.0240427531357689	0.051188801450413	0.0381384961556326	0.0122994798573136	0.0111437916497702	0.0350185138573884	0.00483804029645992	0.0195621465141085	0.0348699290788719	0.00706109833450725	0.0225913435348103	0.0231245104951975	0.0137202296606181	0.0309774322662063	0.00606869001674464	0.035174412722536	0.0347661536288673	0.0122740269059761	0.0327303446761064	0.0354977872119517	0.0255861905026462	0.0161329580021612	0.019952408166447	0.0304342402586905
0.020822065575596	0.0302454480484931	0.0189901908874345	0.0169774609662015	0.0355580567150372	0.0316151075314856	0.0247745882223473	0.0159848018587282	0.0332022863344797	0.0338623941338648	0.0274148240757314	0.0343341023284277	0.0296981335037069	0.00830074609072251	0.0178680700910832	0.0099358564996816	0.0207834208360534	0.0293613810231075	0.0556119696354445	0.00689623404014662	0.0370698170172678	0.0701376892063879	0.0401516866053569	0.043359919088698	0.0480819661153402	0.0288578849577373	0.00954091467547347	0.0162828212256624	0.00757218812805062	0.0577550658810983	0.0451266225211371	0.0469269223313633	0.0597836943113438	0.0248208740404514	0.0144313444948502	0.0458360063117905	0.0465650679791966	0.0429095843139595	0.00991632109586923	0.0324012214123866	0.00934266468639504	0.0444797402653201	0.0335540194853016	0.0207944300256391	0.0121051315587285	0.0196860843788144	0.0476110503901166	0.0390468043509491	0.0563322966118904	0.0216115288474737
0.0245939936111614	0.0352514130379096	0.0265086155178915	0.0768892736510139	0.0310554679527459	0.0196140765830484	0.0137300314370334	0.0247222121624696	0.0319189407941116	0.00902811855788624	0.036579117737317	0.0108358626127771	0.0173168860432335	0.0444825098480706	0.0206058135689932	0.0417926248444884	0.00698794839776726	0.0157882951376469	0.0152638799347905	0.0353023576966978	0.0555747447580014	0.0175467672522307	0.0531998722978103	0.0156486155714052	0.0768514861323475	0.0224329639877845	0.0377341363042961	0.028293025631885	0.0340902941105016	0.0423083706851599	0.0193502095964876	0.0466427212001755	0.0141067392372564	0.0391880271168971	0.0126832522210293	0.0579056526971012	0.0405628122405264	0.0387704691720052	0.037102536011006	0.0126419682957149	0.0277943505099903	0.061439151794067	0.098352608073196	0.0481745830520217	0.0390796790504183	0.0106468658338773	0.0410581077112877	0.0132004920081126	0.00624963201815315	0.0269295070786972
0.0317867438606253	0.0367460389256869	0.077790197616998	0.0338149782886844	0.0312267629065999	0.0147001064484726	0.0399124502500473	0.0391730804259395	0.0325900112437722	0.029330224396443	0.0626457922456237	0.0605588235734984	0.0611947529714664	0.0520945952062592	0.0591957614564159	0.0643688627250016	0.0481467197462775	0.0418381831933761	0.0575013763917369	0.0529577390328858	0.0451310255908363	0.0365896056728427	0.0387206498086848	0.0351319519664934	0.072231718010687	0.0210555353796529	0.0688540593952296	0.0291707380116396	0.0812596845610842	0.0484047913813344	0.0804677054436722	0.0281049580369099	0.0608530855191748	0.0233529768598258	0.068064043153749	0.0375796009347212	0.0662125390926409	0.0538114620601318	0.0236002861920407	0.0221084631983772	0.0698231467934939	0.0873795142342615	0.0492983191980913	0.0468493330195948	0.0554983562890308	0.0649437840774596	0.0604850498700133	0.055297006640585	0.0690513583050826	0.0579800507415033
0.0655119400150876	0.0411649492964937	0.0241660796190475	0.0278671752600963	0.052346254751472	0.0205507426270882	0.0430390391444208	0.0168771160397173	0.0220922810887949	0.0306478617999465	0.0496733876509042	0.011098968884602	0.0408471946713602	0.0228860846196643	0.0409079346523997	0.0450417727405405	0.0235995777375737	0.043130330776966	0.0299426222499049	0.0320524531642111	0.0492982875699811	0.043815234672714	0.0151178926115674	0.0187883300906107	0.0465740238889416	0.0250892843014887	0.0164707293406485	0.0250413488142033	0.00805564372718959	0.0475333770044692	0.0316082483217356	0.0434991743816501	0.0183545999946183	0.0271588194444917	0.0256571866393063	0.056438132623634	0.011242157441112	0.0111247453829272	0.0272863451329798	0.0341641948783165	0.0203805359200574	0.0188693976115429	0.0328375599372621	0.0315048834625074	0.0248555340124807	0.0483474270953861	0.0549829186848323	0.0404300156096433	0.0499053458583397	0.0210647370624772
0.0528260706015221	0.0361712053645769	0.0319890580316086	0.0307461429866723	0.018774404044467	0.0147672728998969	0.00844071691777357	0.0462378167195003	0.0530707998162399	0.0561693093751134	0.0124505208623718	0.0326437949773402	0.0221363010823044	0.0489088514550178	0.0755300367666441	0.0389373688257449	0.0317780284217039	0.0486761626728813	0.0301371434540917	0.0274206043429928	0.0172151541827223	0.0349775657292882	0.0226270656249236	0.00544349473453738	0.00414421910574779	0.0510051091234643	0.0547345242482875	0.0189212735666862	0.0186400250515476	0.0236137014312454	0.0219573108314029	0.0398075494511142	0.0470475068207724	0.0476206273754819	0.040063445925473	0.0167456136133257	0.0457979940432373	0.0333799985635245	0.0161796650801987	0.0143031794083953	0.0209212256269588	0.0430561697959328	0.0350174413837733	0.0770360675446534	0.0225854914885054	0.0234450333661553	0.0332354197303588	0.0397335334206989	0.0444890803185646	0.0271185833638946
0.0242262176920872	0.0173249669249515	0.0265396034838809	0.0159200466368096	0.00320956133334651	0.0208574788953723	0.025380577971709	0.011985483399564	0.0193688034677549	0.0553267525091985	0.0325283441572546	0.0114480360542095	0.0119648049779214	0.0185215413314821	0.0195003373435282	0.051714321323762	0.0420903598706046	0.0188922691825901	0.014745838204364	0.0376203743298892	0.0312598758735556	0.0219823979041073	0.0285725836591762	0.00781236126358081	0.0424445260251973	0.0380313560805778	0.0248566022070153	0.0309475286287904	0.0225585535636397	0.0269993732235584	0.029876979348972	0.0290925301179873	0.0300153574651158	0.0408923825804647	0.0331266118037662	0.055476580798929	0.0252301230138754	0.0243921513872639	0.0251438388285465	0.0244360425773341	0.0268775647664032	0.039075814370763	0.00964265161428799	0.0193178155122226	0.014456497071434	0.064681436128438	0.0204874492070463	0.0198665824917353	0.0182599473744395	0.0125730901387165
0.0264772790703588	0.028654571409937	0.0265281095693342	0.0119951543776105	0.04845552197335	0.0390775427086159	0.0269035515868259	0.0428081783615106	0.0327030098220935	0.0270189998463396	0.0160886237283549	0.0241974638792726	0.0186050920087083	0.0319686157857937	0.0212800721650231	0.00417165293018319	0.029150210084194	0.0232483445300778	0.036825189610697	0.00947919938130948	0.00899954192408703	0.0427765225057946	0.0530200927587375	0.041279812476483	0.0281215762913727	0.0601912442418206	0.0426653363176865	0.0265916651218226	0.00879689269247602	0.0117270284325912	0.0435463198667649	0.0481527754788242	0.0350291342350238	0.0627638138081307	0.0411133427766325	0.0491082545871167	0.0505427239429693	0.0620946139751428	0.036428555764531	0.0422276388133554	0.0604520587135982	0.031915288347712	0.034472550567578	0.027770931753418	0.0324345992002029	0.0335246786177601	0.00913686658318359	0.0485900658918749	0.0258049229550797	0.0447939142574278
0.0466608799232119	0.0162783462789857	0.0473570867094498	0.0375412094087324	0.0277096355468303	0.0388285957104361	0.0154588516823076	0.0344257197341116	0.0268277936158434	0.0386336835702072	0.0211727793831496	0.0513794833326475	0.033501913902537	0.00439404982908933	0.0438406962278954	0.0345667003260204	0.0111831285611443	0.017088298395369	0.0327786982435499	0.0578681748361525	0.0193689885596564	0.0265135884685438	0.0180396725728434	0.0364356329317236	0.0108547776048054	0.019779503844298	0.053338355406468	0.0360599516954632	0.029231194773483	0.0376575766009458	0.00445543766859174	0.0371561899116392	0.0581133857581349	0.0204223155932744	0.0339207467062408	0.0305800553564983	0.0254896612066285	0.0416945401989163	0.0213281982545643	0.0183968331511732	0.0251564733170451	0.0447302027090466	0.0493782281384711	0.0253727756280089	0.0374188720297245	0.0239951962694637	0.0138250411944704	0.0253373563549495	0.033689158401649	0.0178625795507445
0.044561093605135	0.0125590762529107	0.0292275604541878	0.0183290221804182	0.0300115897696207	0.0213888288360676	0.0204992244097055	0.0423140617057415	0.0339049224118696	0.04952334519251	0.034659922859767	0.0135922573116686	0.0580089959532244	0.0191693566266548	0.0359563335527637	0.0289981136796206	0.0578755252610264	0.0281078369969051	0.0357812288562383	0.0199028289374601	0.00602243942682407	0.0133668197492975	0.00642836689119581	0.00777494718424093	0.0299347220639485	0.0282703660616167	0.0254709726661555	0.0219074946645982	0.0140458933389339	0.0540650611902077	0.0198988188899668	0.0524221247687272	0.0425347310753459	0.0282364662714034	0.0230766185253798	0.0579278871354419	0.0301537086458731	0.0385411211307105	0.0099551312961743	0.0592064873080189	0.0400817162021309	0.023272434416064	0.00760169758109461	0.0163289208346278	0.035579965167296	0.0473943199089142	0.0262250997020869	0.0314816163727754	0.0219975700949338	0.0297574106676865
0.0378650983755767	0.0388238497378635	0.0395308206241031	0.0587641770103692	0.00818764862418417	0.0350582503839325	0.0456229645080129	0.0159076082569356	0.0114228327608987	0.0250045237038041	0.0135904831681105	0.041776157116461	0.00767316330266182	0.0412577579556973	0.0272815443639276	0.0230148272028462	0.053995465689437	0.00501026116279351	0.0373950264992191	0.0208519711911087	0.0519368827973002	0.0102936044352641	0.0138242827370185	0.0357933987688638	0.0477782849368895	0.0394910711583682	0.033485977020469	0.0198519150284551	0.0126916046503993	0.0272814263111095	0.0271965038414003	0.0224996665478255	0.0351170425788106	0.0468444786801435	0.0132950922823177	0.0257491469458097	0.0134273807008772	0.0128988956409326	0.0603651069234612	0.0314544671268285	0.0596632336977395	0.0494284087613057	0.0121609964563937	0.0325627247993791	0.0272451570520414	0.016007750323131	0.0119176888836718	0.0364410585524889	0.00472116668823671	0.0370935632101636
0.0393443057882205	0.020415710112913	0.0221396025121523	0.0222232610992272	0.0199328037570936	0.0207998344635063	0.0230216084017507	0.0241032815295677	0.0310622748740103	0.0347255296910285	0.0247655592107447	0.0455864231680552	0.0166527451634421	0.00985142785801353	0.0228413782448079	0.0407859572927215	0.00415285618674524	0.0185495739918044	0.0235092357849227	0.0425613309188654	0.0439966411295635	0.0300404285100679	0.0109683357244004	0.00339918268037328	0.00334006984881529	0.0166220816678447	0.0248531082416394	0.0175273962262197	0.046936715584258	0.0439493541495674	0.0359076088904914	0.0274577434835439	0.0281006798032592	0.0277860399522811	0.006778517698777	0.0315518061534421	0.0241065588704921	0.0145135066046915	0.00356294868483106	0.0309807320974328	0.0140388003567016	0.0123789804006479	0.0195068188320802	0.0404708913959503	0.0133635257483516	0.0338542192318594	0.00966326012844345	0.0326798798452687	0.0297513843500063	0.0247883404584998
0.0388376456605868	0.0532583799212903	0.0287101910390196	0.0674937530251712	0.062263171924827	0.0634143502751112	0.0246578857098596	0.0685126340979567	0.0209805975056289	0.0523707238011961	0.0509449408785102	0.0717236733515183	0.068413037796947	0.0360102358206566	0.0709241592609352	0.0581615547490213	0.0391480970723137	0.0334083246373312	0.0779864855084264	0.0777353599573231	0.0468904764479836	0.0720902002174678	0.100810795485419	0.0456143487367966	0.0726818400552174	0.0934269980398113	0.0579301711171312	0.0647101586812122	0.102547391945035	0.0775812329468571	0.043282838041174	0.0793078275625616	0.0488419741559813	0.0948869974101304	0.0464556787620071	0.00683567047666994	0.0589057295074605	0.04793044078425	0.0474224360854997	0.0639530877736502	0.0696674671809454	0.0276116473662399	0.0885811709941983	0.0454569978741759	0.0656053153468258	0.0294439695131278	0.0398340365592266	0.0688319741362232	0.0161160149140434	0.086177696840244
0.0436205596857927	0.0275257599140968	0.0251167237445989	0.044264308101955	0.0374185251137896	0.0316372826491751	0.0322101831281367	0.0335539232988713	0.0270437917020753	0.00672111469567221	0.0148514056174028	0.0388329064435368	0.0397290045055209	0.0196510024354713	0.0309127951481319	0.0174340362118541	0.0414116201624641	0.0320063434142827	0.0695544203839381	0.0348665124699575	0.0370545618714576	0.0436356555598515	0.0246778459443384	0.0480430807681788	0.01595915237851	0.0469369489499786	0.0277327048747865	0.0333988411498062	0.0353896936185439	0.0577174840556075	0.0519442675958628	0.0487507866920807	0.0272655720958024	0.0474299443958614	0.0425584078988077	0.0027742212659753	0.0513919219679056	0.041186550453205	0.0254708643988184	0.0679522098531014	0.0529236690813746	0.002598358859901	0.0208243964561525	0.0725829205188245	0.054765914185998	0.0585775005748948	0.0407020615113412	0.0346911658052616	0.0327106891207621	0.0549774108299945
0.025385931744245	0.0376042902581833	0.0364026116602532	0.0152054289895715	0.0311786911401718	0.017697125076359	0.0134336958929775	0.00899152511863883	0.0185336156048193	0.0195411621810213	0.00278292008734099	0.0380879770751402	0.0103994141803541	0.0128489874837466	0.0174790244324791	0.018303887465096	0.0133136269330525	0.0131697941782148	0.00780280673763154	0.0500762189478123	0.0326479770526025	0.0485797648987662	0.0318879623287064	0.0393178629014002	0.0385931820052644	0.028622299429235	0.047271790432791	0.040725638284545	0.0176141201632687	0.0184379996117658	0.0566276562978942	0.0105191810408496	0.0136133861570331	0.0390840245970089	0.029804597900457	0.0162808788247493	0.0202327577125162	0.0019492037026232	0.0613468273568287	0.0127561284452205	0.0299020770181605	0.0434788347339829	0.0301064250352949	0.0399511386516742	0.00856409571521575	0.00215896473009195	0.0225524681629949	0.0465410528900101	0.0466594439075473	0.0228637166460327
0.041891086642958	0.0425723834028881	0.0592243965037391	0.0324513499077611	0.0360219602670146	0.0141295961435062	0.0295989093522346	0.0591773850724523	0.0668535730262976	0.0535132540261765	0.0255775369500056	0.0383508563256011	0.0184200018451461	0.0442881706428455	0.0540833175354619	0.00684616005230962	0.0640065512468349	0.0522082800054599	0.0434113722104473	0.0287994249097617	0.008216498947898	0.0315393550317774	0.0216264636044663	0.0512144197911624	0.0230276338658503	0.0415382218991437	0.0302054573438209	0.0380208339150274	0.0415209486020744	0.0531794404894984	0.0176858637243365	0.0156925830705472	0.0373125640147895	0.0311461026521971	0.0327772047505473	0.0478889248903303	0.0469559780131188	0.0228363663232356	0.0426110757222227	0.0338869577065469	0.030120507236791	0.0310079875595386	0.0288340959921202	0.0294050112484522	0.0436101887934299	0.0515657719021613	0.0322588193498832	0.0315596685417639	0.0379014094095422	0.0438219255872454
0.0380580249897141	0.0487765708529259	0.0486536022267152	0.0174765360277064	0.0161957569830373	0.030812941238788	0.0206791073575636	0.0167010897440886	0.0294280886804308	0.0232303281522776	0.0251475752523379	0.00734458822981854	0.025019070704009	0.0045423044520269	0.0157209150393492	0.0223176386504067	0.00905809226775241	0.0318804944759268	0.0351018188591379	0.0187300108692601	0.0198934702730019	0.0500873936098745	0.0172048269808437	0.0057007331333618	0.0095617836245689	0.0171925503399566	0.0229021659703007	0.0108783797903339	0.0335255247379142	0.0460825227446599	0.0466333833107126	0.0116362052271737	0.0379539391037215	0.00899087923423299	0.0218766908806517	0.0320057947152103	0.0108724163740138	0.0415078022332477	0.0141210964510511	0.0259570801957129	0.0270685499390201	0.0208905601675039	0.0064933344918082	0.0430089988306227	0.0413247271753874	0.0296886229629897	0.0160113338343632	0.0043155338664068	0.0397638732264376	0.0212423812017735
0.0252737666877665	0.0494470633197847	0.0160270271314957	0.0361862528842119	0.0260710508994363	0.0127029987476804	0.0516969529380324	0.0259612746249355	0.0333839515348917	0.0288755331768611	0.0390626812904743	0.0220318432301898	0.0168139708654992	0.0112131773095707	0.0229739959512211	0.0349805811853162	0.0213614012641812	0.0102853692984946	0.0074170309934918	0.0420571429718247	0.0205482996594478	0.0028389926995652	0.0140281873501199	0.0240013487910596	0.0549043632125581	0.022996388160746	0.0158343804472518	0.0316914724679195	0.017743003241788	0.0143284659121631	0.0122741396699555	0.0359557501857408	0.0292577033194792	0.016982133898736	0.0552315996024323	0.0210191476525446	0.0359413036871833	0.0209121803663596	0.0133542457692659	0.00830735562856346	0.0182521880261059	0.0287658841151545	0.0157864431638944	0.0498814780692513	0.0457658884906783	0.00404809927173149	0.014771509258958	0.0234052793782207	0.00300263582343863	0.00840347195680744
0.0150965781253445	0.0102720524255066	0.0198297797842992	0.0408415807408538	0.038064971908704	0.0453695906305755	0.057875726473831	0.0337507873175797	0.00997222995791939	0.0686762717470438	0.032817910571668	0.0123050063972712	0.0175834172880224	0.0243663545479109	0.0413370892513524	0.0227065096987428	0.0941510905819667	0.00830745580277891	0.0118901456537582	0.0915828637405248	0.0521378956597406	0.0697128198188224	0.0378945297331686	0.0762612689933822	0.0320209267722892	0.0544893722706933	0.0371202482937787	0.0551237846360643	0.0254529510977195	0.0606044614326476	0.0208306406950387	0.0832055006267433	0.0578031724072529	0.0382346322242048	0.01971165680775	0.0641188025731267	0.0651082058936859	0.0361573428284153	0.0212183078210542	0.0813558391100952	0.0320390712511549	0.0208973377947001	0.0535537345352918	0.0409930536994074	0.0443332211199795	0.0488888929559926	0.0422142337397258	0.0280966119427396	0.0350481565511683	0.0347142447511926
0.0264380941171504	0.037727206731024	0.0314344095852077	0.0205522322962228	0.0121226219160009	0.0196701320520489	0.0221707138287385	0.0350126562896348	0.0302142541970921	0.0634804971271161	0.0252050210359779	0.0268696091140046	0.0247279890146227	0.00722168620748098	0.0208984405425784	0.0153279486066337	0.0291360914061345	0.0393006405628522	0.0236880262550724	0.0143978037693403	0.0276956780779836	0.0285462030207942	0.047496278291363	0.0536813257462118	0.0319659874600254	0.00596539686151969	0.0486671360208635	0.0253373890694069	0.00425458140402696	0.0366131830293844	0.0341556857090115	0.0391348681166169	0.00971514122811835	0.0116255981533822	0.0101544726751402	0.051941715686011	0.0242775564995429	0.0277502716224078	0.0332678349760995	0.0442394788250642	0.0316745455772553	0.0280082882462638	0.0288357757437553	0.0270899443347028	0.0312932590971794	0.0442126363173618	0.0205376246673684	0.0194280154524465	0.052395303795055	0.0203154107463915
0.00397571920712819	0.0101798875735428	0.0291095137449752	0.0342961857969498	0.0203296908261173	0.0407218303471553	0.0289335769973711	0.0282145324368135	0.024910046999494	0.040086645993338	0.0340685038134653	0.0160735516240052	0.027553908754507	0.0347811152895375	0.0201143064074386	0.014532495856287	0.0274856892388407	0.0386582621031171	0.0200701608884219	0.0208667432677775	0.0134908190985587	0.0290628029996506	0.023956929296764	0.0275627611665305	0.0309273799635947	0.0137012329625098	0.024860590049321	0.0106041662239537	0.00579339594527812	0.0157254828867359	0.0185096261191636	0.0111805091601043	0.0268759620984385	0.0126775004031617	0.0169984257048984	0.0253209697386006	0.00367906272418628	0.00495254999295161	0.0138440819015428	0.0121233320980273	0.0323860034507748	0.0065940013472466	0.016225334217852	0.0115261452878716	0.0288157165383615	0.0221328047349743	0.0521410472726711	0.0344215951908865	0.0289625727299992	0.0036365562965333
0.0422775557574962	0.045525778987164	0.0203119178109764	0.0658537505023791	0.02862337390741	0.0145644744210591	0.0263390386590446	0.0150033637057595	0.0304279749675492	0.0441349320285375	0.0272933633593509	0.0292882489169564	0.0580509758620741	0.0327845269531253	0.0198378634315976	0.0110020509085181	0.018014386119569	0.0282372314235833	0.0187904346222566	0.00796976004980536	0.00363721224776669	0.0424226589522498	0.0131808294588592	0.0243517394324406	0.0337458297572796	0.0269376414746661	0.0233943036899794	0.0293850189236148	0.0148296354752106	0.027201946618461	0.0198919817980663	0.0313815070347267	0.0361934330654499	0.0099913684285848	0.0506111242412348	0.0192555747432229	0.0148029955801284	0.0196805696258118	0.0174812724989144	0.0195858235690256	0.0339016277035072	0.050332553609369	0.02587585807372	0.017024328421773	0.0186017292972589	0.0123860659496044	0.0237995823238407	0.0172925433637797	0.0432799291327158	0.0113783092374305
0.0209580926209853	0.0350512922771304	0.0464763700188384	0.0113288209085624	0.0324566353589524	0.0103154440787865	0.0416538765900666	0.0252433328617124	0.0274326692780159	0.0290988796609924	0.0398268165673294	0.0592476805470704	0.0445576802793435	0.0279784779103689	0.0560882056118007	0.0369615144049187	0.034993014166529	0.0449277941886651	0.00985238919235172	0.0304679914752466	0.0280984354967109	0.0112465804757891	0.0220835421692739	0.0406426358198936	0.00506865513878161	0.0585766880140009	0.03005968054543	0.0267734608185427	0.0295794478598401	0.0289550783540602	0.0371555701645738	0.0189323217992343	0.0314409236627075	0.0242463929688067	0.0328791777766613	0.0417544984289274	0.0376479308912296	0.0159287807614331	0.0259932992687904	0.0601155256307162	0.0529746505677923	0.0149793813396863	0.0375408378083868	0.0445269366281131	0.025745365346893	0.0449204446389236	0.0366454658507011	0.0242363983340512	0.0255401615040584	0.0547133093938687
0.0174975933570815	0.0360283650363319	0.0251535753276885	0.034934625652945	0.0419187833679032	0.0172023148345061	0.0486564696723478	0.0127087767759692	0.062723876424198	0.0173595339377982	0.0166646131625665	0.0168600007555041	0.0151036653389931	0.0133331381057468	0.0377898123364894	0.013237932485959	0.0624704652398435	0.019074469478662	0.0252057768204453	0.015236442025931	0.0266306385066248	0.0374653705818803	0.00800942590017318	0.0434359709298963	0.0201501689115427	0.0596267319265588	0.0025469297234536	0.0195261962741592	0.0191061409647265	0.0468958340207166	0.0317885035067774	0.0404743138910359	0.0108735169226566	0.0571016839560034	0.0409442655691986	0.044593731715533	0.00430124742766398	0.0184326347060231	0.0144361861512771	0.0370288840108749	0.0245499687030339	0.0212113264203002	0.0335519445470766	0.0313023465236857	0.0308791531934734	0.026012332037739	0.0152833293296152	0.0346046655046928	0.0163841595682711	0.0382754144963121
0.0352765261281153	0.063668885785685	0.0628313262196128	0.0908999754569164	0.054276506318896	0.0373148124032012	0.0331997008962445	0.0452614222998847	0.0469132538821685	0.0552477586178408	0.0426407165780795	0.0395920196187287	0.0540968204038879	0.0528698756146872	0.0461411844110183	0.0543543923586503	0.0461368358386225	0.0618483849056715	0.0723237464287643	0.0777428013358903	0.0633656151068843	0.0834284628712701	0.084913535134522	0.0849878927009283	0.0729712278988945	0.0757609012764566	0.0451793539964451	0.052469267219218	0.0481286642551037	0.0932992111610811	0.0678084129255537	0.0809960636735317	0.0769658153255957	0.0528555614127596	0.0708932609035281	0.0455562994170181	0.0482229809832138	0.0355183775850305	0.0570661445628492	0.0644984874199589	0.0434191454693215	0.0887010902971102	0.0729169386183553	0.0250528018439455	0.0679273026674989	0.0735065573659963	0.0364401568802798	0.060322079022847	0.0378722124324101	0.0681322235876689
0.054201485340722	0.0668834167614215	0.0521281025877002	0.0232857980210622	0.0419576412037724	0.0358013027287469	0.0109956871508956	0.0296978880479301	0.0635247292522802	0.0253790861983732	0.0445097234367009	0.0566374498562153	0.0499925479119638	0.0504299359099434	0.0191784847911744	0.0649871527232275	0.00708914775661306	0.0316655527338842	0.015140041296359	0.0553704440958965	0.0555554587997156	0.0492909287485284	0.0481481610497608	0.0493250956134461	0.0457312457869395	0.0637569190572521	0.0487159347713661	0.0448367404706096	0.0427548599160309	0.0267968269425319	0.0489633298553458	0.0444790170606265	0.0561900631363989	0.0451208933945078	0.0264275994320468	0.0464302582475099	0.0718326771099706	0.0617518758944868	0.0328694422752583	0.0384401573782217	0.0341928968371576	0.0496941371621738	0.0283924179830479	0.0446532919870417	0.0213379144980293	0.0511396445644375	0.0125246657209381	0.0571091325292847	0.05138271634009	0.0574263675552973
0.0289911602229163	0.0289475281994091	0.0416861663620232	0.00873607917729098	0.00772162816742739	0.0578892702142375	0.0069977900228938	0.0226358247823681	0.0211859573428479	0.0300743290022974	0.0164783043890463	0.00487084658866464	0.0232307016702316	0.035410137507503	0.0365477922586153	0.042650312228134	0.0597457636032229	0.0183198761503729	0.0344459358429598	0.0626535713523443	0.0427399299419539	0.0274717243543627	0.0646492114542389	0.0192124368536477	0.0138675271529508	0.0501895702857915	0.0411243607448286	0.0504511456561652	0.0331737990493703	0.0215468703581814	0.0500268996039901	0.00903486326197763	0.0349913181416434	0.0227389883292661	0.0213340796061072	0.0246971826642737	0.0445826478736727	0.0304692145745073	0.0431787137852206	0.0303485513020391	0.0565008181246343	0.0335983302456598	0.043728083419342	0.0473171718482212	0.00589996173618652	0.00567833478254321	0.0333959120263693	0.0403335921312558	0.0292538224776524	0.0401361880533997
0.0337505533339739	0.0666872555259459	0.0660927888873847	0.0349974700814687	0.0411745013665205	0.0543849981009295	0.0103695232343211	0.0186930376446687	0.0252368488877376	0.0310321562057189	0.00692709361902616	0.0361687740741177	0.031592234601954	0.00392201902682853	0.0431136063826842	0.0124263655982538	0.0338993830425441	0.0266864529993478	0.0382919196011783	0.0571127830086068	0.01800561029049	0.0433911289707482	0.0668060689168462	0.0794321421570645	0.021262417725501	0.0880302565829393	0.0579377333777651	0.0534978257944423	0.0572726397295157	0.0545800658885678	0.045025517515882	0.0370404694560311	0.0453202279246795	0.0546281847593053	0.0587422210103772	0.0768726115198619	0.0229334853555928	0.0504716704676619	0.0747788648213444	0.0291185076725082	0.0296440892353299	0.048653936688562	0.0473656087718811	0.0446238906457348	0.063804786217338	0.060013643419136	0.0577349347360123	0.0347375421465883	0.0836419688563403	0.0397294989933807
0.0246155813286179	0.0509303689574158	0.0343110468722888	0.0269729093441976	0.0439122249842672	0.0237293914355763	0.0292830585047293	0.0192575980525616	0.0315949054971666	0.0332685756249377	0.0554466592781612	0.0396287913923261	0.0312222813448665	0.00563073075682364	0.0442610303975642	0.0516664105736288	0.050283809262539	0.021575796528008	0.0271475865005478	0.00902343797399506	0.0486483162102965	0.0167275072459715	0.0393141404847493	0.0345689956495069	0.0460991245778149	0.014122899824997	0.0294485359096275	0.0701487341260445	0.0189588744984501	0.0204600371198558	0.0498676783707042	0.0289351305164201	0.0394493746649964	0.0192574790644626	0.0251322864149695	0.0454860161666968	0.0321895402275522	0.0469685249337343	0.0412826565284176	0.0165060470294806	0.0270719667272273	0.0419529803642907	0.0473395959378084	0.0231396315044015	0.0211224667012473	0.0287139748792988	0.0073665775221877	0.0499733709133464	0.0467442566593181	0.0499250220521233
0.0282945989698187	0.0399332254803766	0.00498283177416316	0.028770142074049	0.0131735491752568	0.0423851718772461	0.0406026879375689	0.0231416428586305	0.0318531310223501	0.0406764105637703	0.0380969199335064	0.0453061680883133	0.0238362784358381	0.0286088183166135	0.026467457625825	0.0176065272511113	0.0442113486082623	0.015198224265026	0.0294207827087486	0.0383000662323083	0.0248038392372491	0.0396643250487707	0.0332604969756872	0.00330210079255404	0.0456614857200991	0.0306858175967991	0.0448844304961264	0.0301176145398037	0.0338760152318569	0.0236264825402777	0.044944896479606	0.0106691080819331	0.0431168030330473	0.0233444176713363	0.0344469784611844	0.047392425189818	0.0101332769722907	0.0496547560711127	0.029157507216614	0.0179205592863633	0.0406075873959202	0.0289112377161978	0.0401183608614971	0.0135041932453973	0.0473215603800974	0.0352990588393657	0.0550092359591451	0.0162573510031291	0.0488515880704241	0.0429984735004174
0.0190549881494636	0.049024241476534	0.021777516808764	0.0335064507907313	0.0209810720645202	0.0279551868716648	0.00424904070938514	0.0150539771014501	0.0253414609410072	0.057977722198366	0.0497690668595983	0.0301480700129362	0.0495166041738086	0.0477990694482738	0.0285370606310689	0.0237028832811243	0.0396813338175936	0.0229461814789721	0.00880977797707871	0.0573694481899382	0.0621039036437501	0.0391106406794768	0.0405447111948745	0.0503057973670411	0.0138530816940963	0.0216966208562804	0.0179744460456533	0.0309622474584856	0.0216048310366667	0.0158682119376831	0.018173636932812	0.0281825990781156	0.0300511244947173	0.00616567864812707	0.0259959789431924	0.0219378554267504	0.0314461458450043	0.0344335552844373	0.0519089164240599	0.0461975121661935	0.0466236580486656	0.0300878988625437	0.0501794359920107	0.0312185457233713	0.025159298107797	0.0152170177459011	0.0288195617768276	0.00618694281104691	0.0182587706676764	0.00373109307486854
0.0590648031862911	0.0601673695827624	0.0350272578350493	0.0346075333544633	0.0518962100758985	0.0262877114787231	0.00970607430459308	0.0273557567507864	0.045282283171003	0.0189380190148534	0.0275843726577368	0.052739117184048	0.0351764066319627	0.00281503159132131	0.035370021546871	0.0316089184190491	0.0174478539396254	0.0480172763380182	0.057568529587093	0.0421598479981439	0.0656504383147684	0.0402631069060598	0.0631244214646079	0.0114711575797703	0.0610793164606834	0.0459767760570355	0.0720402258306274	0.074155813646687	0.036899378439365	0.0710263803677232	0.0343337877890876	0.0447685998382817	0.0700487114724712	0.0588199724037203	0.0598777080958091	0.0232328745794854	0.00653943565783478	0.0527300406657593	0.0402820694923548	0.0137487231702718	0.0283089441519623	0.0343383324607894	0.0687890039227928	0.0255357595028227	0.0279478137446921	0.0868522253724321	0.0455344796338478	0.0596221481240126	0.0594824404356175	0.0695653634189277
0.033953817671464	0.01560224143775	0.0220791046693136	0.0345575684773629	0.0111396074473976	0.0275336775706719	0.0114108892168393	0.0132471984919384	0.0195832730917715	0.0204520897725025	0.0480112650404548	0.0241019435504152	0.0378592295748302	0.0332732321326393	0.0131774992048424	0.0207107919270124	0.0133007924041999	0.0277040582469157	0.00702870597366642	0.0351161458267191	0.0117949146610393	0.0339657511805201	0.0323575686889683	0.030087222580677	0.0224169736154822	0.0306280299942203	0.053529814431978	0.0100986712408479	0.0145257616976365	0.0280399430746153	0.0502700332079341	0.0495137630263459	0.0382005612657838	0.0212920195742218	0.0671395776014453	0.0207604025813906	0.0331948635721402	0.0182835079770239	0.0409275338692536	0.0412949887218922	0.0123426576563897	0.047623009418235	0.0205314729693999	0.0358419040523073	0.0152269297694422	0.045660796069277	0.0389379670673444	0.0517515294688687	0.0399300736132818	0.0507343109310233
0.023498750051007	0.0126022928663105	0.0322545579034493	0.0444225020244527	0.0339112302678626	0.0134778628820411	0.00339223093771357	0.0124094747570114	0.0210607690520945	0.0203758891878734	0.0255840834685481	0.00416521349189894	0.0197770866900588	0.0381726429177716	0.0278149649672092	0.010339992527397	0.00760893177072058	0.0141011593379364	0.0162918206651854	0.00366440592041633	0.0146522384108545	0.0160709084204555	0.0233669262744373	0.0196733322463331	0.0512306907815634	0.0395796864348885	0.0237534465800789	0.0249102306805076	0.0247937939480528	0.0131125672320418	0.0430414069079578	0.0327455776524129	0.0570289502726256	0.0350016872553813	0.0346375588395419	0.0189786003677537	0.0264836754621324	0.0330678565960193	0.0140836368882815	0.0193091973459722	0.00382007745814506	0.0281287715120057	0.016825115355927	0.0309543795013064	0.0171901787118879	0.0414994279448932	0.00923148069552902	0.0223377099095205	0.0571966494778366	0.00711512283477503
0.0550093793743294	0.0263082796927298	0.0261104648649023	0.0326952228344096	0.0270121984819355	0.0420953776292124	0.0477518350086957	0.0552743279741111	0.00867537453263506	0.0142370915929905	0.0357821659264444	0.0295027977569755	0.0261256155064488	0.0488941728065216	0.0263040561820207	0.035685181423751	0.0372549347154508	0.0561719124760783	0.0172961572871451	0.0372118534262297	0.0368820413076964	0.0373419493981233	0.0645331874808443	0.0281283303260795	0.0106490306106894	0.054051084969116	0.0385707966029236	0.0348606193058313	0.0313810277026502	0.0513262428970532	0.028037315881151	0.040047627711646	0.0194241406951505	0.0217828734390493	0.0212768874241394	0.054365211321471	0.0131045457104229	0.0378426799219572	0.0295243925000668	0.0211364486232314	0.0526331653795304	0.0398807398876766	0.0416663461770204	0.0621561552384645	0.0287118160516885	0.0334869705143139	0.029400423333693	0.0539020845747268	0.0220097872486083	0.0264437438638518
0.027162319578284	0.0544206671575441	0.0175465851831238	0.0586742146470833	0.0278883633618791	0.021309598991946	0.0556045878947493	0.0331418521435269	0.0272361899355288	0.0349922059683596	0.015588749991789	0.0305943752163956	0.0293832430767334	0.0232546108868187	0.0353125737363351	0.0428038402980036	0.0411570326163828	0.0508176403245483	0.0266502425797177	0.05056168180494	0.0486886086144398	0.0660387575239283	0.0138342731330194	0.00112600926802992	0.0270329658703184	0.0509801627678805	0.0379095719474713	0.0350074688896884	0.0414968958298389	0.0373037538962301	0.020958386728413	0.0316109188329112	0.0325733798705093	0.0203171494287806	0.0376235395302452	0.0413835327230772	0.0476340195042293	0.0366321125990913	0.0708055810975131	0.0332632854640959	0.04817437701874	0.0415619428235976	0.0159970238583213	0.0488004553912861	0.0567624530776247	0.0566850687499363	0.059590908776206	0.0533582783721111	0.0143759238948843	0.0609774026697637
0.0337960417132377	0.0145269430693625	0.0161295736431873	0.0349644311144812	0.025089537735632	0.0165447374368589	0.0241619450035262	0.024245555112748	0.0445659730435015	0.0342211716149082	0.0382404132041614	0.0189094777689556	0.0268889889537358	0.0381762767853572	0.0262379444452133	0.0343353291466294	0.052382701571851	0.049916987027589	0.0539387742282426	0.034075264253486	0.00840441709917922	0.0451704948572517	0.0538004303905793	0.0200184848204416	0.0232621017269141	0.0435997466144621	0.056645872109114	0.0326910413012755	0.0370660752728273	0.0561142510013677	0.0320903300355434	0.0430794384523316	0.0405472522744674	0.0180529015592581	0.0554840062001015	0.0212725157113727	0.0125854883835893	0.0354566259268137	0.0536870699375557	0.0388900069835748	0.0473793404203246	0.0686906185871695	0.0456290481094401	0.0382632714108778	0.0169355648352166	0.0138634130569734	0.0373002989641477	0.0614525664468668	0.0254255360521863	0.0447621317691805
0.0211747259497355	0.0332404883021369	0.0205535548128931	0.0289601141521543	0.0435105430067817	0.0346153515457087	0.0161415760973651	0.0223515888770105	0.0108664676119425	0.0259556153681395	0.0397502141848656	0.0115181120504217	0.00466158350794931	0.0225202294061609	0.0348480434605101	0.0341056142233152	0.0501588948116383	0.00942015829795153	0.0358362005707499	0.0431805484488062	0.0325212950698646	0.0181491851154271	0.0234335207781609	0.0141010434979588	0.0299912850951772	0.0146263368095885	0.0329877420123809	0.0389880936929789	0.0303133728561659	0.0576601633375505	0.0292320218764508	0.0434614605670553	0.0364004066925756	0.00519201700395376	0.0344728395845356	0.026068773374496	0.0405999525603777	0.0210956283386013	0.0268696279358176	0.0238165810476374	0.0247737185523418	0.043670166102227	0.0450293940966676	0.0468450880887249	0.034825418845052	0.0192149983523529	0.00805543110407047	0.0374031275000394	0.0342501082399706	0.0147509990178709
0.0127462279384515	0.032967603656726	0.00417579259422975	0.00959215264629921	0.0350671580035794	0.0231212925164417	0.0274620026562589	0.0220342304665536	0.0165404095110394	0.00660454922529017	0.022792249143744	0.0181171093686994	0.0123493697841202	0.0210181267115245	0.00438367829928178	0.0152845877047803	0.0216345429379259	0.0113817985354847	0.00543264466555075	0.0416856356714732	0.0141109934023718	0.00716447659230191	0.0147964192012122	0.0212623030658346	0.00943057917777551	0.036870507240487	0.0140975114103063	0.0130341924867009	0.0180815635454648	0.0113854784977287	0.0420862154223076	0.0145745039137825	0.0281691561685308	0.0176966728474373	0.0174847588899876	0.00988994378028146	0.0388234854770306	0.0142233478866624	0.0270064477346596	0.0114500678447948	0.0260603633446044	0.0106726817946565	0.00765998797327646	0.0484373090383741	0.0201213418781651	0.0107424113682326	0.0129084617616271	0.0156602555861086	0.0178696287002893	0.0125358460140908
0.050956792546949	0.0643518564895544	0.0346697295775234	0.0400940473703766	0.0729728267665855	0.0478520051245045	0.0551529508595324	0.0486850036351092	0.0291221850199363	0.031032086787145	0.0678633873524016	0.0559072344397154	0.0451493731841108	0.0347955503543212	0.0672032561849982	0.0281054536920512	0.0586978002701141	0.0549289244482941	0.0766171364169433	0.0438567427296875	0.0318974911987598	0.0322391784781219	0.041555915469401	0.0390412086500639	0.0437715960190498	0.0387114843523635	0.038510381939951	0.0551917867254042	0.0530221673222639	0.0426950852738907	0.0270156958484878	0.0767060869782523	0.0242974619609909	0.0430690880655465	0.0300543005447473	0.0276354925901785	0.0347298277824884	0.0424533275766459	0.0243077270479348	0.0412953859039787	0.0443031003104173	0.0511347404446957	0.0392228339071414	0.0112559190164378	0.0348104693280542	0.043531054346194	0.0447847110586426	0.0665954493288611	0.0411775578752234	0.0280074377713814
0.0165992378900359	0.0170160398957719	0.0280351680557153	0.0389817460194538	0.0192413017755338	0.0198217459563933	0.0230047800833995	0.00328976322596764	0.0200792800518865	0.0414444252412034	0.0339971070571624	0.0258478424819767	0.0222084885526458	0.0157225746001468	0.021176953159501	0.00816549532176371	0.0278007427771274	0.035100474922589	0.0138308606368192	0.0333853220180276	0.0332351680091436	0.0077995378720087	0.0204419414584299	0.00213081042213074	0.0307286265223976	0.0328004398343345	0.041281274058904	0.014481113667404	0.00478698465752764	0.0167824615793169	0.0494231988675116	0.0195507014584036	0.00847359308901112	0.00872100463917346	0.040579431515005	0.00749379190627982	0.0177220568084863	0.0339640527337964	0.032062998311114	0.0594217455040964	0.0262269581699226	0.0294418909975175	0.00481138512151979	0.0391858294544814	0.00868189188901129	0.0272959543206365	0.0419663584173514	0.0377906247805127	0.0265402473592844	0.0450263962658883
0.0232488033992118	0.0315021418245633	0.0362637186375432	0.0378383807237675	0.0607147317880018	0.0267075838882105	0.0479788387834897	0.0468330222807839	0.0387769955384581	0.0345979445388364	0.00364383223475245	0.0367464636833886	0.0518928973589103	0.0274142467980256	0.0430402533237401	0.0314919874734273	0.032445352536046	0.0239322604003069	0.0186414775063593	0.0504347760621706	0.0478143264792677	0.0612190625515566	0.0820341705381952	0.0222595723456517	0.0413325417673254	0.0783210445545308	0.0422819700559115	0.069651755438212	0.0779572618917443	0.0542371620808694	0.0563750626255484	0.0309749860931333	0.0361435450476221	0.0274901135712914	0.0408817388209553	0.0333452595489824	0.0441441233128083	0.0567111502909983	0.0175162863548256	0.0715497948913238	0.0224301248177646	0.0616071071587443	0.0672049378980892	0.0352298647057862	0.0484656331125255	0.047020332808249	0.0436059227791019	0.0618189869314631	0.0698636352210111	0.0574543969754605
0.018515150467563	0.0294861684239363	0.00547631269515557	0.0159298481005625	0.0205433009041585	0.0119618792563367	0.016325786893176	0.0273435403817917	0.0223530196859261	0.0271442898345932	0.0533803760669378	0.0218418111191445	0.0323653880842348	0.0172822875180742	0.0387048613113146	0.0345955044282823	0.0453447597712512	0.0473398374718165	0.0103627371957784	0.0303950154487344	0.00498905064240689	0.019091150710866	0.0444706278520666	0.0592728303244126	0.0228632117974588	0.0379303064812361	0.0110034366044007	0.0463179554328948	0.0418037415629762	0.0477223666100016	0.0374373035515166	0.0270413489909959	0.0302258428077504	0.0447953933875779	0.0241038697116689	0.0410266373344209	0.0370210992056127	0.0521516623611964	0.0451637167414696	0.0583542361792843	0.0310755064396832	0.0238399753767716	0.0301202175670341	0.0258033011959431	0.00781474089882473	0.0461675033126809	0.0294545963106406	0.0445888034635389	0.0443324943930518	0.0257164968603132
0.0669559683810906	0.0105335593663037	0.0261237100404537	0.0293795446972941	0.0234140734845563	0.0236148611042378	0.00684810714227632	0.0344219772649161	0.00568993510110915	0.0642029744682799	0.0347353156498884	0.0630056825279535	0.0890920918233605	0.0352392839516102	0.0500405388762431	0.0362666668531601	0.0453863949402275	0.0133102178457389	0.0339361278623829	0.02850399514107	0.0307919425868928	0.0417472721850228	0.0518976936610992	0.0408372099592101	0.0521543152354443	0.0419800238743262	0.0452624512259561	0.0492050881895524	0.0479967463104805	0.0762080105726466	0.0282584518183428	0.0386588585860072	0.0235886757387598	0.0601740049458302	0.0452872513089788	0.0581884266307863	0.0485336899876004	0.0251468938840426	0.0459236233633935	0.0802246257236966	0.0302993073238053	0.0522019019447497	0.0423385340647796	0.0484329788653021	0.0247376789213968	0.0348414649656656	0.0403338194790451	0.0315976024528396	0.0687099742910336	0.0251159780234117
0.0421684991427914	0.0198799711885732	0.0252772197759175	0.0390168759618207	0.0425446910517517	0.0614962683469829	0.0647989644996191	0.0456482858963237	0.0521670095123125	0.0661998385487711	0.0385491361107872	0.00870834214824182	0.0488412030262002	0.0420125414020921	0.035902451729666	0.0387113109784337	0.0559017388233899	0.0379203229262226	0.0538151628383683	0.0728900917103649	0.0551628545692443	0.0699214001783467	0.0413580710303014	0.0741033582715771	0.0870099745282758	0.0901932227564723	0.0446731065881532	0.1004354656847	0.0918360172528428	0.0668752503255495	0.0224301423899877	0.0812583908418091	0.0999925884400964	0.0769735776643239	0.0756113574827539	0.0809954114144307	0.0701481584859297	0.0737720294467454	0.0579282491232009	0.0814645190699196	0.069578548535456	0.0811362359509383	0.0720008344009454	0.0307191060160358	0.0587222563253033	0.0531088000628085	0.0524993038218882	0.0827494007482791	0.0684311192587188	0.0604280883099675
0.0246225439470041	0.00563526752368554	0.00841346685443765	0.0258915673732144	0.0187532546066709	0.0154855262166798	0.00852243006811238	0.0180154603501949	0.0216840190393778	0.016570095704222	0.020251461224724	0.0183335901902737	0.0242652510724684	0.00832989737995916	0.0347996490066797	0.0317451055185725	0.0174902901484545	0.0212508929359363	0.026614825176897	0.00235069240488789	0.00978590066543029	0.00589150662320879	0.0208620107262675	0.0532336206304625	0.0247407434367302	0.0192285852810045	0.012346538645968	0.0049825668917868	0.0134270684732477	0.0195604139829529	0.0368109708125095	0.0171398512216492	0.0150202138699757	0.0217341252104509	0.0307193010448888	0.0353136297331625	0.0179011817239114	0.0237790546097809	0.0249992624552006	0.0197254456127948	0.0260352916529934	0.028197454187364	0.00967383967732761	0.0233033260524149	0.0163532928842665	0.0326661622742292	0.0531764215843688	0.018897072506687	0.029321911198972	0.00410110390233752
0.0177567497405128	0.0220916544337107	0.0411457913502949	0.0293776448805431	0.0288141463502095	0.0282079445759107	0.045704633989879	0.0265798439570232	0.0154425122086422	0.0186079322005594	0.0399158164931227	0.0356513050579555	0.0314196616447934	0.0293738324208895	0.0780896801305045	0.0274686910585506	0.0247839778202949	0.0277650332120457	0.0503001871158758	0.0502573525511442	0.0406174607766512	0.00992508162366638	0.0484698756236748	0.0666815541723871	0.0332609352766184	0.0596568416452698	0.0424196410216977	0.0500131330243857	0.0789619082393137	0.0522508371202768	0.0237461554561026	0.0406437399208107	0.0597366432993912	0.0177906032272593	0.0405454538744173	0.0712010032371771	0.0169258589593298	0.0457075495694278	0.0443283744013707	0.0522393183991924	0.0381470923500146	0.0473053991787935	0.0386825486127078	0.0495903843732643	0.0604122170544608	0.0414666879659384	0.0523312324510832	0.0399923402811413	0.0228248515023954	0.0654250251989268
0.0327612301215263	0.0703689544408683	0.03413475444786	0.0317678890922028	0.0246380313836414	0.0601037107317543	0.0441286133882598	0.0283806610662844	0.0376465641048449	0.0527443289257338	0.0302500092848399	0.0329050265399252	0.0337213051531476	0.0385333715193584	0.048776908623693	0.0516490982356846	0.0450199689732567	0.032951163524944	0.0158900162346096	0.0550231849356705	0.0487389327036467	0.0326205288002279	0.0457990801420389	0.0441072304493458	0.0107257003605124	0.0475413881626284	0.0497710146766107	0.0476832153263651	0.0330943983841677	0.050761396935902	0.0535819229447927	0.0419310454953236	0.0320701352977963	0.032603160627019	0.0524242881749004	0.0355742548256966	0.0329475426248833	0.0457976190695554	0.0457907388359535	0.0309030443919123	0.0386520673070406	0.0197255801867575	0.0329639801628433	0.0141749607879207	0.0448204167777554	0.0395111373978996	0.0681332618749881	0.0325890613568311	0.0163523094082892	0.0471955479485354
0.0173729732830909	0.0174343877186628	0.0172895809269414	0.0104717989766485	0.0210372148016397	0.0221912714184546	0.0210238177461897	0.00997532257304244	0.0190611068482421	0.0353959615721363	0.0316434533929735	0.0235906706627048	0.0320142101861299	0.0434367708538515	0.0229949320335808	0.0282639518503146	0.0327791803074833	0.0419306334060604	0.00454058875628399	0.0463235906019223	0.0313760291189006	0.0183940142807921	0.0240840965967196	0.0217870375385916	0.00418260726606757	0.0406834786699665	0.00951145110051437	0.0182015324236066	0.0523554260718648	0.0576676225308054	0.0251470491423932	0.0389300397698358	0.0294141711365398	0.0498920263283673	0.0312193357290165	0.00349425182985457	0.0208533898246904	0.00425873412166984	0.0265060138808644	0.00872113540435103	0.00752877532005372	0.0339920375440774	0.0194774598974235	0.0282815602653479	0.035396635666111	0.0519285116713293	0.037578865226816	0.0565483813073204	0.0209533215368645	0.00619382027262732
0.0144416908739121	0.0686718816341434	0.0429492979950116	0.0620307958164282	0.0603348514261484	0.0411828998861384	0.0500900578062843	0.0607829247162671	0.021146687361253	0.0519477028022992	0.0525386275662859	0.0653053424307361	0.0600295175826535	0.026672439345971	0.0586970913318505	0.0508600725359854	0.0579293200613549	0.0497237173583643	0.0515112149911939	0.0178860405539348	0.0483781088066041	0.0595854882084892	0.0608266747987756	0.0429333983207863	0.0724840652106379	0.0673677332817047	0.0488342818907415	0.048651693344081	0.0760124773933885	0.0465881534910089	0.022701666285143	0.0711161922358059	0.0643524059747334	0.0597179446516908	0.0526481453539106	0.0616023125819973	0.0550214505337328	0.0669313113227733	0.0707179783319072	0.0550392163761922	0.0571003387736929	0.0524738664108773	0.026721418669092	0.0505643853037017	0.0739461241983141	0.067506102625019	0.0750559594088551	0.0496936416334293	0.0984415751037833	0.0230298880161976
0.0489319125362282	0.0303116906997699	0.0534345230795345	0.0212469775339882	0.0161914609456931	0.0449679919084431	0.00621059710041362	0.00611656567108782	0.0385218236129249	0.0236363424349099	0.0411232311828156	0.0335799174821574	0.0347574490462476	0.038565136270239	0.0133526133175306	0.0151993308625642	0.0490445510215702	0.026394263274189	0.0139380022053758	0.0221699837585619	0.0155304585513798	0.00741694989757629	0.0211283549275423	0.020518021262422	0.0144242592240496	0.0332566926930148	0.0454885707680479	0.0422086000455369	0.0339411282253331	0.0400080597263926	0.0109690231449297	0.0282328685864136	0.0178760600361522	0.0349634382501568	0.0336817401262786	0.0228429674550247	0.0253785402624981	0.0359332152501512	0.0107820000105852	0.00378526258943405	0.023800597574988	0.0148015282176513	0.0255850431704839	0.0233238843735108	0.0496626319697889	0.0177364976785723	0.00415970519509027	0.0065090190557445	0.0304662778801575	0.00372098399049673
0.0817303087320585	0.0666101308859283	0.0505234628468843	0.0710203992629618	0.0424924412466747	0.0456182998870431	0.00645367138727236	0.0437266712697422	0.0290063987129616	0.0510581738201094	0.0439536636259509	0.00963068519529903	0.0504697167561862	0.0432728101326124	0.0618443348388064	0.0503570328348454	0.0582176048561252	0.0226739400112976	0.0232238641335782	0.0129833928775502	0.0457593458698527	0.032787481962435	0.0280897059966833	0.0455040442988847	0.0252484684477653	0.00427025806690064	0.0402403290210319	0.0511973674606752	0.00547026894975231	0.00386817982645947	0.0309784288975167	0.0313841147885758	0.0247067454286559	0.0502528163453204	0.014446849213767	0.0100189657197267	0.0233410299570418	0.0262757708609191	0.0340507385812368	0.0427937127269474	0.0290047499948888	0.015216995392028	0.0104450805578229	0.0275525826341144	0.0442838271455438	0.0222549086956413	0.0391136853317991	0.0178879539480316	0.0227031273857739	0.0355190380226146
0.0490196702270068	0.0362940566513748	0.0620806677917063	0.0737017539384145	0.0872358957569555	0.053974419637758	0.0512978395913688	0.0420226417555358	0.0805195584453622	0.0713937538409794	0.0496921561513485	0.0875173102255942	0.091776392363767	0.067775129833346	0.0620365186714253	0.047848031082961	0.0730274231871425	0.0839706768828482	0.0631638893614263	0.0931265596697124	0.0370499951344801	0.059865851593203	0.0414788264910002	0.0555201827045283	0.0766226457960654	0.0786409440996438	0.072524020534232	0.050902016401735	0.0730622637771716	0.0677268557355153	0.0826587260178065	0.0551812993341041	0.0918024028289826	0.0671950654716624	0.0355337704219578	0.0451843443136359	0.11741686133388	0.0936639532984216	0.0841449933888268	0.0853282434665574	0.115322087456176	0.0692357803187572	0.056475779684378	0.0851547227411246	0.0835390827469036	0.0478292068540761	0.0554560108231182	0.0627910152776144	0.0718471751148784	0.0740504453702235
0.0469811340811405	0.00504515089717245	0.0599405294454912	0.0406710663974981	0.0483600468099711	0.0333569310816886	0.0350167906797614	0.0505192414670975	0.0350910835523802	0.0773238323994576	0.0230666277061061	0.042984556676902	0.0343832831130304	0.0495823109180411	0.0443391696836747	0.0591195156622194	0.0442734694859658	0.0566967749719306	0.0453713282635317	0.0428813957170356	0.00479889680735159	0.010050702043479	0.0120808009322629	0.0466038665651564	0.023705384155609	0.0424873587571233	0.0217563853882378	0.0323772855939422	0.0124782253807677	0.0179684233945096	0.0204834749170965	0.0172265792073592	0.0540415007600825	0.0333073010805394	0.0304967042071861	0.034082469840751	0.0206824733152797	0.00858971083986533	0.0399371259697766	0.012912216717925	0.0464254101095305	0.0122089065491363	0.00128124229020639	0.0176899041395668	0.0412637623482033	0.0249246647143713	0.0271588679868363	0.0248219880625999	0.0322577006596952	0.00938281593319026
0.0274687939370279	0.052514361758403	0.016122277135733	0.0294028152462689	0.0150505630716285	0.0200342168658552	0.0250146672717029	0.0358790914403018	0.0241364894925691	0.0195877497690949	0.0248548565252427	0.0181065505864038	0.0304907119765122	0.0271099220174555	0.00117631122324671	0.0319495888949076	0.0255671888902965	0.0135147065880368	0.00719046517762252	0.028015730779778	0.00742391676934379	0.0192291756447941	0.0321060399688454	0.0350488022509895	0.0210808037686351	0.0239421382298196	0.0287263140698165	0.0187321715603964	0.0169870526881778	0.0378176542747167	0.0235383633070781	0.00459014317559322	0.0132979730617837	0.0116176193261927	0.01162373284097	0.00893547923985315	0.0172142474509369	0.0154020915013567	0.0293507805191504	0.0253938958899074	0.013158923206522	0.0138015277171949	0.00830112287961635	0.0150340171415108	0.0338440784029836	0.0219509125182228	0.00902510787913502	0.0118929660048572	0.0102993730216378	0.0497997788266136
0.0402393027568148	0.0117705470353178	0.0417076930586673	0.0183550219971845	0.0148291862781036	0.030987038820689	0.02081857715454	0.00529078351440282	0.0200376901396753	0.0208440343507985	0.00639368918053926	0.0196948070886257	0.0174947569168277	0.015071692711935	0.0218343320340193	0.0433074365040535	0.0110400421202371	0.0348752698812497	0.0336026583116113	0.0481874158825932	0.0393390012625702	0.0395563504852824	0.031252863900483	0.0567573537784885	0.0536108578236256	0.0485296700652395	0.045894734869086	0.0316651126212003	0.0364748934522926	0.0432940973939149	0.0222834270947508	0.0449706049301819	0.0212393918636542	0.0233346141443377	0.0260141584185278	0.04402189117085	0.0350357527005344	0.0417239943192463	0.0244576258433234	0.0281055717421475	0.0288476271556064	0.0439317472509995	0.0169808027370322	0.00248915220474964	0.042138672213767	0.0488757996222282	0.0466014454649907	0.0468662435021338	0.0234437981360572	0.046543253217691
0.00717723599588198	0.0143711401514154	0.0221711664703957	0.0241579870574646	0.0187743924743306	0.0256040580689859	0.0309733222743783	0.00639178371986099	0.0158034860144006	0.0332618505897553	0.0149637754648891	0.00600036650046278	0.0260647611204663	0.0168999935790811	0.0123105394173489	0.0252045981742578	0.0332251191451965	0.0376493278559618	0.0374240030904566	0.0310862185335833	0.0807392839338231	0.0411644144116979	0.0477623842513175	0.0188353628373399	0.0199441961651028	0.0237638239475526	0.0156258581706189	0.0208748820822059	0.0133999129078933	0.0135939414837712	0.0436203701852254	0.0270171492891552	0.0418552096027909	0.0280912498997197	0.0236983727956689	0.0248501122566096	0.0260860858640023	0.020574987736115	0.0264770730853393	0.0332289350456857	0.0273457969533572	0.0260171807307685	0.059757414205203	0.0172867886188708	0.0227937750445972	0.0327277878861863	0.0236468490706437	0.0424936698788483	0.0372806643843636	0.0285227770024239
0.0486274020081065	0.0643880269262267	0.0216484729080917	0.0442938871531795	0.049189872408134	0.0671174669217254	0.0342431660084783	0.0423711970097896	0.0612307729531091	0.0463642882841795	0.0618075679664165	0.0187171631255944	0.052117901879644	0.0297320009685793	0.0465864295740315	0.060651292737485	0.0577247467209177	0.0422857385065391	0.0439566033200531	0.0300812304909108	0.0489257833424168	0.0440719464877148	0.0197471690115875	0.0316427570448357	0.0444465707030367	0.0543528047354942	0.038103749458214	0.0186409104725904	0.0301476758019669	0.0640762437450657	0.0147339198527664	0.0556887180403446	0.0447459458985328	0.0276829640111459	0.0177595035290292	0.0349578532950538	0.0487474806571427	0.0427997058586774	0.0424874015714894	0.0499957968840502	0.0510714774783581	0.0197617860006556	0.0337483106270521	0.0287188131710295	0.0367145965036537	0.038698635334634	0.0323060459452066	0.0392747205537915	0.0439617004693076	0.0244417080392717
0.0193802206446766	0.0238041665325171	0.0520125225811574	0.0196498085521892	0.00714627808168343	0.0419173920115947	0.0205546553093312	0.00946025328333623	0.0198754257589276	0.0426102009785345	0.0111897180071693	0.0378843139036888	0.01590876399208	0.0230550151356966	0.0220151640382942	0.0595624258191144	0.030407310091986	0.0510412957625216	0.0416523711778884	0.0128824924030979	0.0501950217581634	0.0290622125067449	0.0573975227293683	0.0552430141378157	0.0523655293205315	0.0522873946335682	0.0181063221134608	0.0389187786324957	0.0543704899572489	0.0327089104208536	0.0426416557184369	0.0373583634131716	0.0561068034590325	0.057679968433281	0.0605667906865008	0.0410520230140994	0.0254678249963705	0.0176394055734001	0.0281050621863927	0.0350664510785708	0.0428126313850527	0.0417385043684934	0.0607020258654833	0.0417765678594879	0.0470578700460157	0.0444711648390831	0.0387684044561612	0.0251605699985837	0.04099523039169	0.0583127535901581
0.0379057586087299	0.0310235135672428	0.00959037089839246	0.0235765632500626	0.0556144716224482	0.0111428126329915	0.0107976907924826	0.0224585650411975	0.0319521889660449	0.0101067346971338	0.0256604643239849	0.00934054426979927	0.0135644950255452	0.02878190064691	0.0178230337407412	0.0409824469755882	0.0226077389948837	0.0169405338989068	0.032232196097694	0.0102553096898144	0.038736701163549	0.0198489412499867	0.0119176674599344	0.0254488139572614	0.0170772605721303	0.0321965973776267	0.0250683760716366	0.0402651122884837	0.0337121451980011	0.00603212334202087	0.0216313049715228	0.0105102846565667	0.0158463981069424	0.00599896175875589	0.00752166422233597	0.0159537603610829	0.0265616779206529	0.0274307167968703	0.0181952442236564	0.00908418307760039	8.61402111202109E-4	0.012323781311808	0.0313632133650954	0.00780281623526461	0.00382636074682158	0.0338507517571737	0.00712180340003577	0.0110197863943692	0.0396199374999893	0.0153901383299114
0.0207739328172599	0.00752806429588252	0.0207583369276949	0.0176816098929529	0.0149323714530774	0.0117519943045555	0.00756637067952926	0.0264398550340433	0.0137099908089285	0.0162717594462167	0.0264810122796033	0.026858872439052	0.0140664592564583	0.00653327466060023	0.0369543081655062	0.00405212488921257	0.0206394703100372	0.0141857926972743	0.0340164722408608	0.00933373218976096	0.0180711663892737	0.0344781860519213	0.0264716507565433	0.0245989666978209	0.0234802247522449	0.0154577787136208	0.0366310647388173	0.0184770007243167	0.0613432476214775	0.0167954488011404	0.0036020516303579	0.0531001820786869	0.027411479420843	0.0156946670506035	0.0213157452108834	0.0167066959437377	0.020903130756004	0.0363775096344115	0.0221087712619449	0.00649740487441602	0.0237105939936076	0.0173309085647598	0.0193678997604432	0.0356871156084658	0.00881155773498704	0.0100637285582981	0.0209674273901807	0.0104959811870536	0.0097894859682276	0.048852177951427
0.0166188993343761	0.0266360319776371	0.0282020294493808	0.0440942246506841	0.0158858479341452	0.017307926681733	0.0449343332177367	0.030052239494074	0.0115308989189195	0.0338132156998949	0.0270494784851187	0.0294596047524787	0.0139266922624039	0.0376577979533058	0.0248841880647644	0.0238712271928906	0.0199592811370058	0.0150038483790402	0.0132898002024833	0.00211440463313337	0.0675110462143246	0.0757159482218489	0.0274781267933788	0.0403042646117604	0.0612243203367828	0.0748659097938929	0.0459814131117096	0.0303001808775129	0.0268565786143868	0.0530209841620514	0.049094113275291	0.0456004199086204	0.0308400546765339	0.0195214910727643	0.060669534851061	0.0610135044924643	0.0334104456277726	0.0585110775461275	0.0447709107231582	0.026520311625654	0.0282660651920638	0.0260429120248835	0.0391279145876166	0.0392921067837104	0.0344980928353612	0.0447315061340941	0.0504804839934041	0.0277251610696944	0.0498750864264404	0.0569684812155669
0.0268690306515822	0.0313371823927864	0.0196821365796323	0.0228911472324185	0.0193789279092003	0.0068027950236334	0.0152163904553989	0.0174671387179841	0.0348864217173192	0.00798549320347172	0.0411280710228829	0.0116520023010801	0.0160079455677267	0.0121492846721285	0.0196988658747238	0.00605332572413613	0.0226093284856301	0.02497526929784	0.0196581432230814	0.0225731571926157	0.0303853125676986	0.0112356204596496	0.0404362109502869	0.0305029291086638	0.0114578960125931	0.0475570469244349	0.0234579643593819	0.0268340473388511	0.0257982724177124	0.019923906038874	0.0242021374172769	0.0105560659342167	0.0299979920044209	0.0143793463849334	0.0462985406104771	0.0100132185929417	0.0115476730510404	0.0374935163645382	0.0289009175536695	0.0202132255915502	0.0105285655336224	0.0500775700703376	0.0301608228542546	0.0163369324870407	0.00867699147448936	0.0297058868924562	0.0347099280014094	0.0189213118762759	0.0193460681327697	0.0144617937651489
0.0316605639781795	0.0511710521798341	0.0237009591404757	0.011501009913312	0.0131646542659692	0.0261686928576676	0.0210223975719089	0.0268221231522536	0.0399405979155445	0.0489752629997737	0.0453781022825691	0.0257655476954867	0.0261614888452256	0.0443595478348427	0.0243776947878076	0.0181077731490868	0.0109070514694044	0.0406432861684258	0.0426725333471018	0.0324388953487415	0.0256910264571328	0.0100359901413424	0.0494510306282751	0.0374821234507598	0.0151165275540251	0.0936998598053604	0.0678937138503912	0.0359753533856862	0.0285840148021547	0.0734577602379905	0.0170166387811179	0.0243537710729591	0.0114704129812749	0.0101784584657356	0.00530755425569113	0.044510187903101	0.0258901670407049	0.0473298948739024	0.03319847634457	0.0639343381963713	0.0234892105454845	0.0305443880195692	0.0332390715130631	0.0238397863632919	0.0338964385872189	0.0399528418867377	0.0594281550834703	0.0350506515635919	0.0407805039191428	0.0101120247124125
0.0215733833480518	0.0579309635363516	0.0199159377325306	0.00859559435768253	0.034853913988126	0.0239642983892999	0.0129507571491251	0.0302382564947535	0.0206768095298332	0.0292661475476522	0.0185660119006269	0.0282599391056142	0.0263286225712974	0.0216075436454812	0.0326037866695924	0.00869807063509656	0.0185605696026718	0.0151818517175999	0.0189702364829329	0.0248772931896137	0.0368939195603747	0.0268109011674953	0.0209498405676535	0.0386433561071253	0.0401413294891437	0.0435188418969664	0.0280627300012686	0.0234660168794371	0.00196026966643238	0.0315720993492704	0.0507787652086352	0.0225853766179911	0.0337770417374435	0.0280674933372727	0.0164714263093316	0.0589291792961424	0.0338623497837909	0.0238301311694606	0.03598625249321	0.0256234547033241	0.028125470864974	0.0542949408240363	0.0274136866192875	0.0162714682530554	0.0269158349607264	0.0283605043568164	0.0321311246227583	0.0195197798084714	0.0245813865020789	0.0355053949502012
0.0559495969541381	0.0498916918546134	0.0579639633337309	0.0425879497535265	0.0446429516659338	0.0564529965025099	0.0548251171852874	0.0718651269215508	0.0652292292388773	0.067654170445971	0.0918025290212514	0.0505926109112645	0.0573561295565121	0.042976944290207	0.0580748821172975	0.0196861428391567	0.0242206874682388	0.0390597718779949	0.0409161473784055	0.0451385151859432	0.0296378301564487	0.067466480857411	0.0470171938711676	0.0348827277293978	0.00876157691141526	0.0509316733990333	0.0474551508965781	0.0233675684981199	0.0514828008335048	0.0341821670908797	0.049125359425133	0.0291314343124691	0.0744575196240789	0.0519022827523925	0.0323029455891626	0.091947994678423	0.0533480123755562	0.0419353352163733	0.0283444741943417	0.0273665701554883	0.0489576205612078	0.0436525262917073	0.0479392151158204	0.0191131404175488	0.0617446738087821	0.0409420764656618	0.0431098341546469	0.0242277429079974	0.0261643796082575	0.0290187108771186
0.00287007671909427	0.0250359440319274	0.0410569779694524	0.029300408575537	0.0321690075025325	0.0446309017457367	0.0190303580338581	0.0577689620526802	0.0268057717267625	0.0545850918997651	0.00448230911337181	0.0358433599030699	0.0179641247859616	0.0417837621464636	0.0495617580181545	0.0423211755108019	0.0229961117449472	0.0511889370077657	0.0203392075068745	0.0297771546018554	0.033258446736579	0.00442471597526361	0.0143654999454416	0.0297382410743289	0.0309675515062422	0.0310332124849681	0.036573183205619	0.0344168951540025	0.0227558030081816	0.037511014130047	0.0136132962502946	0.0254000327513686	0.0228396924233542	0.0383044877710498	0.0179106107500717	0.039796431051289	0.0175263127287002	0.0467642835110579	0.0248727445203178	0.0465555853658022	0.0279634435961272	0.0391815612051383	0.0410401477064801	0.0222622118488039	0.0337209555200101	0.00571636280598569	0.0351894461110388	0.0290479052193569	0.01923925180761	0.0335113570080689
0.0447410063330475	0.0559392307483272	0.035104060646321	0.0550506574895251	0.0124849438603401	0.0550287915327751	0.0474057090364863	0.0280238211342172	0.0384049389540304	0.0097342892208529	0.011962092400431	0.0227459371394602	0.0567705394973026	0.0384448983234928	0.0460977547318635	0.0458044011999648	0.0252020006026268	0.0184931073374479	0.0365838770691271	0.00285696805592829	0.0212964007284799	0.0188711618029336	0.0127118208957214	0.00756853383937028	0.047707544910517	0.00705817871065844	0.0137242432736831	0.0185780915369553	0.0250776054101337	0.028486928888248	0.0256743242130543	0.0388196085762576	0.0239793172664632	0.0385098341537392	0.040642602317348	0.0256569728802191	0.0488290087627191	0.0341096795281903	0.0217616380773799	0.0583412149271208	0.00911034710590708	0.0500478578509141	0.0140665313980151	0.0278972010253663	0.00405595837426434	0.0415342201023202	0.0291902458293263	0.0343565027793622	0.0347905815087215	0.0157097793666208
0.00734008905536854	0.0100968672498488	0.0178970184631142	0.0164149522558375	0.0301638968040392	0.0242695297749462	0.034306228828327	0.0199685879933681	0.0266098413360848	0.0170879324441929	0.0233816705410361	0.00897917307015841	0.0111057200287431	0.00842303590539533	0.0107756211556724	0.0191477924003871	0.0216530652934406	0.0400407415771049	0.00989068479928347	0.0358987697392766	0.0223279428422421	0.0278899445695129	0.0291637013467105	0.0116152528155277	0.00776308469407529	0.0332330536025957	0.0336856668278914	0.0166497963759921	0.0114243785888965	0.012865742057842	0.0352129921530577	0.0516686414017335	0.0193148775445214	0.00640402083635129	0.0281542273748047	0.0131533125822937	0.00677249690609601	0.0203738004973103	0.0168343584146531	0.0122665306887855	0.0134480344163896	0.00639048064029686	0.0278082769144908	0.0251120234642551	0.02031544599608	0.0227215019374341	0.0488032480636945	0.0359625867611137	0.0411173368643897	0.0194000388381873
0.00807329547785246	0.0163885848159753	0.0158123188562109	0.0278702465342796	0.014377472351936	0.0175769724270791	0.046933089086574	0.0382123724228915	0.0291644780566032	0.0193440138472015	0.00400694572836019	0.0349717103285035	0.013931916492277	0.0371410825576908	0.0154854086926952	0.0243242743545722	0.0241188262754637	0.0213037901256123	0.0329464351754014	0.032811501469247	0.0196623001240658	0.0442164596697983	0.0315778583503943	0.0290902196871451	0.0114371433033537	0.0190575628710284	0.0157887811423237	0.00869199779702966	0.0322449730361075	0.0485568780637079	0.034568034778191	0.048033395610803	0.0201267380203971	0.0417575064777057	0.0183018655486948	0.030187114786155	0.0488357398899802	0.0289663535250004	0.0248983260287399	0.0395450313836479	0.029621006317087	0.0178242344149203	0.0457144554142516	0.00750141631241708	0.0489746191739231	0.0197636505615562	0.014960592438805	0.0227188359157462	0.010834004301545	0.0112974558109884
0.0317316424900893	0.0288871359807874	0.0574531763121686	0.027100317004071	0.0399263149352028	0.00893462009890499	0.0499381370750692	0.043878179804911	0.0355828458248142	0.0452214820780766	0.0187111109415208	0.0376060284744255	0.0175617584877198	0.0308402007946074	0.0467496200918296	0.0282813971773607	0.0315059903552896	0.0491756679954342	0.0294709884083347	0.0552517647560447	0.048944205510622	0.0228723228270786	0.038794762375023	0.0374266396851818	0.0648672887016291	0.0818950471829402	0.0366500931436384	0.0349936854517059	0.0534595632831115	0.0729675508949334	0.063658303907415	0.0310203117837104	0.0570348126459639	0.0418150282305011	0.0522202168050344	0.0424475897451434	0.0438876161335405	0.0738271939363511	0.0635443737969932	0.0596575113617137	0.0371198167374167	0.0191296208479363	0.0257888461432011	0.0422982191174773	0.0603625699260742	0.0518659788323145	0.0431300295023602	0.0756694080052785	0.0113078252414017	0.0415911151214415
0.0359941340832211	0.0211021809497905	0.0493959290549847	0.00531694527657846	0.00666300375949234	0.0180173469965694	0.0130436616288581	0.0172139992651995	0.0410125252220648	0.00843375526690958	0.0318708431627632	0.0341371104932233	0.0402246296262004	0.037253584916557	0.0184250399401527	0.024267636039579	0.0220408600108758	0.03104962502314	0.0198353186074264	0.0220248516158739	0.0172420131817478	0.00580404578794982	0.0242656518545003	0.0183765008014067	0.0333594365524255	0.0349410354461456	0.0249485827983916	0.0328377505069394	0.027303906191124	0.0222115937249288	0.0229795876792883	0.0324821441662542	0.0147960733249921	0.00816463074097078	0.0242300986903665	0.01698082385229	0.00636740224381179	0.0121002304197284	0.0241760136030509	0.0322399802509801	0.0214669327557383	0.0365662864026756	0.0258880326236845	0.0103680131927609	0.0087892386624677	0.0175546068698362	0.0468713261901734	0.0481993965273467	0.019222958408296	0.0154276340912047
0.0219333326256864	0.0646368262739825	0.0714672960853328	0.0455845450057136	0.0915908541875246	0.0356211861279436	0.0465360925062526	0.0206882260858904	0.0454658106308389	0.0525175567255989	0.0551816160122164	0.0535406976055356	0.0668623603320687	0.041491664235898	0.0571731991138794	0.0156230461494356	0.0208800769231246	0.0749612215642442	0.0733187037474954	0.040931054753501	0.0689094767436194	0.056901499372077	0.0630101681301939	0.0861980921768516	0.0541055514577115	0.0700841763892821	0.0921940128785427	0.0715831273078482	0.0510769002205899	0.0517779054664922	0.0358328570240284	0.0867000607466206	0.0696002402620336	0.0835506042986166	0.0829337779803855	0.0430644116152742	0.0814846663636691	0.0826923292825776	0.0584322014332722	0.0760045467096443	0.0910528840794085	0.0450185422051192	0.083413902901517	0.087298069719311	0.0725918590964717	0.0875445980537492	0.0789238844002454	0.061259390928722	0.0557464916205074	0.0672931056077337
0.0187132451084303	0.0264866526738658	0.024948844721169	0.0463709898753574	0.0126200984957293	0.0146259556239257	0.0428127909355721	0.00456204999951889	0.0119465905072025	0.00955214365984987	0.0303183874666084	0.0279371027104269	0.0270684448161933	0.0295583659948995	0.0308909716647599	0.0309571875392969	0.0284096854891416	0.0268467783218788	0.0225540128701036	0.042670277554552	0.0229401178934416	0.0300212838084598	0.0141538854887877	0.0351682640223441	0.0137360339381839	0.00773694786919551	0.00638081964383205	0.0168785944704595	0.039329142644609	0.0131576442794294	0.0396777779722949	0.0389701377942265	0.0172540843295725	0.0130083908049482	0.0264339750451762	0.0315337317276548	0.0138799297582698	0.0374145348802429	0.0066356053141929	0.00463834073971911	0.0381702018333097	0.00725421502630069	0.0137757225124704	0.0285731651438618	0.0149861153848254	0.0347178791021139	0.0266265141851111	0.0163933210383162	0.0242905714091312	0.0288438052172039
0.0179415812488766	0.0295241256085383	0.0418479951760429	0.0145234593186522	0.0263647122749118	0.0350436881713114	0.0142030443975417	0.0441676691553992	0.0134820639901502	0.0427189383110969	0.0362711645852605	0.0197011600767224	0.0460214960274957	0.011028041043159	0.0449052706624568	0.0484466911971912	0.0413649985976381	0.0443011261995892	0.0412149668902572	0.0279196361133522	0.071363227038458	0.0662140937471661	0.0344477071179028	0.0886103873977679	0.0160941095972844	0.0553697289717081	0.084005967977886	0.0529799703822916	0.0643212682792014	0.0518211182787753	0.0552330375064174	0.0346148872253374	0.0372653552715192	0.0446084675356171	0.0341632114792535	0.0327139596626472	0.0824181824442738	0.0216459172336658	0.0899347038377703	0.0365532541432257	0.0880597988433882	0.0566494322091555	0.0423394925152546	0.0608045129525342	0.0243031354563383	0.0775467330570144	0.0596847284254808	0.0360389758795348	0.0344826307045736	0.0755605527832989
0.0329137069241767	0.0083031094266412	0.0197059857518962	0.0305119889620191	0.0274008348976906	0.0183706295994167	0.00803992429361235	0.026146728769839	0.0181657426676814	0.00698829201656514	0.00846726906740213	0.0148121565022518	0.0470918000456736	0.0243422904891569	0.0259792642145423	0.0245595863973643	0.0233526901432088	0.0289516036920237	0.0208304176927974	0.0238764739283002	0.0161585143388228	0.0344035147774003	0.0254208939854346	0.0333821464592405	0.0550479902185402	0.0112754823622008	0.00486165350078068	0.0516317837926257	0.0255823443003979	0.0284959590323418	0.072323426880607	0.0232330137335344	0.0397928841590194	0.035108012146645	0.0254005310716233	0.0104169009461118	0.0203035385800265	0.0353214223016302	0.032878011321961	0.027031311097611	0.0384274674548883	0.0128111183824763	0.0457891898387491	0.0108473369317019	0.0276299770329058	0.0116355527334126	0.0312979837734653	0.0193752429920474	0.0482133842656425	0.0431689130732153
0.0366426923796314	0.0272981687682984	0.0439427186942843	0.0332039608086761	0.0383324706950954	0.0299713911769528	0.0650407761724305	0.0359313883313476	0.033108813616987	0.0245367543385877	0.0317150020748744	0.0199927197826609	0.0379418797756645	0.018669262078784	0.0254656101609131	0.0251976508038562	0.0295811765248781	0.0326279684120541	0.0237343670398311	0.02901204560672	0.0430214819755201	0.075942450214442	0.0595970350228526	0.0313582835453043	0.0533309608564519	0.0287298065348812	0.0175028748467662	0.0724910353774072	0.0259303818835165	0.050430530482664	0.0259172220127489	0.0377491394619449	0.0401632155523347	0.0339552091919281	0.017510872606024	0.0492686775702045	0.0563869111521965	0.0336283753869154	0.0413018438950914	0.0142883385583523	0.0429381555606537	0.0443731870955175	0.0744514281343004	0.0382095196932754	0.0243446931686477	0.0595468487874757	0.0238120459477676	0.0431875200904078	0.0550621972465947	0.046447107969457
0.0231286318689572	0.0216514159791692	0.0227440470200908	0.0167058811891957	0.0138604561975961	0.029453007149865	0.043036752985029	0.0147707964965734	0.00997238524257848	0.0125120029183311	0.0142304799501215	0.0174791368432373	0.022848799153142	0.021925158942145	0.0188333375290228	0.00982227741867562	0.0104976323659142	0.0220473506028752	0.0103714000303704	0.0116776732119317	0.0340186092540022	0.0119631699980283	0.0185515618428511	0.0271127313845216	0.0312454235896628	0.014236644681395	0.0065870699792624	0.0308406482128178	0.0299476125806467	0.0266277064040275	0.00803293228392982	0.00855897866382783	0.0196817840288927	0.0224060495585495	0.021079851517914	0.0186344476359874	0.0256284084214764	0.0284353624466332	0.0290512093660298	0.00697036354409359	0.0333450272463601	0.0289233082373507	0.0259941114960927	0.0423783439024568	0.00906441279179898	0.00716143928654241	0.00811417468059075	0.0191527722533319	0.0336677872464304	0.0174487121967386
0.0157458390823206	0.029248456008954	0.0306686223410785	0.026619993753908	0.0318284353453402	0.0239021013001289	0.00148857911545082	0.0249147065410793	0.0147333058511693	0.0151244201894443	0.0314553509100137	0.0328152869220688	0.0201155601124733	0.00418880484356218	0.0332770364890926	0.0298063260212409	0.0137629226693517	0.0458683946408875	0.0145027008753159	0.0278475542411196	0.00801752006827173	0.0310317604558201	0.0683002488998707	0.024009863128238	0.0268426142679881	0.035698548394407	0.0463897114092669	0.0236816192281762	0.0389081400196717	0.0347794217596627	0.0125438854115709	0.0311092574311008	0.0105131415331529	0.034283954698605	0.0156293429488676	0.0438735886948669	0.0120380443730782	0.0103398387595895	0.0120090053287504	0.0349909986621202	0.0172803776551125	0.046928114355709	0.022523441687515	0.0138327130948253	0.0437734366211288	0.0493904773691093	0.0350551636317219	0.0648732250035691	0.0238395516049249	0.0124141586004983
0.012403207983912	0.0349605959790044	0.0183725181770343	0.00810407348184017	0.0204674822125488	0.0481607062439797	0.0184573101476218	0.0411293285799805	0.0236959176827508	0.0360325871673215	0.0420309775472654	0.0165501205485119	0.0358998110577516	0.0234705107036601	0.0334748155265208	0.0285007357901406	0.0324555501270547	0.0328557706082645	0.015979014665232	0.0147588543561247	8.73210592846754E-4	0.0259795560707927	0.0466341459204401	0.0194614193041692	0.028492031655333	0.0389672930091442	0.0183995094841606	0.0177520665724096	0.0260673505039177	0.0168454282251595	0.0223192404224337	0.0294249212593544	0.0140001003122299	0.0281962519670204	0.0129601655494224	0.00240956032248251	0.0324492699336996	0.0299699390884433	0.021694170841328	0.0107818374365573	0.039173373297638	0.0177910031475907	0.00835225384182186	0.0129885720314038	0.0206477651507009	0.0187677127642353	0.0154874496539593	0.0354135803088053	0.00682093671847592	0.0381961267254963
0.0309432773881759	0.00894665795758757	0.0246013657105598	0.0354038744582849	0.0364677821282897	0.0140987639651318	0.027416486061445	0.0322748705741789	0.0327910568401965	0.0219471256609721	0.035367046408797	0.0174895853923592	0.0391758106467875	0.0233565857615984	0.0151876082199859	0.0271561601967749	0.018627122833636	0.0493742180133992	0.0330610092899173	0.0402810237470263	0.0122626194417621	0.0136426793652574	0.0176718944392213	0.0195264882375429	0.0290347085435391	0.0144143044283545	0.0248868613624503	0.0156171182131123	0.0352676809498122	0.00831243248185427	0.0175933254147844	0.0107745152433613	0.0127916847609902	0.0265547768194595	0.00636862641154221	0.0190090736633052	0.0328232843550447	0.0409341844074656	0.0357554573330855	0.0180684721130067	0.0017625923235807	0.0185274505648384	0.0250386745029247	0.0206630629140163	0.0146989472993595	0.0287251404014828	0.0168077916753659	0.0158555958568293	0.0170663870286438	0.00980131060103867
0.0302354880964274	0.0209213478932043	0.0143301746364798	0.0368597606401457	0.0317557418963807	0.00977694980637545	0.0535609616415572	0.0676668610986176	0.0515132728632243	0.0342014403357417	0.0574313245762102	0.0157755429819048	0.010373873219358	0.0732404217183933	0.027186677150542	0.0497048831847828	0.0356326844702662	0.0386745441100745	0.0287277958129004	0.0435781635259553	0.0148613668957637	0.0300805026995947	0.0444321515615213	0.0435855594576747	0.0363165083304395	0.0568486127404399	0.0692287977524686	0.0552109556098101	0.0677594258125504	0.0488298523418472	0.0209208027932536	0.0172406557629488	0.0345848518638782	0.0867280397673198	0.0592286763550098	0.0459949623790095	0.0707254286455904	0.028677121626959	0.0381527505002773	0.0375371523812516	0.0793846725836147	0.0531510909700516	0.0676844264847986	0.0357286707294821	0.0491132904382103	0.0432438851900369	0.038704075898573	0.0415485998171984	0.0326140006548967	0.0326810874531696
0.0243220520942236	0.0205500368938792	0.0318687206081857	0.0165463486922924	0.0118836171036474	0.0117840176534166	0.0319201741200182	0.0197048924563546	0.0224357454709898	0.0225831963646552	0.0410255156691784	0.0128990737237137	0.0472087878056459	0.0203012837324181	0.0256174510204331	0.0467025038563223	0.031837412041131	0.0115734188752484	0.0246643017932396	0.0410915408733099	0.0174793146916441	0.0101042900207682	0.0129717502159331	0.0281596958087707	0.043086526554054	0.0282805111365548	0.0334846732097717	0.0173269426923202	0.021787741747548	0.0297537621702534	0.023222528809544	0.00210607048150773	8.26571145065378E-4	0.00221892756748142	0.0218451837888494	0.0264734606153458	0.017199729923336	0.00960900862994123	0.0176612348303608	0.0170886520758677	0.01301465687892	0.0166472125033047	0.0315305351136007	0.0126540362557569	0.00805107418508394	0.0133346081645997	0.0277503937089711	0.0323901544824081	0.00723852344522645	0.0111317187979
0.0247705452757004	0.0135928872032532	0.00598471237833643	0.00703393630942234	0.0145770462025431	0.00754861114370352	0.0440803662678726	0.00926233781559391	0.0212381298074958	0.0355711588510495	0.0251255927160485	0.0266752883118602	0.0232571436605121	0.0154642584133548	0.0200782477384605	0.0274602469432735	0.0265922419165083	0.0301571672144202	0.0214004143673364	0.0357706995736071	0.0443402317131451	0.0401595656856757	0.0235584318830308	0.0252544380691593	0.0487245038694011	0.0171453460091595	0.0185229160972475	0.0268387819114095	0.00414515582497739	0.0152282593626237	0.0142011597623958	0.0180270573900451	0.0333104519275557	0.0347990741829208	0.0304571811621957	0.0210615244094534	0.0264208753082198	0.007445296213897	0.0119046626286082	0.0178301108837522	0.0286307748907172	0.0214115854268788	0.0157346728034045	0.0249051066026428	0.0193016623311224	0.00784817802417383	0.015643616845188	0.0377100384461485	0.0335127695297095	0.00329756533100802
0.0294696136754558	0.00324562445177658	0.04330553223849	0.0335151200746305	0.00399337786197024	0.0115491977819442	0.0305365873285146	0.0220520296992476	0.0197768739414196	0.0201556510724234	0.0238795758690638	0.0416218027924098	0.0275591169108877	0.0230045211134877	0.0142738701877921	0.0378890180903296	0.0307050335047041	0.0144965898579862	0.0190826352602681	0.0286122964760978	0.0162785411288953	0.0207922597319515	0.0470828795107627	0.0611130382200885	0.0591821669630177	0.0271169753621903	0.00901348872773828	0.0145252510195104	0.0240586827118744	0.0269391210281673	0.0327885814373748	0.0461178607476323	0.0368886808702629	0.0101323879841641	0.0227251579422476	0.0189560371732332	0.0293416148901897	0.00607753509614095	0.0612944802371714	0.0355992111691537	0.0256863054426517	0.0281481893812959	0.0442036136850167	0.019958277006062	0.0255801759683339	0.0403734170177149	0.0153073207098311	0.0228371021123992	0.0142015389645241	0.0196403095729045
0.035130922512882	0.0288175688322958	0.0139867312634261	0.00977616208125893	0.0454308101379685	0.0287727685904433	0.0154453168097892	0.0163705964767941	0.0502668453567632	0.0112264344660607	0.00842804008127999	0.050636998739795	0.00797087042128687	0.0174751585965989	0.0114569718507233	0.0113575591848009	0.0123309260038888	0.0274717117758789	0.00268523815702855	0.0158772206831309	0.0261511238217303	0.0240659274327336	0.0132241689801551	0.0387551910688699	0.0201097783689583	0.0219344362056493	0.0168020820034572	0.00816006138791253	0.0155887738271488	0.0141737945766025	0.00296055139223907	0.0169230027262696	0.0233745914854955	0.0194562609496502	0.0214703264462607	0.0331753681883614	0.0162152641884314	0.0544921758491666	0.0160175931766318	0.0110579173256512	0.0204050481983784	0.0156821012658923	0.00853745377402566	0.0132196395516258	0.0104830139325398	0.0239349941073275	0.0173439704740091	0.0164662906469727	0.0220666149787819	0.0132636148799828
0.0293463979893768	0.0173591332100137	0.0098564051784289	0.0297234249727214	0.0397872302502197	0.00753740055815909	0.0298543824102272	0.00934082863382885	0.0118549066051652	0.0296630608758924	0.018192875452322	0.00862211294838626	0.0124191138332798	0.0288117757570927	0.0362499738697313	0.0177109727185296	0.0267365609596508	0.011909172578879	0.0251281466425779	0.0322022757725134	0.0160004872434873	0.015936848390459	0.0133554057845062	0.0151657162433049	0.0209954147756948	0.00802914100374536	0.0486515903530781	0.0163923007159967	0.0521955476299243	0.00331264349873888	0.0228596693852437	0.0093109775603096	0.0347957475436701	0.025700091984598	0.0352589072494044	0.00708863868884964	0.0231092954891131	0.063576741943029	0.0256113580083354	0.0400815788683842	0.0262879519915816	0.0289936518856197	0.00456066027633818	0.0434141602060756	0.0244569943970329	0.0301025343644285	0.025169997616607	0.0123649754918853	0.0466243279190356	0.0215144968697102
0.0297829523721928	0.0120888676278689	0.0492128193306134	0.0430866151872644	0.0252686386905013	0.0800729064807079	0.0427542690263534	0.0352650221582009	0.0415762908617219	0.0273252580224982	0.0229674426846073	0.0213473038498712	0.0480167335826262	0.0259237114949316	0.0524326737626549	0.0712036197348058	0.0664702762673076	0.0514884497706991	0.0455882739100747	0.0412578161074481	0.0559434385514736	0.0636869915517643	0.0467987943052009	0.0720080330803397	0.0497574160199121	0.0546547635143044	0.0432219759402147	0.0618239489021374	0.0516747232366715	0.0725659360869616	0.0267460010712824	0.0660077092132502	0.0451897453314909	0.0535368179804818	0.0567515473939945	0.0644163963922541	0.0435364770903492	0.088667861934776	0.053424668277279	0.0386395551069484	0.0490797008204105	0.0494071272363209	0.050654565185162	0.0719321618151436	0.0477417647199044	0.0661462957336849	0.0236255119919654	0.0761687072609454	0.0352336103166976	0.0637229756926336
0.0208353029280234	0.00458706572002048	0.0210065712792664	0.00476704358052552	0.00520535364617143	0.0177390714307209	0.0223590577470412	0.0370123200155975	0.019143594254089	0.0104364786188409	0.0299386169303042	0.0189629119065565	0.0286374899085657	0.0175498595750308	0.0169802264688559	0.0276384266323972	0.0336431122594713	0.0222453328273061	0.0720098912192739	0.0155585306064584	0.0221894594734076	0.00722457238754212	0.0269647211047954	0.00479401027526329	0.0514443538206498	0.026705681165461	0.0271760314889751	0.0454558602904779	0.013823288984776	0.0259809056049727	0.0343141704864565	0.0130639891660632	0.0398007182968763	0.017806856549911	0.0353868235657314	0.0170376068275914	0.0141458897286223	0.051056353466335	0.0360077366208569	0.0316988638426758	0.0305081684221765	0.0230804463922971	0.0227099430363442	0.0258746035207808	0.0138304570871148	0.0213257331222024	0.0446080653825886	0.0390379155638541	0.0204092445524978	0.0310160564736428
0.0100198978351956	0.0227187254297798	0.0161407394142878	0.0103269364572451	0.00432349723697409	0.028943780894018	0.0244337233766162	0.0123198377305639	0.01272265960712	0.0277965672280342	0.0267871532885897	0.0293638132982843	0.0229332791818375	0.0132330202690629	0.0497921847875425	0.0206835731267231	0.0227939262031077	0.0292546096276428	0.00795076779108928	0.0122261864867881	0.00701316063523459	0.0441395551428988	0.0257953063011883	0.0154302651282796	0.0204414806053319	0.0136339316236989	0.0139815440063615	0.0187952447787439	0.00306777163204776	0.0137207417784621	0.0192728640109331	0.0164004636894723	0.0156837322302633	6.03747896911158E-4	0.0291297998807676	0.0341599849428639	0.0131689641762728	0.0196652940830591	0.0233087901800712	0.0159673730854572	0.015150711982421	0.0320257855685087	0.031643914325938	0.0119202308215986	0.0212478290706045	0.0317103792460102	0.00700068863928321	0.0183883900118363	0.0334437402562826	0.00441354213813651
0.0412921742701447	0.0243864410311332	0.0159782391415481	0.0259310715204077	0.00597624223425766	0.0248616724142544	0.0142350708938523	0.0397835876641172	0.0240380121834886	0.0340525639999878	0.0183750027299376	0.0289996974518097	0.0476899032110918	0.0282146804354514	0.039026990923703	0.019152029875462	0.0501016447651622	0.047716233580114	0.0292601387828194	0.0230032056319758	0.0144504701369144	0.032103795528082	0.0278831185196437	0.0190068849845292	0.0170208981147368	0.019365876093513	0.0513708873907674	0.0258038501986507	0.026670016366178	0.0326536471542307	0.0297765247659192	0.0163067580416096	0.0359143666721968	0.0175619366983542	0.053315989956212	0.00960290446245203	0.0196633815791944	0.0427249917023058	0.0313538316127691	0.0112770084052212	0.0188881959155791	0.0190491624497483	0.0272393810145737	0.026271900442153	0.0457238853004823	0.0272725032871719	0.0139842587433083	0.0306839405989389	0.0529159032344388	0.0816554160168234
0.0393437993280815	0.0366294412662615	0.0200963174724649	0.0280374333648517	0.0367292444836019	0.035160655652277	0.0520440930616578	0.0234543886683218	0.0572727626511558	0.0266686621529297	0.0556363050841591	0.0265874250925395	0.0694130687122465	0.0468329808062271	0.0535997239096716	0.0341829837640148	0.0273082425209697	0.0484868491341218	0.0340611282373409	0.0554476653021279	0.0438036994813881	0.0498833533808274	0.0533295920797909	0.0927476610136024	0.062180472593709	0.0734459334391401	0.0508769199570935	0.0570804084155311	0.0528179987881578	0.0565830134236864	0.0499295113913778	0.0714854516012035	0.0556374673839797	0.0509432768656287	0.0633331957329993	0.0473754578647215	0.0223127612862142	0.0219448013109788	0.0614285293507886	0.0303623695216052	0.069060165835084	0.0195078170451945	0.0300923374722885	0.0631077428295296	0.046776431404693	0.0588860907943944	0.0623363020186857	0.0674743411691855	0.0402728705233101	0.0716647662512987
0.00780625304343646	0.00880592481671431	0.0233895999162128	0.021309715754322	0.0380827447511993	0.0063524022880885	0.0140071513219539	0.033044349418713	0.0195348033747575	0.0542309728264209	0.0227802802494708	0.00899110510008536	0.0209677380769982	0.0224163716290438	0.0430178744661184	0.0406592985792626	0.0128141684495313	0.0249154676010706	0.0192581265674839	0.0125367011500544	0.0236149314687339	0.0196136784896293	0.0408067525330061	0.0301373354760811	0.0220753492703694	0.0114007171084473	0.0124715175140366	0.0204259252535051	0.0260055814745075	0.0733697379271761	0.0107030256515406	0.0162208304698673	0.0132382038310673	0.031902353204629	0.0108638483140732	0.0153531359907121	0.0206561628933964	0.0436556936907902	0.0340755011426278	0.0431700296003014	0.0171815059540193	0.0396838273630842	0.0330537610361196	0.00708572059486324	0.0539942698430506	0.0119541280265896	0.0418053853899148	0.0161514733071068	0.0317652065585382	0.013135764110999
0.0182479974039263	0.00202048965999759	0.0261133476424031	0.044796143267422	0.0145676592449885	0.0213238185885527	0.0218216214575384	0.0106743630211485	0.0384671339662723	0.0519863668781614	0.0202030536875	0.0376354053161979	0.0115607106739278	0.0199980620742977	0.0248910984641939	0.0276996429651593	0.0147731498063781	0.00806532996779636	0.0226080732808329	0.0225904019356297	0.0260398512673482	0.0161422383361981	0.0224748081940314	0.0492149107242847	0.025831102651889	0.022107547974106	0.0451493657107007	0.0140778817645566	0.0315385793123782	0.0300399219687152	0.0520676716415382	0.0334022068196925	0.0527098958615031	0.00266063500813358	0.00593758111052473	0.00746848581620779	0.0255161956742904	0.0273730198990788	0.0543940534497338	0.0227811664680499	0.0233312209026386	0.0477619391641608	0.0243160505836748	0.0323480951584556	0.0447730713963162	0.016228126597713	0.0456104691188607	0.00889415257383345	0.021572676898427	0.0357616334155936
0.0400443249426495	0.0224405590721488	0.0272714728908084	0.0305045148588615	0.0511522097226278	0.0170389811368867	0.0312741053324903	0.0191025857443044	0.0360169260665593	0.0219537104373475	0.0258902120701056	0.057836451208679	0.0480083468363696	0.0181421188345208	0.0360592022288328	0.022842554840837	0.0515430241109159	0.0525431769369535	0.0503608835320162	0.0487130912742458	0.0197223108177565	0.0338360159626786	0.0975366409625557	0.0370455594872651	0.0301229607365284	0.0360888717733057	0.0172465862112531	0.0302216054121244	0.017341837434772	0.0461922155911859	0.0297198522643872	0.0511656530885359	0.0123401762049431	0.0488923297323578	0.0515100432771125	0.0352514964868401	0.0395638111600715	0.0309564638416163	0.0344006592195237	0.0145041134368744	0.0399530456190276	0.0653404644807098	0.0441726413007961	0.040359628974256	0.0407555871010762	0.0306341102493609	0.0348768899297963	0.0465167631662547	0.0278435380804954	0.0457510504659128
0.0340214192196702	0.0427451505416661	0.0388868468684964	0.0467182255272822	0.0303377857994367	0.0229928395208987	0.0123917758584644	0.0372981192900353	0.0192789874514664	0.0343682689658266	0.0168112231656177	0.0332640262765484	0.0172694936139859	0.0368818428123596	0.0452867468654906	0.0283681521811718	0.0259149133212831	0.0161882540020257	0.0163881556373848	0.0219167144750599	0.0105248360834903	0.0507779329994132	0.0264771339035969	0.039527943406154	0.0126522274202844	0.036129782710087	0.0126880421070407	0.0198409674873148	0.00882710567886994	0.0291124984802782	0.031334971355174	0.0226011192523446	0.00697914182403453	0.0473201560863075	0.0203532948456435	0.0199122585994796	0.0270551136371928	0.0232656655398159	0.0386199634580304	0.0310259389453119	0.0112895153699805	0.0679661906671516	0.0237891060642518	0.0498110008365552	0.0401563078300035	0.0300935183358892	0.0149487177127739	0.024846450311541	0.00886285673835389	0.0137826659908134
0.0275696280167371	0.0208111983102872	0.0637394332313421	0.0423264127515976	0.0110804881016217	0.0103041567067825	0.0231819392301058	0.0379068017070987	0.0244132042294722	0.0246586300112172	0.0339790288807447	0.0672724285848653	0.0233900196053124	0.0217827208413366	0.0274622620160449	0.0281025574684761	0.0451473076857635	0.0365067987767347	0.0204054682880209	0.0365378340822232	0.0452300653368528	0.0538985420240548	0.0597941593969656	0.074463609507585	0.0656113948127808	0.0692707342206076	0.0319865047778669	0.0493694496532744	0.039157209926707	0.0585428869543184	0.0154240140552212	0.0296824528700258	0.0285960845633501	0.0378845760887731	0.0450905849840451	0.0635082337636877	0.0594961222078885	0.0150226482869779	0.0183916981865286	0.024514178053325	0.0448848207443722	0.0134023096444098	0.0615040997846201	0.0107104284816295	0.0621656426275905	0.0307135734858194	0.0364939136668676	0.0343855215298998	0.0723729523370442	0.00920724962120225
0.0351735482601302	0.02466102490283	0.0313401561506263	0.0173960614074279	0.0366219113102047	0.0329565174734134	0.0465718721746292	0.0332301176398474	0.0508940967025499	0.0471746233621806	0.0647031490338414	0.0042816486430889	0.0454295279539839	0.018574394131971	0.0480309244279662	0.0510503023373809	0.00902730829907156	0.0277331374485939	0.0433833291672331	0.0401338012078821	0.0459263222255342	0.0318235775495041	0.0117075540651139	0.0491066195327687	0.0452501276944861	0.0385362942008492	0.0229415349827338	0.0244857913654414	0.0377676251887579	0.0572109787878603	0.0806612890696306	0.0364852653940629	0.0113817285237435	0.0610791304420462	0.0434682590910805	0.0423910732715108	0.0124938115222362	0.0321123246267084	0.0494110369663479	0.0494726830173147	0.0518778849504893	0.0105331971981647	0.0468318139504173	0.0467065590391778	0.0585833997609989	0.0395734922343132	0.0454677589004539	0.0205422228671877	0.0261106178067467	0.0329695388130316
0.0244298481143048	0.0183220468960002	0.0346750392512035	0.00746143868520488	0.0335189864217178	0.0497848578134567	0.037590887369246	0.0499617798207822	0.0227149737145567	0.0222649084013191	0.0181900006942704	0.0340722045836661	0.0335280845114197	0.0205112822432651	0.0443057985133722	0.0407190659309728	0.026887722871783	0.0167636860056384	0.0290029162722566	0.0156520590913305	0.0321380112378598	0.0285516375716175	0.00583664362836528	0.0422758822878012	0.017841337307646	0.0158960164471457	0.0365151947362792	0.0204700976326696	0.0282543680513031	0.0118013078944073	0.0096363556806335	0.00858287778041666	0.0420806924316889	0.0173200673438906	0.0331679949441449	0.0124084127757912	0.00661772780101056	0.0296847763518822	0.0160221766721006	0.00812774804608992	0.0117664755021307	0.0349990858406588	0.0483760607028249	0.0189749807515132	0.0304535408946579	0.00977725593596445	0.0316794127414639	0.0121562404628785	0.021810922247477	0.0233694431610406
0.00746719982367166	0.0439984059238798	0.0173590160108369	0.0116517071861294	0.0141890475400302	0.0317991894393112	0.0276985723154913	0.0167069878351873	0.0335190321264965	0.00657549085585814	0.00936571820064996	0.0117013687894188	0.02468852198456	0.0247010028325208	0.0169162767899495	0.0121420665789105	0.0181015669305848	0.0339998570374845	0.0153302175559749	0.0215470562056467	0.0284557959558007	0.0406558523540993	0.0245009192799985	0.0339315501468029	0.025206636686822	0.0334195092297299	0.0271909694299212	0.00639572613882372	0.02534754213773	0.00378009374252951	0.0126414031825358	0.0145489814554114	0.0162394973673903	0.0536787193632346	0.0175234724929878	0.0207555310498149	0.028793444965843	0.0129033949901063	0.0182132530989325	0.0379392073557817	0.0227508915599234	0.0218147739758266	0.0213684702939126	0.045484255574092	0.0590035726593653	0.00751649249269964	0.00868879842733257	0.0295679855792054	0.0280770716787822	0.0433895533237063
0.0172679880971394	0.0155641533578548	0.0195732807749519	0.034244538324381	0.0264319353064746	0.0271098848866359	0.0488615906040573	0.0231476892372011	0.0158832126831633	0.0252702024058	0.0156865579266679	0.0360700312610025	0.0290070402799217	0.0202062789933359	0.0201285831251705	0.0180988148849928	0.0191066057699268	0.0371729674412466	0.0424027993851019	0.0311681560475745	0.0118860163492286	0.0329164667812358	0.0211537365358487	0.00395359939662809	0.00884578042449223	0.0300295433060395	0.0158649038373512	0.0178542888344019	0.0312089977850299	0.0227151181906469	0.0192667681515867	0.0415836432064941	0.0270218688642995	0.0157123008322564	0.03763771984261	0.0328415419724737	0.00778333101641296	0.0218051890236659	0.009349586036958	0.039530278765433	0.0213497814593924	0.0103635352261994	0.0268459229473979	0.0418331104710133	0.0104299607578615	0.0121224935812227	0.0209567796669008	0.0289700571114677	0.034975777516214	0.036293717138757
0.0045331359769922	0.0143880940373377	0.02850155612603	0.014585061730487	0.0114678509067709	0.0308503800135428	0.0106707109544414	0.0212207919520693	0.0264325255302067	0.0319334965497501	0.0229205640250867	0.0112976031028172	0.00669572236613945	0.0171234258037242	0.0145673156817172	0.0192143370770246	0.0260221806057521	0.0279883432035732	0.00783245264663949	0.0467546147409389	0.010538980797443	0.0199159170780886	0.0326579317077996	0.0321717369492867	0.0350469829571052	0.0432997267832604	0.0255556745486184	0.0128389872700653	0.0558480967168079	0.0321599973847858	0.0449026279476335	0.0469276162807552	0.0619404208627904	0.0469739029230114	0.0301617832172171	0.0203605129713423	0.0374459064456584	0.033835977729677	0.0223579347087514	0.02314970347082	0.0109283553175579	0.0528456225212846	0.0498382186478207	0.0384831483009033	0.0183210915968613	0.0179621899154008	0.031716825871687	0.00984297714561545	0.022297443193021	0.0520413693105014
0.00903728883112945	0.0145115506566239	0.0275292943389292	0.0275732863904305	0.0296924145762264	0.0258718841315143	0.0112948066946732	0.0258661041420176	0.0223064240282503	0.0263484075463319	0.032609886878338	0.0118444739655001	0.0267195717148498	0.00644539994397245	0.0458479799344148	0.00206474032334438	0.0349671633188353	0.0197627265432683	0.0158169956213428	0.0308453653226534	0.0104954485826545	0.0185242603444664	0.0126798876175051	0.0250612988130228	0.00886513887617628	0.0492297995585773	0.0264015995861582	0.017005084195644	0.010044097034065	0.0306242653215469	0.0557501402141492	0.0147008629728932	0.0203619115562881	0.00627344242618907	0.0317898155203911	0.0193737606317333	0.0121115896787948	0.0127061905143103	0.039640503315233	0.0523463590468284	0.0335707810505106	0.00382891903790924	0.0190088401829912	0.00779126154782786	0.0111311861191018	0.0216504942582708	0.015926640970287	0.0125968344680916	0.0292607655292531	0.0442613927799047
0.0264236939371996	0.024834320277942	0.0175187812773663	0.0249574587404755	0.012334130306984	0.00735855177089514	0.0314847260511442	0.0313475073760758	0.0554165903506973	0.013338724791751	0.0134260715456132	0.0112455574278594	0.0114150576997096	0.0303103406676203	0.0176824724959644	0.0204977758516406	0.0323808655694764	0.0348945640696671	0.0255688074217493	0.030103988763252	0.0422374944343367	0.0446080379930624	0.0325105252461107	0.0202367670988352	0.0187581708174038	0.065016408359701	0.0356661323259728	0.0108272220618408	0.023955318888447	0.0401562615123664	0.0232785048863363	0.0156774196357477	0.025964212892002	0.0204545336699936	0.0423346057920196	0.0588536492337434	0.0046592239577391	0.0410788533542819	0.0448624589045518	0.00924459331745821	0.0145858466904812	0.02461081179601	0.00947072535435519	0.0339827586209279	0.0460937450781774	0.0536668891562097	0.0426445816084831	0.0265770254462327	0.035111650582657	0.0319269064211477
0.00524884238812636	0.0321469118158525	0.00111359002848761	0.024793898326913	0.0392770583099804	0.00684697818822515	0.0249691987040073	0.0363038029544213	0.0400972130241809	0.0138416051944152	0.0570160340729036	0.0302868643757554	0.0145146847843529	0.044464438644699	0.0283018787851374	0.0109618244934081	0.0382093286762866	0.0417921885191396	0.0148486823738145	0.0199519173628251	0.0152703321554755	0.0149943048766322	0.0156869191904135	0.0467664493220755	0.0415108401661244	0.00513126169546048	0.0234795604120985	0.0166798696139989	0.0619790933645241	0.0424070948716146	0.0342701967015919	0.0566458392057236	0.0221841896086966	0.0216094971209786	0.0318683297956039	0.0248739333082345	0.0551554776965245	0.0383698586319981	0.0264570360622014	0.0205128523073273	0.0280517507253853	0.0285141128083148	0.0465103267421849	0.0297650971160855	0.0382645317424701	0.0366186955884749	0.0135101878061388	0.0250362374709348	0.0394125070490928	0.0320902748483104
0.0217661083421935	0.0465926835322135	0.049834903640546	0.0607686817095239	0.0498148879972249	0.0577633986797012	0.0299992915936848	0.0272580664387663	0.0361735945857749	0.0487227671561314	0.0194178348118542	0.0678531135558741	0.026725000598251	0.0312062505295221	0.0372258216540092	0.0424726260902596	0.0614136195664135	0.0256339431561062	0.0539522892490034	0.0459227955740377	0.0560536153069032	0.033908944011868	0.0150560440644334	0.0246895736139448	0.015108149377123	0.0591941542960114	0.0073681292919767	0.0123118586204937	0.011992175999963	0.027222922963049	0.0138052679418554	0.0128246873772332	0.0193132526245167	0.0242254255163454	0.0106671380019912	0.0139878057603038	0.0195613838645188	0.0514962665028151	0.0268222003826103	0.0353253134797149	0.0289944074048445	0.0140641437639024	0.0282149671841666	0.0418376883047546	0.0190436487883675	0.0171496470682963	0.0216040225420688	0.0254047122021806	0.0457369835745593	0.0100648534511668
0.00567822371848961	0.0226435124124572	0.0252420883866074	0.00593593872379534	0.0264236944691162	0.0419891233918809	0.0228497458867831	0.0269096157688156	0.0342472409821678	0.02144125309422	0.0525773860808666	0.0301826671647535	0.0680663074451619	0.0236160604083429	0.0372103455201117	0.00662179231953283	0.0555840002763502	0.0265270848974997	0.022806328028672	0.0467806105811938	0.0397203976832181	0.0470452722515079	0.0430287808281585	0.0749001603183371	0.0574412246376285	0.0665775591110045	0.0552074710057827	0.0762868471506491	0.0392378496234658	0.0633527349012448	0.022031941712289	0.0544176381303389	0.0376892291486868	0.0639701144363874	0.0523013900224191	0.0380484037966031	0.0567815009338306	0.0430501640676374	0.0253835548212637	0.043045141969348	0.0711763143302785	0.046914465020058	0.057076734769744	0.0683011529288553	0.0573638723590397	0.0412446990444892	0.0410844380837721	0.0387014461993257	0.0540003879348223	0.0601495335519512
0.0143225805881467	0.0154515779606388	0.0313492520638807	0.0189216256148276	0.0271875473970585	0.0130981465385909	0.0122913854123634	0.0278802784343521	0.0400718811260293	0.0354999246488303	0.0163989816210429	0.0274018206737162	0.0301429263290245	0.0174466986991646	0.00482364118797091	0.0123666937283829	0.0115099927620384	0.00833133371991112	0.0191733052818365	0.00479329749879475	0.0386928549913288	0.0156518667949009	0.0202757011315192	0.00313020685873777	0.0192301063800542	0.0376469960132412	0.0207474744304207	0.0379164502992263	0.0184770310403793	0.0144363909370114	0.0195243014310561	0.0224604192782882	0.0530686156446105	0.00551953195414484	0.0134550606544299	0.0187313878629057	0.00265478172084086	0.00783071891786827	0.0135072462014515	0.0184565733177872	0.0273702001205928	0.0308000755994128	0.0191893411245211	0.0227620114417619	0.0137251603551223	0.0222362370361984	0.0457335329876416	0.0143838140628718	0.0241476936534526	0.0311727984897879
0.0355831896574791	0.00282473663370521	0.0217770846861489	0.00924126838355212	0.0175406014438862	0.00808896657903771	0.0127532495837799	0.019131244340382	0.0271594050103435	0.029380741018171	0.01652086369336	0.0204855043859119	0.0275693309918689	0.0205684656163122	0.00827779540334647	0.0297403550414437	0.0287084370621986	0.00572745322872217	0.0270116463485586	0.0112292366906716	0.0151888661421074	0.0171685300020839	0.0328926580743925	0.0329415392012983	0.0150397808974405	0.0155921482727077	0.0224882659333668	0.0150580566712931	0.00930669415030735	0.0112013579882798	0.0085578585175237	0.0315913764704488	0.0119784682585088	0.0280851356226428	0.0181787758528957	0.045565519474324	0.0214724490311888	9.88208817707194E-4	0.024147530238103	0.0206151578807731	0.0324514626547556	0.0132595969073045	0.0445695477748611	0.0304139243862746	0.0187701798261398	0.0292946924440759	0.0296986443962683	0.0140611781291278	0.0232924091045001	0.0352478235178131
0.0149483856396903	0.0184071108429309	0.0168794043102511	0.0242720629570245	0.00486515275163812	0.0449040647941518	0.00729684611387824	0.0402762038286145	0.0295560353670143	0.0323499960025986	0.0260226242860189	0.0230943018520781	0.0279996884330273	0.027613775347605	0.0120850286264454	0.00800462051973365	0.0279916376752305	0.0190019295802831	0.00861001045186137	0.0049406912698033	0.028003605904892	0.0424683322005303	0.0253213461191823	0.0128659256149861	0.0186872446534294	0.0196283719387488	0.00678275813302738	0.0304317617051205	0.0119720305176024	0.00922658780434772	0.029223877021418	0.0157541495339268	0.0256912157401591	0.0185017761742978	0.00251542593346135	0.00274454987611812	0.0116284235530353	0.0270633636804094	0.0172579316440582	0.0125755016593646	0.00426292389944519	0.0171650259967528	0.0176167310074088	0.0132999265214322	0.0140154717416493	0.00993268490308849	0.0301925543082082	0.0234061865778473	0.0130586856335121	0.0220977865119187
0.0418409848340715	0.0214273189517129	0.0360343013765499	0.0468388940865655	0.0307625992255287	0.0183088564367439	0.0441412835713247	0.038790032672402	0.0316640127244874	0.0366262616504783	0.0325324474160875	0.0179550762966604	0.0159302749506278	0.0218420261559253	0.0275614752832307	0.0225226036108116	0.0240510128489011	0.0388832029410747	0.0350098834355629	0.0329884718400081	0.0321926215620474	0.047973290500948	0.0315452719894329	0.0411230399860577	0.0205905526497591	0.0448418884333335	0.0385731408349191	0.0221382301900039	0.0276074089553534	0.0319306972976241	0.0611324287291557	0.0164273284664805	0.0368556934574578	0.055818382353954	0.0197260702064349	0.0283518177165289	0.0712995208486375	0.0318278788347967	0.0160123378874823	0.043830024722067	0.0376182816164295	0.0343797772672692	0.025048258368531	0.0350541742421278	0.0248199164163782	0.024578109404641	0.0204028163706999	0.00930841539521276	0.0482339688732293	0.0234723814896976
0.0200144395591295	0.00566907582724054	0.0271464997871936	0.0663539086171885	0.0190851115971567	0.0498983065396913	0.0324600646317649	0.0208671200158359	0.0342354596837899	0.0247614086378873	0.0287334214031413	0.0252807275917056	0.0378062539711051	0.023782727203952	0.026160968850098	0.0137251873605071	0.0185386896509381	0.0115032303705742	0.0174269199967675	0.0271154203169082	0.0165602536424938	0.0459528210619163	0.0338914632951367	0.0456153705155532	0.031966915859463	0.0298903013543315	0.0279956807477715	0.0493184648753505	0.0277229055386896	0.0213630651538678	0.0239007707422602	0.0550802096689274	0.0746967455718495	0.0393130968299767	0.00628388443713162	0.0568647180488525	0.0640041271158704	0.0376330683763513	0.0146098703585043	0.0459162689303933	0.055762766469509	0.0413003286319153	0.0719036252116853	0.0253023746778864	0.0159616050521525	0.0474965689104087	0.0535799886741403	0.0408257464399563	0.0293298827213543	0.0200324033973168
0.0220498297312655	0.0187041613421105	0.0473921999918267	0.0434049899950881	0.038253599472274	0.0545508726160765	0.0277610084933851	0.0645064837713621	0.0289353778003554	0.0222462131655525	0.0147864009838847	0.0285727941675731	0.0545925937006376	0.0297875425943967	0.0332176961577501	0.0443215542604735	0.0385697119801911	0.0112886827377817	0.0664006506091077	0.0368725425228679	0.026570979659623	0.0466252747716997	0.033155019127646	0.0435466901304118	0.0413625584842258	0.0372327357405028	0.0370896379754791	0.0361664913102521	0.0157538332830284	0.0530627108527269	0.0391872768822803	0.0290733479260046	0.0176808005038057	0.0307171424260689	0.0264318936542806	0.0544429660136921	0.0316868977241667	0.0451988966273315	0.0457010763838162	0.0246603978877734	0.0277989520261894	0.00978875400938368	0.0357385797390439	0.0346976843915325	0.0307122166329703	0.0569221675256398	0.0337955629393357	0.0331548769615346	0.043863266276992	0.0394218196583092
0.0118890958314722	0.01185570063581	0.00906668892486364	0.0242315481562537	0.0353056128065705	0.0193060338450159	0.0146717131091343	0.0267339144852773	0.0262254319541828	0.0176865319232969	0.0406398721378267	0.0211637731842961	0.017453831865983	0.0173833022013339	0.0467714084137243	0.0360131462963527	0.0225325113914362	0.0101519172998565	0.0294315024202034	0.0190765743720748	0.0109259610437717	0.0319742372462773	0.00988168085754246	0.00556411632905037	0.0165080099000158	0.0163116337298494	0.0105966088172155	0.0273170886950081	0.00872736064699317	0.0196852883813192	0.025394371189583	0.0273255665655902	0.0208348833590885	0.0164957862261127	0.0275763123118759	0.0322754737896214	0.0122095939644046	0.0518201959540448	0.0334687874490397	0.0288505016406818	0.00950870695856435	0.00365677208234685	0.0094808944552647	0.0237516310018848	0.0296064831608177	0.0452404694050237	0.0237304085119198	0.0132224622243823	0.00810281972796162	0.024422284378133
0.0318968345156193	0.0211626257688313	0.00685039669314959	0.0353184704130077	0.056866543747476	0.0179371173634687	0.0501061178416389	0.0392877287968241	0.0230224988008622	0.0427778563742797	0.00734368840148995	0.0378400530339811	0.0291413589671413	0.023246465011219	0.0429562236516552	0.0543661412372903	0.0297397125814844	0.0182068808344318	0.0148444142482552	0.0487487109548109	0.0709448472979677	0.0532717581311085	0.0489730537571346	0.0637359115413281	0.0421319020999147	0.0504720934452396	0.0480045668760098	0.0266075923353655	0.0456363336889282	0.0208622988601376	0.0386920250123359	0.0389547134291531	0.0481594754169779	0.0339007131811707	0.0308162552103023	0.0424438397318607	0.053046746009027	0.053790762668669	0.0274900594570056	0.0519814003043444	0.0266508657777942	0.0766588317713556	0.0647807830602041	0.0417634104754221	0.0188581597879824	0.0264593349973672	0.0539500809264212	0.0403372985936503	0.0563017438551045	0.0481849970004876
0.0238389367842651	0.0265624718481172	0.0223682112834375	0.00536944702714656	0.0315659037559706	0.00596320060972495	0.0154596562731768	0.0199510238849564	0.0222402155045549	0.0223846540393726	0.0241368827905034	0.0158871809666059	0.0174056405138498	0.0102208353817656	0.00908515106745651	0.0143877693012559	0.035536184171969	0.0156887863063052	0.0291197913113114	0.0260550099351833	0.0309224322982604	0.031539617146091	0.0384697858931526	0.0289734085071001	0.0233701596231867	0.0309965870327493	0.0222431694852143	0.0342720831453838	0.0393677835510061	0.0396965400141788	0.0288253379472314	0.0117919913626903	0.00716787803911032	0.0405166347750646	0.0226732423970117	0.00862075358209282	0.0134001186941132	0.0386100484422971	0.0271937461352102	0.0116517513362344	0.0349435612062108	0.001033604794018	0.0459430913894842	0.0126497290198632	0.0191097257272233	0.0151403329465648	0.00777411965996543	0.0225281382121502	0.0339038364251024	0.0233230530606798
0.0235153538975198	0.00453877597965134	0.00563291267049739	0.0232149022143867	0.0402156955019952	0.0158898888221114	0.0194176665235476	0.00938699284768237	0.0143513241161922	0.0298563081316823	0.00212177999139112	0.0293355892666314	0.0230234584933693	0.00870048415547572	0.00935302113671171	0.00288556537158619	0.0159105112309473	0.0244024291562725	0.0178638055527228	0.00358578829247811	0.0440701226494708	0.0165234471920022	0.0292259967505819	0.021605899928102	0.034112654019995	0.0270833794309142	0.0278745228568815	0.041405835136495	0.0266153695475922	0.0144638335821898	0.0256847090492572	0.0255452925283799	0.0388580298851463	0.0375069184505366	0.0308246254472362	0.0160695695511641	0.0389982757550497	0.0109430127392288	0.00723598492888432	0.0331481157616553	0.044015704936187	0.00975971663430655	0.020806645777951	0.0554529000258796	0.018847763623088	0.0157345038109049	0.0268285766067192	0.0493366542450803	0.0297813462352863	0.0297929016227224
0.00180100008965671	0.00512648820949517	0.00579117010844518	0.0291542879756825	0.0123748412178349	0.0171815709420108	0.0324502616997869	0.0308006430125817	0.0132122233839227	0.0162389773160904	0.00975744092861878	0.0183022260808645	0.0160482403006451	0.0429471215729299	0.0405590229100601	0.0335503085414278	0.0194963905857536	0.0105458098568844	0.0530917016259114	0.00596359636865575	0.0411506564133772	0.0183442443158615	0.0391798967211657	0.0313226499437085	0.00944638304410027	0.039337248528785	0.044629810178876	0.0519183824341745	0.0281508370805488	0.0425588501585017	0.0737437586855277	0.040999350147067	0.0592083354719307	0.0212119962689724	0.0488189422129926	0.0531642011880814	0.0304633767680292	0.0504666164109023	0.0188062691454366	0.0460953270446985	0.0380199754902252	0.0359699672380307	0.0445326670481151	0.0245095831833877	0.029592735117378	0.0445743959107221	0.0316950308715325	0.0340754650082783	0.0167015019902301	0.0259377635372633
0.0401719656754549	0.0113325441957709	0.0407441763436752	0.0428982730422887	0.0168616791321269	0.00236659187082395	0.0246035617288907	0.0198144843630407	0.0274499214069348	0.0295989227691051	0.0342765820641228	0.0184897178398073	0.0337645365630405	0.0309931454896538	0.0333402194473105	0.0120653613655924	0.0244200911669326	0.0329472577088185	0.0183324574287558	0.0420043559666292	0.0267317841626412	0.0557317103447014	0.0348543477332436	0.0328064833664765	0.0353346761043044	0.0109413132274064	0.0255002310919563	0.0368184775123266	0.0151818815960284	0.0493159538333672	0.0342572337986334	0.0351031791067205	0.0312373963503543	0.0405195434061207	0.0271018824027133	0.0150768778578325	0.0240342125640929	0.0590096265681253	0.039298960730443	0.0137228350158693	0.00826300746101359	0.0116153578068158	0.0304341975047363	0.0293082237586439	0.0329426235353303	0.0299680746718565	0.0444163507130539	0.0232086064450324	0.0424088452338918	0.0332818441075615
0.00958457380393568	0.0318381741945122	0.0325516846153928	0.0116222155978593	0.00842054758203269	0.00850145849378717	0.0114419507400642	0.0126343099589632	0.0290788577172712	0.0119091084608531	0.00436784566531074	0.00779265841740827	0.00923113579316072	0.0200573183171056	0.0181997145862122	0.0156771883806756	0.0353125420185932	0.0453876481618953	0.0192984932525696	0.0283573858016462	0.0176780678912178	0.0425187773424225	0.010617672348799	0.0111881587109042	0.0116919058017494	0.012850415442191	0.0213214477247211	0.00429136489189593	0.0222668595775448	0.0263207190646232	0.0129734393999442	0.016802936398666	0.0250921216387933	0.00744198728444923	0.0418034549225298	0.0231965665417789	0.0243244451642581	0.00866182068375033	0.0142854181738623	0.0184827359633281	0.0271287052318573	0.0463870835875257	0.0456317618827994	0.0162536457761613	0.0162578300168022	0.0115437018326185	0.0286360367046227	0.0202417832912954	0.0232031758685526	0.0217706172426277
0.0263619221119572	0.0061211237619072	0.00861604820664515	0.00558309095417807	0.0455364922212463	0.0160434863137474	0.0183636533124539	0.0215119764838682	0.0160288653878679	0.022896710059468	0.00991402447689988	0.00922169845020021	0.0167161815292668	0.0264426525056867	0.0141505966489031	0.0143009073006338	0.034307124200721	0.0288224294505454	0.0448497013280445	0.0200578992894873	9.41962041450466E-4	0.0132010357673822	0.00723352787923486	0.0202630420375442	0.0297284375455455	0.0305586053003948	0.0091945180771432	0.0187714940911645	0.0258650209594681	0.0326156063087412	0.0200177601327671	0.046737745519751	0.0152744088872956	0.0169855733710677	0.0298264295829219	0.0420607574386989	0.00731288021183945	0.00406184412720939	0.0154763928393263	0.0667729965668907	0.0200894121281836	0.0241742580441138	0.0112053187607998	0.0215026272873133	0.0242324061802334	0.00709042190536219	0.00203764212182085	0.0283153557244704	0.0197098469554383	0.0318127790277005
0.0258407890150277	0.0204527983013254	0.00764553234125819	0.0208487215723762	0.016757429293111	0.0111868860520968	0.0103361610139108	0.0375589307179991	0.0321486743259703	0.0417545252487344	0.0495121444031723	0.00452885859876691	0.0293797259925701	0.037491188602669	0.0441869689471722	0.0483392387863839	8.92910257470985E-4	0.00595927085564342	0.0510702106200288	0.0250184719617186	0.0364948954112448	0.0452293878366378	0.0105244778403294	0.0494254043877893	0.0305292852475911	0.0350950285706024	0.0356554952577776	0.0324655779713715	0.0428954946299142	0.0353803853411194	0.0440870071222724	0.0526789063499927	0.0436671038930956	0.0400498275084038	0.0306119715410126	0.0423143704521206	0.0378456675231314	0.0364898748964847	0.048082160394688	0.0588486741516884	0.0287973718455088	0.0554512916063792	0.0474595561934001	0.0465997205430857	0.0318282773632874	0.0470335982325206	0.0171563649756039	0.0227496883794065	0.0332842051682791	0.0204890508253482
0.00345136776781702	0.0308317207299191	0.0349649948897308	0.0284301491988646	0.0251102346784373	0.0361981232370257	0.0221262081896854	0.055128391406396	0.0361374298776905	0.0204131376231387	0.0368427345743893	0.0195463019982021	0.0533274768401	0.0319620122205877	0.0274554813616899	0.0156784553333548	0.0239731426230396	0.0468693661695024	0.0435616649693053	0.0680691317715402	0.032407034580782	0.0479173557285093	0.038812058434989	0.0432462378346522	0.0632976204089735	0.0497799124024752	0.0400787250700125	0.0592714109295173	0.0448371660477354	0.025255726692219	0.0370195882433387	0.0793581873274079	0.0615303205117493	0.0337002490474027	0.0757794779899953	0.0306900490995046	0.0695422192149208	0.0482945677072204	0.044313309766638	0.0594222769404076	0.0386642191470059	0.0506651722935803	0.059647584960051	0.0380058453075432	0.0373672102912192	0.0208409515753312	0.0562066078271251	0.0100958143840127	0.0639431810718297	0.0471766726227511
0.0131532060979227	0.0109864668825734	0.00294084709899716	0.02142110551459	0.0149252823215732	0.0406800442539091	0.0177433254571882	0.011304745628812	0.0205960818617571	0.00906270112475755	0.028812133509905	0.0191302344780315	0.0120568131793571	0.0281229578824296	0.0131084623263753	0.0268149336212119	0.0184441775758141	0.0331239909578194	0.0101368173231326	0.0104654400592405	0.0386074402240527	0.0628431140353953	0.0353952021652497	0.0232298826277276	0.042113182060735	0.0332223767825078	0.0451711615091443	0.0361464866977318	0.0191503618113687	0.0489517681817113	0.0219925903556016	0.034387997715954	0.0415162701054575	0.0366991799925416	0.0295277525006984	0.0281837472742375	0.0488482874341056	0.0414571890133822	0.0305485702747625	0.0252172139722095	0.0198551544549899	0.034539691823294	0.0405514303070923	0.0340417222478117	0.0269382388120339	0.0384438501905466	0.065154565705173	0.0393749432171083	0.0260269524058158	0.0252894053444011
0.0151638233163342	0.0133496169024418	0.02301821116162	0.00751725498557	0.00708279736080604	0.027184764674547	0.0453788740009368	0.0102900979809284	0.0148764378507055	0.0259457248098897	0.00647208625977907	0.0311490960226858	0.0277571440895727	0.00811847246493329	0.0160855115899287	0.0144782052130922	0.0243281239570379	0.0140784433214401	0.0183907234949916	0.00901042241944206	0.0256148616055992	0.00850349855324845	0.0176275911442324	0.0132553711956579	0.0426450687650753	0.012891270148542	0.00671132952781675	0.0209491190983512	0.0117464900441783	0.0214508634317782	0.0124006575340619	0.0234269466488678	0.0443149146429619	0.0240477860215447	0.00854167890514857	0.0221348343900568	0.00669080087409788	0.0218216783364892	0.00659038340517279	0.0135968769420739	0.0112444349015074	0.0137371072800908	0.00963376157230212	0.0117015374369526	0.00883860989279202	0.00817025677559353	0.0295011253521797	0.0185831492568009	0.0028893669983865	0.0192976913788122
0.0416411483634794	0.00707680233068644	0.0290279298707779	0.00915906949858666	0.0314322040856858	0.0259392534804686	0.0115024407639242	0.0121494898700071	0.0122069779120041	0.0252190150533204	0.0175522423897676	0.022927444144154	0.0237954183835986	0.0199507198181143	0.0159106295550929	0.0263217044509526	0.0151243445593316	0.0103708429284661	0.009577313850247	0.0180316961602887	0.0094671059857622	0.0319647250990385	0.0235801021614828	0.0128228495348947	0.0069364408242771	0.0327387763995495	0.0106123404104298	0.0232619897308193	0.0248431390524225	0.0319706358765396	0.0158731665614305	0.00533237475948393	0.0240698740890816	0.0333490341869101	0.0205560870375298	0.0382768806889766	0.0243697539262346	0.0321557912306602	0.0104663110046121	0.0224348959221589	0.0443026350510171	0.0198776964078417	0.0207726480529205	0.0169399124311894	0.0221361363274556	0.00798667179933951	0.00454691864878546	0.00994392816345095	0.018931205093818	0.0303367182160793
0.0348052741221787	0.0081132993961762	0.0319919005660601	0.0566923605753259	0.0408756713328332	0.00855755167143045	0.0644786742137544	0.0128133478762105	0.0322529897235829	0.0055881836613916	0.0295046245328591	0.0131200436622507	0.0370895060537681	0.0383242688633169	0.026334301841245	0.0150624619801152	8.83382477686127E-4	0.00738529303627175	0.0240614750747933	0.0158498622524645	0.0572965939054335	0.00182700949528458	0.0792995775303983	0.0323411627232062	0.048730512409907	0.0578103171700376	0.0340503419343789	0.0407755846304685	0.0627265533463309	0.0259891797760196	0.0430919699769412	0.0193551672992815	0.0337786860889823	0.0429717317620578	0.0306451749207379	0.033671303245026	0.030679065870515	0.0832913140406189	0.0558197343387525	0.0300824476814239	0.0441481334588536	0.0417648650599927	0.0313792906764844	0.0108193906112972	0.0257385819504106	0.0564214322689676	0.0483760300957035	0.04239059861746	0.0135131821735115	0.0379494579208979
0.0443555306315616	0.0415217747428985	0.0119886005586174	0.0207159736414353	0.0460434987846373	0.01843388356113	0.0299019304226884	0.0534724530337805	0.0231356592786979	0.0604361923802857	0.0479136415481019	0.033059394299139	0.034645448529563	0.0258709244197985	0.0280649294850469	0.0318480543815929	0.0244736919426902	0.0134418521290632	0.0346570308805261	0.0210509739665821	0.0256978781808918	0.00933025492671803	0.0158622936266008	0.0085838576126957	0.0177207036821059	0.0306103390930401	0.0219898044212949	0.0114452339704429	0.01801986966394	0.0113329466654945	0.0245581211561552	0.0134286987157916	0.0054778941906416	0.0341277529395974	0.0195932517568294	0.012043492858105	0.01196569974891	0.023087218157249	0.00925609424427004	0.0244081888718889	0.0187556457993006	0.0255591285437923	0.0355234906150471	0.0268352716154709	0.012057052140534	0.0241859557617395	0.0103708622677828	0.0475461950725435	0.00901377412593776	0.0214356155833347
0.0187781946540396	0.00782339219217904	0.0165594195895437	0.0279541920454773	0.054287419912617	0.0142641282518772	0.032453999043307	0.0128851003384258	0.0185806885963198	0.0444958770385941	0.0242372807839709	0.0268884444913108	0.0489907367683291	0.0264403625692328	0.0137859370195242	0.0526389814142685	0.00564386853308836	0.0097169497691875	0.0250521520105644	0.0424873289034378	0.0603193342161146	0.0450294149922581	0.029486406848838	0.0463112419627097	0.0647400206068549	0.0476078141914224	0.0156717839086972	0.0299497355872435	0.0394839824286153	0.0564189404903743	0.0326168536933914	0.0274950787162703	0.0582690095253472	0.0259358512132508	0.0148677178976525	0.0358116977815252	0.0307361691499627	0.0210079581852084	0.0153049127536553	0.0501086397915964	0.0508797638717326	0.0243171948378015	0.0238566618985408	0.0413961834624401	0.0249032506960733	0.0466803396357637	0.0670580696255753	0.050043129234864	0.0178776958926871	0.0352237185259286
0.0106047944292601	0.0254934558127607	0.00149246537548273	0.0320113384584963	0.0450358976855264	0.0118905602014378	0.0178755195740397	0.00957000374522738	0.00536523857701678	0.0285581201246738	0.0113794886030243	0.0201877898355586	0.03107338645599	0.00643963550182725	0.0260372019625082	0.0245819750252599	0.0226777219848026	0.0141677196702366	0.0139559919966289	0.00784238942075213	0.0154916525642013	0.0307098381276424	0.0122788436264569	0.0190494009193396	0.041076792672615	0.0114796789444587	0.013285460176155	0.0397725482119096	0.0437871807496235	0.0182904418149613	0.0196365223854556	0.0222663648285636	0.00658774630540765	0.0175263036774769	0.0227707824068696	0.0259674583414184	0.0275589833342522	0.033650219812667	0.0236379393827127	0.0139559312150319	0.0255169713176149	0.0153695639324746	0.0172357054737107	0.0116697293241761	0.0394567913552154	0.0362414479946552	0.0189596680720151	0.0253473022582769	0.026811254861167	0.0203488106183271
0.0301115292542142	0.0109450754587132	0.0199326903318215	0.00905766608620615	0.0253292320300353	0.0327830192899998	0.0296985534523485	0.0137530219219352	0.0028571315120519	0.0384807870617691	0.0232633888375813	0.0457749575712583	0.0208059716217778	0.0174244105438863	0.0190592180979553	0.025718537891624	0.015101452071134	0.0290491529715154	0.0206598109280216	0.0391800175271818	0.0115849401865512	0.0294694474851379	0.0337677235307327	0.0320705511681012	0.0479771484855665	0.0126695571679986	0.0269924932463898	0.0195855218934989	0.0307499498499356	0.0393181948970728	0.0137365958217081	0.005482655563343	0.0319518164601404	0.0110640805628166	0.00992513747008816	0.0222957751705945	0.0144258694151019	0.0212658153325119	0.0129770206398576	0.00844029084242599	0.0235752652261496	0.0167268583861298	0.0252163181260171	0.0196216026017841	0.0141898882778424	0.0446758038554128	0.00647788946727289	0.0148849279228557	0.0299135084116561	0.0100689758721262
0.0157120480299445	0.0280930405872237	0.0562282744299031	0.0422653704723098	0.0250544697475959	0.026155741974131	0.0298963318103827	0.0344724825229936	0.0277452869390551	0.033555304363833	0.0191394936773077	0.034444760493586	0.0274128101150265	0.0268915029574864	0.0760205343915721	0.0355933775186579	0.0801205336283587	0.0454224753006097	0.0612560882577732	0.0480449059053915	0.0498177030083775	0.0294335684115289	0.0496900840109342	0.0628807476347809	0.0372575721986954	0.0488808962055493	0.0443292929322587	0.0534054331599557	0.0378645992371569	0.0919871711969821	0.00419537062296682	0.0579254112269597	0.0524099648041715	0.037929429475567	0.0286472866504055	0.0532777714525079	0.0608124743612789	0.0595315939145602	0.0624499038319155	0.0534960942199322	0.0312868765957502	0.0309668863311974	0.052205604451189	0.0655416012513495	0.0478645857646058	0.0408518828457054	0.0189134088817352	0.0336473195253095	0.0623229842208635	0.0576654149467946
0.032979951877518	0.0711964620891411	0.0234554414940031	0.058642642379649	0.0524087031018943	0.020534311876905	0.0322813870373905	0.056046368989366	0.0627078609469467	0.0442231097787232	0.0585254090638388	0.0182101855601556	0.0305084501627484	0.0207339357186353	0.0239107839167121	0.0389386166411464	0.0394580951636568	0.028811434019021	0.0782161185147831	0.0235770632353565	0.0352618943204843	0.0357411012999806	0.0232891503189039	0.0292309537545801	0.0326821826650596	0.0350909304907505	0.0387839976348764	0.0276002069164309	0.0261746458614112	0.0379655592276166	0.0181094547804059	0.02305856456556	0.0393834752128986	0.0235249128236982	0.0322146735959764	0.0124446681424134	0.0210004781928412	0.0390024204127513	0.0405981764150682	0.0468396050323847	0.0393021920447728	0.0343179071086481	0.0313511457718841	0.037507134875686	0.0156812834576383	0.0251601862134385	0.0217670604972192	0.0512234062381105	0.0221393353259419	0.0351174304077961
0.00756411449002757	0.0023600258802839	0.026441548331577	0.044585104189517	0.0182515808780897	0.0267859004069772	0.018719428727938	0.00478121802448031	0.0309522539365714	0.0145475683514349	0.00706152153956136	0.00775691574218213	0.0288350618003864	0.0169771322051222	0.0316869662194032	0.0201419134401026	0.0104046953273078	0.00381334903609043	0.0284501436350059	0.0152516312297174	0.0785970571868496	0.00802414000158802	0.0169799367750272	0.0433736870534198	0.0292287161916612	0.0102131017862998	0.046985777266994	0.067250888539618	0.0332489572405556	0.004832486204804	0.0636877993183349	0.0255774885863331	0.019273332470315	0.0356674207767386	0.0275421304184008	0.0397528049996588	0.0192389612946074	0.0210946421626061	0.0329906623952481	0.0678059500627851	0.0583337251014745	0.0622908423968264	0.0286750661444654	0.0405803969110924	0.0332403872679757	0.0221786955790484	0.012276954918293	0.00567273716871459	0.00390981486908536	0.0247198677562118
0.0230717293705283	0.00885005408865195	0.0452373896688591	0.012952661564664	0.0242777153413246	0.00996709049694569	0.0421939715241325	0.0208106119704861	0.0460635811562258	0.00994370340596183	0.0218838684105186	0.00824518868774178	0.00157440084801387	0.00458446158341413	0.0163308727006944	0.016088016042589	0.0181116852625838	0.0263916144461172	0.0114887221979296	0.0105807829318633	0.0223418116936278	0.0259253318679627	0.0116689038877682	0.0403411985479394	0.0145183405871721	0.044362025038764	0.0362365741713855	0.0311003393946513	0.0137914723383392	0.0285872530609361	0.0212829677637894	0.0285277193411363	0.0288064617600375	0.0260142411490341	0.047139273795	0.0378685654278387	0.0379448496410066	0.0116733384823393	0.0117462393032198	0.0266240727628667	0.0679306613668253	0.00268409945325504	0.00410077775470971	0.00355315104000407	0.0509418667530284	0.0234855398353034	0.0550585390623183	0.0276810092718022	0.0252644476871136	0.0128671071326666
0.0217834488650305	0.0538320343610133	0.0115195647415543	0.0245202260647484	0.0586526799333585	0.0420333375427076	0.0254808853675947	0.0205950306516111	0.0100325448840446	0.0206827646567146	0.036124434546559	0.0423151512557973	0.0155574523392007	0.0218175086362045	0.0145343354083002	0.0248119674569914	0.0378503843778594	0.0394610711960474	0.0237882674877223	0.0305771258418224	0.0218863230841638	0.035717247353654	0.0163605676256082	0.0209599359249712	0.0185874716870585	0.03115399728401	0.0104266762658132	0.0136260620588204	0.0206804966134268	0.00636172482813851	0.0212124077513218	0.019939955825138	0.0103953860638429	0.0360808563675975	0.0284591321958857	0.0136405563375872	0.0199088455507244	0.0342333429755881	0.0283345424813538	0.0330788020187023	0.0401907901695712	0.0110243184685328	0.0121356880949125	0.0218929089714822	0.0231341574404278	0.0106039842548315	0.0315616758644155	0.0196472993228596	0.0186435630706437	0.0129025128274282
0.0133138228152595	0.0113087604610111	0.0430719715382338	0.0116825614933048	0.00970474068805241	0.033605960091396	0.0230950973639623	0.0217578575558647	0.0171416006359501	0.0301041711853109	0.030789169124447	0.0158441585979621	0.0238444344425486	0.00389644764775982	0.0190165801419604	0.026039709182381	0.0398318668350863	0.0182905825259963	0.0329644262970255	0.0145433077919693	0.0375740412027341	0.0188793554164425	0.0334386607965542	0.0141960422768503	0.0213443672981539	0.0151498092132211	0.0225384539821013	0.0106373747715651	0.023487368270662	0.017673373229075	0.0096575882459018	0.00620162120813461	0.022312104536364	0.0131883630430958	0.0199377174870549	0.0157957456697187	0.0204462260079818	0.00560698423299299	0.0103663071060754	0.0215835061025834	0.0170241965334269	0.0176002338063284	0.0154873418740756	0.0233261397017166	0.0101384053256528	0.0162661468262788	0.0217303941749178	0.0051121801442504	0.0189940985408206	0.0142914880565744
0.0101412357655923	0.0438650141064482	0.055810658335087	0.0706427012941302	0.0442755582384796	0.0512685153445446	0.059164492940267	0.0475996617207087	0.0588424906914901	0.0589621558321369	0.0162132424582161	0.0487458297814962	0.0610492734068637	0.0742057979154783	0.0568685878204629	0.053622332412138	0.0672104533887706	0.0555526819512299	0.0840957406119983	0.0609929746689207	0.0712222184604243	0.0576792281967061	0.0583958160857925	0.0708780548085823	0.0499133797723947	0.0955221124572703	0.107071228950951	0.0650003913229473	0.0872244041030319	0.0859182758127267	0.0668732008860747	0.0704588762477674	0.0582555451784575	0.0805213054245459	0.0571117975725713	0.034045197966916	0.0597136949663417	0.0349472627206896	0.0592486508843611	0.0758784372938248	0.0392678047695883	0.0781311623201863	0.0724133529215628	0.0481557259997635	0.0924086826782949	0.085809037626556	0.0530762280238413	0.0597675928793272	0.0588173451619248	0.057424011511932
0.0143381187768361	0.00847598318454237	0.0219745258030717	0.0014802983649981	0.0390150317476124	0.0213245378879379	0.0348070113215993	0.0144212663628468	6.17224225428005E-4	0.00910177941586776	0.0118744690945996	0.013847736692943	0.0484358168109913	0.0239723174977556	0.0414987958636489	0.0156338055448947	0.0234640012253296	0.0303274569132494	0.0186497780222527	0.0334440086791641	0.0314044033396752	0.0607905515869407	0.0170633963479737	0.0676250221393894	0.0505096392470695	0.024169072698977	0.0846986192197588	0.0327979018573933	0.0401464212451372	0.0148420095904325	0.0511345499440729	0.0203218534995893	0.0279660370019	0.00848533167921897	0.00489767564637564	0.0213563399532621	0.0296163807663529	0.0338776514638527	0.0217930803617498	0.0416736735124274	0.0216894195413201	0.046151930592661	0.035172902756743	0.0550531372413007	0.0507970453413365	0.0570138516189399	0.0215246172682382	0.0507996548063084	0.0662758666654144	0.0405508964055548
0.0122672216864303	0.0187566481761433	0.0544363501296009	0.00404508772191581	0.00628107875914979	0.0507299630254399	0.0215931834589182	0.0273739658350704	0.0263508610360895	0.0311312701689449	0.033984116797507	0.0182511335613107	0.0294649654699929	0.02311183731863	0.0407520299016883	0.0295453187717395	0.0271435752907626	0.0260334229385323	0.0613007747852178	0.0342442604373127	0.0543882944080112	0.0518204017224741	0.0512951876408158	0.0340081478046247	0.0540399041274372	0.0702133970054747	0.0174914488294709	0.0334414996553182	0.0286649077849729	0.0450018131626105	0.0616045053851518	0.0577651169929543	0.0267347886852791	0.0443569431726759	0.0287191713987521	0.0412053460986521	0.0487497064809181	0.0567260437532409	0.0280571637429828	0.0470809520827137	0.0466809453240452	0.0372732508119389	0.0273523719533517	0.0562576669468082	0.0409610232125932	0.0335945617369017	0.0193527615367549	0.0453407086650275	0.0369989571393965	0.0576330612943864
0.0245506070693766	0.02225174000304	0.0240499874838221	0.0204662810470124	0.0084150817810931	0.0282028207141055	0.0216419193943865	0.0184954942172336	0.0312919866708495	0.0398093779432199	0.0375051709262243	0.00973254656171986	0.0372242452756278	0.0195713032162692	0.0424957119854677	0.0376089171572738	0.0303952325694754	0.00470556286902396	0.0353817101412354	0.0190343212820546	0.038885470300363	0.0677195443394542	0.0347955498326223	0.0676912800802624	0.025893886263005	0.0528065972934995	0.0418323216651553	0.0330571970220904	0.0196693850427841	0.0320589010928525	0.0211262993920516	0.0484933085060052	0.0351111822529661	0.0184058736402463	0.0344255351089835	0.0232423215954863	0.0390604114594995	0.0466929187797001	0.0231056965257143	0.0366963898577094	0.0520913259728815	0.0638625558076312	0.0487531443410863	0.0275423787862287	0.0468721395961023	0.0352384572724102	0.0420169986602565	0.0330345864172583	0.0745153079089022	0.0485461926065422
0.0111390719635715	0.00646558784648217	0.0184357134520744	0.0404288996662804	0.0656436821058965	0.0609758080456307	0.0435480006645139	0.0345771820922319	0.017811731414496	0.0466822632996968	0.03537328991995	0.0453904225819434	0.0174090423153786	0.0481026394880373	0.00750632748380571	0.0154246139833198	0.0172593145680644	0.0629488887180227	0.0231115001380409	0.0388747149642759	0.0278902864497911	0.00985374890318949	0.011127432823023	0.0033735221750113	0.0193500499927417	0.00953166003996786	0.0154667524911469	0.014729324486534	0.0358244397307006	0.013828823097303	0.024229976510911	0.0258713914944307	0.0211662697455952	0.0205101336049042	0.00319726373022261	0.0152259301785187	0.00790505025305747	0.0224982948916873	0.0113773419354959	0.0162389775322731	0.0326436002183368	0.029114485560456	0.00518506330545009	0.0345621807463894	0.0349855106690541	0.0058631597546144	0.0201991485625013	0.00234149021177048	0.0307949127530019	0.0173952736885161
0.0379909003422728	0.0443062013459177	0.0229434052554943	0.038039873320675	0.0294579088358033	0.0488202296617959	0.0426556444592556	0.0317622439197863	0.036137811108436	0.00250033817634971	0.0508514485429806	0.0371466670306018	0.0299024420001126	0.0435512089819496	0.0171755434834127	0.0445064273624485	0.0307249225147355	0.0519713198876698	0.0359460623196998	0.0628687536365634	0.0460505598904128	0.00582100282675365	0.032056945317115	0.0231319611361013	0.0370101023602412	0.0292359736067557	0.0472972601081056	0.0457162030878998	0.0429311541718564	0.0123827362073527	0.0182367232309535	0.0685743119533255	0.0526747323081048	0.0146916037639171	0.0163578686264412	0.0391675243083502	0.0302539162721952	0.0314839439317535	0.0346739807042716	0.0308360382183591	0.0206647290951636	0.0494501736728679	0.0346468290990792	0.00384434199007138	0.0272948937011904	0.0346659616574703	0.0216073009174705	0.0429432715323949	0.0241951253534116	0.0314787125709147
0.0239064983558554	0.0310888885492217	0.0237094594067563	0.0620528621970719	0.0129583739477953	0.0337607824179966	0.0413143723853034	0.0228695836484992	0.0129740216988902	0.0419338778945902	0.0400078462823294	0.0473891295377548	0.0186502944224268	0.0157675750681101	0.0644477989968603	0.0359128275297017	0.0296197064671614	0.0328686413636098	0.00993428639037565	0.0384163384319163	0.0317898219025421	0.0440802198297264	0.0509033429685055	0.047744163559452	0.0686524625692189	0.0633222181933593	0.0410727903272775	0.0380844743056406	0.0326450776021623	0.054565737877802	0.0494740889389436	0.0572508020441435	0.0893865971192751	0.035330847849913	0.0516367394409262	0.0382320579105755	0.0256363962061819	0.030633160242608	0.0572135079611939	0.047872043150742	0.0773663166483115	0.0594536762535379	0.0629338632847182	0.0303344058240754	0.0573109171548257	0.0639237359280017	0.0347490793638439	0.0265239967858259	0.0446583508557605	0.0337940398845407
0.00623399002829528	0.0065147776277378	0.0180875862914393	0.0102859622738049	0.0467120492735333	0.016371794293874	0.0129735689554733	0.0148099389042652	0.0213165470945223	0.0179462306089956	0.0129947265602053	0.0198777812065392	0.0114950136257847	0.00855540396158452	0.0277594411595407	0.00660336444580102	0.0412572891484499	0.0160275355635989	0.019161139902678	0.0105890026867983	0.0127960986789671	0.01843090186504	0.0515170580208197	0.0476974612696022	0.0295280533712773	0.0262398228008594	0.0133107939547001	0.054357910684732	0.0156906814395201	0.00952621005446951	0.0117153359593579	0.0518411644485778	0.010367523953038	0.0164297371061467	0.0383004510547553	0.0284052139389444	0.0251995347945333	0.0287327201054457	0.0326331982425888	0.00112860109371526	0.0208791702229854	0.028040587041892	0.00575703008774543	0.0351627846206302	0.0270828729968851	0.00702066695469321	0.0469963196541219	0.0269014323357047	0.0354494426514438	0.0402723440600929
0.0547259659342967	0.0405097272761027	0.0383262158487542	0.0405847877105819	0.0277016939049727	0.0263359612239797	0.00562489206611515	0.0351364335046359	0.0157933391267667	0.0325451873711924	0.0298611755840456	0.0252713465526355	0.0236141563725949	0.0259273537697487	0.0484108018973555	0.0276313670687011	0.0443512748769367	0.0252466509667679	0.0249948344354594	0.0361271520738308	0.0264350071551229	0.0479372242260785	0.0529252523034055	0.0297750010280813	0.0675021141994605	0.0523338664864369	0.0476020621252924	0.056952420241693	0.014053721274896	0.0630260374162814	0.0472649208611852	0.0358115609980492	0.0337191611591095	0.02175570964364	0.0493387122249213	0.0492389065605655	0.0322009974442672	0.0319679809215862	0.0486213552095754	0.0334268892566012	0.0401048405829521	0.0438449299315269	0.0465933021956901	0.0207287023513895	0.0358873244391066	0.0432878184615934	0.0443169988340569	0.0257547929227839	0.0470093681258247	0.0551873206433117
0.0140626864549084	0.0429729615119938	0.027401772163393	0.0393026636688584	0.0224179604217623	0.0397130428364146	0.0325632682985139	0.0274056879805799	0.0430022788009484	0.0243586401893919	0.0256066446475853	0.0340700660906335	0.0352536381498208	0.0294419589993686	0.0595232287168967	0.0225411054967963	0.0472337463908694	0.0300334989634741	0.0447859012111803	0.0285614407373385	0.0270485554721956	0.0492438852811159	0.0478855332294546	0.0502262702992315	0.0390253282362032	0.0188264899582908	0.0822146316106768	0.0367638527004516	0.0657138266180969	0.0565981027946132	0.0405600888711502	0.0265338670277252	0.040856575571598	0.0527989144965765	0.0523521181183656	0.0330250228065599	0.0506363044537533	0.0160925277226979	0.0165384951392273	0.058830997554501	0.0544963377204056	0.0562715063348805	0.032783291219391	0.0459123845963875	0.030796114145913	0.0205714678699433	0.0572711717956478	0.0336568076238523	0.0390332009238341	0.101834951701842
0.0591497403755156	0.0460228711546302	0.0387766253283006	0.0527174920456184	0.0377059705031034	0.0333268566831272	0.0603787430845467	0.0602392710699756	0.0437094394559859	0.0440140625694148	0.0537498709875475	0.0393581137146396	0.0649881891250472	0.0691585300127909	0.044397700962685	0.0515361590764116	0.0496061696192419	0.0478809002498345	0.0476795436284671	0.0715453622838713	0.0586524880722804	0.0446988212110801	0.0504990267835421	0.0524320604211507	0.0572694614870692	0.0735690202273715	0.0437221661432459	0.0544033059848508	0.0799188630894365	0.0796831573243236	0.0586239211690689	0.0685021611754293	0.085452416443804	0.0822218737244737	0.0763793919761116	0.0321623460803002	0.0658831179926732	0.0689397936743127	0.069369707934623	0.0579817217356401	0.0692245477662729	0.057467299346725	0.0846799224713119	0.0577549116648143	0.0891357333868141	0.0665763004969677	0.0512854188051009	0.0505793383124938	0.0507854798886857	0.0771139986969124
0.0193812199513878	0.0117746296027546	0.0297034626794335	0.0449672910875136	0.0319154929330398	0.0373520737879438	0.0386853678052219	0.0176957844252805	0.0281974858050944	0.0100220348989431	0.0190999222860746	0.01502052793375	0.0133747861860196	0.0246379312168636	0.0214646779276244	0.0248895901440406	0.0485987199812197	0.042701872398827	0.00390512750295198	0.0212397711213952	0.043071415463047	0.0109382466474886	0.0113157066622739	0.0225017329985183	0.00831027086761292	0.0327096523301196	0.0260327532594499	0.00949533189373442	0.0173695251505776	0.0274765724517251	0.0113980887011156	0.0267586094922142	0.0209180711893066	0.028006940965275	0.0305052490126142	0.0227256643177928	0.0288001213783987	0.0258163963918217	0.012579359427605	0.0139835237340772	0.0186395025122051	0.0245756017742144	0.0216192052042107	0.0293846064184052	0.0214647140713647	0.00720316393367748	0.00636867131547272	0.0342654410812425	0.0265457969144364	0.0315217080940437
0.0259480527923388	0.00771913622418888	0.0327481454018422	0.0365187830030328	0.0431216412975666	0.0290246119355987	0.0362559450116905	0.0256934538007797	0.00662979290226414	0.0190079319687045	0.0330851042439358	0.031489031591794	0.0159743268956442	0.0138179250985762	0.0372366159183687	0.0164011531022707	0.0230143556257393	0.049135958491912	0.0359735303783393	0.00521838572947047	0.0438180647226438	0.023372384624213	0.0189704638508841	0.0183072292295967	0.00333523368380688	0.0107298162987296	0.0317665854447342	0.0228382007008224	0.0106833439730349	0.035644237715088	0.0165570638176829	0.012394228734622	0.00858006872080737	0.00575375895567837	0.0257489507863932	0.0186545928582226	0.0203385908722532	0.0309066571876028	0.00558790261590742	0.0488080404414273	0.0314505132308918	0.0299666932172451	0.0205545032197022	0.0293195477941458	0.0442880395056916	0.00312104026718904	0.0216240557774176	0.0269873053909797	0.0506956026451936	0.0306538656626827
0.0132305937302217	0.0222178677472637	0.0273502099865028	0.010488938737863	0.0211772869030242	0.0137065692929041	0.0192007197213985	0.047481562474966	0.0313075549385464	0.0293316629001648	0.0265782415689695	0.0217800724916516	0.0244125127295533	0.0333913824976745	0.0185982096078736	0.0130253146112294	0.0115463070048611	0.0481652717051248	0.0307478422473175	0.0283800668202349	0.0312200515792271	0.0549188529720651	0.0584126881911473	0.0222642197015	0.0303825929189018	0.0539883944451889	0.0496970583046653	0.0594295065201664	0.0229466367925625	0.0488533685108264	0.0488020693295953	0.0431254360416506	0.0474817700949249	0.0419939608261117	0.0511006230593767	0.0327340701968606	0.0108529972535366	0.0386917005438492	0.0336961278657693	0.0106237319980415	0.0331275815305144	0.0422186320515811	0.0220056257986392	0.0481049190708944	0.042410320523786	0.0343984785487749	0.0454780590007808	0.0666667199595008	0.0253017158776337	0.0235088684118419
0.0416901329648139	0.0261675498465425	0.0269105962901234	0.0116664221833774	0.0289214106669465	0.0236330292754547	0.00971089107420375	0.0280848499141313	0.0448594882446289	0.0446179966733806	0.0618964785555495	0.0169615338111839	0.0400340672299643	0.0155602622251992	0.0301671580331492	0.0388311651521742	0.0443469074187107	0.0220281614484959	0.036565643041671	0.0482399872281596	0.0131287185828312	0.00752914231800628	0.0224525163616647	0.00676080658555841	0.0376998803597306	0.013600196591963	0.0587956241514834	0.0373737442786716	0.0591185986832841	0.0334264873437967	0.0561130997000674	0.0311525575213234	0.026679687398767	0.0475109935388369	0.0134036106090793	0.0224608430284512	0.0461913100774561	0.0141410307600746	0.0439506954493931	0.0461150263804088	0.0788098193547359	0.00808440174845492	0.0388538035571902	0.0427895171149862	0.0493967325703644	0.0413935775065862	0.0535196639058655	0.0435432480509581	0.0454370729480146	0.0432625112797428
0.0192381938976718	0.0466663004442821	0.0112432888328254	0.0211471446957574	0.0339118416014465	0.0222045062979168	0.016272929132914	0.0231475752322349	0.00780479055788206	0.00882063682503599	0.0237309144737685	0.0228181711601581	0.020489522009188	0.0196716007668872	0.0249909545105204	0.0116568387841923	0.00835705832661284	0.0141183996281282	0.0173707186389309	0.0161878231903516	0.0194223326662731	0.0199314314861151	0.0219512236870299	0.0371514183812166	0.0186880965560673	0.0155053018919497	0.0333336946667879	0.0194815532027101	0.0143829164763206	0.0157294062465971	0.0107348418615648	0.034459939294887	0.0182770759147608	0.0107797792824479	0.0307199179678332	0.0192021258708414	0.0190978062635581	0.033819384873168	0.0256111602445026	0.0145717471517126	0.0228885428963077	0.048282093766995	0.0143549805934037	0.0278883554867706	0.0191594812741349	0.0359768532839561	0.00744772641048381	0.0221541288358017	0.0222799404692119	0.0242337493389385
0.0540967850440976	0.0305137066571811	0.0327822710399699	0.00397274913739802	0.0134118648077178	0.010140303383867	0.0335231681066214	0.00578531117906591	0.00536406851525071	0.0217533524301875	0.0455807929796861	0.0346706600470291	0.0685321554769613	0.0369025939066294	0.0259545138946581	0.0127843591820487	0.00613469629518218	0.0154945299564976	0.0305342495232256	0.045671646601166	0.0357566100071557	0.0350055683831316	0.0427062934647567	0.0357420809025946	0.0420379758946241	0.0752337402057189	0.0473357864912468	0.0344165852421547	0.013787902373095	0.0309965175899196	0.0298777091898191	0.0510354254325932	0.0420873531580275	0.0273768400179992	0.0343848012238111	0.0375342247036754	0.0581720796299342	0.0575106949551768	0.0299601578836978	0.0146269190322645	0.0567452883796444	0.0189815862287244	0.0592555991999977	0.0452906275226398	0.0567173621121084	0.0474753369156239	0.0404962061106099	0.0342966997268822	0.0595115611500194	0.0206074494899583
0.0160305282090774	0.00628308913675152	0.04067910237417	0.0273804330788825	0.0215130601037835	0.0171357869410061	0.024639110436008	0.0280526480779262	0.0321680276953879	0.00893968285256977	0.0239313483351868	0.0246425321735004	0.00973856779408209	0.0299281520826011	0.0167952911593693	0.0389641100603222	0.0248599690951464	0.0164863230126056	0.0255115898503269	0.0108629297855828	0.0164368900712795	0.0303989822851703	0.00825954649260914	0.0244916053936732	0.0282688816452006	0.0319221235317264	0.0324396167394016	0.00314545860049536	0.0128778736064524	0.0270782425635121	0.0508419361722053	0.0313339063057916	0.0134725303946886	0.0276721838708585	0.0356555864933912	0.0296021033604426	0.0414984400695351	0.0358371723441582	0.0331618400366132	0.0358649044403718	0.0210601327012785	0.0188235774637793	0.0310781656223002	0.0176360399263755	0.0296521635396138	0.00903482698145548	0.0141095333785441	0.0491416080968175	0.0230300540560704	0.00248903282817925
0.0179704716327525	0.0367012540257241	0.024803025769519	0.0482306531764209	0.019614330507945	0.049724020508367	0.0135405596645458	0.0166993862366855	0.00755955141210442	0.0261300885558389	0.0285025290964872	0.053969593545578	0.025330622480409	0.0525568819438872	0.0251933513026136	0.0508967250580015	0.0161244659478905	0.0107077898202779	0.0313545349527734	0.0497143825437307	0.0187612448492024	0.0389498782517738	0.0403018344295519	0.0264623316708109	0.0145333513544296	0.0211227350049609	0.0499562479923142	0.0408948442727396	0.0461543077114856	0.0244283938928607	0.0261173983451645	0.0202860163320519	0.0374477343470283	0.0354607165670083	0.0118768992409976	0.0318070556163821	0.03533929198207	0.0334330624792659	0.0373910058459852	0.0408100500088214	0.00481439985848855	0.0449238776740321	0.0255566873179917	0.0633641259617238	0.041357578035718	0.0534810443852193	0.0395815989067963	0.0430533468680729	0.052764950579612	0.0308005810044081
0.0338075176135309	0.00874755445424428	0.0260528002354315	0.010673576314135	0.0095817271759503	0.0314493029956482	0.0224958213995398	0.0115566757716162	0.012411716098522	0.0197963628832066	0.0231985949687066	0.00904043880343609	0.00697814517839017	0.00672164544827269	0.0168825939374979	0.0322674268395064	0.00594517957636891	0.0213945485589414	0.0241609421942263	0.0174828272482614	0.0336278525417027	0.0475566499947305	0.0335999985057916	0.0346259918696375	0.0270032950179381	0.0286657986605182	0.0115773318224679	0.0136674300648381	0.0325478585677783	0.00384944982590201	0.0252702771062876	0.0264343523329114	0.0421226166006933	0.0235318188016248	0.0225116682895315	0.0134715518691441	0.0171868192148706	0.0183578290963045	0.00510430047496276	0.0138944470097063	0.0206571650480375	0.021519648950233	0.0325193534889441	0.0254344271419198	0.0457892343848038	0.0442883008135783	0.0102505450045559	0.0151928401278451	0.0432111718535916	0.0390486189530757
0.0148315086019095	0.0457281719045984	0.0181271003618891	0.0440356557614123	0.0228597005391694	0.0111890153461922	0.0248782550666237	0.0388121685701856	0.0161997928156205	0.0193771998485537	0.0181825074785025	0.0150128365466698	0.0168124069692081	0.0268034728331018	0.0208092362752336	0.0195418407977545	0.0151078739253874	0.0219215980619627	0.0322432440435165	0.0341800186110423	0.0485016259192403	0.0426263179715351	0.0427672284073509	0.0587754412537218	0.044802860422538	0.0728407105505285	0.0628523125095911	0.0369681070460742	0.0239166719585286	0.0361540300440573	0.0243385936616852	0.0380934387314072	0.0363776223072166	0.0142902139052375	0.0246622880594583	0.0443853679841567	0.031437532762507	0.0541891461052875	0.0172326423905239	0.0159191393047944	0.0606859817545642	0.0307707134717169	0.0512209495109147	0.0493187289162505	0.033242807465503	0.0513294028511	0.0456298048888279	0.0423612817650552	0.0213231063569101	0.0287185343077892
0.0335499474904582	0.0310691569658577	0.0302263615661991	0.0180903466518908	0.0349791107193366	0.0102583766676653	0.0109602613406367	0.010539684423278	0.0147741394933006	0.00724078373478873	0.0183461986757639	0.0108250853429948	0.0070168760188678	0.0209095451976484	0.00807708923329203	0.0167714238479468	0.0294546522078432	0.0172500348471003	0.0202713396927238	0.00965512544104721	0.0267704319331926	0.020718894553811	0.0412665034467194	0.0246257814333635	0.028760077596227	0.0226692580613041	0.0294476181288012	0.0145515453990457	0.0277802686522005	0.0354400941516427	0.0211566489818804	0.0181301832378522	0.0281989994071137	0.0348517544027647	0.00940340056620588	0.0177687367467808	0.0237973571492779	0.00245264475371335	0.00437833727174792	0.0287009966004005	0.00681524500441628	0.0260701009433815	0.0101977971739746	0.0175897605262326	0.018458877778651	0.0617216367696475	0.0318364008431349	0.00977095148821876	0.0302963420062888	0.0101486712915448
0.00891994096298513	0.0164385535874226	0.00826985087911898	0.0225386130662605	0.0121459617504272	0.0119512798049282	0.00913532874628801	0.0196318838073095	0.00322353112504136	0.00784288427189366	0.021214085978182	0.0651271521981193	0.0349196140353384	0.0323177952446481	0.00840383076898189	0.0117070233278507	0.00737419872846488	0.0116437768411684	0.0409801156086657	0.0123964760587982	0.0195212395317281	0.013590191315197	0.0269435458582422	0.013281064536898	0.0222638739207102	0.0193650421744751	0.0125600522039934	0.0295630267494551	0.0251903477530527	0.0282843750732344	0.0425683446515282	0.037944445865013	0.0189510950217131	0.00792972908036769	0.014157958001782	0.0218041533322438	0.038256864362361	0.0393530047959015	0.0149933884658305	0.0172776472119357	0.0134591642586427	0.0272330643337139	0.0256686511149963	0.0144276800648578	0.0281984064059798	0.0139484993939276	0.0197207910311079	0.00257758323268445	0.0342522734512488	0.0279476484259778
0.0304173527155919	0.00572808765683845	0.0176777978419469	0.0145449482553739	0.019480831527348	0.0265084071242012	0.00850472777840049	0.017987155262191	0.00589796275337612	0.0401789860207572	0.00828919596930619	0.00932982944811747	0.00765832354647053	0.0270725452016777	0.0185181963074351	0.0196232452941122	0.00614680520689447	0.0253680387050812	0.00621447420849648	0.0377557467363633	0.049402152203814	0.015080109444646	0.0113425785733697	0.0469983456026273	0.0157532974079199	0.0270877042723505	0.0286296117446255	0.0163138179307527	0.0137654071695661	0.0583249464695854	0.0233265131120556	0.0247093560468388	0.0215608631320406	0.0240424049576314	0.0185643622574114	0.015856228899695	0.046917340720858	0.00803935110956848	0.015679679609095	0.0312676618635715	0.0117148699235818	0.0444327589523514	0.063873531124191	0.0604000444730672	0.0342104169851889	0.0352733417496024	0.00895247182700901	0.0334232103001043	0.0360960264774185	0.0417943544148369
0.0221758128373343	0.00462374016414634	0.0255553150164618	0.0239790324530226	0.0166388387055257	0.0350566840434203	0.0368640177111462	0.0152547876502048	0.0200415845377537	0.0514811692338247	0.0360704517487791	0.0254397978733905	0.0261917044945215	0.0480027781840895	0.0415916160298683	0.034489100968303	0.0354249759810702	0.0173960229574265	0.0513034281307799	0.0391798319696269	0.0363916967540028	0.0363407954740358	0.0312125605630388	0.0375523060284851	0.019145349871888	0.0512696541728077	0.0531547611840369	0.0356624979769085	0.0440523097688396	0.0247584877697326	0.0178057781665896	0.0339189487373415	0.030520985837426	0.0404916092010246	0.0351436328886614	0.0521924707635852	0.0303623493907043	0.0475762362171417	0.0353978042656547	0.0554852863317736	0.0316297117527207	0.0393548738264347	0.0400852920817911	0.0384336314212566	0.0312693933685961	0.038519562148388	0.0261524146372472	0.0171734443013482	0.0236491303417272	0.0277833564630374
0.0560705317766766	0.0289110739202672	0.034904605359478	0.038738697096006	0.064720085895327	0.0232884747530822	0.0495836898148171	0.0310792884706745	0.0605215013829532	0.0588878747424909	0.0309151503966147	0.0810261966701548	0.0530926806116568	0.0694494480444856	0.0545648869291159	0.0305352755965002	0.0227373972012102	0.0394052606127649	0.0592259210697689	0.0460355742337695	0.0269940683450365	0.0443477753155518	0.0870586855001713	0.0721039944998514	0.0410249690083222	0.0761973635982886	0.0575592695910572	0.040846523531297	0.0422895037591552	0.089972962048436	0.0747216464096777	0.0686769096110512	0.0608667578402086	0.0352507950188262	0.054992282899626	0.0447647514231287	0.0565459441313365	0.0503966386023483	0.06453649646172	0.066938786057062	0.0587810007976387	0.0698469921506581	0.0590955186441586	0.0516949976405696	0.0572888563472138	0.0624602009832085	0.0285244008259473	0.0542624263740436	0.0289381149533431	0.0284130830795035
0.0317121905212614	0.0455191335070451	0.0341163346067672	0.0404153496224194	0.0348345765712819	0.0168577550126843	0.0261347924523192	0.0218543558508413	0.0211863748376315	0.0154495134478775	0.0324135515611306	0.0443933094248987	0.027475330779736	0.0253160319297634	0.0208038548644006	0.00669368591004007	0.0302423075209066	0.0201481608482989	0.0322813960065326	0.0239882020048596	0.00619403692645184	0.021899841427136	0.0116609813431099	0.00781597006968233	0.0229783803040336	0.0434940190161509	0.012662929845306	0.0171217332941649	0.0158867019452629	0.0202938813413699	0.0470581151413452	0.0190024591398269	0.0158254297194516	0.0132402393523012	0.00528465059035136	0.00705076766204851	0.0239598289196792	0.0297328319766887	0.0102084965929588	0.00295823912351003	0.0135826600672589	0.00946344990960271	0.0226034493949137	0.0148527373603959	0.0296932789734276	0.0102819066178304	0.0124188559629816	0.0236269674436733	0.0385535674663137	0.00554338805085049
0.0198048187963864	0.0375762364038066	0.0164638405996862	0.0168632817745573	0.0385831010778475	0.0229313220825777	0.0542626024706611	0.0109652251289258	0.0314557284109588	0.0188458480552156	0.0215681960269752	0.0329162171761352	0.02034074331422	0.0265901734068571	0.00448597822309204	0.0565870077430933	0.0399083990863928	0.0302686042176675	0.019923608223216	0.0240560129038979	0.0363145093374976	0.0348475140599485	0.0580374028342758	0.034547965604837	0.0453427670960761	0.0437930502224671	0.0530608751585959	0.0533883318525471	0.0325580778474974	0.0428876741104318	0.0457888675783765	0.0509396213504675	0.0173848106742898	0.0044526021023259	0.0401827512530688	0.0213628549310353	0.0402323767358822	0.0132011739385224	0.0532166358326201	0.0424572558507529	0.0313315966172435	0.0385718931150339	0.0643565720795048	0.0454314262935922	0.0446826779886904	0.0213393313433575	0.0139780271201758	0.0371336778964392	0.0228122671019742	0.0211327162478017
0.00399506260819232	0.00978984075764407	0.0111524412852478	0.0237763167501714	0.0121433409509789	0.0110192263369122	0.0173362063315479	0.0176439394974774	0.0131548414243481	0.0138416239886707	0.0300025041398631	0.0265470382624691	0.0206841073101712	0.0157024614093753	0.0324840782692599	0.0149720434453445	0.00811827080769452	0.00658659986071061	0.0205832887599433	0.00892966916205573	0.0085886847505558	0.0161652366150317	0.0288643681054479	0.0282491977243661	0.0192714983453026	0.00467132152808913	0.0164187433964296	0.0151853770473783	0.0241429572537622	0.0143814275651338	0.0521413615438604	0.009952834897	0.0332787822879894	0.0383002249663001	0.00765959300006763	0.0055299256865156	0.0257698622075502	0.0101491647623622	0.0443904526360309	0.0140261131585176	0.0436606873312274	0.0218631666916803	0.0189962159544639	0.0123091493164896	0.0446473712631561	0.0108504661973383	0.011575117349885	0.022007946817007	0.0339716361422706	0.0540074595091687
0.0506723284851308	0.0175784072447826	0.0350721385103493	0.0270192398121299	0.0351835600064931	0.02858705669509	0.0250392772279029	0.0326326172882009	0.0261691280284346	0.02879542921607	0.0431883700748813	0.0345242157998303	0.0120256886585975	0.0390227835150977	0.0341138195167296	0.0176145476173017	0.0119913045492109	0.0165928531450923	0.0191173042722686	0.0252586849802342	0.0274177806204167	0.0170200369244728	0.0309448070387847	0.0346945990649179	0.0236335768409714	0.0194053226811124	0.0251722483571251	0.0234363972967751	0.018890887314904	0.0175456956646499	0.0188963648390981	0.026213475365365	0.0155437798268963	0.0193219794970832	0.0262045969091856	0.0225707246607126	0.0209009810024147	0.0122007900606691	0.0119103268535125	0.0122490030668316	0.00473850068658115	0.0159893895588606	0.00917763216164633	0.0292159802871919	0.0440966290195512	0.00902209795714766	0.0254980242498983	0.0126982362614538	0.0172742974945908	0.00667402888025404
0.033833172859259	0.00448590454325063	0.033458739370495	0.0189393447429089	0.00271810077913255	0.0145882812804265	0.0199251112133734	0.0102267802779534	0.0539546469274789	0.0372904030546949	0.0123745953382292	0.0123269327503331	0.0227923173477819	0.00260059124273731	0.0267181026780945	0.00947254866184793	0.010869853261444	0.018095363838246	0.0176920620283352	0.0222545300550603	0.0261796859913674	0.0268476038747837	0.0481749099331758	0.0265462630635085	0.040860061290256	0.052248447680402	0.0615731167894569	0.0256811729001948	0.0495247798274157	0.0405217818643356	0.040208598788753	0.0291521407148652	0.0165799836078146	0.0460257192288018	0.0133155689714963	0.0450903173498739	0.0523444679134484	0.0363257129419809	0.060997845573411	0.0454649493037135	0.00658977842337578	0.022232101701272	0.0375882766966258	0.0687772212451054	0.0404250801143078	0.0501579352638365	0.055472652238833	0.0201860638027575	0.0535052450604686	0.04869359173376
0.0159155323556628	0.025265581524869	0.0401848080419379	0.0231198456811394	0.019834678739967	0.02308168043126	0.0287670239361061	0.0484738926930466	0.0323007868842107	0.0305705987993775	0.0180058376201258	0.0278266539812821	0.0144836394127814	0.0245365157301218	0.0323518436044146	0.0239073856557926	0.035150354219052	0.03989125263682	0.030113489196239	0.0535654852705509	0.0136900173971639	0.0421749947270999	0.0138336017658503	0.0205499512118701	0.0354934330265545	0.0239306387202619	0.0459500941826804	0.0273752521831178	0.0228480565725955	0.0264335682012569	0.0352514448910396	0.0230217470372711	0.0337589488348824	0.0198880477623416	0.0331302372745885	0.020575004191516	0.0341344565958051	0.0331463721733434	0.0500192056104023	0.0436434591739017	0.0268711655972129	0.0382360378456934	0.0350892299848045	0.0350684785510079	0.0282362799013131	0.0314790477260352	0.0168901977427008	0.0405485352370761	0.0346125039453736	0.0264722172857445
0.0321380335640266	0.0306040591284359	0.0606629038037325	0.0357946819190295	0.0433011418927457	0.048132467396161	0.0631581490064046	0.0296263504973478	0.0221491947813572	0.0398496986061323	0.0428328101952989	0.0357327008782467	0.056065731352791	0.0288478384011576	0.053250413907504	0.0460098562499546	0.0269072090814116	0.0254575072843317	0.0196293926928936	0.0178966725313447	0.0425959693190389	0.0519925636836442	0.0428817066745646	0.0445226922899728	0.0515040837290258	0.0657344853564855	0.0490697077779153	0.035888747945129	0.0365950323643265	0.0595478372880695	0.0701893715944038	0.0343917331407207	0.0676699814981178	0.0124159139331797	0.0363121946510208	0.0342916708299392	0.0608102925201335	0.0331003963933364	0.0259442659295845	0.0350430187265518	0.0589620889318213	0.0734913707523598	0.0549530747931469	0.0630577912090964	0.0430311466672282	0.0243914845397134	0.0347079020681912	0.0486057517106683	0.0504761103428642	0.0574159153284174
0.0362811017424788	0.0299400146402968	0.0268723346006942	0.0145430852672238	0.0325870249828977	0.0247320830798438	0.0301350174695142	0.0476952094736117	0.0134509073230295	0.048063805901156	0.050062326785559	0.0596575977466886	0.0310537328452426	0.0258961547004673	0.0363643811004257	0.00952305258087941	0.0304613177729806	0.0235048258751352	0.0424628198643025	0.0260950047271465	0.0314924841398468	0.0476304702245548	0.0324476401491387	0.0257909669987255	0.0410309396473941	0.0376155742132793	0.036464686551383	0.00213283478989649	0.0667668414327689	0.0166049256823001	0.0553181467785834	0.0399982309026099	0.0488859878889851	0.0198985842899941	0.0388462283266548	0.0620827863104307	0.0391470643611817	0.0605611706413548	0.0268555484557084	0.0532295831119481	0.0478236688445512	0.054484796531349	0.028897356210491	0.0550241367834526	0.062141980181526	0.0357569137738899	0.0441284997542521	0.0360586325444986	0.0229858587327945	0.0646132312421071
0.0143353495671143	0.0211560459109447	0.0234693424053083	0.00904549151709115	0.0282548972588627	0.0105745225396793	0.00760246517653333	0.0116616988432914	0.0274671465279581	0.0139875260645451	0.018166135073168	0.0288684181632015	0.00505254959194207	0.0324794449337941	0.0154135648996519	0.00746823124147351	0.00641316754458856	0.0125036713564074	0.0188480059090723	0.0437535277297041	0.0165688627476805	0.0461360051396651	0.01860199695029	0.0046004747021351	0.0288391839491082	0.0347983461315419	0.0108943136735638	0.020708476891654	0.0167444021157181	0.00653243720788289	0.0304285732242	0.0314970009378198	0.020245758993901	0.0197980973261826	0.0640289282956204	0.0282392323802914	0.0182547891631474	0.0297739401414458	0.00362482368376408	0.033484526619021	0.00876229046911303	0.0186320733804078	0.0172960289402394	0.0295006527587256	0.00811161360423564	0.0288590856306835	0.012701598225882	0.0388553644234783	0.0259224080133043	0.0263450361129512
0.0157927104791836	0.0237927058607175	0.0299777639774634	0.0472516130652256	0.0128426625909708	0.00261689320132634	0.0218075706256221	0.033639832925627	0.0216682333745163	0.0253729940276704	0.0222700052910097	0.0409756154538501	0.0151360170735204	0.01415584958101	0.0422120447697159	0.0330332281220068	0.0157607857369706	0.0364938231055381	0.0219043036783397	0.0263887676124862	0.0242089761575205	0.0315064773725991	0.0353496032102554	0.0473149568282598	0.0596918182359906	0.0426837566351007	0.0356119033979651	0.0274624977495342	0.0402051126130317	0.0461378302957356	0.0237440796652724	0.016102056848663	0.0381290156394096	0.0546551596409287	0.0411355915840735	0.0170016559127861	0.0187108308496435	0.0432000847622617	0.0488940615178122	0.0387988129658241	0.0400015661411103	0.0229815572052844	0.0668425422428112	0.0555091893151224	0.0465838674230882	0.0557535298689998	0.0497965445072105	0.0291285146498976	0.0661635872965558	0.0502687597995639
0.057571186308215	0.055367453715469	0.0251795751777706	0.0610904768563173	0.0311137069335301	0.0528110609797065	0.0222416498739388	0.0516717500927284	0.0395099576717819	0.0688715999905926	0.0399787750437302	0.0649411827769852	0.0324725667439544	0.0733302332971603	0.0476029166033889	0.0468739665725222	0.0370541619510279	0.0633922917712622	0.0250389726691572	0.0523930333469206	0.0700035312409667	0.0491993941513473	0.0653430441627372	0.0526506714232316	0.0644881043909699	0.0475888360319991	0.0928488582437722	0.0672467942775755	0.0584556992803482	0.0312648776953069	0.0932981710517897	0.0235631470854696	0.085708383816223	0.0429750094090333	0.0524035473416266	0.0546929483068165	0.0583061329779107	0.0476934313409878	0.0587297109419568	0.0746111066056308	0.0940861141852053	0.0534210680121135	0.0473435069546292	0.0694844499446783	0.0634208677075992	0.061939809634764	0.0580862567837959	0.0615068500951737	0.0782484900656958	0.0621023364996843
0.0413013577468299	0.0339944523058837	0.0282467350396643	0.0242726627599219	0.0326982472957864	0.0257421930093767	0.0323868033631756	0.0205370483202267	0.0240373634165896	0.0267166845908133	0.0400586538240366	0.00971373798270717	0.0309123102608049	0.0325827167914341	0.052197138755496	0.0315012727605997	0.0351018891401696	0.024100830778664	0.0366947883483527	0.0178197550551046	0.00802246992337553	0.0371766854510367	0.0335338929715395	0.0322602664042596	0.0413980159414675	0.0484634899119079	0.0157165580856688	0.0205967069871397	0.0375521751688077	0.0310458957950145	0.0322702263826782	0.0146620998125531	0.0610105243741078	0.0174576926675723	0.0412226041512882	0.051833105525905	0.0575402580850008	0.0318546232380749	0.0080006791290263	0.0279823438431469	0.0368243536612186	0.0412503025613752	0.0455880810190142	0.0105232944812161	0.0372016721040466	0.0191318667863881	0.036222046784141	0.0157004570716147	0.0109359500294865	0.0510023798414476
0.0377715354922186	0.0062951735955099	0.0280650914072928	0.0285569172126474	0.0219375291968376	0.0117216592057035	0.00767012764486224	0.0186766352427873	0.0269861566869732	0.00702478286873474	0.0206361526541374	0.0160385895793185	0.0244403432227581	0.0116312260473515	0.00442117506354081	0.00533923930452607	0.0179160208193383	0.00931127205374144	0.0377618300918917	0.0376143958251825	0.0238832625052483	0.0209279040030799	0.0200045321336566	0.0396366103101691	0.0389552494412371	0.0340205817582533	0.0498967624856915	0.0320266010450573	0.0215480100294952	0.0235243399889569	0.00951913790684057	0.0497602629631165	0.0382050943820143	0.023080656175707	0.0343807526975781	0.0335373610119163	0.0563216439667694	0.0259866561612398	0.0194172320951571	0.00984182469848714	0.0241873021113662	0.0264363059555699	0.0542390994073556	0.0350985136634167	0.0283291930577248	0.00998422341523516	0.012534327013896	0.0373029716187008	0.0475941589724254	0.0418591736635209
0.0292590667863826	0.024662145869816	0.0438610516686559	0.0183173264125636	0.0313966806890235	0.0242745339615367	0.0191461070903381	0.0350193767252146	0.0139604783241429	0.023932577521362	0.0168060892027205	0.0301966142956729	0.0287225545147381	0.0201152361964407	0.0285007422508468	0.0182557472981333	0.0186072915814312	0.015100305454089	0.00526704802885117	0.0222708441649998	0.0176126260446898	0.0395885019237783	0.030075485744616	0.0278487170153061	0.00866360204441017	0.0107672234995758	0.0154220309911302	0.0281081926844915	0.0371687951561087	0.0312102945694029	0.0143822306180528	0.0296124383708333	0.0245434840673088	0.00504153582374375	0.0253723393549787	0.0205035840800676	0.010530876100451	0.0129475178573202	0.0142739740019151	0.0299510118927091	0.0383639778140037	0.0190996551571745	0.0329070861809991	0.065553237536214	0.011541931921002	0.0345012052219699	0.0231141440364322	0.00603002171972548	0.0373227413735606	0.0322562355944924
0.027137418191429	0.0446782931359961	0.0291874687592055	0.0447617896041255	0.0180777587123736	0.0395216803131206	0.0403893920658296	0.0276286059938753	0.0203580542285028	0.00303433280802222	0.00548940241357699	0.0221718043384836	0.0261965344078888	0.0185288649958881	0.0354190165781152	0.0489962290189019	0.0216726048917285	0.019719533267651	0.029597361702439	0.0375241600597919	0.0293888048864636	0.0137701951099004	0.0353997268710155	0.031737613871199	0.0145921023123915	0.0100804138223814	0.00453093418862579	0.0163124101429862	0.0200543954068204	0.022303337301198	0.01670237753068	0.0352750053872037	0.0122558089985688	0.0166863235151243	0.0275491966633869	0.0246111418134003	0.0203161119759311	0.0333011885281893	0.0289931899019753	0.0259447644368204	0.0125899851637629	0.0264578423775258	0.00376972857970146	0.0259560081582374	0.011931003603909	0.0195488712378664	0.0279836621711401	0.023874872485316	0.00873070788048146	0.0158294277207998
0.0521215549969885	0.0223783072444097	0.0559476593645876	0.0542339289045981	0.0399034669440341	0.0337163922054852	0.029590823510053	0.0383147106595919	0.0335397086920921	0.0463566883918869	0.0606756140074464	0.0418040433293587	0.0398181523162401	0.055703924018077	0.0514206289083452	0.0199756054989103	0.0468406623087516	0.0606310843834433	0.0510126683229686	0.0447412954397122	0.066709604341955	0.0587523601214359	0.0766553713037469	0.0522537913586384	0.0476138866071254	0.0343912473654926	0.0647442500523516	0.0504604699975902	0.0679933167920973	0.0804472727645213	0.0493852243753581	0.072950235008703	0.0617657222353831	0.0511743539627419	0.0782233931709132	0.0498411754525964	0.075643966450208	0.0786081427127979	0.0279892266340028	0.0731722398828087	0.0388107372043051	0.0608391228887079	0.0692495875267781	0.0676437385722182	0.0618417317823131	0.065482604593679	0.0701265642267023	0.0664316705492832	0.060540913151179	0.0551254100568703
0.0329125629108415	0.0492633030902891	0.0272624213976418	0.0422726705940848	0.0245365357725821	0.0187934964495144	0.0281060208542529	0.0142830868593157	0.0178789828198766	0.0345592111730148	0.0340225368680585	0.00835463005482756	0.0177502144853802	0.0314065888457355	0.0274253417300861	0.0190680047372745	0.0201951696708065	0.0307529625403023	0.0337117943771039	0.0478540261313812	0.0629857396572812	0.0585528759865688	0.0380976159616452	0.0710200722598006	0.0322559819676758	0.0205900049222432	0.0483168417552824	0.0586524670767096	0.0198787921860669	0.0372644183226818	0.0443271374479963	0.0455022744836736	0.0460691832074045	0.0537629507082294	0.0512649876769341	0.0529636757144224	0.0713912072228323	0.0533171217756705	0.0505392496013158	0.0493855162791491	0.0662360798676806	0.0877750632605167	0.0460225902733918	0.0345953928506687	0.0526986703411426	0.0202857156602848	0.0495093530838538	0.0513529963220112	0.0526844525521893	0.0790593523524866
0.0159664904491131	0.0204522064947312	0.0401129113554987	0.0216446802022952	0.0109688224667237	0.00831062462819234	0.0182176200949252	0.0217108899980424	0.0302102534942565	0.00120067137033821	0.0180168806415062	0.0236591343314282	0.00251318250630743	0.0347185804478511	0.0209639779474531	0.0205738611203439	0.0161216481669896	0.0265377651720656	0.0224900119495688	0.0136225219861861	0.0213369784227149	0.00632903466362518	0.0433907902802945	0.0570467099986257	0.0200164708452739	0.0112803096984449	0.0216125322130269	0.0254985902509265	0.0133631666940872	0.0266052667836502	0.0167317636460137	0.0249769656540163	0.0410408412047441	0.0341482022276781	0.00532257397983513	0.0397963812448971	0.00394252704225602	0.0213963872322876	0.0164488522579086	0.0251349785136567	0.0186491922071923	0.0149090248275084	0.0267394115041898	0.00925591222797218	0.0251066716643837	0.0158206409967771	0.0319626622940974	0.0255374113258759	0.0106438527143769	0.0191624832136382
0.0135752028897569	0.0219418581493811	0.0146811196876245	0.00807374299944834	0.0211876376820494	0.0114511516728003	0.0144562410981051	0.00965018990548031	0.0117519495997755	0.00543056799865355	0.0165384473544828	0.0540048790930347	0.0389160786900428	0.0373816647165773	0.00438130174066003	0.0140605180444291	0.0330301920139141	0.0356806684081787	0.0280305969586896	0.0515985531100243	0.0299399590737479	0.0504575962935622	0.0480199640420451	0.0159510883630791	0.0127069529080139	0.00227155136370254	0.0118746313037152	0.0323101971997851	0.0741264494817504	0.0553435329227923	0.0561134588018258	0.0351153829431049	0.0469832664692197	0.0308536046676592	0.0381058152820498	0.0299976651700762	0.0440895765826006	0.0372869889619489	0.0438831830492229	0.0321104956559289	0.0448476332324661	0.00523090691938023	0.0108213772841947	0.0509068440682194	0.0476711667756727	0.0553242801120747	0.0416224937290991	0.0661081677047867	0.0343065285281738	0.0648718042897259
0.0419128976187951	0.0380492762855445	0.052701775777004	0.0719350817530807	0.0512691690816245	0.0161435687821529	0.0506903564465323	0.0247299651620054	0.027200371559567	0.0316220688199903	0.0561197528427781	0.0359679668363837	0.0327425324693891	0.0510654700326179	0.0530087656619324	0.0503860826218401	0.0489256300060418	0.0452869511307672	0.0249487795827531	0.0558056199591914	0.0669021455661693	0.0440552453412599	0.042288559884697	0.0534225589633752	0.0595401102385174	0.0604462310651516	0.050665724985036	0.04871435366469	0.0457141152967844	0.0474431258435877	0.0352107207463139	0.0384157926909364	0.0639529620169887	0.0512160671736712	0.0617175458130352	0.0731775006172669	0.0452284742380395	0.0461168960942039	0.0652043205544119	0.0601808879409643	0.0562171943359903	0.0661751691951392	0.0486342846258748	0.0581485503015613	0.0559786669662873	0.0649039286625271	0.0706572052950476	0.0875632939896039	0.0656577581566726	0.0674923375973792
0.0290840823917207	0.0348209197273033	0.0110707482085079	0.00708450671861245	0.00333007241158423	0.0151661716621984	0.0235330393603419	0.0186155160222461	0.00630267460666224	0.00833476050176944	0.00947756259698125	0.0138212786314988	0.0264256087248809	0.0138240538262705	0.0315228796362214	0.0439942489774345	0.0330047920032228	0.0417594382747626	0.0261407155223513	0.0268165219418645	0.0206657374106466	0.0354801674636761	0.0267650665702927	0.0189368034782853	0.0394040230136797	0.012610567023849	0.0326972111455763	0.0199168734259672	0.0349471911130143	0.0155417883953777	0.0360839688141784	0.0561081953820803	0.0238811386362117	0.0180940489080012	0.0328148553289376	0.0387503152399903	0.0228062198756796	0.0248443398424209	0.0271934733840345	0.0687672854406003	0.0510846614161482	0.0292189323196536	0.0338933859438003	0.0450517222532114	0.0499465320853771	0.0301139282434926	0.0330528975854399	0.0472204012039584	0.00955573721473419	0.0351113427308171
0.0260789409271236	0.0373664880359715	0.0295140692283837	0.0475090440962889	0.0338285671722732	0.0044825590755622	0.00980367999537092	0.0149966364580612	0.00678515047711641	0.0152060206692642	0.0401748531438302	0.00841776875411466	0.0105077905389189	0.00962165341688803	0.0313948041868746	0.011354298325541	0.046212185262833	0.0296433824726211	0.0283124597599749	0.0140864662394457	0.019592421865893	0.0346654800738256	0.0183480957030782	0.0218538930643513	0.0197071911777021	0.0283713430937099	0.0268736158692871	0.038993436097278	0.0263840721936748	0.0628677791362157	0.025121969892204	0.031584463652526	0.0352980017185753	0.0422017905432139	0.0418904603163178	0.0114085303909975	0.0261590079657792	0.0203295431836095	0.0249926069910784	0.0628906812659753	0.0152706455493571	0.0458008753314734	0.02803577206455	0.0142050141878088	0.0195175173960763	0.0360859068444081	0.0224229152784794	0.0148302709744974	0.0322482148251109	0.0246939756280499
0.0127638388099553	0.022344685794374	0.0254597441043955	0.0157276186911829	0.0306018931796352	0.0185235612348097	0.00741753291999947	0.0457399906043158	0.0173147486430846	0.0223435314861845	0.00864748120017488	0.0240592711559453	0.0345819279331633	0.003456340016945	0.0322871020551443	0.039640575517332	0.0310557855686976	0.0265445469714158	0.0416971175364689	0.0293243924740479	0.0312069075883269	0.0342457502096012	0.0353570704930974	0.0488687701544473	0.0394493782005813	0.0650193700129931	0.04256102680644	0.042690775924703	0.0277421528658412	0.0259489689971413	0.0345380179389539	0.0445607476434014	0.0167951873413762	0.0332809351116476	0.0522532019927009	0.0305419192545082	0.0213057670831843	0.0376429362424759	0.0123345296014904	0.0317923330335885	0.0226127242219902	0.0123230531986403	0.0536807669315261	0.0392066108780203	0.0374807421707176	0.0222575557247739	0.0366998171330773	0.0285336355176534	0.0564490037876002	0.0310023485116519
0.0280259135330804	0.00706412617556942	0.0193829109801873	0.025535443112429	0.00692849381925978	0.0192517588288195	0.0376074014545076	0.0255670228686584	0.00704236813462645	0.0130836110454454	0.0369906828538606	0.00822101506305815	0.0308027101275992	0.0225066494832127	0.00654199047924506	0.0261466083446745	0.0211783640194043	0.0157972159023196	0.0237011292308974	0.0374662326416343	0.0126470471191002	0.0118094618621235	0.00954674597605205	0.0360691775477898	0.040824926951784	0.0352021868142378	0.0673202194214287	0.0490137383464492	0.0558492464120224	0.0477463960435822	0.0197597899282543	0.041245533124489	0.0803938847518075	0.0477968179368146	0.0176862557206437	0.0379055740362839	0.0163335399607127	0.0299087341490371	0.0163820056587571	0.0522285966387649	0.0306942766640167	0.0217483990205923	0.0251947500173259	0.0300764073055098	0.0233927857076706	0.0353988130674942	0.0302362151259597	0.0274038876761036	0.0144759851201002	0.0436847847737843
0.0339830234919754	0.012366805917461	0.0392755642572936	0.00595193244168225	0.0113884000250861	0.0385436615932407	0.0222150448244878	0.0273683466621106	0.0315224906676032	0.0193148991636606	0.0281137199433832	0.038137571353095	0.0231350701220949	0.0320709420329993	0.0296212731777181	0.0404801356876197	0.0382521145594123	0.034113880461197	0.0427887441336153	0.0173160278894728	0.0191325768536281	0.0284160509529419	0.0623958626201994	0.0475370032460256	0.0159478047540942	0.0622402721112793	0.0655451349693972	0.0676322207035352	0.0528742830014207	0.0660568261375159	0.0720069570683465	0.031705217456077	0.042595824342555	0.0501751144029941	0.0413408045593159	0.024392094441833	0.071393300025408	0.045115286663293	0.0242876718459819	0.0556763808345625	0.0445693120683373	0.0528728026884163	0.0379521608422176	0.0360603737362773	0.0255606224035683	0.0326337571718682	0.0576636212795645	0.0277288508405559	0.0523260866277701	0.0469491436860854
0.0138753077628615	0.040080264780692	0.012685251299793	0.0274408929944574	0.0186765197144644	0.0153643849281207	0.0258242373044012	0.0128066354370588	0.0430087355296712	0.0285295780773376	0.0418291727578744	0.0184933005383265	0.0459932807401864	0.0323900920917753	0.043290040878163	0.0248282999891354	0.0392347123222855	0.0421033886789567	0.0254241296181089	0.0385945643439824	0.0328184138258326	0.0236762205050468	0.0309619921048453	0.0593091100021388	0.0196265661504797	0.0400848677307647	0.0523225462176969	0.0462959415722167	0.0568847534660826	0.046042389723242	0.0249783402706809	0.0425177404625316	0.0610900062557052	0.0426046631694758	0.0347945478715531	0.078328273244905	0.0376069824218961	0.0296294143002018	0.0272213795197512	0.028668690789682	0.061562730180658	0.0420149748792797	0.0295436544336969	0.0352273259799747	0.0440608848100103	0.0200865688014828	0.0479086410856706	0.0143438434102468	0.0594231966239557	0.0385557754830739
0.0298220323890204	0.021244904711392	0.00660725290805945	0.0219828008193906	0.0156502802764208	0.0175188216609487	0.00659349958871107	0.0219283984431353	0.0245579072438568	0.0473102756885996	0.0146026100156795	0.0108744167784839	0.020064847700408	0.010370329277812	0.00598182738334172	0.0413302840213142	0.0427734246650881	0.034589993736419	0.0381769896657987	0.0222325592981539	0.0361131373973971	0.0230115442413474	0.0100598022595223	0.0460696694079055	0.02199938937831	0.0543100089239937	0.0124988067281051	0.0423281200984877	0.0224051504843097	0.0241252856556718	0.00642184611761813	0.0647373189443278	0.0623864086031445	0.0250637906050606	0.0244710519118284	0.0212001286241842	0.0212789464751171	0.0447367961117691	0.0610361381474328	0.0384468403537521	0.0207123153213147	0.0756326534937556	0.0415705093102425	0.0267437825746551	0.0128268753770806	0.0370083278088433	0.0432910376188179	0.0243321446267813	0.0466267876710237	0.0661839610667416
0.00690114348644404	0.0271358885417986	0.0193308828481692	0.0173804280004176	0.0139882346416344	0.0125449785708795	0.0334958440677198	0.0284831035588908	0.0299710482725663	0.0146923833992972	0.0373260984966975	0.0315534809759003	0.0170458952196366	0.0275341803411789	0.0412683668683553	0.0170191085906197	0.0613841518579454	0.0268493151518904	0.0236198410122547	0.00673618490344518	0.00753739256503003	0.0316448465865297	0.0568644077503831	0.0315641373929496	0.0503748714168344	0.0203038930043112	0.0769291756517436	0.00944098680753792	0.0240776736189006	0.0137219820700797	0.0320658208337682	0.0359726098480121	0.061556020230949	0.0593002872510252	0.0552335914124041	0.028710105581269	0.00663424929604096	0.0415734521299314	0.0243928764776629	0.0349491986013599	0.0146985726010708	0.041408801299443	0.019420515841302	0.0295686095918712	0.0400404694455847	0.0272572968090271	0.0429649992554358	0.0162848116378492	0.00874188690789815	0.019503361079519
0.0472803295411379	0.0566840393419532	0.0348239597455289	0.0382306348639412	0.0427714726589698	0.0531855608367553	0.0764762277223988	0.0723502938454434	0.0305470283439574	0.052096462487763	0.0669513458965359	0.0478330305698834	0.0327970000607815	0.0666551882030836	0.0498978959851756	0.0628620558351101	0.0463727741158808	0.0484578149970178	0.0501639035798152	0.0678900473675516	0.0822814763967353	0.0608938100279314	0.0679481753722114	0.0758665131207544	0.0634769387325011	0.0476399027011819	0.0506397969920773	0.0314633319210426	0.0900312183860537	0.0313729930243099	0.0933137250573339	0.0807223755039958	0.068053624796669	0.064872491601776	0.0792617463512311	0.0735195514377836	0.0556398068716751	0.0714746055430179	0.0550572748716507	0.0607921056133738	0.0835941783593935	0.0936094172280829	0.0678110961163592	0.0634544619953026	0.0470399243832439	0.105423417448154	0.0781883142039896	0.0608503994448171	0.063133698088151	0.0559191369003224
0.0494040573156699	0.0286089600387588	0.0325896768578671	0.0290754232602949	0.0192299521612015	0.0429035646592185	0.0335523893176164	0.0274989917164975	0.0362105299297059	0.0345661717802652	0.0354231450848171	0.0637955155919732	0.0505405594401685	0.0298327545541356	0.0353297894195875	0.0409323497279138	0.0401960274697015	0.0468803698850361	0.0378767695739183	0.0436225166923705	0.0311693106539913	0.0326149447009879	0.030472471913729	0.0311027163464174	0.0476747943691265	0.0464980954118478	0.032551954965355	0.0409275403619482	0.034158210847884	0.0526221353991436	0.0475632620373509	0.0427696225093372	0.0548611613419229	0.040366608248443	0.0451362057006845	0.0549175085793028	0.0435151226375211	0.0628263164403771	0.0606371392846043	0.0405667872326168	0.0598483896633168	0.0520652744391855	0.0669782419073575	0.034854849783802	0.0360901154555496	0.0328630987237966	0.0489981552420497	0.0550314172200762	0.0672130764859971	0.0625081445679425
0.0496960370396319	0.0434496296069288	0.0368727048115568	0.0547103243084384	0.0481490971489986	0.0516058411216269	0.0346233445224351	0.0482746113030027	0.0578003363148728	0.0304652952327798	0.0568992684358874	0.0445887832256062	0.0246443777250979	0.0725667104941901	0.0623083574628805	0.0723269874958698	0.0845123604085964	0.0457436012423377	0.0310235890281782	0.0269799459969993	0.0393424674055149	0.0584150907442906	0.0622607326776452	0.0609597230235153	0.0501167911895485	0.0537525583948681	0.0436292440435747	0.049418743112445	0.0779623227343927	0.0602345921787406	0.0608221130594531	0.0594145800569296	0.0748154775326672	0.045202912317395	0.0422820129543107	0.0588017559330816	0.0627484593578934	0.0374257441756674	0.0931451890405125	0.049758487104268	0.0317596767549199	0.0522256607096263	0.0646932373412098	0.0534787576737624	0.0581671873660169	0.04464993516114	0.051391239058503	0.0659473500673272	0.0633427570843084	0.0392985261018232
0.00892254586167219	0.0133162682238224	0.0218006021254126	0.0660270136336346	0.00830473016599504	0.012261961579076	0.0187071245560249	0.0264520794232079	0.0312190477487601	0.0391248833533673	0.0376302288127577	0.0133525227008024	0.0438132885454836	0.0331737624725701	0.0213127556641426	0.0347291491214585	0.0370917472032294	0.0515341022616694	0.0490728993371331	0.0146009967835247	0.0517933966015254	0.0504616600281689	0.0238265339371926	0.0575755909349515	0.0433144457187992	0.0416203256412429	0.0471963311480074	0.0288747965988224	0.0402707028637617	0.04147397944859	0.0416201099203474	0.0291496345983084	0.0260552418244345	0.038223244715213	0.0414632965628217	0.0325355645421453	0.0553162955883033	0.0226910792280359	0.0385548919280371	0.0455801686849939	0.0520607541662867	0.0231335007412583	0.0614303531922906	0.0461226939729782	0.0614549165592946	0.056393210167076	0.0302033189510441	0.0363262811470181	0.0349424594690185	0.0144556740264173
0.0228431218645526	0.0284980759420114	0.0189540547388705	0.0113913288607098	0.0134805411974891	0.00716663262637145	0.0447599411165352	0.0477514872806712	0.0516456524126383	0.0413693025522222	0.0256866247987034	0.0402585780885559	0.0350334415595263	0.0154001863870896	0.0206439640653267	0.00470728976565603	0.0367072646902743	0.0381421291906679	0.0232542935611569	0.0115298045357443	0.0484336730143386	0.00743082742643301	0.0454947523600184	0.0631460896725633	0.0340324457549204	0.0372743041191339	0.0371523282973117	0.0213155768286975	0.0338516185504696	0.0467112678963592	0.00968756344394499	0.0456359841902966	0.0341669316497707	0.0303081834367717	0.0389324801016995	0.0245793011341861	0.0417422401352683	0.0309741243680787	0.0609841425318808	0.045190587173147	0.0374454524955394	0.0381572285815794	0.0266832099638605	0.0386399144194407	0.0457903735572151	0.0172023424830181	0.046516160285231	0.017809060931906	0.0554834624480385	0.0358220438639283
0.0112721082573533	0.0409623327882544	0.0197074098974305	0.0347114159969541	0.0289839947145048	0.0100891082012099	0.0381441172645862	0.0281629327968946	0.00826407140648398	0.0232670294312012	0.00772011308001981	0.0052777431436131	0.0169669413546255	0.00591165785182169	0.0278295981875556	0.0232669843179923	0.0169331849344346	0.0312954230817383	0.0203824267697379	0.0045264774388986	0.00439491205345192	0.0236710610367183	0.0233029297085345	0.0319784545367346	0.0297852186935569	0.0174917002926131	0.0355055919073138	0.0403590633825532	0.0290592270595008	0.0140852631511111	0.0381010739006514	0.0266793909001166	0.0211406338782551	0.0412080602327039	0.0416701588628121	0.0465734337133505	0.0497550867724316	0.0208583265084682	0.0259230335394799	0.0332255153328899	0.0300909725922247	0.0102748701765152	0.0217436192747042	0.0184350543820592	0.0211960606207763	0.0306301307568127	0.0388248077574352	0.0261642235215776	0.0217015531576544	0.0308687082659771
0.0344880060151306	0.0379472070343695	0.0313215093709179	0.00695216861902824	0.0126314207394261	0.020705943112935	0.0117461909722374	0.0295650631829442	0.0103522314060096	0.0370619130387036	0.0479607525360737	0.0517827699020796	0.0458385087766931	0.0334935427462593	0.0326595760393701	0.0287046889413892	0.0428412044300356	0.0147108317340218	0.0501888902836634	0.0433943026406952	0.0607288889150354	0.0289597629819483	0.0550311303082801	0.0360968193108825	0.0935581688917185	0.039485190140478	0.0423013635180076	0.0178044265170199	0.0599297798941469	0.0422192349803852	0.0565933395184036	0.0614770057852086	0.0579965905244876	0.0512497449410131	0.0635513261124912	0.0753615352522346	0.08291884408383	0.0535353640433023	0.0724853541718877	0.0543192408506926	0.0357448159166238	0.0610811114741079	0.0537483442208297	0.0519925423036881	0.0505691452353241	0.0323532835397244	0.0545725061459422	0.0342514342743501	0.0545167687458678	0.0341449372488562
0.0324880520709814	0.0286354229695774	0.00980588486977555	0.0261268489121229	0.0101832304321409	0.0251869052816177	0.0328597348686961	0.0205569722448109	0.0252517708254847	0.00784266174333211	0.0106953862607996	0.0181753341453135	0.0252209590958354	0.0199473043414558	0.0103276653519339	0.0219002749571516	0.0213669845103	0.0166491271499552	0.0167797195170039	0.0214914116943722	0.00633690378273783	0.018237719422169	0.0128839787265986	0.00191084393654793	0.03210807639494	0.0168982034729785	0.02472997228661	0.0207624924788145	0.0339289471272201	0.0152392243472173	0.0109360901587074	0.0249327008346603	0.0299486332965637	0.00420040947700102	0.0284332564770991	0.0111364146547482	0.0134209971621718	0.00444983356468902	0.00567324134161856	0.0344580254636873	0.0142306985907772	0.0200396441965341	0.0222811008210995	0.0172295517557625	0.0207403300476711	0.0228032307127417	0.00610335481717014	0.0234159684801421	0.0194254445002837	0.0136236888543173
0.0539187427883292	0.0358063890495677	0.0503472269457316	0.0147341333344	0.0256226024627054	0.0242033325026866	0.0300295924310325	0.0276560137967658	0.0384110431914795	0.0382910172271304	0.0499257312856737	0.0316704198934379	0.0305420675674795	0.0382288797259101	0.032481730267036	0.0200981399726523	0.0313315618785981	0.0308516121998349	0.0121141239117646	0.046208110292005	0.0187772361583314	0.0659432171182767	0.0384365690520538	0.0516520554587492	0.0510919238668432	0.0474584901773013	0.0325783445244874	0.0272636246695542	0.0189231580644623	0.0324771967261416	0.0701104132441879	0.0704421173249091	0.0763779097118251	0.0323325852836113	0.0523132738731158	0.0392570252160043	0.0320907534276604	0.0456467483689879	0.0366949084011427	0.0615716701879373	0.0291474381391882	0.0582647183596471	0.0270879945245121	0.0510139618820583	0.0418072569637916	0.0313452797114414	0.0524955962767675	0.0330407783865029	0.0580562792340097	0.029286553985724
0.0163916405065589	0.017266161219884	0.00750948934928175	0.0251390994224216	0.0179540348273118	0.0166755270898344	0.00194157025004657	0.0205529633678044	0.0113242535994514	0.0287297912847636	0.0279811878926614	0.027790340838767	0.0242658226520182	0.0109543247732437	0.00761504879933734	0.0130217791248427	0.018334727503752	0.00272087522178361	0.0251490230709048	0.025961486787534	0.0240972040452207	0.00919979791678192	0.00558801089234962	0.0280932844684904	0.0339368447265166	0.0250634325917862	0.0304874781014058	0.0225736256465179	0.0249084890183728	0.006948043856273	0.0307619134045791	0.0370097172383376	0.00376462225684304	0.0162707501633833	0.0255999013828962	0.0122912146160672	0.0207011040128197	0.0371165763723111	0.0335701810743478	0.0475796853012226	0.0218084941375402	0.0482208231809226	0.0320378798302624	0.0408310338480585	0.0340339808620032	0.0317461864677448	0.0190878992652103	0.0298173878997675	0.024411083859536	0.0217698512716118
0.0200820425092326	0.0259545877283478	0.026923764578562	0.0347782649244295	0.0167380195395496	0.00509224136504722	0.0252058900663555	0.0360941159304297	0.0312293070543745	0.00252214749664249	0.0276329085883571	0.0315402192524446	0.0652007505693194	0.0493437099371835	0.0592209811281856	0.0374829482352336	0.0414535640047089	0.0277387236472481	0.0296564548786243	0.0461908451605045	0.0481910082470389	0.0223573674429875	0.022404488183402	0.0358701208179391	0.0195084726201297	0.0443589131698732	0.0670233144400402	0.0578543141151678	0.0553380777158511	0.0497601376307046	0.0398188349009118	0.0430715795156725	0.0463330578485497	0.0360669620816231	0.0786373965995957	0.0410057592573163	0.0558388435878711	0.0614056019434332	0.0419652289252715	0.0316502659050898	0.0593801107305536	0.0269605405022254	0.0405993591228613	0.035708152181922	0.0319739088366613	0.0188691430723881	0.0380615272576653	0.056057288867876	0.0232084026299013	0.0467023090939838
0.0168677345130886	0.00890510341787988	0.0251664967045415	0.00782646213072676	0.0251704201076283	0.0123078220997078	0.0176620796105165	0.00143623919338537	0.00200027603458603	0.0287659503378856	0.0180870203154085	0.02166335175955	0.033450123438736	0.03047964264145	0.0313261326073169	0.0283913315824831	0.0265264630518383	0.00328911234097318	0.0290706220871484	0.00968553739201125	0.0425863768472295	0.0238740861624566	0.0168590352958436	0.0414231254051707	0.0194413214178981	0.037705577708367	0.022259808008934	0.0379504418043453	0.0287231562052153	0.0141746502414656	0.042212704064715	0.0149089177384787	0.0534480802437302	0.0352734741957172	0.015457861695011	0.0295505471997472	0.0279865738169854	0.0235139653616638	0.0155486673630773	0.0351559840182123	0.0199057499217186	0.0198573686498917	0.0204093604765699	0.0188366695730966	0.039518022394375	0.0280193909637281	0.0121984552073949	0.0331834372846491	0.0296370704838191	0.0146918465458912
0.012858121751685	0.0304513412150073	0.0250814537697818	0.0222524204949904	0.00999805117702645	0.0262365978094607	0.0175448718759597	0.0179210987918403	0.015300140859885	0.0217276291518656	0.0248635852370349	0.0333484855790394	0.0317986657170391	0.0235063331206145	0.0264608304483533	0.0373468352880669	0.00346000518176086	0.00400134716155259	0.0204012039880646	0.0068366658091678	0.029290890493027	0.0347389527409218	0.0335315521979941	0.0444119879192826	0.0202809861295243	0.045996194569625	0.0269308551005756	0.0349275756539113	0.0281102227730198	0.0125191044776765	0.0439726397740049	0.043129393217988	0.0472415873790985	0.0364076590898852	0.0265234487217349	0.0554309045378208	0.042739504956816	0.0294027168922942	0.0122585939047227	0.0106475914130521	0.0635153406336579	0.021931237774729	0.0276613148604418	0.0210641713416351	0.0278284577833591	0.0329116238395935	0.0178942663185853	0.0413305020000157	0.0567917839952832	0.0395793616871546
0.0331348348459623	0.0316239852903599	0.0593593569342947	0.0667652600639921	0.0500608614709615	0.0505308811732044	0.062612769876839	0.0566960121213168	0.0367164786865367	0.0677819554066764	0.0351802816943654	0.0561769260672244	0.0518492983576557	0.0472245467179443	0.0492531325462548	0.0346004301490964	0.0528443141887034	0.0338666844561141	0.0666446659591013	0.0671267999546239	0.0541083126591089	0.0803735211169085	0.0785882287602931	0.0522507184160773	0.0881405488170672	0.0788312998624595	0.0842293165708836	0.0866729324741912	0.0707936219643133	0.0670151608122341	0.0866696830404525	0.0781923875397036	0.0359094930995412	0.0808741338477811	0.075662969884873	0.0721864529069783	0.0720595051779639	0.069159593500012	0.0578800766718998	0.0396468043769192	0.0790710318074414	0.0784213290251963	0.0668742225058786	0.0865841660170755	0.0687655672320065	0.0625927549971182	0.0825676444503381	0.0770015699451388	0.0911376569837689	0.0610648302281641
0.027179627682046	0.0412872749122596	0.0156569908998705	0.0341115387370608	0.0372838829425397	0.0132304155757869	0.0331621265126138	0.0203344834979647	0.0308604041344455	0.0384582247691278	0.035637348373385	0.0234113638895858	0.0343796478156845	0.0308039108609313	0.0194058272005319	0.0649680845025571	0.0336158679259519	0.0269634965116359	0.0385003382409064	0.032777473298662	0.0367854169074173	0.0614753498193455	0.0501313551494521	0.060428183704447	0.0375492345959275	0.0618146889025206	0.0636380969753575	0.0424047239108958	0.0384787145643614	0.0375890225844568	0.0451891929075847	0.0420876805046191	0.0381240729662768	0.0352748647458612	0.0276822265791247	0.0394207663450674	0.0450789235895945	0.0430921709506727	0.0284420670684551	0.05635584844876	0.0665608002663167	0.0326761748692178	0.027205377533723	0.0721616592034226	0.0317183121355858	0.00909409369150379	0.0662691552153362	0.0396620163312457	0.0460213339783475	0.068516119730327
0.0472264387266635	0.0428856882092395	0.0262010573864205	0.0315442319780622	0.0290544735893121	0.0192673271392298	0.0621862563822667	0.0407739088082379	0.0312025178820636	0.0214702747531285	0.0278651620081599	0.0171278700915496	0.0242151839921339	0.0196520098563564	0.0181546284865506	0.028520972888624	0.0217843786611967	0.00235971858517915	0.0296039178097579	0.00734065819341433	0.0328247398005274	0.0236082073333195	0.0304388300419924	0.0298356392619928	0.0199773426473193	0.0353079827960276	0.0207544722381356	0.00924121712233903	0.0159836556238593	0.021249273559456	0.022794981730495	0.00738705952261825	0.0195251996409691	0.0276092798155504	0.0167373591263086	0.0476904442648305	0.0231296183989835	0.0378574336228491	0.0143155033655003	0.0138344053010556	0.0324970025169092	0.0162976497521337	0.0130565007438589	0.00476905697520436	0.0150617581012659	0.0142877205476149	0.0369937042768307	0.0406007388530652	0.0257780588785848	0.0184166844700687
0.0198057329918713	0.0247993180427613	0.0062939242527917	0.0165573944912343	0.0164356984724729	0.0157780279834918	0.00626032973754442	0.0151153749859836	0.013962348978886	0.0164637307350339	0.0284189256359103	0.0229899104546364	0.010397508850291	0.0329142478061417	0.0290222634716798	0.00583059882005485	0.029759759321804	0.0285844420140216	0.0214018220730114	0.0130418674630162	0.0356215368445409	0.0392257599065986	0.0453581768038112	0.0101347180398581	0.0335093438413586	0.0416442250659446	0.0200799610246554	0.0129542878729207	0.0400637218927897	0.0446824732675464	0.0412491240151412	0.00781611394555613	0.0291844318126994	0.0149876327500946	0.0465944717996921	0.0405124719772628	0.0477417839298125	0.0218283545424991	0.00163389178498597	0.0446345044766994	0.0338346460377735	0.0407521214700352	0.0459108450356177	0.0281786541711389	0.0662630221805456	0.0358424605785066	0.072873465281509	0.0332383527833932	0.0159016717356267	0.0805872292443073
0.0340617643853999	0.0124018464677303	0.0251883166438133	0.0228599519271516	0.0160957367358193	0.00922081886913532	0.0034383904522055	0.018428234704994	0.0154768979987557	0.0167128591742854	0.017678302852682	0.0119400248643843	0.0126187142048537	0.0270789806077456	0.0133593683565166	0.0413667426416101	0.0183418041153352	0.016235537252331	0.0125446353574622	0.0353688867655688	0.0399455421896437	0.022619864350294	0.0504190163802211	0.0383382701555834	0.0312893995990975	0.0308207095234345	0.00902835184494496	0.0505577838664087	0.041123687586655	0.0203629755707658	0.0287241344135892	0.0182255555089381	0.0449932556931724	0.0122192070512328	0.0130426598506047	3.61979066858474E-4	0.0160851333032711	0.0167296980061047	0.0073753640560409	0.0241364111338471	0.0354641416830155	0.0174659118536293	0.0272172457864049	0.0176716478954248	0.0259898166365155	0.0166579039230607	0.0109697538252331	0.00494262785369585	0.026057654378967	0.0451902290031625
0.0352060963348921	0.0269319559620953	0.0473232363099324	0.0160740889887583	0.0199970502240218	0.031216722076762	0.0204560917129298	0.0256108808028346	0.0167702269708314	0.0305236398249373	0.0318377710059397	0.0211160577793992	0.0233389391797512	0.0284960947417505	0.0366095145354988	0.0206209471495007	0.0215673699220002	0.0191883515807155	0.0194303894143746	0.0480258859641694	0.0399500991432124	0.0287965756094331	0.027953593455386	0.0391373199921712	0.0438691484335142	0.037547061629571	0.0218506455090121	0.0184709944964726	0.045418679150474	0.0296598202740677	0.047477418684713	0.0469509608424034	0.0527344751631833	0.0492708752198426	0.0299531605838265	0.0378810062975576	0.0176460765034637	0.0324670752921251	0.0469422244887702	0.0206127613745757	0.0411753637214182	0.0565951253519976	0.0421358951903683	0.0161576928289256	0.0401114445051646	0.0128561335863588	0.0297817730360904	0.0389657711981885	0.0250798086400216	0.02670255611006
0.0122369790309374	0.0351373059324207	0.0323311637298567	0.024567799618741	0.0327966129737325	0.0259929875401347	0.0574178168127368	0.0351315135447507	0.0449263079304429	0.0185004475723055	0.00351633504193471	0.0573994761315816	0.04433528640822	0.0295980984898557	0.0467191472903455	0.0304723304474623	0.0365399595716046	0.0464612201523682	0.0184276892782573	0.0311706956677859	0.0324173039817652	0.0508922313530268	0.0521955430571241	0.0333261411701085	0.0382483497739929	0.0483784126902175	0.0247622012427368	0.0609114026416861	0.0383790395959565	0.0320520576728624	0.0374769062495025	0.0413876782333776	0.0505452016398629	0.0478317204160085	0.0542115138778064	0.016949849578601	0.0426024829301263	0.0341123612023003	0.0449330599331639	0.0199417766516755	0.0194766167675652	0.0527743052732947	0.0507404562952729	0.035224912681407	0.0326512838122179	0.0670646510002348	0.0553559057506315	0.0260944272294067	0.0404626620248273	0.0355960752269193
0.0170801998819773	0.0319040112986831	0.0109825995672475	0.0115147252191019	0.0458109529001526	0.044818898214116	0.00713880257681251	0.0258987404048633	0.0351472614824327	0.0155287304561972	0.0305060821217543	0.0442571366526236	0.0343568666251886	0.0437834136442752	0.0382936660622224	0.0313341643602666	0.0228940118003224	0.0293906341693574	0.0275967387505629	0.0247725187302583	0.0590654088806003	0.0375669755698912	0.0670371230932839	0.0510405586504742	0.0315609430986891	0.0377831106864853	0.0430987748541417	0.0478377143526112	0.0345875614680914	0.0505740393079028	0.0427648554193195	0.0549663825107429	0.0432241458223572	0.0545546660482896	0.0454295516440235	0.0508303700805975	0.0425030992737512	0.0603648637299895	0.0354130469591268	0.0278720909876889	0.0431550960204296	0.0400710323089348	0.0513126587620121	0.0390651925507158	0.0429817776618441	0.0289154265454109	0.034729722908002	0.0271942880322624	0.0577467039334541	0.0585556225475274
0.00958546984544013	0.016789072542654	0.0189424700039382	0.032256778958901	0.0314170576562271	0.0402154124758879	0.0287170740346217	0.0392433473776596	0.00718432538441422	0.00827970656519276	0.0122407517571883	0.0137317835340403	0.0127136241789073	0.00605485167555583	0.012503121929927	0.0193439317274733	0.0151213104837961	0.0297004602475921	0.0211333094190528	0.0127238862840196	0.00685114466546693	0.00633863571514313	0.0374032291708764	0.0353391026264066	0.00652740824059559	0.0176148173721699	0.0223085150591501	0.0363198184510124	0.0310271493017583	0.0102806622388049	0.0229578605717823	0.00578959375150019	0.016982036492331	0.0143571319494176	0.017339572623179	0.0309868510418936	0.0045354188872576	0.0230717646781624	0.0141296783474536	0.0449579493003017	0.0129789185425001	0.0283764660836973	0.0334215568000191	0.0116434816200503	0.0085979770798043	0.0207011761250232	0.0258305388095409	0.0287735822849363	0.0372165290050335	0.0269973326106886
0.0346239758793181	0.0200789512986959	0.0257816475835913	0.0224747082305155	0.0322770308846911	0.010903344195592	0.0212014982031955	0.0098239461370605	0.00752867407669491	0.00785935423351289	0.00370559938034821	0.014392821503469	0.0205007342535091	0.0126285694412055	0.0146929836716099	0.0276214887842449	0.0293812444261189	0.0299400603515307	0.0185351532809551	0.0389842211371353	0.015235896839571	0.0420742359574526	0.0451105318479164	0.0299297008359205	0.0339387707947725	0.0258708387882283	0.0338059184649094	0.00399303125638906	0.00319445032118454	0.030835903012053	0.0356852805069499	0.0241969819487163	0.0295857191380018	0.0487582672704537	0.0386308035188203	0.014591551144377	0.0518550813018869	0.019188715140208	0.0167080970995178	0.0145539245719317	0.0142077561642375	0.00549096461407684	0.00251910214159033	0.018904958717281	0.0190126705172577	0.00813717574883823	0.0113951574434274	0.0178647250585488	0.0563614499495181	0.00934686386157116
0.0283176043841724	0.0271819115294183	0.0281224251617193	0.0407080655729562	0.0286556410292651	0.0488785187600494	0.0565876969632243	0.0435938920369288	0.0506381855805411	0.0538345247786307	0.0579667381419112	0.0589742622755419	0.0601840247201664	0.0520625415104949	0.0535916589238521	0.064787214624675	0.0684728709540158	0.0756740582087151	0.072010924517655	0.0533182320420745	0.0504428344619471	0.0737605534350617	0.0762402956113137	0.0669684457039888	0.0692653328724911	0.0591511200243148	0.0906309524566525	0.0171487006471773	0.0477516643826914	0.0640881461005426	0.0608980419344268	0.0775253037863284	0.068829121244198	0.0553394934776725	0.0413653391670128	0.0390037183673813	0.077196102299179	0.0635821676946249	0.0363180951780955	0.0607086623559381	0.0564856370237426	0.0762863489496627	0.0730715279752853	0.0853906849036222	0.0615925269140218	0.0631599114486729	0.0710094007273157	0.0944699525058259	0.0619408174030058	0.0592877443703747
0.018418565945491	0.0149820497748507	0.019644077009422	0.00385286066321908	0.00979630644117935	0.0153142103958418	0.037697226240209	0.0196562153949966	0.0137296645927058	0.0102051508563141	0.0367140478329506	0.011653650185393	0.0286417876393933	0.0139647531306181	0.0277033289464601	0.00916872161156832	0.00648101546552706	0.0221664117125913	0.00994540524823805	0.0315776864629726	0.0215746907906139	0.0311394793340801	0.0365162049293899	0.0364906525828715	0.0301035255056364	0.024424859443118	0.0205759725902391	0.0329136816398895	0.0161049301706807	0.0312561218026025	0.0541478527691551	0.0443607014464706	0.024978351106611	0.0370694642432286	0.0303404358303107	0.0228316250578153	0.0475157200571116	0.0294480583374354	0.0112912963726598	0.0241867488466277	0.0312389601705386	0.0325901898231876	0.0422295628889233	0.0361229428916651	0.0524509316469021	0.0227410156693077	0.0304832351673014	0.0168715806393177	0.0193364020046958	0.0349158409319688
0.0432927761880028	0.0387640817427925	0.0371097875808529	0.0409796401999749	0.0427859545318823	0.0580630621673143	0.0431401875217679	0.0414023689647887	0.0572662599322149	0.0438422811174744	0.0408111470143857	0.0545006223773637	0.0840061188468102	0.0730534657845971	0.0774872337778157	0.0771350168493279	0.0534443942107271	0.0468379694069916	0.0473660435477579	0.0689914689748211	0.060020280814079	0.0511905658823038	0.0517818442296622	0.0354687507616307	0.0752914975240452	0.067858485063966	0.0933625692981947	0.0616061799263972	0.0758234228293111	0.0854202577042636	0.0378021351110027	0.0757194561998117	0.0556602651051889	0.0722457997013975	0.0730407446259745	0.06898706617279	0.0491796485896984	0.0807735636599327	0.0545645782370033	0.0594305557142326	0.0587365354531343	0.0661292364872036	0.0650978017439085	0.10369909657797	0.118890339674218	0.0744650692683906	0.0811953276808912	0.0947067083319872	0.063830390788413	0.0726328481175928
0.0140307307496511	0.0316126135591695	0.0171515634168791	0.0569539489206403	0.0217162528534943	0.0227671182152399	0.0328359148974035	0.0255261325193085	0.0421134057808594	0.0165306370380553	0.0214577647204196	0.022368781424872	0.0244573001028595	0.0158933646008728	0.0294173819555164	0.0372132558682333	0.0380304334954128	0.0481882601606709	0.0373634214703124	0.0501199611323203	0.0418403574624465	0.0419751436384285	0.0301581900544861	0.0307725594907083	0.0400821696742142	0.0622428828087537	0.0436607838185997	0.0300345521621262	0.0613805648195265	0.0615960502351024	0.0556816507324633	0.0918437352129438	0.0285283767003487	0.0452654757054725	0.0581882458354677	0.0543853638934756	0.0454975902255669	0.025441613826516	0.0367649734967934	0.0315128576814132	0.0549140417406084	0.073158158905363	0.059304573013044	0.0403769859155881	0.0425750635136092	0.0474661057929403	0.0596028578448819	0.045257354069465	0.05345171485597	0.0558271812409207
0.0328577715884842	0.0441442139919752	0.0246121951805299	0.0253935929179008	0.0408489230157296	0.0436352706050074	0.0606129773566066	0.0256524095735138	0.0276017935512084	0.0130447244063885	0.0489472785820908	0.0455957690971619	0.0605170526183373	0.0310161618222262	0.0461076400330466	0.0518838235818651	0.0734372350747936	0.0657522717343941	0.0511288770993897	0.0616376188085182	0.0388232561638021	0.050298514219587	0.0625905204019946	0.0504023733502987	0.0519830894801184	0.0725949302368733	0.0766630337747007	0.081100207973877	0.0760813622750855	0.0928681267239546	0.0621969383482258	0.0699592576313223	0.062334163337066	0.0329078521398023	0.0638959507632096	0.0827138043755938	0.0538107207310151	0.080244369054996	0.0488977367576361	0.0601593970450918	0.0594484421343613	0.0922272015690799	0.05656907770171	0.0727142538905819	0.0887746431671398	0.0828821341501122	0.0885764912950609	0.0704439312735036	0.0779803770114726	0.0541136414035546
0.0119934286328523	0.0423139164039976	0.0352324540791938	0.0304594300580363	0.018833566882797	0.0087146230375796	0.014517407579376	0.0145346622457112	0.0225387888667658	0.0345817172697439	0.0155135421621571	0.00812422484050216	0.0173820932401807	0.0245645628417707	0.00857851069004615	0.0165457646794967	0.0121081315724892	0.0120094489499935	0.0164235419908881	0.00983978116077045	0.0119231651579245	0.0293074254104519	0.0233513362972076	0.0167534898469592	0.0101741413538394	0.00446791762778378	0.0314586430092532	0.0219881884055522	0.0179358827985602	0.0138527589555115	0.0213281356103763	0.0149910968003413	0.0134755012718192	0.0245407702391617	0.005682487461487	0.0165934290508321	0.00968654373735963	0.00915664389999415	0.0486779889079553	8.48009565689521E-4	0.0261337964363601	0.0170802642789215	0.0301287703212361	0.0167292882466209	0.0378638916577696	0.00839643689870888	0.031239290563694	0.0352891050166975	0.0244126580637361	0.0161813380729438
0.0177585284362636	0.00535169070802732	0.00787483829525153	0.044905765718805	0.00557962255390246	0.0277260118356005	0.0203849792168882	0.0569543403841858	0.0314658593942784	0.0180141155210124	0.0482597879912092	0.0140703182507328	0.0507805697667773	0.0230522279510854	0.0324167267064289	0.0275006424326956	0.0672870162166112	0.03250906119083	0.0288452950118925	0.0447219480321352	0.0307308368585281	0.0453915035144244	0.0450499453963496	0.0284476071964673	0.0253595272665341	0.0653269225356598	0.0581265579557142	0.0621880003436756	0.0351854619850259	0.0717440450109478	0.0755741799323029	0.0467717116444171	0.0842788297802173	0.0248211240003818	0.0479699566846679	0.0558690005583472	0.0371796382599522	0.049671833014565	0.0273387373609586	0.057787613676185	0.0772494114155215	0.0423824241083931	0.0510420885064731	0.058939659917519	0.0588680945738187	0.0517625504216639	0.0764249760846592	0.0819965575066708	0.0390222517751425	0.0197492476988574
0.0547589246566037	0.0622128840007807	0.0416007501449301	0.0404369274256514	0.0365948766804371	0.0749667883692912	0.0332334033127443	0.0452121402263782	0.0328300702988282	0.0361412964342592	0.0473689603276291	0.0404991574689561	0.0544971875288854	0.0574295552413302	0.0583112233745237	0.0365340131946793	0.0620293931921585	0.0402966538658795	0.0630672977453839	0.0556219864012425	0.0678790072285718	0.0580820556160033	0.0577361843116161	0.0625215377230223	0.0501706061120344	0.0572612196240187	0.0653776298533313	0.0377373239462621	0.0564769072680693	0.0361570109607113	0.066748498866764	0.0691717171948189	0.0776078619713879	0.104433795571413	0.0519639372501584	0.0796808138105535	0.0704710754421706	0.0486981336783423	0.0590064439515279	0.0666838605530071	0.0899830694690535	0.0601817370493815	0.0651832071829624	0.0659009351949887	0.0755467144206424	0.0563966515303178	0.0318234797078337	0.0543660396805515	0.0736464053793293	0.0622223082158039
0.0072147978631101	0.0109693094991948	0.0188158324237994	0.0183309849203016	0.0181876453134566	0.0165974623076956	0.0403188006230521	0.0100952409923164	0.0195447475217794	0.0398943376239206	0.00850737093462634	0.0205752773795276	0.0412739680102665	0.0234220445323204	0.0582924157087987	0.01690967278612	0.048703566505795	0.0308606318192499	0.0406797834690034	0.0240877049442828	0.0277927863246974	0.0569960403275018	0.0605810700560637	0.0393581377808951	0.0549564791382508	0.0470366965744426	0.0604197196260708	0.0350903695145349	0.0555204664417942	0.0362542634694739	0.0466512104529216	0.0488727662377661	0.0520963273687803	0.0410524048576504	0.0206351101496718	0.0155768866154594	0.0457599068836203	0.0324565590006534	0.0541269738283737	0.0321878880756503	0.036589790045007	0.0645307928957804	0.0536571299922918	0.0362547199620628	0.0455869800736007	0.0735069283436289	0.0615021110726547	0.0507029568312504	0.0556651650892172	0.0382827960773904
0.0226692197909035	0.0289538619431156	0.0112795434978257	0.0455786849938708	0.0132036229148653	0.028628232108606	0.0152392349860274	0.0254213154753329	0.024909511614	0.00918497670902895	0.0191576105779661	0.00166546923537632	0.0239285786210666	0.0149269422986625	0.0168465438229632	0.0168784444236999	0.0238679921964529	0.0263835654147066	0.00993521383315176	0.0107207910384635	0.0318248733865651	0.00815914665904009	0.00633569111672621	0.0100181934931596	0.013435475441658	0.0371038251941562	0.0238910773326755	0.0112610343562663	0.0424055155730536	0.0306323161063753	0.0157049597467741	0.0174803488195611	0.0321722340638275	0.0216946070755053	0.0341565240836611	0.0293962983345198	0.0107091401506326	0.0131252187668088	0.047065689451025	0.0297976806956736	0.0178059326667933	0.0393635333592209	0.0223661655569702	0.0451426384751135	0.0186542468455899	0.00893049176200113	0.01056225044059	0.00689135218126719	0.042620804647714	0.0294260714748562
0.0340643189606133	0.0344593955890153	0.0333623585927269	0.0460087261492622	0.0131657611989888	0.043565670233556	0.018213936891896	0.0206967642675782	0.0397571824410893	0.0368494003811471	0.0382355372140552	0.0521258530928713	0.0237404197300743	0.0405461685848244	0.0441774304125817	0.0275368438463511	0.0117895474496522	0.0386252651838457	0.0298891746085425	0.0351548777771293	0.0580622172235413	0.0268527387570297	0.035245300306682	0.0563704205809998	0.0393607704624046	0.0566893583265096	0.0583155933077843	0.0460659617299238	0.0652727076800748	0.056891366926441	0.0525371279849261	0.0627240217979061	0.0571672995881247	0.0809936125253868	0.0724747538953642	0.0496693815272598	0.0754639830390856	0.062128893619523	0.0544316414824411	0.0541106523894187	0.0566814086928704	0.0539457977698541	0.0433119413129001	0.0638982260294629	0.0424190180749272	0.0627771917894429	0.07142483826121	0.0513638293198054	0.0601864316827987	0.0425863180170968
0.0456858578112801	0.0375231735492029	0.0358316195161584	0.0163248669616583	0.0233022670724653	0.00810548986268208	0.0151701538721991	0.0303980716711192	0.0256517742261954	0.055838775060456	0.0234805478121487	0.0703660334738068	0.0393087786079624	0.0469201775316296	0.0415747600093951	0.0882104885044063	0.0233299423927643	0.049716067366394	0.0251479689618056	0.0379120894983332	0.0293208677531379	0.0384313661735164	0.0453897090877415	0.0404226085999811	0.042862983583997	0.0618942128250023	0.0247969122392573	0.0684793894378946	0.0585711728896187	0.0544552159140738	0.0475139759703047	0.0468746461722977	0.040810039249729	0.0722881364222816	0.0767093997888785	0.0502617985685481	0.0362467853081801	0.0370530858597891	0.0400607880017309	0.0734300919194808	0.0222826974449975	0.0597766779008084	0.0610939278122802	0.0607880089970094	0.0486388569535726	0.0476529265133003	0.0513329006410606	0.0710203229315835	0.0826171033456119	0.0869217932046743
0.0367873179568192	0.0330012582642609	0.034655022039185	0.0434597395566264	0.0676344795069157	0.032977525855649	0.0205987283588557	0.0352813752525635	0.0169222763844142	0.00482645691215461	0.0360179320044724	0.0469999569621346	0.0183393088342392	0.0204362865863175	0.0458665193235611	0.0533029802956232	0.0319046442054946	0.0225411320407583	0.0227097436580359	0.0317722807025574	0.037379899253896	0.041353036101706	0.0570391011709774	0.0614268162182096	0.0465149729359236	0.0375833991015448	0.0527265772023607	0.043937787228507	0.0575799893143	0.0546674939334098	0.0424454512272917	0.0467716354291145	0.0491046157508355	0.0685068319655237	0.0629746011308639	0.0481420136412614	0.036821479059496	0.0513865380444412	0.0410044260344978	0.0404024057504426	0.0599316583611049	0.0577750497728042	0.0223657132816215	0.0457934468230073	0.0397020259097908	0.0552803813293957	0.0497354635575833	0.0437895643487669	0.052517919782182	0.0239509095586426
0.0445078486790555	0.0337927328317451	0.03353206035526	0.0438249058278037	0.0184585193259102	0.0475915308295124	0.0282424095330409	0.0491105124861892	0.0253002911929349	0.0434940012086368	0.0285457909569677	0.053529230175492	0.0124226957688226	0.0333769950787665	0.0360057802213478	0.0457097124968994	0.0403143921393918	0.0333739426487627	0.0435993609984241	0.0528143742644226	0.017685822922691	0.0199779708592865	0.0476559575573086	0.0302297117769274	0.0653012072391468	0.0640751555353633	0.0468993432483335	0.0586875130199862	0.0581286871154622	0.0294087859580225	0.0703828428256049	0.0452708830127092	0.0312427908729614	0.0731143710949393	0.0443127389036536	0.0481308177021594	0.0556042096783157	0.0159813268405012	0.0491790618149655	0.0692632838403854	0.0554962145575023	0.0639142637029842	0.0695974178328715	0.0434461509277243	0.0741590463461635	0.0483039798675616	0.0364060397321118	0.0488188307284679	0.0666118966985358	0.0580530254831443
0.0380092563304256	0.0185466740729353	0.00943968054965304	0.0187270086439549	0.00651061404258469	0.012049272897899	0.0314191207023621	0.0126137942360608	0.0306040584307604	0.0196588984314973	0.0163764740393428	0.0192333286207193	0.00835525244391772	0.0217822113268163	0.0183319407549037	0.00858903174464177	0.00921870534691104	0.00366418084212802	0.0199137750077735	0.0231109462896957	0.0208051889200537	0.0185708801144665	0.0396826107224217	0.0460576004869175	0.033977830152556	0.0404857679028004	0.062868268257295	0.00711824296436091	0.0375673274064761	0.0418383745663093	0.0225892324711029	0.035276290843151	0.0256950178260429	0.0366520329031133	0.0310290324955275	0.0396422190370014	0.0344266981965218	0.044656413147024	0.0251998446874346	0.0347110401593551	0.0187349210614964	0.0714207828907329	0.0180706183881337	0.0442400970450224	0.0418229450762846	0.0438067063812136	0.0385263629813813	0.014612829519168	0.0540370547595672	0.0211844301358569
0.0290664233545615	0.0328584810313702	0.0372981501618043	0.0299369592829883	0.0317825643410094	0.0306229819482444	0.0335731764524672	0.0233918574232616	0.0201922311372563	0.0366516757438797	0.0381855102424284	0.0318942518005141	0.0321778992067553	0.0311345343746345	0.0423501876990649	0.0290988689047384	0.0218435465639168	0.0527550829815289	0.0446933440759102	0.0242916412351121	0.0439021746440845	0.0339413919115245	0.0647014497455142	0.0536342989027152	0.0550999916828397	0.0518855425723746	0.0610372763800778	0.0259004412309617	0.0294320246330422	0.0388797408698219	0.045076597229446	0.0530469166939792	0.0344286034603584	0.0539889049530531	0.0489111805651939	0.0280435651755764	0.0221333702256118	0.0209833867039856	0.0224566896450033	0.0465393287859204	0.0564050402836458	0.0445591110820189	0.0476310084151113	0.051416133516444	0.0480524053727282	0.051410392867999	0.0454006866235523	0.0536732809225195	0.0420767145706031	0.0602121973460569
0.0203096940626322	0.0169454969284563	0.0118031037049466	0.0159890065565359	0.0380848718172058	0.0356991363382323	0.0067776276810384	0.013915003468254	0.0388665088504793	0.00939760497729166	0.0120797358390301	0.031395759434645	0.014581525966543	0.0296114972005706	0.00585634765627674	0.0284394577918093	0.0117850224057084	0.0200487704949032	0.0177872632804803	0.0238791923381197	0.040031256507858	0.00645896885664035	0.0312001893282497	0.0287709095037371	0.0431293825207642	0.0261823317428125	0.0531281359394155	0.0164760286190186	0.0475113364388176	0.0308869677917418	0.0440028236743519	0.0303340081238425	0.0468566868874113	0.0293422179286726	0.0346658801437451	0.0328824491772593	0.0233936135546798	0.0414213576588313	0.0222216295615803	0.0255955866166689	0.0418865980328132	0.0247079098450071	0.0319743103926136	0.0263844707681261	0.0418834346500726	0.0350785476319462	0.0441928031842256	0.045927477946834	0.0504227428227541	0.061309492430693
0.0298886708791007	0.00339522963071798	0.0215325118337295	0.00943779966411674	0.0241298302262842	0.0272755629936872	0.0322887842139109	0.0134127969566567	0.0417260188721138	0.0326355160032701	0.0105656993298951	0.0272431785620241	0.0194712094330707	0.0353501986541239	0.0389187860877269	0.0452163019590612	0.0385638805200773	0.0317891523307727	0.0402366829416603	0.00740536750502776	0.0422028257940935	0.0398109659601033	0.0515517659177068	0.075367499319083	0.0383715508092662	0.0348399098731627	0.0718952831184606	0.0615080687582682	0.0362870122172245	0.0386253193539225	0.0616073909338176	0.0601747476242881	0.0225151675315997	0.0304049055952197	0.0624132563939945	0.0751941495024575	0.0546339043304394	0.0399548636485137	0.0701606541696668	0.0584381270015364	0.0694365136299123	0.0666954176314393	0.050137133872475	0.0660123156981611	0.0365267333454964	0.064234838183787	0.0678450954950894	0.0472837168497666	0.0541906005339026	0.0497058238251264
0.0203397781479639	0.0162368604839433	0.0242250638676764	0.023189399475742	0.0316932970268241	0.00584481900898619	0.0281269618728863	0.0350486843206332	0.0101842302708077	0.0196063862002344	0.0439245538310066	0.0177827575499395	0.0253320799714907	0.0442802198823922	0.0474777879378189	0.0386960895277055	0.0363102876520319	0.027424715512632	0.0562277435333756	0.00825230535254149	0.0327164785599704	0.0451590230816943	0.0437392388435053	0.0533396042574483	0.0201564022714199	0.0537019712237689	0.0704229166113113	0.0366795033954823	0.0440920692966263	0.0307580177232192	0.0273417697308806	0.027161941448218	0.0484690316102777	0.0635339262370814	0.0252189533676182	0.0427424815759432	0.0339191368473344	0.0388101795125313	0.0323956719228958	0.0525934654168936	0.0216123136043908	0.0492491923760999	0.0647967183914626	0.0162201615544464	0.06253563738482	0.0279935180273863	0.0185545448161279	0.0215856313411963	0.0457792685151506	0.0262264686712222
0.0315538941379498	0.0181077366623891	0.0685873015271056	0.0213921998316142	0.0321639592792694	0.0313474150234082	0.0579662400892804	0.0282347666625457	0.0178350069575204	0.0478231294861827	0.0252306010449914	0.0469561432508189	0.0368472007576478	0.0251594876180597	0.0563278585661669	0.0508904836845969	0.037978676135866	0.0563889703503513	0.0282264946854989	0.0434825754286944	0.037352752170041	0.056946835959169	0.0299559874187198	0.0518184361409077	0.0732019879953488	0.0736615790614741	0.0745148017493068	0.0635195579410013	0.029093522712968	0.0752285294871866	0.0684220835013759	0.0454710361810948	0.0581150686211588	0.0750023772693241	0.0438928128547214	0.0936380497868957	0.0580622950977603	0.0587612438239234	0.0619980242066114	0.091401379926372	0.0974632392617858	0.0433833060147646	0.0333147616525843	0.0448683904818403	0.0447439283688111	0.0867816586389442	0.0514147051757082	0.0565874497024625	0.0418484407972828	0.0548040351194746
0.0134274478887092	0.0363702435045148	0.0268660696849111	0.034527727054912	0.0331800418074269	0.028638515622785	0.0208459348930469	0.0166162098933596	0.0394509622217152	0.0250920228697748	0.0426957406194259	0.0266567585138523	0.0269358081612347	0.0396361713134468	0.0319305516922289	0.0240556036138956	0.0344321012830788	0.0260812387743374	0.0472024657161551	0.0251707054547941	0.0217619266138019	0.0335753582039477	0.0454997807387299	0.0687538434557785	0.0478949069979554	0.0228188711082823	0.0407227522643804	0.0247109502540421	0.0432262068945229	0.0313515946492631	0.0450238060891848	0.0435697021759341	0.0664091393852533	0.0670773782070647	0.00625726139252938	0.0337684768084227	0.0555515040247229	0.0356415400937053	0.0528959851618674	0.0483105486758016	0.0235961345230803	0.0355926042763339	0.0396247776938866	0.0262992646317972	0.0615068575197116	0.0547347961092667	0.045351376558584	0.0144604226539781	0.0388148778319757	0.0507841904990569
0.0306551704241161	0.0215858832479357	0.0305562664152887	0.0202089578838476	0.0465877916924424	0.0292933932781182	0.0391538387561705	0.0186035951420098	0.0140682970869063	0.0350633547774711	0.0155789037305301	0.0214198689080979	0.0161635083624332	0.0383770132775468	0.0282662384619125	0.0264057657568892	0.0205493843534837	0.00958441315244507	0.0383528645449503	0.0441519142461321	0.0380617214172476	0.0109921473573383	0.043880619529323	0.0260611306577228	0.0085594515442395	0.0451024588376876	0.0429442738125672	0.0319396897622284	0.0309126644136687	0.0408501591813236	0.0114995279922291	0.0459687935914529	0.0529925200340067	0.0319926827756801	0.034795561421838	0.0223904539121077	0.0215761180596001	0.0335533245987554	0.016090129932356	0.0280954378989926	0.017158048258748	0.0265772057167133	0.053829602621852	0.0175929877918817	0.0347140893637439	0.0384255950356313	0.0243314454434277	0.0141727203874872	0.0124034146689571	0.00644890800002993
0.0373578096441173	0.0443683880278132	0.0146234098251818	0.0289337834810214	0.034073716244252	0.0131397108882024	0.0213086911046362	0.0297225325935667	0.0226650076135107	0.0451747515884537	0.0126326525342286	0.0505943386301736	0.0192840320449496	0.0342996821863483	0.0118272451384277	0.03749348098954	0.0433016706727889	0.0465067820553743	0.0517920622132465	0.0624549637362228	0.0821020487273326	0.0805921947930598	0.0553448206870218	0.0814444805776162	0.051573747938874	0.0630006624861993	0.0590020674671315	0.0696943529129584	0.0539105052146564	0.0670177649759763	0.0509521471736688	0.0610327858631834	0.0922075342657692	0.0751853984154385	0.0710821760213193	0.0393205451528536	0.0524997923342072	0.0792987442134193	0.066433537239341	0.0444494243653818	0.0550372423232306	0.0566220612526602	0.0657057451671861	0.0441099573570446	0.065720957469426	0.0899041923260873	0.0350228964549404	0.0475495731187989	0.062625313130881	0.086730168660991
0.0545351467465487	0.0652657999036249	0.0410796342931981	0.0507486952853697	0.0503902000327653	0.0461161278545565	0.0510148591938643	0.0604370556009217	0.031177722727053	0.0373500222155021	0.0163160055358111	0.05920804182585	0.0598240035005164	0.0557177600343894	0.0678777316719003	0.0529506458150191	0.052397267387256	0.0554282211618919	0.0441664894183565	0.0519151972828237	0.0502020854154506	0.0588623768244402	0.0663606277842065	0.0882102289000182	0.0722906674616316	0.0961810611399838	0.0789185458267479	0.077326985029756	0.101630950055219	0.0914848444453424	0.0786946140283057	0.0463605770607194	0.119002884848316	0.0988310725007601	0.0771149357750741	0.0764793156865829	0.0777688276173076	0.0666996546845469	0.0755524602629544	0.093543271302045	0.0893986379690888	0.0835669661188684	0.104603716522389	0.0837314684000376	0.0667423529775547	0.0742908786249416	0.0492508163251991	0.0679490910246855	0.0718354817758481	0.089858614487995
0.0151058158101614	0.0334153658250602	0.0240942867261847	0.0327556840445868	0.030282015577125	0.0212860599169621	0.0172863541113424	0.0193331213862507	0.0244042160251912	0.032547671024287	0.0316229561740374	0.00716474182580852	0.0312907490997835	0.045671840421022	0.0278342626355073	0.0265254881164607	0.0401382157982963	0.0479977152564922	0.040974544309801	0.0512492280027865	0.0489886384314984	0.0669384523417363	0.0527602537767221	0.0699106953973633	0.0555561241997793	0.0469029825092658	0.0444013239017543	0.0494647917804422	0.0276616569249655	0.0723526544010849	0.0467458705301773	0.0568597368700225	0.0569709453958217	0.0694404047524681	0.060821996245888	0.073763073969205	0.0572731198695034	0.0385995344491561	0.0660151079519378	0.0619019784330996	0.051426362221773	0.0737954742221401	0.0348704007844238	0.0682089757809762	0.0588789676008381	0.0687537926736158	0.0648223721697128	0.0664738230517201	0.0362708077112124	0.0472123014593146
0.0231942653441662	0.0138031965635298	0.0457994599820784	0.0192060651971727	0.0623942559604776	0.0494126732879715	0.0261671268956395	0.0435298509315312	0.0274453547452402	0.0462833137378597	0.0412129494356956	0.0385040505082682	0.0391290257644757	0.0333687693681697	0.0581276212858677	0.0530219808464983	0.0551700678687588	0.0722772651882963	0.0639203501399484	0.0574465079749047	0.0756208215674923	0.0699489332098532	0.102430961730546	0.080230749339388	0.0936048619863717	0.0870673674213416	0.0563211558726062	0.0722593953888381	0.0526229505867782	0.0338676715383308	0.0509227492967426	0.0509290495456119	0.0827897284643174	0.0488360054413466	0.0711835246269318	0.0680861536938202	0.0861674674492362	0.0816582415773901	0.0694743096031799	0.0876242797439871	0.088014461537582	0.0990657938188944	0.0374780874131041	0.0763529680731252	0.0651654102337129	0.0971353566365332	0.0603197728374745	0.0595959503725094	0.0636242855789391	0.0796806533907705
0.0379418121475952	0.0244850463611543	0.0254563308028651	0.0122142159581335	0.0260940153812989	0.0218042199914246	0.0432546716269122	0.0191065463044607	0.025025528663299	0.0170065022553052	0.0206587011320775	0.0364835892287058	0.0191592866405074	0.0361154245657835	0.0279517433712121	0.0351893302822838	0.0272720448122056	0.0281293470449671	0.0382754322993235	0.0374542440360519	0.0367958789141026	0.0307056886474325	0.0571333079375954	0.0265585305585098	0.05406079991832	0.0387763400000903	0.043468660692607	0.0612945090275302	0.0387342278352496	0.0688184246540997	0.0261534615951814	0.0244062110217264	0.029286184491593	0.0640131381418666	0.0711371250843608	0.0725314645749291	0.0604547982080447	0.0736470616135006	0.0706715552384027	0.0772020590240494	0.051818600433053	0.0724233146313126	0.0563646825158742	0.0641575240922366	0.0696760359626895	0.0539089196137532	0.0553572231287679	0.0534737658722303	0.027997355083102	0.0616027231555692
0.0253732147820669	0.0346022697044844	0.0150695867095689	0.0165802788572275	0.0236065690084234	0.00821062119343874	0.00774993010926124	0.0326275930828475	0.0201122262592289	0.00737456533997922	0.0120113860743047	0.00662910573736171	0.00178202543105672	0.015649447644163	0.0272297688006803	0.0402519402865638	0.0236196011579387	0.0318168371217128	0.0236988730116033	0.00865067766129111	0.012020252307768	0.0475442590528778	0.0265544900268561	0.00293683504111262	0.0252700983824361	0.0187828097552392	0.0290913577970245	0.025101872582913	0.0455772312618241	0.0237978014926022	0.0299247106136541	0.0133154210365044	0.0167384985711337	0.0234459293181342	0.0300444152895397	0.0273517367117793	0.0242515736677978	0.0334701719263287	0.0162454386950738	0.0126377282956596	0.0252523916582499	0.0203141536601307	0.0319663123067817	0.0236762690610176	0.0132876215844262	0.0368533576531423	0.0582516512094765	0.0481214636423499	0.0304323636276465	0.0476344968014411
0.0156933397584405	0.0365484801028968	0.0144458153087157	0.015369204123968	0.0181564282045126	0.0190038841777148	0.0220438877509255	0.00573543699414125	0.014307313789609	0.0379967678546018	0.00857627382999686	0.0376037667472449	0.0376714437336466	0.0268605419242669	0.0330931659507836	0.0291406280397386	0.0425789775376652	0.0124802165587815	0.0242744488499018	0.0509583878913079	0.0526856068200445	0.0185055528201943	0.0472407255258437	0.0480229660694006	0.0347531465835081	0.0233342020349015	0.0443870158295118	0.058143057605599	0.0489106962045982	0.0481664110170614	0.0473301719836565	0.040455135320907	0.0502012069368476	0.041856332598121	0.0462299584455902	0.0374044766644649	0.0352779337368064	0.0702359226271642	0.0452338247592761	0.0437580989492014	0.063486294663309	0.0616521072191251	0.0481486924068359	0.0646428243152618	0.0486966162389647	0.0408262337736767	0.0548637072551692	0.054439583139271	0.0446243592386277	0.0536410603755975
0.0329597495642807	0.0341883089251472	0.0234330843744694	0.023899085228004	0.0207226875489706	0.0200618368773749	0.0219459976399549	0.00898699974931751	0.0302959194804112	0.0141747595492577	0.0263603521987235	0.0172719470733094	0.0195575088770247	0.0182139292764325	0.0189650228210871	0.0220830403455367	0.0256610141800514	0.0237680706446309	0.0282181056507342	0.0277066197921745	0.0171873741369704	0.0111284512636762	0.0500600092707952	0.0176909702008963	0.0316421294885869	0.0504700326179479	0.0362301521749413	0.0510003499380504	0.0501266624660499	0.0248262107383145	0.02816597163089	0.0350158922832847	0.0405074465235022	0.0211691535454366	0.024280075622199	0.0417310072861859	0.0322028355074857	0.0572557473007778	0.0303353532192721	0.0324097794422521	0.0584795830043499	0.0309642353817872	0.0519339609414622	0.0226766412870006	0.038556310398778	0.03806624587684	0.0315579407404618	0.0484848620973155	0.042191309425323	0.0302821649767846
0.0319112579209297	0.00434970901958395	0.00952817667243686	0.0164523155748558	0.0366723812185732	0.0176757945371205	0.0195985674601624	0.0162182411452175	0.0190867539298357	0.016337551560186	0.0568231645693796	0.0449417345686167	0.0289096336791899	0.0363281282435209	0.0208377997720958	0.0581487302408409	0.0555642804845084	0.0794217917527306	0.030918550436241	0.0482971276010106	0.0670970828219314	0.0335816840152977	0.0559277631494568	0.0540552891830957	0.08792386317554	0.0759744946268055	0.0449629538212616	0.088627893923934	0.057114547449613	0.088634424990305	0.0788671646033056	0.0916012507189736	0.0996160317177612	0.0908886976729934	0.0902322701169338	0.0820578416273948	0.0890282796714534	0.0882124203637498	0.0528754157677549	0.0746623936683716	0.0685941770681618	0.0981029583425454	0.0644398970603337	0.0685004271368092	0.0749186362003507	0.065016279672582	0.106049638221173	0.088419717317388	0.0425857461445488	0.0908859792372338
0.00958645298910916	0.019152133264215	0.0455717192690042	0.0317595165229201	0.0132546153215646	0.0167182387291456	0.00449618198395599	0.0269466842773132	0.0241610094110739	0.0167541245427984	0.00471949443783614	0.0171556385498063	0.0149230278094502	0.010026235441286	0.0198101259028836	0.0142246217239435	0.00513104288580606	0.00971025785897707	0.0237674374978372	0.0344167299307953	0.0205566897626356	0.0370482071053975	0.0292157347356637	0.0519165558344595	0.062467449022596	0.0239667266632748	0.017581419458853	0.0359595449575214	0.050106983045849	0.0506138373331582	0.0625507587939843	0.0383158218681226	0.0398011129675968	0.0473278692826428	0.04751545797449	0.0349007107478458	0.0589143972488109	0.0466468973948013	0.0341076490410321	0.0115549957500788	0.035154729386803	0.0390536732574226	0.0271512902174603	0.0694467149675234	0.0270269963076409	0.0742653013015822	0.0473960797539986	0.0526952840274583	0.0767697459544872	0.056219784913243
0.0397354280268692	0.0248118970370022	0.01373533411155	0.00979207077143185	0.0469033685931629	0.0162507286800407	0.0125121682234563	0.0271988015949937	0.0158709248594033	0.012633452058338	0.0204659955555013	0.0265104559011968	0.0296547469519418	0.0134255775246703	0.0494671238168877	0.063027981922846	0.0443247465790955	0.0269831727494415	0.0428537197388896	0.0218678035330685	0.0389337460017381	0.0385475006920466	0.0523739512147682	0.071103502365958	0.0484691593921877	0.0399363777669931	0.0664925892432849	0.0216204863819875	0.0257272608643172	0.0279628062608208	0.032355608306612	0.0226696541318345	0.0706621979782472	0.0340050705328441	0.0617902570797324	0.0459108170731223	0.0679644049843482	0.0461469817247564	0.0416172637296824	0.0658840025074989	0.074178790682123	0.0200825950561463	0.047232071872753	0.0288159649237044	0.0604046294643482	0.0608998907690753	0.0480236512309137	0.0342435935347644	0.0513582800261467	0.0542139106145222
0.0311542442939	0.0167904482263054	0.00675767458258068	0.0108611298410065	0.0156579545891952	0.0296164390079513	0.0120954416805223	0.0263142092988918	0.00646591368474162	0.00581209643095312	0.0349974731439983	0.00556190396627675	0.0168996725820868	0.0211593016608882	0.0295001921783253	0.0307039003776556	0.0124765793588557	0.0234021904342072	0.0210013479575122	0.0142007941986531	0.0247885119154216	0.00673751906007939	0.0419411542615649	0.0301310893453967	0.0433519662423309	0.0183969882301878	0.0189983619694383	0.0186423112463584	0.0376483434854733	0.0483156932327656	0.0429055529774823	0.018003068337779	0.0391062014243973	0.0525145706680727	0.0154245838226832	0.0281701035819775	0.0593480702605746	0.0111003846509662	0.0236296301214069	0.0394792841648776	0.0442947262213968	0.0386956127726313	0.018827010360122	0.0325576011207826	0.0554590140674963	0.021841376220816	0.041790815494886	0.0305104587991813	0.0392740849605284	0.0248225833497615
0.0159606541280626	0.0054495336428615	0.0189558506474386	0.00885487908240338	0.0373123461871805	0.022616321109168	0.0197546611853813	0.0167301857729203	0.0202055655426915	0.0137361993873695	0.00617018449680275	0.0235150469505984	0.00759375438183413	0.0550234658082259	0.0332505166711767	0.0356414512522596	0.036115344641526	0.0215337974703233	0.0514968748053171	0.0343241625063584	0.0509280708286108	0.0537058826920478	0.0433242781719742	0.0384278374170509	0.0493479184369402	0.0535515471344059	0.0608089287797935	0.0660369623565243	0.0779532419946483	0.0793601556751756	0.0674632047433933	0.0370125538815278	0.0416170143803918	0.0298631003205176	0.0403250288345253	0.0593030920185786	0.0458610213791189	0.0530899307426653	0.0448355752106719	0.0782430126274621	0.0564446137446373	0.0750790927833908	0.0719540012038942	0.0370148145339687	0.0631774194717606	0.0857914859541971	0.0431957691713957	0.0649293079234339	0.0732386998543427	0.0566064666279437
0.0193312103137341	0.0168478341577694	0.022168155395572	0.00781117737911219	0.0271947152228899	0.0210768466006933	0.0397564799406436	0.0329709543228885	0.0255482609612253	0.0396306299386182	0.0298120593778088	0.0162734540482581	0.0253721236533681	0.0441715465986417	0.0195381659629026	0.0450029461926661	0.0664684413418761	0.0371733016822047	0.0539133765885174	0.0412083046967101	0.0718277980583597	0.0632543244446749	0.0541660552042698	0.0586590982621196	0.0579048517945923	0.0655718571283702	0.0781208802224482	0.080038643383858	0.0375121806919629	0.0649790812586635	0.0663179383423799	0.0623324539893409	0.0764829137650299	0.0548876968451219	0.0581356601576636	0.0610833620304908	0.0724480513092278	0.0666524143730173	0.082081561702958	0.069656342279529	0.0860530607235286	0.0840998961627427	0.0444117606670001	0.0670826255831546	0.0759752280753543	0.0768261541937985	0.0516361503790068	0.0549916167692977	0.0674591605173241	0.0408237161542185
0.036229271437992	0.0317799281151614	0.0309764763575475	0.0189520696277358	0.0275745671381619	0.0587576759328558	0.0234587265614526	0.0356462966905708	0.0445651317056429	0.0448825150463296	0.0542567905205938	0.0548627184978187	0.0607299674113662	0.0669812741956012	0.0391784074626433	0.0509914540064607	0.0637644818816785	0.051651594807179	0.0495256421021792	0.0609609964771082	0.0673350429358533	0.0471597799386776	0.0726691913878536	0.0766341760931375	0.0843339433962052	0.0663615146840735	0.0770452782810342	0.0784559426421689	0.0631270272348968	0.120094335542926	0.0805729268467889	0.0885228147923376	0.106276493028673	0.0910111663388757	0.0929090550311136	0.0976739834139266	0.0861274054184178	0.06606262100179	0.102540661299408	0.0959127384182956	0.0894724804747459	0.0871592725613546	0.100587378032865	0.0866697274665382	0.0851295902212574	0.0872437275349718	0.0705713785505059	0.0681448992411743	0.104509652220338	0.08474818992417
0.035072791287347	0.050164352059025	0.0381619469194432	0.0311422729636438	0.0492691686133154	0.0438668220355931	0.0254694501386504	0.0315073632367547	0.0533048144937697	0.035253097538788	0.0483665067759839	0.0529722911791024	0.0661228476859202	0.0342730126614455	0.047696444434705	0.0447918385016195	0.0428476156398521	0.0456263166062592	0.0676376597829848	0.0574565293358666	0.0744240383620843	0.0739336937935776	0.070576671567948	0.0850494807635679	0.0649252704663238	0.0766480951003539	0.0790301837448275	0.0814653326476299	0.0740357775378398	0.0943375363411914	0.0700046805576349	0.0634033652573718	0.0812652258273193	0.0761423582064018	0.0908856759985428	0.0939183428836801	0.054507658926882	0.103189147716766	0.0591536186578978	0.0738190749638581	0.0793437294152991	0.0928285798417061	0.085873630514279	0.0559381226936085	0.0563299257237474	0.0692764188894253	0.0913433201504051	0.0810242405048495	0.066713940528065	0.0931611107780779
0.0292967270113894	0.0439239990698764	0.0222538683939323	0.0505570946702538	0.0311771182537097	0.013096869394082	0.0303578731209319	0.0315329526590914	0.0317457358446973	0.032343420617376	0.0302083101331753	0.0478859119772194	0.0431164300421232	0.0355289405582168	0.0722736595454028	0.0373720887590329	0.0716161899255671	0.0737243724405878	0.0619540399221649	0.0798666008928013	0.0809687686503908	0.0724742513150595	0.0803764234381805	0.04278472812358	0.0845484718837406	0.0975673814269817	0.0980885564385087	0.0722056109458566	0.0695915756560929	0.0838532864804998	0.0913174576545769	0.10627230847433	0.120470635052016	0.0757458806267542	0.0747747972630304	0.0636880824164308	0.0898702075577374	0.0556267290315843	0.0754481306295981	0.10443233159071	0.094973687277048	0.068730871644216	0.0744079017820043	0.0661058828457897	0.0806008523427027	0.0848581433937474	0.0747619460079029	0.0638914997092108	0.0800836106311054	0.065742408811443
0.0208055867344567	0.0359076446904917	0.0303581416428147	0.0302811047117324	0.00511250875098997	0.03137081585853	0.0260323832243804	0.025779867598136	0.0190356491710834	0.0398353067423172	0.0377831456693616	0.0246729962715861	0.0286226377957815	0.0200471795983774	0.0314986910096039	0.0340568560429424	0.0311763987200093	0.0500513194346732	0.0369841908976376	0.0465589087723005	0.0577058842897091	0.0437778852324868	0.0571529944606667	0.00671405072596037	0.0405631245103298	0.0518520443793193	0.0393352096771785	0.0295793143276023	0.0477216867090971	0.0488274691314551	0.0544706369084318	0.0725574600073595	0.0554183142213511	0.0416956255547901	0.049306496270887	0.0582156266943241	0.0711949591123863	0.0776590180520492	0.0679217600820893	0.0599708461844662	0.063173908249739	0.0721792791520856	0.0495369936935872	0.0460645202952799	0.0618260647917412	0.0551267569967706	0.0880802380841793	0.0801504339906349	0.047625421719864	0.0523361143667525
0.0133094608864007	0.0274350443830964	0.0401001332395916	0.0225981644081505	0.0474147033232657	0.0373343167238427	0.0252011264946658	0.0132515416398474	0.0401054960223783	0.0288910701019744	0.0172864013865825	0.0121250434494984	0.0239282333161686	0.0360279379821285	0.0485008150451206	0.0339376415147298	0.0517548922406298	0.0391021758361987	0.0510386233473837	0.0350410191761598	0.0377103192942869	0.058858478551089	0.0560301651388152	0.0713865267678432	0.0665923528727436	0.0718747188563149	0.0457293346733068	0.0449146835985041	0.0434621509202041	0.0407422276425832	0.0505803606353296	0.0488910295665708	0.0718442504130494	0.0449416103214649	0.0737600216205242	0.0410983246508419	0.0454332593132632	0.0577781564026363	0.0454300295244922	0.0575014431531265	0.0755473845705151	0.0567306000898087	0.0335712369390018	0.061530224957064	0.0734845495875616	0.0566513510881338	0.0563468740321901	0.0536145860594689	0.0438175690570831	0.0677548162687923
0.047797561614096	0.0135928376488954	0.00455275810111893	0.0160395285106517	0.00790853133417071	0.00939209172788469	0.0110721503687741	0.00792868298030543	0.0140871982551548	0.0151012872555753	0.0116793232944732	0.0276662812124976	0.0473892103020863	0.0314291601667808	0.030916402195697	0.0196839182678811	0.0294554463767257	0.0434148561425035	0.0180247814883614	0.0438538215936228	0.0409117555132781	0.0671332335934521	0.0515868509879599	0.0430087606934134	0.0527825355639886	0.0536849747114412	0.0579992820698498	0.0573839495154847	0.0384319463211753	0.0693890542523891	0.0617644936265691	0.0746067797416169	0.0476392500802703	0.0605609352042527	0.0524118452301037	0.0836906965425644	0.0548927664004144	0.084987193320105	0.0579066207135324	0.0503816592387547	0.0879225549729715	0.0573575474281199	0.0767905150587719	0.065713787684578	0.0848305774783021	0.0637633701794102	0.0440912979149947	0.0739825723609354	0.0444009738986252	0.0498376990083991
0.046963427087389	0.032431905876937	0.0409743784346718	0.0263593048747079	0.0614961692460173	0.0788550601303683	0.046712226026138	0.0524919591964579	0.0560585515524369	0.0611319531727566	0.0684566012362066	0.109173065222213	0.0318702292018821	0.0594043420393442	0.0642333878599175	0.0486700289585996	0.0921501626742695	0.0628669762420335	0.0744882469478944	0.10285301150329	0.0848790668969682	0.0669787532098465	0.105140933405448	0.0979147715712119	0.114032636727223	0.0953685951779033	0.0824678105724682	0.0984313443149945	0.0881497629215417	0.0857517275052794	0.0866722780262536	0.10277060496821	0.068626843658572	0.083560613573954	0.102876089930434	0.10883241197935	0.0926248919344541	0.131120381865329	0.120619982795988	0.087010911904628	0.0845401592403941	0.100427881506395	0.118976189602044	0.0907774558191659	0.109317898691996	0.110849592032123	0.0700767313052664	0.122364831415753	0.088924205153972	0.095473148295706
0.0281127992539857	0.0251084177738209	0.0180686476635774	0.00456653842405175	0.0203256522835499	0.0186640497988142	0.0137341578357759	0.010178977563202	0.00957249044187206	0.0187090838033968	0.0202296450846598	0.0105369600856357	0.0191179777045789	0.0239049277189871	0.0260961609840566	0.0245221676228686	0.00639049080233631	0.0364869349932987	0.0258225430903544	0.0276501205459434	0.0387873528040907	0.0690261846856492	0.0417595327783608	0.0464724662737125	0.0659521266320139	0.0501239540980009	0.038207393078284	0.0394201528690352	0.0457982788585098	0.0473792279113136	0.0346283586906815	0.0500823758522157	0.066895531879113	0.0487588867516191	0.0681239539946498	0.0772298105946745	0.0648997987866254	0.0803153342638215	0.0564892083169516	0.0385581311054256	0.0363108882987633	0.0555193722332863	0.0331357116362445	0.046060484701832	0.0458510992365033	0.0624504934578119	0.056057917264022	0.0375693603103217	0.0269850280949909	0.0499439442276601
0.0296188250228268	0.0509507591587584	0.0256172517520669	0.0275075447044375	0.0294060931412947	0.0290424627467819	0.0466529258611901	0.00676726088455418	0.00998966314030283	0.0112567360665483	0.030284438263857	0.0446659306045671	0.0372533101019762	0.0361749281787884	0.0278883956151721	0.0481426810162476	0.0410105369658214	0.019994580560981	0.0399441749075534	0.0547787947920114	0.0700824726821784	0.0432515393380456	0.059969178753264	0.0654126181639642	0.0646972486143654	0.077950299160129	0.0793261970821829	0.0908597964151065	0.0823430621887277	0.0877505896448083	0.0707030712372339	0.0623704911896623	0.0919772334750345	0.0644548921887214	0.0796117490101303	0.0753504551179395	0.0890617203343193	0.0781704174297067	0.0830963060705107	0.0805304069885413	0.0818944238163466	0.0818262329918204	0.0603725310096269	0.0758367379585976	0.0948858469987732	0.0792618413493126	0.0435370250323568	0.0609949775671571	0.0656665952565138	0.0662656740634493
0.02789371523637	0.0106844827244607	0.0432786568177757	0.0143879458877014	0.0169595812833921	0.0239036357286439	0.0309772745110963	0.0258299907518555	0.00990053625686129	0.0134732878477861	0.0262017954511385	0.0105028475892494	0.00850335927733479	0.0221245375639266	0.0416587141352653	0.0314418566002709	0.0396477416461442	0.0243888815056885	0.0296761042410172	0.0271373635747985	0.0256288261427518	0.0474583146706411	0.0193260750515204	0.0526267273508114	0.0291474675532627	0.0509469757337273	0.0325484546875683	0.0533085218073443	0.0404065028834333	0.0529210451157522	0.0563856486353363	0.0570004322543095	0.0532333151752594	0.0544984521320569	0.0862891445328252	0.0569440384457136	0.0291397705079694	0.0554934319391638	0.0470815033534062	0.0392346903386942	0.0488685010833586	0.0460666135461901	0.0574344736328984	0.0432386669223798	0.0672200078966627	0.0599539066686464	0.0396999422664882	0.0484069738387869	0.0568183348131408	0.0648069850065516
0.0534212059448053	0.0240725149421097	0.0452135103378017	0.0307096328107843	0.0356627195378339	0.0357912585421916	0.0170286454236567	0.0149575163946538	0.0153149693165531	0.0418748475383675	0.0278238190120354	0.0133903405365015	0.0268202354223914	0.0700366429769881	0.0348617964073913	0.0527450002950291	0.0310082886918579	0.0521343701388774	0.064487085419911	0.0591226600171941	0.0575592014903134	0.0855261307026599	0.0793569459642116	0.0554507306977764	0.0671134635100231	0.0748141380423573	0.0755398757244861	0.0602244849974152	0.0762318010129926	0.0668637519149649	0.078240250040915	0.0938823790606341	0.0819706253143362	0.0846934116816916	0.0732462981520957	0.0970841735279798	0.0575837402545128	0.0481759531431749	0.0613651188849945	0.0784881386080273	0.0832655479175517	0.0628128091888233	0.0591055212341199	0.0598821871382175	0.0502749726195132	0.0552638905692677	0.0876827098608976	0.0542239127895236	0.0757228693850709	0.0987799417959441
0.00309151351706862	0.0157439218773306	0.019231778865996	0.0235186949525904	0.0311709919486962	0.029098940003873	0.0412717982531413	0.0252708247803828	0.0185866263217031	0.0310290192094713	0.0455408266973987	0.0476878461898312	0.0848796604067959	0.0472188270063309	0.0557919942600685	0.0703914652957776	0.0815420980459566	0.0749124920499072	0.0770368709816618	0.083453605623055	0.0810066971836885	0.0796644977299857	0.102580266679964	0.0787804702532666	0.0890510870939625	0.104363110959719	0.0915006958947537	0.090186098847874	0.0827566189884933	0.0997688737764444	0.0899585810709277	0.100723726985636	0.0848826620268928	0.115828421225621	0.0797329827247627	0.123914217470166	0.0715973067687165	0.0861222675910767	0.0828102212349641	0.102755836004154	0.0981421499583415	0.0994808919502524	0.0972601330134054	0.113682342578795	0.0965545775210373	0.105255185890834	0.090204059017399	0.0598760646918115	0.116742094665849	0.109600462905329
0.00769324764736987	0.0383372425735314	0.0218731626092858	0.0285312074582871	0.0420579689745915	0.0371784251117674	0.0571657062544547	0.0536611825939804	0.0696293666460761	0.0302243818330648	0.0326459895727301	0.0572937736007369	0.025366180060494	0.07387278513497	0.0791283202446918	0.0395309218092698	0.0796810322463414	0.0435920580054971	0.0730723231671397	0.0820696435199451	0.111254984991669	0.0912679400185328	0.0927147465262096	0.0774651468193775	0.0717565185408718	0.0858191779393694	0.0899367856031391	0.0927274384379965	0.0855848993756715	0.0806154555827014	0.0824679127362212	0.0947510574574453	0.107380240146905	0.117053945637002	0.0637663511931452	0.0809913970844053	0.0901009280348077	0.0706514874954236	0.102081588979025	0.0864361396850439	0.0772878294041623	0.0741312343727367	0.0819394393669232	0.075112431557623	0.0882445634961808	0.0605697802073939	0.0719376274949571	0.0731939413846215	0.0892757692364761	0.0670585544192301
0.0513302748120999	0.0228434534848324	0.0360802409552296	0.0384712450233392	0.0265203850544331	0.0245447162230183	0.0262070973531097	0.0260210414469713	0.012217794287157	0.043185320515769	0.0316827085325033	0.0414281817599421	0.059230639066413	0.0360054833347714	0.055215431714548	0.0367588053069696	0.0554874646744722	0.0584099348052407	0.0770762904251658	0.0767434349285801	0.0762159166196269	0.0803941916593388	0.079800808953764	0.0942872630664964	0.0821103947412534	0.056483685558602	0.0758399878434497	0.0831574519240246	0.0685390817109713	0.102656289647459	0.0719454552615035	0.0846918040388483	0.0932814408291639	0.089534757995597	0.0984442867349008	0.0976087336986874	0.076879132800042	0.0687365088609262	0.0683443555074243	0.07285303138982	0.0987138347478427	0.0935465023342462	0.0781340344789115	0.0894218632954529	0.0387748807454667	0.0649917933584641	0.0730669565850051	0.0501439922545746	0.101273421305869	0.0896025112840189
0.00571565786071123	0.0176597731139446	0.0342082164476376	0.060763255880338	0.0260488884066288	0.0237642568063258	0.0229938319958954	0.0110435407343734	0.0354499188339057	0.0417945728388374	0.0248783690120896	0.0286166383105371	0.0476001743428372	0.0205061527278936	0.0436716861451719	0.0491047248509642	0.0521206454806778	0.0403709769150574	0.0591357422825181	0.0644865438381691	0.0512772788444648	0.0607330341497121	0.0717910600089767	0.0662897075039451	0.074284267942273	0.0780633872893317	0.0989821921222585	0.0902224368155289	0.0849691524568093	0.064759503409004	0.0446759708627177	0.0548239664974307	0.0645953957098027	0.0828227353058205	0.0855984194212048	0.0722836951279478	0.0996477105050718	0.099524306676309	0.112663428828221	0.0894457815470914	0.0685199925114364	0.0901376413624502	0.063839062002494	0.078482807085068	0.0950579877368599	0.0769075290899565	0.0906950610378537	0.0834982943956468	0.068101929549852	0.0623981202649607
0.0220333228455106	0.0176425916612255	0.0152088882629644	0.0390161631611559	0.0314716953297346	0.0288103863356714	0.0340965125692397	0.0540002957868797	0.0365398988284492	0.0409126839259722	0.0417334902162769	0.0400159820877222	0.0485728418486637	0.0482343080813253	0.0493850429529934	0.0684972403871171	0.061114693271521	0.0968234080649804	0.0926692838547941	0.0832568224345519	0.115641135610614	0.134133009091843	0.10450752065219	0.093056725901154	0.102751628341219	0.107849701765582	0.0982084880924913	0.107674744496636	0.0905827790901168	0.0867271100988947	0.114882513019737	0.120916790989409	0.104297752701855	0.099719537406575	0.103641682894515	0.120616250999515	0.096972463163792	0.0959867706921292	0.0695621330054937	0.121443389278463	0.0971648811451159	0.104965366384439	0.0999537094052642	0.061659982501089	0.0888331074236318	0.084096225705786	0.127287905622525	0.104636805339101	0.0919488232858415	0.111272542419537
0.0433717188762781	0.0169894248332602	0.0554069997671504	0.0215910835396767	0.0246336667579071	0.0351799901451095	0.0188596278180801	0.0191295059725103	0.0230178070329911	0.0262658561693028	0.0292588541429172	0.0090660099758397	0.0307965642385221	0.0284953022132596	0.0416007672772522	0.071305679418378	0.0638123141987759	0.0553082869772776	0.0504628126225025	0.0779933628348182	0.0494287722824692	0.0761708330761979	0.0823446633982707	0.0836751749240132	0.0754788046662797	0.0448947386631006	0.0860016355460877	0.0770577405989106	0.0771572041389118	0.0790826475506132	0.0785903628717071	0.0585229241104322	0.0657136006927105	0.0609283156353596	0.0494555248410054	0.0765463497130654	0.0947132107629385	0.064562454277415	0.102587946202008	0.0740875548764946	0.0737928330888068	0.0409576799677338	0.0840678100288434	0.0553557514839145	0.0800659159276917	0.0606160905853355	0.0549839451016322	0.0777095362546708	0.0860771269715114	0.0761308445139616
0.0428101280416007	0.0465268537476427	0.00813234840841346	0.0111780933845739	0.0550480007711134	0.0252107966898014	0.0338097185951273	0.0604187117848635	0.049827524403471	0.0592158751742132	0.0625885197969795	0.0751725620274878	0.0959171605300532	0.097365172977424	0.106518107882525	0.137924184300697	0.110041741504955	0.115665611395472	0.12281697012816	0.143240796601097	0.127474796317655	0.142442264720425	0.141663872854513	0.139303695184446	0.146389620756775	0.13634554780154	0.137786304343788	0.148252759383461	0.127218816136289	0.11062832924878	0.155176890786128	0.163785395862784	0.142471316833763	0.145441450413775	0.138643989888735	0.146263671861538	0.141786901619517	0.157186801109783	0.126637696416903	0.136654715480302	0.122498363419184	0.150793133956394	0.130530488960752	0.0953271704763133	0.135663633003692	0.152235243250091	0.107974319972754	0.109722433645605	0.140057136720556	0.152870118961986
0.0470470661464219	0.033156347944474	0.0325353972000113	0.0222333412941175	0.0115391601733038	0.0267177609123912	0.00697015894810466	0.0290007675802296	0.0112776955498064	0.00489750652040536	0.00939678561743626	0.0468750732721273	0.0158528582151642	0.0613087188072431	0.0433519523698126	0.0484933716522269	0.0629607100799546	0.0745167377466258	0.0827108732914385	0.0958403187429779	0.0899242249088642	0.0738586391642988	0.0878168988375523	0.112111910221038	0.063708954515017	0.112328257755836	0.097385577819076	0.0582061330825378	0.0986494307924886	0.0835993197389211	0.0781896011529411	0.0630745080678478	0.0954404474396663	0.0957623170072534	0.107526793705459	0.0652919427328442	0.115748498192467	0.086744783407277	0.0917727808024378	0.117834590087344	0.087483784584676	0.0867053486373636	0.11541877662647	0.0963061767749738	0.0801253701599593	0.0930457963724297	0.0909788801549486	0.0820598849317741	0.0880575696598437	0.088217159937935
0.0526431920685534	0.04464194096478	0.0159641204431845	0.00740290015626477	0.0278886939012514	0.0129640955187743	0.020723114709031	0.0237679579758506	0.0445153056973666	0.0442611179780369	0.0411902395800571	0.055975593550561	0.073707766228308	0.0675769719481726	0.0540779616065482	0.0774143316373732	0.0822198537421473	0.094704377026799	0.110288987142119	0.106224875462297	0.0946298079572584	0.0988202791286859	0.0992249634639066	0.0894105596533994	0.110304132863363	0.111831067728693	0.116942958321365	0.102811704967737	0.0938048506902095	0.0904947625767508	0.116816438904189	0.110348109648335	0.102548974484761	0.092878643093314	0.063730639326375	0.128652653071191	0.123483851490154	0.104930471203769	0.120539984754023	0.105060259534965	0.0605288320523773	0.116871569757905	0.106349152186191	0.128598147724743	0.0941794602538706	0.106445944468388	0.115418862422443	0.117821195582554	0.122678712056202	0.134621940619233
0.0764037110576509	0.0737771226092811	0.0533493396380396	0.0356878318926693	0.0417962588350034	0.0216815850860817	0.0187014132726326	0.0193752643863278	0.004981788681101	0.01798136101387	0.0307527240177923	0.045036040329676	0.0626166103750275	0.0581338277861737	0.0448013538448126	0.0895161255264425	0.0794842018208682	0.0951765813482776	0.0923301698966449	0.0965731690286541	0.0857799443321369	0.0933899972752569	0.0740569520928765	0.0976304269945231	0.069535607758095	0.108675034442102	0.0976916659487006	0.0802361403621099	0.0605538689079608	0.0895714397382185	0.0726335581062152	0.0710962426830596	0.0674302704015415	0.0949261169108439	0.0809771725998445	0.0877918151848986	0.0808663176412096	0.0882812776979547	0.0639996586194411	0.119029096854174	0.097236237613512	0.0827012675860352	0.0884332531110424	0.057956578548604	0.0401295513095088	0.090567118462259	0.091871752122807	0.0838033511662374	0.0440179822336122	0.073292794253949
0.0851351957028032	0.0613971860048691	0.118157897668045	0.0787989002901214	0.0510083091798709	0.0140222012366557	0.0396275827411287	0.0412624169598804	0.0181974549020677	0.0436813708975863	0.0349416891463231	0.0470183550973452	0.0318354774608345	0.0616799302370763	0.0382777944030217	0.0991289836866499	0.0832347943644033	0.0851780002811642	0.119595183962785	0.156842811826145	0.067791864140362	0.0912953563821709	0.077368222768598	0.068200459531619	0.0767678917961702	0.0857126937193552	0.064859113458225	0.0627606262263252	0.0504776907633719	0.0692088897448391	0.0786615607018078	0.0458726398938638	0.0870351706439902	0.0359764627928608	0.0823160215866012	0.0832203021320861	0.066646540120193	0.0500319139058511	0.0715081380578812	0.0674649395595971	0.0856211469917403	0.0472332914112462	0.0581842866701939	0.0650064143519245	0.0620512253319143	0.0576670059870911	0.0708535802570795	0.0519886428479666	0.0615971710260601	0.0288689973282759
0.0727559982861633	0.0388074188394449	0.220915635756399	0.0962339129333776	0.0313229751937919	0.0160124135743823	0.0225262137932349	0.0546165275291665	0.0569718498165866	0.0746302279615988	0.077634123890945	0.085208237886398	0.0953529293150478	0.0883889458462115	0.0677370127309154	0.144350510346595	0.147333267606466	0.123040728125661	0.171589139060526	0.222442945289374	0.152380156559585	0.137617151873159	0.12831588001894	0.0987226500661525	0.112650390116509	0.125069054043712	0.109299326558916	0.0825789184832751	0.09258213930511	0.0623985956053389	0.0747893854336971	0.0785853559206167	0.0816812685922372	0.113780164868406	0.0999976853022054	0.0680336161948702	0.0743089709710167	0.081569106201174	0.0973929648783576	0.10216288006835	0.0821090758966937	0.10615666914681	0.0950040747641289	0.107138611108052	0.0871221140228639	0.0683847000826976	0.0618078425628562	0.0929169253605713	0.0794998376234977	0.0746157677248136
0.0932192121048025	0.0653241838311984	0.240697983702798	0.166051806130165	0.100376664604241	0.059257211079656	0.0685367331916024	0.112372878076262	0.116821413872415	0.0825806497327019	0.119712912481602	0.114011679587278	0.140383987752318	0.149483814210101	0.0967138236167755	0.199028324232085	0.203296249832061	0.137938726820156	0.190748267938992	0.216166030730015	0.172273576239306	0.114216682077898	0.0977377265155667	0.0805862307704046	0.109810998230124	0.0976184153843449	0.111601270304158	0.0817501874355191	0.0887167615278787	0.0865570405585409	0.0666156396679166	0.0722048566799	0.0748577580414141	0.0839988423022666	0.063417778527454	0.039968209432822	0.061250435395698	0.0490977725566293	0.0580569035039417	0.0714206777841018	0.0677873800343316	0.0610233143856625	0.0755512553364066	0.0473938808550482	0.024755737582405	0.045335081654477	0.0429178723433247	0.0601910973209769	0.0306764373683176	0.0478541917191504
0.151140412023375	0.117880191055835	0.246545272496335	0.320317379907429	0.175040784124565	0.0945296849723768	0.144188619930325	0.171570802440421	0.193325582442392	0.162211889954158	0.211509974829794	0.189052449441667	0.211908835814956	0.20478807466821	0.163805051773784	0.27357056049546	0.356394838666808	0.197457644583668	0.253562576959969	0.17754737042188	0.260621489854016	0.141395719045529	0.116038602224236	0.105101977310553	0.0971986931896731	0.11445628277123	0.149531336725418	0.0669848308355257	0.0484565117579227	0.0419126930758941	0.0483643117829666	0.0861320598193454	0.0855095859831312	0.0568316127385169	0.0386299312076491	0.0494573741420569	0.0403543803307658	0.082431533649196	0.0269177821484107	0.0395426973314087	0.0299050669919481	0.0708319853004118	0.0631657423930171	0.0194285648883378	0.0518498322517672	0.0308770213250847	0.0261461680217905	0.0156592199993806	0.0568280384112535	0.0274632960944767
0.2179140875597	0.148895096483156	0.275827082618314	0.741336215787897	0.225515188317192	0.184498567396606	0.176061306396884	0.262706851330223	0.248059229234814	0.30703847529313	0.401954044203426	0.264221050928051	0.215212546986113	0.272053833462313	0.281382642911037	0.213562379854365	0.385469507949734	0.269468627714267	0.250125018554102	0.17053303261333	0.294374170319153	0.208800620064235	0.225501409237255	0.18361411298721	0.192838084156591	0.150409176488326	0.204462602996856	0.137034739544108	0.152643102967398	0.111564755747412	0.108294965585259	0.0838478380652197	0.0711052907880841	0.0763176847522643	0.0939403259770137	0.0827790975458757	0.109693579439127	0.0659649748992577	0.084980760842276	0.0734360039305986	0.106133844962362	0.107225650927128	0.0491159738229572	0.0579118532379961	0.0618215056124267	0.0589649383082905	0.0804296855313366	0.0798059800047496	0.101009290667556	0.0986511793388325
0.216616715456702	0.276441630199216	0.657106583008038	0.640544688016418	0.353201175363138	0.263394863980713	0.191860545547088	0.483345934741154	0.308836861379411	0.406205641619377	0.391957395636886	0.195024935201681	0.246358092167073	0.436315596912128	0.360211322970614	0.257794944274858	0.395004977763074	0.372510616965973	0.351815861983315	0.397276432070013	0.333522213920434	0.267127856174155	0.249914325929051	0.244826651073494	0.203000253562281	0.183653085058855	0.185413996071166	0.137854860743047	0.171565710007594	0.131014504771329	0.121261059319851	0.0634178106018759	0.128651569832395	0.131440807816491	0.167334449881261	0.141481753331779	0.147831917426515	0.135246772476425	0.117614325116017	0.127524462383911	0.0908001764096007	0.100282402120927	0.117912342560558	0.0665741341225825	0.101000431819989	0.0650553194185326	0.194506947853926	0.145077009846159	0.254863413562265	0.220286227030652
0.340524635464411	0.425185626847992	0.895067562057415	0.640300856846469	0.427854182666396	0.402092435054046	0.479586486767142	0.477005273663195	0.432629993684684	0.446474288962422	0.33027682753242	0.403799767219311	0.35220583992341	0.528548346587339	0.42851799612475	0.421138755956003	0.479067150896845	0.400663167902213	0.428900958058629	0.467649100235914	0.423803463691709	0.304292956048115	0.274983330958897	0.277694278278474	0.21328897722257	0.215433627289261	0.134106860893817	0.125147456387815	0.1124348394375	0.100722118345494	0.10353134768474	0.130073864003225	0.1569193715243	0.153735697396189	0.176755253022005	0.199877924430933	0.126688388177591	0.155321928420006	0.160367972606772	0.17314717942322	0.123527430684075	0.187981775090375	0.206675575448364	0.161720195838646	0.211181708383491	0.150331369520967	0.237833668245793	0.22689203796167	0.387809333532975	0.319913705049112
0.397588997530025	0.71281828723714	0.819610971473205	0.71593082121814	0.633127733902544	0.466449034110695	0.631335674319929	0.43858175213733	0.527679662044028	0.615339148842555	0.53913718088021	0.569667271499645	0.567369147736859	0.512942719068133	0.454244109967416	0.480172145011703	0.525844083671596	0.400428406969336	0.413351691070449	0.377261754268784	0.406224650087818	0.27445546404947	0.310523155725037	0.194463337312564	0.206742681734328	0.183047347862377	0.0678493965910295	0.160760727485916	0.106432168051702	0.0275610000754549	0.0214322169633102	0.0692431284725134	0.168026213406977	0.122552410169822	0.168250151065779	0.141161349684678	0.235695043633912	0.195732898786411	0.185727739099178	0.20633496282725	0.152750779050326	0.218762140798311	0.119902092076741	0.154032482784564	0.266157966833645	0.15426442823271	0.347531579177504	0.237843144694835	0.42593587148918	0.394958247120115
0.498509040503309	0.786735015986959	0.782315905995455	0.790206003436066	0.752547600245812	0.570042846312801	0.626635312344309	0.70609179538843	0.595042842602463	0.659152749815223	0.631980780003079	0.594603231675787	0.540262704117562	0.559288483475728	0.5102663670473	0.435210030024792	0.509415449501803	0.449095940806683	0.391691374433826	0.317923337456632	0.372006498797172	0.307574716899585	0.280914727905284	0.236407790950693	0.239311517670337	0.151758303094468	0.13970118503057	0.123495226602377	0.0481766039274418	0.030327458593598	0.0540854418034844	0.183048614862063	0.160377197302025	0.12765665087131	0.233845091352827	0.24549094266893	0.260344005872649	0.238651673472053	0.306779992388745	0.236392125451521	0.331515242970765	0.261000298983296	0.34297202572293	0.298759774990292	0.286828329019162	0.231374773752909	0.428601237383267	0.340063526381843	0.533778516759686	0.468669720016416
0.566353130060598	0.770132931758576	0.710419224525421	0.807464712260121	0.768442463079058	0.815255965126133	0.595980341381648	0.799341021657321	0.569851678482793	0.634686544278554	0.640188496655704	0.482376186081413	0.50736466266698	0.578199885628915	0.547599337489987	0.392286506188296	0.43885580943687	0.485067733494895	0.311674340252315	0.290101499389179	0.350526437331066	0.296669894629978	0.276899844980725	0.283172581214019	0.212556839329013	0.144420512565153	0.140302768733613	0.0530753683707104	0.0728598834906597	0.075893851782568	0.137960087402567	0.24336990911411	0.210686322854238	0.27493708810685	0.301357316788045	0.342107897197025	0.31354811838021	0.331503501955514	0.340738499985799	0.335544575388073	0.347795034896858	0.407889192638819	0.457135830896138	0.401608876502333	0.470806634070103	0.513055575770065	0.533881482158297	0.43997998755948	0.55376263225578	0.606052958002888
0.694548863553465	0.808748867412654	0.656426465170766	0.779273142369434	0.779510126665466	0.874690287768751	0.635525486904955	0.776734236150886	0.601318604913053	0.602524724676166	0.584998607270795	0.449931121610153	0.503375119952844	0.571108953860977	0.530596505731285	0.382788405247351	0.390064418094666	0.417866596646944	0.296948423659227	0.295979182747993	0.340809773033946	0.29595654086059	0.27992322641366	0.254931046548376	0.236288083376235	0.15970948101601	0.134334329689265	0.0488046424777873	0.0927230803117137	0.137347000755122	0.214127436161431	0.264220477053918	0.269459945225204	0.30604568461068	0.339022780194193	0.312130839686501	0.38833912986977	0.404493232965114	0.404509379396337	0.405883032769307	0.379550130724375	0.483999923079436	0.444945914938277	0.459203257536453	0.534478534621943	0.544131203699181	0.562092835017749	0.529136779126125	0.619563133274027	0.631211648234996
0.768781345951695	0.838615683208131	0.572661842204499	0.676301272697561	0.725737080293359	0.822098633184145	0.657249999911038	0.681619744914611	0.619426151415623	0.548698715184763	0.572232372041184	0.483866602214133	0.535543037159489	0.54113652727626	0.503083391430934	0.403531514012276	0.374675226848267	0.406737809085718	0.293562984688891	0.30668357163813	0.332642769839132	0.284155403196842	0.291408436377707	0.209735497600193	0.250849477767884	0.197709655894597	0.152884450115465	0.123910861532494	0.11913450991168	0.198756117051998	0.250158055798589	0.280499191847998	0.255968395629558	0.330288077225019	0.341610107722195	0.371751864799223	0.366094500320887	0.382389365487078	0.394357882327626	0.449650564819138	0.468189030182041	0.476432896435847	0.504048476950561	0.534429510218747	0.481318966307302	0.599773131337884	0.580885955398373	0.575931637699406	0.548238036207969	0.5970130166707
0.713018690586362	0.746059200345761	0.48077275478806	0.519643460603518	0.615316985502536	0.698543617775683	0.593588402726881	0.532526376083448	0.488756400527144	0.491296652416053	0.417569577056627	0.464341182052432	0.428583560091168	0.39393621846964	0.376237913155705	0.377554102785985	0.294564355260001	0.262657873276721	0.218504448045824	0.214865792573728	0.237007662456238	0.223279121676546	0.260673936547749	0.174173228893285	0.205300203974766	0.177735938029454	0.161143809512573	0.139141062251544	0.132129403911253	0.200336511677025	0.233815118776032	0.272669823872848	0.277780343391537	0.322260456342785	0.322781192690931	0.321656815891751	0.350215328283857	0.365048919907784	0.36362814784887	0.432671526468301	0.443852407887949	0.469479753170677	0.50325657367646	0.499062305928879	0.480989931791716	0.602203521384631	0.556130773922483	0.561243155391752	0.501280687215229	0.567404291442786
0.724352212426469	0.722270220351227	0.474539073908419	0.474950647845068	0.527264595082981	0.62140355118937	0.600922050062849	0.506415111401301	0.493203115735863	0.440406080220181	0.407993993496542	0.457298995852635	0.390647341376977	0.322408766414973	0.349837655643657	0.363869954144879	0.333719573164806	0.251238483963524	0.257592187228146	0.235780576854147	0.231004267480167	0.227374263703965	0.21808045259532	0.190287899835808	0.195674475048448	0.192572518462059	0.163164149793522	0.144998248449754	0.203463642553931	0.22932331573994	0.266139335924812	0.274462207970515	0.296317289518685	0.321093330932924	0.290849382113221	0.29458227161569	0.335576054756188	0.371095778764728	0.339449995101904	0.395936541385068	0.441477961674918	0.458054949105989	0.460247985302011	0.517928282641101	0.455314637473616	0.596505162353797	0.520165156946935	0.498308891539118	0.469113004349232	0.503272882132653
0.665844459381018	0.610635706944378	0.388083355090076	0.345380049219364	0.474936672010753	0.551588861810652	0.565490415041891	0.400937749333076	0.438074096550363	0.383283393967121	0.391033048828214	0.447179255888388	0.431410707152883	0.373732887527242	0.376637515768703	0.321345837550621	0.396423960852747	0.380363217099656	0.335865734539933	0.334077786227155	0.327775170354846	0.262666427534849	0.209556792055865	0.197984988677301	0.210166605943454	0.193613846817561	0.163944760422622	0.176465358679579	0.175597934324983	0.232128441863379	0.249709364326711	0.242096593623935	0.253262862853483	0.267259566973775	0.26605126017811	0.280488902220092	0.294546741952435	0.314778670482713	0.321222199435466	0.340860201118873	0.400839506301251	0.398977794866602	0.419073621148582	0.457545998855995	0.419232413142491	0.467626260202308	0.437228164807351	0.46004670616037	0.387138922392531	0.430460178625677
0.63073672257591	0.563653383140419	0.336181954880456	0.312091370332332	0.426186339885384	0.480607791755606	0.49854442844555	0.343199382388838	0.38628115040465	0.349735058378096	0.343033521322348	0.410438271377454	0.384607907749461	0.36884211967026	0.407370547200428	0.341046608134797	0.400831563030714	0.411838368090234	0.388750483050198	0.409132004430807	0.337431852076717	0.305571949771713	0.254893598108011	0.22079564087333	0.175108924517293	0.186824990721942	0.111639311798728	0.188299073293338	0.189264157026496	0.243954245584802	0.262848557698292	0.266203767322066	0.275544108680015	0.271281457537013	0.276401872582036	0.260483554895338	0.291781455176052	0.307243787769818	0.32458391140211	0.326059369586666	0.383315272977289	0.339060165103365	0.368137177219202	0.426516105162584	0.36269125834401	0.444821670832565	0.387217499751721	0.385529423201805	0.367040540936093	0.378605893363746
0.526274867213598	0.459188277568679	0.266777313064718	0.31649093217109	0.360853968603714	0.377263854148062	0.397354436083064	0.3024447695618	0.314101792585222	0.308598702085492	0.253922343587168	0.360109992043112	0.374547357844372	0.367021835004132	0.365419458237913	0.37340007528217	0.382466586118709	0.355752036846814	0.339024358964367	0.369581692896185	0.340113622034902	0.303848917129783	0.286663252945601	0.216061227478171	0.209794039124891	0.134537269667091	0.124942211678945	0.136909393116826	0.144601443331533	0.207720331238023	0.210607355205112	0.247414848357445	0.241195080998013	0.245921920840355	0.268655138322776	0.288076964528973	0.266581451643521	0.290053154426736	0.289284239456819	0.292040181954093	0.330845967693237	0.337725964955069	0.344030513123764	0.363365758539747	0.346672957456924	0.354977818324089	0.340739237273564	0.338145314377976	0.309634459422365	0.337017534166102
0.424796856316433	0.350886322440602	0.261601201454619	0.256611548344057	0.30632748310765	0.309204721420372	0.330914167613733	0.27985891300634	0.24880185105678	0.267153671974259	0.253716760581716	0.333905265776657	0.339204497913221	0.311857612543994	0.267029974997883	0.348147869727218	0.30075753503427	0.26052134672464	0.275885834028226	0.262604731494027	0.301797394939536	0.241374612046479	0.277499509748126	0.221747803988229	0.189522688381619	0.137426775344771	0.11111954531418	0.0960181798697544	0.111572830883477	0.176426154668914	0.183271744596445	0.220889592145561	0.233704508704154	0.245181944095018	0.239835231104627	0.239600805895435	0.276262208915317	0.248925339526827	0.266229582378912	0.266358860514176	0.300864284448907	0.287774968652418	0.293619761798572	0.301789255707572	0.255632890971291	0.303740235485933	0.278926486954986	0.312036749391734	0.304772737139824	0.292939657282673
0.405919433587619	0.28774764489102	0.257148738807815	0.24013155534292	0.288293777443114	0.336150071629682	0.307359181149823	0.245343243558	0.273481496555105	0.255876902277892	0.262057550133573	0.310534473733433	0.300400970397517	0.273286652178861	0.248955599523007	0.343539568293989	0.24649283671004	0.257961347430385	0.253043870219553	0.197725878230494	0.254433098718406	0.286487975076407	0.271675899373684	0.285623221075336	0.265443974779557	0.246117022926331	0.174655774981133	0.144818257702542	0.10247710937577	0.112489924307031	0.152954937083424	0.148925008224485	0.178918894789385	0.201752222519456	0.204503326443215	0.218467422164002	0.238897202143516	0.250593869166012	0.237050223195445	0.260960227161478	0.280087040414324	0.267900474752286	0.25163906821398	0.276982815591455	0.263064375349932	0.266396682716771	0.27766040760247	0.247304243199687	0.245963122376059	0.265622051329328
0.354558031191189	0.325659709278812	0.266538533273972	0.222104571228963	0.256274436598054	0.283742681324911	0.271605158043234	0.220850875167056	0.230558825648141	0.225058373899161	0.203638692527731	0.248436577272551	0.195612934080337	0.18321925627436	0.179305139476173	0.209337919052665	0.161067360480706	0.212728660535309	0.17138078029371	0.1094032340562	0.179803113017529	0.238570388057613	0.253870720185001	0.289511503625158	0.247027286290725	0.2152464306905	0.194279466117575	0.120374030254249	0.110755503238794	0.107359202893794	0.125055402673825	0.133188943298558	0.164387930214478	0.170747750317361	0.168472210273653	0.203318559424097	0.210909885957415	0.241332048721362	0.230825592046723	0.231250691926576	0.230026114274923	0.233402166583539	0.239353345787896	0.230419473624128	0.223050709939175	0.254198948484548	0.241844437641886	0.250436349747276	0.257027165476064	0.250185446329715
0.306705056524098	0.368335984367167	0.194705812423667	0.25546744920794	0.255689683276975	0.244024986440923	0.239402028561893	0.197002976377177	0.199942543975548	0.189731347825972	0.1642820777312	0.174817364066795	0.170947412093734	0.120743508227033	0.154822093667367	0.136225528947331	0.112091962390088	0.16484008668005	0.127572352115731	0.113038782879196	0.112549956576584	0.202556747510667	0.20867535326362	0.23839736677711	0.228921613115429	0.199450266332205	0.220489021549509	0.167747733474882	0.13482387959083	0.0780185732345792	0.0739771526475337	0.05658643758355	0.075844583360033	0.117707045631981	0.120168215123676	0.170648736862978	0.176805133275394	0.186479985169589	0.225529452096084	0.198828870892786	0.232990568415333	0.214909832153138	0.231949357209758	0.232528213408287	0.198093172056611	0.234173303467368	0.213229557496938	0.2020054953428	0.185162257599842	0.189784359113976
0.282042487588608	0.31644651060906	0.23711830677822	0.232483536094967	0.225433819363688	0.239319140330534	0.200718416932746	0.174765191424077	0.168482858927776	0.15220215793756	0.144598406288512	0.163921670479776	0.150293454964221	0.107974005120087	0.156210548683197	0.109425614338668	0.114155430107012	0.136595328414117	0.119476292503887	0.128329154767557	0.0920939169645259	0.164441052222923	0.143177057359966	0.190748929272293	0.176674651953141	0.185693622463707	0.187641961403508	0.184915661423454	0.143215467559688	0.101452533164197	0.0857871369383615	0.0709242191966961	0.0628953821354939	0.103948216720082	0.0944750149569636	0.125303710535101	0.150732955106772	0.172171754675644	0.172734957943463	0.191488136615849	0.20851015644052	0.220662807545472	0.191882415311305	0.205779049648525	0.19811670070037	0.20861900002157	0.184348446595456	0.168219428779741	0.149000346820066	0.159439625869837
0.337063676965692	0.336804535622506	0.260024100193288	0.133454971325417	0.142047996076484	0.206580618381541	0.134579522203872	0.11687475695165	0.0658224111064689	0.102917238358647	0.102961308642453	0.13342692066808	0.13419453608298	0.135789307133069	0.13303450039414	0.170294399880002	0.145331773401601	0.144443293302905	0.141883541429618	0.152972184130099	0.139731674195518	0.140773796449028	0.110515715211485	0.137777438208128	0.133584132669146	0.15029984275052	0.158232674361855	0.181779721525856	0.159254274171819	0.110357860890328	0.112846642061873	0.0659037419259539	0.0394797596796751	0.0557696794801163	0.0813505960739938	0.118409922272114	0.100941160945142	0.131574725715878	0.115037189488637	0.143318151844978	0.160609704955616	0.133919476818161	0.156051413293416	0.177660350311092	0.160659441876046	0.181949471488137	0.158183530227508	0.127698894553601	0.0901688814632243	0.112229194797712
0.345121418251331	0.34586087182996	0.223179171806673	0.136313173816398	0.089916040263785	0.212107018394542	0.130929556174394	0.0949161388788819	0.0523833825017753	0.0620777591825237	0.0786627136690441	0.104902881155306	0.133201412824793	0.121066057077977	0.127831616176995	0.13368275939537	0.145411424009914	0.134476388724322	0.135053765204619	0.160490768047207	0.15643097879879	0.110876042895506	0.0902050497615655	0.104353445682512	0.0972959140248109	0.110421358075155	0.13919090366987	0.183956359828043	0.161970872419007	0.147662317615141	0.117545071553814	0.0963478039306002	0.0846715044528825	0.0807209818429044	0.102276053341303	0.0946013501936273	0.109786181073766	0.137748723805917	0.167821333986982	0.178765340114189	0.158675160625809	0.162572545375472	0.157140323127665	0.172187213512776	0.154238307093666	0.15099716206733	0.142877459558839	0.138461818397654	0.119562247545367	0.11385958814634
0.315507206981077	0.300204991560107	0.190761297368059	0.180702887781662	0.157818621871541	0.150987574435357	0.11365833015681	0.043685746180751	0.024094875892088	0.0331296092538457	0.0434601389476806	0.0759148877843497	0.0971008200396833	0.0994774176522315	0.112172922861791	0.127200299806063	0.128396900162514	0.134606677786543	0.144508904946694	0.152264399096329	0.105684142118012	0.102858135882708	0.0948975039003092	0.0601125304597308	0.0655635760580255	0.0967773497711283	0.0783448219863042	0.135798904018254	0.140856283889352	0.138137223736516	0.11250949624649	0.10681586414954	0.0856282966262006	0.103286066384589	0.0810681197025249	0.10736232485467	0.0870892667230871	0.109073816016643	0.134147805935168	0.117511547177261	0.168920564351243	0.126749253501855	0.133568168323147	0.15429101988296	0.160231719210231	0.147354563972752	0.124155417659828	0.12610564444131	0.0991599187297695	0.100060716303006
0.261368504305691	0.258839883393653	0.237507350021047	0.236418981051797	0.213990926898525	0.126453197247907	0.059464846804883	0.0923834374341662	0.0750984678464023	0.100667793715775	0.0846989971474238	0.075901841475957	0.0863029725873084	0.129680170250561	0.123989877547647	0.154183506201571	0.150284432252878	0.145252231426517	0.136387103233977	0.139093727670184	0.13217415684032	0.129594990843495	0.114409545613142	0.106868358868139	0.101896095731496	0.0724731167089807	0.0717107563104595	0.127371342966118	0.103552809803935	0.132308546222088	0.122601250170192	0.136651121043926	0.116060830530818	0.0908388286048091	0.0848505398815888	0.0774432014604646	0.112108591149578	0.101014112385056	0.0861598759890031	0.103889959255474	0.106799341318655	0.0956675768663914	0.0939978170298226	0.124395782519804	0.113700346421175	0.0798154464125761	0.0909246798262914	0.076329853098804	0.0699469081195738	0.0609354838513378
0.241570830620628	0.284437543923432	0.258202322579116	0.212708558612412	0.207528269113316	0.177723792065342	0.077833302593433	0.166229448285897	0.119437484974794	0.131516498967742	0.109003376010639	0.100863165381454	0.0900237395054105	0.0993669713313861	0.137635344658921	0.117422296847548	0.160135099636321	0.143376663964887	0.144591592847132	0.131351262639925	0.131046278222869	0.151246464520262	0.136349690036732	0.119223568265019	0.104783175478511	0.0918162200094569	0.0797954739060567	0.0690575169868951	0.0825632274647364	0.125946656346599	0.116262093168333	0.113732752102353	0.118857885133156	0.106912449395301	0.119397820270095	0.0988013517403912	0.0628073731652598	0.0796498828402064	0.101532423926006	0.083943988436648	0.105960074796005	0.0935714942399554	0.0727273309115975	0.0894855438430191	0.0925006241142107	0.0811660728220511	0.0623595835324852	0.0813870560476892	0.0324790868140049	0.0639643518994924
0.22699390857997	0.24319363620515	0.142003347176101	0.153129129725367	0.149334647725618	0.167686194349441	0.140437262596785	0.153705801535767	0.131868155949596	0.104326382796583	0.0964464654410337	0.0714459625332951	0.078280817594755	0.0602375715427855	0.0975608126805184	0.0801298870766257	0.0941018033317752	0.0802042730471463	0.0865184017034269	0.0648929279850685	0.110666154740334	0.107499495458213	0.108748339178629	0.104356076679238	0.100259944811597	0.0999537728375198	0.0401425496920014	0.0305141460355088	0.0211439935251477	0.0526511310606838	0.0980406220700838	0.0760716286735929	0.072603314728015	0.0519796861166254	0.0448662553590223	0.0712305284668533	0.0520046356237874	0.0641683955605351	0.0538155236407935	0.078771378482292	0.0550714267848301	0.0610897476876603	0.0830152326911935	0.0751162142000727	0.080989147228853	0.0642518153781146	0.0567911960514814	0.0464735852193382	0.0355959739003683	0.0269282383851841
0.170466683003924	0.204633769099848	0.101205449997002	0.0760679139686273	0.120532961340747	0.17773789365633	0.139391491150738	0.149397872386252	0.138429439862765	0.115616601936228	0.0911417290842636	0.108785636564261	0.0804160196216307	0.0529873537580978	0.082250880447422	0.0825839454693417	0.0734123991387129	0.0783954928752572	0.0855460711758905	0.0575588871117858	0.113336656630752	0.122422525681194	0.118025992817049	0.129284764917095	0.113098215315404	0.09026239276935	0.0865723101204825	0.0446745551711862	0.0443529605938315	0.0882545991200867	0.0733972477634148	0.0663205074200108	0.0940967259338671	0.0710619303538315	0.0617233627833133	0.0705594606245966	0.0502498275762554	0.07124430719346	0.0558709989068005	0.0835118798816671	0.0705822960820757	0.0563481826401288	0.0602510987754979	0.0597263486575975	0.0787090409523664	0.0687208824286447	0.0547167676234489	0.0539503800308626	0.0507432853296879	0.0441676037516753
0.156401416618904	0.118383335021579	0.0802266481056288	0.0243144272123426	0.136823406007082	0.143651919637708	0.134422615535156	0.115162975173577	0.106026655611179	0.115920529784199	0.0880613970107413	0.102859615240708	0.0595628280458034	0.0858859921373116	0.0411663524066661	0.0512835892224542	0.0519617725592854	0.0673930852051781	0.0494644803938281	0.049206375801468	0.0690036191576239	0.0877798275468254	0.072038949597093	0.0792024591349997	0.100500729478561	0.0776721323122246	0.10123414115455	0.0816111292382118	0.0565035016462423	0.0335451238719862	0.0382194597643792	0.0422870242226478	0.0465814829513757	0.0790957892315217	0.0532706175602658	0.0740780677022302	0.0697665022889653	0.0816682018511152	0.0645347078377271	0.0506598447459938	0.073087311322248	0.0586312086467841	0.0553611008868014	0.067070118820808	0.0695859052796773	0.0776256085947352	0.0229105200630779	0.0669173295755569	0.0444073214489244	0.0498429171490692
0.133204105227725	0.0930326898694394	0.0428504665669972	0.0710427938984666	0.121488555441112	0.139083519855268	0.102918525066323	0.118114831712277	0.0829622977014586	0.108892515950538	0.0905146402756245	0.128097174978373	0.101288214448141	0.0720766562606563	0.065066414967002	0.0705818867865061	0.0440321037092994	0.0430123018383171	0.0660254538713162	0.0602688995518335	0.0846891239024073	0.069383500708662	0.0719548035201327	0.0693118468768399	0.0807336530304049	0.106979127963993	0.0776115258434384	0.0991112016151642	0.077689710262908	0.0389319422313927	0.037720765924399	0.054242241377762	0.0423318203006214	0.0474387773682923	0.0677856574296989	0.068781194703594	0.0653586481772764	0.0668772247560035	0.0630563381602468	0.0527571298027338	0.0589935768240897	0.0673447427991881	0.048284110804715	0.012010679478257	0.0620378252316222	0.0354144714130479	0.035552044104137	0.0488306851041525	0.0274461298793783	0.05272509934206
0.078584942800583	0.06695915953868	0.0530037001370216	0.0304944852294339	0.0760104210986494	0.124102939706668	0.120157554642176	0.111601336999247	0.113275701939262	0.107579896036453	0.142507286806149	0.146537877341931	0.115577838947431	0.118002545678725	0.103191664702196	0.104324822612676	0.109396615181402	0.0812146819497325	0.0997070324434706	0.0760529105565836	0.0544496592727449	0.0658152921557961	0.0633607889810102	0.0817712375661834	0.0824109030295197	0.0839296325799083	0.10500439228875	0.123665770856947	0.118448328170645	0.0935301277167165	0.0872377300582105	0.0412616015548597	0.0414302231137668	0.055827314592233	0.0689109476235656	0.0597519688703795	0.0444267889972357	0.0486785996469219	0.0453003772537977	0.0301410247255282	0.0465938513602643	0.0350334367274994	0.0330266722427586	0.050941851780951	0.0362545842492008	0.0547739279338183	0.0486575735022075	0.0553230104830214	0.0496083720191649	0.0340563263568401
0.0414844546495106	0.0422056909700789	0.110456319768984	0.0668974215521951	0.0559846715954725	0.0922368744522027	0.0953766547263349	0.104524116333111	0.113926102278288	0.108986449537951	0.107013115517396	0.113229284294454	0.105982952281129	0.117540376633709	0.0867833797495926	0.110199362889193	0.117912715924004	0.102342067358919	0.0767305131207242	0.0886670324504943	0.0781261255827645	0.0789245308431853	0.0614189878238685	0.0518083206533256	0.0564274738082302	0.0673804666688388	0.114394246802893	0.107868580903821	0.100551982999124	0.102322122823863	0.0749726750744723	0.0740081100164847	0.0345580147716807	0.0530201504891263	0.0527310215504697	0.0405320960288868	0.0507161418090789	0.0484438979635217	0.0536488345308871	0.044180208472823	0.041460563635813	0.0456474904682963	0.0610570222008976	0.0408336973231044	0.0387295376630512	0.0323239664935969	0.0479436663164698	0.0587643359601085	0.0617996034362527	0.049801432858955
0.066313373134229	0.0907006068582442	0.142316249960275	0.076305851203299	0.0807323977436673	0.0844608534217983	0.0596624506514751	0.089897746368884	0.08976084702763	0.122985466033838	0.103617201295794	0.0854921321070781	0.105727110522736	0.0970668229728866	0.0721180849039268	0.0843300897597827	0.102810728775466	0.0800382669061069	0.0909126332427199	0.0794080359047496	0.0627707352293358	0.0873629016611571	0.0694494571342764	0.0460019626906505	0.0372733662060525	0.0562914781255778	0.0565254834702526	0.102152978237877	0.0755269044132076	0.0906527729826752	0.0667619200331604	0.0633809493346163	0.0487061393788637	0.0351481821796235	0.0466139981207126	0.0487052766148145	0.0543864941554657	0.0429853870013802	0.0736987856700373	0.046571996235373	0.0518164900390542	0.03978319304762	0.0573151713439871	0.0327800995397299	0.0306356438343068	0.0138555266357185	0.0412944425589267	0.0460146384074442	0.0309633568259322	0.0349201760610181
0.0627787225663058	0.105801822204821	0.120592550039233	0.105938608965663	0.0537572563555628	0.115355260332538	0.0853873511244265	0.12060135659966	0.0924119100661492	0.147306569136359	0.0836347293509204	0.0891092984616364	0.0977063319353552	0.108888856555716	0.112035330857094	0.0883267125833182	0.0941855015507801	0.0771288404279242	0.0891080008873333	0.0830027085623415	0.0864699886860464	0.0771552911498168	0.0615864646997584	0.0676727398646494	0.0567415503908952	0.0283417601795125	0.0622823812937471	0.0571191381834714	0.0782986788889481	0.0962042047435818	0.0648103268175875	0.0750862350199902	0.0909404945358458	0.0650560572588856	0.0566192227695224	0.0517605170732384	0.0411974332810771	0.0577296473286162	0.0632472004065397	0.0601438340332415	0.0255167288010434	0.0401136308904704	0.0646326246199804	0.0386541486059336	0.0550599470781529	0.0870757771245586	0.0844227951768585	0.05967618267619	0.0638377980179306	0.0776186736027285
0.0827624582765864	0.149085363218362	0.165699472161222	0.169644316888926	0.132538360398239	0.0813353041915809	0.0944250032242419	0.0865109613595231	0.0980791437387837	0.0605410124448358	0.035514518521057	0.0766148715244142	0.0853503165798007	0.109614084601008	0.0896555742604357	0.0835015899837809	0.0753378661914744	0.114907425457157	0.0790194513032329	0.0775218387954761	0.0807555138945608	0.0952302554212563	0.0602129266673141	0.0713221749229901	0.0695146206142485	0.072507353080498	0.0277830706061913	0.0303301920852638	0.0496895761312169	0.0851036956123176	0.0633879951362693	0.0691204041484128	0.0632991423876343	0.0430321321144326	0.0593276293099674	0.0543422211713185	0.0385442150313701	0.0437025816107973	0.0395594210842335	0.0454583235084412	0.0390680729507405	0.0224433138403044	0.0537461962871346	0.0405203628447747	0.0445781270505536	0.0463601693445796	0.0451844429285523	0.0292434232023972	0.0207887309794922	0.0435441643289167
0.130180849890124	0.154381832254018	0.204750788747614	0.222277997922264	0.173772303675479	0.0947233488420849	0.0922172383104429	0.0898388413209843	0.080668221568883	0.0634158027845308	0.0636486987258915	0.0869578502578864	0.0779248868243034	0.0923445563058836	0.0803642250006432	0.0666600857446268	0.0713979639912491	0.0974834899461693	0.090719597784686	0.0783918339529858	0.0705773268819506	0.0872823650037097	0.0981953497909249	0.0775804072905059	0.0764962068931558	0.0509937127397025	0.0434734013430799	0.0277274489139139	0.0450295510026227	0.0530838544139308	0.057166619790899	0.0513442893619008	0.0642698322037992	0.0621756384456839	0.0569711828590596	0.0593925565552536	0.0628659646838017	0.0576115454458722	0.0434154136936365	0.0446947208901286	0.0504599004348594	0.056807274731844	0.0490451779607027	0.0546345258179121	0.0664966451054375	0.0398403428563473	0.0423680400127986	0.0409833336641128	0.0389938688410422	0.0505121920036945
0.153976195473911	0.217031451805723	0.201248889100185	0.217436209860685	0.201390551038309	0.10605705022728	0.0806269451129398	0.105403855665797	0.0730486503375942	0.0574889922870674	0.0492939516388461	0.0611244305681885	0.0720292418145867	0.059509348471373	0.0587633298842271	0.0551560092874349	0.0769962149664157	0.0761312898469985	0.0924114485339652	0.0776387631617416	0.0781417464189181	0.0797711848704807	0.0735901249412508	0.096891302313123	0.0865707183008205	0.0711888558056935	0.0718270092549996	0.047221434287732	0.0400679846422415	0.0521856598871002	0.0656316539287629	0.0590095405325546	0.0554475545952975	0.0618696098881802	0.0641734177711091	0.0539905362546678	0.0610183209994408	0.0518094715649098	0.0387318050003418	0.0814635480223351	0.0477588804605217	0.0448361069076665	0.0634904015270001	0.0466660014956424	0.0490054051293528	0.0482772630836267	0.0419819156642774	0.0516910547407818	0.0520061153603862	0.051956904422169
0.205013115934469	0.194746202088077	0.184142000243161	0.177661511646621	0.221990686489373	0.19464637983975	0.142007623451932	0.177216786626048	0.146426700270336	0.146578309913773	0.0769245463213843	0.0534336299339817	0.0319666981202635	0.0593325616138811	0.0118395073221111	0.0155645837164004	0.039652243664847	0.0280201079747027	0.00971628777702774	0.0303576190122526	0.0228777967091698	0.0480589831101117	0.0345123159488971	0.0527869397772466	0.058346597629793	0.0752446162052681	0.0461302584708746	0.0687642883466244	0.0382681685712943	0.0285564717802922	0.0346717799102455	0.0293099555525234	0.0446028192034405	0.0117324200523276	0.033922208571856	0.00997011699567387	0.0347852866779577	0.0253490767812104	0.028235524715739	0.030203547408055	0.0182324569562772	0.0253169430829451	0.0201338365188343	0.0246250367288741	0.0289310094828542	0.024888909936569	0.011863109857118	0.0207870479172531	0.0139924109178977	0.0210032689525235
0.173446269978759	0.193356128344037	0.174892438088042	0.134714777988414	0.118223978163674	0.179102537697941	0.132676723988318	0.153405633306093	0.127380759962326	0.108850741900292	0.0309830094150488	0.0467470333893932	0.0415341729479726	0.0239206212864319	0.0737416282136251	0.035552854517279	0.0459558881308435	0.050587455983796	0.0499320923127491	0.0240848087402101	0.0551614790118902	0.0553158675104431	0.0646463583184954	0.0849700023327292	0.067561352854635	0.0666512175945054	0.075423529757701	0.0705699712870127	0.03609850935276	0.0363343955324607	0.0498588693356207	0.0670247430682133	0.0523333995003506	0.0616037301593929	0.0775003153021773	0.0963035628364766	0.0620508596836402	0.0645811123053366	0.0314607160730664	0.0546110342441104	0.0725208208039078	0.0492755051551438	0.0402182644327698	0.0735692587899321	0.0664018490525091	0.0557013131578386	0.0581602558681717	0.0822503379608388	0.0507534774764577	0.0608539247954197
0.194483193504079	0.183565769065485	0.167705855753944	0.121529530140209	0.162739976521346	0.192609856229555	0.212285637031453	0.179918226908226	0.139581734493588	0.112092420931541	0.0643225249526991	0.0799069320446555	0.0831708654331369	0.0677321079422965	0.0207007466865237	0.00308833296653097	0.0407885467382021	0.0260564762038538	0.0362067407056821	0.0388567162486551	0.0661092224879419	0.05713937959979	0.0688812647645352	0.0677550531015429	0.066081036032554	0.0838666083377556	0.0898583093014909	0.087463802922632	0.0903223377661257	0.0447230081142414	0.0580734137290258	0.066937969569662	0.058447818245346	0.0440957156857591	0.0599651878933186	0.0785780653819684	0.0709666154393888	0.0982847416505762	0.053940671890681	0.0710341574677514	0.0430389557982928	0.0504702565046394	0.0644957988955095	0.0627659529313863	0.050268444084687	0.0721412764164074	0.0632790365498314	0.0924243214229637	0.0644632909576435	0.056850953857435
0.138649064513287	0.148560037418756	0.100332450498835	0.116537246315298	0.148690709688946	0.176336465399775	0.172287735943313	0.169191187779318	0.175006404777694	0.143249227180157	0.101858088546368	0.127357307048924	0.101761581698355	0.082135336430811	0.0437780589476841	0.0444433007612823	0.0681711061961371	0.0399208061730647	0.0271276158935701	0.0273632043712209	0.018831352480512	0.0372369881225536	0.0331775755802334	0.0577346662459799	0.0290712364898451	0.0432358754268096	0.0550203967059244	0.0593672891611306	0.0694033598242571	0.048960865736587	0.0360129774149892	0.0168530164989773	0.0298664346445965	0.0141371539924358	0.0327298566595593	0.0453192710564292	0.0375868670069277	0.032766175344988	0.0473078407991075	0.0655624873642665	0.0496149703158902	0.0319932027541476	0.0233947277401597	0.0231755368055413	0.0349716015526956	0.0393711494476565	0.0394610126102207	0.0363653867416256	0.0246683760841188	0.0446287188977961
0.108127323641511	0.1249514862619	0.0715953322753523	0.0945226992636499	0.20412518021812	0.173755261012523	0.177953787991749	0.156043454745239	0.18323408854975	0.154528831333292	0.154789338434795	0.17155885349528	0.119580282711245	0.126255907689155	0.0821412208951511	0.103674672372255	0.0851287409361104	0.0630399626853261	0.0631666901333266	0.0411558072523944	0.0402574562506569	0.0347988803623565	0.0482860368756186	0.0308016796909389	0.0382512785184749	0.0684293840610341	0.0467616946094296	0.0650961918040051	0.0793804491937989	0.0560620321103374	0.0664156966411834	0.0376262172266626	0.0449644170671132	0.0435643558399719	0.048864357387205	0.0466098470704977	0.0233288965333296	0.0463931449414782	0.070014226503365	0.0461656187562064	0.0393387322636368	0.0637262566890995	0.0353060447108211	0.0485633845626857	0.0517142967501918	0.0479201303246997	0.0598195827009225	0.0298966958252129	0.0382881047522759	0.0480995686077713
0.113458470155046	0.102162241815078	0.118035661954088	0.137228747163217	0.122581800984783	0.170688391093976	0.139068729521038	0.155036250295381	0.142091687690892	0.134314623929608	0.118669842860149	0.111757696049552	0.0897618417881546	0.109501676072232	0.0813293076240457	0.0971571751076394	0.107541430982009	0.087648175203449	0.0664564414742958	0.0647313492805743	0.0606020572925398	0.0659835878049253	0.0513654612463872	0.0398305109196492	0.02557110484703	0.0619739157274736	0.0684970409199142	0.0596100475866359	0.0637782488161599	0.0739442331340802	0.0494485296183031	0.0504553075094565	0.0473076722339886	0.0418814728555647	0.0281943671525023	0.0413376481858147	0.0389163163585147	0.0404664948961706	0.0423681051718448	0.0644039109655198	0.0442854772545865	0.0199644107348777	0.056612444614634	0.0307685049774116	0.0344934583401839	0.0369680447041766	0.0300056465763796	0.0491724104467871	0.0319233295448393	0.0411781566734367
0.0853878063442345	0.0890532932662167	0.104673011800321	0.0910419642858127	0.0968462077116549	0.128561025704099	0.117126520012086	0.0880855697918893	0.122934150187499	0.113745903700363	0.0964577879685622	0.0810272235915658	0.100871449169882	0.101477740172409	0.0912189240339114	0.085934550417413	0.0864177755201458	0.0700289194833713	0.0739457977286749	0.052214053069579	0.0415421480388316	0.0360966950119329	0.028292728665377	0.0319430116472023	0.0465987091919218	0.0322858033157609	0.0182234279616377	0.0309049296697873	0.0322407888256801	0.0462175836320128	0.0504329468279485	0.0353421516326004	0.0407762419181967	0.0417788198955332	0.0470978734775019	0.0119077650877242	0.0457438659793693	0.0385962988165925	0.0395317504763215	0.0179235480867503	0.0363051492780239	0.0268816711783419	0.0198760930906076	0.0301019744143484	0.0316259501285669	0.0315200498166967	0.030475027881552	0.0332184701077819	0.00348026543674832	0.0105657199257919
0.110133101442548	0.0953925624867767	0.0975815264843326	0.0744851978130812	0.0707500670591018	0.124894691841763	0.121985984961771	0.0976385235914895	0.0980462669500323	0.116932990928222	0.105020563498108	0.0761658399324743	0.110529419367716	0.106188629807989	0.0982877691433197	0.0953829954138037	0.0999492213205776	0.069892287341966	0.0533452342469035	0.0509378935696599	0.0479481000477637	0.0259814583981316	0.0295210456945498	0.040935148634607	0.0400437397844719	0.0193524092183092	0.0401999913502133	0.0462558312937223	0.0292720300166102	0.0488451411659747	0.0456315174789279	0.0355965792659326	0.0434678857355381	0.0369366511596179	0.0327776272369218	0.0437251264945283	0.0182433133258547	0.0172546966579798	0.0348322559259962	0.0422606590763052	0.0366301237685269	0.0317680336889097	0.0362671585074596	0.020091486780577	0.0330669116751345	0.0286791636520489	0.00775027887779479	0.0458125539568523	0.032960795232497	0.0278307923181824
0.0718028674911754	0.0981257179933678	0.0907303943924515	0.0643379866626754	0.033590938128326	0.0769640370411434	0.10574060822649	0.0761296036574032	0.094227120878824	0.0816271228892654	0.0720360635930893	0.0857828193282833	0.111778657777954	0.0926599237791619	0.117004424099811	0.0739042704405584	0.0875794836751148	0.0992834716787367	0.0655996241568578	0.0536430108054538	0.0654737298340984	0.0566790004942972	0.0661361053766001	0.0673355167637477	0.0420797259854161	0.0551612661160855	0.0539635771459102	0.0299115157024719	0.0459788216516648	0.0505466996471788	0.0600426758020868	0.0431730165606076	0.0492091859056782	0.0693643443155437	0.0535192163652739	0.0435080218855111	0.0559441618691468	0.0473102316450998	0.0406257652262105	0.0703714165933392	0.0396560402431962	0.0407453162252362	0.0497786650357038	0.0390712382797423	0.043084837325939	0.0283612146374393	0.040501209398034	0.0299423287632074	0.0280353892461981	0.0222896629244881
0.10289344110834	0.116071279839259	0.078124454541356	0.0690204845693238	0.0667071156688806	0.0935876708001241	0.104648091680627	0.0948154259565694	0.103426986178812	0.0756667205908549	0.0760094660353854	0.116323043951386	0.112489614223568	0.103846429757942	0.0860552292912464	0.0862924020842189	0.0940156852564549	0.0719581099324878	0.0520719613881223	0.0826997736129066	0.0497784572074025	0.0520710706168963	0.0640436293942629	0.0619108723056508	0.0773562487114293	0.042103817263095	0.035262854194743	0.0344804303314329	0.0485804898356408	0.0435254978092438	0.0464032684136721	0.063772154767955	0.0364284504657568	0.0533901521497785	0.0732913575402128	0.0376124648015003	0.0617140996106352	0.0402062469761553	0.0672574637041876	0.0463695293943447	0.0441415462747977	0.0520587029836011	0.0445599398143994	0.0447632976616749	0.0322041869563761	0.0625578169716627	0.0624593392454203	0.0315740853636764	0.0506315371170232	0.019342782230944
0.103062235579378	0.0834897672645079	0.0730888522995361	0.0950136000475327	0.10646802556848	0.0741570007237205	0.0698230026459046	0.081492521224763	0.0768668589078265	0.0444495330304279	0.0550680064160425	0.0785154710394748	0.0720517676119609	0.0437270011808013	0.067448819957255	0.0566432217884542	0.055252731975744	0.0926348351598819	0.0361837208372177	0.0239970120913427	0.0386289256508708	0.0577552225490691	0.0540773394806457	0.0616071421765082	0.061513988893181	0.056331733686345	0.0448905808530576	0.0450440379539679	0.0425804899923427	0.0470773357224089	0.0371954249989431	0.0636709589842182	0.0465556912014085	0.0767670634461173	0.0437623379054113	0.0568325398320786	0.0529280942696986	0.0479717308251704	0.0368639728200549	0.024786405528985	0.0400562403118116	0.0522348001022136	0.0404197876333511	0.0702914984712803	0.0470404983782315	0.0333842937970672	0.0399636349580428	0.0383659492509178	0.0437583699533621	0.0287107856561014
0.150946674452513	0.158926812430761	0.127945413879373	0.135859479247339	0.111863876862138	0.0723454468999536	0.0690683837501718	0.0861208649270605	0.0745975942102002	0.107561905333645	0.0403266019279644	0.041315656714017	0.0212142212673394	0.021719012889866	0.0345956438363498	0.0320206399200557	0.0412455190879991	0.0325349974416013	0.0570316244435752	0.017300324940431	0.0444382577335917	0.0251723749748092	0.0317177739728784	0.0410351156565849	0.041526750382852	0.0352429582216079	0.0590703792986383	0.0503764980265163	0.0279685750282267	0.0239869028290117	0.0237943050454114	0.0507403192009588	0.0238026630419346	0.00541719861495379	0.0327419526943232	0.0473501082341456	0.0212943364113409	0.0254951830995049	0.0229580311637525	0.0383986167974642	0.0110524271321525	0.0310679268149663	0.0449674319004321	0.0352563297068314	0.0182164975185666	0.0124481063311522	0.0186999975187378	0.0275241102411174	0.0234489909851021	0.00978766554551498
0.157277632902574	0.0977777794893963	0.109502391133221	0.0995134780715879	0.0719324572957321	0.0773676924163685	0.103865470835153	0.0593352604899465	0.0796513614155747	0.0841337474725618	0.0209084262647607	0.0297664175130599	0.01633981209394	0.0105148624041594	0.0360513605301506	0.0568148974198574	0.0319432439371536	0.0190570597912409	0.0111173847812184	0.0219006848657985	0.0240870827681311	0.0125725260091505	0.03344218364525	0.0422365563288072	0.0561205850037595	0.0389214171418886	0.0465281770464361	0.0442572531124968	0.0363282124770611	0.0428096064378277	0.0371724439611078	0.0457827060884621	0.0395218979146106	0.0417630837446949	0.0519129859621213	0.00930640465522433	0.0345731887545827	0.0355508328026278	0.0404264837745283	0.0215336461071183	0.0364380492134211	0.0112658162738295	0.0412907582092712	0.0487283163900601	0.0220614957113448	0.0309320267013831	0.0280204587288663	0.0269540964530761	0.0281108395710978	0.0286408447860062
0.188009435374458	0.150172684652912	0.0966414256546607	0.0665918505694999	0.0816523903579803	0.109026472678852	0.100857886947566	0.104373731601826	0.0801124039641025	0.110067155092096	0.0766399203771951	0.0652418967224744	0.0404337729041021	0.0453409074403524	0.0153870993101865	0.0265634903300093	0.0271727837231967	0.0189716580071544	0.0208087076961161	0.0211651611356991	0.0196942919025153	0.01891038984265	0.0266190264115587	0.00350002206591434	0.0329392534215842	0.0414855066848616	0.0325353209103968	0.0300381769985749	0.0305423289115639	0.0325557272634478	0.0398413796639512	0.015324650335254	0.0165116516864984	0.0148336733298176	0.026089357628911	0.0325327118706023	0.0421531353391951	0.0271342901108487	0.00752840846788921	0.0256630425913927	0.0246781016215495	0.0137478544112028	0.0418421438338504	0.025555038722477	0.0351173628150772	0.0132032807393316	0.0389429022647016	0.0384086631604902	0.0288966514150221	0.0380007214901941
0.147018009722804	0.107723910883392	0.0590428214645608	0.0504972681169229	0.0664139585181466	0.088789757582875	0.115772658182461	0.0858049153999991	0.0909317088573233	0.0944578057093033	0.085415850612329	0.0790754510562924	0.0453281319764271	0.0552867577581181	0.0438378583167205	0.0230412989284979	0.0160648441909352	0.017489182852552	0.0255512862241231	0.0309618211515085	0.00769053472126386	0.0353107836784855	0.0298891490535696	0.0262404055407934	0.0184876664379175	0.0251850654128123	0.0179164573938445	0.0254985733351888	0.0206156325322792	0.0387811022366822	0.0109811725760112	0.0243765561690121	0.0137985078897046	0.028329624206651	0.0107537477346412	0.0134193883235033	0.00884213973428932	0.00968262530518542	0.0246471155357852	0.0120504675895195	0.0262112777699696	0.0171193879194268	0.0242238226465104	0.0183353347817474	0.026954541253785	0.0348647069005965	0.0162795014670182	0.0101939460833781	0.0247899489759398	0.00902364245332455
0.130716038665928	0.108895338041729	0.0786965379840168	0.0431996224432818	0.0640371399235537	0.0775062476675971	0.0992474795729468	0.0842994365450568	0.0854922096091948	0.0669736875617238	0.0557208568553724	0.0709737924451286	0.0545526164736624	0.0246692501304524	0.0328971971223485	0.0248939590075163	0.0186792486131643	0.0129013555615147	0.0152096859085551	0.0321372748599271	0.0206670198055186	0.0131407336157739	0.0247867412305382	0.0185400593379764	0.00363171414586143	0.047560077936778	0.0157983493377378	0.0163736473612707	0.0193431070098296	0.028573816563457	0.0435005765712828	0.0328395966917759	0.0386759684293206	0.0222669065175411	0.0447095487433026	0.0344435982816793	0.0191307722228791	0.0255025461444853	0.0351488592775099	0.0269770568953694	0.0362564624492407	0.0422594703291227	0.00537613126824578	0.025852501225131	0.0215145282389533	0.0615562486337821	0.0335710804078942	0.0234996593381035	0.0425589256338776	0.0111271071456388
0.121129138986451	0.0924539486956539	0.0522525699579207	0.057132071026806	0.0901218755232491	0.0871730978729401	0.085413114481902	0.107947404240815	0.0889450443084549	0.094527630984446	0.0623221144573401	0.0746308636703506	0.0489424363939271	0.0438368142633677	0.0341229967506318	0.0435163762471199	0.0372580874310773	0.0205892666848652	0.0204965596441403	0.0417486792277337	0.0544670291770884	0.0443740424015206	0.0335620713033284	0.0397327038702427	0.0462904424603794	0.010649322757837	0.0423323079162299	0.0428996355396837	0.0509492581579212	0.0455042455257012	0.0583231450448902	0.0520673565765115	0.0422975398677145	0.0497983710947105	0.0501156997180285	0.0488288216463443	0.0527631109923069	0.0669004009838843	0.0549798073143386	0.0562830015621146	0.05194595976374	0.0383038923375275	0.0315463723512118	0.0217013981980868	0.0249182841234022	0.0384160292897543	0.0225993022707871	0.0367228359926028	0.0437217714204548	0.0323796542842199
0.0847314441033375	0.043355665998612	0.0558186545311815	0.0367145478773038	0.0470826450560289	0.0531273976348673	0.0772533158104719	0.048114226640579	0.0489737856361156	0.0736021533260135	0.0436823127154378	0.0666410887611847	0.0452614410003316	0.0210361197919112	0.0123135603437455	0.0323166338892218	0.0177566569222053	0.0128891375277237	0.02584549844892	0.027888521497713	0.0458457486912912	0.0348128999230817	0.027309213216336	0.00475692889305958	0.0236410734026577	0.0113918751724543	0.0295295152014455	0.0359530185804057	0.0281391710246855	0.0147802457990725	0.0404453419876962	0.0657116921733796	0.0284181714956086	0.0429182812316523	0.0182224138365761	0.0322124615111916	0.0153641194687535	0.0411107358396867	0.0248131664063436	0.034676414194853	0.0324064977320182	0.0336355269496109	0.0176396528418362	0.0191321274530618	0.0179415100963842	0.0328913491388909	0.0153584975808996	0.0340421518841568	0.0134365142144805	0.0352194749428162
0.0897221638001012	0.07244792358549	0.0206843612581071	0.0365865686976478	0.0413071814568908	0.0507783615622738	0.0858699370613573	0.0762896663604194	0.0646868550390278	0.0787573972935749	0.0754070121719738	0.0696101309486895	0.0441827239846555	0.0551150139742976	0.0242419977473495	0.047009417196482	0.0332852434440129	0.0167663852199608	0.038613787564159	0.046600663304673	0.0113251297031392	0.021697829189495	0.0152372508483033	0.0218299209154482	0.027343979147548	0.015767851287861	0.0222182072670398	0.014078084047524	0.0428118379527498	0.0273580435071882	0.0561613277361006	0.0453151872657016	0.0153017503313961	0.0276727593177317	0.0423127162818992	0.0235529202291775	0.0458519732160624	0.045633372197694	0.0333589982309182	0.0383132039147081	0.0564691976230865	0.0207567406785675	0.0403057192925235	0.0446750134606912	0.0291639782642832	0.0461377329347444	0.0393266103753235	0.0236584830304248	0.0269885887373775	0.0369988985051636
0.0282503129489958	0.0183439850620578	0.0139995807593509	0.0348703635080304	0.0394875005114153	0.00696524263224943	0.0145779814047317	0.0272047114445201	0.0324443756343737	0.0330234960619693	0.0371909939219497	0.0330970530676777	0.0555272325595333	0.0600132944422397	0.0384674346099335	0.0674298728095493	0.0285127470257024	0.0119823029980421	0.0567442783740757	0.0114684515411839	0.00896666123625539	0.0345455117034225	0.0449036153281298	0.0457357159188068	0.0439954439734889	0.02733802242301	0.037742991373002	0.0251281273141573	0.0252946050627105	0.0231522248120137	0.0197357827916033	0.0249976041600756	0.0340581934825821	0.023039526767	0.0312567731890498	0.0186206564209348	0.0202905899752624	0.020743058603703	0.0366593472380074	0.0247383670365083	0.00883585194610424	0.0233569962150701	0.0247809338145277	0.0159540330818243	0.0275832608216634	0.0175734777005555	0.022605722771966	0.0316588326200336	0.0209815656595784	0.0132491224815813
0.0416831701448734	0.0234316122263902	0.038975370874249	0.0255896974935206	0.0222929965146041	0.0183921610416296	0.0137631908023979	0.0201783278850818	0.022499012055274	0.0327872273486384	0.0468469692284219	0.0626687362372858	0.0630139068839102	0.0525447871115575	0.0528080188180517	0.0479973493415928	0.0369924954977442	0.0396550611505682	0.0244439784290851	0.027657333440209	0.0145229723483283	0.0108063996697278	0.0382993297921439	0.0419556645716893	0.0303759930141913	0.0430490401009233	0.0344970175915749	0.0249450813928585	0.0381202560590888	0.0156390150748595	0.0152872878971286	0.0216476464654936	0.0446556583885251	0.0369757334897808	0.0344265925277452	0.0167323241728739	0.0380344580248306	0.044261497223186	0.0400398868064297	0.0449627794140998	0.0469340958448248	0.0411082533101578	0.0296024184598573	0.0232261394581275	0.0323425845566275	0.0387505715224563	0.0195183903274655	0.048549654670743	0.0348959541244311	0.0290663160345751
0.0360345115586517	0.0112562485122933	0.0272124058505698	0.0417046978316892	0.0269740614888033	0.0416371818274669	0.0186436125461457	0.0128305032614518	0.0175852973539403	0.013403590015818	0.0273604687591464	0.0472166530135555	0.056858267247556	0.0529654791171089	0.0530439449034195	0.0506745421918995	0.0616805785530535	0.0392292159670463	0.0523430018330969	0.0478274009577282	0.0531195330543304	0.0116968868768499	0.0358114841997703	0.0407209104181653	0.0353483634822731	0.0302183395654645	0.0367353300496851	0.0318304660352584	0.0353395567161248	0.0275683696631953	0.0277734173726173	0.0487756906540399	0.0446550804427682	0.0403284373675562	0.054710924770043	0.0247991332702662	0.0299431707157075	0.0187358587659125	0.0324223417274154	0.020248095073379	0.0166888364479328	0.0361277879587721	0.0304479228749319	0.0333457257176658	0.0367665049497352	0.0370813087166473	0.034968969898739	0.0338210777301269	0.0228898441796881	0.0331678602419059
0.0461064225090225	0.0374517509600833	0.011411875763202	0.0313596299391508	0.0126320041865788	0.0061688673344157	0.00856135236792932	0.0194300789584583	0.0303893403545668	0.00336705253760392	0.0220131743251377	0.0684855860779551	0.0460993966086398	0.0539149969481016	0.0566439806284834	0.0579395691782464	0.0729347150292157	0.0610896817534459	0.0697032618089749	0.0505974095197422	0.0464952448935587	0.038185445547707	0.0496449353816606	0.0577277346950868	0.027558604834117	0.0521301666892184	0.0211073797916988	0.0325488884455261	0.0381407074501169	0.0278871430331847	0.031637028979969	0.0460130669402649	0.068049239834453	0.052413290116935	0.0467790903898622	0.0740397711086278	0.0240028740825578	0.0594860219381066	0.0565018071930527	0.0669823543289193	0.048945027527088	0.0593737202266609	0.047604913399645	0.0310839363582623	0.0573844333472284	0.0388129453996473	0.0441012252298309	0.0483362761497047	0.0595627776499334	0.0418674020242561
0.036563933858181	0.0279642582558394	0.0285804353742206	0.0473425728932195	0.0278680555958718	0.0314321750488894	0.0425497111093048	0.0414763109249521	0.0297225396432088	0.0459614467189755	0.0360000676208141	0.0183656154182156	0.0417792915054839	0.0310389052317668	0.0749076878078157	0.0382156571473696	0.051015397776242	0.0438378089484192	0.0703072416932488	0.046603998981123	0.0276763979971473	0.0105471107057618	0.0239358747502175	0.01385519786334	0.0198101710723078	0.0343006863949353	0.0182669198874605	0.0458221109314543	0.039201064568167	0.0303944781021718	0.0384049584009409	0.0439427800170415	0.00720556187433485	0.0298690990154796	0.0285142182619023	0.0520018507231166	0.0400614854435429	0.0217957474856675	0.0594330039817987	0.0287169674082333	0.0138440734873028	0.0189995687784249	0.0419064675960573	0.0311905986619008	0.0276949758137392	0.0273764092026811	0.0335032949170176	0.0240209502361018	0.0435168694602105	0.0222271897408782
0.0422416979212579	0.0115294313786811	0.0198211572130243	0.0448322704384699	0.00954609850620205	0.0280019500389884	0.0295374136969996	0.0301520129768296	0.0364313704740914	0.0227922774269466	0.00187310851561092	0.0410137582584637	0.048138179783882	0.0467921422398868	0.058900564731847	0.0355763005560174	0.0557835955906163	0.0851391547518673	0.0550642266046124	0.0333859043133026	0.0338436735461415	0.0407474486678086	0.00593607629467938	0.0379617940205715	0.0399093543645422	0.0403275673210983	0.0585383961915838	0.0568766240985365	0.0599631526335649	0.0328115488132883	0.0356274893288441	0.0616019759278348	0.0653307664995605	0.060976071038459	0.0635651530025071	0.056377837184739	0.0743169971171771	0.046283003880964	0.0392702263525531	0.042934356361586	0.0417862177721315	0.0365396247686755	0.0462525199216304	0.0396476381498646	0.0504634855775131	0.0384779521045256	0.0548127113331352	0.0248123168487745	0.0418758101326027	0.0562481208889286
0.0456899881674537	0.0320605205462684	0.035476143365391	0.0403316158221835	0.0466552374771499	0.0488666783041062	0.0635717447026122	0.0773089270790379	0.0938950083078637	0.0482164705231916	0.053803275200837	0.0567568957605796	0.0244504609969321	0.0219029307167877	0.0276764736951603	0.024263167420949	0.0166556745948237	0.0264566800015664	0.0424049667923947	0.038946156222249	0.0150726745676434	0.0373224260433684	0.0185678368920723	0.0366574754959272	0.0182582617545948	0.0283214344061772	0.0359252637238824	0.00396204381599926	0.0260722846379158	0.0264801685509444	0.0206162438360532	0.0345663736535799	0.0126138714843138	0.0117141985077068	0.0210882400624258	0.0355189081885986	0.0168988433589972	0.0205612099080015	0.0316043766755935	0.0279366051958734	0.0299638814080636	0.0337913897942568	0.0138427172243531	0.0224405180556477	0.0253531639977696	0.0318994343331539	0.0312570789463182	0.0475456430107428	0.017520687898627	0.0352866800464779
0.0706343640460739	0.0225480406229828	0.0305534784724571	0.0210442030293048	0.0242165502123981	0.0366125230207152	0.0874355614886612	0.0819100425523075	0.0566475885605469	0.0571982318144119	0.040885483337346	0.0609120017187196	0.0447664190562904	0.0379149904574128	0.0326065205833312	0.0211151763741675	0.0113478772513927	0.0220223115924665	0.0238136253335171	0.0427636017059193	0.0339256774707197	0.0478568468097304	0.0244074543067451	0.0128982339061687	0.0184889721979482	0.0262832277505054	0.0139293915396684	0.032873693435647	0.040222912115244	0.0328878466494144	0.0340479955801116	0.0337516467917994	0.0416268720857873	0.0257426475104719	0.00795787939278662	0.0246094056597269	0.0276007748902961	0.0297314470332977	0.022715872652685	0.0201271034937295	0.029282867181603	0.0426409675895869	0.00590583362428252	0.0206884617216252	0.0230443756527292	0.0219569770427944	0.0195067532013515	0.029139443176644	0.0221202780305425	0.0265884632230523
0.0408174147232686	0.0248861568958045	0.022000335105008	0.0368369124706035	0.0669192142339164	0.0594176427133499	0.0665978644995799	0.0725097950464246	0.0695000934506494	0.0626960262759108	0.0456660430229119	0.0493490439447706	0.050598531452805	0.0551806038149819	0.016612535161429	0.0321613962685951	0.0214821388261421	0.0125737457916797	0.0459036639060163	0.0265029768922573	0.0272601619291743	0.0498031992729491	0.0207691983865333	0.025118651019327	0.0199248388263494	0.0137791999126823	0.0364852979632003	0.00333452200834872	0.0177683984867157	0.044005900619559	0.0332678873191506	0.0120489446220822	0.03562621091407	0.0222663811026874	0.00827006580730202	0.00846953515825308	0.0177585120286174	0.00497704476215281	0.0157013954138687	0.0181650415624017	0.00694372597689663	0.0131603913143122	0.0272235711378936	0.0416815899783538	0.0193908620285702	0.0288004919622652	0.0365268207074203	0.0238148713822981	0.013075097400143	0.0496228228822979
0.0699568352761744	0.0216120633383349	0.0349208433211413	0.00487436304509625	0.040252926579229	0.0555420364157104	0.0506623933080663	0.0463667805310332	0.047303627550412	0.07479494273507	0.0698877752599782	0.0844141531380118	0.0564808461029115	0.0591697006035465	0.047721706288667	0.0401568071490563	0.0262684974542911	0.0274414489543737	0.0181318833234775	0.0102148595732786	0.00992921562558962	0.0458358620804715	0.0249209189272406	0.0262817361926966	0.0295079106938123	0.0309707899265527	0.0303518420488687	0.0290696578373451	0.0189029821162128	0.00586348512424123	0.0226772852978592	0.0198275313622675	0.0461950708309458	0.0172148481779765	0.0141565062907066	0.0510931985455021	0.0185467129030206	0.0378253305454123	0.0362376588344681	0.0211243878849511	0.00903409915777688	0.0196935262636281	0.0301358725898853	0.0366678084517878	0.00483814671863122	0.0084813761823245	0.0236478907194468	0.00769267720860254	0.0224606638662466	0.0117439798700272
0.0447641666956618	0.00780774145286036	0.00496682921813686	0.0247809697149078	0.0211575256709711	0.0484391341163258	0.0395646841981242	0.0699798519053548	0.0550267933770486	0.089949662176275	0.0830690412363024	0.0598625540289629	0.0460300897192332	0.0511489944791928	0.0526538977916441	0.0451452898940698	0.0204278894946419	0.00505385816739815	0.00520957765004621	0.0442444154663365	0.0203322505997737	0.0418547014476415	0.0413991766454672	0.0292351189401856	0.0326271407408729	0.0250820202008145	0.0288452854001932	0.0363451353579678	0.0185755090972683	0.0358696717185894	0.0458852584839641	0.0484294491669077	0.0519627989542413	0.0612616308007361	0.023404001229715	0.0113664497820993	0.0536668711783732	0.038619235098953	0.0407419294724661	0.0197875037028378	0.0224297086177775	0.0276005684153515	0.0517725859357055	0.0357773465176639	0.033506175585347	0.0526288207511407	0.0542708400596582	0.0346135330296186	0.0200575209918751	0.0284372510626611
0.0133152214572325	0.0365391358150039	0.0539901222423298	0.0683847726208299	0.012419375052969	0.0228120284252344	0.0199438694844531	0.0521291336076066	0.0393224958549968	0.0528226081814227	0.034077660718343	0.0503487098915603	0.0416773095548465	0.0753159920177335	0.0702301540695455	0.0353755225381902	0.0358185008325949	0.0254535366109988	0.0243345238507342	0.0136501071173693	0.0130141220756163	0.0238060885422217	0.037095348669968	0.0323407639549875	0.025733896221165	0.0443480414340566	0.0553695322582104	0.0232958176599848	0.0328959839336187	0.0131177135917492	0.00816414882382787	0.0256173121828213	0.0216397936067875	0.0228176417220996	0.0235768437798961	0.00195022157181723	0.0311807543448198	0.00957535634328927	0.0201825728518951	0.0294509672807335	0.0240165072757777	0.0103469905215973	0.0176498115942107	0.0141551064938013	0.0138842751066701	0.0233337613131463	0.0237124922835358	0.00971811888913096	0.0208807474827531	0.0366270740480891
0.0465114782544051	0.00296220486423145	0.0329607583322714	0.0597620467286722	0.0283141677917346	0.0207364266741717	0.0296693596421527	0.0503471112592182	0.028841024045925	0.0414718071703022	0.0750011819297403	0.0847187233613739	0.0779202195292916	0.0760982369877443	0.0747351423454462	0.0356167002856777	0.0362794643473905	0.0250798022353706	0.0295923580578179	0.0299633886242861	0.0285472286226684	0.0558941517913001	0.0248621358686682	0.0264315607023119	0.0403793957520726	0.0474111870635866	0.0277908679257	0.061968946236883	0.0531492709117679	0.0158896245470132	0.0295616776056164	0.0398159767135983	0.0453358102931005	0.0465726030423896	0.0388594140324658	0.0422773607658804	0.0454615019214379	0.0501655177042608	0.0481078818272566	0.0457338572343565	0.0452865595783793	0.0362388895423525	0.0554385849646616	0.0422813172037864	0.0364970615820849	0.0283124110693261	0.0412503223818142	0.031430296361927	0.0169438385631488	0.0320230218344818
0.0200243999849531	0.0139603084205221	0.0460648711972692	0.0352392410673119	0.0294266407056344	0.0315844426614006	0.0297128010717674	0.0294006091965385	0.0457883366142045	0.0441186235924738	0.0473512212662028	0.0573633881149146	0.0413554769319385	0.070466586286042	0.0488050048486679	0.0375812303056792	0.0605439575662716	0.0384690795734054	0.0231705248528024	0.0248537347201692	0.025840350748505	0.0177028785131373	0.0363670842161109	0.0381131435324956	0.0367454245501954	0.0287027322376404	0.0278366385408458	0.0521308677384369	0.0235947715701191	0.0128402881619729	0.0299681319627701	0.0313802633431994	0.027405545704375	0.0312811139336448	0.0348496672075502	0.0393305670846849	0.0217859385397738	0.0352911604899839	0.0297073006560372	0.0325990299807295	0.0447164611135732	0.0152614530577925	0.0391512270094093	0.0374256657943666	0.0255068137033232	0.0265217680932852	0.0209871255086922	0.0411586047989506	0.0184901850580587	0.0364198655759683
0.0332104194570593	0.0389765194833248	0.0730060884725569	0.0660279616369096	0.0309053389917147	0.00261634254959285	0.0112489436946439	0.0210561990384848	0.0198440400575135	0.0228428702712584	0.0181837743462925	0.0237517286635099	0.0505437991198462	0.0640181315591614	0.081659785470055	0.0606235879352666	0.0697087230053241	0.0659827300083363	0.0291038026330101	0.0376741599259559	0.031978640470285	0.0155662974992401	0.0278066558967111	0.0275693085256069	0.0311836135438615	0.0262543564746196	0.0206451730094151	0.0469961091419322	0.0473750560045044	0.0350971821982521	0.0273790490609188	0.0126673347179942	0.0438938304336133	0.0534768577821145	0.0311932122611443	0.0399304023299854	0.0116189493418517	0.0244271909395923	0.039563583922639	0.0396438508525194	0.0214022253241339	0.0419015589843159	0.0193532773947205	0.0453783191804511	0.0145525267250399	0.0165141164909392	0.0442653766667652	0.0290745813535088	0.00504738352095073	0.0187191897411972
0.0467104031914947	0.0599081350794506	0.0832868299993763	0.086897951875609	0.0757661838467881	0.0322538514758238	0.0206862680789745	0.0355511628373998	0.0268102980191157	0.023673965628506	0.0334182381297892	0.0316470971773779	0.0433184448062139	0.0421466300831277	0.0759981373082433	0.0360225142335193	0.0626850313586274	0.0738182681476103	0.0713444075375982	0.0551472466339898	0.0341428237215401	0.0326633382742439	0.0212829679237295	0.038165506218566	0.00793859618777086	0.0318422362953029	0.0262947596170568	0.0340288615827051	0.0479245944313158	0.0431979328643142	0.0379221327291596	0.0331176821467731	0.0472237259626864	0.0265699610632703	0.0598263058737108	0.0443188239998728	0.0326993031817331	0.0460501384124608	0.079290472707983	0.0302307152414907	0.0443941627547645	0.0363214406843024	0.0354224528217824	0.0423071224321969	0.0441233243793008	0.0500666561358116	0.0331985611548965	0.0198688899674604	0.0281965743318049	0.0450170549151597
0.020296053059196	0.0651287056603615	0.0493932509737798	0.0605869346616774	0.0554747758380987	0.0670315241110308	0.0358935503917459	0.0809706179305981	0.0450263678900841	0.0559104429302929	0.0343987324896311	0.0335728230531506	0.0135086319591676	0.0276107506047578	0.0537186751565617	0.0195350424097108	0.00517166936939408	0.0210888271608593	0.0160072460539404	0.0241534659209193	0.0564048540018056	0.0326067087924955	0.0295755861898103	0.0152383146306861	0.0105915141727385	0.00756660181041034	0.0315893469547441	0.00422019664586012	0.0134299484374504	0.0175442885769459	0.021314408503137	0.0114631893572644	0.0166287622647009	0.0180348009340303	0.0183495459564596	0.0280364734379141	0.0232059628114522	0.031660765831663	0.0126849635320958	0.0172300200500203	0.0183775368408227	0.0220587718889216	0.0177199481214993	0.0130851917456684	0.00778781558111207	0.0181512018599541	0.021340404657043	0.0175430262639199	0.01788580252735	0.0338134841926767
0.0683900322382872	0.0769024766269052	0.0792696565421726	0.0524599360334074	0.080079930915185	0.0893249329472287	0.0634535214000579	0.0915862105952474	0.0955634762981847	0.0349628462007658	0.0598005280366319	0.0375135061841279	0.0310041649704739	0.0591866016334947	0.0259650657518794	0.0241137189305016	0.0432598117510315	0.0487099314272038	0.0634611163823345	0.0346153406539933	0.0384938500354342	0.0339341732660824	0.0551460606259278	0.0627584237097149	0.0358746694263292	0.0444830668707348	0.0520161163827376	0.0112257276378512	0.0198191115545686	0.0379862837621529	0.0719770851667918	0.0537847228061473	0.0433070008913895	0.0419416591774872	0.0304577619316259	0.0221406487043537	0.0209969680725313	0.0211474784992254	0.0397730826188089	0.0372862420330529	0.0250122954969353	0.0246408030502762	0.0288879792877312	0.0329185770134206	0.0368025134279001	0.0414857242854997	0.0289814254555186	0.0413608579031236	0.0484242894612941	0.0170158310834223
0.0253709487784848	0.0522339148115752	0.0519061699125894	0.0547307025369655	0.0495027029376558	0.0326965215900036	0.0557530125116502	0.0494176256457102	0.0472545370490877	0.0403013299959257	0.0480878518971195	0.0488753731902213	0.0298908010553749	0.0347731222167638	0.0133087767564587	0.0228297851503798	0.00488248164062099	0.0232146605584076	0.0306496875593945	0.0303314953973654	0.00852366281715725	0.0129258071436739	0.0263719417641269	0.02127815195104	0.0184006411151704	0.0180284462457469	0.0158486981980004	0.00888843354809637	0.0197449367184425	0.0255643152523251	0.0239317220451995	0.0162454027995153	0.015234132028167	0.0267034236873498	0.0231876017212476	0.02258937644944	0.0285188594087912	0.00975629127034341	0.0138873287903127	0.00939079285828438	0.0216587200664337	0.018897086748497	0.0197683758308314	0.0301722409467888	0.0199003172375833	0.0205578763011803	0.0315161297005436	0.00619067815948374	0.0128021236073224	0.00432257786125632
0.0568374568165132	0.0664330292804363	0.0411922729600847	0.0439713092109127	0.0381708661561144	0.050665707022645	0.0427167576373734	0.0515302710605068	0.0538218861440643	0.0419001678307379	0.044625340714707	0.0569801182187085	0.0371433424493877	0.00796751035763381	0.0114581059248674	0.00623512579173187	0.015342346994371	0.0140865541498448	0.023036380173302	0.0316824688451658	0.0325152553609996	0.0285902673026819	0.0278556018983399	0.0183651986971401	0.0337934912039774	0.0289679978161367	0.038423964977923	0.0254400606181992	0.0392225316658678	0.0142472060453269	0.0377125641669961	0.0362308794157691	0.0407587750334588	0.0167313378999602	0.0297941788147752	0.0267359649436503	0.0324705342708678	0.0243595711313119	0.0211326263266637	0.0334317796145673	0.0148647372720894	0.00504114944484063	0.0318037419721516	0.0280753951097558	0.0379556940939367	0.00657435637897711	0.0213360405191451	0.0257180831980243	0.0287847395510212	0.0226109779664182
0.047105199557094	0.0246204521983979	0.0331155598780468	0.00582401557390723	0.0696914941744615	0.0646153433783099	0.048172776107603	0.0365763641546682	0.0410729322312457	0.0661961154036715	0.0608505867377859	0.0561604892169192	0.0188310601933826	0.0583123911513128	0.019237400397466	0.0165496269750301	0.00685195279987428	0.0117627679455681	0.0135879917357489	0.0255875120767193	0.0137025281868518	0.0191510583754528	0.0139037869094224	0.0134602409432502	0.0256449171360896	0.0308484723789639	0.037363084156344	0.0323882684102701	0.0121598778987637	0.0116524580354151	0.0270124692610746	0.0375204818995279	0.0246376564875254	0.03032752550328	0.032081593827042	0.0245635765750613	0.0189981405640263	0.0265721450563499	0.0291231283475924	0.0144939691119643	0.0415011566493273	0.020836381668236	0.0404466816253262	0.0111020338026861	0.0314427362032791	0.0379156040201709	0.0274483392758619	0.0220379128544629	0.0152422916443952	0.0372595285595417
0.042580075260038	0.025811202601018	0.0205310952170847	0.0182087683838227	0.0139768777352744	0.0199142261361667	0.0266839072590393	0.0090029502454802	0.0271294320388117	0.0574408048538894	0.0403727672554273	0.059194798061192	0.0598011449549605	0.0459310130274361	0.0461223460442766	0.0397692952688377	0.0121891494625784	0.0238521624859597	0.0127587314360139	0.021909942094038	0.0217306438393366	0.0255632800116265	0.0298841557388827	0.0372192703222396	0.00795013677772213	0.0127547008391034	0.0346695415248982	0.0301355031468482	0.0376103013990383	0.0211922349181697	0.0248150191714957	0.0328364735281318	0.0206086612908699	0.018957177398356	0.0330435141577058	0.0176493114440037	0.0090551466222334	0.0222639469677436	0.0278581928346582	0.0150727797992308	0.0367566545094259	0.0201338489257181	0.0146312285048242	0.024028250569746	0.00440012771584209	0.0312633676318115	0.0328216753157261	0.0146016514037574	0.00549910422406595	0.0286313424894476
0.0516979844901375	0.034764141807285	0.0558335008953343	0.0527143771577593	0.0330692146450048	0.00759897858815565	0.024625635377671	0.0133510469838941	0.0148148061029033	0.0352130339641744	0.0262902171180555	0.0366230132134648	0.0696085765895554	0.0495807029937865	0.0700321174436308	0.0746546577256403	0.0525143762270533	0.0373062663307107	0.00961609998852617	0.0302068259761697	0.0487224966180224	0.0372957884295694	0.0345459107543353	0.0257192179428489	0.0401440652515104	0.0163257239813534	0.0314235942655069	0.0401421570418855	0.0347496213175755	0.0134320582111157	0.0338340977260662	0.05518245171319	0.02177624643654	0.033671783740849	0.0440008665652496	0.0336418906739559	0.0286362025492557	0.0362076636317783	0.0248439859673552	0.0137987136288823	0.00967653035560293	0.0375690072189138	0.0264457406679782	0.0321559122625925	0.029756076503339	0.0164194326726504	0.0215338269897248	0.0130660785694656	0.0336223971386039	0.0255575726880047
0.0603341764008708	0.0575182309513714	0.0250943708699222	0.00767892204297413	0.00827127937704561	0.00980979551623295	0.0292425115101918	0.0196530724523902	0.0157422591462979	0.017074513904613	0.025510757481245	0.045247508911918	0.0625367704286598	0.0446624254273153	0.0411504141404008	0.03705896374854	0.0102289540345287	0.0097763258269467	0.0145420118031937	0.0164987228060553	0.0208735274294572	0.0288100122213979	0.0095781684956395	0.00994329022813721	0.0189669156357163	0.0102455469428589	0.0110074441940829	0.0326780305639202	0.0432806134059454	0.0269086944588508	0.0240578025234324	0.00975963347963683	0.0095975384289849	0.02099418215841	0.0167701707393598	0.00525827842346181	0.0404435471260732	0.02708690694534	0.0146948812934132	0.0015481533742082	0.0182419347907007	0.0203843376855001	0.00824291516249888	0.00896831715196474	0.00524351061877918	0.0278859068480538	0.0226165436213516	0.0219995832841698	0.0199373014191314	0.00956875324304485
0.0474701606365609	0.0221068479293385	0.0277284186309594	0.0333933960641795	0.0296396635224889	0.0335945030287873	0.0304273071751018	0.0202885500673131	0.0136800029478945	0.0234512813133795	0.0433981309570567	0.0541201498421616	0.0536436444322578	0.0594193905667746	0.0652717156653271	0.0400587702834684	0.0476453470347913	0.0236817509112239	0.0205733486522054	0.0414076739646149	0.0246657358945988	0.0289388330685736	0.0287783823105626	0.0221699383913858	0.0240068761518746	0.0230658091223048	0.0327116127698177	0.0451722190391595	0.0728783293497903	0.0461293789236309	0.0385739738034922	0.0321405616525116	0.020620465990622	0.0610706580276307	0.0375557809007482	0.0227408726343753	0.0541220213396442	0.0253791333741702	0.0420248651692364	0.0353480826916638	0.033466420476721	0.0219858780276886	0.0492223068306119	0.0268289251198963	0.0312483289998217	0.025379688861044	0.0264090596948187	0.0558091617489145	0.0157526211656186	0.0414785778082578
0.0388743918943381	0.0384406672589223	0.0409312208281771	0.0236462571755807	0.0129158734839038	0.022574693672451	0.0174832224446899	0.0133009077690801	0.0276314416800354	0.016464214447937	0.0241650126700459	0.0299011400276453	0.0441569620080741	0.0442385451006721	0.0838740351922363	0.0481531182706375	0.0553866867709209	0.0272280466474094	0.0409159574022508	0.0174040571514319	0.0262663350060543	0.0361794866000196	0.0353140768039763	0.0317538137510619	0.0393250529651773	0.0112681596289121	0.00915076892075704	0.0334843508799469	0.0301284272265049	0.0402237641771627	0.0365131884676003	0.0257821787224354	0.0235049230744664	0.0352866070376226	0.0273040375663271	0.043544563883509	0.0348623061210543	0.0275024221620951	0.0149686475908248	0.0366682965989763	0.0266963526506899	0.0448984899824482	0.0308987788549832	0.0227305167136653	0.0213213085521181	0.0315085217537024	0.0297884031991429	0.0454496292213314	0.0184897630948626	0.0325743793195112
0.0315819120870719	0.0179750721404051	0.0262122133841372	0.0207169811454275	0.00583549221872226	0.033015992920874	0.015067036521986	0.0112012490614937	0.013668090166329	0.0275341324300513	0.0370293730234	0.0329974431637801	0.080082946530197	0.0695677967503531	0.0521370230534774	0.0227266215037153	0.0477498167539112	0.0295423688977661	0.00934570569805716	0.00466915439075343	0.0354060045680461	0.0319480322733482	0.0223321835531705	0.0407678793009644	0.018399033840732	0.0142304932688647	0.035112987770828	0.0336137325033629	0.0463969619194994	0.0441614113209846	0.0293714255613279	0.0372175757351472	0.0239239532481224	0.0233416667199667	0.034945357026412	0.059596988596409	0.0364080402033002	0.0402753672851732	0.0277624254405094	0.0506999428750501	0.0523109845274174	0.0269381329926575	0.0256988353543036	0.03913216835424	0.0479327268619834	0.0421986879008149	0.0432059039888298	0.0360464830380788	0.0331766628220096	0.0440828802716202
0.0583189473191415	0.0444764786782643	0.0282556668890419	0.0128426059692941	0.0173153546461226	0.0456413872832389	0.0183783927645848	0.0241220143899965	0.0377354507445042	0.0089335923454537	0.0151406943377503	0.0204173884559216	0.0673750294188797	0.0618708254947758	0.0567719992971536	0.0372072839166323	0.0621827372778338	0.0297200429222183	0.0394753637573842	0.0365464767468863	0.00392564485508025	0.0531984200725484	0.061910158522887	0.0207458890078709	0.0413650693607312	0.0240056891019462	0.0257727005364126	0.0173007839518658	0.0154613573279156	0.035187829194534	0.0381302547416104	0.0178765269004029	0.0283162389995352	0.0390605385102564	0.0323662411594126	0.0445321068635783	0.0422610434764226	0.0171373808420098	0.0201659635835817	0.0265719374404447	0.0393785095679611	0.0434032831897782	0.0391811176643649	0.0401295649843783	0.0358864645660876	0.0354054784649848	0.0332995285147754	0.0129989030689774	0.0170951918785869	0.0193586160540808
0.0586749765051039	0.058312347585953	0.0380212765959016	0.0304362558353635	0.026922841349475	0.0202783986743664	0.0237905663389504	0.0154599486930967	0.0297396131518081	0.0207151224087622	0.0143466097364179	0.042119262133334	0.0365683971188197	0.0347354444832309	0.043876606742369	0.0311066007137291	0.0362899207754288	0.0406411476388955	0.0419890299890305	0.00494527546915255	0.00195766586256031	0.035963125202831	0.0189946422417533	0.0388860591234764	0.0451249109242977	0.0176555182628895	0.0191018300132029	0.0174180884611975	0.0162745635853162	0.0446721155489494	0.0115377607252009	0.0271009897187926	0.0140364913432482	0.0354770759327203	0.0208701016288475	0.0260398537625886	0.0315592431824482	0.0275257362558933	0.0140213470793692	0.0253131584572866	0.0100436367342142	0.0338731127074551	0.0240575028756705	0.0193689563530595	0.020859127058439	0.00728076560331137	0.00849480877623723	0.0416942229140069	0.01832886355789	0.00160369427229333
0.06098037086258	0.0627865712033624	0.0317081278560514	0.00446918090696204	0.0165111341220621	0.0101960459885616	0.0257403264292666	0.0111432687278965	0.0303054937953198	0.0129482714498308	0.0326117593562475	0.0381310673753581	0.0378577159058087	0.0431922971916533	0.0444595771572897	0.0258505965113631	0.0136204333537463	0.00600901495949627	0.0367497239004906	0.00946357961349325	0.0224739407025404	0.0188938228562232	0.0144245157192642	0.0105567148600252	0.0158234272068127	0.00515187729922404	0.0286223102327974	0.00151193464572754	0.0289483602528952	0.0261952792694019	0.0101445631997017	0.0156313187574497	0.0152177086669164	0.0113657182240044	0.00656740267368706	0.0239680738721247	0.00181533504810703	0.0131633882589935	0.00868854840028287	0.0140598073789654	0.00961459894005995	0.0261078048970514	0.0192782225169216	0.021172238993824	0.0232128311197428	0.0229666201693719	0.0248910815557541	0.0139600281234566	0.0369610895301707	0.0159165009289165
0.0568328413614666	0.0558867235335057	0.0312915886804905	0.0438254895329241	0.0462478610669856	0.0339426142950727	0.0373812161210948	0.0449986453466879	0.0364614731584957	0.0641065475526065	0.0647009037328676	0.0744168652573306	0.0352988572550515	0.0379820891485934	0.0237612335258126	0.00883257648428204	0.0352839078687438	0.0583563206738482	0.0686358784896019	0.0562501731950954	0.051030765527898	0.0317371205773697	0.0295880243543837	0.0339626013012446	0.0440524040469133	0.0379028645751844	0.058374958986689	0.047855544010897	0.0293885683553393	0.0256889487765654	0.0406938716421036	0.034296689279031	0.0435498816807727	0.0292015682241365	0.0398673532748915	0.0348630588370359	0.0359089760419261	0.0399433049930868	0.0543268745556904	0.0466203677651142	0.0452626604903258	0.0367564983111286	0.0444083696698922	0.0294447902950644	0.0423923228036323	0.0386079189858467	0.0338449758837113	0.0463869414226844	0.0504179652664375	0.0341856983102072
0.0816715188327975	0.0515352497033729	0.0106174645598959	0.0338451052140779	0.00223724149033603	0.0140232432605879	0.0329450571478105	0.0351078401197254	0.0413231383589449	0.0390868599799882	0.0514999066471018	0.0249498592531355	0.0200917990290815	0.0405392036491123	0.0282891215683909	0.0241061269327136	0.0291718173345022	0.0385598958556737	0.0587651076608433	0.0482247166135551	0.0310341422557529	0.00818561270145693	0.0200318736583071	0.0246398459564699	0.0389756530887066	0.0455030985521118	0.0282091822609962	0.0313837426749344	0.0269016422754598	0.0196317535076264	0.0349622161528705	0.00709074717691281	0.0247058764348752	0.0456426109766619	0.0365645663478565	0.0277127280401948	0.0249639641041823	0.0330754266154271	0.0574028042064933	0.0240032032759067	0.0192326902483922	0.0166233660661522	0.030232604625626	0.0311543056463726	0.0299493101778655	0.0227822750453286	0.045296627443483	0.0194359528540342	0.0170254196833992	0.0325708410227875
0.0472974293202083	0.0255175233060577	0.0363344763292596	0.0070825760421082	0.00888619481458132	0.0260242855890658	0.0152169773451225	0.0151648009935894	0.0282469528605853	0.0587802894646632	0.0337301151876435	0.038614449977408	0.0204152884317636	0.0230313521974047	0.016812922460304	0.0120083407270109	0.0180487815806968	0.0115312073880405	0.0290618392008666	0.0171695783902717	0.0245342670153645	0.0302426929017788	0.00919067555391425	0.0340516191204374	0.0214377845637487	0.0218920336684672	0.0106664230994046	0.0337942284737158	0.0372225666711056	0.0239271236193873	0.0227597472268916	0.0185913851312665	0.00424397728474835	0.0142889365581832	0.012875537476041	0.0200611952388757	0.0337976101997079	0.0128707415487805	0.00870845157530143	0.0355914866658025	0.0148384847153724	0.0234344469428937	0.0305691362307846	0.0269026778941607	0.023623857946212	0.0115980256900685	0.0224416602227961	0.00618408289298308	0.00414700043453338	0.0108356520142
0.0126958984685786	0.0311823125227047	0.0265286053717586	0.0139231258419733	0.0137609309011189	0.00995625112240677	0.0144442761444166	0.0369526657852042	0.025412162786164	0.0164513139322901	0.015452099571877	0.0244770837782384	0.00499117907605167	0.0315822522105528	0.0390579266515364	0.0249800054241452	0.00559436030870108	0.0306538712495453	0.0318499912619454	0.014280976697883	0.0358222103893576	0.0218124187405676	0.0237433005062586	0.0188532843880556	0.0164934270356075	0.0191870347538344	0.0274068177878206	0.00960931918095689	0.00158592526925143	0.0345495590575292	0.0159069120932441	0.011136334095432	0.00129056855679077	0.0303993863840809	0.0113673322415068	0.0311559935911018	0.0115518696333455	0.00615051811097719	0.0297538739049355	0.0125541106664825	0.0238525764580894	0.0035032286988601	0.00482670215580887	0.00997146797696558	0.0140482146002659	0.0273567844327107	0.0234612871136671	0.0306450847291454	0.0218859675173825	0.0163202452541284
0.0352672648877937	0.0161718710113703	0.0352623626011106	0.0194682392871466	0.0149133727172435	0.00397533344841474	0.0337878491949295	0.0270762746921079	0.0266503453053896	0.0321447507178466	0.0252967107157531	0.0249054933362762	0.0564393916701883	0.0625520766056963	0.048881050284908	0.0544354486493737	0.029252023271495	0.0224517923492134	0.0299726221931849	0.0172127257003539	0.0401624605695124	0.0354597919692558	0.0195180407302705	0.0301442301762775	0.0326193528144658	0.0114299476882105	0.0145099333548532	0.0108914705944823	0.0529043375652555	0.0131662900784405	0.0274714300071239	0.00659712352181593	0.00686483642582356	0.0223672692312883	0.0246100670037649	0.0197239852322648	0.0303471319315187	0.0252822301115726	0.0337559719786945	0.0313244604875168	0.0241051900974562	0.02142662635107	0.0249395839593867	0.0186487637118164	0.0199859513287783	0.0308396062234537	0.0499296154930688	0.0126421736420204	0.0316702332976093	0.00806971579530804
0.0153089609811901	0.0119713514558264	0.00698304872348489	0.0291216000681625	0.0105313150961084	0.0292512390992957	0.0177777680751128	0.023960572528389	9.31632116600904E-4	0.0222866100574918	0.0262581331249272	0.0377364115169951	0.0311055911781917	0.0286324863793646	0.0368943035725753	0.039717474508201	0.0232568607902512	0.00476732542279211	0.018845301134859	0.020200723329542	0.0117598821252098	0.0302877542692257	0.0134577965009581	0.0313890978312949	0.0377752627578962	0.0277806367201176	0.0102754636137425	0.0388217939824179	0.0199480959791806	0.0359232576864543	0.00653106102225215	0.00649061133412408	0.0015189111507613	0.0162907289360226	0.00924170340356116	0.013022735728714	0.0213426516275444	0.0219191894109819	0.012103145080226	0.0263821671201818	0.0104842190163657	0.0265311251265049	0.00709758140093835	0.0140316725307342	0.0194948459305397	0.0244848748609259	0.0105238962356291	0.012127403565386	0.0116435564110451	0.00481097521886551
0.00885870521454688	0.0174642482079476	0.0224690061196746	0.0300603072884161	0.0191829336111373	0.0292122342455143	0.0182921721126362	0.0064244224601613	0.0103417443899393	0.0114012799960292	0.0326773171409567	0.0357729858116792	0.0620492370875461	0.0297851431741548	0.0449743105122839	0.0382398983948298	0.0537906272527631	0.0195484581770591	0.0320494239483037	0.0133473887352496	0.0198433453539474	0.0430418557716149	0.0219789466217685	0.0251040683871001	0.0360223296525715	0.0345521712368218	0.0166113910189269	0.0017493314584975	0.063499564197061	0.0183003830395022	0.0167870230126256	0.0163043186284957	0.019485643093662	0.0146800619886498	0.0395864903951361	0.012100670922158	0.0396347462716693	0.0304695784380622	0.0452246548028893	0.0339256027291042	0.0350870468404296	0.0325824306181138	0.043516775170673	0.0509554629743662	0.0350740025150395	0.0321344031462263	0.0391120019375396	0.0315698866159573	0.0314117112801866	0.0596272530599306
0.0179613264048025	0.0212322140489978	0.017971134793619	0.0176085427543528	0.0237283857023692	0.00125864297059184	0.0113504407122248	0.0206992241682267	0.00749644473885515	0.0240938411943177	0.0272385661117651	0.0148989916867414	0.0265132292829749	0.0300314437609982	0.0349994931442571	0.036403141545401	0.0308056691982531	0.0185165800987897	0.0226536380271152	0.0192706445906269	0.030173530399421	0.0282386605240493	0.0323014978601217	0.0372618476660994	0.0416312177201724	0.0330644353676651	0.020619416708642	0.00932717608584962	0.0139733471967073	0.00834322863493294	0.0149159108135013	0.0323358330497917	0.0313830913358603	0.0156016359051974	0.0274222027067192	0.0248083657928147	0.0475023946560855	0.0193784855300216	0.00602253468756843	0.0364421001686923	0.0309115376731778	0.0153476210628174	0.0315184995873561	0.0137989843333783	0.0223272401921628	0.0303466244464017	0.0365642411422212	0.0211702163798106	0.0350905873498322	0.0185820432259588
0.00810498868191838	0.0102583254185301	0.00659549040967728	0.00652734150491791	0.00580790182607256	0.037574075498483	0.0233800491547131	0.0192406653072756	0.00558076206764793	0.0199236894433478	0.0139134165568177	0.0042537162701901	0.0254749549651614	0.0142914624905469	0.0250241770329476	0.0435835376554095	0.0548078796954051	0.0378229721519251	0.0342870871058433	0.0282499600630178	0.0130043307602125	9.24515293065902E-4	0.00462309234511663	0.0194735882575477	0.0282595202924576	0.0126105549600904	0.0287095601961455	0.0327258046143193	0.0125450648123357	0.0327397436132692	0.0298858359485175	0.0364673126346503	0.0174155445355405	0.0155298348505579	0.00551481012527129	0.0164487474165876	0.0123971232710317	0.0172414532804007	0.0113565698746052	0.0247214253466603	0.00798535650775519	0.0236974893777975	0.019926987201406	0.011285793096367	0.0118077324948617	0.00990154882428406	0.0204070681749241	0.0122610793927166	0.015663301877693	0.0164891053024772
0.0262365990984388	0.0197976877720158	0.0176781446070105	0.0124736274234385	0.0140422936505811	0.00102709379669835	0.0292499204599141	0.0180571033257891	0.0239750703617974	0.0210079608258988	0.0224456015949718	0.00788079631379165	0.00692984402047853	0.0237203215400846	0.0403288260423936	0.0215718179106588	0.0411672989385046	0.031601542595655	0.00512347513501188	0.0108893991231973	0.0296753999278112	0.00564184789044733	0.00638278460197366	0.0357262457382202	0.0147193996679847	0.019160767598758	0.0165195278563613	0.00373610796250001	0.018883178315626	0.028963148939114	0.0178889004499718	0.0238245100389746	0.0145347679159692	0.0208000714704712	0.012784613059258	0.0243738352229373	0.0101177236844826	0.0417458480548553	0.0120725554622335	0.0036664429109747	0.0144821186691663	0.0260057000156081	0.0091867464433801	0.0210868133625422	0.0326577601663831	0.0326960277213058	0.0296372864139347	0.0129126049871279	0.0180047368084297	0.0162752132509344
0.0450278190553298	0.0581259711012496	0.0354022478508324	0.0566829151152241	0.0463410367337309	0.0654543178582819	0.0401389369098136	0.047578866997684	0.056948007813251	0.0827957427731161	0.0661765024158696	0.0746139022293413	0.0382970825839737	0.0080972420937434	0.0355111140329799	0.0368794339081513	0.0351843752309223	0.0554204428027005	0.0647790661773539	0.0480801434092079	0.0488374976959303	0.0385510357272707	0.0553595633542507	0.0470375392530796	0.0462233895027723	0.0521124872421045	0.0522594440238183	0.0774424544876807	0.0370010329748144	0.0560809324944914	0.0378685746628006	0.0472098185250452	0.0476959361898737	0.0386054629924548	0.0438752743267025	0.0575108002472805	0.0264918941090954	0.0546208504161488	0.0400949484964203	0.024429266120332	0.0397320994216364	0.0476289476991808	0.0487535804538754	0.0356571945708492	0.0147938914402812	0.0487644021777126	0.0460596921267283	0.0233447225611465	0.0320598519056499	0.0334013844065257
0.0576116660109203	0.0262244401182459	0.0150461649997318	0.0165401970243681	0.0366735408722453	0.0399516779704007	0.0417883832081692	0.0343906088182362	0.0329969670837867	0.0372910480940644	0.0407270203631754	0.0395737506616103	0.0391914626937702	0.00719988768492634	0.019704579467198	0.0327063756245109	0.0260758650697019	0.0369104679982319	0.0374629192318645	0.0404922078673681	0.0349767843614947	0.0350663534110224	0.0292911807266283	0.0378502116788493	0.0182211515676394	0.0119533060390264	0.0164980382117894	0.0163888933234409	0.0329491400880934	0.010757468590974	0.0130338409326334	0.0232746472318014	0.0167908978744744	0.025948342563872	0.0407827013106783	0.0198083647539003	0.0151197876758638	0.039400843969419	0.0316171804301158	0.0148121495005882	0.0183683578467531	0.0270969937417733	0.0195367050330602	0.0160168051085922	0.0342280078291594	0.00436392595993385	0.0305736034142051	0.0032589045419297	0.0284782461637606	0.0160604483948854
0.0442941212456303	0.0579507139545666	0.0200962489222566	0.0273132258057653	0.00515625592355781	0.0406006195900531	0.0269620174631666	0.0457258012931172	0.0279139422134712	0.0274021921570925	0.0595757891905571	0.0344899039506129	0.0258399619860291	0.0121915005404356	0.0247210359258847	0.00474223317690634	0.00331206776099312	0.0289323082157315	0.0211386021444811	0.0305757963445991	0.0393372799628978	0.00935924252821375	0.0396144830756631	0.040970196991949	0.0479434643556646	0.0139142976481517	0.0085311063816746	0.012534006381445	0.0355770492575607	0.0422248293030451	0.020830639152472	0.0251192501762639	0.0228628342490935	0.0158196962261817	0.00388179144426604	0.0207082435952549	0.0262331112558248	0.0170736072794855	0.00282577413089231	0.0206169322457003	0.0242630751329258	0.0369043255783452	0.0247935158200831	0.0168397250883879	0.00632842237285487	0.0157712991485257	0.0409851016271389	0.0164319018554998	0.0118523722029006	0.0237141938757572
0.0327578294529749	0.0318651753795492	0.0221345229450528	0.0097069795635473	0.0483246085045042	0.0393838469988826	0.0446875142919004	0.0235632042156102	0.052573548684075	0.0508778395816342	0.0507751416923616	0.0187999795456387	0.028659910948994	0.018399601157741	0.0265033107892656	0.0043419303843726	0.036165555547127	0.0378696420803392	0.0349723262320724	0.0131344059994706	0.0410154496703925	0.0274163080903648	0.0583248222328067	0.0532269883347644	0.0147603138253639	0.0135652063614493	0.0427068856769643	0.0344518089787866	0.0463968034503262	0.0117378455098687	0.00954304889794085	0.0392837023912589	0.0393472337175792	0.0205896831860577	0.0101276956907915	0.020005340462359	0.0172600024460886	0.046339608465136	0.023577619463979	0.00782001329317598	0.0168540939270293	0.0186231170915185	0.0301647664521094	0.0447752455855387	0.021199612686512	0.0320095483677496	0.0328888479852817	0.031935749994658	0.0211169561669503	0.0154707061394056
0.0466652179700267	0.0184770995270623	0.0265733354187991	0.025329733032502	0.0149570398331226	0.00676235865990358	0.0114116001318045	0.0175313583332981	0.0176311328209534	0.0150857666185077	0.0131907102636015	0.0343184473177168	0.00753882876597167	0.0286950712241841	0.046641121181451	0.0366000090456874	0.0382389392458803	0.0142408074880161	0.0367154975505685	0.00686885702458621	0.0238199146053109	0.0159593426706968	0.024532259056687	0.0137452203158553	0.0173146077520891	0.0145442228864419	0.0226313680792665	0.0128412381683617	0.00979508430567343	6.10413876349488E-4	0.0112923304929285	0.0197443407472118	0.0240729627624395	0.0293905381927484	0.0093648011067107	0.0148284003216037	0.0101856440527221	0.0236040746156676	0.0413362546002054	0.0223588095082833	0.0111947911594334	0.00979728512245025	0.00549785938737051	0.0330794403719538	0.0251679743657018	0.00561466534297905	0.0220570326561666	0.023048100519327	0.00583682759951757	0.0278515231848763
0.0438277255243185	0.0154871884901393	0.0146494320961664	0.0292117966605171	0.0207510607915475	0.0505882843058114	0.0186157420754596	0.0228291787035036	0.0144890967261048	0.010698404148013	0.0232411520368178	0.0277261473575703	0.0324077597474849	0.0490265882132459	0.0320991011894103	0.0422496159196199	0.0145276766528339	0.0158560660668	0.0297355931835116	0.0144685044674087	0.0299242442374808	0.0118738486382891	0.00376400270765591	0.0266805393918826	0.0222038155013228	0.0267362507363654	0.0120990001941903	0.010837224203411	0.00876944558110586	0.0295410935721145	0.0203177141577738	0.0246066675259159	0.0313206205677889	0.0178755627040996	0.0171819078911624	0.00371838826126858	0.00912989818510836	0.0136122844840218	0.0278297257742027	0.036232846654021	0.0218968948794138	0.0209900269496254	0.0134400241300191	0.014646056851484	0.025044019587373	0.0303908267238159	0.0143746524491869	0.0162539544904654	0.0162272295675171	0.00622286936448171
0.0463478233874742	0.0396032267541485	0.023334378163628	0.0279283137539039	0.0264401876210155	0.0209714116443408	0.0211741949019635	0.0260635289106123	0.0462305393324045	0.0353827063815263	0.0341723920587492	0.04419847727649	0.0422072183879215	0.0389879043284176	0.0280446352514798	0.0333849027364589	0.0263032192973883	0.0220086219131164	0.0430413932525	0.0324324998468764	0.0147419835893633	0.0211050377303293	0.030189128149627	0.0538856162338952	0.0551588172863569	0.0326656723526166	0.0312908503341485	0.0286233012565934	0.045596056377302	0.0359475622329999	0.0327157750795499	0.0347747489649746	0.0257849508301587	0.0627893035528393	0.0269382984061317	0.0157117056149088	0.0338097450001993	0.0489708285217649	0.0183371507075085	0.0233581879401164	0.0465063232121246	0.0244963720774649	0.0445846567140278	0.0268414941373408	0.0155665215101765	0.0184157829767719	0.0337488251607089	0.0145197233275384	0.0255598363146598	0.0260334751123587
0.0462402227256541	0.0196490381206649	0.0422982488378999	0.0056461845173364	0.0185509554029695	0.020221665289202	0.0153989821794864	0.0163168745367886	0.0277339706832311	0.0154555733292429	0.0217738359760815	0.00642270280462174	0.0507595068621485	0.0448332828400252	0.0523789418073585	0.0334488003587468	0.0310848157627269	0.0184552076461838	0.02761272646119	0.0222173758656102	0.03885858754799	0.0330310422009593	0.0269538247438467	0.0245777595429791	0.0450918062222808	0.0239958281820422	0.0212317957920798	0.00964852588922191	0.00500107366389518	0.0328865875959224	0.01411854413902	0.00914566107117315	0.0115779279644455	0.0340536054184722	0.00437246644240307	0.0456304086206775	0.0307846703301838	0.0277483073037113	0.0171850206468402	0.0271715517122044	0.0464612346332574	0.0316063678118904	0.010413037715754	0.0329212274821538	0.0320375662881328	0.0407981018262214	0.0208224113348526	0.0234304003194184	0.0533989912377134	0.029607278923915
0.0181101121755223	0.0138741098015117	0.0563690243953449	0.0471437863642209	0.0112266160691422	0.0123662525022984	0.00745913755254855	0.0141049139414413	0.0252608176608062	0.0183320920702521	0.0261100888879241	0.0292650643088393	0.0286893180031628	0.051690486864014	0.0421423002948937	0.0381530145459531	0.0218513761807191	0.0383261819207001	0.0241821676282973	0.0617987394257075	0.0357139203494327	0.0279375048708094	0.00495480427579304	0.028302531990057	0.0329405675011254	0.0217509401996075	0.00744448330421528	0.0278630238081013	0.0194001484960554	0.0260497087818527	0.0256754030829372	0.019392648274141	0.0329057999590118	0.039150801263401	0.0268077815049814	0.0193035026681721	0.0351089578410995	0.0409286452064089	0.0144952525833537	0.0189074653287875	0.024513272686295	0.0151754067814713	0.0123399491712741	0.0149235624035825	0.0305256157003819	0.0259809292664023	0.0451983681758461	0.0132184818021043	0.00834901820805225	0.0292133958828086
0.0213442788754387	0.0306330162175384	0.0549726212651417	0.0632642994453712	0.036944098333539	0.041749720929435	0.0251460922453768	0.00562122487665998	0.020048634851685	0.00925301393027777	0.00792580036567595	0.0153851952649821	0.00528626431716009	0.0276622687006561	0.0325051312576092	0.0292758655844503	0.0456613169516989	0.0474302611120474	0.0172884595331915	0.0197945769517836	0.0296491732714013	0.0356486823605277	0.0230293213887196	0.015659682307266	0.0152919202814853	0.0211718621135725	0.0461595303748316	0.0334089463631794	0.0297747466348582	0.0281109315845943	0.0186692407990515	0.0338511381237618	0.0148909504337973	0.0138298017158867	0.0102186232376238	0.0147640039544599	0.0377908265799122	0.0286515976863679	0.0133944544235178	0.0186034716048376	0.0289148670322999	0.0277138515441737	0.00811686703070256	0.0127452440968294	0.0168260666560668	0.0258754220555994	0.016104771446866	0.0219239432132862	0.0220073074172421	0.0112427725486955
0.0178921468773976	0.0297995201337689	0.0298071292114974	0.0340465310442563	0.0320395006635388	0.0106341563348706	0.0178316983096906	0.00500161648038562	0.00519065754841046	0.0436334827361431	0.0176196367375182	0.00870308159814688	0.0208676694170131	0.0320423003811727	0.0535366661806999	0.0254761856913649	0.0381279005240519	0.0280353135803672	0.00685839479437929	0.0157393813866961	0.0336406700161129	0.0148945065261769	0.0175788894342442	0.0160338728280051	0.0184967420374199	0.00947823291422415	0.0033354804782827	0.025163954843333	0.0191084835958483	0.00211828403352171	0.0285598631765275	0.0188862354309508	0.00228078837182218	0.0132790921172225	0.0175404043999711	0.0191911283979849	0.0142465562752591	0.0192197522537382	0.035015344148799	0.011251420274506	0.014391586628958	0.0125886112537206	0.0108709548123304	5.49628969743999E-4	0.00933332827341828	0.0189782779610164	0.0161494134204456	0.038574297905493	0.0167921608107958	0.0235218698827539
0.00435986304574502	0.0480803781025759	0.0361573777279719	0.028687309040731	0.0259066203565875	0.0493774819564799	0.0109119864377827	0.0200510968369196	0.0133450690414752	0.0185187534458269	0.0265955335364264	0.0168051760923748	0.00318604381854354	0.0321711897906348	0.00352516974399872	0.0182532281468452	0.0391673335994806	0.0519882834572378	0.0245047120758799	0.00600820485638945	0.0108381175678309	0.0102103856179543	0.0161288950770499	0.0349072522039836	0.00818488522297857	0.0317245744386033	0.0179257603591636	0.0308512118950423	0.0287605030290657	0.0158136446752306	0.0129017900793571	0.0384718471490543	0.0140859211592995	0.0203993963697265	0.0251886468382309	0.0230757647511931	0.0155845043183581	0.0155632836397074	0.0240293319605425	0.0110555867979436	0.0326749535930535	0.024712462311251	0.00114405790400237	0.0201564354696565	0.00966669233794176	0.0147232537093117	0.0164614971944896	0.0106251400462972	0.0103367641380967	0.00287887675649671
0.0200681890849489	0.0124347745823557	0.0134645723116229	9.79305742237275E-4	0.0336291819018929	0.0165697367321822	0.0329202597001193	0.00542812588197308	0.0301705753532084	0.0229088247947249	0.0298654664050806	0.0199528670285988	0.0324910409162064	0.0325993838947257	0.0297725660410746	0.0235091515117131	0.0288267794786619	0.0185492023880824	0.0136381027189076	0.00764729533097846	0.0225897125140167	0.0160569866922067	0.00837322773330458	0.0453253450925582	0.0180897543952288	0.0103694345492896	0.026267022206455	0.0232711994490932	0.00995322824483338	0.0384270638110278	0.00345715939224517	0.0108633244824549	0.0124284741593079	0.017718088546809	0.0109054127039457	0.0200189483006853	0.00551441773331002	0.0149474225140451	0.016471662791078	0.00958348622108938	0.00850881531625972	0.00525221078981413	0.00711755787609571	0.013645654258695	0.0148087164569428	0.0148585319150187	0.00735432906271701	0.00710262342181204	0.0126317980192638	0.00660675900558209
0.0297540927063284	0.0512268047180766	0.0447334612208825	0.0493729854962651	0.0183636060914583	0.0451852789968322	0.027719522310453	0.03568948629002	0.0197165237577278	0.00775072547483563	0.0310367016826482	0.00835828022527272	0.0465470187286709	0.0319702337381339	0.0345338610180356	0.0511222692184238	0.052993486810611	0.0600966874930067	0.0356419283918211	0.00949820376695773	0.0174537037020397	0.0533308361225455	0.0484098434993256	0.0138592182172772	0.0232311205731679	0.0194225974508792	0.0177977855779011	0.0580438888078363	0.0572663751191334	0.00805751856032098	0.0416334036454015	0.0449844755953545	0.0366280690289501	0.0413461154015166	0.0302702322883208	0.0156207505026202	0.0138575966383821	0.0218530564283923	0.0418328793766865	0.0203553032634781	0.0192877172659791	0.0253903295937887	0.0350067863780553	0.0198658249426827	0.0180538821590313	0.0380261079209587	0.0492057467675279	0.0256192323508556	0.0242533985643547	0.0266544297031717
0.0233412349763771	0.0261346194093667	0.0317735549314851	0.00862426550841665	0.0238092319916729	0.016388729649831	0.0211092042093964	0.0172667810072157	0.0289309391336774	0.0046544601183959	0.0162592019896952	0.0263816148546788	0.0359030696632656	0.045985586978533	0.0329282060134742	0.0260825280037979	0.0291929003044596	0.025570175491492	0.0219353881003821	0.0181248665216382	0.0242554186884878	0.00589713634767186	0.0142143908460136	0.0246215660922696	0.00151396383207299	0.029304454699274	0.0195715187330334	0.0336260703029658	0.0165161496212162	0.0147612375931661	0.00251369587910476	0.0258534969249362	0.0159131761129091	0.0161490827897086	0.00675261016528032	0.0292991815058407	0.00981871758753301	0.0156505285065041	0.0150828899051256	0.0297634633929672	0.0336798349029197	0.0116930918391373	0.00229118158526254	0.0332543341795156	0.00465480668856925	0.0176685416854942	0.0200953402446229	0.0165847977118211	0.0114075381206212	0.0168785537731455
0.0190201195571947	0.039376777647752	0.0347192799670553	0.0245451435296618	0.0253490327048615	0.00819810983777488	0.0369977632832865	0.00582415369477875	0.0204947127918548	0.0246964442614175	0.0110033801165426	0.0294379070295189	0.0107234689292533	0.021409239661137	0.0266488752065219	0.0112584524966584	0.0348317400523806	0.0300582055794836	0.0381016949265827	0.0182185742913986	0.0220053854388534	0.0177517228579228	0.0373555204960365	0.0156943243877602	0.00888549205157312	0.00705384693582743	0.0101888977700889	0.0103501012339886	0.0125503583181183	0.0165681348917885	0.0187125950885816	0.0184170418051708	0.0161756092678867	0.0149299351936981	0.037167785389427	0.0169399547292201	0.00628341459408983	0.0132893179548877	0.0192882471972953	0.00547820018853857	0.0213635393286599	0.00938348697996531	0.0084052610674192	0.00247805017810746	0.0230125994876589	0.00440293453857186	0.0290549038797498	0.00361806029970328	0.0321562755761329	0.0176617468525377
0.032150388169764	0.0349397939908352	0.0329861037780836	0.041872133357719	0.0224817783835043	0.0284116010636166	0.0277071437965626	0.0303645784400838	0.0342991421370652	0.038664053667717	0.0138681876238383	0.0243969526096161	0.0543769202730432	0.00917993171363709	0.00805677260873068	0.0197276238675913	0.0316683739652244	0.0500242500932538	0.0400514195900345	0.0401524252785157	0.0175230854691903	0.0169700445024785	0.032448899968872	0.0113402393493122	0.0272461394140528	0.0174371928010017	0.0220880894449946	0.00920900739001343	0.0286816173212059	0.0371078475306895	0.0412766629225571	0.014440025115012	0.0248932692290868	0.0275404239602407	0.0224152947438328	0.0235419823651387	0.0081892826303633	0.0225546414376639	0.045845848114224	0.0316795673927423	0.021119357208374	0.0275249841611308	0.00687090428593922	0.0347598512792816	0.0127349070882538	0.0250190910245296	0.0252847210007348	0.0193593386768557	0.0205824398034218	0.0255653946541961
0.0389930087839923	0.0555106133024172	0.0288648044368587	0.0392776394310783	0.026790248908616	0.044375291806894	0.02133934124341	0.0395139236490759	0.0500212459655305	0.0368511583101785	0.0346873778912927	0.0511705255428572	0.0513752285272854	0.062104670569371	0.0566268493022177	0.06148238628815	0.0438137051561586	0.0409258588175997	0.0331433144178557	0.0387530277513306	0.0580708262183732	0.0412550785093581	0.0329970333544579	0.0225782393700217	0.0364980344900972	0.0511683375866596	0.046600610784603	0.0442733720694404	0.0364799663262303	0.046863563006499	0.0418209060405124	0.0483692698317646	0.0504715807264224	0.0352162564659835	0.0617929452486285	0.0361786138111081	0.0651892679224617	0.0376532473030694	0.0372588480485521	0.0549719171859823	0.0351008627530712	0.0361033144492995	0.037370883595635	0.0169190298317464	0.0503862052458895	0.035564742157417	0.0420503229172645	0.0460652154753579	0.0313957817341125	0.0360225363128612
0.0119473185040709	0.0100113557470731	0.00277667568955397	0.0347900909021797	0.0243078199236204	0.0258531865539389	0.0194325579102829	0.0327874424432892	0.0318524242218452	0.0298186724907616	0.0354326571944583	0.0542787629868981	0.0290417365074645	0.0360664928020566	0.0214990533910798	0.00804746490466602	0.0154559918446833	0.0339209663306263	0.0468744325416415	0.0265970225928587	0.0383399298512887	0.0205761805399995	0.0137016886291471	0.0303100104632814	0.0147081202188644	0.0305012860305201	0.0275253259721915	0.00742572275639887	0.0145951235861991	0.0157157067198114	0.0424243954951217	0.0461779770455197	0.034968741900468	0.0335181888978984	0.0302904740549979	0.0455872302695074	0.0151279497245841	0.0455051967591714	0.0262384329704734	0.0307964600283425	0.0123389288554122	0.0201701922743562	0.026295500701506	0.0169826440894906	0.013800554297984	0.0189415766548115	0.0315186508585694	0.0333654762333419	0.0186517851295341	0.023417152089525
0.0367569096433365	0.0208821293826216	0.030088061756185	0.0521093958622898	0.0440202642399157	0.0418779996481064	0.0293615407842163	0.0290615255574049	0.0265810984815997	0.0309504084802026	0.0211623110898904	0.0124557020132426	0.0184430619782508	0.0305795555680065	0.0553573355252871	0.0382940974516922	0.027830558278141	0.0391353514459204	0.0302740494356635	0.0257134346620846	0.0406378922535138	0.0372774034717984	0.0248778445377609	0.0199543210270883	0.0588240461052595	0.0180879034004131	0.0369055782991041	0.0300955948383073	0.0297960692261261	0.0147256461685594	0.0207576269307723	0.0432809676010056	0.0305170127717376	0.0211611340900836	0.0237769760158643	0.032950649834108	0.0406825474731672	0.0212270822415354	0.0370094664080232	0.0355855558331813	0.0286701262329886	0.0221413632984647	0.0160003376101124	0.00772514694229204	0.0248261822354002	0.0283308086779216	0.0227655430654207	0.0284531643133765	0.0422884449975747	0.0248968184670612
0.0408589389748682	0.0355800861153093	0.0329697156090726	0.0165352987336093	0.0297814994954464	0.0105176861117135	0.0223345782825577	0.0261227355301182	0.0224884350894349	0.0132167668234907	0.0116587748394968	0.0397293694359588	0.0230774198165605	0.0318926684855791	0.0370212862398621	0.0372895850501517	0.0270394973432939	0.0145156420493079	0.0190299044760221	0.0438352107283719	0.0161386786566772	0.0179988646049723	0.0038474595660107	0.00567413004317765	0.0177279342285553	0.0106976223350465	0.019856949785045	0.00420508667019257	0.0132175281789266	0.033373361371179	0.0184615545911849	0.0125379845630036	0.0229495689293568	0.021697184424935	0.0174457049509844	0.00809087934020734	0.0346854392627872	0.0124185634650726	0.0191601076768813	0.0177664883935177	0.0225319332605717	0.0150869253759716	0.0186407823097283	0.0143859345377577	0.012889567102693	0.00974699519275772	0.011290462907605	0.0256765682019913	0.0118252010163337	0.0066639808865627
0.0324815656024429	0.0286854062590109	0.0129502914316359	0.0216520079037788	0.00522098678053507	0.0215707703278325	0.0092191885364569	0.0135610631829537	0.00819118964116935	0.012406124333632	0.00798721202132634	0.0149967709330689	0.0146588888717203	0.0241423013979729	0.017991681634873	0.0255907404104239	0.0291162947474056	0.0405335173789426	0.0254639789772612	0.0156718014594718	0.00499220384701717	0.0378081562260539	0.0223988930750196	0.022201923785366	0.0173035091470562	0.0104529096937675	0.00849019270232997	0.0164222785983051	0.0145395719165798	0.0118965096176825	0.0105498829012778	0.00121134184159487	0.0216331901640309	0.0204313501640616	0.029305302233282	0.00284687503705076	0.0356423332358532	0.0268675685173631	0.040399464965209	0.0157951929939309	0.00578568823406905	0.0201109811654017	0.0192740480795966	0.0150550746468703	0.00969510902749428	0.00838003377810573	0.0243500832163362	0.0127162521734401	0.00436315263010647	0.015241938891665
0.0575315561657969	0.0385584131992228	0.0207109974206722	0.0187980849904769	0.0231200327606835	0.0225794336633156	0.0238524920859254	0.0107503758299342	0.0156753862439672	0.0141343887198253	0.0098135382180205	0.0203363479795225	0.0372165711196773	0.0184066175900496	0.0317319946394172	0.0335332795162209	0.0430029707163331	0.0308334431305676	0.0131167525862921	0.0150132834828361	0.0340107759267559	0.0135114647834325	0.0126212315400459	0.0259876818956078	0.0223363659793732	0.00556478474728367	0.024984258274828	0.0243108319650132	0.017598942470876	0.0168083750819967	0.0187285053906851	0.00273371729510899	0.0110642279225609	0.0306653444881227	0.0295641587493021	0.0498751849635081	0.0260091276346939	0.0349110049427197	0.010886502504164	0.015661094711161	0.0208675514846161	0.0188022459493859	0.0498961557299695	0.0139833316010015	0.0332903252151432	0.0396053048929623	0.0222880818214601	0.0212137330160677	0.0259362898138419	0.0288600502924126
0.0515528377175195	0.0121605753523833	0.0191750340490066	0.0141667490261331	0.036699344466452	0.0202273763356743	0.0238754853288176	0.00851491934493977	0.00393729912970884	0.0262219177707334	0.022872003833447	0.0101816404695568	0.0244321732584287	0.0246429134363979	0.0385009902443576	0.0412187718754477	0.0274062333620018	0.0123902934650549	0.0148222017830078	0.0206383516254576	0.0253607185635329	0.0180844860611989	0.0213786527589182	0.0174400317786724	0.0145470608744373	0.00991887462142198	0.00513831409846858	0.00578463092305231	0.0222522907052735	0.010604538265865	0.0111262905633634	0.00250133845103093	0.0318871260336899	0.0132029453789509	0.0111982256090902	0.0305180205117259	0.0358296155396901	0.0240126497800409	0.0558224188290021	0.016265536627516	0.0357642123128866	0.0285351679764882	0.00673627024935736	0.0284110051953205	0.031113386944947	0.0103586660112258	0.0200053204339571	0.0182606044637323	0.0212462326906358	0.00279326410801879
0.0422830734250603	0.0272051010242307	0.00396327063373778	0.0210498070166996	0.0239596139732137	0.0177282958691941	0.00826597043020461	0.00193144878240314	0.0237840816128183	0.00263356814673272	0.0230058394772479	0.0157027009087273	0.0168339015319089	0.0198006771614982	0.0160798287452158	0.00864263854711627	0.0316734907550628	0.0499197952919921	0.0197733656100468	0.0224622935041148	0.00977744322521491	0.0165222694610274	0.0197516958483594	0.0403007056086143	0.0300158625350488	0.0403143810550838	0.0143697748720925	0.0126651922451014	0.0147096711081876	0.00618610140738427	0.0327358408745235	0.0140731363206373	0.0121051146145069	0.0112807965595433	0.0104496016074605	0.0238972760003415	0.0221215445678077	0.00153772814277521	0.0139980671729301	0.00977407097783442	0.0163738069137663	0.00758048104377618	0.0160213975638884	0.00579108744397751	0.0141818610211846	0.00605627792652525	0.00742698161721274	0.0176510565534333	0.014767128723584	0.00486036162187148
0.0566309919618338	0.0413116932190488	0.0358705957173058	0.031934244044638	0.0478280321313401	0.0374530343081786	0.0359693378582662	0.0461806365290356	0.0307146467795015	0.0348798828561479	0.020311569625998	0.0339696497780372	0.0285811951313394	0.0206875374394511	0.0276613071620237	0.0396251974104642	0.0319555711089659	0.0467177597735872	0.043265558420307	0.0272473482973143	0.00976896833115887	0.010863867908824	0.00499713720423604	0.0386303241484802	0.0223352382184229	0.038247294546131	0.0344037236679978	0.0340016357365642	0.0331213354313047	0.0324036510567526	0.0333196079394251	0.0400516599730061	0.054903661278422	0.0561320070428209	0.033040850035028	0.0107114777407652	0.0506672429013322	0.0329061259545894	0.0256345828858856	0.0414540510540345	0.0273575781617081	0.045344419143275	0.0339025372876073	0.0190719989342937	0.0304534253066104	0.031575277822405	0.0258480825900336	0.0419271155353743	0.0372214466920688	0.0205802298302157
0.0313688844994558	0.0303503336863023	0.0242228699734486	0.0255611863381815	0.0137684306992649	0.00469303478962707	0.0271056996544159	0.0191286171115766	0.00750813138156825	0.0339498772997756	0.0158478420623655	0.0210561927611314	0.031596366370969	0.00282969855164291	0.0117987844803164	0.0354121435965468	0.0431895572612575	0.00714973230798028	0.0354214846499085	0.0339529242204703	0.0167585274457491	0.0193989233655366	0.0080666525821806	0.00570622203055754	0.028021863725841	0.0166482282981915	0.0408747030901999	0.0240380441250989	0.0102628483175152	0.00452381745386182	0.0101745163233755	0.0171283443178201	0.0134624172084031	0.0170202376711837	0.0231017346003633	0.00647471805818654	0.0219403190316186	0.0124224729807676	0.0220007226927925	0.0243507421555008	0.0257110744188608	0.0250721712983693	0.0194582358188166	0.0117115282511168	0.00153784682636142	0.0171222661542849	0.0201830073637608	0.0236201039172143	0.0189275644690871	0.0155528797470259
0.0565495209006053	0.0144347906940898	0.00578573613612391	0.0214963388061685	0.0102296188103046	0.0230653170154274	0.00910124364506082	0.0145511262485433	0.0126196402829092	0.0196266097502865	0.0286201501515196	0.00172895530093414	0.0166539043237237	0.0339980230745745	0.0198029240199446	0.00748596032071905	0.0197953740633704	0.0334092553253765	0.0176504819538164	0.0319967291480382	0.00991866407648676	0.0171997302196662	0.014313794020504	0.0231341687911545	0.0191049941161351	0.0109449520608098	0.0242394962285957	0.018895555425221	0.0176215772583642	0.00789556952281924	0.0217952176779537	0.0193123089095841	0.0216683078101291	0.011485984414407	0.021173270215458	0.00382516020216997	0.0174787250894795	0.0314908005759555	0.0214020510702246	0.024664391303413	0.012074214990258	0.00926516561464856	0.0118274570895514	0.014892950430143	0.0239369328733696	0.00670552708540537	0.0357849590026103	0.0218939743022709	0.0133490400722346	0.020405182328199
0.0400342672707082	0.0300401765441433	0.0268719846650689	0.0328895240391233	0.0270023456937329	0.0392667163158467	0.0436054959909187	0.0456222194182451	0.0243776329397603	0.0186727862785906	0.0125321618965661	0.0225338328294256	0.0402390742388465	0.0640868618505306	0.0358335007489751	0.0059628059505596	0.0173467943638846	0.0266434190572644	0.0149171386869533	0.0217662584078224	0.0279403660811826	0.00743101587306911	0.00702528006146855	0.0381454235817409	0.0294194478646223	0.023639894268319	0.00813626344477838	0.0158478554307042	0.00883964427746123	0.02107106856752	0.0517414606972107	0.0382634810157785	0.0455386127691925	0.0156838522903016	0.00528121741516641	0.0239446423772021	0.0165849389354986	0.0271787399534434	0.011405018717576	0.0156496481606408	0.0368622319761636	0.0203887655517002	0.0532487740003174	0.00504350869996008	0.0141517019855113	0.00696798345128864	0.0163070108055262	0.043657058024229	0.0380102948226482	0.0185203228567566
0.018685090371879	0.0118290242359918	0.0219736734448621	0.0166687581757495	0.0216280328322985	0.0203514589845468	0.0281183124706765	0.0465965252412155	0.0154502739381394	0.0308276440607095	0.0327963590600677	0.0257962349983517	0.0291613639140593	0.0368914062416168	0.0331474885300848	0.0144163462930843	0.00842037206372118	0.0155984471441391	0.0264082629255561	0.0353334219150275	0.0347480572009324	0.0161625952689289	0.0311211034577021	0.0115161584080152	0.00129710401935598	0.0126404417867339	0.0252538161683279	0.0338359998353588	0.00774702053952809	0.00551933506207985	0.0294156159268661	0.0219464978056321	0.00303088360948357	0.0264216383890553	0.0226173582785015	0.030710556599899	0.0217840293765355	0.0225137871588283	0.0243418683124847	0.0442049935040828	0.0149736661892906	0.023207509339741	0.00858724568382861	0.0421803678162448	0.0169080146632344	0.010679207295058	0.0256854711551336	0.017933490137216	0.0238861572422986	0.0231196604278748
0.0190963548625704	0.0114773662957377	0.0171970875772558	0.0368744171288191	0.0153286246623898	0.0148695388136494	0.0153625655614828	0.0193118961504333	0.013438843269928	0.0329130274742768	0.041186137048042	0.0247549403799423	0.0186978375758128	0.00877536340489629	0.0704306540139626	0.0384410652020115	0.022665920973439	0.0012457871246942	0.0185263243391741	0.0282889909196935	0.0134867171943873	0.0170606252964162	0.0190706185336318	0.0269047916575632	0.033791520128661	0.0280740726215065	0.010606221650928	0.0270574167142579	0.0175550992686292	0.0367262782469412	0.0392041033833508	0.0204920330935244	0.0278614173810081	0.0308351690652557	0.0219075092266338	0.0109940883867159	0.0299210131471145	0.0388760501022648	0.0317801689937562	0.0272487882475254	0.0261220851550886	0.0165282432226828	0.0384370583374518	0.0225539418629345	0.0252387471243289	0.0223520329858047	0.0230298066015197	0.0449250580903019	0.0182942150324529	0.0147536167122468
0.0328771995126866	0.0149361753194082	0.00740108563768187	0.0124112450693835	0.020808780253661	0.00973966521876276	0.021116584107366	0.0363697757772371	0.01710614672369	0.0106501100022733	0.0257317248558662	0.00873965959390096	0.0324725348553297	0.0483085159370578	0.04743044017429	0.0292152206579824	0.0130997293631214	0.02760429879027	0.0113293943836138	0.0160679632708898	0.00787380626076264	0.0108390476632509	0.0136122925692972	0.0149188538631949	0.00474500449346333	0.0119842632472534	0.0303365214941743	0.0227943941197068	0.0202094034673818	0.00534949117792398	0.0134402746345756	0.015264682599838	0.0388598847497172	0.027675773151587	0.0104047851460634	0.0169456527379149	0.00620815602756318	0.0277417803786996	0.0264615681478292	0.0208897717247487	0.0134354016138672	0.0395285722888773	0.0393436466726777	0.0287381490833113	0.0239304591121687	0.0494718004438165	0.031914971086393	0.0307603313828374	0.0340509162393966	0.00923513228386021
0.040268467347175	0.0149043407588412	0.00394893714698837	0.0176972212354963	0.00842114516715393	0.0266896651910904	0.0388274684470921	0.0075213665859002	0.0271680123122414	0.00332356451354644	0.0363227123998594	0.0270708018110676	0.0374230775948451	0.0155659852849672	0.0252674720457944	0.0407653671336957	0.0318619462062458	0.0247100970318714	0.0139041119466076	0.0266222497945956	0.0220276488461638	0.0308539263860479	0.0189545284876194	0.0147796423319112	0.00678283550237458	0.0297668463624269	0.0162922439158722	0.0111434051524882	0.0289393978258032	0.0472630953639021	0.0269317509860053	0.032050510044541	0.0258169421403097	0.0232647625911081	0.00605668294326408	0.0199121057904884	0.034180197008714	0.0232784479698476	0.0319505782890274	0.0160918089316435	0.0209204083498775	0.0285663615270272	0.0115189712259719	0.0134171733827709	0.0396097683278368	0.0392067077449	0.0168605948903627	0.0254913680843006	0.0109878928718606	0.0209447838258336
0.0231707959207641	0.00796328195469588	0.0105824462924253	0.00860886389443956	0.0270456721283776	0.0174049263247967	0.0217003569717505	0.0103903933775678	0.0279810681863095	0.0069463201948888	0.0159612857614448	0.0075470673575	0.0159086220772134	0.0147846298754678	0.0372780181436527	0.0209528238318637	0.0154843426980617	0.00841926910607453	0.0174419248461	0.0203719608133974	0.0183637461346419	0.0188037512199774	0.0414521255932772	0.00715619936355193	0.0486798867588792	0.0177030351731079	0.0240127979738826	0.0275482260669285	0.00947791070147477	0.0156509995479829	0.019602979779054	0.0241749664050087	0.0218928218155588	0.0245229869856039	0.0047585911326215	0.0199150489023086	0.00730392664042911	0.0221706318727045	0.00978775215350414	0.00868714486776685	0.0121216711259049	0.0259972045519744	0.0189927298666208	0.00727958986264831	0.0211154391027253	0.0233462245474793	0.00947923273857758	0.0250236413592467	0.0185155260831579	0.0155573591783062
0.0263894592143066	0.00662833921058994	0.00439497312081087	0.0112751450298108	0.00105554689995214	0.0126267353404403	0.0273213399834777	0.0235072152341978	0.0171882032154401	0.0040128313845457	0.0100526961208225	0.0076871693207141	0.00381562502404878	0.00414959087993563	0.0120611423431317	0.0289782356883679	0.037281998837447	0.0365243178250612	0.0182475600807615	0.0181161461314355	0.016375387929293	0.0146079658965109	0.0356890025402448	0.0124668997330332	0.0165331383033697	0.0237171464121846	0.0136738506079986	0.00528488971578036	0.0185675265905882	0.00616600889162723	0.0210657667783397	0.00208391723517274	0.0202376953438854	0.01837704357682	0.0277052906674964	0.00682690735859877	0.0308251841735828	0.00402375610413604	0.0198453548709339	0.0114690607926772	0.0192279231669284	0.025630084763405	0.00237606059100563	0.023970345852208	0.0179954380706582	0.0149085936875111	0.0193707892619832	0.0239955501457854	0.0192419569434089	0.0161342183274812
0.0340370765231358	0.00573915838429173	0.020853719048552	0.0160919435276508	0.0264156965867228	0.0414549499405475	0.0451522887338615	0.0477935838591437	0.046952327552032	0.0179616170266321	0.022498485583477	0.0128851613879726	0.00787446286646575	0.0183486824592856	0.0201385667678896	0.0493517996736522	0.0695514612912892	0.0343962692090073	0.030162746623615	0.0255312146163162	0.0147274372146504	0.0151802162020004	8.95681472586907E-4	0.0256019958935588	0.0304765216989603	0.0152020301446197	0.0224097456819327	0.0262129805465632	0.0250857352740379	0.0364402415958067	0.0095910664163792	0.0280952328300301	0.0394678936714604	0.0171538126688151	0.0203712529709943	0.0322866233063779	0.0176599415120985	0.0353604502572493	0.0254129603494064	0.0332106877282073	0.024145464587476	0.0263789574241508	0.0276931719637693	0.0364756651460815	0.0468714464366697	0.0369578181195341	0.0324795831826965	0.0152917916786367	0.029481898272479	0.0143412684436699
0.0280560142413423	0.0270073702916548	0.0227130460811896	0.0201070718389233	0.0286599096852206	0.0361679099124694	0.0221319127709713	0.0337879278145849	0.0180518429308362	0.0500593203899584	0.0365489869916924	0.05252397073012	0.0304755304877161	0.0277603551654171	0.0639819469204147	0.0390062091922837	0.0152487492796057	0.0257012128819634	0.0196084441384726	0.0158745172109291	0.0144568812183316	0.0533598065515506	0.0358432764774162	0.0514918547889062	0.00297381686814268	0.0193248359787813	0.0339360523448942	0.0460196443319731	0.039992003825657	0.0252947060603162	0.0423780054766302	0.0386356005159079	0.0455041629510543	0.00839330113971398	0.0306987595390738	0.0283508296791908	0.02596235957599	0.00997204483468707	0.0121332764723382	0.028349443480125	0.020048204605613	0.0395354951014528	0.0154701879319154	0.014933271237835	0.0153759082809735	0.0263801353608146	0.0163746149581166	0.0128616225277582	0.024286253214659	0.0246494141650911
0.0245258660216128	0.0360333978826997	0.0226609150617754	0.0359236398249636	0.00771867231846151	0.0259225265850573	0.0155275634816284	0.0382293172250908	0.0441041084266149	0.0237601798161735	0.0341720886443717	0.0348530226474563	0.0115812127396161	0.00222299593296668	0.00756498285649115	0.0127508201785266	0.00577252418326193	0.0221843162139066	0.049711753769005	0.0101412446599039	0.0235514290287558	0.015381404843166	0.0233502972356778	0.0118715519275394	0.0124477154907848	0.0289969367745836	0.0310333229018257	0.0301100392243783	0.0232905328736595	0.0154276917608227	0.0251062546326229	0.0177173731807202	0.00445220909669894	0.0175198392554755	9.22538790368687E-4	0.019741214929487	0.0328838795206405	0.0259137229669571	0.020779752891236	0.0506558313078613	0.0177272577235111	0.0231240747289179	0.0256307788765402	0.0233633589222981	0.0373786426325462	0.0315467250830217	0.0333771863432915	0.0203043632388186	0.0212164243601675	0.0179058887929733
0.018601902044001	0.0205690747883152	0.0125930858763222	0.0264370957291171	0.0278095157730421	0.00688270512167128	0.024339947729418	0.00475118349660377	0.0108451418031597	0.00942715936448483	0.00841129066691129	0.0278851788876923	0.0278263769181419	0.0130382484299449	0.0543605925906672	0.00771425204549923	0.022239669654471	0.00711397872554628	0.0258007078507335	0.00653137062995586	0.0310420450092355	0.00880357847275175	0.0102945095777414	0.00892516274438388	0.0278296431798821	0.0273128343840166	0.00985061709673689	0.00934401775742453	0.0294064565190062	0.0247943567040722	0.00685716271628091	0.0231030426984624	0.0186456006318854	0.0181814084570174	0.00123954901600671	0.0146572499111191	0.0138660696013867	0.00451256643827711	0.0163602473299886	0.0162256110383592	0.00386839967403189	0.0182622417857569	0.0136638436942068	0.012728699240108	0.0109822656314661	0.009404662638918	0.0190384164466382	0.0123785502631053	0.012982896564158	0.00540622499955755
0.0185239091197759	0.0377840902825261	0.017995498578598	0.0356992794299511	0.0118267760715431	0.0200035896104924	0.0146763228283939	0.015415726569383	0.0171046262972916	0.030381358649577	0.0212813458487984	0.0102718772259608	0.0263039007513943	0.0333784647940105	0.0339654432656781	0.0209769179367743	0.00771826670280057	0.00838639715940981	0.0161340492650753	0.037617825295503	0.0152516681338116	0.0316076124766234	0.00954593311757594	0.0184416391203585	0.011223751683031	0.0100859305926243	0.00804838617483561	0.0175019209722555	0.0268985450069456	0.0233433024576691	0.0112259860534694	0.0359984448400442	0.0185885581018271	0.0127175395454292	0.00796572952715443	0.0105833739306371	0.0143408839229141	0.0258302801524451	0.0205440020759342	0.019132686786403	0.0182403825905736	0.0171643310220277	0.0201279730395292	0.00682040488018307	0.0298430882324015	0.00683766125232948	0.0192749063289616	0.00228011922499817	0.00753966592151701	0.00442737585665663
0.0135527550744361	0.00840717103967137	0.0284072934105627	0.0204531453630366	0.00878156483348777	0.0302159542277983	0.0238071370740631	0.0141159104365678	0.0227264719768574	0.0105940386657481	0.0204323054249316	0.00747698284385567	0.037704268444033	0.0283529675125339	0.039043666281219	0.0343286205324275	0.0278875434984887	0.0270536859642768	0.0138285442149081	0.0183207636651927	0.0125635543237111	0.0180581252888914	0.0179586722664817	0.0212948046208177	0.00804830650002833	0.00890905327413822	0.0115143724468986	0.00138582641318099	0.0199234303750279	0.0286785083993506	0.0264502663209655	0.0109884389751351	0.0143547656993941	0.0153766788907047	0.00540049264494805	0.0359584002480311	0.0224050236294213	0.0281360060448498	0.0271001313473754	0.0241085619194717	0.00703276623911225	0.0401131098959819	0.0348363836954986	0.0183007972715972	0.0174840765767296	0.00753636483282179	0.0149455244265039	0.0190603794296966	0.00467386602769228	0.00999215629365694
0.0157607550246276	0.0131778964614652	0.0278754658230064	0.0320206827947266	0.0537980144966903	0.0237116129532282	0.0276185410561311	0.0131776532316534	0.031123776609732	0.0126984547952612	0.00308026944551203	0.0128744694630477	0.00539304185143889	0.0232722355863835	0.0123143926939565	0.0342546170193751	0.0321089989431156	0.0241040114270177	0.0224962101078614	0.0344616368908196	0.0160987463632421	0.0426518682974732	0.021733049454426	0.0170186113292771	0.0255459857750905	0.0135477284190376	0.0272246833557098	0.0143404595487584	0.0215274822848028	0.0218761284258915	0.0337503829521575	0.0465358858501361	0.0231550602654997	0.0381547846619346	0.0113509247026341	0.0168177219150544	0.00548650238460652	0.0175030629059325	0.00693444981120204	0.00108223427983212	0.0321843990362815	0.0356926977510317	0.0321294486821047	0.0116000785323461	0.0355772513209916	0.0127464448181758	0.00900971854815391	0.0294011268712221	0.0374470256289735	0.0135497839948835
0.0354142833054264	0.027602315047577	0.0252137732020582	0.0259673809375304	0.0246039256383497	0.0155249038694208	4.14402318353035E-4	0.0236162016277432	0.0165990323362275	0.0244158431104263	0.0315392544677026	0.0266962841270837	0.023979714690933	0.0422277792824818	0.0343002400523287	0.028667506798187	0.0231417397057978	0.0223791307490377	0.0112574099974129	0.0170370442403354	0.0392633759380545	0.0107399544613539	0.00685634163428982	0.0207748307590339	0.0229138917900236	0.00402140913637247	0.00387992995060594	0.0256725194975483	0.00567779972040666	0.0109830845711485	0.0109705147014533	0.0072643840574494	0.00696602876393322	0.0165892002568569	0.0213631490994415	0.025727360407338	0.0202880667389971	0.020398642264646	0.0180463705234993	0.00417869247359626	0.0093907028624718	0.0300762572673945	0.0302219794978704	0.0129011848847548	0.00903649893209339	0.0198863063243278	0.0179521048710673	0.0238310656722229	0.0190067388830257	0.0188166795961862
0.0266576724509943	0.0302301509908324	0.0121190748513104	0.00507710163479854	0.0198081743879865	0.00872384509209723	0.0283842229362246	0.0273491014776534	0.0110292989481211	0.0215149841990513	0.00281786740112483	0.020690096617338	0.0141652137199195	0.0209065314841582	0.0243873578103923	0.00577404381405354	0.0206151567257958	0.0159040283038662	0.0110297574967278	0.0043724253196539	0.0142073672557172	0.0173029360244439	0.0247801690779421	0.0153332866740012	0.0083653959907482	0.0160119063122197	0.0296442912932659	0.0251562161182596	0.0222307018648165	0.00722698758051908	0.0135948770061934	0.0291838414146613	0.0180975849418558	0.0114256673359373	0.0132473962595126	0.0073383214729872	0.0123197386971348	0.00786969654773378	0.0208565033843074	0.0170881739357908	0.0111302096557973	0.00101593548905499	0.0149993004949839	0.00913150337603316	0.00610010173577171	0.00363000961594057	0.00244312377537488	0.00634409116705592	0.0151305411360311	0.00617372777770919
[truncated: 605 more rows]
[truncated: 310 more columns]
