# Supplementary material for: Nanoscale magnonic Fabry-Pérot resonator for low-loss spin-wave manipulation
Source: Nat Commun. 2021 Apr 16;12:2293. doi: 10.1038/s41467-021-22520-6 (PMC8052321; doi:10.1038/s41467-021-22520-6)
Supplement: Supplementary file 4 — Source Data [file 41467_2021_22520_MOESM4_ESM.zip › Source data/FigS16/FigS16b.txt]

0.0456272519930848	0.0417584004720068	0.038899058361319	0.00804899146690689	0.0434539402571838	0.0330120663332213	0.0378293928982901	0.0164430340917186	0.04158514477749	0.0350131619322863	0.0456632451004021	0.0329352053602223	0.0290134921478009	0.0533232822129818	0.0446010171312225	0.0187547510115488	0.0122086580683809	0.0253320787920802	0.0113401551674329	0.0441067884077417	0.0288958261751697	0.0426246367979893	0.0465731092659799	0.039654037342475	0.0673414385709698	0.0619517979441049	0.0138634626043893	0.0234373830753474	0.052523171826709	0.027205520080015	0.0231606568409965	0.0214842142149998	0.00307945254860357	0.0104311211320356	0.0500517644835075	0.0286916462812227	0.0281685136423192	0.0311980534987918	0.0133645298824884	0.0349732471322275	0.0401856450632636	0.0188559675051077	0.0399468625650526	0.0402389000707338	0.011747422257022	0.0259526860994723	0.014095115206922	0.0424427927535949	0.0187910801746893	0.023832630194255
0.0141465390110923	0.0329269672999411	0.0381506609148578	0.0262349839161853	0.0297285309178388	0.0245605003892347	0.02366527940688	0.0291584579280068	0.0261414570928097	0.0375842183628903	0.0215694957718471	0.0223742925800557	0.0286380234461249	0.00953514422205794	0.018299662416669	0.0240628511911452	0.0415403064528756	0.00565588616466748	0.0328177273848754	0.0601426750421404	0.0598779160787623	0.0342168678267971	0.0070728881703447	0.0342398721740736	0.0397491744436852	0.0515446628685405	0.0353989056606274	0.0515651722932912	0.0478239316975918	0.0258498022929245	0.0434090067786887	0.0339670987433737	0.0509325104902894	0.0214171655965573	0.0230642651387021	0.0480390723174303	0.0364602787908177	0.0619195634001767	0.0602989518309112	0.0310245477642157	0.00684651857423377	0.0209251414535386	0.0497135356791941	0.0318072195978867	0.0330214446951795	0.0452418703310247	0.0667068520026609	0.0404084242768906	0.0201407359793251	0.0329500703077376
0.0204496889060532	0.0342390561101807	0.0281360251280898	0.0495698314183052	0.0443738343806223	0.0344139381616141	0.00880904938846343	0.0272070701925511	0.035946473269549	0.0227580794924929	0.0229157371933008	0.0332544908384552	0.0362650661155165	0.0188071493581271	0.0283776970888309	0.0625435145184823	0.017630155814231	0.0366492289584473	0.0315783794397528	0.0259343909782551	0.02408449667245	0.00480052251612645	0.0339717046896176	0.0606109111652688	0.0128664634199284	0.0401102409633151	0.028295673653352	0.00980437247373788	0.020106426036479	0.031576596746666	0.0336609237497506	0.0134748486040638	0.00599669501186338	0.0378606719690093	0.025515958161318	0.00857954001623502	0.0475024968277124	0.0280403992054642	0.0457181285894097	0.0377320781817077	0.0281183273868308	0.0528268421906049	0.0368683489056534	0.0437220509907056	0.010217265038051	0.0233661458585477	0.0461936583822888	0.0381328766882175	0.03274561915968	0.0491090584101162
0.0341667338352706	0.069449856598736	0.0362946795702563	0.0605199862508488	0.076151181974909	0.0515513500875312	0.0516238010066723	0.037762385833366	0.087429093190386	0.0586072322814625	0.0608757196016885	0.0809945379509668	0.0188303037473244	0.0671106829699192	0.0726169869208941	0.0633887003608695	0.0658944253566643	0.0693810730134912	0.0453249034110444	0.0445080109443154	0.0659157281668237	0.047973449785393	0.088150688150272	0.0563818005355008	0.0896469335763544	0.0758219988740768	0.0926098451243695	0.0716017836198527	0.0405872230386485	0.075934765194771	0.051613210102962	0.0587855917638736	0.0336984807277775	0.103036978031703	0.0817598971526224	0.0594209738554275	0.122283826702072	0.0378023150710165	0.0655356411155167	0.0598344193695134	0.0741679300380326	0.036188516496549	0.0790740376219262	0.0515171309974168	0.0437254226025295	0.0767030475764451	0.0931621915906711	0.0777945193389027	0.072787387329389	0.0694849564124523
0.0428419156041549	0.0252600367948479	0.0601605379473331	0.0486464808624941	0.0473322290547118	0.0535572032655935	0.0873610743398025	0.0472969516355769	0.0616669678806663	0.0180711222940608	0.0136792568032047	0.00952247642709211	0.0843129885255196	0.0654222661193437	0.0949937224357858	0.0422084829152553	0.0639812020196318	0.0724609717862105	0.0353138144876845	0.0788145799483585	0.0911093167751954	0.0528622666405036	0.0488782350696395	0.0115195995005957	0.0625663989303524	0.0492244748590963	0.0685962445798493	0.0788362936955677	0.0607450843445635	0.0776820016863012	0.039916439158338	0.045129869696242	0.0562351417595021	0.0522389860600385	0.0441528500040711	0.052511800566427	0.0644808973552838	0.0592167818038907	0.105848215817221	0.0882590653444789	0.0548139017670667	0.0466364594839979	0.0475252776030483	0.0767304275215667	0.0715351866971206	0.0681962224879428	0.0568483980778852	0.0757275800561209	0.0521689377110583	0.0695438174328282
0.013247411009226	0.0454498458856758	0.0185982203658804	0.032531382672418	0.0113457168277706	0.024525764739062	0.0620265952925332	0.020956365088466	0.0309179447015567	0.0516607378495546	0.00773248851621158	0.0330137091842872	0.0547437562474416	0.0290581156488527	0.0642297877398057	0.0404292722632229	0.018964523507827	0.0378453497307797	0.0233228591246169	0.0340599745009197	0.0249308732110891	0.015669350142463	0.0195380515448231	0.0383941216888471	0.0657364055400514	0.0707790817381661	0.0444485826758154	0.0122603438459882	0.045989138360598	0.0359185622773764	0.0639131684533336	0.0419889462054015	0.0430211154157258	0.0642218918566629	0.0702156977422907	0.0520233078501483	0.0559284111097972	0.015759660544631	0.063497882031045	0.0708303931102355	0.019980115630809	0.0633678541243397	0.040394504491126	0.0449249606546172	0.0378547339710253	0.015416767205692	0.059494278637648	0.0493323251807463	0.0547473676264786	0.0168369110942246
0.0465228270017773	0.0193170321159592	0.04677238199762	0.012535957712803	0.0309941380229391	0.0477379215990862	0.0163455405803769	0.00383710601915167	0.0297344654381443	0.0194610517259397	0.0453594789984387	0.0161960260985743	0.0129801373894048	0.0626283117733723	0.0412500836154546	0.0304909950623131	0.0225474565930689	0.0463135033213446	0.0167500577533333	0.0240630899460003	0.0153004327638804	0.0389975475367407	0.0541121961296204	0.0235810122204778	0.0436548586702798	0.0305866449059602	0.0323342430897911	8.88281165825129E-4	0.0325697100984538	0.0377785444385115	0.0164048230809905	0.0282417669281403	0.0462296382435089	0.0337634674923844	0.0346867724702804	0.0252757272971521	0.0296311786519757	0.0377273298612098	0.0126362225545938	0.0243418434657842	0.0771707813096406	0.049118422013261	0.0256894085833337	0.0161671926293319	0.00807974070419373	0.029705063730243	0.0265978335024208	0.0394128691502883	0.0466444831245554	0.0340532416837223
0.0258466357229328	0.0146674438734722	0.0244572273954551	0.0388045358614441	0.0469890318250517	0.0166098368676787	0.0345515757881591	0.0216652880277909	0.0330133133781343	0.0190813252759969	0.0251540989973921	0.0377825976801014	0.00705547979698759	0.0262169739014364	0.0229729392032017	0.0183804929547143	0.0378182448667439	0.0216974919539218	0.0329891096092882	0.0449486286401754	0.00992922054177473	0.0655519808488299	0.0438605292753861	0.00775806752447283	0.0673770578686395	0.0656586972224708	0.0652790221845594	0.0718562421108848	0.0201982777844251	0.0328098143896502	0.0664301604172518	0.0259783906821728	0.0423217118649329	0.0526219996507943	0.0351343239814544	0.0886660359690645	0.0750290921209213	0.0596473319780139	0.0108679033009926	0.0613005236600422	0.0204865089734415	0.0620907133041536	0.0306605919721304	0.0424512678881289	0.0136471076131166	0.0428621956739654	0.0678304806748426	0.013599238647576	0.05622449920339	0.0534439814471012
0.0464685366137777	0.0168945825371846	0.0379664597436254	0.0155261915488796	0.0339316420959744	0.0167257068979039	0.0419327530970839	0.0199554642489015	0.0178845836316009	0.0426231954940523	0.0410910464390066	0.0574415639555923	0.0436464468209647	0.0432310900772916	0.0242121041755719	0.0141755348216998	0.0166847525204482	0.0475676349364821	0.0401889896680982	0.0509453913945943	0.0540777454930307	0.0316831711708913	0.0414710774967724	0.0744205877876304	0.0429967592712288	0.0201128922154448	0.0307912468222417	0.034141042179355	0.0229982208574844	0.0294225509578435	0.0196473455487503	0.0756194301012147	0.0413605741475575	0.0589140972489879	0.0204272144576812	0.0707414383945118	0.0370942518918349	0.0378044195884939	0.0628647852946878	0.0404152756271496	0.0196377104678167	0.0638806307464195	0.0574879595575021	0.065996108177063	0.00417365278813428	0.0446791458722803	0.0608152335157763	0.00644283328175462	0.0419739265382308	0.0411221676597886
0.0604355364641773	0.0274795226403317	0.0270934306043568	0.0337489430143005	0.0496094493239433	0.0457775645329456	0.0271440798946497	0.0203543064329465	0.0709420983485504	0.0327408691294733	0.0612168798422821	0.00946794043006355	0.05609630930695	0.0510591670367085	0.0524453977620248	0.0234378844534762	0.0298922320834862	0.0158719563037071	0.041057338426559	0.0415271327724862	0.052815928524892	0.0365264738957431	0.038297806507116	0.0773400997015778	0.0310798542359854	0.0263391136521505	0.029266176938671	0.0161472604020187	0.0384255598371214	0.0403738328332625	0.0871150663689267	0.0764434612423541	0.0289475493072263	0.067898123412921	0.0410343000047619	0.0522048624384022	0.0170419277622278	0.0616905684604073	0.0648077729560097	0.0370713986177012	0.039714634909849	0.0591702667406021	0.0489936951380246	0.0184584401699419	0.0419158165596198	0.0615414185652338	0.0513260565307652	0.0270005856402745	0.0154017155513509	0.0350436507499862
0.0554656124496476	0.0290428142925922	0.0226558118478298	0.0320100225098053	0.0233974875128186	0.0558823487030027	0.0437335845452302	0.0556089922415431	0.00426848695006802	0.0304728172546041	0.0516067209908051	0.0295304027922479	0.0416171739015168	0.0230760692830349	0.00896914239414076	0.0307804569450163	0.0509211795374714	0.0476389105195711	0.0161147929296036	0.0577423256723532	0.0359955322666203	0.0549849613151387	0.0337155274196386	0.0245907343601203	0.0347548038019869	0.0277713721864747	0.0150456204756699	0.0369523446908109	0.0503098444566866	0.00552678028560074	0.0395814825582368	0.0303742452246537	0.0307326921191896	0.0320986681982804	0.046081958685095	0.0464901315833404	0.0261705602623578	0.0240901142730901	0.0439133497444228	0.0369753061736357	0.0133281045827603	0.0116024984123849	0.0421064496699793	0.046702824442254	0.00260042850253843	0.0556643086393373	0.052741063686035	0.0194206693653566	0.0305242738201747	0.0413659249590682
0.0136899000195824	0.0217530282795867	0.0389239505134591	0.0186553732184296	0.0292804808744819	0.0230627489079034	0.0103172184188385	0.0350733944508384	0.0262164816932727	0.0286984511563342	0.0266267607217438	0.0089936715535453	0.0250192122445952	0.0135679063980349	0.0279309949998563	0.0371877998508221	0.00555481487042773	0.0165125781682115	0.0249219968129578	0.0302163292801059	0.0451419548699577	0.0168806593159016	0.0431577103763314	0.0437874565846842	0.021584771636931	0.0604839514158078	0.0432338116630827	0.00696516933733711	0.0289444476472466	0.0254354635115168	0.0171382459319266	0.0136725083713568	0.0144947641243017	0.0257748261597279	0.0392118039795438	0.0366116480887109	0.0263182958140854	0.0147930279117683	0.0216614803209684	0.0246806782551784	0.0292713788930775	0.0218887485786579	0.0120733163286729	0.0445010240883162	0.0206270228680965	0.0372724549728808	0.0232640746365021	0.0142069014964008	0.0286811666920582	0.0245608894419792
0.00864513395484263	0.028063405868319	0.022422643750963	0.0155985847607916	0.0212414438804033	0.0394605361539349	0.00564449401460441	0.0268459226934538	0.020854399242486	0.0232059190306482	0.0163763470700692	0.0195659305757457	0.0233608549934158	0.0564557037071677	0.016783766350786	0.0227340778898799	0.00718192310872853	0.0214795521650063	0.00757267802685556	0.0279152271996281	0.0212719329210911	0.0203153599617629	0.0139159603660042	0.0362175457074192	0.0194879362862403	0.0336416963643215	0.0194733647478992	0.0284497595530325	0.0573949144780117	0.0345917210571129	0.0300827114719302	0.0512557037353356	0.0203495873591039	0.0429492452385487	0.0241742982360128	0.0104975112361971	0.0444427041407575	0.0222585511266582	0.037831896301165	0.0195573077379547	0.0446186812262176	0.0359951753157364	0.0234344966539352	0.0276864100444911	0.0317267673474157	0.0450391564384425	0.0396816312944163	0.0202384400510365	0.0404578977732519	0.00832898833425579
0.019880941169383	0.024668987804985	0.00805636739735844	0.0187815405290194	0.0192578123623876	0.0287768084526846	0.0506066762177817	0.0600185927604946	0.0377061815582021	0.0110834518170435	0.012583187989997	0.0118865485545711	0.0275302560224655	0.0322666477316462	0.0167559860647287	0.0498432416573417	0.0334900841219427	0.0253617163550754	0.0708374227319437	0.04331577963693	0.0164582005627641	0.0254218154445291	0.0542481059380408	0.0424139072610978	0.0455348138424184	0.0488490864763099	0.0191855842014779	0.055751472983167	0.026754767237963	0.022032518110434	0.0378000763026584	0.0588585091654163	0.0195953322543832	0.0264660784624338	0.0296175753624651	0.0666530234832364	0.0336777367740214	0.0291913711340954	0.0236509595401053	0.0159791645987203	0.0477259735927584	0.0630546277137674	0.0434428516684448	0.0180038463571484	0.0573471915881938	0.0446964705006747	0.0287912917519935	0.0288480187886603	0.0355818321710231	0.0706702648679011
0.0199415432408352	0.02563399385973	0.0361131099323556	0.0393503587713721	0.0246550057572737	0.0216300087085165	0.0415923156138369	0.0042850023531794	0.0249438491179774	0.0550456303417397	0.0331618286291362	0.0183541732385444	0.0336768603658432	0.00581314235909676	0.0236443606017439	0.00765995098237012	0.0426406370240221	0.0426604409541551	0.00912246203580355	0.0401739555168338	0.0220513636599987	0.0116425668896383	0.00598919626207365	0.0353674036676627	0.00575668608484126	0.0191436509572497	0.014855620665324	0.0278152511631363	0.019696350933381	0.0396196456419704	0.0131632823865046	0.0295343063847333	0.0145206407089181	0.0304825944815097	0.00999032597880094	0.0245906148697513	0.0226846913269782	0.0385727604296154	0.011824527232734	0.0122777303902442	0.0300199587939757	0.0375073826938991	0.0162770424776136	0.0299978234075691	0.0389219560841975	0.0179402507271778	0.0228356554496419	0.0370243748461267	0.0166452174205224	0.0378922666854399
0.0494876781817575	0.0298718252832339	0.0404591538097684	0.0229215906552272	0.0227753897932769	0.0503004318659715	0.0717840964594394	0.062448424505338	0.0350982139357233	0.0606317565263823	0.0465259474618607	0.0409940004878982	0.0157511686918725	0.0522204413002035	0.0678586024983495	0.0824785314654001	0.0561580976913713	0.0783499237111256	0.0670800525029	0.0405409615868112	0.051337492252558	0.045012056559753	0.0650022293778275	0.0562507900525682	0.0610875964551831	0.0470740358749543	0.0355603133367816	0.017989860881491	0.0406283324550738	0.0763633122245126	0.0430452057389709	0.0689829248435868	0.0838100260490215	0.0456123539285937	0.0828589428886521	0.0868462637655725	0.0854336136774777	0.073157306545672	0.0397413947181651	0.0225989421863812	0.0819956736578126	0.101144954321899	0.0757955411880099	0.0509208038453753	0.0644221193066054	0.0507078403356089	0.0601517823412948	0.0757654098636704	0.062283702115281	0.055202097824388
0.059215612720069	0.0165784639730635	0.0309768374175054	0.0345582666735833	0.0157440948737975	0.0411131524183697	0.0160529219865676	0.0326880417206036	0.0215823411257861	0.0242434498094248	0.034026840368079	0.0401986989701172	0.0585033210787114	0.00246598651413689	0.0268591767076357	0.0200993482902374	0.0295176229307866	0.0482466431484357	0.0413278645848065	0.0222073829577665	0.0184807023239378	0.0341623776469141	0.0578560733708623	0.0197540422778126	0.035777103985881	0.0116996092564127	0.0106943724743401	0.00370021455865945	0.0152189820357695	0.0252769443800398	0.0176243965923819	0.0195112251480994	0.0158756130106954	0.0255951853722316	0.0220123401937538	0.03459090979809	0.0124090623978396	0.0219835649337563	0.0462575766339743	0.0336980666592759	0.0316594787318205	0.0581829600652011	0.0246005443402461	0.0255946422625371	0.0791549568225288	0.0452149767506738	0.0442049172825513	0.0235079547140266	0.0415957238173457	0.0330192428886145
0.0166596560837259	0.0720421991747354	0.0284180669307798	0.0519483596847263	0.0940202533140392	0.0483946539922176	0.0375516455915703	0.0218761709250688	0.0301912709679884	0.0492541946698969	0.0305432982277635	0.0459036165709606	0.062116727380972	0.0315883942617061	0.00225185940747397	0.0102240537800047	0.0167890060702957	0.0597964561204299	0.0585851113142768	0.0301672679275867	0.0172188713229951	0.0669220155220575	0.030526082022793	0.0355819940009495	0.0334296249800383	0.0233853287529447	0.0383818283054475	0.0415609621787429	0.0202419310716566	0.0364863287279277	0.00875504934016371	0.0381340276534554	0.0149372363675748	0.00992515207897653	0.063071734506304	0.03147201687525	0.0206170444068009	0.0352469295559117	0.01273227532198	0.0239429471954773	0.0127076000195233	0.0241888437689975	0.0285641339066586	0.01131361656353	0.0376046768437358	0.0273997119538532	0.0253314164611033	0.0255470235466208	0.0103112314513452	0.00440394027759562
0.0274383499780963	0.0248324692544459	0.0231271950499753	0.0173736663941728	0.0414881432837793	0.0139459506572994	0.0395907841583177	0.0415598591571307	0.0266167847536987	0.0372119922606141	0.0317731453236419	0.0498262329367674	0.0602390396452351	0.00817694362887656	0.0471903751248628	0.0374902760966961	0.0173617162631112	0.0160910724472399	0.00289201124646358	0.0549662558068096	0.0445974386097105	0.0360371000177548	0.0105752911446439	0.0576239137938894	0.0345767965648829	0.0515500780825054	0.0493261720761795	0.025639211186658	0.0569080647174531	0.0340717821822459	0.0827856805898809	0.0256924837655055	0.0162017665330767	0.0514359108955018	0.0842600688731216	0.084578745802037	0.0610421277138674	0.0305704836748161	0.0651798399819829	0.103062413916702	0.0193893656525662	0.0204618440377147	0.0618627964953549	0.0482739307524465	0.0412321427602781	0.0110046080034906	0.0356599274698379	0.0559775925693308	0.0246208285226351	0.0296348069423595
0.0155701570783231	0.0296385749026781	0.0250919112272462	0.00837478851153687	0.00640626591260104	0.0367194073785975	0.0213704511253042	0.0213378837334399	0.0231645763680679	0.0325569598610451	0.0213418711709822	0.0327052344023552	0.0255066571814674	0.0128909332704578	0.0180865671169794	0.0201458217286488	0.0427176778116051	0.024101818380046	0.0319728660761206	0.0152337070200821	0.0298199844319544	0.0819095116515136	0.0214948236893723	0.0313086145481414	0.0212401036552892	0.0534277785920854	0.0489612987421382	0.0226423815167018	0.0623117695448154	0.0246528918059221	0.0352072176110127	0.0407747725658509	0.0329957181468157	0.0607838694120611	0.0469853342247483	0.0203004430835216	0.0305625454613077	0.0658336543483384	0.0500610927514262	0.0200978213231392	0.0185234411545243	0.0208832715560805	0.0446288296829359	0.0227503296568314	0.0495940609610163	0.0497932105344282	0.0807022653622883	0.0345515356646561	0.024324369496988	0.0343833239708161
0.0164187287139687	0.0462105148447623	0.0251965052172419	0.0146745330773589	0.0328779647047228	0.0163935779794803	0.00807591943177079	0.00797655737513497	0.0252145329820315	0.0522194310433051	0.0313209729885603	0.00188009954230993	0.0435803947969738	0.0290332006775874	0.0347084878455977	0.0172373251648099	0.023241505357401	0.0515500390349105	0.0240417365394224	0.0262453800770331	0.0473912385892635	0.0253276540143208	0.0307883309829163	0.0131890271052872	0.0182103182667098	0.0228481741267546	0.0388637302522712	0.0324407106859082	0.0308821274730239	0.0114979120564279	0.0383782833969421	0.0235352176270826	0.0202710226558524	0.0205483608523191	0.0483820592897378	0.0402123615222111	0.0252098725080757	0.0199780913968795	0.0200090266696725	0.00870674740994133	0.0251754017977633	0.0298397709688278	0.0141870561828802	0.0363043786902379	0.0195675989723829	0.0704771277647197	0.0314508142555642	0.0682088650846408	0.023045172046448	0.00557267653352256
0.0304523859939005	0.0258927640596056	0.0552411084250425	0.0528210454749885	0.0407819375354727	0.032578506704574	0.0282838310943691	0.0458255463106988	0.0225452100950002	0.0255822199841394	0.0247755196235155	0.024841849833386	0.0259696416422503	0.0404008469269616	0.00464437201194909	0.035732535781643	0.0434609946209334	0.0262236423990848	0.0163604820683652	0.0523363388152677	0.0321400872482154	0.0442151132721833	0.0445185048218884	0.0551734851563222	0.0730125781066256	0.0575254171226337	0.0324297071381061	0.035963680407557	0.0522505277694963	0.0386909140228064	0.0594326045768903	0.052769149625463	0.0601679299177889	0.0392961253711419	0.0288510593554483	0.0779816109025574	0.0492924012578917	0.055396324412885	0.0631042024715098	0.0530955423664583	0.0397913444793274	0.0643813942544599	0.051568604817569	0.0326631983628824	0.0681034488698553	0.0234040092950524	0.0310628837650869	0.0290865519090299	0.0234410784158835	0.0759262153576806
0.01666476881061	0.0191441647623839	0.0427266631989558	0.0506954225811088	0.02974297722961	0.0353450862865279	0.0717766246690613	0.0190627782811898	0.0301563863821413	0.043021259920279	0.010886980287218	0.0261768368163741	0.0104444870345312	0.0365972480226469	0.0203087969308106	0.0346205139495163	0.0480865629820598	0.0556836209808181	0.0721722377000776	0.0499303347656763	0.0610255158252095	0.0188044812025019	0.0419936413204095	0.0493584956326284	0.0318404059303851	0.0293790075439773	0.0572380470472308	0.0687591003351476	0.047243179647746	0.0455913676604958	0.0377145164246938	0.0493712518874452	0.0648759012800138	0.075782361940732	0.0163296169941735	0.0244711102789375	0.0174872971357241	0.0745905442762499	0.0542336484167285	0.064247947975031	0.0575736877429756	0.0407768708606414	0.0117684615109009	0.0473480436336128	0.0801346347543589	0.0731717159612551	0.0598817807123444	0.0572924822231347	0.0319497615654972	0.0539080655189016
0.0263959798193711	0.0651065923337386	0.0421499925058273	0.0601834542159562	0.0427918238848542	0.0435298155509072	0.0448443691906241	0.0636427864201091	0.0169953948167879	0.0656884365369324	0.0469276755065494	0.0310423468774898	0.0351974157335464	0.0519157404976102	0.0659923508349566	0.0529409017881504	0.0399209004122954	0.0531239843834299	0.0608981672306417	0.0145019507579162	0.0438349618081367	0.0523397020095845	0.039752540238093	0.0449722796427422	0.0422749869050636	0.0265008020474702	0.0221080158724115	0.0246599579717606	0.0313210101519938	0.0477918541681258	0.0517167324987494	0.0287825438221798	0.0121650746989651	0.00506534692381252	0.0418515088529064	0.010674414906563	0.0252849151681441	0.00666497040348905	0.0211668810424426	0.00854243376115348	0.0330307701560678	0.0150045472490538	0.0421555514055658	0.0296932564617254	0.0674299161732573	0.0432595820740712	0.012748066314043	0.0423006415531604	0.0305708652376151	0.0286333769448244
0.0513873114676259	0.0396296164717876	0.023986862339709	0.0464839652227572	0.0179748858873986	0.00162550641143555	0.053399472359588	0.0379903955975643	0.0441024054678393	0.0399959736924506	0.0244465352098161	0.0103180545030845	0.0448103874627669	0.0862143567451941	0.0666512125442591	0.0396893594677516	0.069434712720012	0.0691385866471047	0.0541210582582677	0.042964090827883	0.0831194023230016	0.024826865285804	0.0705614116317896	0.0443731959187841	0.0620177348153292	0.0743832677378952	0.0569271346343675	0.0576105600456184	0.0727114743045209	0.0588432808577708	0.0468886487469675	0.0449162896069856	0.0338608868460263	0.0758008120770352	0.0235306061447001	0.0749771823196498	0.0703884866300386	0.0630597294026584	0.0348158393076269	0.0859973432720081	0.0437968778860228	0.0721142658476844	0.0661430680306455	0.0833009997152831	0.0908530978342781	0.0620493814079117	0.0829099922990818	0.0801674071400947	0.0535207972977507	0.0543926718968819
0.00637683392421074	0.0326502541847962	0.0403695792195584	0.0173382906742205	0.0277154223965593	0.00615573962829553	0.0142249560098039	0.01365447841656	0.0198238869219657	0.00925707900048246	0.010154510395375	0.0307850743813378	0.0277365502111077	0.0194211430937883	0.0138146482259447	0.0133378399529765	0.00777056796938197	0.0324271339798835	0.00807821282711888	0.0500029469723785	0.0100514912063984	0.0061575767896019	0.00858448660674081	0.0327736549083364	0.0202104514727653	0.028161604802399	0.0313030227922473	0.0464892622817377	0.0204755552401211	0.0425423060512051	0.0544786532773067	0.00842864370502693	0.00584608531271448	0.0427306033872505	0.00895803252941236	0.0271781861587009	0.0112831301817193	0.0116803695881204	0.0536867144092708	0.0185494325745941	0.0204895442128107	0.00582376150394726	0.0311729756133125	0.0588367121980087	0.0119883824179106	0.0442162402058316	0.0449401149211092	0.0275100906530182	0.0109112403871153	0.0367673703167714
0.0338220031101131	0.0228856355493768	0.0531278130888266	0.0395681351360084	0.033992736342157	0.0410354872414643	0.0683638414917082	0.0361458874156383	0.0434656761033554	0.0406895330025647	0.0753509897488314	0.0520334258527343	0.0269345846541577	0.0424647709233018	0.0810992353315871	0.0355920373125057	0.0300489288139144	0.0535823829182064	0.0468237256491023	0.0606361243151473	0.0655157835957817	0.0756330255785262	0.060596844254239	0.0404554901942221	0.0555988646842883	0.053285074740466	0.102727327757206	0.0706892281972982	0.0522299286352806	0.0312588365081012	0.064295332417057	0.0460074296137885	0.0758781568797299	0.0549736779152687	0.0417826853136859	0.0666644434989448	0.0773022564650638	0.0403076828323733	0.046171423169662	0.052291873266872	0.0611008346304377	0.0292572152864806	0.0332897917620282	0.071886377170135	0.014949574045186	0.0561201541124987	0.067845092682687	0.0549859898346608	0.0687366163728707	0.0298338713179946
0.0256245172818163	0.059529638174107	0.0360376424877356	0.057406158993304	0.0317608354942829	0.0269990876096693	0.0583142347522018	0.0173705156396558	0.0306748120901107	0.0681361285402245	0.0482574203440168	0.0595147520610453	0.0328129455661207	0.04624066175322	0.0330877133799349	0.0153624754338742	0.0863768927199179	0.0369925452111273	0.0828782360508355	0.0521179197867336	0.056798984951925	0.0618524488735487	0.0635828360158402	0.0498940238974561	0.048656352297028	0.0703513921541074	0.0196796121042039	0.0422338473272623	0.0275644713673491	0.0832539484361631	0.0712229997160111	0.0774087212460193	0.0622920009959706	0.0708558293018048	0.0635292077672278	0.0682544650822355	0.0271605062524136	0.0816404085289264	0.0770519490023798	0.0644180223488528	0.00833080173410053	0.0876509861638407	0.0805146927716333	0.0366305661822596	0.0255879739151037	0.075673440480712	0.0621190840503311	0.0605194015032857	0.0811030685864727	0.0240734880193633
0.0191315366407014	0.0216416904099821	0.0194124640939913	0.00399735434469891	0.022680655568744	0.0322397342020592	0.00676177703388542	0.031749918465114	0.0104326909434767	0.020201837085948	0.027879556465039	0.00741292018755645	0.0174976394131237	0.0159962137478776	0.0321158197668081	0.00634251391445017	0.0159657256623877	0.02052336578558	0.0276888614610675	0.0422562272417785	0.0233253243196145	0.00621542546731863	0.0315404284327352	0.0230430533007154	3.35293338555978E-4	0.0354628980863	0.0297446068545308	0.0356367343189187	0.0129434574043632	0.0152349931269312	0.016238305219761	0.0188701830270493	0.0143982954097916	0.0515435691330077	0.022753232667472	0.0301947730371086	0.00818848423473856	0.0466776885010959	0.00988308424189231	0.0605899618475253	0.018125950919893	0.0206841882019924	0.0151338073900984	0.0110817530039227	0.0236059969562186	0.0345116802004563	0.038096047332064	0.0305827359894059	0.0240381284235642	0.0162564789485546
0.0193966661253774	0.024895888972955	0.0323930847713175	0.028425743394601	0.0257087344532955	0.00713427935195455	0.0111877875089049	0.00498187062408048	0.0378382716949096	0.042739245375596	0.0462730284783544	0.0201129742208527	0.0606966824379784	0.058340269814023	0.011360890898392	0.021453130488945	0.0196218703861406	0.0495860868036287	0.0382620429589181	0.0490401434253459	0.0618073778289655	0.040690706406515	0.0678362517468035	0.0261360736667197	0.0470709502214009	0.0450867853834068	0.0365896288091743	0.0535672272293657	0.0263816507782531	0.0432671810759912	0.0392504990225309	0.0306923889451066	0.0570909574383212	0.0217783364823717	0.0389359695509127	0.0552744858741753	0.0162825251881557	0.0442407690864264	0.0111784707945781	0.0519869677707837	0.0464507007591748	0.0803424425466154	0.0545771060223094	0.0756504615614031	0.0942804059428214	0.0388709066207131	0.060041375838466	0.0297509029198661	0.0318575125969888	0.05696041838254
0.0172435944513019	0.0262895405481831	0.00399356513344318	0.0482574156387885	0.0266661119416273	0.0184085216832997	0.00537970822099721	0.0329944999633956	0.0166459176096928	0.0232976885100407	0.0208572083944616	0.0153203022418309	0.0182881969419576	0.00160116558715534	0.0218102312149184	0.0436691629789466	0.0369106454408494	0.0386509614074993	0.043797491260409	0.0312470989554246	0.0382579326317876	0.0145436464149645	0.0207054405938729	0.0515959000872211	0.00899830528972528	0.031308681182589	0.0367339838512924	0.048391965546948	0.0579759781740032	0.0325653768493927	0.0229225959192487	0.0315310425858613	0.0241564138125287	0.00959840699146072	0.0401265038724638	0.0115866482297608	0.0509563671190553	0.0332895508029996	0.0564001492714487	0.0259841619701021	0.0173428923098953	0.0164888148834929	0.0348021601142831	0.0421213958184249	0.0585102658190277	0.0405127173366241	0.0477104896944949	0.00321540668814847	0.0163474781324755	0.0315503384957008
0.0468861608387518	0.013886428383458	0.0115887402157189	0.00748112106123247	0.0211549738883473	0.022583615237612	0.0020828639911336	0.0195123927095112	0.0217905999734534	0.0651834029079489	0.0131963243705814	0.0150836075449783	0.043279813402278	0.0158766210151216	0.053940182341251	0.00176460473985605	0.0140451973498903	0.0339003379793786	0.0096721913336305	0.0403869054426122	0.0344945714154633	0.0406445397077566	0.024414939007357	0.00724816446427818	0.0348259876694474	0.0314920304353439	0.0143223982268642	0.0361976093271945	0.028945594087574	0.022419521952477	0.037383911449098	0.0526374561975301	0.0448476548086965	0.0345901634370072	0.0197107978971757	0.0152155195858467	0.0369315209434678	0.0492875101602125	0.0272967882621619	0.0128071798505345	0.0360090282570982	0.00946562026389634	0.0109909666403321	0.00464714517224233	0.0392387328402944	0.0146935379885154	0.033913671568257	0.022773612232393	0.0148435005868387	0.016416212991417
0.0332577855774674	0.0308710711264381	0.0339288288004994	0.0567116414481652	0.0310576609924476	0.0392400193343816	0.0342961752432041	0.0162052254860555	0.0352201878926561	0.0371399388748151	0.0323843377232141	0.0454121157355193	0.0417071889367061	0.0336163718833893	0.013322694997657	0.0587658026131738	0.0346013334597686	0.0219492738069418	0.0140520550390025	0.0343710606949224	0.0647857794262273	0.0200661441284175	0.0192500842001327	0.0544524970892585	0.0274512704553523	0.0280597268773153	0.00992336398876475	0.0331858288964703	0.0782303709444363	0.0423111734903205	0.0323654294964303	0.0323410823785058	0.0441407801080917	0.0342711968197279	0.0687856916879993	0.0489265704123281	0.0262485453134836	0.0288224292963327	0.0541727570738027	0.0475239962108849	0.01076337823721	0.0391393588727217	0.0979572909491183	0.0209955594740721	0.0472454670725944	0.0424964420455666	0.0117382672150451	0.0352244302075761	0.0243858598735486	0.0605284450518432
0.0237212086618256	0.0243567639670708	0.0156368941193047	0.0450930222290323	0.0141927473986647	0.0185849350964834	0.0260086380190269	0.0130890668930163	0.0580802587824004	0.00409955540910719	0.00774061963257477	0.0627150320392496	0.0336628881343506	0.00794810979319593	0.019677289316011	0.0333897926779551	0.0451754779906367	0.0118665075371883	0.0435607663152842	0.0624737276529583	0.0427321959018724	0.025030632585606	0.0536775411055918	0.0378733970015771	0.0122620218118392	0.0906365565718226	0.0365416794068431	0.0238406021906313	0.0278850052372812	0.0556507548870148	0.0523581576603474	0.0175489222606929	0.0333104825302081	0.0344980870054471	0.0386240314839402	0.0278308825064693	0.0985606039663577	0.0191688208599381	0.0454295109684883	0.0781978437220426	0.0465549896040414	0.0605087402851134	0.00836695575507006	0.0474236465768179	0.0277516044776604	0.047220841063163	0.0305539121241945	0.0796009705210445	0.0415043559487676	0.00536004239378104
0.0397317270806757	0.0456510576702073	0.0529433657936903	0.0585802654070737	0.0345298515929116	0.0179301969364567	0.047919011358296	0.0181588645096032	0.0449223484458511	0.052980955137468	0.0246929819917016	0.0364849926053453	0.0449724301156031	0.0479266746208406	0.0710022809108925	0.0366695483523932	0.044390395590878	0.0669340229661792	0.021446133452951	0.0650823910754146	0.0441038275078737	0.0543074309103349	0.0113578269933029	0.0501255286096739	0.0604762824380806	0.0865036529280588	0.0471287601975206	0.0981580234050309	0.0338692635936626	0.076635823809069	0.054706970544172	0.0420498150577836	0.046471845301138	0.0429068867941092	0.0735036100243444	0.0619345786830919	0.0434276128092583	0.013542748053362	0.095734550928323	0.0780005349421201	0.0556277597543933	0.0499871316329323	0.0699800814185937	0.0370384030928417	0.0727135808622366	0.0517109808107833	0.0688974015859503	0.0938413143604079	0.0557098624094056	0.0982037735133075
0.043602588376437	0.0369119911067664	0.0348572920519323	0.0181773944602477	0.0289843432407004	0.0434568725380946	0.0191586750385336	0.0181018112427735	0.0411819273324513	0.0411814908677211	0.0496804582706048	0.0350529331982831	0.055269724095772	0.014394772291908	0.0233813850384418	0.033284752618579	0.0507942668905547	0.047314674368281	0.0174241505311278	0.0214146405858242	0.0193577426162505	0.0443558763411726	0.025322113185063	0.0383609443143472	0.0287055438030583	0.0659588941532558	0.0234718237561081	0.0370838510989811	0.044774539301851	0.0125284650100285	0.0196820423039319	0.0417106231903217	0.0292340933694137	0.0408372627962389	0.0112266055865237	0.0249695850168178	0.00393249894825377	0.0384435142818773	0.0309668140417849	0.0228410738550467	0.0254747107742535	0.0166299831606015	0.0568377469205562	0.0334657762406582	0.0402223420205649	0.0188949609204782	0.041505355378799	0.0382946048702764	0.0332915042095878	0.0108826332558462
0.0205896749549331	0.0287393995668876	0.0203652526561936	0.035552946697641	0.00922113122288177	0.0283361043628001	0.0225616286006404	0.00342445304941651	0.028797335961938	0.0178387275291317	0.0439023256391611	0.0491706647920445	0.0253155035157495	0.0587140720780675	0.0404385426801276	0.0120670412799753	0.0376919445161953	0.0324682514836417	0.0483704709822791	0.00896705444481431	0.0146163441481143	0.0245424132747271	0.0214130153946473	0.00930481660152558	0.0309214267748515	0.0139277098910598	0.0151708615841822	0.0261649313310354	0.0523078503362545	0.0428524725492299	0.0405223844480702	0.0364128242463638	0.0327881841014791	0.035085510046043	0.0159078291635919	0.0404874446616857	0.00589197591228545	0.0134037632050682	0.0275081574609878	0.0594160454712698	0.0338198318214698	0.0194575677416166	0.0312668991304862	0.0253861405421344	0.0510625810551242	0.01140775208746	0.0413366514075173	0.0563542498385717	0.0248573050406915	0.0237801533777476
0.0343011501083096	0.02835041415004	0.0503044115064788	0.0405977018459824	0.0134654036450314	0.037083601939775	0.0154731703477794	0.0508134351345498	0.0378003583594171	0.0239977223863287	0.0699473228047665	0.062200248046585	0.0345721523784555	0.0724107019321074	0.0297087134135762	0.019281453373872	0.00966551754246755	0.0616162845346618	0.0467272560395466	0.0142980175523854	0.0212725852356301	0.0705287227622412	0.0351259329085108	0.0314088746065503	0.0541428151494923	0.0361353261372442	0.0292819172260572	0.012702966382587	0.00840360034883769	0.044626747973973	0.0340273378403811	0.0569966972686348	0.0418580303602224	0.0418200377693612	0.0533718829406082	0.0438526551287981	0.0335205936636525	0.015077656938576	0.0274077993404086	0.0733168446236832	0.0808202273466761	0.0423826958361841	0.0451813888907645	0.0530056544286692	0.0282476544358044	0.0519454034002558	0.0307906047547365	0.0600357883036385	0.0654466965311657	0.0651256284596786
0.0330305900474167	0.0305763960682239	0.0249177763450494	0.0110626823168149	0.0290520620725446	0.02307968272024	0.0411385750351978	0.065998757954135	0.0420174257792217	0.0188933927665588	0.0164178198593643	0.0166355927099779	0.0177754506760588	0.0167060941599018	0.0181485240988405	0.0187833133765568	0.0507605690267919	0.0663136525078402	0.00939819080506546	0.015277609421024	0.00840655802943137	0.0867185361611795	0.0350264651870225	0.0707847943550619	0.072770427659044	0.0562466499081125	0.0137321861381751	0.0379130224883548	0.00816442584151298	0.0525756833215547	0.0311969773260667	0.0363302084165375	0.0514792475455394	0.0396921957210797	0.0445195099006702	0.0430997876347436	0.0921692543686803	0.100457130663973	0.0639155564695239	0.0308881569255613	0.0404721289594321	0.0191090501902162	0.0349273391763038	0.0318290601614924	0.0348779927767138	0.0516026884105412	0.0690319065144067	0.040918844196	0.0883300805960744	0.0421072792393263
0.0186717750008321	0.0169884299377223	0.0218835917934712	0.0441744642172206	0.0297942674348103	0.0230352700358944	0.0156181921847606	0.0276649438335639	0.0127612837268054	0.00973050581544994	0.0192912446113506	0.0135198622299293	0.0238408206627267	0.0304817622199732	0.0120893602952539	0.0311284741473028	0.0207591551796912	0.0136028761434694	0.00758237782406153	0.0291287141406843	0.0157072060376851	0.011574671211075	0.0410349266663851	0.0222890400896214	0.00391068127580617	0.0381219611964141	0.0342484320712365	0.0114493612096106	0.0292120255692925	0.0484169958531836	0.00828237126103539	0.0107193607806606	0.0125433782068251	0.026252166682177	0.0363937173790889	0.0268127997649667	0.0294983851508068	0.00961774609164216	0.0313270794714521	0.0245316433568442	0.021572455356154	0.0366730444329156	0.0329374166387093	0.0315685428926326	0.0193100609741949	0.013488686719283	0.0238355760586985	0.0317967763500653	0.0281461519667911	0.0228733397360871
0.0523660497569724	0.0181810908295708	0.0170723821622591	0.0532171099380849	0.0485604793523499	0.0328085781077144	0.0255330631139697	0.0239568165035779	0.0192528792982212	0.0532791363968937	0.0550809111051451	0.0458692988416871	0.020784259141649	0.0408519391401742	0.0328999442052734	0.0623950434754108	0.0318812266251159	0.0596890763907769	0.0363652414698349	0.0418283560906773	0.0524463459948336	0.0504484753838413	0.0376585774915012	0.0296135673478492	0.0260674202942477	0.030619848583174	0.0115681927479654	0.0311806659954467	0.0404909428076601	0.0708970885425981	0.0582140772177838	0.032567015591609	0.0747717393070738	0.0558517437847781	0.024025583627983	0.0713849299736912	0.0353018000649259	0.0558650295860881	0.0348722515301565	0.0161981104737096	0.0240610541372576	0.046807921388562	0.06291956477224	0.0649688257642587	0.0451355561792474	0.0309631264907364	0.0693300889573943	0.0609403178342721	0.0450074258874788	0.0466535610249421
0.0637074417498772	0.040762174474065	0.0432209953844333	0.0448951831871616	0.006052925179471	0.0733293726647269	0.0592335652703474	0.0250304645478285	0.0380549182308437	0.0142370586591008	0.0464456546905488	0.0259613747927224	0.00990851095944416	0.0297643795975206	0.0240176226223704	0.0534886304597996	0.0432294035384922	0.0301622552032453	0.0372157974799909	0.0260079932368974	0.0565950708130422	0.0466022675549957	0.0467104569140284	0.0419827268601171	0.0226897258183601	0.0180376413207214	0.0676966604895877	0.029666270899107	0.0181141032846411	0.0283571820610428	0.0361741640224913	0.0519560940937827	0.028194461955533	0.0292366221993479	0.020238979021057	0.00774894032463863	0.0416767285516606	0.0297413304851661	0.0151498318884984	0.045199612331738	0.0303771802251904	0.0761175433416305	0.0224308906570297	0.0533752398259952	0.0648923121400401	0.019566097251082	0.0392745484705108	0.0794883216187397	0.0348626447789063	0.0461057997039548
0.0458559098172885	0.0439539015660634	0.0447650163569779	0.0245207437300034	0.0456372935819776	0.0434893343735151	0.0238623118177287	0.0431523406935476	0.0118903255269829	0.057018745116714	0.00981583683067261	0.0517702721789439	0.0407659108023616	0.0249164397894121	0.0444218894361744	0.029902267054986	0.0296084001980857	0.0456521274702516	0.0040264634523214	0.0205594125906431	0.051186460605535	0.0465677473454031	0.0160442819594115	0.0469723806777557	0.0288806469262131	0.0336797533592454	0.0384840051351233	0.034389808083454	0.0263102721184502	0.0198454920927425	0.0614889785952938	0.0430171308931233	0.0545893467204078	0.0315014526010468	0.0376702707261469	0.043803864962568	0.0348553051324013	0.0331016623831269	0.0134576055847168	0.0392050529617803	0.0194497613450885	0.0527582390610794	0.0331389414667306	0.0510062629748789	0.0194259263686364	0.020180480603338	0.0453104913288069	0.0309739950464971	0.0431110351215765	0.0258378882521302
0.0176268823826263	0.0286083460969085	0.0509145406649702	0.0333644270813871	0.0700396858116497	0.0165243409822675	0.0145126428687124	0.0290298623270841	0.0199738273768499	0.0285007641904511	0.0230287066279812	0.039852451014925	0.0382224207311795	0.0175561420405307	0.0239473724101936	0.0584965460700202	0.0318665300222993	0.0313122609220877	0.0154650899160844	0.0513217363993435	0.0134868948580428	0.0199772757465701	0.028500980467205	0.017252495834714	0.0164589373028341	0.0264461250607438	0.0382833577841142	0.0384651820620272	0.0066507091490908	0.0248661818023294	0.0281264604443609	0.0161751523375168	0.0353316799512755	0.0367808328645233	0.031153052169001	0.0204762132970357	0.041743820637371	0.0310984418957253	0.038080256706724	0.0364860090783755	0.0394303707380707	0.0279417020298353	0.023797114615768	0.0499766251798028	0.0519441319093293	0.025644503285494	0.00914250555984791	0.00771935115991033	0.0289625504455737	0.019479041989179
0.0565037954151507	0.0373636529897627	0.0379559285478817	0.0437188079737062	0.0483140529671534	0.0559035492053814	0.0219141195593572	0.057639564591271	0.0372556551946131	0.0353734577356088	0.04862953737136	0.026060931770532	0.0623812921374638	0.0323458603123974	0.047989573938688	0.0450569875795064	0.0371149025594477	0.0548161677862234	0.0301993063947208	0.0223894866440502	0.0384199760054194	0.0421762078486556	0.0217319992411729	0.0285099735715986	0.034624827717557	0.0286292907495104	0.0233189821623741	0.052134971500605	0.0425389654173298	0.0632154577919934	0.0530188367966424	0.0424685503469874	0.0636552177220768	0.0315364184519739	0.037289090776333	0.06223674788937	0.032681734011065	0.0459691615613185	0.0159282531995551	0.0658616166166152	0.0906283621933719	0.0409865765819445	0.0612173540909651	0.0547944090373699	0.0115653297849317	0.0298059409893816	0.0649241817944362	0.0897812557642908	0.0818806416937783	0.0233469003677509
0.00927141133496908	0.0157764390445931	0.0388311322126937	0.0309597723280469	0.0162632118881019	0.00752593076390648	0.0419866854610673	0.0349962252202263	0.021808275946553	0.031824558564519	0.0298896074099849	0.0101461200699208	0.0253954441433615	0.0261705685276897	0.0162328402324189	0.0226915257675657	0.0330942011145155	0.0302635199805046	0.0387580114539187	0.0506868821071587	0.0109318702509052	0.0271901724777023	0.0479597547677811	0.0434861483338281	0.0266643617107259	0.0393093889102571	0.0247049322409242	0.0415299243764204	0.00625263066591855	0.0412850069403691	0.0118192217819376	0.0539416649219655	0.0274254697160742	0.0312304231983398	0.0239479599321783	0.0154620933079601	0.0336662265124947	0.0769865341999944	0.0149277872993101	0.0513979095192708	0.0548866808746038	0.0141732644625185	0.048362514121068	0.0398030582401868	0.0304820595466018	0.0221758379463626	0.0242346852453345	0.0644423101439666	0.0534842477140934	0.0116101089282918
0.0618673810237773	0.0551121374461071	0.0143087699650406	0.0325494661243327	0.0367821216385994	0.0149891534836214	0.00423029015093132	0.0324014468541647	0.0463041760663776	0.0186476185777252	0.0594916184016695	0.0323088037247215	0.0291425782374347	0.0481886094164679	0.0291693001041922	0.014335986727764	0.0239077903657574	0.031092235099496	0.0349868159958794	0.0469656742147063	0.0322132022362653	0.0293119969475606	0.0433396009383854	0.0614073699031655	0.0146341323811106	0.050318904570522	0.0309886569989279	0.0578725586898558	0.0539595146232425	0.0134160497861773	0.0490680196974204	0.0732270602858404	0.0584257311172428	0.0454361127518339	0.0666370389374165	0.0775185307655982	0.0850337243563718	0.0696113511733647	0.0666150003832658	0.0485519698286035	0.0565321964583128	0.0504340862829237	0.0181644870375714	0.0729560405609604	0.058158226302975	0.0614166484571773	0.0448040495492673	0.0602442286252857	0.0484078330975887	0.0635471331802923
0.062148192107145	0.0747452483283085	0.0145246925936086	0.0127965088760126	0.0306162513583704	0.0222790560522411	0.0612026179446443	0.0493576597964247	0.0450583148787552	0.0238157101950161	0.0697947253394761	0.0768335625232692	0.0312567798199447	0.0353086593390871	0.0361045716793109	0.0546188899469222	0.0319811613036738	0.050903593985593	0.0279203656190334	0.0156333856025753	0.0272109137752667	0.0279746101281877	0.0328891179210176	0.0353744753660844	0.036782042116503	0.0326029369734691	0.0139850944801537	0.0417124189369509	0.0492021628647055	0.0424119088192562	0.0153579087798287	0.0477701690562479	0.0333410843143546	0.0391362005223361	0.00751503170874175	0.00847367888307989	0.0277587048828885	0.0274815502588082	0.0238148674212318	0.0335978426576023	0.0275709850737691	0.0483617914789599	0.0182739248673104	0.0315145053628758	0.0372016253115232	0.0468874297706797	0.037304097864065	0.0392354955073523	0.0210295483191552	0.0478772860792934
0.015932745167315	0.0131449939309225	0.0211320843530874	0.0116190316909991	0.00721048974047432	0.0166399352027754	0.0324521597974619	0.0335218036645599	0.044041498080604	0.0266060223323785	0.00581763347102755	0.0107419490650424	0.0189309749832622	0.0259769023593076	0.0204071816014599	0.0267357829715837	0.0268433322723633	0.00215483263016876	0.0148353969263112	0.0154295842424781	0.0363843404770473	0.0485973115149141	0.0360837364944292	0.0256770693963424	0.0315689768554906	0.0113722534927702	0.0235686510803487	0.0784733330944736	0.0457097982874241	0.0359326166527464	0.0613455044195938	0.0449516524815918	0.0271508563978631	0.0294267453707925	0.048715733993208	0.0366870953600463	0.0286643893261956	0.052807373517827	0.0124692576801608	0.0295808954294176	0.0325341382853196	0.0290754681782977	0.0581436948215866	0.0304257039261609	0.0159630972504796	0.0306032616874058	0.0232918454821875	0.0325973127111563	0.0479689847357488	0.0510122014618513
0.0283060061503085	0.023118928848409	0.0362675483190051	0.0200205173834375	0.0470997628392044	0.0754317689599475	0.0548325026348178	0.0196959774005987	0.034444035682649	0.0215628085638015	0.0152004682153585	0.0458197437890633	0.0145441787369122	0.0155453272236547	0.0301080741926232	0.0456965840496289	0.0101881312741408	0.0287638644856772	0.0524311534409687	0.00952991722364428	0.0134337059458506	0.0152859100034082	0.0301497506664317	0.00215341454823506	0.0170612041180803	0.0661717025960975	0.0185705594900975	0.0282522912522224	0.0257892477838237	0.0351888796091095	0.0190192976572322	0.0166369545515155	0.0336878217873373	0.0131416306947391	0.0065929536287148	0.0214855792972944	0.0194767803759887	0.0239031993174554	0.0275676576705125	0.0495025893313914	0.0192123942606297	0.0400274246363128	0.0546236244495813	0.0200544782845472	0.0135501518027593	0.00955775521470068	0.0246950508708482	0.0193456543993969	0.0101419615965113	0.0160354513880495
0.0297087159529264	0.0415966459156312	0.0282048516254137	0.00564725050197714	0.0371784067071896	0.0335526298332769	0.0214831487944133	0.0418533712337501	0.0297309469206499	0.0138212226122004	0.0301124163846014	0.0401743845546596	0.0258430157929488	0.0265356607881639	0.044845936927666	0.0211757882951843	0.00950216122299222	0.0465887160901317	0.0579537131294622	0.0366302552572283	0.048459408633239	0.0405377144795128	0.0328570688841595	0.020131293619486	0.0570462420587509	0.0550508321818345	0.0582067799486481	0.0151927945847349	0.0692458305664226	0.0576345826951016	0.0515954864460216	0.0138686302955852	0.0289188616624946	0.0416684174405124	0.0533566729209036	0.0638270357666032	0.0773026157453679	0.0507098934003849	0.0300526723666465	0.0400703399935189	0.0581287894829531	0.0417238800246777	0.054819083008117	0.0106657213189239	0.0513945228872591	0.0668235981946647	0.030274885425765	0.0114427908212479	0.0310507000129417	0.0356180808562601
0.0244241631537434	0.0377582939165303	0.0121518323753714	0.0365489681018015	0.0226124927097943	0.00809415191513972	0.02942785052425	0.0203944954255244	0.03359439002024	0.0184391932858759	0.027684065486776	0.0287441828538407	0.0151405410166225	0.0341123642111801	0.0216069159847251	0.0261135128692521	0.0363193838532993	0.0235072177483474	0.0638642832566843	0.0311966973733599	0.034664775561613	0.0484457299752744	0.0154496780830432	0.00730634196826894	0.0542320832901798	0.0233146320889608	0.0301605631735036	0.0322776705269169	0.00951962216300006	0.0277150584548058	0.0660931779326971	0.0757872314093343	0.0461509598376859	0.026106040414136	0.0407439725695004	0.0304686893722112	0.0485217924825248	0.0646954194966514	0.0515381618289603	0.0196586545434945	0.0203507038412873	0.0436032845272051	0.0484436970024068	0.0600991550495296	0.0324454692762857	0.0510709064448997	0.0540565326651016	0.0185152803063983	0.0537540886976693	0.038812049755813
0.0796053307136457	0.00336948850361594	0.0119532798420378	0.0410250405412024	0.0615785975249201	0.0164386092034432	0.0282138230458795	0.0281841071962551	0.0238160060910469	0.00939518736952516	0.0473613312466204	0.00812194148009729	0.0682348302560481	0.0257536021374842	0.0281477036942917	0.0517707485535722	0.0342086329738813	0.0309538186718295	0.0377092744430584	0.0352758976840463	0.0325862939204609	0.0161438456446071	0.0427282415493945	0.0531955220349512	0.0530569014038106	0.0335467350620742	0.0172361792334438	0.0223335299591623	0.0723236864791059	0.0737961850198642	0.0371955607816675	0.0530093667788326	0.0553253884488576	0.0443769991044111	0.0741998681516468	0.0185505840760269	0.0692249815078285	0.0504260867947464	0.0664519086991977	0.0928359430545067	0.0353432505718249	0.0676798670083541	0.0613123278653372	0.05359418371755	0.0517907281746926	0.0443533950475959	0.0810326726622108	0.0491509977014709	0.0414850003193263	0.0321379749715271
0.0290789331788438	0.0244797018522984	0.0291098108952347	0.0527532064957328	0.0346298137437087	0.0314868043371394	0.0219488136853293	0.0345234757680278	0.0015877296127267	0.0384763258606118	0.0134350869099736	0.00717308974062816	0.0182517724809206	0.0239879938255891	0.0146048177363477	0.0188345899248742	0.0278882101039938	0.0350126642763229	0.0424476398811065	0.0213800813339192	0.0412165532633395	0.0350820136962548	0.0501714097651043	0.0127070998727594	0.0253273802486057	0.0614453775264771	0.0319878151847308	0.0141385609586427	0.0493911381299854	0.00816651251351028	0.00943195625469075	0.0410181383663435	0.0155404234661377	0.072297529621373	0.0397019173450616	0.0271979693659086	0.0223784068755441	0.0253398417376451	0.0274454746333617	0.00939298186840372	0.0310920297712774	0.0219014365542314	0.0492613715856349	0.0175113037070259	0.036245997146039	0.0274533697684273	0.029056006722819	0.0229265035799465	0.0321142606247754	0.0437402051685592
0.0165718847969906	0.04608780092542	0.00809772628020335	0.0181170374254209	0.0293450100934946	0.0315189802271584	0.0278755652378777	0.0392244385933464	0.0218979280427441	0.0350990021919954	0.014957128103619	0.0139107773922081	0.0378104417479749	0.0187747982497529	0.00925803297586912	0.0522838546900714	0.0358579434688358	0.0143415794931493	0.0284685991437619	0.0272795996364408	0.0296289507440831	0.0159603679037127	0.0656371857666986	0.0537760109915538	0.0273517114661149	0.064287787366762	0.0141430699088198	0.0410246355462178	0.0425998059375667	0.0366411898007939	0.0228409294875668	0.0213179998432113	0.0240657214044831	0.00799103681113546	0.0363826760033855	0.0637831763182746	0.0171835239277909	0.058938780925585	0.0456506339675508	0.069105924817828	0.0181016609269315	0.0101979803425833	0.0101411788144686	0.0251949144721131	0.0385985722096997	0.0514246611886408	0.0260996576343599	0.0375833275821061	0.0210695112806562	0.0733311574288065
0.0507364405484356	0.0135976863357978	0.0270864025928435	0.00900320423979735	0.0490024423945018	0.0105409031089648	0.0156668452419997	0.0289050969541792	0.0344014777998155	0.0450467894690839	0.0262473790930465	0.0308961177029866	0.018225972918865	0.0242459913986044	0.0245914925219294	0.0219650837311805	0.0255414028063339	0.0312889546010154	0.0413734322788755	0.0336763132819627	0.0345087840225674	0.036665946764273	0.0143148620244883	0.0453130537341096	0.030102461090855	0.0147647440882731	0.0501417195257066	0.0143651293771172	0.0205973190664216	0.0450353248112834	0.0564821004359442	0.0239599482053958	0.0652375064024531	0.0263619820161421	0.0290488705432019	0.0611075586204104	0.0194115789753461	0.00783909183527505	0.033662105368197	0.0741106297540702	0.0475605688586039	0.0608785895112765	0.0570337896867366	0.0517517619400575	0.101892222891139	0.0364538657868613	0.0159687503096486	0.0604241014965717	0.0526783186490029	0.0072667251806913
0.0365235548162785	0.0360155829869314	0.0301420290473551	0.0428329900882953	0.0240797600699432	0.0231059757341364	0.0389713177819919	0.0309467151911734	0.0131469288421021	0.0389296497401575	0.0378134398784255	0.0185419296418109	0.0352209607470693	0.00268840078994818	0.0316425225590446	0.0244119054013098	0.0233115958334684	0.0117471800496085	0.0206960546187197	0.0153227359712952	0.032872056394599	0.0514340724268981	0.0216357172368461	0.0643373355833156	0.0191395562868904	0.0142648184345537	0.0124961433930871	0.0400506313244748	0.0347163570971163	0.0305878296605333	0.0490402085928231	0.00785613879153188	0.0437887730173763	0.0288370386172107	0.0512431076229506	0.0193339278513421	0.0654159837161446	0.0279619088477522	0.0329032632970197	0.0216218488791878	0.0404026545479589	0.0177356575419403	0.0433819003497599	0.0251776174653699	0.0277007831654089	0.0385691858903581	0.0481048058820925	0.033763943688232	0.0297402134954559	0.00766407330218246
0.0151476615361196	0.0215438690417575	0.0293844904233934	0.0116758252980553	0.0198956684360994	0.029619220779918	0.0195245397856573	0.009747866108724	0.0263837881475064	0.0257145885641476	0.019595275898834	0.02584791986178	0.0316495118432892	0.0194146166647021	0.0211033895691498	0.0276697119513829	0.0133838138829119	0.0329834714285595	0.0116188307845269	0.02091478464188	0.0238496310321355	0.0461701345139095	0.0182331017551407	0.0160125037342868	0.0388668929734614	0.0329325629261997	0.035558294669022	0.00873800078959924	0.0167698414411496	0.0288148199747193	0.0297576207644109	0.0181996150600442	0.046116013509254	0.0211084440605484	0.0236668635379017	0.0231468181863599	0.0384833966703525	0.0264321352860653	0.0319583583019044	0.00842639746608223	0.0416459768162693	0.0421004477461618	0.0131553636213167	0.0265952441195075	0.0159206811252283	0.0251885688784178	0.0382064377239363	0.0294449428672463	0.0200683413515116	0.0202364427797106
0.0175187551237781	0.0148669009466701	0.0250976471371482	0.0502903063031686	0.0346235798359586	0.0194392102600031	0.0141233381118468	0.0169629128397808	0.0285229984127914	0.0249432692177469	0.0682610350027671	0.0246535183562615	0.0334340526990687	0.0404407085364831	0.0265770605862499	0.0257532470468269	0.00506470409626713	0.0346139911385223	0.0532015430979262	0.00813322274612131	0.0120488748191011	0.0102221306976257	0.0225405812513986	0.0407164281386481	0.0505993287526475	0.0416720645777375	0.0342911368989029	0.00942923630361447	0.011068354076133	0.0379429634412917	0.0111377838855586	0.0158610117892635	0.00331035752737525	0.00433414591728936	0.0514268221896473	0.045360028305179	0.0233993739347914	0.0276998721795065	0.0350662514895234	0.0542817313316598	0.0282929636320694	0.0224392116276759	0.0114924795272571	0.0155183637269725	0.0339662942783298	0.0304760379084606	0.0194537155231109	0.051999416773938	0.0228104455968572	0.0210429780661655
0.0568107948935218	0.0412224803675579	0.0299868284351977	0.0419816601437588	0.0258982136066255	0.0231950578095464	0.0378421724896287	0.0239316132732856	0.0372365995518292	0.0548767301072513	0.0400258835069109	0.0309543720548371	0.0362461608965105	0.029332914914454	0.0455067761355509	0.0175080685822676	0.0296867992110628	0.0371238321962483	0.0347537883781797	0.0284128286756473	0.0286700681046837	0.0552368586216414	0.017500915566021	0.0478317967748484	0.0521564308817283	0.0477291376504479	0.01693405207414	0.0530575518011998	0.0409659330105308	0.0278881513893647	0.0446043690998595	0.0492124421965885	0.0318563468996321	0.0636705519881059	0.0580205230797121	0.0480565814092527	0.0243861581709876	0.0343470483514488	0.0442596734862482	0.012970170611714	0.0422337799454873	0.0276646506954507	0.0349664653686715	0.0530749749384126	0.063253845713373	0.0359996706235728	0.0362893423133377	0.0546543663338877	0.0100704929516359	0.0171438794124275
0.0161907372403638	0.0197366121810026	0.0345691296491769	0.0365289875867605	0.0156208333203109	0.0111980506071573	0.0142418089910657	0.0200433776926925	0.0480995849422729	0.0378186699096095	0.0094930225674539	0.0284104650638757	0.0107666527579533	0.0114549508825954	0.0137227135415276	0.0532086489221489	0.0171650132301209	0.0248040456600158	0.0415879249200931	0.0196495135164575	0.0356749627219099	0.0189201798930065	0.0043770156365638	0.0189763413480561	0.00420454198707478	0.0160322695040248	0.0182106091267618	0.0372771488463029	0.0158798003357877	0.0194352332314965	0.0341787839586197	0.0263449468848568	0.0191963760523627	0.0173089154487626	0.0433098175334155	0.0318350125863576	0.0240340546809996	0.0171095169201822	0.037747291614496	0.00952943392006314	0.0161128732975544	0.0192713794760376	0.0242543598803635	0.0310633649278133	0.00583875350245821	0.0396454914342665	0.0201518125605595	0.0563957371698119	0.00682048586660694	0.0089583800243433
0.0224665245408022	0.0111701356586516	0.0377042147230094	0.0325727802417724	0.0342415897191004	0.0151981507121584	0.0248152036144603	0.0147000341143803	0.0178494623149099	0.0201404804411614	0.0406372126710544	0.0135768950473202	0.0143884949971421	0.0346971744830669	0.0289461897166795	0.0542315725633491	0.0415437746361931	0.0202853228137687	0.0578422665592852	0.0244315628458291	0.0212808083454358	0.0303851415902987	0.0802895224287783	0.0399296544040153	0.0772952590803867	0.015333960500785	0.0440052801631918	0.015048444515886	0.0509018546170581	0.0356425257438839	0.0827947990030249	0.0515689512632786	0.0297410490296655	0.0316542123182271	0.0455394904153212	0.0228459238890886	0.0141116522248349	0.0589415674867109	0.0149842090734379	0.0268060919154954	0.0303801360403702	0.0318709092458138	0.0739185766457722	0.039636852976793	0.0645706625884674	0.0207616025262199	0.0561012521815556	0.0403333139351641	0.0390438112004172	0.0317464614872692
0.0323815890170618	0.0156448570873786	0.0152801246785647	0.0192182149228945	0.0456496087869699	0.0336929038534938	0.0349894827723903	0.0314786028953399	0.0043132157869665	0.00132513142530543	0.0282030770372064	0.0432403781846071	0.0315626007875555	0.0389028450634783	0.0271352239977524	0.032213512371359	0.0323994228252437	0.0697707550631588	0.00834748047147479	0.0272443841954485	0.029405159370602	0.0325714619441145	0.0277699534569163	0.0172513736587032	0.0375086022228502	0.016215593804589	0.0100431733726732	0.0126320258054892	0.0254123390463767	0.0283235128922967	0.021747381900769	0.0202433924408648	0.0373839346710121	0.0416379393036015	0.0372373109624876	0.0462700068245554	0.050079729370979	0.0317940764508642	0.0287068800824628	0.0162032293707062	0.0341979599604417	0.0325962691522281	0.0284556890517538	0.0255831094864502	0.009052501996295	0.0241223805669611	0.023897276825903	0.0322420366725243	0.0232339507587858	0.0298918620054439
0.013156253892979	0.037963704382419	0.0274645576594164	0.0396438823466141	0.0321504482977908	0.0192945454339842	0.025455037363793	0.0373485165465752	0.0461261993285725	0.0247778494407586	0.0551839480876991	0.0442078133399063	0.0210504144132406	0.0135415532518158	0.0186056210193804	0.0480812143433212	0.0136426642549578	0.0174772097178608	0.0122111742468329	0.0268333202693312	0.00637312637243488	0.0195690269834994	0.0237471281135842	0.0227492735089377	0.0289580564401554	0.0466656601751191	0.00898946722413481	0.0270211428200826	0.0582628502034018	0.0276289614903565	0.0167025099225471	0.00909219942937159	0.00613935794934047	0.0140509969411553	0.00421824474464961	0.0149247641499925	0.0488828534819476	0.0237835410386679	0.016166906738656	0.01091834420439	0.0340159210614381	0.0369770835277402	0.0107275416221122	0.0235591100166557	0.0299078092082068	0.0649908241594096	0.0319002759178193	0.0286759378427018	0.0310310740906112	0.0131994239325283
0.0203219260602065	0.016355366032349	0.027645212600474	0.0183743465560226	0.0153548024990267	0.0169859655365694	0.00837610457421473	0.016155043017922	0.0422332093483316	0.0169026141161761	0.0141918146339448	0.0125207951790883	0.0274368442752797	0.0322681494620067	0.0116259102159376	0.0306581035860505	0.0215753296274047	0.0240994862488581	0.00837847425296718	0.0204957420733736	0.0328132824464271	0.0219713601513973	0.015292515737598	0.0278676765574545	0.0119225604010145	0.0131339396112067	0.0193576081742686	0.0434469490861902	0.0463367234227523	0.0142772107015247	0.023568840290168	0.0326410068933742	0.0234062881442765	0.0284422329774316	0.0242891567752526	0.0393933461230104	0.0285059475218225	0.0370521008708602	0.00754172730141557	0.0165330991646064	0.0131055093897433	0.00575563526044519	0.00409065188867422	0.0165636850058416	0.0568337752454225	0.0252925000146565	0.0432749317529609	0.0268633369857507	0.031777593350445	0.0117664617515991
0.0481902728320529	0.0463480634390273	0.0225647017790996	0.0374341206362164	0.0293211083780713	0.0435816878867467	0.0208021016833636	0.0386656811278956	0.058266645480738	0.0253751649986596	0.0318856213078011	0.049118296455492	0.0331152844301374	0.0542325441407141	0.067867988716926	0.060505672148892	0.048830697575219	0.0303992716142982	0.0579538686260279	0.0199829357974848	0.0639318422090221	0.0212157517638612	0.0430803022842552	0.0659556833114858	0.0488476432794418	0.0382433678794232	0.0213212212165274	0.0503995317507584	0.0484409492028598	0.0661757708005355	0.0670010937250109	0.0599115335104018	0.0501878456452008	0.0427935402830217	0.089989643614496	0.0408956537425984	0.0534174088544212	0.0785045918218017	0.0765006560123016	0.0282801397327701	0.0875847249000995	0.025845608419956	0.0825336091388987	0.0347234369307418	0.0374665306161593	0.0571299973446332	0.0370811057595562	0.107624226398086	0.0320173211664842	0.0343070872252892
0.0404807148780873	0.0242186447548598	0.0244928102082166	0.0234931793533876	0.0347112427247571	0.0189771757292807	0.0196414867616394	0.0261664677735712	0.0067507409483076	0.00967075924046944	0.0181299499988775	0.00694311249257637	0.0161003496914174	0.00548611987746431	0.00816526547236292	0.0271448730672698	0.034756481495429	0.02725115433316	0.0178432714851603	0.0115084681371206	0.0129135968121177	0.00378471634001083	0.00686901171557721	0.0327001939076089	0.00576314618066541	0.0543164937391737	0.0121232246486938	0.0108942295308767	0.0108032793299935	0.0223486507261155	0.0344515785415821	0.0472875085196157	0.0343475252086813	0.0178665217703946	0.0202775073666612	0.0408815438178465	0.0240299283920469	0.0106282220224676	0.0512055479577223	0.0269838245724375	0.0258961919076165	0.0150073087233107	0.0409334279251898	0.0292606652585498	0.0482047036548302	0.0401605674819032	0.0285756285922287	0.0540510525373965	0.0229450578212063	0.052767454245478
0.0132172731285888	0.00540981680372497	0.0170709625838571	0.00794985829018857	0.0343183852806353	0.0404522460099955	0.0318405204183679	0.0217733959464394	0.0222857303753842	0.0102038924199761	0.0233549392568229	0.0377151035626737	0.0176764514243769	0.017514016360863	0.01410443866401	0.00605848610234182	0.0391848245437637	0.0133268986991754	0.0629137681353931	0.0359272084385595	0.0688057128859499	0.0345714384798565	0.0183218369637998	0.0151138044589491	0.0432536836828611	0.032032163912975	0.0324064158950567	0.0396202090847127	0.0350285948949555	0.0551093751082354	0.0173092090687049	0.0326345869308607	0.0109917927910092	0.0268182866271398	0.0237919710451262	0.0273268013033103	0.0572611473304027	0.0152324012001846	0.0243522151356719	0.0445742652176545	0.0345494086473401	0.0491819183395127	0.0863694943384167	0.0322821392793696	0.0376154404275904	0.0399083402744676	0.063868875133761	0.0528001162468654	0.0199015130224438	0.0704437072297138
0.0300785161263624	0.0169152588622078	0.0256034022568955	0.0393602428728304	0.0172861539405553	0.0330838928790945	0.0337413742131763	0.0180717448453845	0.0315682854893225	0.00288321315790734	0.0280613621978014	0.0415069331442748	0.0304455159670373	0.0540850920201954	0.0114414424035007	0.0390040878324632	0.0319251079214628	0.0338149684404538	0.0609639982316334	0.0328533167092202	0.039861586857851	0.025744001548555	0.036976061364307	0.028020313366581	0.0414581539317056	0.0566447609091079	0.0335482045775611	0.0435724677309422	0.0110308278584252	0.0211135119902422	0.0441058551747101	0.0323265269964471	0.0176857683957045	0.0282758205750661	0.0390061355980056	0.0214105348167532	0.0336177783136869	0.0126642869098398	0.0342548748018804	0.0246103725981475	0.0425431661477191	0.056764810646958	0.0696968453658105	0.0300810484820526	0.0254079999090829	0.0216682133849859	0.0385685095854377	0.0654413472620254	0.0203580367274082	0.0123135029600688
0.0236731178007313	0.0176640149873058	0.0445042421624198	0.00519779082836285	0.0263742077388592	0.0298555495524986	0.0233257393363683	0.00932244269275398	0.0148991655624315	0.0115076691947963	0.0107946149464425	0.0309138725810879	0.0308978797407071	0.0317349450811542	0.0268529675664185	0.0224524429826876	0.0327078166945461	0.0516455245424781	0.0385495370118319	0.017464004947938	0.0139364170035488	0.0374686450855325	0.0297609409802933	0.0360951180849987	0.0481898567237256	0.0242826167672113	0.0102955690710644	0.0150293968512088	0.0812669371941708	0.0298373642598739	0.0215950433206234	0.04874810112581	0.0194713221641335	0.0300912873246221	0.0455648684457159	0.0538475657394408	0.0567573186519633	0.0500126082718954	0.0457198821259034	0.0256317086662126	0.0157243902856785	0.039137575051852	0.0242815890918696	0.0475987664695263	0.0421402896161002	0.0230089710456035	0.0527913534639196	0.0348589770000375	0.0314998223216021	0.0449365940411716
0.0464937553161895	0.0248601618991294	0.0623524560538634	0.0213926362686454	0.01685135963938	0.0239748398886553	0.0377641444633729	0.0162102389842984	0.0326641687902185	0.050009615357731	0.040412291172381	0.0380528121034767	0.0203520153593924	0.0588341773990307	0.0310601925881795	0.0230485841940562	0.0128514945223812	0.0285892585035884	0.00649051417074957	0.0061305623400795	0.012460760777206	0.0420822036921044	0.0225731733031739	0.0446691835648202	0.0251255598286517	0.0286551029703437	0.0148860260725957	0.0319939238030739	0.0190130958266043	0.0238941729386813	0.046213126612706	0.0276951785377257	0.00432033178603415	0.0153439798916949	0.00532657914474243	0.0182669024365819	0.010462198200082	0.0182374735352159	0.0152267006695745	0.0403377017812369	0.0261144252873224	0.0151375257381119	0.0176031945209096	0.0584469951344944	0.0106902356118763	0.0185366093187651	0.030907896474791	0.0419253512071539	0.0282624820467577	0.0460332564677256
0.0443804996529264	0.0166433695796814	0.00323558874739189	0.0228842466752065	0.0181125648952929	0.00983862361170611	0.0209113269787025	0.0241124044359916	0.0196134072480032	0.0129450870430243	0.0200510166386928	0.0051879964446287	0.0127999118615794	0.0316300858178458	0.0202275663673376	0.0505040172613724	0.0134974750442157	0.0242705445301013	0.0479628170161366	0.0221565596646329	0.00321961962610943	0.0451144745392707	0.061386544214357	0.00953633318107311	0.0208194321895245	0.00858090536494069	0.0299486730768248	0.0524786913109473	0.046567106950005	0.0496025365084337	0.0167401145300055	0.0296686723266969	0.0394549469889709	0.0176791732299223	0.0440819544000944	0.034782846627562	0.00812254970812235	0.0291478844585898	0.0455387737470499	0.0383746887045358	0.0527049726511076	0.0331973642467847	0.0263746322308558	0.0316948101657795	0.048980112174499	0.0495674130653053	0.0900641038602236	0.0774404984822857	0.0290667203472901	0.00958656891957832
0.0250863189467009	0.0219691555110022	0.00323255649782475	0.0268325715991535	0.0704607481053502	0.0298830119119442	0.0230545380903797	0.0253326118729195	0.0240120058068042	0.00842211922765218	0.0373016439043202	0.017130849323248	0.0390063991913378	0.0296506604430357	0.0469125980387198	0.0102889260542908	0.0566726586438946	0.0165551887841426	0.0286412043663998	0.0224743771437398	0.0522909913331539	0.0443485679792823	0.0151123645507983	0.0198908511864664	0.0269403398073688	0.0150590871038757	0.030501328840326	0.0374582646793208	0.0652270920621708	0.0192503687264244	0.0563194448306153	0.0507004430759742	0.0264390709419859	0.0595678734626486	0.0408207555515427	0.0501933857252618	0.04351842206874	0.0616611400483035	0.0453856904338559	0.0433035129086833	0.080785293286472	0.0666385162675768	0.0514602486072201	0.0686375131235891	0.0153185500681386	0.0329962623572322	0.0453726172294919	0.025089816734253	0.0676630345871825	0.0673124851576554
0.0156707227182445	0.0259470194282146	0.0441793968024927	0.0214745568336239	0.0501760768161492	0.028934097995564	0.0287695023740011	0.0252419944611217	0.0177268894552461	0.0154449112363126	0.0041620156793794	0.022197126556839	0.0379475195601887	0.0168907503861959	0.0100487147187772	0.0147913646374409	0.0275648194419644	0.0139615430801892	0.0121958963570744	0.0355855691187856	0.0456145011637341	0.0372594651226719	0.0383393244335552	0.0460841582685558	0.0147410403523802	0.0143265832711844	0.0179380217723535	0.0310197125833368	0.0444827367695615	0.0264565808739189	0.0436804537751168	0.033414428258634	0.0413352391076424	0.056037983324249	0.0886783101594973	0.0147723494104954	0.00758165105279912	0.0297066082617605	0.0295840157042045	0.0351969433467141	0.0136028657131291	0.0472814264773822	0.0566285466608432	0.0325360986251186	0.0369501503806338	0.0437440042386115	0.05689023385757	0.0382544300761343	0.0792679910123413	0.0268732715410894
0.0252010812198921	0.0245694446346433	0.0238483358688966	0.0103201823273779	0.0126065461825208	0.0399618407131365	0.030245925534808	0.021381358453054	0.0130152114874971	0.021489827383674	0.0160444045478322	0.0255374028561579	0.0357810023624786	0.0164622725628668	0.0276129585556365	0.0150125419565776	0.00926044591039314	0.0451092691998756	0.0420980218079959	0.0145726077170123	0.0140226402445517	0.0381722894092167	0.0317825296855601	0.0413648707366529	0.0289192435307858	0.0167855775582558	0.0284391706591883	0.041677894587131	0.0518499419544747	0.0515657992614183	0.00975894206343418	0.0196126266875569	0.00833794548558876	0.0196666773208599	0.0297938773277209	0.0221637304804229	0.0132786125753068	0.0149939941142987	0.040268508276821	0.0219175746107273	0.0313470178108684	0.0199440223569094	0.042820053643888	0.0372152754475672	0.0289740987177313	0.0332365946785001	0.0327516431874265	0.0280200473051082	0.0286268944188	0.0124515275691072
0.034094192109014	0.0290001046542474	0.018970429003017	0.0106134871549187	0.0341253718825817	0.0062561928977924	0.0262228134493383	0.00884536410436032	0.0271768981424776	0.0242158036060548	0.0414785754862929	0.0118390579103638	0.0236913827224702	0.0395017690166314	0.0459525158419254	0.0285431943479948	0.050804898461546	0.0180337057683641	0.0096925894228807	0.0326560394938241	0.0169357524456695	0.0481172730003738	0.0475315164585488	0.0292057774014184	0.00678325265147407	0.030506283681055	0.0286446175574051	0.0385591117119845	0.0124300408381147	0.00966379225437845	0.0460138526642912	0.0378162125898628	0.0258809247220902	0.0309910224871171	0.0241514690932428	0.0338348077979468	0.0350605324399459	0.0416517299863967	0.0115339675211751	0.0192233340741116	0.0251924750168061	0.0395936601926369	0.0489352165210148	0.0347722045444855	0.0506622486058787	0.0126260052855117	0.0484400757909285	0.0316592369866632	0.0364221984262247	0.0337303163791337
0.0296132988018935	0.0447895683183149	0.0175830431997792	0.02298182458206	0.0150780743990122	0.00557829302069056	0.016215906907555	0.00959150711878717	0.0168364724114028	0.039353207009935	0.0251718205363557	0.0224275626237538	0.0249802633467845	0.0203434367577383	0.0130453755939987	0.011922483582639	0.0295989144740749	0.0114768782933863	0.0374899954938808	0.0299845527067422	0.00991766684755658	0.0302258299801362	0.0124315300394159	0.0525806618222931	0.0317102645067571	0.0138186801872386	0.0115901178455291	0.0147193596315909	0.0121974210155126	0.00727456622593574	0.0281932662969458	0.00763183269531251	0.0229433576548442	0.00812199328716942	0.00964755904124836	0.0286816802427753	0.0264669809314661	0.0219918526950732	0.0471542451541163	0.0109596609886922	0.0279771663427211	0.0254965661929229	0.0273337091374625	0.0260532163949578	0.0370574514355548	0.0114475293178111	0.0629054537744105	0.0336184718639991	0.0427797898520061	0.0307083814100503
0.0190027322149245	0.0183729200520766	0.036707094495416	0.0184859141911735	0.0251209661253424	0.0435277333830984	0.00993480329526282	0.00722318975207664	0.0367264598844426	0.0371590318036418	0.0341237021290062	0.0470838586478331	0.054748028574598	0.0244821353715687	0.0232736094435307	0.0214060576304858	0.0041893637298011	0.0227326827939365	0.0220824677381797	0.0106096597470164	0.0183559796637526	0.0227171955750572	0.011320127156269	0.0256506589757086	0.0287712798096991	0.0191252731875913	0.0160641507665785	0.0139834388993775	0.0110593433024912	0.0190114304657067	0.0189123943437234	0.00946357069072736	0.0104001497862232	0.00511796864270593	0.00971765145344023	0.0175296649094927	0.0259900904226688	0.0180074089380906	0.0296724636166699	0.028287635339632	0.0415959454608634	0.0141237973965986	0.0199735246319572	0.0104609515075379	0.0219046525974639	0.0102907378628639	0.0243248806528257	0.00924053976065663	0.0231980162092042	0.0113973905540846
0.0446878156944653	0.0217341586530512	0.0103883291222951	0.0375779129141641	0.0195008467800715	0.00553287691846367	0.0182691863772675	0.0195793934108963	0.0296562477836964	0.0263011827331744	0.0243399330800719	0.0304962464280249	0.0240880771736143	0.0125566616697312	0.0289144635435365	0.0141499599900757	0.0355760649184982	0.0436384114137774	0.0311817186615507	0.00982595155382368	0.0376320842350793	0.03138708276121	0.0280881076535248	0.0274180290639014	0.0483790692914374	0.0187394147928531	0.0356503265393208	0.0188180664648807	0.0285556658695958	0.0529928347592323	0.040288701355663	0.0364462354334505	0.0372475522791297	0.050362103547483	0.0207216827190594	0.0589065875216864	0.0470310966520758	0.0594752059652978	0.0245239721295654	0.0102127003074149	0.0320609249833438	0.0323638554079702	0.0528156920848814	0.0483894443094618	0.0280991060837405	0.0353592071358451	0.0162712276643313	0.0362046955890365	0.0523839759879679	0.0450185876576554
0.0222893054179488	0.0403078681416721	0.026147533318602	0.0339308778181438	0.0452805300812844	0.0487216012339352	0.047718801138152	0.0197399071181832	0.0287165231521089	0.0256761031941103	0.0128330075084721	0.0350465273008468	0.0112593169385589	0.0438632259995363	0.0324996015099292	0.0504694270144015	0.0382650633008545	0.021227504280685	0.0258158439701591	0.0409880124461153	0.0429331624383436	0.0138534900615719	0.0291591161115079	0.0179959094979849	0.0217897376814775	0.0351262803753376	0.0172828801848339	0.0184292809049322	0.04831216380383	0.0534663896562018	0.0223151053049834	0.0226666131834703	0.0465411510930273	0.0493082833823895	0.0333773837502406	0.0417932493188804	0.0375604409052929	0.0324609514783178	0.022017375887905	0.0398080997016264	0.017238276805343	0.0363141846317166	0.0332841835587851	0.0483471521403371	0.0461252717741695	0.036600080727661	0.0068550331772688	0.0381316974971663	0.0479530550779093	0.0415524065233711
0.0615607111192301	0.0166216329475492	0.0443250036778667	0.0248614508725464	0.0150492116184982	0.0379658696116196	0.0695673971521445	0.0419231864548355	0.0323136555658459	0.019053595673928	0.0357157949015842	0.0173443676477755	0.0057431617464489	0.0470801261332333	0.053806928409138	0.016479272288321	0.0148279429398088	0.0449440511240197	0.00981989304194959	0.0241158627915281	0.0703155189589645	0.0223569486784702	0.0382050631952429	0.0137269272214135	0.0346842386737045	0.0677551094328249	0.0363810827060053	0.0308294559962455	0.0382319918766461	0.0282571229841156	0.0157713867817775	0.0171325318801438	0.0083435352101771	0.0418111727883676	0.0274288253563382	0.0245678908468208	0.0597734908253165	0.0177899969278131	0.041899738197589	0.0174783659197199	0.0355376829672617	0.0121909523178289	0.0305543317445596	0.0110136156492128	0.0393984913552207	0.0289430519119698	0.0406290100033031	0.0256409830261829	0.0314409061116406	0.0210186173953902
0.0713409302959721	0.0187806152313215	0.0239678297285704	0.0588173764870908	0.038530378494509	0.0652030209139032	0.0158977591191369	0.0541486411201842	0.0411633425881245	0.0194932449928125	0.0174588283028464	0.00396215816857745	0.0300680461833177	0.0442053232350112	0.0255510520392918	0.0474015997764337	0.024263761211453	0.0389083246943007	0.00356915849541135	0.017827772589001	0.0219204238109759	0.0105914720756156	0.0260431497449449	0.00433463316771351	0.0258396012691934	0.0385212173443377	0.029441365532626	0.013507694409618	0.0190231606267314	0.0216958240715581	0.032734455047851	0.0424239327167874	0.0314231604040157	0.0550383045971231	0.0112847818502646	0.0191995017352499	0.0353089156310018	0.0331968866230856	0.0218867289516387	0.0579020092788551	0.0103720518868425	0.0244233711164532	0.0239673300613721	0.0160402288469319	0.0284904121949999	0.0191023739095447	0.0100025797225841	0.0168908747217005	0.037838400520647	0.00768541436153426
0.00729555849047016	0.0642950398300866	0.034261260804391	0.0332319566946892	0.0505019530803562	0.0515611295808946	0.0315490195853557	0.0314380487238012	0.0735880560521407	0.0285989144939086	0.0457676098968801	0.046448964705267	0.0372353544007305	0.0553418388558837	0.0337501067055439	0.0382447878499937	0.0303381315387435	0.0313039366954142	0.0396887891884739	0.00983711153361966	0.0595666100859524	0.0136071093449401	0.0342920474483808	0.0470233854922235	0.0326287851546988	0.0588082696683332	0.0354031200714203	0.0226596268301135	0.0363689077986486	0.0638414833457836	0.0359859444629366	0.0300758701725436	0.0370576610925538	0.0285636706023613	0.00714358925203017	0.0295418637002915	0.0131316993367399	0.0205822397361728	0.0256504466944048	0.0398088459557835	0.0555329735485828	0.0278301889184048	0.0202187745446182	0.0143919714504704	0.00986136067111017	0.0134740988545951	0.00757156831465846	0.0384669288827585	0.0324054956011979	0.016298493763125
0.026527984222366	0.0501034131123869	0.0167009525133918	0.0402371322066714	0.0466066160672688	0.049926754845899	0.0195092929160054	0.0217929776840179	0.024677966780902	0.0466170267295931	0.0839814350501854	0.0481128656176343	0.0296574870178254	0.0361501156986268	0.0197023523552155	0.0587970897833532	0.047083116665686	0.0374443390371774	0.0488650600779831	0.0313372450282487	0.0743831002844381	0.0697278842562271	0.0579737736131763	0.0573663573576796	0.0549319841346369	0.0426596420679609	0.0485212168470894	0.0568985118090166	0.0440554526261438	0.0324501230048665	0.0570487188150058	0.0293230783428002	0.07803630917086	0.059756452442917	0.0469999142946591	0.0473696818249405	0.0507165853532767	0.0773095891261589	0.0681288366103297	0.0598200701333432	0.0531839320622385	0.0563412848639171	0.0600202930196396	0.0363988814334301	0.074643904238718	0.0735331907495439	0.0746420040409755	0.0606898364193761	0.0826497387027309	0.0863989919137313
0.0173064332716645	0.0108316403841119	0.03834325067044	0.0420917471208751	0.0384423181058648	0.0172670488453096	0.0290331522730619	0.0189312469675204	0.0255466809437059	0.018887982984051	0.0423969207270776	0.0142244086922778	0.0329719253751734	0.0166607828776756	0.0466473093635565	0.0226865577440193	0.0230501138319532	0.0270081824911729	0.0543308211786073	0.0229100146232428	0.0402345705602283	0.0739846861367946	0.0325482675025569	0.0604683569914331	0.0576585835010096	0.0361307630790882	0.0299788442874137	0.0227296282504171	0.0404681101483588	0.0500478172308144	0.0199125211611313	0.0459658884985682	0.0382883306759553	0.0577633076120836	0.0387337069970152	0.00799439205366074	0.0488338256091257	0.0724440029690519	0.0221070834540097	0.0252203711969531	0.015110760029029	0.0536989575725004	0.0278773531743012	0.0755920434709798	0.0405792517887775	0.0401559203608611	0.0421066211689718	0.0573614543396696	0.0441259047111343	0.0413800643592791
0.0160643923690553	0.0109165392256477	0.00377105077490253	0.0454324072406163	0.0139686160658267	0.0103709089071282	0.0336735520397418	0.0277696928215798	0.0299504808373396	0.0205960411287339	0.00948202351907466	0.0217722535134994	0.010729556998356	0.0186147164803174	0.031619974791999	0.0685084447454071	0.0332904979289726	0.0425576368115642	0.0444964823222196	0.0425494028324394	0.0216541393576609	0.0424866093022696	0.0791943280144279	0.00629842881341033	0.0333642498632593	0.0471980586193903	0.0412024966701485	0.0318641109730489	0.0384223737587177	0.0342761404649707	0.0530182483894225	0.020513038638059	0.0359868905545242	0.0546353070494641	0.00446258984625296	0.0735503537327647	0.0394900372314803	0.0307970538882179	0.0501278515806902	0.0116524343886358	0.0339807789222238	0.0303332216400731	0.0582057563976803	0.0379243362152853	0.0236460708739895	0.0491837008477087	0.0186598057948663	0.0162074914030946	0.019437662728533	0.0363754410539268
0.0479786130830227	0.022811421134271	0.0664307222975183	0.0346931772010939	0.0522804855595518	0.0169080242745161	0.0495172906351731	0.0158679827129526	0.0241854443583119	0.0439054907549855	0.0310081020857001	0.0181473857941605	0.0447899201586265	0.043704179080971	0.0220052744082858	0.0608541885158124	0.0267200193757896	0.03640950822392	0.0132423885043025	0.0574556784666903	0.0615456847144761	0.0512414300145341	0.0342469272551407	0.0396354658739316	0.0341959995263189	0.075529855525847	0.0868896559011192	0.0446719187163536	0.0530522242361883	0.0841511320834414	0.0563068588630852	0.028029979713389	0.0398470770147375	0.0385976798938296	0.0532865233379886	0.0733195846235771	0.039846071422799	0.0663592175409943	0.0568132934335689	0.050320882592672	0.0526389956388648	0.0130670071131141	0.0535426990973345	0.0875459822699117	0.0301274997547133	0.0270419256289655	0.05142096743207	0.0691305770757933	0.0580974663989558	0.0376198223142335
0.0251590244866628	0.0392659889633281	0.0245070297106973	0.0190944505973153	0.0419647956241891	0.0175330029060462	0.0424030253513897	0.0442209056482621	0.016831735599318	0.0210286672748275	0.042699989884933	0.0487911806446872	0.03435562930894	0.0429040641812171	0.0394020790243383	0.0382336774725032	0.0130425108527978	0.0274849006241531	0.0410156863480852	0.0423475046735472	0.0149617593371489	0.0141575426113951	0.0369199454295641	0.0431945918923988	0.0520862514296009	0.0212252098788482	0.0387295311454631	0.0261684400107351	0.0334081361981494	0.0344998856988947	0.0632332290198603	0.00448477013411769	0.0409770101220672	0.0235516780506379	0.0189353224549702	0.0479372929930852	0.016250767671734	0.0487634801105192	0.0335981413916098	0.0614367277992473	0.0429930592426836	0.0547477097309248	0.0499355880114143	0.0293873045973682	0.0383089295833451	0.0293990972032442	0.0466243845943386	0.0353049819008437	0.0556936419891652	0.0412352852617913
0.0654114584359079	0.0596614366584972	0.0305730406328797	0.0640336416029863	0.0413341750219755	0.0429422350842548	0.0151707907489553	0.0483310211580394	0.0299619093858753	0.0202132702238961	0.0559257872167974	0.021422628898206	0.0354978630931117	0.0439265982300656	0.0371673036182627	0.00477810577607539	0.0280380450447967	0.0320442899463548	0.0609989332572013	0.0407786315503905	0.0551250015218249	0.0481628345683941	0.0451650123117938	0.0470443151957152	0.0506162367779451	0.0607540654898263	0.0648089060624016	0.030090385187267	0.0421335311725626	0.0379622574086279	0.0539704758287788	0.0522630918235441	0.0463566087775461	0.0240566527947718	0.0611686450625367	0.0477964282091047	0.0514971056530714	0.0628471522121607	0.0469202185114147	0.0301323745438855	0.0410197996860894	0.0404705877160315	0.0251083057557315	0.0387614077336789	0.0518612626902855	0.0553803275289863	0.0209757310896088	0.0616082214479634	0.0652695372533512	0.0451896755991465
0.0452699916050198	0.0151944081579836	0.0130359450237842	0.0709307968084569	0.0266823109350184	0.0445243026981474	0.0211273930488832	0.0127084758747804	0.0343155306204876	0.0135867798143557	0.0403843164483137	0.0478968421051137	0.0513344189034375	0.0255371944325657	0.0183709177408783	0.0252409263524004	0.0418386873614481	0.0170226361962655	0.0162732304110914	0.0448090958071115	0.0496135445866318	0.0339792973376738	0.0472863420823085	0.0571009132246779	0.0596033483869967	0.0319778404387445	0.0115315902404503	0.0228443312428204	0.0277951814471329	0.0409831577996684	0.0556090409182474	0.057394213872157	0.0401274860328107	0.0334542961823949	0.0410149868621995	0.0840121029865114	0.0197992451201807	0.0549510835697154	0.0532926688846008	0.0158895127350968	0.0436879771628195	0.0448824707678555	0.0910924897146247	0.037597860663442	0.0627582467876738	0.0602207393499161	0.0487492898660422	0.0706571689236463	0.0354303247636273	0.0192933142936081
0.0274060733551835	0.0187470226220748	0.030839737360511	0.0368978313520795	0.00784770479658416	0.0271368501980407	0.0155322765288806	4.74136559829813E-4	0.0269131545467658	0.00953795924930868	0.0336766811395011	0.0281665710657598	0.0246284537678921	0.0240356430440211	0.0155087436526747	0.0187522076821871	0.0195771797394278	0.0217595064706189	0.0486570026546231	0.0156100374289726	0.0420289201842337	0.0178008664118829	0.0527269411737112	0.0266548256572339	0.0206042418230215	0.0336473121796823	0.033178807042429	0.0247247111196326	0.020736948877563	0.0512327289188171	0.0155871253102404	0.0478312768503215	0.0093791220439289	0.0442473166427909	0.052168584512233	0.0128232720461321	0.0571952395834627	0.0326296783090161	0.0412923178065424	0.0630871416628627	0.0346905987345437	0.0284707998453055	0.0287140147216547	0.047603405112527	0.0206741373216514	0.0357027402376507	0.0491623821353939	0.0729605342599532	0.0182589775082752	0.0690366842208546
0.0019434211723875	0.0268139451855086	0.0338421567185604	0.019455659673036	0.0119767248654751	0.00647559377184363	0.0168590340449564	0.0372832326331918	0.0214669904568286	0.0249683875020179	0.0176783654178351	0.0143283546717252	0.0172030980399142	0.0108147774463334	0.0498847657096405	0.0307136690499084	0.0310111412178672	0.0157240501767051	0.0118283400867935	0.0124142559914846	0.0195256763020644	0.0256603333257712	0.0196886629467321	0.0080068571478564	0.0351845833981873	0.0416501724502216	0.0432751290414537	0.0196610089911622	0.0477843727702273	0.0539189695078764	0.0454124600697408	0.0116719760901106	0.0115235296668	0.013901832942544	0.011161120258461	0.080817411529014	0.034528028892788	0.0264259754606788	0.0290939106361056	0.0231214942724955	0.040042381218504	0.0197971270697807	0.00676476980133278	0.0491704078997775	0.0408230979560567	0.037031718031682	0.0237109944815971	0.0385129926983354	0.0391010264897509	0.00573367944958497
0.0470165305218207	0.0270768748016199	0.0236274891634446	0.0396937400197827	0.0370515483520595	0.030093060897383	0.0364999247242964	0.0270352032313889	0.0428133858181072	0.0184004025962022	0.0277560342870249	0.0234143969375641	0.022636780821707	0.054415632620225	0.0267934762562681	0.0292719068525086	0.0456957001819613	0.0229078718544892	0.041917294428074	0.046414791882043	0.0133737220946638	0.00693744352361488	0.0284364111365601	0.0604298446755649	0.0559189625830087	0.0550354110632091	0.0308509266462225	0.0468178452015212	0.0492973025726287	0.0451096448330288	0.0436111140222088	0.029290939882846	0.0296391894023369	0.0513194705102011	0.0361797785249343	0.046188113322854	0.0390567255591147	0.0155115366105908	0.0403418629742517	0.0334813141089397	0.0340544412976869	0.0405982144098703	0.0167409240476585	0.0390697310256929	0.0297284503682819	0.0529153022339002	0.0278454439821832	0.0324771993977698	0.024940178332123	0.0755286024347982
0.0163393055569691	0.00472815677667423	0.0312536813395638	0.0322352374518027	0.0325692321184638	0.0320005716156386	0.00817528184310792	0.0295232160515957	0.01553478378229	0.0119168852509632	0.0442614095505281	0.0312394363296651	0.064348499755884	0.0381733656564901	0.0280407892019269	0.0275586880115922	0.0536825182057064	0.0285062914465361	0.0377521355920257	0.0376537401656006	0.0297997352359128	0.0190446815682037	0.0342087215017282	0.0610539678846199	0.0320560063732825	0.023657269651933	0.061440901588673	0.0500009758197908	0.0542474965770551	0.0616965553472039	0.0210063935968526	0.059883925348408	0.011610906859175	0.0448766902317629	0.0649845414428824	0.0330161845857286	0.03629859583189	0.0334493064656104	0.0128735643877343	0.0647751921874316	0.0357933121074454	0.0500567554831793	0.0214759924743608	0.0521417711527495	0.0413570323527317	0.0307817832361106	0.0297224909919155	0.0313419838692607	0.0636179507383647	0.047307585359381
0.0415395343471172	0.0423060427453573	0.0279045080596965	0.0205283738313956	0.0149697729936237	0.0504812254003258	0.0356936100102764	0.0356724467155333	0.0432175883567906	0.0168855122716872	0.0280085079221868	0.0485682220288143	0.0294878274368959	0.0173490508702769	0.0403941513780894	0.0544092917927931	0.0231390410611265	0.0072001923597922	0.0350669756551217	0.0151948160307554	0.0455179262329667	0.0168572771381531	0.0226836278908297	0.031221726168434	0.0256406401936177	0.0251380095119244	0.00992568757803232	0.018511036430284	0.0231162436337308	0.0392016850751183	0.0116606514715512	0.03966719301449	0.0190186730765245	0.0220309823571276	0.0153216601804213	0.0316205802958295	0.0134484223032127	0.040515860328216	0.0179332373584707	0.0373948378566775	0.0177351035050969	0.0312865520929121	0.0120032488812056	0.0257468719871288	0.0277744049889964	0.0102645794511826	0.0378251165150988	0.0112594287533719	0.0209175949075366	0.0224448842862127
0.0374933029435652	0.0349670016163835	0.0277696142449676	0.00796275679840429	0.0314003760497132	0.0190762690671945	0.00180888708831326	0.0244615183433672	0.0170590782922549	0.0630627200407547	0.00845125892517192	0.0316562845015346	0.00148298859188432	0.00825287594381413	0.0129015406606845	0.0195497796539245	0.0278147365254122	0.0483114481043572	0.0273560845966396	0.0251249311291972	0.0252056535102863	0.0417941336249694	0.0181883405006889	0.0403181882989725	0.0451476269507546	0.0478839532033697	0.0258456485151065	0.0348255547650193	0.0299885089524016	0.00779648755882889	0.0255873452710234	0.052007182576922	0.0141319065875662	0.0329332703778945	0.0303081026055143	0.0234639245205251	0.0548788548153057	0.0345627691979737	0.0517658509307783	0.047874052187164	0.00948591264077089	0.043549209432077	0.0219347521585839	0.00693690217262814	0.0115386866799617	0.0217286417593599	0.0266986454505037	0.0198161567324646	0.0295306534279975	0.0210522478643559
0.0280003318938365	0.0504973644352032	0.0295202317471189	0.0652687973830513	0.056481306823651	0.0170883022383158	0.0681608662623551	0.0349632068126209	0.0324748113925443	0.0380536005458945	0.054280757294697	0.0508020919656098	0.054068113947888	0.0486052499271225	0.0634863131510438	0.035763892711377	0.0407830343093551	0.0298209224939672	0.0827893804138139	0.0858427689077855	0.0281847174041977	0.0547309148598957	0.0577373941188014	0.0485378429996925	0.0646905793035508	0.0809645449978472	0.0666278735367399	0.0936807682563556	0.0567750576987094	0.0812716772356514	0.0803865873817697	0.0649615087714633	0.0580483937376755	0.043454536121626	0.0715563115795001	0.0469410792933439	0.0413692275778135	0.0500406959417712	0.0366965419123735	0.0611900509273278	0.0764231250354943	0.074770931185431	0.0635938275700944	0.0730511026344955	0.063747799658749	0.0426326114172766	0.077887352878941	0.050690398993265	0.0746268410591553	0.0540850597604529
0.0253102173305288	0.0179592892562178	0.0590438964944151	0.0274647888711994	0.0325386153963063	0.0350912834072566	0.0670361389664299	0.0300931212207474	0.0242971056742526	0.0216234683259393	0.0468918093142342	0.04513811520333	0.0766954381095903	0.0342468427141776	0.0226508378413801	0.0359805809763572	0.0518448940700287	0.0331364759780144	0.0240849717846565	0.0466868619813005	0.0342473857821265	0.0455595489387924	0.0647443974567091	0.0580682129575798	0.0581053946654956	0.0601155551959495	0.0391903211151019	0.0522817699765463	0.0305291723307544	0.0505351154001496	0.0852016770885421	0.105049668085106	0.0620702052884651	0.081348702347507	0.0590600489242982	0.0476542654491537	0.0798219438526932	0.0604879262447061	0.0784863392375546	0.0904819623241124	0.0269935407846076	0.0613330846497141	0.0612546479209974	0.06644335272807	0.0313249332421945	0.0402522151650989	0.0607284845451036	0.071484257047153	0.057049781096523	0.0519650066012966
0.0287674717686661	0.0338899120791852	0.0392828461974244	0.0271856487404844	0.0666012238767495	0.0401751967986144	0.0384428154035835	0.0341056719355725	0.0488303156716348	0.0721679940179939	0.030768267376557	0.055789113154569	0.0563842700655467	0.0350116342187988	0.084571027218771	0.026739421279895	0.0358063821601159	0.0193495436286318	0.0592893928035066	0.0456413291026467	0.0586838092224397	0.0498990431061102	0.03902564678766	0.0449386677584808	0.0449026356307162	0.0490529551088303	0.0237972677708534	0.0509459944692662	0.0404875965646987	0.0913243681363096	0.0839743270174689	0.0853277352944344	0.105732559334672	0.0533144821838307	0.0822059375310963	0.0612348042191212	0.080532846666572	0.0713972466184691	0.0573883355781861	0.0909276492310188	0.0417656946805758	0.06697264686665	0.0634694806623128	0.0589096303487783	0.0630163130824979	0.0700576823867997	0.0715604763874431	0.0802134244806254	0.0842618392980553	0.0436502585959373
0.0474928023085067	0.0406721604640165	0.0287064469413493	0.0658584303360511	0.00887348703994422	0.0462500372686034	0.0521211786685912	0.0386367420507087	0.0325713432052441	0.0441356664664407	0.0493164261161858	0.0710119175430264	0.0472294261428534	0.0690181104564592	0.0659745926882835	0.0429784760565649	0.0550426593746678	0.0317078152128872	0.0226108437884237	0.0770152256987071	0.0341943140955759	0.0312931266611472	0.0555907398597734	0.0462082931526463	0.06005505539169	0.0552287991269048	0.0812180488103359	0.0648510468130662	0.0590073357257638	0.0365529652953109	0.0584468349321071	0.0554366840356618	0.0484125447488902	0.0318809370834864	0.0910688054710201	0.0402270088552276	0.0405704540559272	0.0454850466361199	0.076396277754155	0.0636223798300385	0.0438277806345632	0.0781341426689101	0.0719912413768793	0.0599869305700475	0.0285930573296264	0.053104325469272	0.0868946040330376	0.0710794267579586	0.0989196634750301	0.0567845795111736
0.0329434010355323	0.0241622170800138	0.0370297831890453	0.0279700351528347	0.0157782930852491	0.0258165047704468	0.0367895289725779	0.0421366694036397	0.00909529248616181	0.0247727834140171	0.0179101626862209	0.0152499356167854	0.0177348979914507	0.0141353161274809	0.0158881458210277	0.0533324240659826	0.0150984248577658	0.0491783333242079	0.0117064073261185	0.00151559460661442	0.0136858189435405	0.0180527946377513	0.0289433251736648	0.0226592297222147	0.0219936654370177	0.0302096910713119	0.00164026080668211	0.0133421707095033	0.0163708844574337	0.00511630064382782	0.0131495818551323	0.0531536991300935	0.0225520826136856	0.0213929890959258	0.0380388478999417	0.0320248488828285	0.0010613101137416	0.0514579513694239	0.023656006499699	0.0220178209169788	0.0236529739573526	0.0111616674504784	0.0231481566043281	0.0274415020302789	0.0431570957856564	0.0240355532287693	0.0335697802431394	0.0201868112058737	0.0345604583141384	0.0430060679081511
0.00990741709959008	0.0194089938667258	0.0323534894950297	0.0339598508204748	0.0556054157032388	0.0107872907281838	0.0151957836022273	0.0197199740674568	0.0475688149217163	0.0230869995000758	0.0229839599331029	0.0162852774786045	0.0615605797807867	0.0240596926402729	0.00782860941828368	0.0551865571041762	0.039131036114845	0.0338400076102976	0.0262103709575046	0.0354092367015345	0.0237559672843823	0.043957309360351	0.0335954130139577	0.0413482904184695	0.0358357007001468	0.0464591428998394	0.0181842432391618	0.0662917654863626	0.0496126820938044	0.0298012089439422	0.0491474535708057	0.0517647922199607	0.0492228204167833	0.0408775181768084	0.0430811586050074	0.0682188707668076	0.0189191271564124	0.0562189492508136	0.043636431072912	0.0470982535741613	0.0271965992062335	0.0369959105121228	0.0606736936781864	0.0252459196678916	0.0432599698028755	0.0433058614875781	0.0646269564915547	0.0468288325041285	0.044151894626556	0.0449407714358893
0.0128492710055162	0.0171763427516544	0.0202703197895347	0.025711476438754	0.0242412790646296	0.0128165176741997	0.0251132012743074	0.0340546418802283	0.0257828780602729	0.0295447321452134	0.0246560175634124	0.0147079849288514	0.0228774884538194	0.0126229362726891	0.0212205487300237	0.0328897401870629	0.0331559766390901	0.016417954595429	0.0315256431982167	0.040598187220807	0.0138610237830013	0.0320405768133273	0.0354084205476938	0.0489441207250983	0.0530746765502789	0.0517073480861688	0.0359214171272251	0.0401925128148759	0.0238493467485612	0.0222724843226603	0.0448162621781551	0.0211454923833189	0.0579972483121441	0.0711397770582169	0.0644676030503361	0.0487157272605983	0.0761610283292354	0.0532530485750863	0.0458458840846831	0.0327237576292164	0.037900613484011	0.0336741059100663	0.0561852288426682	0.00606033538232415	0.0129983544042543	0.0235175202722895	0.0215819619843053	0.0342725117812424	0.0430618044745654	0.046043187857287
0.0246478418353278	0.0281069664595257	0.0286033847598757	0.0182669370697813	0.0133094826450989	0.0435895345571904	0.016972403547968	0.0173940253309146	0.0355849293412422	0.0345318720390944	0.00804538304134638	0.00765544473626275	0.0353053142269503	0.0233632371352307	0.0220590327935293	0.0516355407051577	0.0117800568847423	0.0275589231256688	0.0298313623815072	0.0374716525718109	0.0129172741163517	0.0126745797620516	0.0227521440292408	0.0435925624531775	0.0222880847170972	0.0129018950931753	0.0219149463663203	0.0151282496669397	0.0307764865931218	0.00974885302478081	0.0538698617087942	0.00781407058229755	0.0432044931805594	0.0324295716327629	0.0252960101374288	0.0462684539707446	0.0429993872058498	0.0211855068251432	0.0120132765801144	0.0228933227525356	0.0235865551487678	0.0195409332677905	0.0329258182696938	0.0102736748133407	0.049360057202245	0.0395246662669112	0.0469551417421832	0.0157181227274163	0.0215041342264191	0.0496919243148351
0.0356737953977874	0.0349153012050505	0.0159176758510268	0.0552952683595049	0.037371348861134	0.03441797226057	0.00313972236519505	0.0354990143037071	0.036140766697425	0.0336252019541846	0.0468252189404908	0.0399535115151197	0.0552063768293854	0.0766011466780035	0.0452967654853467	0.0374896334638484	0.0219849694556914	0.0378392021325784	0.0462361491658648	0.032635241191387	0.0165945370638899	0.0620927109459114	0.0532629213041943	0.0926253486285018	0.10125804448973	0.0370956953680478	0.0585443523071193	0.0714060190137288	0.073345540183389	0.0405301828475829	0.0627461200136933	0.0470655802878601	0.0231700773227645	0.0676549675283708	0.0644902459485154	0.0736282477856675	0.0762813916846304	0.0614029333426517	0.0166720660199415	0.0735625680467861	0.0396808849421608	0.0737108160695254	0.0325607553938763	0.080265033506907	0.0425076676880386	0.0747244929205853	0.0869344480753286	0.0336754151421404	0.063769465518995	0.0600080654928652
0.0382041034335646	0.0192023472091982	0.0265924610165038	0.0260132752576926	0.0376908984642393	0.00924443779337787	0.0295101611699869	0.00364609846974228	0.0246910165606297	0.0124686259677495	0.00562970640026503	0.0122512701159652	0.0201967525367823	0.012968187678143	0.0256303290768261	0.00764573337881266	0.0227557436028018	0.0155196294991546	0.0113174807843786	0.0146232513959526	0.0188911822912436	0.0340861465141383	0.0192412610164641	0.0196820071725478	0.0255466141424219	0.0148826082105017	0.0506547868526916	0.0318150014320933	0.0278294636137972	0.0179596660417559	0.0142874414888088	0.0364378010023272	0.0192871030635701	0.00570849238381944	0.0119069128815712	0.0246915196893873	0.032910084939898	0.00715948831981623	0.0137871449371529	0.0116658914325151	0.00957511471956953	0.0201543417461485	0.0302324393253489	0.0320543523335288	0.015992546474742	0.0202411995717226	0.0133047181633295	0.0375346042572108	0.0289548427292282	0.0213870498150119
0.0163001013053289	0.035506928920933	0.0157992810604793	0.0325864002112686	0.0119974410350235	0.0115693590395477	0.0386044764716278	0.0126470955076801	0.0122229070184719	0.0120839402874488	0.0479451997790363	0.0273521990209563	0.0196438915198415	0.0227011791276489	0.011746870136597	0.0199935832804325	0.0505165587942746	0.0365241352709274	0.0181069444691643	0.0151677906269347	0.0254355725485547	0.0502421084627954	0.0332535321307076	0.0404058114371253	0.0684994520713323	0.0363240478914699	0.0189110289054115	0.0252605454934157	0.0451011380596178	0.0336046530671989	0.0646384991125761	0.0333064487268546	0.0427633007231224	0.0291769814258889	0.0544012148183577	0.0347655369586497	0.0289666105204544	0.0509598975884842	0.0361632956344206	0.0123052124392432	0.0589849808887966	0.0135394199339087	0.076163782244895	0.0474519876355975	0.0446677683071922	0.0428981241484159	0.0497246098996835	0.0249274939645024	0.0621636346900026	0.0700248088670644
0.0351456597742054	0.00937002833022195	0.0083724100129022	0.0168257516805762	0.00237318230641137	0.0352582051793863	0.0403245616791357	0.0205735998721827	0.044834006905938	0.00996181750756482	0.0334002726635834	0.0217917524333411	0.034274881798174	0.0203306863451828	0.0145968943010388	0.0201422430187926	0.0357638652364805	0.0438983011923662	0.0504928485160919	0.0449712314968581	0.0390272755241075	0.0221749647753047	0.0309490860334276	0.0323039042507872	0.0226486159419444	0.0268563601627622	0.051227271170404	0.0296343119452485	0.0408082845925738	0.0391007529370216	0.0340594267995162	0.0368263582939897	0.054005573685379	0.042860341509751	0.024804526920372	0.0268705137330036	3.94618180245525E-4	0.0110573467282337	0.0110030443389204	0.0526590107622703	0.0183332621908253	0.0549695163138644	0.0480638638202411	0.012503229093597	0.0377092892646024	0.0519096365325486	0.0284474757013188	0.035966359907793	0.0544111418968257	0.0221617955097731
0.0138588839400507	0.0524321521105552	0.0473571868630919	0.037342267275057	0.0284029642666993	0.0158983139639205	0.0380153746940498	0.0594731244124041	0.0187076410782228	0.0672670081142643	0.0332535783476947	0.0577064998576781	0.04783078101094	0.0407961831905939	0.0414139054858208	0.0579605000673286	0.0815260949804329	0.0433599268651782	0.060521272062531	0.0655132107181455	0.0206876923990135	0.0456903407579337	0.0730312388732781	0.0551421656451975	0.0429202934103508	0.0488671490172959	0.0653114935203414	0.0699171885908608	0.0557828041111775	0.079618123885081	0.068284859184522	0.0767604758113093	0.0276545605607827	0.075967748693856	0.066109882237276	0.067394825390302	0.0627686276568327	0.0885343843441118	0.0610481033787562	0.0511484467299252	0.0727350428565546	0.0540041311737769	0.0519180038630348	0.048581422625869	0.0613151260119369	0.0259956778272009	0.0589508318173077	0.0601927969106977	0.0785936613054564	0.0576601267741721
0.026856810717777	0.0333924735488763	0.0570965220591001	0.0554832166896666	0.0273328577527496	0.0442340151698633	0.0130285998053283	0.0298418000771982	0.0447059403527775	0.01823577881873	0.0415760229004411	0.0239654495634339	0.0447550685887096	0.0231944037779504	0.0298049105605298	0.0368455450607329	0.0374045404866481	0.0149612514871517	0.0212181464942425	0.0109592371288367	0.036759920964726	0.0631633462381253	0.0261257473758628	0.0330379282840568	0.0151017813239685	0.053211443004015	0.0310773134128419	0.0458775689401662	0.0575771635942142	0.0291248870644283	0.0320699277625712	0.0401059858571285	0.0473294468624819	0.0322760695391942	0.0482132933650596	0.0462219341291556	0.0528110996889451	0.0250724871344029	0.0197998656687211	0.0382456393250682	0.00849225889773228	0.0309754435357833	0.0286632283939022	0.0223013186056161	0.0223765200505463	0.0419567588486444	0.0198157995792657	0.0133368137818424	0.0398900932813199	0.0433294781619155
0.0296589957983425	0.0299653140277238	0.0077953494941454	0.0148660114780428	0.0350649319111425	0.0208834266420848	0.0076731257501674	0.0266013269507	0.0350528313620749	0.0206659254705427	0.0289916979450516	0.0280623652043833	0.030686466680272	0.028118297088429	0.0110443233539433	0.0116125542028703	0.0516217871338856	0.0411324150076311	0.031800493015273	0.0349982165753642	0.0346181948222636	0.0612972115663845	0.0425715262555708	0.0228447326383392	0.0629595402673603	0.00715347034606127	0.039259159466996	0.0461899238954612	0.0256717982642529	0.0266581590933962	0.040304900394493	0.0563214475162571	0.0444880527531932	0.0544802316488623	0.0486300134917573	0.0598592027120191	0.0698928564496526	0.0392305827966906	0.0268610781282695	0.0403711046255859	0.0642378907532659	0.0535223136418597	0.050516483932475	0.0499874177969993	0.0366065924526949	0.0689751258098596	0.0448664578315606	0.0340175879145009	0.0415005594643355	0.0395425389804441
0.0479318944904831	0.0374133984793964	0.0187954519059097	0.040589771879933	0.0508154365162477	0.0260781505150408	0.028342622443763	0.0359930877070612	0.0116228423906128	0.0335983071572238	0.0167629327679127	0.0188638398679149	0.0112288443251813	0.051356239290758	0.036707008832125	0.0378655039709456	0.0384608860744731	0.0462862667663585	0.0622503650870889	0.04997503254309	0.041266215658221	0.0453026878152761	0.0267887691400488	0.0305144937806288	0.0253026301655085	0.0394091093980694	0.0368603765399524	0.0642784683349845	0.0403878004726071	0.0304532317504771	0.0887257864980638	0.0682831135737125	0.0309506925198693	0.0450632462834648	0.0483580058995457	0.0304338763522657	0.0809881263186709	0.0222893217455291	0.0192874602302325	0.0413311705667405	0.0354903849222958	0.0526427468619866	0.0738858296287252	0.070183777001384	0.0200099613900547	0.0597095798852722	0.0473052096244095	0.035463681308918	0.0430574782597226	0.0438087109896616
0.0387224903181552	0.0124255942712218	0.0266600064994079	0.0274872438872947	0.0340799994636106	0.0275609325744486	0.0180466238596764	0.0310195823133613	0.023185072799792	0.00763853094984657	0.00857581498630218	0.0111379526758197	0.0277219923391971	0.0172919546475243	0.0298118102198776	0.00973286523522755	0.0404510281427073	0.0153217724080633	0.015097015595048	0.0137331504432923	0.00739446987239112	0.0139611749696469	0.0192257783915502	0.00367609184060056	0.0121220728476848	0.03258770352608	0.0103515355018692	0.025973608538236	0.0437129166563957	0.0167682250014067	0.0418240487646533	0.0298163591790774	0.0291385187876289	0.0366770477329585	0.00650379195854618	0.00435343272551914	0.0144724528203363	0.0127868937032516	0.00542373815016193	0.0463117932307744	0.0428607881592733	0.0260312753716008	0.0130052370162956	0.0347960755658004	0.00436222051750826	0.0377260791500164	0.0354834949299248	0.0318282127092869	0.0190964088106236	0.0392948781834343
0.0132472877725227	0.0343311605378205	0.0427020063801269	0.0288060026328181	0.034410452757992	0.00893972724984432	0.0336496295832704	0.016358938241369	0.0243680889578148	0.0262200890912674	0.0641981927164615	0.0242427013234953	0.0393912734303386	0.0200774593533146	0.0528699225017874	0.0154219100373722	0.0401006537961291	0.0365783845986944	0.039819496058043	0.0499160954237218	0.0309862783533826	0.0552348232501374	0.0177019672505099	0.0327642628587734	0.0466176719961051	0.0468002432841561	0.00951778536161906	0.0387935114107708	0.0405822716002567	0.0301239110133678	0.0288937391820581	0.0309297981986466	0.0516084379450347	0.0466190417812577	0.0273687667601754	0.0431428525945978	0.071765649266128	0.0609519750095385	0.0539640862269954	0.0581010540052037	0.0509293170417688	0.0445836756085779	0.0827789162981517	0.0389399917479832	0.0618277552486487	0.0813092129493749	0.0461599264840706	0.0648344054487993	0.0357302447328805	0.0562413546566759
0.0481264140583214	0.0384966990517541	0.018743989706874	0.0177423784425816	0.0322894312945041	0.0295156286651072	0.0214689591888498	0.0377802127786491	0.0120174823803103	0.0156804269366271	0.0272243487388202	0.0164028318934536	0.00990656825313009	0.0139144449893529	0.030566795611526	0.0107506885187229	0.0198882071196216	0.0237011934694073	0.0228938225560548	0.0302275711598032	0.0265650788933291	0.0221848174032388	0.00759130231393988	0.035376462726513	0.0134381955780613	0.00574674614257956	0.0218130009825563	0.00513781105046186	0.0412623411359814	0.0358539678268612	0.011099062014453	0.0148517037146122	0.0220554078609575	0.0325101234097319	0.023351167007062	0.0136678220915435	0.0283613675873672	0.0338707491142018	0.00563911157643551	0.0450238422388017	0.0207453160804963	0.0252987830293	0.0125460297209195	0.0318997721998449	0.058628474718067	0.039341031161754	0.0145196970950203	0.0613319843363844	0.0350153626916047	0.0387904195250547
0.0312574356213974	0.0648165663270872	0.0643169533069975	0.0834345926689745	0.0564967165384901	0.0674468754927647	0.0791055757000087	0.0420239941036665	0.0319525794351849	0.0435580893359707	0.0783350181479554	0.0485061425046952	0.0558103003443003	0.0778476396357719	0.0531845451906896	0.052742735957761	0.026109755253332	0.0601801459280426	0.0677744727226358	0.0539545639470638	0.0354023095150435	0.0710962528202725	0.0789610247646698	0.079672848320517	0.050464090972336	0.063485273867764	0.0321376360492499	0.0524493522341363	0.0645522448694025	0.073615745060133	0.0563998658320248	0.0679739594093775	0.0887326304154915	0.0618028191053839	0.0899850162333069	0.0550134526976711	0.0468440773139625	0.0696066527047818	0.0542339253700016	0.106007942186961	0.0849878168885929	0.0756773879832754	0.0675596915022945	0.0770147041260265	0.0581635133988809	0.068010969524018	0.0696971042102726	0.0704189433672936	0.0378175702120529	0.0876423091024221
0.0244976335695921	0.0264862557291324	0.030365732577249	0.0173000352463514	0.0111212397917652	0.0086520177562171	0.0401994577498553	0.019133333845241	0.0274754931279724	0.0203383300932427	0.0243497694485759	0.017404839020577	0.0116339199260874	0.0145678673597273	0.030831018202338	0.0147756948045992	0.025064676640701	0.0305676059144796	0.0382499403921653	0.0142697314782669	0.0100905267169719	0.0339452583929258	0.0183344746407072	0.0170268478975721	0.0365697401984468	0.0150139692823658	0.0143146997247034	0.00893260041472633	0.0457718144951672	0.0260042842569764	0.0169984287362043	0.0234788837031632	0.0119048492455922	0.0264677541066427	0.0364814510596714	0.0384036845484528	0.0136977662270957	0.0164249484218772	0.0363897464029636	0.0353022380553132	0.0419199047969876	0.0117937898972085	0.0551808855858802	0.0124907596438177	0.0305065634207448	0.0235417771096619	0.040441014587829	0.026083176768054	0.0111812512365132	0.0342101417007881
0.0368517719791324	0.0370776494543702	0.0425119121731462	0.033220304376971	0.028171694313612	0.0509342460973067	0.0712351022984008	0.069308741337863	0.0485162981114401	0.0345442314514651	0.0537764186096065	0.0843917341671532	0.0544182248804249	0.0570340759533684	0.0287634677007582	0.0539001528111023	0.0405927827270258	0.0535024780943399	0.0512353442334537	0.0347427266209655	0.0355609935593538	0.0761380000135386	0.04432192724188	0.0537248800843445	0.0791400382299101	0.0858003629948022	0.0542049125717042	0.0780485783100506	0.0416159572149989	0.0513792849414229	0.064358887570364	0.0665887916339853	0.0349162398790182	0.0244437853528475	0.0380402476523866	0.0859715509178801	0.0699901991110279	0.0560874188179221	0.0953664980542795	0.0244951034672439	0.041315444731045	0.0734892639459112	0.0703107602687284	0.0340253733539031	0.0659969196984151	0.0828428878304603	0.0716855727253692	0.0651494303119282	0.0846761843331402	0.0535696357417444
0.0322989043562069	0.0242199262488952	0.043228961663511	0.0112137634897221	0.0118050707600179	0.0291544058848744	0.032391819174097	0.0295060411813073	0.0500203781285271	0.0466765401479217	0.0168365319090793	0.0475909827289687	0.0181735853145217	0.066884023238571	0.0303986351352113	0.047262519828931	0.0119350153162233	0.0358209405178993	0.0491321636751741	0.0564023249380733	0.046796699186277	0.0478268361512666	0.0392018102939319	0.0308905759969169	0.0553164284466206	0.0514899351388696	0.0677372759430562	0.0564607632050232	0.0801637753389129	0.0669080175390192	0.0598815916585473	0.0608976655874008	0.0761350978782012	0.0619891221174191	0.0550315492291295	0.0268095262061604	0.0449940686446792	0.0477729469958082	0.0541792440839894	0.0131737759934198	0.0628892550093082	0.0946235220335309	0.0323654619877811	0.0934748143966748	0.0736341268694288	0.0655170568260141	0.0270984769921946	0.0300773027133834	0.0789317639114318	0.0829983137966628
0.0332064678794734	0.0178793352747495	0.038317882958222	0.0157044669088336	0.0394873395074143	0.0105825616752592	0.0238577153144249	0.049431072894739	0.0311724407233457	0.0298818724962359	0.0615230638211395	0.0130212283554255	0.0442935958323339	0.0666627026122561	0.0417499644157609	0.0548426879801674	0.0428891835469221	0.0449077891423938	0.02137542040573	0.00977099334823968	0.0680447723495714	0.0328126810138718	0.0346183348242418	0.0349139672035892	0.0368171267093468	0.0223794725509651	0.0648130587076169	0.0288249878867208	0.0651226811521063	0.0303615071525838	0.0262770941095948	0.039463644197774	0.0361925554026416	0.015844968298494	0.065614983927238	0.0484130985360047	0.0386070823079458	0.0504011223198677	0.0300067267701644	0.0547721470252947	0.0290577295247685	0.0484090545595615	0.0349559741726979	0.0659916939776757	0.0502218807411202	0.054316885152399	0.0464886680624622	0.0431107590072734	0.0432339030051648	0.0361918864971502
0.0448376257569845	0.022138910849003	0.0305616597683863	0.0175405233215108	0.0479730496969819	0.0377531380145611	0.0550725655948159	0.0246712517342858	0.0859390796884706	0.0484350881721723	0.0341843347309846	0.0294178009727478	0.0355819692857857	0.0338809629244802	0.0333176075406894	0.0364765626657995	0.0354872940349712	0.0363081717019737	0.032132065507446	0.0286365665924269	0.0283932824456842	0.0469856415940711	0.0307804728026962	0.00821913478992315	0.055839550151313	0.0397369198466942	0.0356834161266115	0.0284131190641818	0.0202445224425794	0.0243829354910888	0.02843489993911	0.0232401632344698	0.0393003243402179	0.028837697851624	0.0198222529419362	0.0461762375924771	0.0467160056930909	0.0343579645723506	0.0235458637554476	0.028174882358521	0.0137657104175167	0.0195828609365211	0.0245622469273479	0.0335117630194489	0.0386290339286514	0.0201523074410103	0.00582917378408501	0.0264348482326266	0.0137612271670617	0.0246880727628778
0.0327743907970629	0.0316605686993388	0.0333455302743516	0.00790642170975499	0.0134195418257479	0.0059096169883694	0.0158902995180359	0.0208535776920589	0.0187942306688894	0.0448378846771622	0.0264663825899072	0.0157496255764655	0.0502973978114386	0.0207489955378699	0.0274232889053061	0.0112161733135781	0.0462926190481561	0.0303705880786807	0.029694044282748	0.0177853893532709	0.0303413372831077	0.0318579971943263	0.032393797683798	0.0415389527875187	0.0191888264514878	0.0512090824149184	0.0392740553630364	0.0324532492746998	0.0406214200159404	0.0415247647564679	0.0464919466802069	0.0224874567324219	0.0724390568375997	0.011550484229971	0.051222692097349	0.0400528002449192	0.0102990989280726	0.0691589575688681	0.0160706664347755	0.0590944148051345	0.0801111560221222	0.04819697492494	0.0343070754551652	0.0569696230079751	0.0522596171649143	0.0682052120496403	0.0525393996432649	0.01102146449352	0.0474570341759291	0.0192606337850368
0.0329347149728565	0.0494973668180337	0.0346978378754023	0.0147504886892774	0.058136398497474	0.0178476373343981	0.0255748827823746	0.0366680746511281	0.025511017947093	0.0227840142284475	0.0258386371463962	0.0093322916609237	0.0111926227754621	0.0172548751511902	0.0185055129693721	0.0221024001232226	0.0337286394165255	0.0115325403912408	0.0218227530726281	0.0277987361050701	0.0231360068266112	0.00839884075661326	0.0194277114254394	0.0497731559759299	0.0191534677399321	0.0089392872439378	0.0269808692629889	0.00836256775978981	0.00443244508856827	0.024413551608105	0.021468840522902	0.00698301949986888	0.0168372681233208	0.0401949165717153	0.0201363964273563	0.0445404462573247	0.00859144536222521	0.0199341811014003	0.0122814938277957	0.00935121653509585	0.0126895993169596	0.0105859727334325	0.0401921370570725	0.0212061806205762	0.0217560024506939	0.0243259186010974	0.0189557820604659	0.0170904104173039	0.0267320988073365	0.0144440629570056
0.0504400263129456	0.0597887824527143	0.0262193788739212	0.0234746345140537	0.0301201357583744	0.0351924726606333	0.0353207436425283	0.0402578975501118	0.026352354705901	0.0618159200957369	0.0336865638240664	0.0461673647657065	0.0595436657065351	0.0613557553765464	0.0391287612177205	0.0396531146269874	0.0344245558442647	0.0490420454638191	0.0511927999272603	0.0453554885985202	0.0500158570549551	0.0445649550115705	0.047993445113859	0.0631077026715598	0.0551071853039955	0.0444027548910132	0.0536586382383163	0.062088378646324	0.0390487060687035	0.0606929233539216	0.0514414607029274	0.0521369148891234	0.0649557124211828	0.0328511603103452	0.033723601157624	0.0754991114556304	0.0430110559606643	0.06595887141818	0.0466005696510354	0.0446717310250554	0.0489424087902802	0.0393406037702655	0.0248426002749581	0.0787101917452677	0.0305550985490632	0.0452714666513434	0.0462757404391686	0.0598641980758734	0.0383135888481751	0.0637236256743462
0.0232558627786156	0.0127917850728592	0.0335106578119335	0.0307844427072921	0.0246193042829845	0.0324302811331632	0.043347048601012	0.047335633698964	0.0369849124999506	0.0374836050271756	0.0195368803979397	0.0717030830932429	0.0414450324119285	0.00750780090227551	0.0653026619061926	0.0220064830708998	0.0243636322898947	0.045088861577251	0.0358876587954467	0.0508039429191524	0.0226390489958501	0.0399763659651249	0.00653430330624925	0.0421183612290756	0.056330067891216	0.0641023150399149	0.0376120212224829	0.0601207719535478	0.0622657509285586	0.0198143804673525	0.0417269635391566	0.0368053557621836	0.0330762421673554	0.0371032767529352	0.0364006559182469	0.0491009068185477	0.0265438091738551	0.032139565796048	0.0658141671840045	0.0361581187671289	0.0411839108923096	0.0603815573356509	0.0404805417730606	0.0314847708998163	0.0537180273546414	0.0323570057347124	0.0560115747457479	0.0432528213194666	0.0471807086865225	0.046250539925069
0.0103115658611248	0.035194764269239	0.0289532560949961	0.00948493982385366	0.0287179050235634	0.0202409055709255	0.0227913811087358	0.0295370069107146	0.00845999732762471	0.0368550012919956	0.0488436203593108	0.00895849014954507	0.013651120929638	0.0112889614636492	0.0167739755384694	0.0570700017500771	0.0379101642105508	0.0128743459380111	0.00712784844636105	0.0215198100387948	0.017790192630843	0.0129115463630018	0.0058409069212267	0.0148011468061169	0.02795984174949	0.0222989505490993	0.0114406015827835	0.0226393878676302	0.0173676181143904	0.0129584640421691	0.016696446787036	0.0182940469528888	0.017829510464522	0.0185274857289692	0.00785899723954965	0.019810695828943	0.00906133540093269	0.0403756587251955	0.0366161573318578	0.0490631894879185	0.0120447558964472	0.0151963035981139	0.0259210125067475	0.00742808418002388	0.0255233509673164	0.0697604455584653	0.0290434876270669	0.00260750977837498	0.0439956029701415	0.0280579570334798
0.0171677650018744	0.0291673895196485	0.0178581974855451	0.0123302476996602	0.0196268312829275	0.0141591795873412	0.0341046476313733	0.0125413860148742	0.0472078501755089	0.0363995233118086	0.0151209853894893	0.00937115844640229	0.0302332751314975	0.00577152507129471	0.0498649815891964	0.0284967828651141	0.0205004074208281	0.044269805024844	0.0270192519289476	0.0120193058331846	0.0400020979452241	0.0472348270135173	0.0490305083657563	0.0558973745023592	0.0501343303803053	0.0537474800392149	0.0351053546466091	0.00850410010760374	0.0347606782325345	0.0390978401930439	0.0186448332445265	0.0142092732468809	0.0538072649494459	0.0703652387030792	0.0514256045518476	0.0194096922370177	0.0541920091367584	0.0577305687267889	0.0278639222928377	0.0545763599813701	0.0652730209715906	0.050834764656425	0.0474426467381912	0.0366433031411757	0.0319848094173922	0.070106861002362	0.0572550782239008	0.0622511432676421	0.0757440171970837	0.0184772190443699
0.0270365147786803	0.0366517560000591	0.0282990701106719	0.0164035983844605	0.0494886149120018	0.0232914169642682	0.0416015593409778	0.023347745321712	0.0172424641078385	0.0396665598101935	0.0106233253016543	0.0228471046783898	0.0339242841107812	0.0233364638662143	0.0551455709904875	0.0244763687970683	0.0432157678229648	0.0117157132380396	0.029323930912422	0.0296594683982923	0.0255556743202451	0.00549718728360468	0.0231482285712532	0.0237089859183918	0.0181776170246159	0.0290635787955303	0.0260134322338337	0.0369859779957892	0.0335508654259635	0.0362432861372544	0.0285042816242642	0.0188979224398956	0.0777816125817578	0.00917256946927752	0.00724020295791886	0.0460837562675182	0.0275972065934235	0.0142655602661058	0.00586993159764175	0.0409424595359796	0.0313091627784535	0.00634337208944659	0.043820444575044	0.0254016517189355	0.0348000463714935	0.0287358837199502	0.0231198111493927	0.0502078681636026	0.0642128074046307	0.00636351193898566
0.016213205941783	0.0251691648040236	0.0119327145333365	0.0247676633878244	0.0193104348485638	0.0118356728776021	0.0145895665860916	0.00857191749278441	0.018005793120554	0.0254872912082865	0.0156785367277688	0.0248411188406903	0.0109434295855196	0.0345844353377513	0.0365011920434778	0.00246806580339909	0.0224416904249741	0.0276094629569248	0.00983686853120834	0.0456292800652005	0.024184340975774	0.0158093529534727	0.0177547783030215	0.00952735049160432	0.0812368537017215	0.0161134790813957	0.0163598844506124	0.0286681832633618	0.0153202109582717	0.029764676367441	0.0357973857045469	0.0423531299335822	0.0241620548535112	0.0360269482295753	0.0268314431378904	0.0435288936000216	0.0212931257555696	0.0297725001411588	0.0200969631333319	0.0691731602399204	0.0177718552089786	0.0407987852881835	0.0273860328457409	0.0307552202382197	0.0229727156445978	0.0543037710870774	0.0397229062380177	0.0575602941009289	0.0397970032683392	0.057008338337181
0.0424739716861715	0.0271738028378823	0.044669504241086	0.0351479467846715	0.0291406328181116	0.0477012717527783	0.0393184751085606	0.017382612707145	0.0189663007601243	0.0300353080723022	0.0372625072118262	0.0221128140972026	0.04767576173018	0.019109486844686	0.0299731590375206	0.0261127078952249	0.0610195075051946	0.0259713919030694	0.0353607057885444	0.0314889257122067	0.0361504972732717	0.0312336016916942	0.0537938901855369	0.0228298260210419	0.0579600394114307	0.0472285694677755	0.0565031899724255	0.0720294125171003	0.0403674241625596	0.0462821698821576	0.0576929343937453	0.0498944738227562	0.0595107487634058	0.0424734580149651	0.0392816583689533	0.0483654593389043	0.0300637319197285	0.0381414139678251	0.0804123843828406	0.04557027796319	0.0141644109140499	0.0477433526393162	0.0524352889511072	0.0388753804121889	0.030731699013094	0.0346434876838361	0.0722953415014584	0.0582656715469495	0.0539264988911212	0.0700853636449095
0.0297027508791924	0.0362412214977642	0.0272508375235349	0.0266461136136478	0.0100097779461923	0.00952273868154871	0.0328225990569623	0.0260104223391413	6.58980526543152E-4	0.0208278329820663	0.0433511690606468	0.0215106205868473	0.0182278857716001	6.94967108739148E-4	0.00364229608153451	0.019337234540505	0.0230281529891613	0.0143766847085726	0.0109933451900096	0.0249285091101133	0.0167427851005052	0.0199677565478414	0.0316706562735697	0.0237387812274346	0.0214304559079316	0.0265299680718824	0.0234711533478132	0.0231637955292586	0.0098654463555372	0.0159555095794431	0.0204253406778761	0.0291420930292387	0.0528782083309524	0.0370454769503449	0.0108519210160536	0.0176595681213698	0.013767337965345	0.0132106828636346	0.0175509084848143	0.0381656004214505	0.0180333344038084	0.0176547807693242	0.04398243986099	0.0515070294347077	0.024700295402859	0.0242795189013662	0.0371758219664408	0.030918725887892	0.0248515679938478	0.0235807711393182
0.0563769348258896	0.0286080734426717	0.015725976476414	0.0331872235786982	0.0299964941605272	0.0358873157321721	0.0123143189615894	0.0379224937657278	0.0328673201667629	0.0573128943965143	0.0209054641019041	0.010283857804974	0.0209784450545766	0.00988183926504636	0.0110934083664718	0.0127929951225052	0.0280500786483354	0.0246307632290617	0.0332388030892705	0.0184478451585801	0.00985721792793829	0.00654882831083301	0.0250541650110932	0.0438588717758688	0.0272203803658436	0.0435217615014558	0.0303459179514184	0.00854748333037158	0.00842089762384058	0.0154744884848666	0.0166587705207546	0.0168526469914336	0.0398208869230529	0.0140660679775133	0.019854997926215	0.0253499327527783	0.0119953654673763	0.00619627450782686	0.0100378111269988	0.0135477474551822	0.0173004493444997	0.0323188892725787	0.0385829756135019	0.0234246131010013	0.019105594128907	0.0236210902755622	0.00936029409764138	0.0381356872009079	0.0128562366119885	0.0338295252737841
0.0215686381434387	0.0143072412508162	0.0129261735617361	0.0229627061700123	0.00734218570202116	0.0230019020450619	0.0456049680239884	0.00592098915678046	0.00911672468054866	0.0222334099702041	0.0316728107911944	0.0339461156338817	0.0437203016581828	0.0464587512359566	0.0304807179240073	0.0555585270412319	0.0183400174143878	0.0520673768476385	0.0281240134121003	0.0277476478901189	0.0112794293188656	0.0298072359134489	0.0466186466066981	0.0501409523762224	0.0592851819294881	0.0604845896487154	0.017844561413142	0.0220818075286535	0.0264138357463206	0.0664390248777328	0.0457630699241922	0.0708047982995607	0.0656411726360103	0.0190031546525133	0.0596017987730956	0.01851608251385	0.0626616412101941	0.0411549530018259	0.045333165426189	0.0369777539141777	0.0737969986963943	0.0395403188029961	0.0731353010406637	0.0721045076245757	0.0640631990368365	0.0727081469280795	0.0484284781468122	0.0433448367556451	0.0467174552997785	0.0247111433728045
0.00934130240218097	0.0464351967065178	0.00434812955663306	0.0397684991115141	0.0215641775721936	0.0326681962093915	0.0264385085443862	0.00820828971880659	0.0155852020282222	0.0159651357114002	0.0385832445025467	0.0144417881731288	0.00717532301419595	0.029197855213779	0.0183095710086789	0.0482093670855893	0.0317886185633318	0.00843466284033126	0.0321537940719303	0.0225987859797468	0.026596142508315	0.00154382954762151	0.0122192987292522	0.0359235452845645	0.0175838854505898	0.0156759003551851	0.0215290973845649	0.0245811927137543	0.005845179645844	0.0158635831920264	0.0162324715627966	0.0240879231336971	0.0213878021518809	0.0374292687949003	0.00969084345003287	0.0149394709039844	0.0306300479608178	0.00578035107947813	0.0476811618397465	0.0352890450864316	0.0246098601186512	0.0336709036587697	0.01963509522557	0.036758797553953	0.0344790740472957	0.0119754614166779	0.0123448799723484	0.0320859870727472	0.0277075064426465	0.00237819271305537
0.0309456004797128	0.014516495895732	0.0351400769670557	0.0245110060698375	0.0393758754635373	0.0369494844533316	0.0185566607791731	0.0574451892997151	0.0352354315475748	0.0496135796134607	0.036749900461719	0.0256379945458916	0.0132099387350324	0.0238276088614028	0.0346957831295036	0.0287534349454548	0.0287159002636675	0.0186047469900561	0.0218146157094458	0.00970063358399569	0.0389394849397806	0.0233688329881361	0.0534848947709585	0.027548300492426	0.033455016315076	0.0331445384134551	0.0365327206403847	0.0494442208537257	0.0378634402533103	0.039054407839829	0.0358191485026794	0.0182927715667426	0.0320799779005239	0.0497585809469241	0.0518055628472812	0.0413073938936469	0.0576523344205081	0.0458757150903277	0.0715188619200557	0.0473259750347756	0.0652114039563327	0.0165880099775602	0.0571365136086006	0.0347516391648926	0.0343759517706259	0.0485090469769887	0.030013530093756	0.0301079692675627	0.0451153936256307	0.00463385026082693
0.0286113344118952	0.0199151695275863	0.0439302917390779	0.0374713658326635	0.0196974699456072	0.00969347303483339	0.006032270050031	0.0172380353278586	0.0165677550848641	0.0237029632334353	0.0351924653739689	0.00544859338819048	0.0320649721517422	0.0308200916720927	0.0256808246470786	0.0115459368183011	0.0281970593739581	0.0261145267280145	0.0255984202585824	0.0282378356961184	0.0165447789044791	0.0408191741735425	0.0317852132719619	0.0210894946614657	0.021564219617423	0.0102725385474951	0.0197053226951793	0.0285431717277493	0.0350776130161119	0.0224965193465662	0.0134123590397979	0.0207878067782592	0.0609730314231874	0.0397260717362943	0.0552318592018882	0.0287934909553948	0.0199181059009135	0.0284433230166677	0.0333400010244541	0.0413558028323103	0.0231145476769285	0.0297100809095381	0.0198201413464208	0.0321408639564091	0.0331471618433982	0.0112736614150666	0.0202532837934988	0.0498551863881001	0.0404726747078236	0.0257004139788175
0.0309558457759064	0.0172670853400161	0.0188597033811697	0.0257145878753661	0.0214918642152443	0.0502828686419878	0.0325379309629008	0.0300573774172415	0.021505685320138	0.0290450756893763	0.0174299373593275	0.0285847872296524	0.029853272433728	0.0239045875534321	0.0241212325666399	0.028186543869806	0.0477702521332607	0.0358423691293224	0.00649637843519795	0.0206144413989902	0.0153796858141262	0.00207306314069963	0.0283075845457097	0.0106382826591718	0.0149441676259497	0.0503815999544357	0.0204435447943257	0.0164628822297958	0.0146887054804471	0.0469325486062711	0.0169475953370454	0.046151185179825	0.0230970393799775	0.00809663710851938	0.0145323539486355	0.00820025714902661	0.0287031813200732	0.018497487323394	0.0198792616097889	0.054353497768944	0.0117426455401079	0.00425905189663261	0.00761518674278931	0.0162428720733743	0.019539455500871	0.00724694612784647	0.0108324897697792	0.011193823181859	0.028603117350868	0.0164334656887761
0.0258553957705712	0.0395383388371742	0.0229868374787703	0.0749277334758132	0.060957063598209	0.0358241316705109	0.0454139562149503	0.0658146882978948	0.0380939047408742	0.0442615415659886	0.0141229461163043	0.0441703587359	0.0318291536483085	0.0194345447403355	0.0226425309103692	0.0389893758833929	0.0217068582378662	0.0111767127554483	0.0273196195548265	0.0341194647929946	0.0296771490227684	0.027974509712381	0.0431706751661646	0.0281958499674332	0.0143330893102054	0.0327806225660221	0.0124204756413021	0.0145849568181023	0.00122115543355674	0.0106554328034955	0.0117723907388381	0.0540398179375477	0.0115098305655196	0.0211854280099341	0.015482571283947	0.0119857577564527	0.00377015316028583	0.0154069036733633	0.0228794663916558	0.00885717890510754	0.0210094062667392	0.018931049185201	0.0142817852867651	0.0371250054576446	0.00286864666397589	0.0145684940937154	0.0136069251534256	0.0524928612265906	0.0311367664216718	0.0205313068896049
0.0371452227424116	0.0425510374525522	0.0797223289774715	0.0579975659668102	0.0665299168715142	0.059445110330621	0.0811851456292098	0.0712704148502427	0.0828270575710045	0.036897922456221	0.069620374116163	0.0389786990390508	0.054680073888209	0.0663191061845175	0.0626021755307881	0.0497571359449175	0.0548519087917978	0.0629272302660988	0.061253784773413	0.0698727275480398	0.0812203133480566	0.0677013968513575	0.0405672319153454	0.0496076423463815	0.0667250950462695	0.0875580601157752	0.0463509675176786	0.0759464717302002	0.0825910645241463	0.082188057408542	0.053743850063584	0.0688285041011353	0.0815985942510194	0.0601449687416961	0.0719371381939989	0.0601767055209115	0.0609939014241719	0.0505504554781863	0.0662680930924416	0.0708922749040007	0.039436316120614	0.049405284872096	0.0876384408491599	0.0936554916550722	0.0914048623147002	0.0835190256371044	0.0794511881552363	0.109916842454202	0.0625301526303031	0.0937885175739253
0.0685634604562824	0.0273378542173563	0.0331718960714895	0.0398352232894884	0.0315482512912308	0.0530146351289576	0.0025441446220269	0.0397907334634589	0.0350094308140678	0.0365969915375786	0.0256909760668605	0.00629051205189283	0.0237380079757222	0.0428317072795027	0.0263808336980424	0.027624985646228	0.0323059522771965	0.0263588839019599	0.0382199652318471	0.0639018180942053	0.037178034541214	0.0536361284877162	0.0381059860935975	0.0223120347519472	0.0424045658243838	0.0102590019486269	0.0178228258598915	0.0338803954115429	0.0259291087308574	0.00951276035144842	0.0235769782073467	0.0235093255999232	0.0454416805552017	0.0323084768772361	0.0572749898153679	0.0250006569226496	0.051143151402221	0.0347687522422776	0.0368733677902873	0.0405428299239471	0.0485210850930294	0.0392130976597259	0.059318552712895	0.0236465225285157	0.0197979588929591	0.0196975916317143	0.027395211531598	0.0127236874489277	0.0352452107904663	0.0452493025989142
0.0467510789915538	0.0355397517380493	0.0185222765652201	0.00992810841354076	0.0596195624741611	0.0409398228696046	0.0560728970179571	0.0209449962408726	0.0382369656954955	0.0278066217920912	0.0606034125926527	0.0150253909921839	0.0501818927461948	0.0589139008532739	0.037316361371373	0.0152085017383297	0.0199683137273698	0.0582415732463341	0.0433069082201376	0.0590118225721838	0.0251926056639987	0.0642181271092984	0.0228959683838591	0.0235672242764586	0.0220638407140847	0.0583867238996026	0.0551006959668932	0.0127866021090592	0.0474415261080596	0.0534642611270514	0.0585335466306288	0.0653478916543885	0.045340868844366	0.0469434030351361	0.0766670327634766	0.0708672973232458	0.0346935603091071	0.0832297053539384	0.0765993023071522	0.0677156959268926	0.0765654653455107	0.0606973466430033	0.0554881044645733	0.0723094197017719	0.0482507337427762	0.045539963205757	0.0402312200746609	0.0505366433029391	0.0571549750346895	0.0411231793566597
0.0159930263463517	0.0179911330909229	0.01977963830097	0.00339364768377892	0.0190792544167043	0.0133579350109851	0.0207904962738792	0.0366957980779139	0.0233001024981651	0.0224005262863586	0.0053584376294606	0.0202618785547269	0.0261190919069308	0.0209012276061485	0.0157365543872426	0.0346889968071114	0.0139682059314369	0.0529536704495307	0.0272131180427914	0.0543686339213429	0.0277329341796757	0.0217859312362474	0.00685945510116321	0.043945149450823	0.056944041726531	0.0524848164658018	0.0285966334859696	0.0310487396205793	0.0223425270496893	0.0324870344181873	0.0467374279170527	0.0361372003339204	0.026729987225723	0.0223503139123812	0.0691866643956688	0.0461142293028182	0.0232075365038682	0.0313764823179238	0.0423967045711694	0.0171041135659321	0.035737325243164	0.0567669454487918	0.00583450582584275	0.066399164162445	0.0400996854377129	0.0594783552784919	0.0621601012308893	0.0287066044164335	0.0313487996038245	0.00956467581416668
0.0298517389981196	0.0581242554033288	0.0161296935239731	0.0221081450846252	0.0442485411998706	0.0372964713288335	0.0365363586376489	0.00974187850030999	0.0376218655141084	0.00928283175261671	0.0308104307525163	0.031742195921853	0.0170888477057694	0.0206845806957653	0.0352943283153795	0.0323811968647088	0.0367832866438686	0.0431480774066368	0.0304092207442628	0.0192849810739954	0.022198891078367	0.0533702422939064	0.0192803198720308	0.0291097121978751	0.0107031687916555	0.0657607628112	0.0310032826867866	0.0122588633336492	0.0199125521931873	0.0328427579387801	0.0585365737898094	0.0299833798649265	0.0363645029526391	0.0333061100132648	0.0175453567011475	0.0442209246131919	0.0304788611934166	0.0404271113607205	0.0117204207980284	0.0290737011721934	0.00386405832131478	0.0564374747618088	0.0223058052337164	0.00511479672194438	0.0551193117255695	0.0120109899296451	0.0250834332481042	0.0398280189163985	0.0382408285232829	0.0138967682607711
0.034780072422081	0.0131473904939336	0.00846322054486364	0.01952101014512	0.0148805554787125	0.00294346144277332	0.0725323530837043	0.0249711716439443	0.0113193409694116	0.0158602643675849	0.0102545274136945	0.0416353882369121	0.0141550918003558	0.0327129878278005	0.00352413589063453	0.0342201298919583	0.0292335423832008	0.00532733285755433	0.014616125701506	0.0373807105931	0.0340822742655387	0.0440647963595663	0.0164963825844329	0.00725480168843174	0.0266458794050308	0.0360235886859721	0.0181061258347258	0.0194578823142524	0.0365910274261454	0.00261952776956554	0.0199921190308231	0.0150715256698994	0.0272812237219026	0.00561977283610409	0.0140465926633108	0.0187987934543566	0.0309770497844469	0.00243980679987368	0.0234827934939284	0.040695196076493	0.0345306203105157	0.0085028280449604	0.0174115041728801	0.0171007639081446	0.0197205756580405	0.0105878768703177	0.0425463261304743	0.037725594465726	0.0171914452493832	0.0385278761332704
0.0278540118460609	0.0494761742119861	0.027255313162024	0.0285417874405107	0.0142491252657181	0.0232892879224709	0.011139151252322	0.00774236194024669	0.0244384503927806	0.0138958999353537	0.0390031750787651	0.0390188336894236	0.0308944736663453	0.0192927157627065	0.0230874159048019	0.0157813712865681	0.0456821555706471	0.0484286544684715	0.0159045730402771	0.00808983100865834	0.0258395249303872	0.0386688139588739	0.0455683471746826	0.0389573945641877	0.0205509134712256	0.038552643182507	0.0434661885610241	0.0425552155455944	0.0629141304914325	0.064966534112957	0.0448515710127845	0.0512065010084559	0.0674310217172438	0.0498866038522377	0.0495912206938466	0.0180538490372441	0.058547153405111	0.0616469552947702	0.0526458217926943	0.0220217296777978	0.0364803038100905	0.0280145201054489	0.0756136158206212	0.0291820039702725	0.0309687143944627	0.0438115596324532	0.0460537532957044	0.016733332162604	0.0357459250204677	0.0230787092067933
0.00547412228930447	0.0304578038592755	0.0131791330178487	0.00724650637657133	0.0120900841229864	0.00885996760904565	0.0234503892682829	0.00996405017761452	0.0115761283121999	0.0393522560140686	0.0164786857387331	0.0173724731779837	0.0214400308435436	0.0083245444135338	0.033696741797754	0.0218968697846724	0.0228122743649488	0.00627373582073661	0.0121124865006569	0.0260635700897065	0.0217494473626383	0.00942102929595981	0.0147707572168689	0.0431129106408568	0.0338791989448422	0.0297015466881642	0.0336029826440838	0.0225967964499152	0.0258172402961587	0.0363723466852767	0.0314980292726466	0.0388403277377844	0.0531622827903314	0.0219576124105445	0.0398877725282283	0.0203004233888459	0.0378729501314342	0.0401328392516278	0.0157827769411604	0.023231746595429	0.0701017476130612	0.0522542062046961	0.0453036723687341	0.0401204504630198	0.00364054623783314	0.0188273781815769	0.0198756061979986	0.0332520653309731	0.0273245742336546	0.0417223027956236
0.0282685282098326	0.0777091312468348	0.0353436074730311	0.0103060901921267	0.0202925985534615	0.0263485276894161	0.0225841548866124	0.0248795610394818	0.0365348871756222	0.0197010758481942	0.00789984705631495	0.033230627469276	0.0253790773535021	0.00122262349589015	0.0199608071749844	0.0209952508025525	0.0203732681573293	0.018435302073868	0.0269296947337835	0.0291096209938793	0.0285019625010717	0.0459804731288805	0.0111842492835847	0.0152760979122451	0.0179310617735035	0.0305343227025752	0.021571728629083	0.0449347351021868	0.0345793029104973	0.0211921709012196	0.0243336651602719	0.00824017027718627	0.0175715965049537	0.0289503387834022	0.00342171332904409	0.017698336521056	0.00874815476854634	0.0417170026689562	0.0309802883954959	0.0138149331579974	0.0370384593075495	0.0192656542110695	0.0261065188067751	0.0241366340520954	0.0191088664420603	0.0195915064818635	0.00622591220743916	0.0202910962776146	0.0372029069768459	0.0135057611312672
0.0263091492829485	0.00393496443296208	0.0352987302513397	0.0208401540700454	0.00661862710374841	0.0313333535560004	0.00975668017053424	0.0444693441483583	0.0416688645645403	0.027225556316171	0.0297625465665268	0.0282012217717057	0.0224332330817027	0.0110215957474896	0.024291313301892	0.0405971890999673	0.045769308182653	0.0279336732316482	0.0356564653233113	0.0405670643311172	0.0355583403591942	0.0290371410247503	0.0393775811021203	0.0314578568012412	0.0382631552869455	0.0278842333734173	0.0633608175159901	0.0302477470145464	0.0567977951719431	0.0396308741988188	0.0867892355726792	0.0377146402266912	0.0307541342970987	0.0548011760531615	0.0528378277280075	0.0569454929968378	0.0538591908766802	0.060465587701883	0.0845261249970469	0.0309085257263839	0.0456971387462598	0.0388872025933137	0.0605674738599787	0.030954430869	0.0474838478123322	0.0374540268498022	0.0456583640055938	0.0642228162174316	0.0415044054218128	0.0582437309962882
0.0524891665608146	0.0451415842444946	0.0586498397260623	0.0520069095219712	0.0542065812126876	0.0337944517138065	0.0262126465790942	0.0443888914195218	0.0421902253115197	0.0632455561934987	0.0434902002844606	0.0491086586506962	0.0101751250954111	0.0523384373059275	0.0390265692487016	0.0632305409086495	0.0551658817941398	0.0834445960013619	0.0426147758443712	0.0502376960973351	0.0631042004472959	0.0487804152672463	0.0495309566147606	0.0707521047271514	0.0623232581575009	0.0570352630413379	0.0734961754346857	0.0561773204904123	0.0567610162009499	0.0506381258320882	0.0564347889596922	0.0600575876444309	0.0572834728210686	0.0589051540597255	0.0541458456736784	0.0655237857651006	0.0799505311888777	0.0651317383923882	0.070492195075294	0.0919247774827467	0.0689125848710444	0.0691407601782921	0.069656389307579	0.069972682600805	0.0396600372901804	0.0619668009768457	0.0539897292299285	0.0746525057777279	0.0569657294761201	0.0576193247995853
0.0646033188196806	0.0589787324580929	0.0373530437094449	0.0530071105477492	0.0317642400112453	0.0347721870334341	0.0392947682215457	0.0200960510444739	0.0442553529282052	0.0423803938569676	0.0336876443763006	0.0379316387495109	0.0595091186063111	0.0697781053046083	0.0445220452881895	0.0168678971727014	0.0436531589018355	0.0547083949820811	0.0165841490896579	0.0806590028186296	0.061535660452549	0.0547034953297657	0.0547644835055029	0.0647741188360784	0.0761989018662421	0.0358285795202685	0.050287354963589	0.0540748799251972	0.0566548223323426	0.0579319413431425	0.0501036475323115	0.0106554289100686	0.0429716445837136	0.0333166766557726	0.0585528060214171	0.0475872375930616	0.0376519055923442	0.0647570140526021	0.0524468511666449	0.0633501405036777	0.0425658875469935	0.0494219060393263	0.0593938331519578	0.0882575878521785	0.0719535271109742	0.0327235075736495	0.0418925735338055	0.0368222775459992	0.0820328382189188	0.0579943383369041
0.0169928678609728	0.0250437605507218	0.0211516483611112	0.0363016767943455	0.0352039200344337	0.0334216631074173	0.0492160130215222	0.0447533568868135	0.0298512516955822	0.0458521725127698	0.0254050097522732	0.0321369357379241	0.00932061967414318	0.002739621135637	0.0236097323825586	0.0042213444709334	0.0453650082507267	0.0425569280938486	0.0557968410660792	0.0453142617104402	0.0302208278013111	0.0499830368918296	0.0358157995979777	0.0191779851444364	0.0482383175384735	0.0290663050849416	0.0293617461118868	0.026720643425083	0.0547031419866254	0.0509880305350383	0.0505646891260235	0.0538425709441526	0.0489334499621292	0.0408566977326974	0.0568460381775634	0.0334038284054463	0.0461041593425463	0.0371970080717495	0.0481569770048107	0.0934480040264087	0.0461618655894079	0.0131286044652838	0.0525945336444818	0.0752066616964216	0.0413166148992061	0.0701270815102297	0.0586864479627963	0.0787275960198063	0.0190013342307772	0.0500461503623066
0.0160928128242641	0.0252069026986974	0.0514595360531253	0.0184439537981513	0.028185647990998	0.0303172603018353	0.041583424919042	0.060827782121215	0.0062186378603055	0.0180680110784427	0.00955978910344449	0.0259418730103842	0.0287244263144901	0.00396310698349881	0.0319711713089968	0.0282332982758309	0.0277689348739918	0.0182838147863471	0.0219607219115257	0.0250693178413015	0.0259367707981719	0.0214435796012979	0.0295279859103614	0.0131918264323427	0.0286715513527494	0.00867260155113822	0.0218575523102885	0.0250452870195666	0.0266189520832245	0.0109905290434427	0.0320108331991296	0.0360703699723346	0.0115019899834886	0.0337152597359487	0.0282445353074555	0.026485035426295	0.0312911651717082	0.0168709736409328	0.0323798157072118	0.0177810565072411	0.0373209856587216	0.0290325390280416	0.0344474026928969	0.0142959314876826	0.0327576905378661	0.0351572034471791	0.0586167670057109	0.0270740898859482	0.043749321183855	0.0378690244281525
0.03943261218545	0.0450607128604875	0.0224802403312465	0.0516846479868181	0.027942769773768	0.010861628453175	0.0383458546340592	0.0498871040841068	0.036720680353339	0.0340678257387597	0.0229962604876903	0.0307806781046763	0.0236019783105336	0.0446671138451602	0.0299467147255508	0.00721216460021844	0.034178584129634	0.0152490839369231	0.0268127173969456	0.037144546310219	0.0207793535132587	0.0434861511656746	0.0166556800830287	0.0207281038937429	0.0125098947594351	0.036475794908868	0.0237476165672647	0.0313048466344834	0.0234514570635174	0.0258168279008499	0.0493179917833136	0.0358268899316212	0.0395615079217666	0.0293140809183369	0.0121222372887176	0.0520732645334676	0.0326898257558556	0.0209005583011928	0.030679207537895	0.0556325288261544	0.0290530878008459	0.0435091073576843	0.0306259159266543	0.0234749125780681	0.00947083890674385	0.0237921669921407	0.0390630466003813	0.0427592145979717	0.0167176033729809	0.0285571372127827
0.0405244574380961	0.0417743252845968	0.0549710359543724	0.0418253709002391	0.0592513105439306	0.035743331881226	0.0170503872420095	0.0546998617391973	0.0150562887384821	0.0320732824681806	0.0392364970146546	0.0575759793261365	0.0289200631579741	0.0322569920621452	0.0334241325295437	0.0324553120952528	0.0352414405758337	0.0179139840885219	0.0385890497015621	0.0687554382163099	0.00851101566380535	0.0197635844802531	0.0285738032529273	0.0120352872911713	0.0290721947294752	0.0233906008028738	0.0282906863996139	0.0285404992535723	0.0622223320338614	0.0324301284882222	0.0271834730576246	0.00781947679811508	0.0355949543362989	0.032673718934832	0.0279465268824393	0.017331784252616	0.0443967929937693	0.0423131930869841	0.0413119612634852	0.0212823883462515	0.0201326844049158	0.0115540325835961	0.0210728459466324	0.0219119023072507	0.030765345602117	0.0268324148228705	0.0259594850164418	0.0104519967088529	0.0188723432183082	0.0589027539567421
0.00964299021181884	0.0126692385874552	0.0279633328089311	0.016725420530719	0.0506198194603695	0.015809750317014	0.0169019354985459	0.0136027237159066	0.0344795044109396	0.0315018744818098	0.0569134021300221	0.0156269614459913	0.00499600813852546	0.0334703847335596	0.0211783199589259	0.0216762117229298	0.0538758362569643	0.0168803141478924	0.0165928340612424	0.0453423682615442	0.0278782243161769	0.00685324766518743	0.0282285033224455	0.0486826049815917	0.0289411944025556	0.0296589639937895	0.0504442733951328	0.054786758993871	0.0457718261531141	0.0419204567343205	0.0444850698686166	0.0437270636742155	0.0631437801491295	0.0377438497861956	0.0296325339407365	0.0323229610233252	0.0476634146549762	0.0105628251168786	0.0434968720325795	0.0286765838431934	0.0272594991852473	0.0315883618970547	0.0514330750390252	0.0618761635077111	0.0489495364000651	0.0330993476400932	0.0386234938102627	0.0295112794970669	0.0157473172567983	0.0540873659060598
0.0357885079617257	0.0328320486406781	0.00988288405999807	0.0218232719909756	0.0247930528095913	0.0364402379426187	0.0261302781285619	0.0180126274705138	0.0404709419408642	0.0132343410094378	0.0235965743927228	0.0439345932472317	0.032268387428333	0.0442336192872276	0.00698253023916144	0.0455827083793888	0.0336453466387423	0.0245327440010326	0.0462344395910462	0.0227288066751638	0.0165781607200607	0.0280026279437943	0.0397694516095181	0.0213476283308591	0.0260602151115153	0.0271600380229281	0.0326280584090828	0.0215128403080207	0.0146927564582858	0.0231251526451496	0.00820564027314292	0.0159851530395152	0.0205787446289248	0.0362675589433215	0.0197577642614709	0.0195952351520282	0.0237462800256924	0.0170480221076809	0.0260079059899373	0.0272364235630548	0.018171887978482	0.0294038233806983	0.0219094472852411	0.0281698799534538	0.00405350947327732	0.0240733200899024	0.0212375997115505	0.040147534118926	0.00930203260086337	0.0204550871709949
0.0119923385373033	0.0343511527126266	0.0191077271366362	0.0049750761288759	0.0363868945085356	0.0352693164140532	0.0215317792699651	0.0245642295340379	0.0286595130317893	0.00529268613876453	0.0115476256422678	0.016428374613762	0.0323671117665395	0.0209728668413	0.015339878210021	0.020071598201429	0.0125277089930731	0.0156282796665153	0.0168706838551274	0.0191782909010016	0.0567278437197655	0.0207199391041818	0.0321279338603403	0.00648685318248248	0.013307030029011	0.0418346347253338	0.0472455604390339	0.0204469261519091	0.00463014141829869	0.011331303215276	0.0215956828741414	0.0336797696940026	0.0281495895252151	0.0451108341816642	0.0225934886952967	0.0308634096946206	0.021566352646932	0.0335522813153815	0.0589258306692235	0.0181946741996278	0.0371319419537584	0.00961500829836876	0.0427853207994109	0.0282379926153135	0.0358495648348913	0.0423783898949373	0.0256400456919275	0.0337514450115562	0.0327619278979969	0.0334991958319437
0.0463846544476048	0.0178401740428731	0.0220796977652367	0.0548498370029128	0.0543387599292558	0.0322755765191054	0.0130819704002433	0.0344147611144912	0.0405570417427467	0.0226785911623131	0.0278922451063544	0.0237166946560794	0.0216621288234496	0.0141481066739538	0.0136190352908969	0.00367861375321044	0.0549914053264008	0.0131717497813984	0.0317993363404584	0.0191332380091519	0.00940481717774551	0.0254777728100744	0.021119865185732	0.0310014253524463	0.0021546438710483	0.0145862014587377	0.0224506742068878	0.0291387252746667	0.0173904425003115	0.0115789882910992	0.0209993788681382	0.0284534594984025	0.0199802972535333	0.00675540887965347	0.0213997878945213	0.0426105013585079	0.0171964131858711	0.017785655493752	0.0445249734731461	0.0209519899723254	0.0151033997518134	0.0409237234969412	0.0300145815300247	0.0365857550656017	0.0130280984239345	0.0227942087003739	0.0199579059008955	0.037232511191068	0.00545858682076094	0.0407880687412938
0.00470057866238626	0.0324046595114609	0.0321271264037729	0.00845505092083921	0.0154148392399829	0.0171695995513728	0.0289910731668664	0.034788532915675	0.0322147139276216	0.0179288194592868	0.0273858707418471	0.0196035052464054	0.0234761903400041	0.00157813437798122	0.0207760063012305	0.0454957099430487	0.0339498284377771	0.0336502792678486	0.0380376317777454	0.0314061149755156	0.0239969378914336	0.0328217823882403	0.037435382595727	0.0355234286035727	0.0561808785993108	0.01409080846668	0.0437576370083726	0.0459482516379418	0.0464683434548909	0.035525654514383	0.0451166266717892	0.0710092516090805	0.0413653021043592	0.0421360165718746	0.0284217050098723	0.0561001840976286	0.0395564547470451	0.0134722340107897	0.0437434511838572	0.065350223162166	0.0647442794215651	0.0609692011629429	0.068482508541678	0.0292558208049338	0.0540103335500319	0.0298747003715937	0.032545967022948	0.0469789464310261	0.0483504220068047	0.0413976407929148
0.0184287519098446	0.0147639132491959	0.0151175827799554	0.0113602354801546	0.0135138297907481	0.0197709084009981	0.00979756076166742	0.0138734818207298	0.0256772578470752	0.0160295294496782	0.0138992556155662	0.0247969433059904	0.0163577966025043	0.0346020441169145	0.0189482480036651	0.0132516201742364	0.0361033613610921	0.0199763522423945	0.01575974562953	0.0255970383224998	0.0142364049472233	0.0104660490082709	0.0117338752210173	0.0096369250210274	0.0200801639842015	0.0417026351109832	0.02251191871928	0.0211403107882321	0.0311557934380896	0.0139929925469354	0.0153519474259789	0.00939864528357933	0.0361046316003501	0.016922397445495	0.0348170558579528	0.0218293480594405	0.0349262519474209	0.0314369584497455	0.00879549472269809	0.0447199431186022	0.0102199942445279	0.0182519939654713	0.0176246998028108	0.0429780879018937	0.0322189027813239	0.0259851244747336	0.0134879455732999	0.00977190076132356	0.0512643842481474	0.0557552328948529
0.0326788694131716	0.0177734023803975	0.0118730275258682	0.0420810364041508	0.0344720063744427	0.00296912910991119	0.00544746225263884	0.0320292791366415	0.0515320865845785	0.0158418354919095	0.00800681073409688	0.0473224296796878	0.0205400482564453	0.0122684032899844	0.0374863150589785	0.0213035621168563	0.00667873753836906	0.0312441166796007	0.0104427243807698	0.0479452061487632	0.0104249726918108	0.0255787312067448	0.0266570568082544	0.0115678673413089	0.0228135657676714	0.0161462926292409	0.00952573035861975	0.0267497952551309	0.00678688579466253	0.0253727145267039	0.025000453983514	0.0293771859567242	0.0140523592492116	0.0125102481606182	0.0301057442086666	0.0372368131967613	0.0306439326923063	0.0122940413352974	0.0134573161032836	0.0138367779490835	0.0133511284738692	0.0327815255793933	0.0317091475264401	0.0193308512539541	0.0110516607951479	0.00230511880245413	0.0498556405120243	0.0278131842730917	0.0229411208757659	0.0378014469481381
0.0299587052022029	0.0316137334748887	0.0339327624272487	0.0252542048392995	0.0182213927140298	0.0237423639591519	0.0197433513773188	0.00583829921364407	0.0186211705504702	0.044519559926099	0.0228490567394548	0.0176398260482381	0.02727561243383	0.0352972272213215	0.0129963220639995	0.0212039327178946	0.0109301485117277	0.0351646198585731	0.0371713978227266	0.0408859661599577	0.0239616228122722	0.0422619722494277	0.0339179089215373	0.0360301885005033	0.0177019628479676	0.0379554972031312	0.01394123349348	0.0269415768535033	0.0225072757602914	0.0145048891442599	0.052535340683438	0.020190170179258	0.0191080285589723	0.0178116367170455	0.0278099280962357	0.076217916883332	0.0255457257823692	0.0351734870239458	0.034758497996955	0.0434423020774455	0.0221512845145925	0.0387667136699772	0.0368219075835636	0.005503543643319	0.0224960287607946	0.0276961506024964	0.0232187512757281	0.0213065830559571	0.0374419759590022	0.0124684618169829
0.00641046101836311	0.0160994804037522	0.0113290863609884	0.0403915421897049	0.0176852151781259	0.0222931545848486	0.00989831357619696	0.0137412912338522	0.0078023978744602	0.00812964676049144	0.0102285946735118	0.014852019200533	0.0238299730342394	0.0255273130413367	0.0421490705992386	0.0162881555463178	0.0202592676554077	0.0310108729564241	0.0119890866587563	0.0234154217317695	0.0144244059988661	0.00545787987305959	0.0281894872666693	0.0236964105763405	0.0348738028320816	0.0147449549604847	0.0130804665119547	0.0351756136016317	0.0125834989738705	0.0108256435002097	0.0452443540915074	0.003354270431013	0.0558811981921189	0.0152257393556493	0.0355921348295753	0.0126140315686525	0.0276864547646958	0.0164760649013417	0.0370981789418794	0.0326110722630597	0.0555296500524859	0.0241918640171482	0.0273128765022452	0.0284403335826773	0.0268819572070108	0.00518231150893035	0.0273382573620195	0.041385453586714	0.0143995202932681	0.0145312062847793
0.0131132833698918	0.0432689125973432	0.046374696849366	0.00606506936851222	0.0435145985161302	0.0185287914147712	0.0246162581245799	0.0346690070851605	0.0306137857066861	0.0137379361971886	0.0230978846345026	0.0511726384080839	0.0464320711612329	0.0507049438961094	0.0507446410658584	0.0307426919277668	0.0550469310627112	0.0537750890314532	0.0444523999572316	0.0391391265890216	0.0309111218832073	0.0702517909876503	0.0676788375859967	0.0282915321979298	0.0844806175442515	0.0571206248680982	0.0628081829789089	0.0674656241372348	0.0508977768927966	0.0430254085507699	0.0578840809393645	0.0805173790225117	0.0612189481973027	0.0461352455681727	0.0641387542058895	0.0869338429492048	0.0903973342979471	0.0443835785663989	0.0608453493884989	0.0712537166229987	0.0530349720242653	0.0654503607260495	0.0538315849291808	0.0831947575254559	0.0643969216086763	0.0588976210929414	0.0877161077683957	0.0711963222826137	0.0428279758625889	0.0429379792497242
0.0202200628444906	0.0122172331126595	0.0326722792893088	0.0102425817946672	0.0453325310342231	0.0219093204456434	0.00267157700701617	0.00541301318944708	0.017801792113248	0.0316012515509275	0.0140811863189845	0.00685920030212393	0.0077752604895076	0.0261829502244626	0.0117910151761937	0.0215363903548227	0.0273063844604243	0.0301306451969701	0.014948934594213	0.00345527397255037	0.053138664913558	0.00758619975314993	0.0113693663982928	0.0100153713706016	0.0329834818286745	0.0108330733405239	0.00615574196322889	0.00291026114020941	0.0117265086676272	0.0428747980941765	0.0169239735017506	0.00989591501692456	0.0139111255061444	0.0285464563276695	0.0331365739081939	0.0186188564249372	0.045230019402812	0.0382149924558205	0.0268019836636918	0.0498303909914499	0.0212785929573762	0.0269131199829438	0.0453008591243315	0.0119019145617327	0.01791579961947	0.0289961535546433	0.0212562365822669	0.0291560661853835	0.00654307752213505	0.0327283771178499
0.0235747134445236	0.0295557591647127	0.019292533746763	0.0348920739672841	0.0314947060002423	0.0176189930312498	0.0366883455386762	0.0204054797525027	0.0162542743394347	0.00814650203479193	0.0115071353202145	0.00519731057931821	0.0472063820318982	0.0336214384881209	0.0211001611518805	0.0157998000100567	0.0174764570555103	0.0593287572119499	0.0364969067018946	0.0679811125274728	0.042034454423198	0.0537142934968198	0.0197687056659585	0.0362994344450368	0.0300432157364954	0.0372117947514629	0.0264242168929715	0.064845645476582	0.052768605886524	0.00550186144260722	0.029178350992059	0.026281508303449	0.0324243955687909	0.0255993319511311	0.0345497340830577	0.0182186710001718	0.0577072496335088	0.0502911203865023	0.0498117219921105	0.0600178403404442	0.0616191886001147	0.0435100574556924	0.0373104782176643	0.0572042472084306	0.0554383620325718	0.0304144672819137	0.0224614266201545	0.0555744267004069	0.0523467407789635	0.0389852989432561
0.0268906743977189	0.0164437523315848	0.0231429925404171	0.0183858428383804	0.0202318134533938	0.0148869721805043	0.0445158873166626	0.00216080032246804	0.0103976849945709	0.022603397270499	0.0238108277506214	0.0326706777226613	0.03371573124178	0.0330242580312269	0.011366466116383	0.00842644862595293	0.0230119780891404	0.0256984500715841	0.0265830642764242	0.0162225673102302	0.0102960063200544	0.0129178457237753	0.0215922094985516	0.0130088176945726	0.0249922262592051	0.0205670464659999	0.027695511459195	0.0109918741234555	0.00452096354367573	0.0292758194594737	0.0218702583563415	0.013609755632956	0.0224875574957464	0.0173198749777868	0.0222615632988637	0.0119265703951549	0.0168119246393261	0.0224122486507802	0.0220418576872161	0.0259349087280233	0.00621908031106891	0.0454206392595051	0.0376039091371163	0.0187876596795157	0.0203260420068935	0.0101360994746057	0.0689344420784451	0.0289009105646172	0.0256967660357661	0.0208496995171388
0.0269245048265145	0.0065927497600819	0.0124725406043444	0.0225389642588302	0.0203624288714119	0.017705232150356	0.0215147864043078	0.0316464917305536	0.0223136669272287	0.0112325841811733	0.0293780530100057	0.00305581202575041	0.0340879123464022	0.0479111003712344	0.0231528886660868	0.0268818378261495	0.0356559814055777	0.0227221315885306	0.0140605405875105	0.0335611821311526	0.013366308276917	0.0518896381691644	0.0300405562364897	0.00756438381049541	0.0183149483230775	0.0276717426849629	0.00450038677271925	0.0380045254556678	0.0440666571283941	0.0259541517981401	0.0361008054413028	0.027761091558394	0.0349931894412799	0.0170296309028102	0.0319384379318682	0.0390495153749967	0.03757712426922	0.0387464439283917	0.0178087890722541	0.0443183348149206	0.0593225688447775	0.0402220124821158	0.00359677503403619	0.0527906944478096	0.0475236928415964	0.0565193037146292	0.0183952496599312	0.0327782734596257	0.0302769092124831	0.0245637839925955
0.0289936022909219	0.0304201097122468	0.0393899877222831	0.0394444867177785	0.023102813190755	0.0342851588709182	0.0277542998279497	0.0190964352451246	0.0174183540887727	0.0135850983112718	0.033863729397934	0.0370029513536569	0.0341357384146777	0.00585913337718223	0.022658771036495	0.0510780361112166	0.00666161682074074	0.0296854407075678	0.0215203635576859	0.00814215342265091	0.0110165930529345	0.0135547455890747	0.0182325080777497	0.0322439680600961	0.0231615934610549	0.00800939511959524	0.0141194037113058	0.0300096978447185	0.00969920158369801	0.00951006138401314	0.0177895302091089	0.0138270934971278	0.0242150881346077	0.0367654746442344	0.0264235382772122	0.00942631806764232	0.0102862662183916	0.00266834793007546	0.0263921069036509	0.00785589201157873	0.013018193229803	0.00991614352513042	0.00737142099293237	0.00339799241119003	0.0387148406519167	0.0197689562513629	0.00920217090579522	0.0059940251236634	0.0130740860982518	0.0233849017431761
0.048880527270095	0.0407381432029419	0.051123081499714	0.0439790567096885	0.0230721669124034	0.0209759929811439	0.0407088285195791	0.0242537639258322	0.0329229697143879	0.0251303124984861	0.0394442950931716	0.0405289323286587	0.0390911464136331	0.0325262523845681	0.0183637030253678	0.0524336810964651	0.0386525806160226	0.0393269885467792	0.0321282333445523	0.0304458684526847	0.0321259638258294	0.0562614210989778	0.0433785797620404	0.045348704917727	0.0393294538524564	0.0392927836780878	0.0418707795986536	0.0367719429757703	0.0398392375972794	0.076759452122801	0.041952036222001	0.0502744983409455	0.0379055160915572	0.0519838527389237	0.0384288929578579	0.0215261426083896	0.0528819753499602	0.0387341476337619	0.035470739932573	0.0391697538629293	0.042660137266086	0.0618089684022448	0.0562790104800155	0.0513403103391526	0.0627224611315404	0.0483876387346851	0.0541535385910847	0.0301818796324301	0.0566092004557148	0.045323543103167
0.0145337948498088	0.0123603509972193	0.00897435242979799	0.00644894351383457	0.006603581041644	0.0248734523636829	0.0457884027135606	0.0096327664496535	0.00267620764202297	0.01693644235549	0.0228456390944096	0.0113218117120178	0.0158555418514772	0.00586469906464125	0.0290538008056777	0.0162824516935043	0.0250985420637455	0.0222698028673618	0.0127452804390694	0.0288203332595374	0.0267986707037775	0.0193977399203747	0.0319094454443351	0.0213974111278935	0.0330059812104655	0.0231413231808529	0.0138962386141692	0.027665912060637	0.00996835949246214	0.0291219434076574	0.0248386640750202	0.030450122518247	0.0253257406905582	0.0370368287218668	0.0138048750797472	0.0143764750708082	0.0226000731835952	0.0373440544527586	0.0166510173765449	0.0637393598779687	0.0416499502757026	0.0115917430657801	0.0118403443636659	0.0360535871170304	0.0331597625795714	0.0238533485603175	0.0236680291061324	0.0232885903767532	0.0196354564890424	0.0102795866347329
0.0244715450113091	0.023470909601839	0.0452078722513098	0.0448483865552564	0.0450834030361365	0.0396899316764768	0.0229499240636347	0.0220011607416002	0.0567508893133086	0.0420759641187325	0.0460879209453504	0.0366432677061309	0.0197790737787921	0.0325301307803034	0.0496619157378208	0.0604649036402813	0.0416114998917002	0.0246542777079861	0.0667933890715309	0.0330090710771819	0.0414118562780624	0.048020312300994	0.0504342297448977	0.0811872051491028	0.0437812077135716	0.0607965414091976	0.0633579250946186	0.0667826191678189	0.0541037363503575	0.090532012556061	0.0631487637198362	0.0736686787431292	0.0854987220575707	0.0822547145990411	0.0872853710695963	0.0591002589905512	0.0659657826563393	0.0675606530596952	0.068343726918293	0.0636001332037176	0.0383105464880952	0.0613737210175063	0.0727296625090836	0.110346499471148	0.0640408841928155	0.0562112996621667	0.0729916387792424	0.0642050862139107	0.0515015830700379	0.0763578560761242
0.0166334078964461	0.0363581046358855	0.00225213960490841	0.0210342146970121	0.0154729546838255	0.0388729319544609	0.0141095175719874	0.0149557949453832	0.00881605687522591	0.0274569783080739	0.0306759969565538	0.0156529290860957	0.0138641824011497	0.0379995243785131	0.0232149049872329	0.0178050366543693	0.0132889309425314	0.0196890243409088	0.00823358950929308	0.0187716313690635	0.0267397640413429	0.0264225448101361	0.020493126763911	0.039397641144486	0.0245841546401666	0.0484196413307668	0.0369083606206592	0.0186704141722669	0.0292805984591136	0.0419160887181581	0.0115206078383433	0.0174113367023552	0.0373291956201363	0.0495008287796255	0.0335270720690676	0.0128112676366145	0.0397340923568791	0.0280775935713533	0.00241129697661031	0.00420097741766104	0.0180066524666969	0.0191993467346971	0.023711590255879	0.0207503876194717	0.0471127079139228	0.0195349054637718	0.0223257179668502	0.0276504987968915	0.0152626204867695	0.0431924867179525
0.0278132104918508	0.0597034146402574	0.0786211450041997	0.0879663118241483	0.0824144902281207	0.0777131111475902	0.0685721566908625	0.0394310188427601	0.0746398727687514	0.0488669047621772	0.0463189194559543	0.0424085569628312	0.0557101758804341	0.0543295832420285	0.0650162593276144	0.0672123498870297	0.0720666472562239	0.0737671792571697	0.0537093248681921	0.0593609122709928	0.0810664573034304	0.0716266896056561	0.0922959629714226	0.0528601655506876	0.0655965993091182	0.072548019640239	0.0459155040624461	0.070896300715949	0.0819121828638355	0.0668370845358787	0.0591715538112867	0.0995289788095352	0.0441561120565885	0.0693505784714216	0.055418848444218	0.089449829497553	0.0684346371876793	0.0962746421509719	0.0877500665092682	0.0949338613103091	0.0657025051342353	0.0901982305732596	0.0948916900546439	0.0748666805049382	0.105521335197217	0.0852380748496879	0.0960735675193234	0.0790761020839672	0.0706662321323649	0.0750879145673989
0.0604270832521056	0.0215956886920376	0.010491028853104	0.0244499320113656	0.0104981309963427	0.0158193834251329	0.0508485745631045	0.0254502733170985	0.00826066088015638	0.0331537952865686	0.0208905480365092	0.0146949969196845	0.0424709591219141	0.0255577052242572	0.034599517388838	0.0174075865451851	0.0447991072596936	0.0261088905127249	0.025806296226117	0.017480153318379	0.0189528503779379	0.0191910942643977	0.0068990609298427	0.0325621555183821	0.0530765471646301	0.0256514949243451	0.0191242300295379	0.017006565883954	0.0381191774585243	0.0113155319664207	0.0300182143443776	0.0395528289190065	0.0165953216660027	0.0586810839846982	0.0158594353496044	0.0425749515347593	0.038631239423609	0.0451777860286945	0.0383797669966468	0.0272883588260361	0.0114063537774983	0.0239822437134331	0.0241588687465783	0.0467411210274978	0.0268116341980454	0.0393148625999189	0.0448671114432888	0.0184266251933968	0.0132923188232761	0.0265100191876373
0.0222774308118059	0.0312826682165381	0.0211092983158556	0.0313048041013756	0.0379322660741016	0.0137781683679726	0.0305733753470147	0.032828530067982	0.0221171706887395	0.0245588841510868	0.0506330989521163	0.0373836656963452	0.0345575071833304	0.0389562230434477	0.0370573646704147	0.027995712758585	0.0149429770867945	0.0456288324239455	0.00952334755186563	0.0292831776715062	0.00340502741256425	0.0266243039453063	0.070566933596834	0.0403992918572356	0.0378991287114902	0.0239327658699371	0.0391824601888789	0.0387293551042849	0.0631697110955186	0.0564951554187224	0.0518004794830795	0.041553863476615	0.042937477435519	0.0275189365473079	0.0300110057060401	0.0355381190248513	0.0416731026170515	0.0521588893408755	0.0562952408847187	0.0511601586398441	0.025344989633616	0.0576930818846503	0.0360944622317829	0.0462381743372476	0.0454010485824678	0.0156131785419483	0.0486186546015248	0.0191952864077877	0.0398462203862211	0.0107856464454798
0.0350756027075801	0.0358385358788846	0.0467503496992718	0.00876714060334457	0.0271093029380562	0.0156329486605906	0.0144511233047133	0.0271084516736741	0.00858159151448192	0.0413118680509899	0.035246407252435	0.0161017915543752	0.0309927894757039	0.0303789966386252	0.0196226681650407	0.041879092510304	0.0643870617529462	0.023443674207227	0.0705323192728759	0.0210984357470145	0.0462595620474297	0.0349889176791624	0.04086300520346	0.0607111527998645	0.0456344646281339	0.046924963147018	0.0410486897858049	0.0849210501481823	0.0463457614562273	0.0565903492600532	0.0551094316734704	0.0330739172909075	0.0623687468273053	0.061261679511192	0.0674993115259558	0.040696961119204	0.0544371947288515	0.0285120054711648	0.0564901550089367	0.0874871364880644	0.0734405526452625	0.0629982272097398	0.0633215630451215	0.0469137027690619	0.0427796576054095	0.0589994990155179	0.0769136256749898	0.0353394861192251	0.0617634949471101	0.0575954211217536
0.0622987850134372	0.0275763970513745	6.01998319368833E-4	0.0660481199118058	0.00921653506386153	0.0159785714266647	0.0382520006270899	0.0312586494984427	0.00633108280151705	0.0416505778445755	0.0203226360090379	0.0198044259050341	0.0228060266384089	0.0159484655397918	0.03678937839327	0.00357675507675686	0.0408246821113159	0.024380411825055	0.0305339279606473	0.0248350984486976	0.00558348222576387	0.0104568736593478	0.0399269567162616	0.0220420581136359	0.00657103192871333	0.0240242438291057	0.0264709811848976	0.0236707194971847	0.0264208990105485	0.00733150297372551	0.0304561919318388	0.0244250067145477	0.0269295021863847	0.0139860438339462	0.00869109011060316	0.0103976273819949	0.0219963539942987	0.0236209922244833	0.0271324878962995	0.0451580632855675	0.00726636551173873	0.0109669735160497	0.0229777203683084	0.0498955039880148	0.0133192012890601	0.0260684225776647	0.0123963573469953	0.00852224557931447	0.00509241027199194	0.0065107888369279
0.0114045364148279	0.0351112127320653	0.0341261380355939	0.0263955698071514	0.0325184370364917	0.0242290643133944	0.0334613973248518	0.0190072901282166	0.0323979829239553	0.032917726106964	0.0344883335432099	0.0255527626800567	0.0144357999216556	0.0110702842197706	0.0401695335607921	0.0333951516931575	0.0060447066716591	0.00696432334603047	0.00346223352752208	0.0180823777049908	0.00923331915796719	0.015639523116894	0.00989180215365982	0.0220743678144254	0.0108429231678809	0.0340442668174614	0.0142649197949539	0.00998370403325164	0.0183083818308536	0.0263614805024983	0.0196182951774715	0.0205765266069112	0.00718111814462247	0.0116484535023987	0.0196048022921962	0.0109792606932265	0.013320502565339	0.0375817454255294	0.00378644071186316	0.021405588091956	0.0292999545987396	0.0168478197309184	0.0528019788328117	0.0227017319934956	0.0340291532216392	0.0115990868731607	0.0204755861606741	0.0120816013614011	0.0325082377747653	0.00208346094170403
0.015379296881057	0.0347842817523677	0.0224634140911758	0.026815053138224	0.0535982551745297	0.0467962086476351	0.0189768862623597	0.0301857138039189	0.0232221815450767	0.0106824291543945	0.0242413931313305	0.0427684238208379	0.0405006913008655	0.0329632555528622	0.0209391708338726	0.0283944485669413	0.0048206046534356	0.0347103031816563	0.0114823002580835	0.0196298712749447	0.040276309856982	0.0470396103827402	0.0290657251978093	0.0514540204061578	0.0118472463913511	0.0428538211762732	0.0378107470549538	0.0261818377658483	0.0252927280517235	0.0270379315018623	0.0505680004470673	0.069764938242451	0.00230244876889042	0.041801934756511	0.0106903345224907	0.0666974854752204	0.0500028841481709	0.0508107183276019	0.0308490183380152	0.044389659036714	0.017422514477125	0.0546434920124227	0.0145989202832325	0.026910749879916	0.0314046008515849	0.0255086387153843	0.0278102758555722	0.0486591947317144	0.0139671894811909	0.0210086000484468
0.0187896819432634	0.0334507776988727	0.0273913893614946	0.0222900306200709	0.0267993815574318	0.0261414039341601	0.0295942600033647	0.0145975714039892	0.0217898247284828	0.0408342179586069	0.0109955970343237	0.0270377468945473	0.0292138347914768	0.0443204055616384	0.0276729640778198	0.0244597484655853	0.053943459417758	0.020265833250526	0.0229958857230092	0.0253093311786671	0.015081770771717	0.0311454163285402	0.0492274849626801	0.0310022268962247	0.0325783478078376	0.0241510714927288	0.0290390055395765	0.0230286373678441	0.0226373631996915	0.0288323867253146	0.040705312043409	0.0354889357861306	0.0601662408561512	0.0519360213389513	0.0456292886113492	0.0111779077031597	0.0573647699153178	0.0669455557357723	0.00671229413889476	0.0382247675061301	0.0359154269113051	0.0654488290550358	0.056835832856863	0.0401685259473213	0.0393354105651854	0.0400658672733837	0.0481880419683099	0.0466668543219703	0.0657913438101434	0.0453593945085029
0.035261267153103	0.0233182345839423	0.0341987771334254	0.0175996954809394	0.032614131338357	0.0365595763281715	0.0293091564812944	0.0301585399541307	0.0314856167404182	0.038406281845012	0.0294647352689482	0.0237592733568095	0.0478531653360089	0.0396256777750287	0.024554305936878	0.0422090720544008	0.0251937633179417	0.0523630382217505	0.0278775740842366	0.03822220421094	0.0284582453413671	0.0594864699075891	0.0487975399993535	0.0425580861111082	0.0322805086434523	0.0299890288491879	0.04093441305176	0.0449143162043289	0.0618098687391516	0.053627122659092	0.0285873956892491	0.0634156084715183	0.0445977735248476	0.0365751369196344	0.0566607194292563	0.0659670473795788	0.0715669742961445	0.0737733065927372	0.0745263954298912	0.0635394982594695	0.0414961112479832	0.0906610252194519	0.0488866665560099	0.0447888163530898	0.0571728177742124	0.0473344250454301	0.0605587604556112	0.0266472797205306	0.0679576118439796	0.0645622312868741
0.0355731364597192	0.0230837482101001	0.0223676482726461	0.0144291906222421	0.0396911485417404	0.0306727267650074	0.00599435874480015	0.0361425615074143	0.0180318586790382	0.0421307688276597	0.0304004688036813	0.0423183616515385	0.023276582515378	0.0174749886675064	0.0217828210556874	0.0275678292337228	0.0386650294794146	0.0299785690329942	0.0314174054494034	0.0159621483021092	0.0387982444203343	0.0200473543045242	0.0113953496398505	0.0219324545938661	0.0140837466991419	0.0289824583986331	0.0254264552407811	0.0255609018486535	0.0222603891366772	0.0103215496517243	0.0416564826941906	0.0191253900971312	0.0287151488485033	0.023204408838878	0.00637909796487555	0.0159763359576215	0.0311287044181219	0.0249342077155321	0.0282361659101674	0.0310731631599054	0.0046573977972852	0.0496767168091713	0.0540245903566857	0.0260302038538476	0.0533802802523526	0.0363170920379923	0.00310446090714443	0.0264792587650221	0.0224326459279685	0.034388282460592
0.0184337180244703	0.00807783555508436	0.0255577209152929	0.00752709992444966	0.0223343224767643	0.0166880950863303	0.0222753686411022	0.0228067092972857	0.0131291437013767	0.0233662354942875	0.0148868330373543	0.0236067010777576	0.00737814266185969	0.0172021085674431	0.0162291690365373	0.0205606944032345	0.0186772807191545	0.00956855128081456	0.0196363965633209	0.0220214971882097	0.00828736704889038	0.0306256305577534	0.018233016358106	0.00912903614805665	0.0235931256151151	0.0465568262264786	0.0453792292631266	0.00864277470987206	0.0235787154270329	0.0169549790093782	0.0161605556973422	0.0436619698407344	0.0397105302691478	0.0306254513725888	0.0317720760555706	0.0262939867274059	0.0183185456366629	0.0367648431437263	0.0522519395828643	0.055261507037019	0.0180985583808066	0.0386024409750345	0.0239131323940445	0.0183488754746082	0.0329242220724594	0.0517676721495182	0.0265500782353386	0.0103483729395696	0.0268565446331467	0.0294195415172467
0.0166340760397022	0.00884025330082798	0.0363363936089343	0.024146178736094	0.0240651172422264	0.0230352322623259	0.0312572030118377	0.050185991295773	0.0213211232600466	0.0184354854466054	0.0417670936699132	0.0307747743024753	0.0459410976523853	0.0123914361504819	0.0303008757669494	0.0439063599501485	0.0242333382753801	0.0382728531944432	0.0387040813808211	0.0727978336803315	0.020361544985754	0.0300828847347695	0.0461592385240831	0.0144299636927012	0.0618603710428719	0.0571319121668836	0.0495250904051038	0.0702801460081442	0.0623551798304279	0.0192342027477746	0.0553773786568631	0.0314173835854054	0.0356666548554361	0.0631084006201433	0.0555738234936674	0.063445939722883	0.0149323379985902	0.0605379921366583	0.0448624302531484	0.0464930558099761	0.0442530435585923	0.0771500051176991	0.0660755062467296	0.0654549712827085	0.0603494573322739	0.0692262196101542	0.0722674476122334	0.0519555847935715	0.0489541967209197	0.0575783266966054
0.0340052995048673	0.00315450922815184	0.0256587726587804	0.0139288555273154	0.0365321498914367	0.0218973489137729	0.0227280684063153	0.0270321249317271	0.0281927656265207	0.0143195976807843	0.0193834574365699	0.0390628854875443	0.0497072215494892	0.0352041227826302	0.0171901872646545	0.0264400485228373	0.0159874708094327	0.0289700775271193	0.0415550884503703	0.0370665235713202	0.0106906713682008	0.0438304408113003	0.0251017307015077	0.026921374155871	0.0336090664031002	0.0425766849148428	0.0126569432601157	0.0116979933296042	0.0341095133957229	0.021767554546802	0.0508683714326398	0.0520076593117767	0.0457584955379829	0.0359192291170245	0.0511775042599041	0.0412857412500931	0.0354834272312723	0.0393395643036135	0.047676818075096	0.0425761049649566	0.0495104479201916	0.0435803399872844	0.0343451935441715	0.0577721941070486	0.0777581415832235	0.0656828981656519	0.0466497644003965	0.0485457798807775	0.03815772	0.0890820839356742
0.0474650283899515	0.0178715762112766	0.0202394131168693	0.0261624877631964	0.0448430715495939	0.0167251594170818	0.0303112252575916	0.0537270387067834	0.0572385312165105	0.0304230735294201	0.0287750008522155	0.0328615099049709	0.00257952550854176	0.0254958938941458	0.0124151659084692	0.0208557436896374	0.0478458843355413	0.0417889225199943	0.0195768044642096	0.0531908153182427	0.026418610708675	0.00721982422795472	0.0297295986531409	0.0281713741892901	0.0114423453711136	0.0276119445838101	0.0272689981008654	0.0270406783622841	0.0217500400729608	0.031160929395692	0.0292378681192063	0.0424480460750413	0.0403826612041862	0.0387643802927223	0.0313071171032914	0.044401600386825	0.0550014728980561	0.0329813237295685	0.0296985829882101	0.0244724678826309	0.0090152530089104	0.0368533819024795	0.0399335584333903	0.0452632683117835	0.039464941812847	0.0275102306566288	0.00960586220790638	0.0289523852428241	0.0159627417167566	0.00524351715809475
0.0131501543270315	0.0120876906723536	0.0363142797556691	0.0317295337758137	0.018952793509016	0.0174273715697032	0.00420152174793324	0.0193224570668542	0.0203902797977296	0.034177834532855	0.0302160911296429	0.0151537638771565	0.00850462013706574	0.00539768864491099	0.0133721570332643	0.0206054375148042	0.0224274449221685	0.0240480032564903	0.0419153027169001	0.0213505555895204	0.00656775948341137	0.0330500999460894	0.0505001846343447	0.0304786053247471	0.0330964204069262	0.0346511012799218	0.043889545493018	0.0192676459465836	0.0379609092494371	0.0611284038353309	0.0265105827130773	0.0224594041843144	0.050436624712772	0.0255500134212718	0.0417734376491681	0.0429654548187972	0.0561674479278603	0.0367041753466573	0.0287389632754228	0.0264000730407796	0.0516905798479162	0.0450474895739119	0.0264960045074462	0.049905424156623	0.0303787625753157	0.0231331503629099	0.0457057143054229	0.02714679000558	0.0381943534879935	0.0338163923013314
0.0211264731184309	0.0639533087820302	0.0134209913954443	0.0142593873871786	0.0332699561388064	0.0268080431024569	0.0584007522843199	0.0323700813807781	0.0451650437368946	0.0429681130949499	0.0243985315052136	0.0288052798406195	0.053582088496576	0.0312541178256498	0.0312084473201488	0.0469756563653053	0.0328888855634909	0.0137008333321685	0.0568286321928559	0.0112908763679457	0.017729845423412	0.020126006299829	0.0122992097851297	0.015130179942331	0.0198138947172887	0.0345796965757148	0.0427317075796533	0.0573196963214959	0.00652957192501813	0.0205668288521323	0.0171035846717428	0.0226623915119852	0.0092747696317011	0.0226521403818594	0.0232530793141317	0.031566039972795	0.047671355046234	0.0205997550723272	0.00821243490131995	0.0183782888867408	0.00987147145073043	0.0149636131053393	0.0210534384183511	0.0235325579595016	0.0127812160590119	0.0295072353245945	0.0188096562305842	0.0111941386919059	0.0415867739304758	0.0271073717438591
0.0104031357679978	0.0322954475263821	0.0212878286657057	0.00784237923199943	0.0250867848804442	0.031020322631776	0.0652244533707838	0.0308298201233497	0.0183456189718663	0.0263087074657745	0.010251376440631	0.0349264427420329	0.00880177848732232	0.0108309371278024	0.0117583966966171	0.0326138130664233	0.0272951403709104	0.0477653306026714	0.0373688107223136	0.0139399829092659	0.0160520304836232	0.00927466713500301	0.0626368403957751	0.0253117185684167	0.0103926588180237	0.0251899294942503	0.0258028077432244	0.0540065920014816	0.0469099453975683	0.041050706601317	0.0353629641949342	0.0201664938597895	0.0440416232989578	0.0351329060076269	0.0264482280905377	0.0497512432836698	0.0319966757731381	0.0532620413412512	0.0412990463812523	0.0439071617876856	0.0532672287861618	0.0076390908980975	0.0174912962233397	0.0247063956536703	0.0236341363635029	0.0689046124352354	0.0218677428105989	0.0560651246375151	0.0380943877599185	0.0590888105976038
0.0103769464742905	0.00656963258451641	0.0093710486741479	0.0241726686792543	0.00497292048550351	0.0391399990943089	0.0319581834568237	0.0437232990546802	0.0470880636068771	0.0508301647548066	0.0470777064952595	0.0438250063269056	0.0320827555967943	0.0443302817772017	0.0034943707530664	0.0406926354510759	0.0366599651784481	0.036933915133331	0.0399693736505403	0.0438755827373085	0.0148011187326507	0.0461776904847601	0.0475511544022477	0.0559120865322919	0.0585307830301537	0.0317545321124796	0.0455722233952404	0.0553550649937438	0.0365574712811995	0.083926138070442	0.030589185641041	0.0318222957210938	0.0757439690619478	0.0258863866036378	0.0488977317641294	0.0402373776071367	0.0700396350456882	0.0190237665140046	0.0399127941022838	0.049412538964698	0.067159125498533	0.017468742316882	0.0499011309609712	0.0432975167355297	0.0770957552791702	0.027838666953914	0.0294113412600464	0.051852732481606	0.0245276740016354	0.0535690069744376
0.032601601535282	0.0261891647087894	0.00835627908889752	0.0684511732293027	0.0280852227698624	0.0410009517295956	0.0419573226960492	0.0255863476183711	0.0234187985093133	0.0389561123904837	0.0475772089232996	0.00165615096544367	0.0366141021346926	0.0630089715370605	0.0301815432954082	0.0434641627266149	0.0620748803302697	0.0276099506215929	0.0685319695399689	0.0240206196991785	0.0194237022862116	0.0409440509646011	0.0524700131196029	0.0734705793966648	0.0395436075235255	0.0775723341868124	0.0783566217375469	0.0272725861311061	0.0308230592814139	0.0555240488910031	0.0647843797420953	0.048270133123497	0.0751176078137024	0.0431108123972827	0.0236905073662955	0.0678105784143831	0.0404658718951464	0.0451375262322784	0.0600393727905937	0.105092889013772	0.0597924299901752	0.0781215060039105	0.0697393263201015	0.0682432923599162	0.0865860684753737	0.0987530833406715	0.0502110423290722	0.0782005607100365	0.044705325206021	0.0418404088490457
0.0214324261238874	0.029093515892919	0.0610018513368349	0.0301765608265505	0.0237562760098141	0.00443973430548451	0.0191590641571773	0.0076367989444076	0.0347791668264969	0.0457968789917064	0.0226984049931708	0.0515896800062309	0.0332902425284159	0.0203397774704296	0.027815761476821	0.0369654625512031	0.0218570717326274	0.00889710191363576	0.0522729891762974	0.0393577077023732	0.0253557134462373	0.0324604178675498	0.0267223645099082	0.0469205056305631	0.068652692999452	0.0489058720675258	0.017273329734026	0.0617623767117466	0.0645165286622157	0.0150857537626458	0.0848549686337777	0.0379989379963625	0.0646422616338755	0.0517352638382612	0.0452881618969298	0.0450880306368225	0.0293997025596604	0.0358086809004772	0.0885491167112321	0.0851509568647429	0.0541547013429868	0.0400137356498104	0.0927962093366453	0.0334914235405203	0.0311970389754293	0.0624820298979066	0.027914029739219	0.0502261678362414	0.0305614895807861	0.058232739791195
0.0106185053120246	0.0275738625417786	0.00701545343202825	0.0327088227996876	0.0235805216774279	0.0217339313315033	0.0215887321897544	0.0103106921143274	0.0190418883774693	0.0151536198285253	0.0329915042913445	0.0255062218903898	0.0206272557344888	0.00769791636855305	0.0142622688329836	0.016556246953263	0.0175877961084667	0.0132066904027589	0.00304153250399942	0.0161293224710954	0.00625227066362694	8.62231125461085E-4	0.0210619205344419	0.017789892530326	0.0128722835080901	0.0117244207888093	0.0150789508233406	0.0157643637221755	0.0158793196027037	0.0145886359753936	0.0387147565151391	0.0194314017224507	0.0107154654364917	0.0138572495179852	0.008468431545701	0.0116263643928076	0.0223279520871383	0.0311063760346919	0.0496662843497818	0.0648754934555809	0.0197121747665819	0.0276975249804689	6.39573824769878E-4	0.044354505284326	0.00108369963136161	0.0286921524387175	0.0077532658666155	0.0311521772784841	0.016991387011132	0.0442446654681194
0.0104298247691069	0.0356500456220462	0.0340119234605328	0.0442493100869177	0.0146831039282069	0.0384814478704128	0.0222527858088291	0.0118860314929653	0.0278865512838877	0.0160569792571642	0.0415307063581695	0.0464174035657597	0.0101142932121497	0.0286763939348099	0.0162821156705503	0.0273793715813432	0.0286674995328316	0.0364862327687995	0.028145641194497	0.026287915612589	0.0459268820065792	0.0102845874537438	0.0375022508360712	0.0134390907962757	0.0161871164211932	0.0374471879666862	0.0445834782784231	0.0139905916389564	0.0430919747718253	0.0358864438499582	0.0290072030147568	0.0439158549706279	0.0318109801794443	0.0408817640309527	0.0395621717597193	0.0341129695662211	0.0224593488416672	0.0573606526024914	0.0346478542438186	0.050648667197415	0.0175398887631594	0.0578298645228982	0.0158307865357657	0.0078278443172788	0.0705148326220385	0.0239682749266046	0.0131125522072256	0.0293897398932706	0.0227100488482577	0.027362334281236
0.0140584679046527	0.0694964524525634	0.0290429153288801	0.0448127220768655	0.0200208209695016	0.0355141173892075	0.0352625724648582	0.0585947205913587	0.0691962524908466	0.0510611682862545	0.0813998091453893	0.0392429331198844	0.0378173838240414	0.0593448706725326	0.0513542463200708	0.0501882042263568	0.0564096495605672	0.0684121148204359	0.0405886921359558	0.0463740180200355	0.0603485891814424	0.0667502698589212	0.0524833601546547	0.0832682042662156	0.0643881365152333	0.0577906904961413	0.0956141222513751	0.0823774938807463	0.0428631652191687	0.0607070815536547	0.0344684619407147	0.113189890312695	0.0629242947741117	0.0765658750819815	0.114104626160899	0.0748967933995876	0.0705859169226203	0.0522019720084759	0.10464551618119	0.0757957327405838	0.0843044111079604	0.0774458677096048	0.0955453055185429	0.106804753920736	0.0938314121384527	0.107366983587699	0.070383819859627	0.100948557387865	0.0766754417490535	0.0993516026443912
0.0280305734061144	0.0228079554527669	0.0114597706775401	0.0144933769633727	0.0171166904442097	0.0107597832897425	0.00664573823080333	0.023595840216161	0.0200121756104094	0.00100637076359061	0.033245028189012	0.0116148202696303	0.019403388037549	0.03543574055503	0.0275066096509039	0.024070276555125	0.0262611826850963	0.0382656480089558	0.0457375760190407	0.0455461224434979	0.0377498567855297	0.0239605277795943	0.0196126687277971	0.0612209371489526	0.028226873466612	0.0397988595945837	0.0450899117800434	0.00740984256382958	0.0521739653991682	0.0217936841103678	0.0673721573068193	0.0423026754257619	0.0677098060433561	0.0349566865865245	0.052600536848306	0.0472827183378843	0.062810293318539	0.0369226798784871	0.0294778081409934	0.0697927813810977	0.0495242094375125	0.0151118559706928	0.0378250350794986	0.0474150241096687	0.0317963889593992	0.0576246578494456	0.0209932837285192	0.00212546880363877	0.0187394495194869	0.0288551136949294
0.0217461756010964	0.0156255714572519	0.015999960659143	0.0168217445266038	0.00440075532491833	0.0250250184432056	0.054481010354688	0.0118111286463119	0.027355474503721	0.0328726890441914	0.0203878578647439	0.0161595138480569	0.0185546076990343	0.0109854041002454	0.0173735906614177	0.028808843924172	0.0545260357872821	0.00744171763276282	0.0263112387415758	0.0152524831434315	0.0492822756585289	0.0312484480707202	0.0391907998096926	0.0153810384053959	0.024861436729799	0.0141479617904376	0.0025936505474865	0.0156877120790796	0.00555393134968564	0.0334083973333562	0.0470829144895821	0.0355663458775841	0.0356080178547037	0.0328433648019216	0.0409924394910376	0.0500660725166734	0.00381387414992472	0.0331111018094234	0.0113146782370668	0.0530667257985256	0.0442541807720191	0.0224224112284295	0.0128319188547723	0.0277466136344492	0.0616747490016011	0.0430285960682961	0.012015818065367	0.067880933641477	0.0166044272300836	0.0175799181724831
0.0207241681217275	0.0239810438675572	0.0199524981351851	0.0309136066323854	0.0244114446439902	0.0245656527084871	0.0191804729265183	0.0280559740941212	0.0334920739752109	0.0152045601849532	0.0384495680743409	0.0181102995578455	0.0534155461433701	0.0517210835670116	0.0364484963502008	0.0142662144593162	0.0168819350447401	0.027771556344096	0.0332826103887255	0.0714986108417334	0.0325554470839079	0.0347742559404224	0.0583216116743913	0.0405410246124947	0.0318207808233818	0.0503751688171623	0.056184736970891	0.020717044999711	0.0252273886617303	0.0185010839778025	0.032641226777239	0.0188655431981202	0.0452242554895158	0.0653409736642055	0.0149827039119374	0.0307784509166915	0.0373482002125792	0.0304486042952464	0.0509952877788976	0.0330932615432885	0.0574269849166986	0.0433042111027969	0.0545576868917	0.0499372399660302	0.0738270052852803	0.0664982155753022	0.0643945243124763	0.045290865714104	0.0517649691056497	0.0433771117285349
0.0194592543674233	0.00343967175294301	0.0163878549702078	0.0228338372222914	0.0310905567348303	0.052572971478855	0.0235972006744903	0.0110912903457274	0.0154992632228832	0.0299164283748258	0.015890115108337	0.028663985283854	0.0108620609353527	0.0350569097377978	0.0181939193909733	0.0275912398716776	0.0286675960494863	0.022598108890759	0.0416298040895521	0.0275907154269783	0.0118806107983565	0.0269365769206284	0.0458802664934102	0.0176009534023808	0.0525198089609416	0.0701388600437397	0.0287065324175822	0.0105860275029741	0.0101818764962376	0.0473022996930093	0.0625004781159682	0.0203614876794796	0.0530635555980609	0.0542311527790328	0.0219125854305237	0.0491010422320024	0.0632615044513754	0.020962025174179	0.031964097337939	0.0296335464371648	0.0419518124309849	0.0339781162625667	0.0394684488907606	0.0642758707430878	0.0296352311265247	0.048430532633017	0.0692723785568796	0.0628417231620106	0.027350181367002	0.0675256991296299
0.0300169453054389	0.0203059116740914	0.0370081073484243	0.0217523903585284	0.029982515534913	0.0573864283966035	0.0164311050382681	0.0203375748541694	0.0188811574425987	0.0240617078902143	0.0360045228155717	0.0392092110547152	0.0297581323264028	0.00714967690737826	0.0284930518095219	0.0294057606664902	0.0299829264380997	0.082303694419388	0.0480495931942197	0.0273407166630376	0.0490399487139057	0.0393276978852628	0.064575107442043	0.0254648756172596	0.0265427027960078	0.0225537312086823	0.0620080870443525	0.0507252402536351	0.0183202510065191	0.0216683536993307	0.0265790601039559	0.0496488187674722	0.0140619926797352	0.0346962825220815	0.070429617884843	0.0341181954670305	0.0447226330969097	0.0430205161631541	0.0493656235907104	0.0484020842782374	0.00177036413390761	0.0329999763713628	0.0618864967145839	0.0357191549335927	0.0603955005666689	0.0258844097275179	0.0331850165676092	0.0262209192528656	0.0471081748993314	0.0535605247159398
0.0283813958026947	0.0372996316601451	0.0338480808192134	0.005540938308502	0.0195171519981605	0.0282593016889195	0.00882817336583039	0.0220791140050954	0.0183779003743765	0.0139609056877143	0.0334905300920126	0.033618582647229	0.00360086152619411	0.0162845383122158	0.0366928062552114	0.040153045281381	0.0255742838219815	0.034715126007909	0.0147329953782247	0.0278557873784609	0.0120634154968493	0.01159295618542	0.0324662402542476	0.0324888118538567	0.0192139289227373	0.0123150169868356	0.0123490759917787	0.0200873095762001	0.0464622234606244	0.0256467934465937	0.0290580271752215	0.0228535011781237	0.0194559916890012	0.0195861693396964	0.0355699341247408	0.0170537821619769	0.035528076004508	0.0136566906628125	0.0288978234349717	0.0341133119395889	0.0512780809732521	0.0437357973538976	0.0213335936987302	0.0397281689135091	0.0256076749762317	0.0160684366866732	0.0321836496091765	0.0245077207087355	0.0178813110999419	0.0290873837589564
0.0083407642475573	0.0238309234082882	0.0342311547506712	0.00864605952446084	0.0378817678936612	0.0214880497481053	0.00945337460490634	0.0434995309700427	0.0263547016119857	0.0299533195327434	0.0442068286125809	0.0162345963397401	0.012393330952594	0.0253163806889235	0.0458913470934827	0.0460431940757471	0.0368734880250689	0.0259702227056055	0.0161220032666352	0.0705398477463666	0.0180910935610316	0.0277967255225395	0.0291356619223418	0.0350069019532849	0.0486620396751954	0.0332579059205994	0.0109789335325431	0.041589307071299	0.0393042205955353	0.0384568772696476	0.0405332793224803	0.0588021365791933	0.0339104393874571	0.0589990208650731	0.0349135968511681	0.0523511700546998	0.0297429087004385	0.0552074732312683	0.0401064948902207	0.0362920078362165	0.0397116849673368	0.0780291415710512	0.0475979337885207	0.057798619032079	0.0497116997423594	0.068292435716238	0.0491634165618806	0.0656395920473769	0.0401767269758999	0.0276244924176827
0.0202918231655019	0.0150012556174325	0.0451955225424156	0.0144745040177928	0.0303601307199426	0.00231594482228078	0.0286789663107367	0.0351117757208632	0.00909331847265199	0.00105188406723498	0.0324634887864321	0.00895104810343247	0.0191906502247287	0.0131992385549143	0.0490693151323228	0.0328250826191676	0.0228013593358845	0.0174774411963566	0.00661008629551604	0.0261205709017586	0.029720380926149	0.0297539009313084	0.0231164502541718	0.043939076191256	0.0267012090193501	0.0377674858561713	0.0359146736238686	0.0163418701608999	0.0345845793098379	0.0391290508318861	0.0414107253348187	0.040696898490573	0.0467589452318217	0.0419802894208627	0.0486631166978544	0.0588015709159628	0.0265169421020893	0.0430414909270404	0.0446535591563875	0.0288266254434698	0.044389126191102	0.0387825645962848	0.0587650720400282	0.054520584677849	0.0494294878307079	0.0472307281487434	0.0404935412529072	0.037801432180619	0.0368277912559333	0.0253121353690956
0.0133019174454167	0.0352665163478518	0.028041540047312	0.00824873986168924	0.0182809493588013	0.0108682723786198	0.0386814164877167	0.011117275549949	0.0228405220528647	0.00701620132197032	0.0139980002450318	0.00737251717659905	0.00891864729371501	0.00354883836038977	0.0186478133976936	0.0114461639020529	0.00958349653395582	0.0190609623742874	0.0129642426016364	0.0247507216397823	0.017620301758922	0.00661054189450653	0.0348124992030233	0.0450758979748568	0.0472405535827566	0.0205586530945002	0.0101690834129548	0.0378840706428501	0.0162453851598538	0.0343970502978264	0.025160450197729	0.0165090733980288	0.0281495505294276	0.0490843143674995	0.0468407088188821	0.0351956642793683	0.0396473033908398	0.0384363732719582	0.0152135239621345	0.0283645618547667	0.00252447541232412	0.0377447368360754	0.0311819207154813	0.0118693477161665	0.0165675946418815	0.0391638894424749	0.0599958753906508	0.0331498719348987	0.0385491403424289	0.042835698969592
0.0210955405108781	0.0380034066369058	0.00781940094521575	0.0170627282181052	0.0205890376476067	0.0274723751533864	0.0307666993785765	0.0109714984879443	0.0260737554596007	0.0182942550513692	0.0189641698343376	0.021592610273201	0.0368191933964257	0.00660436331232557	0.0338725383220797	0.0292049448651183	0.0428765871682075	0.0387351962463992	0.0193928577008247	0.026434683998191	0.0527044059301497	0.0152015259656015	0.0165280288160917	0.0278358036224033	0.0526372834822239	0.0335936986572452	0.0102807605227039	0.0402870004706878	0.0234600841242908	0.0285648363928975	0.0541600910700656	0.0613679634870386	0.0453055918439713	0.0272760256291219	0.0804300657325387	0.0154714853418366	0.0535825823939702	0.0559060006312825	0.0331971973297403	0.031238442069424	0.0743679096275753	0.0308371836100656	0.0374249106832432	0.029056302597066	0.0291634251206652	0.0550055408824686	0.0297077924489737	0.0336944164541356	0.044414551210464	0.0274975585559395
0.0138776288006901	0.0164880330138448	0.0316030398689425	0.0321969583517055	0.0294279572170156	0.0242199713357159	0.0297086502062787	0.0267611330732333	0.02030165841676	0.0367513110803914	0.0223962942427032	0.0271328850610228	0.00957102132425636	0.017915798318981	0.0165901197208347	0.0171325230201544	0.038607749853646	0.0206524828090401	0.00959903470723827	0.00656061009377765	0.0289214260911698	0.0126551691962935	0.00410929227234569	0.0292717312330105	0.0149972700352185	0.0117921097310646	0.0151065496274476	0.010997719440942	0.0170610847059882	0.0191180912017609	0.0186131346829921	0.0330525579703674	0.0374685542525275	0.0340732680544847	0.037463812886918	0.0315641453552175	0.0240747786105065	0.032911042523827	0.0289645296059749	0.0141008001657043	0.0141483252599249	0.016142687294496	0.0194616999838732	0.0135926076518526	0.0229093758438763	0.0193669277760366	0.0363049012868841	0.0424815749543929	0.00997240281636783	0.0085081520867146
0.0309679764059727	0.0149170267954052	0.0122746856085967	0.0174435313550926	0.0250406845753607	0.0153550622773991	0.0188383376930116	0.0225560998702546	0.0122294840876306	0.0112243781111595	0.00977624342154925	0.018018216787777	0.0316648677872287	0.0396822711377512	0.0249882484250837	0.0420429313631402	0.0204570066953917	0.0437629124229193	0.0406113532118852	0.0323900156792803	0.0189111735289302	0.0228915129456046	0.0181327441224898	0.0228216472295572	0.0291552934164994	0.0283989078036148	0.0374543543692986	0.0242433981810162	0.0521069914566982	0.0279538696636816	0.0304811437500449	0.0424985070505036	0.0352076399632603	0.0243736654358633	0.0332333893122387	0.0169948640884548	0.0323084241913117	0.032132430336053	0.0360626285229436	0.0475630682631239	0.0758781345980019	0.06697652413527	0.0273227604045656	0.0440443570841912	0.0406253281644383	0.0422600606646845	0.0806487885415804	0.0598462127895575	0.0470408874125714	0.0330950531492872
0.0145610186218074	0.0487838512332704	0.0258132974853137	0.035984662901643	0.0105660822519363	0.0221028459381558	0.00189843439020233	0.0225845569725864	0.0361838093155939	0.0392507718059467	0.0404921726073176	0.0472860817136779	0.0399860652784654	0.0476072055129796	0.018394044213944	0.025223506800113	0.0883544170230131	0.0297536935576745	0.0573643310702576	0.0393190984973502	0.0364105445867348	0.0321199805670256	0.0729847442360981	0.0440611580795336	0.041051457543357	0.039698815161814	0.0494081334857821	0.0668211289738697	0.0885745128079206	0.0319587602375953	0.0706409226340391	0.0584331383853086	0.0766600964398405	0.0973721073262877	0.0607856436574328	0.0480736043363257	0.0647650866910498	0.06096394051118	0.0679077655324573	0.0656471095670914	0.0706525411389944	0.0674731612134553	0.0662355720371391	0.0721454974418397	0.046571858427209	0.0721044336430569	0.0923610058434381	0.0467625396815571	0.0646652064140369	0.0626383971795232
0.0279044927018321	0.0215835503886493	0.016304207375123	0.0263206500157707	0.0194530552384449	0.0197302648298623	0.0221841482706571	0.0220332173527268	0.0234388269429615	0.034735302631277	0.00972853522330921	0.0134557540870208	0.0210861880684952	0.0250547247326507	0.0203818089756749	0.0506619762834268	0.00617472576147354	0.0370679934254149	0.0474455434241963	0.00162218279709101	0.0223957538403544	0.0210248217375392	0.0253803099058305	0.0149005561631781	0.0338095650195695	0.0379954543522985	0.0315794017175199	0.0241499849704493	0.0171753064803182	0.0246823431286942	0.0490669955848636	0.0569764652749206	0.0202792732050658	0.0569436181811562	0.0375085731161624	0.016208842800706	0.0619944021602346	0.0344733178434714	0.0484731985635867	0.0473942157726551	0.0558059640623116	0.0349230850526578	0.0454837791490683	0.0692873369499565	0.0419816936968509	0.0254091556587503	0.0402466409008566	0.034455348221327	0.0182337029134374	0.0801090730653776
0.0302461370714376	0.0107044615393159	0.024581097152991	0.0171848349276273	0.0348032841579877	0.0283074040636077	0.0251137194831725	0.0262883776161908	0.0267447293059961	0.0121087968930443	0.021005195505118	0.0275435969050249	0.0176095628330506	0.0265408174572907	0.0280625991258849	0.0276075617697608	0.0262751488362236	4.66145185348953E-4	0.00767880022094526	0.0362538010567599	0.0171566095179154	0.0166408703683855	0.0484898266184207	0.0266169468105153	0.0561364814235287	0.0257707327762833	0.0492935482501148	0.0373091853799489	0.0517305347344119	0.0649762223491655	0.0513479164907263	0.0311545066564722	0.0652156153462804	0.053030580514539	0.0449228222260946	0.0227062268144423	0.0371836214559781	0.0136426384124186	0.0273725142997567	0.0522972722658496	0.0467071421118531	0.0523504096547456	0.0544190365829884	0.0432614183160793	0.080309656197745	0.042749443127911	0.0520790118926819	0.0308977639142026	0.0566639418046724	0.0423781267858338
0.0155945404364739	0.0187216114859055	0.0092458632164666	0.00260288703531175	0.0397418937458421	0.0213008141742841	0.0381667438794274	0.0102426502052284	0.0337923937769108	0.0201466902036377	0.0144057196190376	0.039168412066357	0.0442130768824349	0.0550829635141475	0.0165730620921416	0.0501316011754833	0.0481846096594753	0.0210611186913878	0.0576061573660911	0.0569515582956683	0.0467081840999234	0.00669475091871654	0.0710778464712726	0.0492231339791129	0.0304632221111829	0.061490713094682	0.0655219527974271	0.0569444734709612	0.0436488156732918	0.0405811176267402	0.0482883899100461	0.0601723656762546	0.0662304279216887	0.0161583371226764	0.0708232621091225	0.0368198286813301	0.0495300641491458	0.0466813612994097	0.0861076314373366	0.0322513014442786	0.0294426663295833	0.0479605263551788	0.0589090801975065	0.061577561828904	0.0524278441221657	0.071458545977345	0.0630396000928726	0.104509614027923	0.067117835256305	0.0583857096260832
0.0527013279676642	0.01258861683136	0.0545736951549746	0.0434378999090069	0.0315022207685442	0.0458143207526872	0.0441771779034243	0.0485480043851774	0.0607461796046797	0.0682106888736751	0.0420031217784774	0.0644507837952806	0.0558367374717775	0.037850449704882	0.0818118133161623	0.0739179920150703	0.0492677898661753	0.0629793059726677	0.062016396594483	0.0450166526367521	0.0574032851062524	0.0502944153010252	0.0304592124429524	0.0653235213036966	0.0664360404030132	0.0746268300854867	0.079157480861489	0.0785909175202326	0.073555985561205	0.0619002654820195	0.0244748654427047	0.106743199647933	0.089966630536644	0.0298789784039548	0.0758252706880048	0.056984914245265	0.0668278129947	0.0816318051538553	0.065941045057712	0.101115415221793	0.033273064428055	0.081397881161959	0.0748902095673613	0.0448784347649425	0.0533140753966727	0.0676090628402228	0.063040645114317	0.0998058772308249	0.0804112464844943	0.0842047146041705
0.0389755384239995	0.0510893394484221	0.0245751168890567	0.0480601056037208	0.0566199711536106	0.0382928360866951	0.0367862576901175	0.0136741197878182	0.0551208693897012	0.0308376984074545	0.058411663431141	0.0206898411394611	0.034952433135912	0.0262144784763115	0.0191394655385201	0.0277495666999108	0.039152336329988	0.0637490358183479	0.0371232682150925	0.0305682537820934	0.040958877047894	0.0597507937025643	0.0285555929876641	0.0410833306005794	0.0517484970133124	0.00764866608220139	0.037752013177579	0.0378129853769681	0.049914688599804	0.0183019011582568	0.0349593214932584	0.0472013689201669	0.0682922105266441	0.0594414298139774	0.064454665569867	0.0555270104832783	0.05041711432809	0.069301372244807	0.0345842186694755	0.0408625137880003	0.0542059574881774	0.0294731790472165	0.0732904612631917	0.0461648989246083	0.0745785693349009	0.0333679164145576	0.0471797195960563	0.0552588258377067	0.0503541622750424	0.0375743745208487
0.0369712838790282	0.038263129878984	0.0441406233089622	0.0404606093568053	0.0220804567394631	0.0434721096269551	0.0412607221526454	0.01027624065086	0.0633601130370243	0.0418445492380848	0.0564162488895362	0.0524448712969085	0.0441287547828681	0.0424494546331163	0.0476846098880656	0.0586405892313404	0.0700743396374372	0.0332242825765674	0.0657442767199169	0.0661904092080084	0.058366037300377	0.0609824468891705	0.0776745161612282	0.0751617553192486	0.0604359986227323	0.0781598444564701	0.0658755209830177	0.0503997333614693	0.0933548860234857	0.0667543761720608	0.0461994670518633	0.067005636308742	0.0701506680286724	0.0887703914274585	0.103767529772072	0.0548359450887144	0.0680187168975511	0.0882279115943634	0.0904937093905786	0.0764607225590394	0.0645888588834832	0.0622336316678796	0.0531418354624113	0.0800720817247341	0.0762840145030831	0.0668925882400442	0.0628043526766617	0.0609576795883587	0.0616930207886921	0.075395308644484
0.00556159948806115	0.0271781341773893	0.0200119836436352	0.0456098435764759	0.016298522467289	0.0152549968145615	0.0135279427723549	0.038124348286878	0.0181398156995772	0.0329955349950641	0.0285726473105679	0.0264612468823301	0.0277036948807357	0.0287243182449479	0.0476589966213222	0.0382473573113973	0.0729726870346385	0.0317537082860958	0.0445119960781102	0.0215612858786901	0.0274574999616476	0.0370432482562342	0.037941010017793	0.0348795112643784	0.0432199646115218	0.0490209387098309	0.0541382823387527	0.037472299237817	0.0444078051973581	0.0412107768887909	0.0443307611958705	0.0525298191572682	0.0557287895628328	0.0482428199395516	0.0798670076889325	0.0544998513719671	0.0631871012703336	0.0494378843961956	0.0456322443666641	0.0591455972747812	0.0539319938639255	0.0279386838585303	0.0812282085753915	0.0210059397151496	0.0418898704190502	0.0446079979682201	0.0305524071529205	0.0509071829970595	0.053171260047725	0.0627876912390167
0.0318662108966099	0.0421065391908822	0.037183738612856	0.0295268278337735	0.0439755096464415	0.0175412303483707	0.0379877480456226	0.0187389190237368	0.0422353659771816	0.074233499653461	0.0410404643345363	0.0384532973427169	0.0612151644362223	0.0833260246244935	0.0762153976833472	0.0364501742954878	0.0704798699734634	0.0757017418678117	0.039976137448139	0.0483995892119045	0.0624016709374525	0.0719659585046577	0.047942584734765	0.0606470006405263	0.0775175254874076	0.0866839487495078	0.079399640879501	0.0724905111371744	0.0567182507443636	0.0810463989022301	0.0750347376087562	0.0576366145682317	0.0918336419672105	0.0716235901910528	0.0690961715078072	0.0776957234769932	0.0577249405614222	0.0818874100367293	0.0514728392641605	0.0900729581021546	0.0482026699426712	0.0654810769536162	0.0817281004438161	0.0734631020076909	0.0902892817032581	0.0744474535563634	0.0917694676475842	0.0638060163264567	0.0932243920661534	0.11297844655838
0.036486278900843	0.0616062763388934	0.0611120089915596	0.0327736702560287	0.043188769020651	0.0737821318707565	0.0472241254257531	0.0373100865959179	0.0544951388881256	0.0594528240064171	0.020111035638425	0.0609786334018316	0.0478067027007396	0.0348708857518204	0.0598825493685381	0.0633101876035524	0.0397834245420343	0.048683971895005	0.0433978337725989	0.0389844161530139	0.0661627911294105	0.0586955982679996	0.0629705469872043	0.0420075745876241	0.0455411049775617	0.0537576591838782	0.0528498143199198	0.0529782405253176	0.0707268436564336	0.0470469299202615	0.0757665137285595	0.0321587678245695	0.053660655210738	0.0381910810351213	0.0897636891052262	0.041379240553414	0.04741904625642	0.049240242837799	0.056280844862071	0.0505324267222266	0.0545576945909713	0.0519735192094686	0.045190054459924	0.0580740406346907	0.0730530133410395	0.0647173043913496	0.0569774339612772	0.0322180686032683	0.0545574602339387	0.0469515740436729
0.0112437370711323	0.0300088676815258	0.0138872241194216	0.0348876053427589	0.013287336817083	0.0102367175358353	0.00918395227143456	0.0343922476627274	0.0205443610550462	0.0316160413871914	0.0361595834225244	0.0602254233653073	0.051495741821539	0.0225513355009471	0.0243484405121995	0.00413711433267199	0.0159377389101763	0.0491446240461569	0.0352695085870606	0.0345870365712295	0.0460824925014132	0.0342855435700768	0.0246035366044007	0.0600654795631051	0.0348645987366943	0.0498860471998995	0.0413236206719039	0.0669817000653083	0.0658030751812262	0.0507605807735925	0.0341593365467789	0.0198746021861521	0.0226647205949798	0.0333531435609473	0.0417590693197346	0.043702308876914	0.03498236631348	0.0459203597305607	0.0767019881776737	0.0880169657823659	0.0435122262495416	0.0516540671575107	0.0533873947536729	0.0580720310124633	0.0494882712407384	0.0495785850377328	0.0516170281459617	0.0270689715009174	0.0385970967625662	0.0681058678924249
0.0186955669173209	0.0388580840987832	0.0540230603339213	0.04051920603206	0.0360234577024874	0.0295044572287881	0.00676045500248711	0.0203967202199727	0.0249414793972471	0.00949555038596763	0.0642636544605503	0.0453311515258189	0.0479356012645132	0.0187502708323384	0.031108016722602	0.0413746060435927	0.0438154349031994	0.0435316556389773	0.0568894229015491	0.0242056092179762	0.0596981134652185	0.0344312345434345	0.0416624637578768	0.0377432237554187	0.0727244956675768	0.0632353140728726	0.0552602348937292	0.0734646457270387	0.0774454028606184	0.0684285642230063	0.0471248890178852	0.0442821426960643	0.0847414360029695	0.0835753084956676	0.0639962105353661	0.0585069674860644	0.0365783618027024	0.0579534413624032	0.0613393737485366	0.0811589599185948	0.0748127401870635	0.0545325043926244	0.0383666208701431	0.076623861555214	0.0767921202921906	0.0603789970024892	0.0822291098993793	0.0766694763520716	0.0639195865583664	0.0945568950921574
0.0148821096444837	0.0166755031593113	0.00244825968943697	0.00891153511245201	0.0221947238695371	0.0230860263524951	0.016711543126722	0.0147261605809398	0.0340611261346788	0.0314765242657095	0.0238688641452446	0.0077390577313653	0.035163879811477	0.013250679868071	0.0408586578483985	0.0132961299471463	0.0264788555562545	0.00726602609716095	0.0337480108313749	0.024615916519956	0.0274710995676056	0.0268184278074685	0.00272936888903797	0.0235419195004656	0.0153222631464925	0.0588217515460812	0.0135466176535113	0.0341517925300097	0.0343184228028917	0.0286142568318375	0.029803849530808	0.039362503774426	0.050354399611173	0.0341608542328613	0.0301283760395827	0.0377291210710696	0.0434437187421669	0.0216852585644235	0.0419895176838803	0.0330875350165618	0.0185079748068946	0.0370199965438029	0.0586283889341418	0.0518907195813242	0.0623811339489225	0.0414485568728526	0.0725693058362508	0.0670274928124081	0.0426055467320733	0.0448962096768327
0.0398753915815206	0.00108400030652934	0.0138923925609351	0.0436174886954591	0.0423549507997884	0.0328851536721497	0.0222032969806288	0.0334761614854825	0.0272073375425969	0.0351804238619179	0.0115340853988797	0.0126920312143496	0.0126654899140389	0.0322015251804041	0.0419268038116585	0.0410136103830643	0.0197806337426004	0.0310723926289737	0.053372674474938	0.0417853506379185	0.0507462547258514	0.0703978121364805	0.0427433787745958	0.0429644588643928	0.0633443674369995	0.0471216009375056	0.0482446824117403	0.029359403034736	0.0785888511335245	0.025893191794549	0.046207091080266	0.0416246693902991	0.0445296210120522	0.0474992354892424	0.0376370638530226	0.0460018009715707	0.0649796110050237	0.0737930416278208	0.0497636216648956	0.0607338386671839	0.0637991339569692	0.061649743735761	0.0483870545133777	0.0784025542480352	0.0764602705077053	0.0525221541841638	0.0706114125057983	0.0644363898099499	0.0840213292515694	0.0355087012625821
0.0220902440538193	0.026109165942646	0.0234001048188895	0.0308404340062928	0.0457064800967051	0.0264373030924052	0.0341113130606314	0.00837180003812806	0.0446766971412851	0.0448874516122647	0.0358941799663859	0.0420452435816859	0.039025324936924	0.0602383804206537	0.0353251694890683	0.0212047324201085	0.019898179552444	0.0524717060474548	0.00727075703727542	0.0304546629871104	0.0421217563512076	0.058173579119982	0.0748192186068326	0.0262160344138182	0.0488292003131425	0.037739633488423	0.0178027045802823	0.0422786789045661	0.0415692955278304	0.0548810158825773	0.0220269452861502	0.0701391336466234	0.0462024538174381	0.0565938635406101	0.0791670328004966	0.0672258339976709	0.0676767932966523	0.0794077741044666	0.0473143279351311	0.0887487985191214	0.0769562251312394	0.039131429020966	0.0734376835074153	0.0630207742729943	0.0453223546007012	0.0388128886789492	0.0553319747516895	0.0915293266209625	0.0637781552586432	0.0525643253874955
0.0228225533409235	0.0157351181636935	0.0165669363100752	0.0101727680235624	0.0163675709264674	0.0301883377227498	0.0446961551927154	0.0361421513733784	0.0292043436050359	0.0240657771495625	0.0399894075291508	0.0299647628300709	0.034952431881912	0.0391993710315441	0.0324021158273425	0.0212754865521394	0.0439602942688802	0.0077239531722548	0.0387037514465523	0.0506092620895622	0.0752537815837457	0.0478394986076673	0.0412521363815093	0.0611812424635149	0.0423551919026948	0.0326227456781446	0.0455133633712211	0.0534870647685679	0.017177046593709	0.0395910428365167	0.0281515036729657	0.024074847839029	0.0557049851948937	0.0423838329417518	0.0512363389930321	0.0770374860302762	0.0639978182798586	0.0670421268873035	0.0462738270555629	0.0216603237951444	0.0354570111613089	0.0284724401493251	0.0745525093206172	0.0477485147826707	0.0275590433457332	0.0489002912575886	0.0434021077911477	0.0684978092469628	0.0624344010865364	0.045019908836162
0.0203138202058845	0.0358182860981664	0.00399805562877609	0.0219068563301296	0.0248490680336053	0.0131522421839855	0.0275313654674407	0.0111786270986573	0.0402543595274661	0.0218836606779974	0.0261563040526777	0.00929960703292833	0.0184071042527042	0.0189659958726302	0.0523816696845385	0.0175909705717453	0.0181117932952455	0.0280896333944305	0.0326379004078155	0.0214792970487171	0.0429323731638026	0.0286763101990563	0.0329232937240763	0.0195761126242393	0.0183608369569418	0.0448484385919075	0.0448094394376899	0.0364187988105552	0.0235010915425632	0.0289341228785477	0.0153880101148577	0.0308424598962469	0.0359658349032143	0.0251295668210517	0.0649459975601954	0.00824678277326165	0.0294449692443599	0.0496185070510289	0.0449559870940601	0.022566409558881	0.0295654501431012	0.0435008185620522	0.0289872836062333	0.0265439490794943	0.0483525685720387	0.0118016775792268	0.0593363658693924	0.0271273734079786	0.0494830230103952	0.026433637424352
0.0359341414893781	0.0462834858040976	0.00634818068471984	0.0167221812921229	0.0144732056798798	0.0299982187649592	0.0249348375239511	0.0227193138458734	0.00654089087283934	0.0241089800823594	0.0330586712116786	0.0162994581186043	0.00886554765643872	0.00273753904506804	0.0175304653596896	0.0401457249573183	0.00698011777044034	0.0237890379791841	0.00714618193620194	0.0141305778485607	0.0144754759351517	0.0156617472397105	0.0294986079988938	0.0134103150499011	0.00393292212361074	0.0052376622582028	0.0357936289418466	0.0168479709600085	0.0161571147756938	0.0161380825436969	0.018649641085104	0.0272621131625261	0.0351880316476261	0.011934382514642	0.0109384686161013	0.00641913824439543	0.0278741731276722	0.0265782905714078	0.0295453414051166	0.0328140527200908	0.0460614950144315	0.0209688662187945	0.0335865897691102	0.00511035625815784	0.0191154809656495	0.0476881349360474	0.0236708195934505	0.0102435762650249	0.00923200058707212	0.038142495726988
0.0136385914851544	0.00468835796828085	0.0252046229212758	0.0298504233237688	0.012452131087586	0.024963323368464	0.0111468162109918	0.0457396098728447	0.0415472942017805	0.0360719520494262	0.0390416648022805	0.0102288348261632	0.0318153401245163	0.0131183331844159	0.0303036539879401	0.0143707112760411	0.00932264616957659	0.0309729393621093	0.0260143686347757	0.0502166581179921	0.0178447779547431	0.0239051679019956	0.0452251321923219	0.0289836769851463	0.0561222129819885	0.0661455346235836	0.0453374349153428	0.0681874433007016	0.0449386823525846	0.0740486455677519	0.0425429242461472	0.0582184662890324	0.0385779979982904	0.0468147195510664	0.0451279712399198	0.0289737108698109	0.0363640707790217	0.0508062905577412	0.0605698124744943	0.0615578089702882	0.0748030417591858	0.0196369941274476	0.0542429773548171	0.0531113337428208	0.0601211885881176	0.055068681076316	0.0787497450300437	0.0744817103149579	0.0610024898810751	0.0657823221911556
0.0157725274843758	0.0107378635321101	0.0107146262711002	0.0143609333555622	0.01797672508738	0.0360918943498024	0.025443471360577	0.0166969732012295	0.015847157700707	0.0324566298365747	0.0218865341788621	0.0275690484200879	0.0334681845096892	0.0105911881010631	0.0376552930645945	0.0457562739543687	0.0408580402836859	0.0279408139513915	0.0165272494980099	0.00340329122875196	0.027076630090314	0.0180759234821919	0.00952568794252998	0.0521548758197755	0.0395537396451208	0.0547625656442474	0.0353682510025602	0.0509205096822284	0.0677013747011817	0.0325106542200015	0.0298305735807879	0.0261414199549757	0.0411976313773595	0.0459764400427871	0.0505613401259352	0.0398264839266769	0.0456372395283556	0.0342599734396648	0.0538864602742192	0.0569304369384295	0.0615799159740942	0.0564551394867722	0.0278227575161665	0.0334943851071586	0.0561674400970402	0.066461936544769	0.0317380355686852	0.0372041600285412	0.0500029323994903	0.0481274084916328
0.0217774590556497	0.00116476813654513	0.00966498794899383	0.0408338224741219	0.0169599199485038	0.00239129593621462	0.0464987495990376	0.036441092717066	0.0418675512326014	0.0215641785604988	0.0129414479809712	0.018297564762048	0.0293129631198895	0.0111081419697115	0.0229532110319493	0.0390905631224801	0.0324774231401388	0.0288595458655364	0.0347391428052982	0.0402685774864981	0.0579606843713314	0.0369583362926756	0.0321319750200485	0.0803823753990513	0.028197393743864	0.0624379244284411	0.0467313720900778	0.0317535806015715	0.0506484168933976	0.0333564852721251	0.0388688486034927	0.0712913796728504	0.055412774951003	0.0719535473190308	0.0844780552420891	0.0659811451806242	0.0770629698621517	0.0603655018527445	0.0602158507665615	0.0643515140512016	0.0473812233127354	0.0813584047781137	0.093365698899847	0.0448894813042989	0.0479643495765689	0.0730673607468684	0.0735491589696879	0.0965784961522849	0.06162204993983	0.0574950727749239
0.0497177330744895	0.0224026587631027	0.0159044435253611	0.0335877440887763	0.0338348468792363	0.013087235267018	0.019537289881025	0.0416899565696776	0.0273795127678872	0.0146035870537847	0.00855055921328062	0.0377564187936252	0.0249374635765649	0.030296293084366	0.0224634757109847	0.0180180200179765	0.0392744986346115	0.00897092007606383	0.0117403431578818	0.0214738152553916	0.021327335232893	0.0221048414297038	0.0233374192004557	0.0360516014908409	0.0238339862910218	0.025227375496815	0.00450507154689301	0.0185042762303664	0.00735551706486777	0.0344885760000975	0.00600130415937145	0.0459435432076902	0.0461820724165931	0.0295348443685505	0.0215158100086843	0.0438703432402687	0.0298219631318738	0.0390972642245666	0.0180041760178521	0.0252221033586637	0.017296566237106	0.0450512506326406	0.0258582565556922	0.0230559705779935	0.0425935733104233	0.0370105991889989	0.0440022334520113	0.0596518317072745	0.0407697175706578	0.0285350337134484
0.0219059152241147	0.0360721470787227	0.0286061089712425	0.0536333464046362	0.018462728913306	0.0371633072155991	0.0360213528067242	0.0395541576186426	0.0222207919749274	0.0441209652383671	0.0564948118590238	0.0389137339663666	0.0582697926284563	0.0446406789694982	0.0423804308162152	0.0347116043596195	0.050151043447731	0.0273231948696524	0.0303148362841184	0.0288884886295303	0.0405374113342095	0.0240178910802649	0.0364947562275596	0.0510222032434165	0.0553301400683904	0.0571217017453481	0.0515574027831581	0.0706776800688152	0.0494156365700777	0.0480624033088588	0.0518036898079094	0.0425142497491864	0.0792618587383648	0.0776624479549621	0.0872690878713992	0.0658080817271344	0.0550666210541604	0.0675210518530288	0.0610772183400816	0.0585426135366342	0.0393635097353031	0.0456298013150715	0.0604608023451203	0.0741947944801725	0.0582210102269241	0.0738254742963227	0.0456295754280598	0.0594387398073252	0.0339608170890867	0.0305070434677797
0.00625615588581459	0.0366767284844709	0.0174816677775771	0.0246346261723238	0.0604920088560679	0.0496852076728074	0.015849134384235	0.0561533856763775	0.00875007697289161	0.0759503662129611	0.0413958253680279	0.0447431700105223	0.0449982956757664	0.0414362590045687	0.0584934542089942	0.074437124219611	0.055024280454569	0.0275227061498774	0.0409895955801335	0.0497654561075529	0.0692617078881174	0.0573787094971735	0.0592903878895677	0.0781160403359443	0.0785463019239035	0.0565302327925198	0.0822169502704621	0.0486694489248779	0.051849241152256	0.0913772617234222	0.0845068038092135	0.0815764685330972	0.0479859690360057	0.0727660629877115	0.112214805671018	0.0603395356895203	0.0670772800577908	0.0629311868656178	0.0747787765759089	0.072085502745158	0.0799000195747066	0.0547177410514734	0.0534274163274945	0.0635378116373691	0.0734744809092719	0.06342562974253	0.0967328658912585	0.0728470352390552	0.0598093172466231	0.0693683029717232
0.0138219935971082	0.0183079565779997	0.0157093665494648	0.0251638452570747	0.00559679497785733	0.0218099471889159	0.0483379905074777	0.0183190260216029	0.045959927219336	0.0433390146502306	0.0603050648497023	0.0553535591920211	0.0387209380999315	0.0527908922163094	0.0548103174610431	0.038288249559007	0.0307111975261569	0.0434613611174535	0.0641575793498088	0.0307646837686494	0.0660613315091136	0.0302013209267013	0.058435714102884	0.0655698541446426	0.0798905059104494	0.072131668279626	0.0849059615821316	0.058698402552193	0.0623263118379104	0.088238563683618	0.103601513149471	0.0632606259412195	0.0709550922482559	0.0594989782300161	0.0826428224199979	0.0862979729588158	0.0474481219018016	0.0694908819903576	0.0443437647067206	0.0424637297996255	0.089623215450309	0.064115015679839	0.0509244234989994	0.0722030763805125	0.0579408416089696	0.0774397717087389	0.0546453021641861	0.0768696715200534	0.0715235307391526	0.0745717575697237
0.0114084030477025	0.015427973179803	0.064970114101105	0.0237462130917437	0.0238848083588328	0.0195533424130096	0.0338663419091124	0.0349612028007688	0.03356762549876	0.0523510466692119	0.00554664463727937	0.0046716791963688	0.0122727683698426	0.030924577853683	0.0124470501499273	0.0281904996504525	0.0446895135594164	0.0305791053211846	0.0291877114268214	0.0465340391704621	0.0213743057060949	0.0442621497322908	0.0346778587080027	0.0105760605739937	0.0449879462773419	0.0259200848068057	0.0445208901771584	0.0189787278556761	0.0147436524551488	0.0111633541821017	0.0390668650248596	0.023647935198797	0.0511973106388656	0.0416346788048869	0.0403565843067336	0.0255096559333461	0.0269384264431035	0.0233823872108543	0.0282366567300893	0.0630550837380175	0.0549666364682087	0.029333082576717	0.0340104764414687	0.0376922523844158	0.049718552002135	0.0519050183144347	0.0222178254328401	0.0638804750728742	0.0451405401369634	0.02888874278
0.0489541863657522	0.044274476505291	0.060855419232296	0.0343136516148698	0.0377730558398262	0.0503328076199587	0.0551013325433469	0.0331655531955916	0.0379348530215798	0.0223545281231029	0.0338209091948038	0.0410320005177954	0.0290346362515979	0.0312597713314401	0.0361193695353753	0.0106305177800415	0.0226774455580809	0.0120492737469842	0.0300654212391528	0.0099931352654114	0.0275628413732021	0.0290821744241495	0.00920905460385012	0.0181386188590449	0.0315297096248439	0.0191047549149655	0.0274537303990642	0.028859105664498	0.0145851626145725	0.0260173819452968	0.0154739382865577	0.0300982988433093	0.0111571768762162	0.0205823297652355	0.0391354668014316	0.00875672567953113	0.00352211520304382	0.0287066331100706	0.0227429327062238	0.02845677372965	0.0126526599591683	0.0136412901107573	0.0195759830531631	8.33887249964766E-4	0.0130150205841955	0.0223541912645325	0.0301974107151524	0.0141283058848588	0.0321458754970681	0.00894523962392517
0.00494790747215517	0.0283124137466677	0.0142712032336946	0.0145514596705931	0.0221768375284214	0.0190118572259998	0.0224738202239255	0.0256238415004932	0.0132102446279253	0.0400136565534149	0.0137246677051289	0.0259599084215802	0.00359573284834548	0.0147825007813877	0.0285673058037275	0.0733759783096137	0.0244308615198441	0.0537134102139512	0.0428045745411738	0.0145616534264278	0.0649184712936503	0.0484312859302538	0.0221532114291775	0.0432971110242935	0.0632175378128902	0.0244375869541184	0.0493581796225616	0.069089657414786	0.0634620814373434	0.0433918444518656	0.0626075928248573	0.082617165698313	0.0576955502170746	0.0388028185536505	0.0589009245779937	0.0333654029365464	0.0625196215258418	0.0587326186900227	0.0615960860866874	0.0807336002870081	0.0415851163225246	0.047025791524439	0.078373122278085	0.0607189252771696	0.0633167667049108	0.0680211000177697	0.0407005141583568	0.0572357129550502	0.0375576921224614	0.0872145389842428
0.0330756962227343	0.0642303771380303	0.0543222282171755	0.0488757119677299	0.0518935130627952	0.0473678086422098	0.0362688217253401	0.0385554080214607	0.0229224049658364	0.0214804337207702	0.0545531619967771	0.0535410954745848	0.0492794928042173	0.0256223589665718	0.054780840033498	0.0367582637735463	0.0239910300779375	0.0342719142433932	0.0385092769125181	0.019535424300378	0.0559535334148658	0.0178729793017004	0.0366774388793015	0.0581106130238849	0.0216995444804099	0.0404363410553406	0.00453362400867662	0.0376410178543806	0.0468950106756326	0.033654783586283	0.0202567037620167	0.0278657379265403	0.0464934569756412	0.0227980590986852	0.0475630466376766	0.0313001215813389	0.0484094515295061	0.0324991461682143	0.0372871944643886	0.0393998855420482	0.0216423784476164	0.0451967673695485	0.033073723435177	0.0440904611024618	0.0387106998049712	0.0409066661702882	0.0427769803114371	0.0203882821417968	0.0154860555719515	0.0399109866859954
0.0371915399468979	0.018328976229232	0.0269974721403967	0.0287740054560146	0.0182494587473171	0.0402932566550012	0.0262706386495894	0.0397054256454014	0.0353435677457186	0.0101792697521609	0.0127346931173241	0.0194389424513299	0.0158172026806811	0.0151131015207156	0.0186396198204711	0.0339841085388995	0.0272984572890557	0.0373679830581748	0.0517576019697397	0.0179858403456747	0.0456021646138207	0.0323585896691435	0.0350635689365306	0.0217651961642004	0.0107283977187246	0.0493443338897436	0.0579974678903631	0.022167187222011	0.0380582567233527	0.043521377105171	0.0469491770348853	0.0658476194683847	0.0342706133427723	0.0315130431743064	0.0508198967602031	0.0277268878132207	0.0636254607678569	0.0617735517223682	0.0313357615031897	0.041315094775992	0.0456449514354147	0.0434766635121706	0.0639985560512876	0.0705123480417664	0.031401834801102	0.041746102356044	0.0779991682743476	0.0461729525013617	0.045282247382408	0.0680346260576811
0.0259575227414963	0.0178749433460088	0.00670143156709967	0.00979470036026551	0.0104776560353807	0.019587129475842	0.0237152473957902	0.0123805711591963	0.0478243642539686	0.00772713712929938	0.033990475953021	0.0128399840347957	0.0168716027286848	0.026807725216646	0.0521613069436714	0.02559562460493	0.0239754542012487	0.0279328506832683	0.0452887832216806	0.0565011240547912	0.0171420343673235	0.0471690190879225	0.0400218787136486	0.0585438073135836	0.0443501875795517	0.0197322521770071	0.0260695186476012	0.0398794204511964	0.0391042428182396	0.052167945794063	0.0237716541116937	0.0504348843730746	0.0456100701922119	0.0671054436392143	0.0631970068095153	0.0558697742304743	0.0756549407605194	0.108790674543097	0.0740760253711763	0.0431920548301588	0.0731266530818415	0.0381870235339402	0.0644942401207999	0.0599822520240644	0.0717871568264812	0.0726172962018065	0.0409519550314365	0.0437212633553009	0.0460472670449246	0.0593018900182707
0.0485092639276543	0.0359350104138082	0.0502722574068601	0.0663914116977015	0.0371953365605104	0.027634079543341	0.0450382695632259	0.0159447618905434	0.0364679338407004	0.0129414446145149	0.0270503040200161	0.0259727504000327	0.0155005159580294	0.0116823136715993	0.0158865312789564	0.0141399706837342	0.00343101091382933	0.0121071887560907	0.0229823719644291	0.0147495971384823	0.0173467524513934	0.0209752318890948	0.00606547949690253	0.00421874228053101	0.0185503370816084	0.00993908595698664	0.0120746940014406	0.00756039593846843	0.0184858298384756	0.0183834863147535	0.0293338708119897	0.0167762341822809	0.0069835777443884	0.0210115946637943	0.0218445282980088	0.0406457516184316	0.0218806490194075	0.0346255524537139	0.0563287273628038	0.020923344097649	0.0388978597007702	0.0260097574819163	0.0228602385480554	0.014051400275542	0.0105473989722756	0.0165475446168285	0.0200661510375507	0.00160114092170684	0.0206727518773965	0.0314984297946187
0.058794139083907	0.00521085806128904	0.0365862436906988	0.0444820124489806	0.0393824180639404	0.0486779426886593	0.0137570896001944	0.0328380549041901	0.0348987901369673	0.0479565852150018	0.0231416996111764	0.0395231702999191	0.0383649335987566	0.043156824227992	0.0604706302409203	0.0532806553373671	0.0555223168472145	0.031680935135322	0.0528610594609123	0.0667490389275569	0.0194492947224893	0.0317036939271892	0.0439569457361007	0.0317013460879077	0.0311265981922407	0.0305554702733782	0.0517382959994094	0.0476835930659394	0.0444547111228878	0.0520086899621707	0.054526871025179	0.0295904099736972	0.0344251099770339	0.053258876652131	0.0543566900488477	0.0412336521225091	0.0835791618208612	0.0507007590748896	0.0937054250951416	0.0535293742559961	0.0401200862699859	0.0680696483017637	0.0327282552740365	0.0401199522300937	0.0451014533044943	0.0610370554384998	0.0383726323179946	0.0931706421490128	0.0386315729884107	0.0686738084736037
0.0198773895048812	0.00942159745485876	0.00636474023571275	0.0148084104825984	0.033666081414789	0.00279914184766153	0.0331040346041491	0.0454552684313326	0.010676289506017	0.035616319499478	0.0386045733516443	0.0683187062114663	0.0343041881464173	0.0143538730875559	0.021460102556782	0.00582368567036246	0.0420113935921356	0.0305753631798708	0.0429665192065869	0.0282166099216933	0.0722575831558854	0.0239597099485783	0.0579690517729538	0.0428814982224875	0.0350869104447599	0.0419317335816801	0.0635770265986111	0.0849458226207411	0.0301210086230541	0.0534891744706618	0.0390502423612149	0.0493719048728019	0.0670131735784092	0.0195651042139417	0.0723749686471918	0.0370637641849678	0.0664941885440525	0.044397812685272	0.0336065595630154	0.0445034071905242	0.0654410606973214	0.0741343165511175	0.0664905080243759	0.0728473028212329	0.0505737305805134	0.0662201669161002	0.0752277524894164	0.0633997684452081	0.0454090346037669	0.0724307687738919
0.0134035439336489	0.025671212645218	0.0161631007385998	0.0278050538407841	0.00874493044840409	0.0219812121919106	0.0271010213057408	0.0291747809974524	0.0267985291090653	0.0147826527269041	0.0301773385649952	0.00646369819499743	0.0279675087690162	0.059967189521164	0.0337618085975085	0.0231350173188545	0.0492426542450041	0.030709540853135	0.017512547861223	0.0549566163003701	0.0399102721960149	0.0438571407228526	0.00841737011376315	0.0288420748528482	0.0398165920643957	0.0718600897975281	0.0526667331824654	0.0526806072465077	0.0764518328775786	0.0136938138863476	0.0541333200446508	0.0497769880771125	0.0462941371627855	0.0310750970510118	0.0407498185663654	0.0252519636986592	0.055917990386981	0.0459935938692912	0.059431253563933	0.0493571220283947	0.0580841384120872	0.0607103186784998	0.0474482736716364	0.0589315665828255	0.0650847312479634	0.0360194861901399	0.0119738603399414	0.0516003238562318	0.09131365416617	0.0512050161544433
0.0280187362126203	0.0114093751354945	0.0197639852159755	0.0185924857137205	0.0324518721216589	0.0287732505198735	0.0103477455552415	0.0101303386509781	0.0181273915057331	0.0147152330170991	0.0367420526665866	0.0100114778176431	0.0252307443905803	0.014486805801596	0.0276915352808753	0.0394701959360858	0.0365441071305043	0.0126251684439797	0.0641228356447756	0.0105721552731874	0.0340591303733859	0.0280819558580559	0.0590669694888126	0.0589361965313575	0.0253609064819607	0.058085018577117	0.0646846125436666	0.0508152423453586	0.0554172520659857	0.0649385196200811	0.035595356367709	0.0450157654028864	0.0552053592886424	0.0456205850083111	0.0530888550813081	0.0303629628118634	0.069807431637398	0.0718216782506761	0.052433976914726	0.0568103565908233	0.0450560355686172	0.0331216034853991	0.0579589378694374	0.0446887031301471	0.0612890754571498	0.0335673800525525	0.039052840507981	0.0464036225812985	0.0470569880744322	0.0508839400666969
0.0173125324755946	0.0574786760247529	0.0191058471610451	0.0102955348727656	0.0141315353037961	0.0303302888328751	0.00996338503926216	0.0178842832768579	0.0215649206377025	0.010028918430392	0.0213470831063028	0.0109307006688529	0.0191922448678936	0.0105086601017755	0.0132992046783529	0.0126134774192552	0.0174295787155169	0.008180628586046	0.0234758741426619	0.00681927780115497	0.0339261411039113	0.0288827499500354	0.0236114203346796	0.0213520289719951	0.0267024235964903	0.0444321815879234	0.0346141386506971	0.0350358881923625	0.0266799792530706	0.0441618312211249	0.0342630033054109	0.035660629077327	0.016447386436349	0.0643884905486307	0.0251070093986756	0.0490390104931179	0.0312943857940391	0.0450617405079811	0.043095554482157	0.0393116678311285	0.0172138424001535	0.0579911854747357	0.0371911307670816	0.0394595901873626	0.014894692850207	0.0396005513644195	0.0311742911797301	0.0317313881942297	0.0586852973203749	0.0335941903033237
0.0268659979457027	0.0421448422473095	0.00222047915957869	0.021227010007163	0.00498596720165633	0.00717857282088947	0.013213281806502	0.0336417347490242	0.0237883063325933	0.0349253982721392	0.0258558294363438	0.0323182352106129	0.055547964048297	0.0141467272975732	0.0257119952932479	0.0396528052492267	0.069711303288715	0.0482463936337805	0.0375492866026081	0.0338665038849672	0.0562085399834629	0.0127101488024094	0.0376645706684943	0.0597231986940372	0.0326750781851628	0.0423953604657927	0.0802479755883885	0.057849289844362	0.0476700764967815	0.0332679273761336	0.0681486918626675	0.0630262099239269	0.0727835881760466	0.0681517537875153	0.0400605662874935	0.0376482895399536	0.0708671651114118	0.0567750741676671	0.0808735783158492	0.062022625426295	0.0794036225662905	0.0726673875132612	0.0593688140348264	0.0492653719727437	0.0800652128742746	0.0633384087244738	0.060055666572724	0.074983749615236	0.0537898019456709	0.0717831175538155
0.0035883955998219	0.0202577566564615	0.00796021046029023	0.0157264445204563	0.0157729145803938	0.018593530809303	0.0260945953974317	0.0216843374881677	0.0281550648867038	0.0119402508216651	0.0378489317980323	0.0256977477677811	0.0283036085601907	0.0470604604707795	0.0301749963976154	0.0170243590732867	0.0255006940417707	0.0222489615630593	0.0268703733760466	0.0536426740033849	0.0308917843907033	0.0382702860628621	0.0503994146847461	0.0544059504136496	0.0351456987492879	0.00363733821906789	0.0609474296358239	0.0585146524645853	0.0549428645410921	0.0665533624239714	0.0417213612573842	0.0647202819371563	0.0608851072341055	0.0199095013480615	0.0249750338745822	0.0485470629445469	0.0703350749443772	0.0630342409182586	0.0660034863756309	0.0553632370311503	0.0249675036801847	0.0548708032651817	0.0313820380794381	0.0636986985435849	0.0480966170815518	0.0360143955153484	0.0827190163142436	0.0633796873507917	0.0404390156722048	0.0570283350780921
0.0343573938114018	0.0253270011032322	0.0182540118624183	0.0330855718472025	0.0323124510617718	0.037292962213651	0.0457951327979131	0.0101375667553615	0.0429543689283737	0.0412092801686477	0.0303224949738787	0.0327389185496299	0.0603319964591402	0.048470835822482	0.0616602244962021	0.0260406188559431	0.0716274265428174	0.0364233810743045	0.0488645593102601	0.0506073256140265	0.0629744577450249	0.044264982654638	0.0682444889162671	0.0593998318719245	0.096365596377094	0.0513650040464713	0.064121003744175	0.0559581435770434	0.0672027016368576	0.0966401720351635	0.0910135766375127	0.0528201578144036	0.0531672309077932	0.0741400994326721	0.0826184558553656	0.0790432048140945	0.0908852409597572	0.0625366900710665	0.0725634032913529	0.0773337824359115	0.0792991499600626	0.107173651394379	0.0840539613250327	0.088201758141689	0.0809497772635143	0.0879664241811533	0.0843117399400161	0.0727237790471381	0.0720492586677039	0.0897482744204432
0.0515831397764987	0.0372174180321634	0.0311120658582631	0.0255837499822543	0.0123866991715673	0.0459575533863695	0.0317899931567309	0.021185354043545	0.036598231977479	0.0250259785874299	0.0457057658169525	0.0177020603037551	0.0349748188959658	0.0234876485471939	0.029084914586665	0.0151884965832417	0.00295610239304113	0.0257351213777889	0.0147033171754564	0.0237306639248059	0.0174071586263984	0.0442697909704406	0.0274993182979619	0.0624841993418384	0.0289187460447223	0.00678811682012272	0.0123691886960685	0.0360101179531507	0.0435672440789236	0.0465219678621756	0.0479282351854155	0.0481351840189296	0.0419110984391068	0.026086861451888	0.0333043416079841	0.0520726313372017	0.0364747820395407	0.0466415428603867	0.0477476986725344	0.0413506814014103	0.0310273259208846	0.0386486632179009	0.0528450592944553	0.0322899892187114	0.0271491748638341	0.057553705281086	0.0527227678167839	0.0276513472465846	0.0346939093273748	0.04183890815957
0.00599472954428513	0.0226259650420396	0.0289239386223183	0.00938875495847463	0.0528955084624687	0.00836477981543597	0.0475883193997529	0.0348620664304631	0.0301305657422907	0.0338319552051825	0.030786439764041	0.0204301867521368	0.0563492198409401	0.0577093369983527	0.033448203808176	0.0134919077390823	0.0219726880070724	0.0501164780452897	0.0380212402767377	0.0560583095020408	0.0460484375169685	0.0585685429608566	0.055827743242723	0.0301272857641403	0.0884486679843094	0.0320011272701479	0.064891593645564	0.0633611898202127	0.0431920331435741	0.0695910747918869	0.0492259803701714	0.0637375228334809	0.0312897122047992	0.0421951647038568	0.0531498869233396	0.0779010849406124	0.0846370241019338	0.0836729344435804	0.0907567859238536	0.0797610529621484	0.073614636370787	0.0691954211451134	0.0769067528853717	0.0899044739753167	0.0836091918825043	0.0702231748962314	0.0834171432256104	0.0598604128468933	0.116448910379383	0.0806741838362589
0.0185994898336621	0.0163946970434226	0.0195096103625081	0.0350539667803806	0.0104843643137555	0.0195849406865632	0.038044225737001	0.0132689615927271	0.0559423166540842	0.0338383245189977	0.0458005145470395	0.0263860625523269	0.0384435181785148	0.0486221746655312	0.0670260134406058	0.0621448126990443	0.0645073219955828	0.0536240555412149	0.066711749222197	0.0326200282226503	0.0458321778768114	0.0539362417923162	0.0466662270907117	0.0462779539273012	0.0568460916889825	0.0846867968219238	0.0785056521931346	0.102769845232111	0.062635769588529	0.0802269069368627	0.0629131383243635	0.0659210012614159	0.0784733883175501	0.077655652696402	0.0608581500863577	0.0974297639821333	0.10203274442234	0.113255323102158	0.0620689159421083	0.0710573250381866	0.0684859821669551	0.0644190143954718	0.0886475997901216	0.0739039607256104	0.0742002354508966	0.0869904664904971	0.0677938107458651	0.0802785878999778	0.0630033733428649	0.0703899430569062
0.0170822756420167	0.0254178714360684	0.0192526619228043	0.0152392387236752	0.0336745701781107	0.0110933341721014	0.0165607526593191	0.0209196809472157	0.0197931413017894	0.0434619439928416	0.0217884942947443	0.0530347459632745	0.0421256446338926	0.032436747944534	0.0381958705925093	0.0455349136068559	0.0285653809998953	0.0639197111297185	0.0643142880560805	0.0700422495402111	0.0335703498364643	0.0640386723718867	0.064516104121731	0.0591822768033801	0.0265773837110653	0.0874243437437915	0.0653066400966594	0.0528500159041509	0.0532227733000779	0.066923506650113	0.0426400794793695	0.0680241857945671	0.0831188759110498	0.0535862852662042	0.0633017995656064	0.0929522792709168	0.0871423500178204	0.0480015269507609	0.0929394887286863	0.0837896122701076	0.100238818570626	0.0841638985800711	0.0832382484810305	0.0834216806194805	0.0835792042201558	0.0835027962910285	0.062783940963979	0.0541526559645536	0.0833269815911803	0.062407700836388
0.0244813217072854	0.0243557326660173	0.0216608575696739	0.0462372889552188	0.0371909130520588	0.0538867985286656	0.0447834497722239	0.0654058279848677	0.0450587318522947	0.0616136518679197	0.0661846535563918	0.0318570503815482	0.0832211118223159	0.0493061219474671	0.0646592227073865	0.0441326227261082	0.0546587745674306	0.0481218442432301	0.0765886912512161	0.082919679282525	0.0360436330102905	0.0727697671889116	0.0768194090468841	0.0925919443580256	0.0877399888892226	0.067144684881925	0.0740886126359058	0.0951315911712765	0.0756071606386922	0.0810663353591193	0.0871752347800171	0.109177853050923	0.107458557103842	0.0600328339671147	0.0849359518891576	0.0808897675749813	0.0932337962979745	0.110369256523419	0.0861803721070599	0.100509146726628	0.0676177214313179	0.0774575372956445	0.0837013545439792	0.0851486877952098	0.0833299751972655	0.0808879228921265	0.113029991525535	0.0841395973433674	0.111845850574722	0.124514335640438
0.0346767823745067	0.0291441562965671	0.0283984907497935	0.0187437698118401	0.0167646127875328	0.0239267399010563	0.0263491397843649	0.0338627310911583	0.0385228804236301	0.0222798855255685	0.050304218660348	0.0282533517296639	0.0395694605937158	0.028451467032118	0.0204938962304512	0.0508235153149258	0.0558678772837877	0.0503281784118855	0.0335859444827519	0.0488406870368139	0.0288840636952109	0.0476795163350395	0.0494267064630866	0.0202978908203295	0.0738773767390295	0.0449567508778437	0.0610307614423301	0.046962372763192	0.0503923856793633	0.0760729321635331	0.0528906727452454	0.070962040906448	0.0570389083531877	0.0744561317598182	0.0651892255226276	0.0625662000678457	0.0722826260598389	0.0710190232863502	0.0650911467597783	0.0834479773950829	0.0568777813992468	0.0556837851292394	0.0755592008288386	0.0693869876721492	0.120661084653235	0.0686359094612652	0.0734210345763753	0.0831670836819593	0.0563379820671714	0.0630730779627571
0.0275381250856837	0.00333746445956214	0.0286988273212199	0.00755007133092309	0.0275660655701948	0.0290569194598625	0.0265765531413011	0.0322641715101854	0.0373595802413089	0.0201978254583001	0.01837022239735	0.0403997558644133	0.0399805177711507	0.015208740790003	0.0147529084644258	0.0288149533327073	0.00969840848991019	0.010007914742273	0.0335210139632709	0.0186925149253973	0.0437559725160817	0.0214393973575067	0.0508094510339342	0.0294952188467629	0.0496724480105763	0.026482243493816	0.0419000774436705	0.0730604226249486	0.0378793959361105	0.0381324990759302	0.0510672790943216	0.0559215198108716	0.04095968551224	0.0799231845559207	0.0565336425124058	0.0469117791679755	0.0699180911491836	0.0249302190560434	0.0498650124370395	0.0677789719180503	0.0334001732203068	0.04431931207677	0.0856816709778842	0.0601425022923523	0.0789287284973	0.064625235568822	0.037541770637374	0.0554128744062713	0.0626892679567708	0.0610172764155514
0.0245230771474661	0.0381453731454249	0.0423927129077829	0.0131572820587204	0.0271115392041193	0.0169976702247249	0.0118411479202122	0.0395885731339389	0.026147967293264	0.0592705390323203	0.0280895842364283	0.0421099234181208	0.0188882442283686	0.0645176382929678	0.0350260307272741	0.0338833231491895	0.0441547277677739	0.0701928089879307	0.0760957675813689	0.0607830187372468	0.0164839965842885	0.0626113307064824	0.0530189309789296	0.071836433626758	0.0978176658918912	0.0540729835675534	0.0545626573602001	0.0679579159428144	0.0700892384389336	0.101015482024071	0.058531738025127	0.0830759224594693	0.0884331176683046	0.0928439324433067	0.0633509801370405	0.0830446412718328	0.0852357813890543	0.0900496661643524	0.0787436151052325	0.0810055362414854	0.0904095580764372	0.0979015975308764	0.0870296859588983	0.0946101624239896	0.0736081416589811	0.0674208293669857	0.0880102915728475	0.0853059034629497	0.124683072248201	0.0708664830252532
0.0216362354494515	0.00445459260256199	0.0348115550087611	0.0157050557351606	0.027870744580261	0.0291900693123974	0.0149529604201317	0.0287643821631034	0.0143756999436201	0.0240106063422397	0.0346741521535408	0.0219556683001019	0.0377580538472231	0.0131979209737049	0.0109388273808209	0.0233888960020717	0.0284932837879122	0.00951174624078697	0.0108975039883035	0.0275734969538027	0.0188096905719711	0.0103725482230166	0.0385012666547113	0.0437335409215099	0.0299344720595089	0.0566734566035035	0.0378306949344053	0.0350718188881167	0.0439180790741182	0.0452212501857888	0.0489207590530388	0.0460028526918549	0.0662080251249847	0.077823723284788	0.044889495095864	0.067072606014004	0.0911470751703646	0.0836116727423723	0.0690605522501232	0.053709424541421	0.0608157227804299	0.0376997529584545	0.0459826331942045	0.0483330352772116	0.0833407205920713	0.0465091764417275	0.0940954707114874	0.0635021671777548	0.0502603326705606	0.0392480125216089
0.0258546029205498	0.0533933639632436	0.0762389080501092	0.0223110693887612	0.0486591148192751	0.0428264558233307	0.0130701611768125	0.0624255606497531	0.0201808658846988	0.0550035250507383	0.0563340186569829	0.061501322176124	0.0635730465815325	0.0548524917319915	0.0661588243869531	0.0694565015341775	0.0601865564376074	0.0598176364128221	0.0869828292346283	0.0838439152912378	0.0905009790797759	0.0661552540284542	0.105568261602671	0.0873559145882763	0.076395139616149	0.0987610156704284	0.0927524442320552	0.10400806926294	0.0710242889289713	0.135781809147476	0.103812918556821	0.13578755332113	0.0805469334823296	0.107555648325685	0.0789264406171398	0.0973264172917148	0.109953912201974	0.13217807116754	0.1114218062238	0.0881074474932239	0.129479858790663	0.0806517541303424	0.115621349594264	0.124784813933369	0.12533912188792	0.0945256626972364	0.0685696125089595	0.108756225067565	0.143417853379156	0.129183067096668
0.0390702802301506	0.0328695536573666	0.051990195114129	0.031075788780815	0.0166876183426851	0.0540646193495913	0.0335864586559003	0.034661881454722	0.0530768647677621	0.016306981282097	0.0535023206599216	0.0693041219867866	0.0619788773308649	0.0311718449027709	0.0411278604377155	0.058449005796613	0.053725122250813	0.0631874607359701	0.0851177251292034	0.07290677662645	0.0525177382266535	0.0603965136797224	0.0925300339890487	0.0647195113705448	0.103797730704812	0.0942633004590567	0.0554096615423525	0.0882025525041904	0.0968894183049012	0.0834227128087812	0.071994652342889	0.0749961707787944	0.0860808528075233	0.0722681150322665	0.0877452369171803	0.0839638404686905	0.0919564525850493	0.0767064020900739	0.110383405284265	0.0895167909964841	0.0699104296798103	0.0685211215222138	0.0516724599819171	0.0916322945195333	0.101390549138277	0.0709437777133375	0.0887539401040559	0.0930756476461981	0.0832182122506534	0.10111950262979
0.0249182995063037	0.0274469251242648	0.0307105832851276	0.007579772202427	0.012064623532254	0.0040918854155036	0.0262358411735549	0.00844021918339987	0.012871029261245	0.0116819611812956	0.0305638152952818	0.0173055422115559	0.0325223690314251	0.0441429407377978	0.0374062323303083	0.0541760447409297	0.0160228528470789	0.051092653926589	0.0368711670161735	0.0450101743472618	0.0558458086228877	0.0182724469827764	0.0496488591646868	0.0568478777249046	0.0408272266901794	0.0585439860827575	0.0655357080978645	0.0406555895718227	0.0575534014343834	0.068535069841311	0.0696059067910217	0.0521470646717771	0.0629333608837364	0.0940233084943484	0.0680936171263041	0.0904729872215874	0.0650774914291401	0.0541940697181205	0.059815037810116	0.0765773007034252	0.081187523873546	0.0439756467059875	0.0815613296826627	0.0973988637451836	0.0838271508651255	0.0749830163741577	0.070011635456214	0.0824094170916874	0.0549003646886412	0.0711502049703135
0.0401721716170199	0.0420936850108659	0.0332003467422017	0.0358211321682886	0.0296752152132921	0.0426444834566395	0.0479753539045008	0.0346669129720271	0.0373627189945124	0.0442379569064678	0.0479074577680532	0.0483823414572641	0.0699021705290937	0.0403142195454222	0.0364562027476395	0.0574858550413575	0.0301989732322483	0.0611724438517622	0.0753331230408842	0.0622416191485962	0.0788377172586453	0.0650656301979663	0.0759160772493008	0.0732084084784378	0.0746686057109793	0.0804555206841153	0.0973556868875403	0.0600513601328793	0.101467055143787	0.11716629187444	0.103495828306093	0.08489176683689	0.0967506363113654	0.099137045326972	0.0813824769513659	0.107262239487797	0.0723243067033726	0.0987082164253787	0.106450545305929	0.104573695897024	0.0952297081820374	0.0953844924530724	0.0914776812660543	0.0771981854386362	0.0909458287892491	0.121189243146824	0.0970263281834451	0.115411349102807	0.10833482678299	0.110641075101
0.0168957177600018	0.0174221184378508	0.0151466730858166	0.0229379495130341	0.0402998777669128	0.0450609698126501	0.0359888112209979	0.00621486816013252	0.0324438649990769	0.0105895818845031	0.0043804114608797	0.024682012649624	0.00695295734580689	0.030987315342048	0.0193096713381955	0.0340166513177091	0.0324043125181649	0.0475697608913583	0.0323493963694193	0.0505156290215226	0.0582323312888073	0.0460815042999466	0.0332939698342643	0.0428368896100009	0.0459634404771488	0.0874288850651826	0.0793459807030453	0.0731383485164222	0.0642601550007125	0.0780806808452776	0.0315836033594829	0.0459211433091991	0.0760324034331141	0.0532613956538462	0.053128559438782	0.0642323224252599	0.0973166215268208	0.0931270098808053	0.0683077826460435	0.0548046068773356	0.0823972688620376	0.0561033359581202	0.081278614829925	0.067947094373119	0.0634307639798308	0.0722546569555763	0.0986565692118974	0.0693235854849329	0.0917399483854864	0.0963266102603061
0.0323935283456711	0.0201825148849442	0.0417187241487361	0.0334091016556941	0.0550752653620934	0.0175528357249608	0.0427356804203317	0.0357626428148816	0.0313912384165099	0.0429142860170515	0.0499526618699995	0.06417641457661	0.0438223999410028	0.0180522876727912	0.04603244383305	0.0418382060176031	0.0463399287295487	0.0787399862000028	0.0332701241489255	0.0677885061545038	0.0690974964498693	0.0725611878730092	0.0728836021198328	0.0685951866979164	0.0598734527932547	0.0974734863483655	0.065777993816766	0.0920856984374474	0.102145994213348	0.0781627075323673	0.0782108365694704	0.0874649614697916	0.0901284738532513	0.0931404265043986	0.11623491034654	0.0973119228852349	0.0926989758884234	0.0829357472024953	0.11752458284521	0.120928635260371	0.102904534390007	0.0983544159701363	0.0945716115526315	0.118383651448083	0.0905349741836121	0.112359963513952	0.133521683787455	0.0802553206587059	0.108829681567874	0.0780746798694373
0.0105062516299251	0.0255132098020815	0.0164754516890336	0.0216295654505791	0.0230640203630556	0.0356637384603535	0.0230328021301477	0.0224098662925083	0.0278463600860507	0.0350887129614353	0.0443283258965164	0.0644838132827844	0.036364381924214	0.018455438764982	0.0495163101520549	0.0312325439201167	0.0386133420631949	0.0617140426109606	0.0530907207485621	0.051923128664026	0.0398330931692858	0.0572070101588965	0.053416102698046	0.0645307529739699	0.0668404912391471	0.0891512161415025	0.0855025676356523	0.0655133724026118	0.0881618633048151	0.0562379061676431	0.0815126077652957	0.0464604991861614	0.0705311848995576	0.0826729694129212	0.0624298996090043	0.100718785867384	0.075869590372909	0.0739010375539681	0.0810257948467905	0.10909691909519	0.0982873996008076	0.138096171732887	0.09343221046167	0.0670474510269654	0.104486284057251	0.0876782224842743	0.0794384237210898	0.0967893876635331	0.0977333052921822	0.114709882760539
0.0180095620188649	0.0240612257095353	0.0213101272706875	0.0317744221455843	0.0123716173266174	0.0349747843866649	0.00994253746018027	0.0153201593514534	0.0123769083805209	0.00848900835306987	0.0137943323020732	0.0465653354942547	0.00713806146971697	0.0303370430109742	0.0194152116068143	0.0287036753421666	0.0221288023919789	0.0181968170585104	0.0259866340265179	0.0438930255300343	0.0413647752368865	0.033577487369918	0.0331799535377915	0.0485961672078902	0.0221404612573112	0.0866241927176473	0.067362818676128	0.0478032614562019	0.0589812490980049	0.0601485972389217	0.0690039051057373	0.0397067615758295	0.0604712364580262	0.0527000480952246	0.0766053569852963	0.0509217279900997	0.0888886217996477	0.0621130214831082	0.0423553426972619	0.0821783438821363	0.0579854226106476	0.0840138922250062	0.045783759296121	0.063130573264793	0.104151295900917	0.0904627809158237	0.0953006794567066	0.0671431638607573	0.0595679300338398	0.0867825558279465
0.0430505930239871	0.034891286625758	0.0427376022726182	0.0457626865258641	0.0328421855448967	0.0184799648898266	0.015865433534524	0.0367614601446265	0.0183702914874016	0.0637445345380079	0.0342943821561287	0.0517310288011085	0.0489153778526324	0.0693521781823794	0.0685780357579203	0.0482321832994125	0.0626383239158816	0.0824883783462331	0.062620231773549	0.0686246237154065	0.0553234387234751	0.0813404129045151	0.0610983987905336	0.0846284297462076	0.0779111603040859	0.107374765936881	0.0837923402240208	0.085504204653166	0.0662140200600216	0.0758693364220698	0.101810268808698	0.0965184562196402	0.0918076290148591	0.0847219587876135	0.0821563733853535	0.098339402781055	0.097567832957597	0.0676344593379826	0.0893887509908398	0.0878099536275319	0.102102719836932	0.110155498677453	0.0937713806947293	0.104299138859486	0.097086714922807	0.109567319906867	0.115278086574178	0.109506420950851	0.0999012106015638	0.111513416767001
0.047171113718599	0.0483517352524705	0.0259256722221431	0.0467882839262492	0.0395941940756015	0.0220970277352757	0.0381042313955983	0.0156105244830643	0.0232333052628413	0.0326253781867337	0.0109882208415011	0.0205735325468525	0.0180417632644352	0.0350738305982368	0.0214482196583516	0.00988782425828539	0.0109435242507967	0.0271806207948237	0.0291982731755921	0.00742078291944374	0.0197666349729763	0.0384905926369197	0.0377765364778006	0.0449928485175683	0.0352914214695414	0.0559965397513784	0.0143430290093797	0.0392636174336662	0.0544368427442307	0.0341955994074852	0.0378072106125729	0.029472319496436	0.050273576211809	0.0310559799092384	0.0677482211851765	0.0686393087459693	0.0572178954491163	0.0529127992429859	0.0442327925642888	0.064408304018646	0.0377994523366124	0.0707381872469301	0.0300194427659742	0.0332275116182615	0.0634804739222086	0.0627583989239388	0.0488868807496531	0.0850815380899248	0.0674621072952371	0.0641017123437588
0.0263907899241573	0.016525794443449	0.0229425438059972	0.00417107049664927	0.0257453640892487	0.0261873684398108	0.0129289934844606	0.00619188474988682	0.0349783763075704	0.0172804195200704	0.00862180279129058	0.0501922497395648	0.062304094582967	0.0566850006621618	0.0403755781628697	0.0320587992086447	0.0364475620660993	0.0604728361316335	0.0502616140903479	0.0655452368207759	0.0793509461525852	0.0421657803238693	0.0650112584905753	0.081404562603029	0.0426226331615141	0.0932722000195177	0.0874062334041011	0.0849854287832997	0.0901716453177627	0.0728389578320106	0.0966469352697094	0.0935794256144207	0.080448702588367	0.0770501706372136	0.094162408362244	0.0792457367038511	0.107718161420684	0.113469345034499	0.0861447213603492	0.0962918937967812	0.0837047551699454	0.0975265445855563	0.0954323217803241	0.110153013825246	0.119531285816603	0.130252603944667	0.0927703142807407	0.117023392140467	0.108014590482231	0.103436870891272
0.0109786949096514	0.0195238038495832	0.0344855977015319	0.0364138983605337	0.0271381045808748	0.0287405581896821	0.0292267545004539	0.00745148918963855	0.0166254564468074	0.0276945274086207	0.0374677265348113	0.02901967276591	0.0189249808696389	0.0300314349443508	0.0302110976479459	0.038511613621448	0.0549901075685482	0.0297206705761361	0.0286586158405461	0.0674717945964995	0.0543950256093119	0.0496069363173226	0.0346862672992944	0.0597845178367042	0.0567676520731737	0.0559927374532028	0.0558471514925381	0.0583164760574934	0.0559733039211096	0.0752892079713062	0.0831679830019563	0.0905445991004107	0.0736627436649281	0.0715389243624511	0.0970125353572955	0.109453867591341	0.0952469346236849	0.0646259978532432	0.0659928226010223	0.0842845627010463	0.0992595459486734	0.0924641157031602	0.0881654103363791	0.0794233286481906	0.0713460261679556	0.0923703760291415	0.0854241779685008	0.077535294424215	0.0818355453675632	0.0755974902286372
0.0205424682487244	0.00929906814263693	0.00961096084254181	0.0165348877760026	0.0356690538354482	0.0288232137120596	0.0169536510719762	0.0483887602644906	0.0373475438695987	0.072806514778701	0.0407852054959787	0.0285192949391545	0.0417899086868409	0.0640550935828276	0.05223656786495	0.0682216365149452	0.068972207813444	0.0978251297482492	0.0571791112522537	0.103437376366236	0.0907552336055459	0.0818187478567382	0.0763181330224109	0.0745403434146741	0.0905222769292351	0.0805122394783893	0.0953843985599532	0.0924033600405034	0.0969839577662997	0.113728651437736	0.115261220751559	0.0930378342205565	0.0920591588859039	0.103806279383219	0.113679094187982	0.0845621472821711	0.074573456169198	0.106854552382432	0.105318305547391	0.098829525183609	0.1136802179011	0.133846218880297	0.108182669991206	0.119583563468467	0.110874444431397	0.138649323354606	0.098295978740773	0.108478071403893	0.132216902821834	0.111089733296286
0.0134826647098378	0.0133811840899806	0.0068240874421869	0.0278900371019778	0.010616851707071	0.0225507801772999	0.0498959421678727	0.0289659521239765	0.0173921002615929	0.0419660494766067	0.0508590241927822	0.0239810059888217	0.0427793344904505	0.0208259042280834	0.0498475206521779	0.0464080014531848	0.0489023748590583	0.0735507959847268	0.0529693885129298	0.104083813493369	0.0686333598009926	0.062513082489499	0.0842560744511589	0.0760009394680435	0.0823730041370412	0.0858722592792207	0.10917448319266	0.0970271872285083	0.0893852825995342	0.0999914407680347	0.108833476893496	0.0845423010340676	0.0861598089434952	0.100434654956537	0.101287239001985	0.087277144192143	0.126936515858771	0.141330692842773	0.112200856025443	0.12765271015513	0.10850903959552	0.103258708762874	0.0976531894264555	0.118593433189333	0.0798362903680807	0.115099644000157	0.110597120359082	0.112067506432211	0.14565248371998	0.120602548999905
0.0400533613392859	0.011612779715728	0.0386916792030249	0.0591802619567918	0.0493180485290984	0.0350983676998646	0.0397040606640694	0.055562284056599	0.0294684270287795	0.0473196249007724	0.0290183981080032	0.0193688395691353	0.0322778234657844	0.0632204294964357	0.0227588887964401	0.0451900945259744	0.0330214870020234	0.0754538214035691	0.0549019023662687	0.0618819121190878	0.0741319309399195	0.0814904241652404	0.0629330150128694	0.0931261481529565	0.089865016420705	0.0751989228300158	0.0778842548651817	0.0927458809121057	0.0976842141429668	0.0772208857608976	0.115865621438768	0.0900464582745024	0.0927312379198416	0.106992912952889	0.110466948215832	0.103345271414063	0.105431685208575	0.0765099039510675	0.095442801253137	0.103582745220577	0.110377907953748	0.10428622241816	0.122620384567293	0.132974897463036	0.143490192633239	0.11062868677024	0.102991636077189	0.125038563146095	0.119754241748712	0.0924225960517367
0.0703264186207267	0.0331855357090661	0.0137490954776351	0.0552795954905289	0.0376320394723233	0.0626007932671352	0.0602573489497455	0.073767280276624	0.0564312648112525	0.0657235378298643	0.0465335167595867	0.0653695230501264	0.0978460300837862	0.0852679973102934	0.077088800545336	0.0933555788765556	0.0778901803451867	0.108891806625728	0.100163450053868	0.0882714377905205	0.102821191579219	0.116077336753316	0.131319658535365	0.109960977371784	0.113068901095475	0.108024143576853	0.100676019392684	0.15051288174221	0.135039841237529	0.13377657622965	0.121324000345429	0.128009325418379	0.128074378901387	0.13470839073207	0.131006417694263	0.135193171869411	0.153468081292846	0.126109695829157	0.141471031127357	0.134084250372002	0.179873139802091	0.148923797778633	0.151613106524356	0.129808219721567	0.164478513119752	0.137784646975158	0.137871902402246	0.166122273169976	0.143200762341693	0.160435568852066
0.0305179502752675	0.0288564682753538	0.0175346563449017	0.0061352983742532	0.040579942466322	0.0221170595500216	0.0235800117858198	0.0128224611763383	0.020922092167369	0.018921870244952	0.0709550237723899	0.0578858013711586	0.0350313666972243	0.0687907635446844	0.0438819189707372	0.0611882067512638	0.104205395828953	0.0695748608723034	0.0839456208181201	0.0773105235924638	0.0746337179920021	0.0917464455050358	0.10692889217812	0.0705660620770353	0.0855081716846162	0.128199594897557	0.099814297725463	0.0867118106910431	0.114052502939592	0.119784267498783	0.0964444999105418	0.0932175840972346	0.133204818859911	0.113744944143715	0.138170010134566	0.116594160040296	0.144461773770988	0.116586764632183	0.137464343689212	0.123995041053302	0.125213499574097	0.111408639826149	0.136046276870456	0.124140603901985	0.112403608271632	0.126380966319745	0.123782363411748	0.12270605980563	0.128074452377275	0.125933795832804
0.0276330125660811	0.0153560766208311	0.0376091540282549	0.0302628315785371	0.0420145769148435	0.0326276406696875	0.0320963114151097	0.0050533530185935	0.0335506095823996	0.0631575085329578	0.0508741312890228	0.0575491087538411	0.0897274620854067	0.0640273004466009	0.0793488191904919	0.0340807334095409	0.0741397226966503	0.0946028728415506	0.0836270773926501	0.104469894685943	0.0936166143363922	0.108101461623296	0.0957285528684504	0.104643516879598	0.116619028976262	0.0956190104951986	0.112898516900697	0.0950030554856006	0.0916504397425708	0.119289142460003	0.145522005534825	0.148346929638395	0.133346557887892	0.115460539475296	0.109858486591444	0.137442948323769	0.162473269502296	0.121542661406356	0.145285814999585	0.123485955496784	0.158278744452784	0.140816660391796	0.123561486888221	0.1682021230916	0.133247471238122	0.139906916653136	0.145106718634674	0.157494702125236	0.121449118103227	0.143940906348977
0.045334142056717	0.0629211482683819	0.0192973203720729	0.027625670800024	0.0124274057579159	0.0147025540144161	0.00957810724593544	0.0258338746775701	0.0133153134413152	0.01585249665514	0.0362981285651051	0.0556877065348511	0.0276992587343579	0.0493689924599419	0.043519070061025	0.0614107198158636	0.0596630275431821	0.0369503417661447	0.0638862453047767	0.0882406659461503	0.0528916180716539	0.0748622832905142	0.0706534173609125	0.0928005359152376	0.0532204102950738	0.0802730411457508	0.100865429303141	0.107654207231585	0.108680297976717	0.0849874725733458	0.108490287447603	0.0970937750299132	0.102340188826881	0.112870030994994	0.0952989808761463	0.100315552070016	0.14970999949767	0.0952242501970548	0.128277362460543	0.132385726581607	0.136597541509915	0.121862598761894	0.108994137675733	0.0900773168060112	0.107921295967145	0.149320615761208	0.110929201846367	0.115587818958091	0.108193887635	0.0932086571986841
0.0188401997738267	0.0355939456311126	0.0292062884061409	0.0485762552554816	0.0483723078710506	0.0160624522657367	0.0349741977558614	0.0629478705586339	0.0600293039027742	0.0790203935564542	0.0803434199963196	0.0790187706045722	0.0559388660313355	0.0917546673614618	0.109501077791283	0.0946258437139717	0.112213338822643	0.0800569203752855	0.105034674908413	0.130203516428847	0.122621984032746	0.128847986372873	0.149720545732234	0.138553677643179	0.119895248019863	0.128253511927768	0.129161586636192	0.116999443385894	0.14321177276489	0.139851657165597	0.12853788727996	0.105224569482539	0.150897875156093	0.140859933636517	0.165704292744968	0.147775769235096	0.124213061935259	0.167457594505189	0.125026690740096	0.150735363642413	0.162725212937646	0.16031259419573	0.159172498566135	0.147248426997295	0.1641845341134	0.162155194265495	0.150958389664512	0.169446627719012	0.153648269971427	0.163196608966255
0.0497822782080686	0.061225774665345	0.0456547588811398	0.0566846575037241	0.0516375898612881	0.0306722089899296	0.0390275963193024	0.0399724125287079	0.0460776943430571	0.0332622007879455	0.0581380751092922	0.0555048524352601	0.0591413513733259	0.0498258576654153	0.0635853121448853	0.0778796591462594	0.0708705472083079	0.0566362063213992	0.0950396176184532	0.087375766168394	0.0819607031623772	0.11520990094203	0.0813683781500156	0.0884314830999283	0.0891723661144182	0.096510637918244	0.128481584781061	0.136944051494925	0.0965620279698752	0.126310378494309	0.100183354269857	0.0915883322644737	0.150743180905115	0.145237259588415	0.12554014654113	0.132945485309819	0.130401204495574	0.125649388265004	0.106581259362614	0.145261250873576	0.144279517129602	0.123881497884288	0.103157059133399	0.129463627641166	0.122688649280536	0.138758939166333	0.119800620676392	0.102837745089713	0.0865535985332299	0.158521003254788
0.0563680174795637	0.0462815395279327	0.0481305300411049	0.0156431305010994	0.0302218961536168	0.0199251660109493	0.0147482426714278	0.0111320864487006	0.0155589135130253	0.042209837529215	0.0445547275766254	0.0388641968357171	0.0502994907748786	0.0488711913525768	0.0205162585147	0.0427825379311572	0.0177020042589815	0.0680366422856052	0.0561729433636319	0.0494484142032331	0.0526294113614697	0.0712809760190256	0.0866198825023458	0.0999480345344765	0.101422692165706	0.0885308273325247	0.113744721379187	0.0921901484949433	0.0965284638669413	0.101277598995176	0.0955644738150627	0.116000227187105	0.114854669045052	0.146861160063803	0.0832024945632401	0.108131068055143	0.0576138721556927	0.110249177121693	0.0936880148478518	0.0805360021016247	0.115756069070145	0.0841295418495572	0.0897278623026677	0.113963935694104	0.0878897449594803	0.102339067019144	0.0967015330432362	0.109340563741871	0.0780907001916086	0.111530722311317
0.0536844038061791	0.0308849695168394	0.0347057852921507	0.0143243931552658	0.0119351659877492	0.0192403425400511	0.0370285671133894	0.0558532763070834	0.00612839884624467	0.0199818877821987	0.0561345737381574	0.054668011041265	0.0497930492105043	0.0353970063816179	0.0598691850018689	0.0604403255807578	0.0877390589774526	0.101300905249114	0.0867142730724049	0.0886106620013218	0.0883366597269978	0.0601429411060159	0.0837404031552679	0.0769589548504201	0.0879755116889882	0.106820499410614	0.0927975361844322	0.121578490854962	0.113417966216963	0.116222141144785	0.100441576409902	0.123500128987891	0.15039834879382	0.124652857837727	0.113076764400406	0.115360324643913	0.10669513142079	0.0986682913997451	0.095152052724513	0.119711970110453	0.103420243785683	0.0962562243165708	0.128112594422141	0.110852945594919	0.122021039329588	0.136714869427848	0.134191642836421	0.0971719847675332	0.0850863037887121	0.09685117690593
0.0455701565677925	0.0481863829223961	0.0640502713145932	0.0321237284195021	0.039877481554025	0.0296481962660075	0.0506659034816611	0.0463995922912476	0.0650069354618452	0.0662091428983024	0.0434358122051375	0.0783591023262253	0.0753182386934752	0.0808946290104763	0.0904483350609203	0.0885542022398131	0.126520897766402	0.106512626350427	0.101000738591182	0.140023460519599	0.098461907270803	0.108156216818392	0.11739045491051	0.119272864162825	0.129303783335401	0.123362666837917	0.119844460301165	0.125936688444124	0.141658786363116	0.14041212002279	0.149052762999128	0.126605111008091	0.139809123179657	0.149065170188142	0.116847707374865	0.169633934082257	0.146986291025559	0.134588887294822	0.133992672081957	0.132496513638109	0.156323386882149	0.114132475789886	0.110317633369489	0.110082906275771	0.122381379411811	0.149709572651336	0.145550583263194	0.134165571809434	0.111571732049429	0.196417366625833
0.0446410183360909	0.0155936273997445	0.0335551755243629	0.0267964672689704	0.0470044651621449	0.0232095334894371	0.0694397443626782	0.0481122375107274	0.0391648148057948	0.0417997306653716	0.0769031912628494	0.0496214802732024	0.105738160930633	0.0808244753219574	0.0787340770166565	0.0943652944653176	0.111483128803819	0.104213657697883	0.114547225892096	0.123439105613017	0.0811321034124501	0.100037309464942	0.143659614278281	0.157806182380471	0.141886140443003	0.14721555844953	0.169830056097399	0.175958903485387	0.168281811721777	0.120224039823406	0.163919791236365	0.112321005175401	0.145118170256529	0.137228235516878	0.142612019367587	0.162175163778341	0.154063617883019	0.123120215931391	0.127045325017541	0.127509766942186	0.126490937568247	0.15144787913233	0.147563626520234	0.17460035744763	0.119465048742944	0.151480477095276	0.134556587370406	0.104319285677649	0.143202138765795	0.190814346594443
0.0613088139245411	0.0476614202763336	0.0376167497865398	0.057562526545481	0.0263757981387365	0.0397368320648942	0.0366382489825278	0.0182233536811594	0.0521388522114785	0.0424235514269754	0.0676972345227735	0.0564364583802146	0.0986396166238317	0.0687403092188914	0.078625768182613	0.104743543444183	0.0862029602596506	0.112796307357156	0.123483770610051	0.132216927144397	0.107102497523829	0.151326739341079	0.13103749404038	0.131856392432563	0.125256448685966	0.14455536880078	0.146760741537294	0.137898456418195	0.121670294111587	0.133783734884465	0.141577069324714	0.126769353062923	0.14414258683293	0.133909899355888	0.165786454869151	0.117873701617053	0.154379463816941	0.153061441281671	0.123718474136847	0.153849626735181	0.127946814372539	0.161200109518318	0.122332902056657	0.171782797683266	0.137717080698262	0.162248630753638	0.155052458044182	0.159932619901085	0.233823726626372	0.230920552599915
0.0610207211526134	0.0631292160920916	0.0495585658836347	0.0210346333467408	0.0349529195023009	0.013925501304503	0.0212406690450019	0.0268346900717831	0.0440500207065747	0.0564407070107471	0.0741014988010992	0.055146489512998	0.0850369483682387	0.0847582423939483	0.109485986414372	0.096458589990865	0.107620565898942	0.11151121266431	0.0970192683108675	0.119860570854139	0.102928295134794	0.121853884625522	0.116076724795023	0.146389917510847	0.119013367605261	0.126375725242944	0.147863799737214	0.116705065624211	0.141807755451677	0.101915962334271	0.116820659834637	0.122108104695005	0.132144951842755	0.0983179388667928	0.182786293146159	0.187178309014461	0.135089990627766	0.16327091227371	0.113080669622238	0.187665383401087	0.133848594794727	0.159951774911171	0.143449111686799	0.194583349671576	0.177767631909911	0.153689886029246	0.183513927680878	0.114120652015302	0.304822043564522	0.278324893108458
0.0837635285630835	0.0760490998296758	0.0483241667426196	0.018690760438134	0.0313554477697417	0.0169469303913341	0.0176997630895197	0.030224784883036	0.0945984202229667	0.0255997531160334	0.0938030688665408	0.057828925217608	0.15429127191199	0.128096880523634	0.10667494634631	0.105784633423493	0.141783158289002	0.119995475567162	0.159836464959696	0.158702129789403	0.154171728912437	0.163856626269584	0.165746455479687	0.162480882257637	0.162640855056208	0.165326639951642	0.133474864008635	0.151917388094485	0.136946895357574	0.171636405552588	0.156437183015943	0.14320305306473	0.160281664708452	0.170294484290148	0.220686514573135	0.225812113188156	0.180676383573887	0.220935791184465	0.185972789193823	0.207586479986657	0.233587749230922	0.234019342396315	0.180627940176056	0.279995674048488	0.252291554844232	0.266612077729615	0.333350833407598	0.237055082724438	0.479142375135803	0.410912051735712
0.0553198639151517	0.0613260581891342	0.0339522880694766	0.0252052938692053	0.0244706723815836	0.0379325322193932	0.0547130913779664	0.0845933986688826	0.13757603770523	0.13798834125889	0.1698720656437	0.153810392805726	0.226815752534114	0.218110979005394	0.177574485020625	0.216268842312017	0.214545385811487	0.18476657567918	0.207348920125227	0.183593396590417	0.18515939668699	0.211226950048449	0.20448606762166	0.185622473627118	0.236423438812356	0.227121100320072	0.195695151460122	0.193097735327165	0.143793877746737	0.201992187777386	0.19787665843967	0.22705697702405	0.224326889082864	0.246375834736413	0.209155318266456	0.249197583582818	0.255785528751566	0.265545155287316	0.26834925747385	0.269071438323588	0.302556215262236	0.357079186053075	0.274240294094521	0.34665315381243	0.441321256356637	0.387753998719078	0.456955959908258	0.380367878956659	0.628448012032687	0.515872446923433
0.0738915145249155	0.050479929954581	0.0306497015798787	0.0361167552617895	0.0910449540139507	0.0342220605502854	0.060774369563339	0.116346888748553	0.218576974223659	0.177034222708184	0.240850163426077	0.160652128672514	0.317574586442041	0.271930806138053	0.238126611472133	0.223047668024322	0.243604123808203	0.21933066358262	0.241825584388109	0.257139172375175	0.236943611332558	0.194838907674911	0.219351964019338	0.253807328927121	0.215226235444125	0.200574527900877	0.216867458049104	0.190449288836819	0.224061856743757	0.164561336338542	0.232798175333399	0.193425733443355	0.190588407314637	0.267936367780598	0.294780694403636	0.256596194310812	0.239210508000305	0.27511305489048	0.238372789586232	0.364598171245719	0.279851979600578	0.31832867911424	0.294341516446208	0.394662475718879	0.487478513495982	0.512992012133152	0.490005537922881	0.520891275481602	0.59988218746979	0.589628132632085
0.112092133156618	0.0795258449585215	0.0553792922075915	0.0833462535765934	0.138499845308564	0.136711276066357	0.127250276609628	0.185160902451571	0.348525515463431	0.226390106406432	0.329936308317105	0.313787190406651	0.309796192149775	0.374334291032654	0.293631536779755	0.299466238487533	0.260852979522278	0.258615827692757	0.305013885328029	0.289216142527349	0.252330393281182	0.29789196316336	0.257594779177083	0.263067057985336	0.23824900967472	0.227571908178787	0.244596582161104	0.227383364057877	0.231644745884037	0.133382868581277	0.176776194360468	0.242992897417599	0.212806321412816	0.184576796818158	0.237309280889075	0.289892864548267	0.285081032559516	0.318281655122112	0.357657343151374	0.385524123568176	0.409902456177101	0.452856675759119	0.38861447933304	0.479361937350579	0.510224219290637	0.53875653718303	0.554152688289834	0.57568625205069	0.626293036257893	0.645599156611794
0.157784717299432	0.193678234231728	0.137936921477213	0.143916387894822	0.263295927608542	0.237593262499436	0.195012227246627	0.241430827587966	0.426521308385084	0.206323035050325	0.457598806447736	0.480983687782871	0.433675550946122	0.397110888032097	0.238274823005117	0.307292378794724	0.325846209462225	0.30936079544068	0.377376844722222	0.326070489551723	0.335291512794467	0.345264222749882	0.302572472163034	0.273808697568548	0.29570424880495	0.209065800074235	0.254682941919576	0.182490530944476	0.176747000519081	0.10965507748382	0.0794162636555939	0.146945070506064	0.19429687041809	0.234254129019405	0.281883792789476	0.330478925877476	0.291528837483533	0.329098580259912	0.358065128000619	0.402909433666078	0.381305336998068	0.451160077187155	0.462017619640041	0.446694542992435	0.546602859063333	0.559073534151206	0.569636182365174	0.630469007809305	0.613991722254405	0.630265776360434
0.258074803770714	0.352099312007791	0.272130465338713	0.267130044069149	0.377302693864359	0.369177755213272	0.299096196362475	0.421872343598804	0.576313247440877	0.400036116182027	0.487372390851698	0.475527348168032	0.624771949884596	0.592766730215732	0.346341922250582	0.410236833313761	0.433978635083137	0.37504480161504	0.473841171971881	0.340385414854508	0.322398710613116	0.392237715305974	0.302479220610607	0.198176999008058	0.266335403765629	0.114108849025076	0.22957394171554	0.140817364618928	0.085490573525687	0.043274882601575	0.136915899787549	0.11430725448788	0.227328510829878	0.220733141531579	0.339713473593498	0.320669592219531	0.310342285952543	0.373609031729762	0.403265293691783	0.467178405124252	0.410422503563389	0.447484109969259	0.444371292897336	0.459879620189686	0.582007623439315	0.588162506231169	0.54913134563647	0.648533793280913	0.566239152248205	0.601180278946249
0.37292617206537	0.44547944250945	0.472883058212123	0.591340771596928	0.634458188615925	0.401888727618703	0.508657773426341	0.600033696507121	0.668716969136121	0.582322872345883	0.594844496416669	0.429663577277444	0.595021001270846	0.614952276506218	0.55036752998877	0.55575997956474	0.491888276647909	0.387186886297222	0.46713568580694	0.360964220181918	0.379058098109089	0.368503137439035	0.264111519455373	0.303069900058558	0.166735226058852	0.0749916832151439	0.145362047604548	0.105948772294962	0.0742351127504154	0.0946139211677674	0.093035341096629	0.181604372047645	0.248509724078818	0.296731324194413	0.346389127198415	0.311924103198599	0.369684591421187	0.398691715800492	0.458154057512034	0.486173391466975	0.45084246904919	0.453865072623274	0.509282876593863	0.494503181692899	0.551241313135436	0.626033105192122	0.612400334742503	0.656490997837175	0.559793320196892	0.592910875535969
0.551635665233685	0.529587565987137	0.577798340868525	0.696311480619126	0.804383072657332	0.432574712738332	0.6577725500114	0.618962767254291	0.702484737072454	0.552507675741686	0.705148693658649	0.728672138678882	0.623376892751408	0.625386215679959	0.574349586442169	0.556977377377295	0.439991128648249	0.418416495501898	0.450552900589098	0.390203531233278	0.47563435891055	0.399497885927185	0.251435616903035	0.339896829874478	0.156613600317583	0.126545158262562	0.12107140528581	0.119090728265619	0.0854218392780681	0.176276538615775	0.235836920627187	0.234200672850922	0.26708195706938	0.364005805684539	0.344626385696699	0.346552782346138	0.401166163395731	0.436382628987417	0.462172706758437	0.464313196752634	0.46271722899193	0.437421195817635	0.515731999577426	0.479060821978006	0.502796386667076	0.55195767682681	0.54198633095668	0.601014080123536	0.491692930441968	0.507864059035496
0.777179495627001	0.723164557530247	0.655449927734118	0.743674389644588	0.929771230553499	0.572010841229626	0.744285863945313	0.709159281367369	0.699926808019882	0.549187293036551	0.718590414218629	0.809246849743791	0.672546138576752	0.649646039824803	0.518035748899417	0.567162129569403	0.494727976383325	0.466913702465413	0.477940176802097	0.375606736477018	0.429826766148433	0.3948250496265	0.292954115260053	0.274229235268908	0.207501270792157	0.141499793934192	0.22708214390535	0.216122405632665	0.160690306708286	0.253113134549059	0.300996622326364	0.265586663804209	0.283110108630971	0.41483137864941	0.322861894008569	0.360593300696381	0.416914952960349	0.402176278210426	0.462490088401471	0.428334957190874	0.464486341053706	0.441842840048443	0.496012732583076	0.456613888698932	0.490635242200165	0.495005108034472	0.510170303010289	0.543123158593126	0.439678722563385	0.422516844187424
0.888174247239808	0.880574727556645	0.773771848076867	0.769666732961228	0.919621757406712	0.652209396662767	0.793871587727795	0.708701636336872	0.606855095912566	0.561372956357714	0.645974804862388	0.712958096150188	0.619305943473321	0.563886813524212	0.449263186517324	0.493089758849776	0.482541909501755	0.470396127956813	0.428601352541928	0.321877520757089	0.338466402477143	0.328269426573356	0.271526690138405	0.184605355363811	0.171922964824627	0.127480231822359	0.184559486431588	0.17747346950019	0.202297519545886	0.232256085686059	0.314780648016742	0.308182223331392	0.303596487208021	0.423697576834574	0.373157252123951	0.374721921503333	0.394688965577302	0.413510780110403	0.412143679147069	0.404834753329169	0.447483363326606	0.407487283221168	0.463635960733983	0.440146686572977	0.438326139764354	0.43525630662404	0.454708776559954	0.491317833828297	0.430633016255988	0.365757682263175
0.950794908376654	0.968117979602755	0.864052266526192	0.817620687127044	0.897777248520322	0.788849945711864	0.766600863561691	0.740197309909729	0.572668890677056	0.57401827534994	0.530072177773292	0.60254161232885	0.499549154789416	0.498233940435465	0.446776073159922	0.437754313139894	0.433271305136181	0.420668874168104	0.366168502910682	0.264996472643486	0.262980313650231	0.261648922742002	0.202072709179666	0.17345371692809	0.153473966933321	0.0527072742391709	0.14002046148567	0.218572950953337	0.223940117127169	0.218042074425346	0.287628570627497	0.317762123220991	0.335481557997573	0.386751749674578	0.344483035468584	0.344211567468269	0.353110285144826	0.382092005058939	0.406210941931267	0.371549748179823	0.382320454055234	0.393284198934994	0.407149094431266	0.40964888319932	0.383512344717116	0.381616792627067	0.384960451229811	0.409181979168206	0.391450316360506	0.365844029394632
1.05385371355026	0.947733475950829	0.970571671202725	0.868688499140981	0.822275205966014	0.789489969930081	0.776075876759393	0.755249690253449	0.582435472092916	0.614613208366701	0.495410996177971	0.471928754970917	0.41706417149663	0.422975123441296	0.490321850086247	0.458708644746292	0.444630295794439	0.428578709690834	0.333473059016182	0.28709602794586	0.297580028792055	0.276316138844259	0.204759659958401	0.222236323477829	0.179651588403905	0.0925145876501587	0.142025336108948	0.197054767788881	0.252276342628813	0.234013097877158	0.276270608212062	0.327279614236448	0.320153262391491	0.331926846033589	0.308361810107105	0.303805868701314	0.327273312784661	0.336611008085074	0.332032178317238	0.289020241127797	0.338179922218055	0.3105499870251	0.342248455118748	0.308050944453819	0.314671484326241	0.311753581067885	0.320527489285085	0.312364315156549	0.292939014557399	0.283384665119374
0.956281320058391	0.823553443448359	0.874934209747224	0.759962855450219	0.666545302053663	0.679322981986838	0.67260111516572	0.62452853181689	0.481175095104358	0.537481857678871	0.390741827229241	0.342160569996851	0.324163625339365	0.31949831224875	0.42011988988528	0.355087796230974	0.338141420016241	0.361121858064906	0.22761845577635	0.287062213176047	0.229627558213316	0.190682226583854	0.198136812348797	0.18409708308524	0.169943017428212	0.107191271712521	0.101535700799997	0.129605060015156	0.182505062659779	0.222197655311757	0.252519176658288	0.295217684803865	0.293387543770795	0.275776287018047	0.264458982485716	0.27486439669417	0.296135937244317	0.265536630012848	0.284021485140209	0.261082637520499	0.288727328061789	0.283005509592181	0.304145660578234	0.296802555277764	0.278377876188357	0.251028732489749	0.258074513992393	0.286241525441331	0.241100975776085	0.27741436972343
0.858042053643678	0.686697190117505	0.752717493852631	0.690138749057811	0.585271909120581	0.574517645221506	0.563508009467295	0.484437535613939	0.471352709182299	0.455618728379751	0.392192445331615	0.413453644360528	0.383913530121431	0.363507271995953	0.390293794320663	0.368944439357161	0.336982974258359	0.349150310871922	0.297704411098744	0.30020996181506	0.207941876989148	0.221291937042202	0.232034885747816	0.204675066059596	0.181113057636853	0.153907322710583	0.0956385706629229	0.0810043587576058	0.132568408618276	0.152069358083922	0.213054345314453	0.273120575451155	0.269402433065776	0.220800952161104	0.244208404413792	0.235763862285402	0.260600590784634	0.245441475620585	0.261742073442636	0.225199316315237	0.266585286691989	0.264680702692206	0.268313069558119	0.235241320563246	0.242163438596767	0.24492758263693	0.229865347557565	0.24441970225479	0.190824163610698	0.20943634476647
0.725395790282354	0.56474513506581	0.597311363632905	0.594131370262655	0.479607481132905	0.485802385896673	0.467043584258707	0.418865190410769	0.460754111450403	0.430091838124894	0.456477211953085	0.477331699801983	0.498768100249216	0.440481883031166	0.326964246823667	0.361107284658419	0.345512762489858	0.324168203630563	0.363860219018665	0.318771359910881	0.19967739560363	0.242214034722929	0.22761675960827	0.158117940402797	0.181267965591128	0.146162154879059	0.119962756972347	0.101714978714722	0.131023522107791	0.146789246209327	0.202773825496414	0.266913835478418	0.24830479452576	0.244605249989958	0.220438066765294	0.238338582340858	0.246596206517213	0.260159024082675	0.267588617361221	0.245356206843132	0.280224625306218	0.261225294963122	0.284886159447822	0.267870653825797	0.23267632049852	0.259049993682494	0.247028969038451	0.23365356851512	0.186458851949645	0.176608924935776
0.632939968333491	0.568951592102562	0.548609045293003	0.507016991914472	0.463917018199818	0.499611559079752	0.427815640631242	0.43339037906871	0.5068000357499	0.472393518291064	0.497846781482014	0.515416693203133	0.547644916081698	0.540246115229541	0.406982973380433	0.431106746009435	0.41475265534571	0.375737955988111	0.416824141285627	0.333533432111398	0.364389641427088	0.338772302356627	0.28769734484317	0.246251146504138	0.21717401000727	0.195000389347421	0.132186967760873	0.0900292601810512	0.0516222377754261	0.087818749626779	0.108563160430788	0.218417452664502	0.157773286970736	0.177004992656881	0.135628784582772	0.169249270440171	0.21082668580092	0.209007387984245	0.207063734113437	0.203623099674718	0.230521798444073	0.223405394303562	0.203604213513228	0.202055603724569	0.19718063967076	0.203538329664646	0.172860878873366	0.167813154105869	0.119422889197785	0.121616431294442
0.587963574369816	0.516386837079064	0.514947158867364	0.530785077918408	0.491682922621093	0.487588582010541	0.406301503673627	0.509490378202867	0.476678788134337	0.488769335083329	0.476160972991624	0.435121697807728	0.485134044752592	0.47245860592489	0.447790676125587	0.440804114302759	0.383325012743442	0.320457818163989	0.376410888296765	0.30941036120198	0.335376123118074	0.322330904126427	0.287705199967415	0.266217061355297	0.203011209070164	0.144045577895487	0.137570496178187	0.103662031984063	0.0596890237088994	0.0675203234928006	0.0824256939857384	0.159458258519275	0.144527595563176	0.141085729339045	0.103504482210871	0.142471845542409	0.177535071300818	0.188371373520112	0.183630475992996	0.18032106791734	0.215805079961803	0.207156340962502	0.223487396869129	0.180845197402053	0.210684349959688	0.17770288153222	0.171588075539491	0.179561063672431	0.137835530128022	0.142959384570718
0.550773437794181	0.526088501853871	0.540583110496111	0.598858809830205	0.591990694128649	0.478961228611022	0.458337908840912	0.493501691806026	0.449049502438584	0.479267872505565	0.399754715955797	0.360135362975423	0.379719101026127	0.425288877268534	0.454509901287178	0.396662778900668	0.352094965317938	0.308699031070232	0.313736644398021	0.322948016940745	0.322017182836025	0.258428700099292	0.224534979732713	0.245428175873024	0.181841894280554	0.174821242019527	0.15422930728891	0.161691111275048	0.0888092920997063	0.0890931693113462	0.0714538783079169	0.099535848237419	0.094194250763002	0.1102006622298	0.0906095619877869	0.122531944279288	0.172962739022254	0.140029646790019	0.194276714734679	0.168100970024502	0.198700339464662	0.175127501501988	0.171524486579439	0.161121340267008	0.176629009282967	0.143535705923509	0.133280535122943	0.178754107263376	0.102253061256481	0.0983298709523332
0.565233031936841	0.542238000621457	0.601624580307928	0.702737542017411	0.646079445378117	0.469529731234402	0.520978501229465	0.507948596612541	0.418563765453605	0.432415373502065	0.37747908680728	0.351079002383096	0.346393549239911	0.331164371549217	0.402665152708265	0.350108188199091	0.313563416972915	0.32524679725138	0.290036370270396	0.310819509090935	0.340178455017363	0.270623264771545	0.228528603582083	0.273028854724643	0.196162623930334	0.211982910186453	0.184896791081842	0.19251164881299	0.147394813700902	0.119425476235035	0.0892484269571677	0.0780956208225692	0.0950525265756682	0.122736613302806	0.062329661373055	0.142155755917734	0.118156352394945	0.122858752207632	0.160487008620449	0.135662961175468	0.172882092351977	0.160365248290222	0.171117774260617	0.13613479779275	0.165666198262708	0.159458496450426	0.122610610453525	0.139037996953791	0.0955055396037429	0.0937210541070575
0.611251524758213	0.562132874849853	0.601180103376096	0.664735563270275	0.628892912970754	0.424840409791224	0.488518477624243	0.447124926503491	0.316967172287431	0.349543260255433	0.302397098248284	0.304467207203667	0.265559522807649	0.284302536963983	0.336789065166552	0.289873115253785	0.233693731340094	0.278058446297591	0.270548280290226	0.258951516683707	0.30782877578883	0.240093116959156	0.22133606855369	0.251777756702255	0.164050605480208	0.183455928603575	0.188959973490102	0.188587038820254	0.141090505601623	0.132999757421856	0.0916489231535509	0.069444046894438	0.0869302696673403	0.057510780508216	0.0863044289505776	0.0829718550037602	0.120767463137463	0.101038021021772	0.148457949745207	0.0890973369976213	0.130629585258846	0.11150433099593	0.126591300342488	0.113850329781181	0.136385855989124	0.116246924495232	0.0783911181551954	0.0939045689941256	0.0561595004190502	0.0606924274375313
0.593998472798794	0.53504520470078	0.544449663862776	0.555796031178705	0.535188016394996	0.409777650240127	0.352653180226522	0.316156692396571	0.177943251728537	0.196046641753381	0.169220065597634	0.230554496883709	0.181423054946045	0.163126545315286	0.221627857105631	0.215429523680462	0.187597642817948	0.228662463759631	0.155990632401906	0.178213523929692	0.273298891399599	0.196320688958551	0.189314716834778	0.18273252658237	0.17373005168646	0.142128014118733	0.156257686816695	0.13494386059611	0.13165638886512	0.0884522643145164	0.085165160655696	0.0542911560707874	0.00213631701062208	0.0260355527072841	0.0384330685475217	0.0501080862306445	0.0560889275940671	0.051433303937935	0.0703823732420704	0.0482348808395652	0.0583127122520394	0.0466918440192781	0.0958555457783531	0.0550729990264197	0.066197761537668	0.0665638841727416	0.0300422823216679	0.0366060950919899	0.0051531293184272	0.00567587804868401
0.55635559023992	0.594034513437637	0.504842463156032	0.508190298043125	0.474168940673285	0.463599158273923	0.2923016270349	0.275879322051817	0.118079167801937	0.188841681430941	0.129347280386918	0.160018259307448	0.129831185654272	0.148835738005931	0.178556388612903	0.182725155820404	0.179267366100222	0.217685537952279	0.146476317214154	0.15258172489959	0.227702254054066	0.192077221404721	0.180221133241637	0.164340811809825	0.166841487904773	0.164322398225446	0.15592771975892	0.157513285841039	0.145743034383103	0.133752633233349	0.111145468570258	0.126502852529824	0.0880160998820222	0.0837284745589372	0.111373960618202	0.083306917021766	0.0860460519984793	0.088809598301799	0.104635540884551	0.0865639855536724	0.0988254721375076	0.0880156434802888	0.0919882874370237	0.0687416498808437	0.0602615150943054	0.0633985137150407	0.0664280815233023	0.071683337600501	0.0498890860944355	0.0710367988992747
0.486346451151435	0.442777951308527	0.490846883594681	0.419647134902325	0.323703577639111	0.34792737794707	0.224455993753669	0.219391018241998	0.0951139898276468	0.104412595397521	0.0378550893437287	0.073772784972409	0.0619879850619562	0.0770616750585173	0.0985170507712092	0.129184433278961	0.131926431726574	0.162779356082473	0.0840186877958709	0.112139468060381	0.149043724906606	0.141990272511423	0.140090700134292	0.117033082969467	0.153855340807607	0.123930884312586	0.119712534833156	0.136665527287414	0.12886381175518	0.101595769710063	0.0953970036302818	0.0935168399548103	0.083131724383853	0.0702492692708842	0.0766046394668234	0.0975656528913352	0.100953437928019	0.0778874335305741	0.0974086128128925	0.0829559653222419	0.0740711034591878	0.0692772485941986	0.0909507346756457	0.0703476345978662	0.0715293955748265	0.0572924431944126	0.0645305246147751	0.0541828283294348	0.0648139205127494	0.0490524440374322
0.536244399105949	0.336956858470116	0.362220988336264	0.298839148904938	0.294030748932421	0.154194681586707	0.140069891457595	0.1130773224522	0.0378766626623162	0.00749553223714694	0.0221380108137113	0.0685350435256782	0.0830206047747118	0.0740873552594125	0.0776249689043294	0.0876332238712151	0.121046143010654	0.122521462832161	0.117888282656788	0.111597522798817	0.111175773237405	0.100669741387242	0.0877661396976055	0.0796085606743343	0.103426513677206	0.0920049453429787	0.0895148191058763	0.091501746609308	0.0959939063831351	0.056156239582074	0.0604483780982823	0.0897758387373897	0.0500650303517205	0.0712433222894003	0.0763132839820729	0.0729414819878853	0.0531859515129794	0.0570004008379935	0.0320225482691372	0.0593534385580355	0.0258366205584419	0.0414618590362685	0.0455404228433685	0.055225687853068	0.0318634599847851	0.0347099707717264	0.0364873455727119	0.0406751886879324	0.0421743404195798	0.0240580834113821
0.446476906947414	0.325248918702121	0.280219668824942	0.254562952885018	0.255716549175	0.163699871692078	0.102720082706272	0.080893643578568	0.0169277005352211	0.0394288218754923	0.0373584710417597	0.0595658045735706	0.0711691484917587	0.07820991769449	0.0921380821780576	0.0664735917575319	0.111354780837353	0.0821056702122296	0.108696915927796	0.0866269330363826	0.072503165825459	0.0896653776574861	0.099932387956666	0.0817753205425341	0.091110379324038	0.0743507781316053	0.0668408314537693	0.0559808173681396	0.0774813952222035	0.0537155023387644	0.0573855443404713	0.0762262635735112	0.0775876414324788	0.0771617067493481	0.0754444197635193	0.0666988555039418	0.0407910801720928	0.0998181185354047	0.0740023799264328	0.0811338952869545	0.0786583805477287	0.0843266259154966	0.0732363559140677	0.0269526749891358	0.0517970702309757	0.0718749964061676	0.0514958215262606	0.0590446305426018	0.0598684505336133	0.0698769088738905
0.305368564776891	0.318862862453344	0.239946723972862	0.190392706103491	0.217478542219121	0.199576985340319	0.120714818635586	0.101775244526665	0.0874283449898744	0.06760285520696	0.0684738789962486	0.0656077920846473	0.113752935604882	0.107847713284335	0.097219658805406	0.0921357350524019	0.11868600497935	0.089559898898603	0.11492456431984	0.122153704175959	0.0916253206147613	0.104732420300402	0.110204777004674	0.0919474859002159	0.102665728139178	0.0956756429918541	0.0801988701936488	0.0516891687064099	0.0505780962169604	0.0540153357423686	0.0518112467008322	0.0979612761660979	0.0620066048035896	0.0759079449136084	0.0815373989020529	0.0589503498212055	0.0776276219511438	0.0563859154584627	0.0683484158711473	0.062270473709303	0.0585023150614145	0.0613995871416616	0.0448811151905409	0.0528736731667973	0.0359642909150243	0.0499657335837522	0.0646948122888459	0.0387037573981674	0.0505697835745626	0.0426492346189003
0.263850452747404	0.229022801343665	0.21233350825953	0.179453752352751	0.173807166942063	0.173750815525909	0.122880233728237	0.136793963668356	0.0948736147475071	0.079901045617642	0.0993577039849175	0.0762779518234571	0.0934468386161977	0.105105081155633	0.135739203622124	0.147828325539666	0.111523577571075	0.11913499400515	0.136873433103588	0.124840783110979	0.135847453643674	0.123998634981852	0.117915736315665	0.110306228256913	0.105945344319391	0.0920564588423355	0.108794827470347	0.062525888555469	0.0767633224121214	0.061738099216108	0.0612536655229318	0.0755780428853705	0.0648562185374279	0.0662542931756041	0.0936967970752224	0.0740606519818048	0.0684858936847363	0.0434812166824665	0.0701436771368168	0.0558419225570073	0.0690854529747768	0.082525069121207	0.0671010171436358	0.0552920549619238	0.0699600898240025	0.0660719534002212	0.0704041131185103	0.0912175330563138	0.0471332492742968	0.049978041903641
0.24778382958075	0.177092326755451	0.194534474392188	0.142759742017263	0.134866947453338	0.11099906640093	0.128829774817004	0.0984651524539692	0.0924515872665824	0.0610523423193943	0.0380220064284488	0.0713911689113388	0.0584120244288304	0.0692890244284627	0.0701241820914961	0.083933733040347	0.0784933670478786	0.0876686934465873	0.101090592583732	0.0978292494660595	0.0992691525592135	0.103165032829198	0.087620263147647	0.0968331706541235	0.0774770229186518	0.0754945031216578	0.0898139340120596	0.0707557968486209	0.0577750145625341	0.0583320137677502	0.0262730974998326	0.0128390290924403	0.0157378255331452	0.0497919050403025	0.0408513151848432	0.0335987696680176	0.0396785226052584	0.0469859668676893	0.0501093750322722	0.0468533557858466	0.0340315370983005	0.0554693504745386	0.0737186591521435	0.063140997366117	0.0387340495569467	0.0362942867415204	0.0341202192096904	0.0445398935732271	0.0255974021829341	0.0412548126402739
0.215130081583405	0.142480606243564	0.150200803655147	0.125382474963725	0.104880222547685	0.121459856457206	0.141393276930164	0.121456415011609	0.082875231067074	0.0868998238984752	0.0765453568070931	0.0829033287856754	0.0807878011127175	0.0874458012074159	0.0856568130284953	0.103438774226991	0.12099437529717	0.117320286081233	0.0916418909025349	0.082708391892492	0.112769846882735	0.109117330148599	0.113485055514335	0.0932362019974144	0.093402981310197	0.0882114905134983	0.118561452333759	0.0796008568706255	0.0820994699621575	0.109823716887618	0.0691634968946264	0.0583586623793917	0.0630159085454538	0.078073542866726	0.0410228538856989	0.0436020692575226	0.0640409021825677	0.0558942803476179	0.057926483355669	0.0365647604579527	0.0519396249483042	0.0588594525822973	0.0458366307880335	0.047482768378397	0.0386976672959857	0.0417801285685911	0.0460369028994371	0.0427410100279462	0.0464349621045576	0.0309607369789545
0.168345668935505	0.155160614542867	0.148291241632244	0.132870719521957	0.108153839834053	0.127867556480491	0.129439299162959	0.0940422941545026	0.116028465755745	0.129604065103269	0.103638804615593	0.0994028050099236	0.0877758017433461	0.0940584826285312	0.0812967753416678	0.0792986296486495	0.0836748373866218	0.100692669443235	0.0694663111390615	0.100367189765597	0.0913954253378504	0.0716906110902213	0.0882687389944798	0.0784533100709235	0.0830651596979751	0.0764961903599367	0.0944423437884831	0.0996299009311306	0.105329580029609	0.102592054582994	0.0954089796048323	0.0564165254412606	0.0611011088082155	0.0478061861531342	0.0382526516863619	0.0285277054389343	0.0226420175267935	0.0230411057458838	0.0327150112018275	0.0177613027620189	0.0341298459450405	0.0285126151428749	0.04438971608597	0.0371371320193092	0.022599113015311	0.0495342569177706	0.0203645018860492	0.0197872688705061	0.0200930455142604	0.0425209737717012
0.081325910553189	0.148588598833827	0.114714464926059	0.112268573606804	0.0974429257946584	0.116902334376436	0.0914099854040586	0.0853703269190607	0.0787145946480657	0.118992802621219	0.0973073966620143	0.0754861054540781	0.0865094446087189	0.0627778510669642	0.0517139318942207	0.0570421165449451	0.0616407858081608	0.0774674401190633	0.0703001268937489	0.0586606325095973	0.0662755000543841	0.0578878410592363	0.080211400570538	0.0620690667479422	0.0647963597248395	0.0691850557455669	0.0803326754016633	0.0946500489615156	0.0677779872395426	0.0541883979898668	0.0643877887130336	0.0583792931639721	0.0519615912781836	0.0505905391810376	0.0226897160942205	0.0123528920420133	0.0267695863883811	0.0558183814438577	0.0568543605876497	0.0502760759206335	0.0205364016012153	0.0323464945760804	0.0224779953587454	0.0529524038880361	0.0162899574353529	0.00315260199870994	0.0274519761660727	0.0284998457780476	0.0299442930879341	0.0152792640146427
0.108105486727039	0.0959820883464373	0.122491981293497	0.129450772403017	0.108482586687675	0.126282955566865	0.10790548563278	0.119966268003644	0.0992395176574075	0.113034175874821	0.111688405051053	0.0873990757340889	0.125827789048072	0.120473682430566	0.090933181999014	0.0873951125081786	0.093437300901527	0.0605156212211095	0.0790313817656993	0.0726002527547611	0.0691653100185382	0.070894987571018	0.0478458585126236	0.068882014983841	0.0281693972992202	0.0335061708628202	0.0361472357119819	0.059344457355818	0.0559344128943506	0.0666555595208577	0.0449976773009119	0.0604591322996613	0.0548611969633274	0.045205706225284	0.0475713160754027	0.0331149981368172	0.0449661699838312	0.0522275183299666	0.0300720468721263	0.0342494522467943	0.0126052422167619	0.0299898275840163	0.0429052966237526	0.00834098446450358	0.0244925341829424	0.0181546497727635	0.0134769991691994	0.0200938649485369	0.0314478394484862	0.027496609759274
0.0846665044544181	0.093601881306275	0.0865234991439395	0.123095679539794	0.165544172030984	0.103266150699922	0.0982864575016894	0.105075086715943	0.106950152999903	0.111358033627097	0.0920875306059518	0.0949686645522574	0.0927583347477444	0.0921359058769016	0.0797056399563092	0.0951742381467469	0.0718199155425471	0.071742878152464	0.0565486742423914	0.0856283264913417	0.0538466539679013	0.0625899623599312	0.0482939497337464	0.0685721454801082	0.0603704478059737	0.0463131965511786	0.0500878129555464	0.082695731452211	0.0556991722765931	0.0600857175282679	0.0797358670030276	0.0480524652283907	0.0720180547242516	0.0606249005734327	0.0440675062643043	0.0566869580293783	0.0327995140252199	0.0474020624108962	0.0668426059151916	0.0557771602689793	0.053236539567996	0.0659352001004934	0.0424557610985027	0.0321959602323087	0.0306813850499778	0.0656146738458289	0.0331308773473477	0.024927171499751	0.0415273364490934	0.0584393003462884
0.0157785643968783	0.0464846377158615	0.0860301063386028	0.0880745771018402	0.107013516433503	0.105786670429648	0.0736800179328595	0.121049829858412	0.0953370099330003	0.136860388442595	0.0914083443148802	0.103382279766064	0.109199022889882	0.0751159575428835	0.0967880921963854	0.1080497685381	0.0802340688813809	0.0737898357330461	0.0662264713007125	0.0880304764311412	0.0865612118266063	0.0807718556886032	0.0562670107105869	0.0647371247213735	0.0660174052225245	0.0470176072048666	0.0216794279442816	0.0305966764734423	0.0478955763751623	0.0343656975180964	0.0538957365103345	0.0754286724784528	0.0738281641666986	0.0723312510956779	0.061002408515698	0.0292735923705513	0.0596213683886054	0.0613744680916299	0.0572352378540668	0.0676663200592621	0.0386174166208836	0.0262115674264205	0.0390099922245583	0.0299922690062256	0.0386858906409089	0.0374938098634185	0.0305321507309868	0.0408433851911775	0.0439529440023418	0.0477889084062285
0.0473118373942135	0.0274519088582634	0.0731964854224209	0.0855139260099482	0.117168242026118	0.0990751354372408	0.0577308630020817	0.070586394326421	0.0804321790615721	0.125700555212753	0.0869293036417065	0.0867760598519759	0.103144198190739	0.0842084597521086	0.124139078085126	0.0996262353182624	0.0876924897707534	0.108750429973022	0.107446291024097	0.0980695114508505	0.0837740873457564	0.0828363648845347	0.0914956197298696	0.055106430001782	0.0755245584241265	0.0591513232384686	0.028389198870345	0.0256000904708753	0.0295643901563856	0.0312490546064293	0.0383003967605154	0.0650774361464743	0.0387046575158766	0.0397622585117206	0.0426746800258912	0.0325181380805805	0.0338908220658014	0.00865450882554869	0.0467085918231261	0.0393214364939749	0.053179997979339	0.0333164180808562	0.0254542242141555	0.0249082667996185	0.0302029167629569	0.0342320659375344	0.0279505757251403	0.0189180377085204	0.035576068784863	0.037737170641968
0.0708557923756816	0.108358607153546	0.0559566828089747	0.135969349884836	0.16712984958622	0.0935887418771857	0.0815888171627883	0.092318350733156	0.0864831672089338	0.0925032910789593	0.0621143619989967	0.113090589180616	0.0910923827864147	0.0766279468152743	0.0688227670386421	0.0682532433880911	0.0712088060122405	0.0717918855543139	0.0680686688852735	0.0622476468794572	0.082396408039897	0.0755993597028189	0.0753953954877571	0.0798344562581628	0.0637493598612692	0.065618146875414	0.0317652072314994	0.0401462410412195	0.0474398385013946	0.00894374768833183	0.0187578071756829	0.0419227761175808	0.0771194305409324	0.0379046091204434	0.0276500638715447	0.0368695273147365	0.0221153972297105	0.0240139213509738	0.0365727153876684	0.0143329043723018	0.0349945400647587	0.0438440021783596	0.0436237866838506	0.0300338297785106	0.0394438864727104	0.0120827776903843	0.0229448881372431	0.012323505778721	0.0423597913716262	0.0288898265139028
0.0686015967259363	0.117848443288682	0.095198453409942	0.140752424703044	0.155139047769743	0.0904614743898446	0.0428880402330312	0.0684284588604661	0.0823143370695944	0.0895392223429872	0.0909603299680212	0.0725135370786457	0.0772775719558353	0.0549853752358609	0.088891569103919	0.0906108371003188	0.0818144127668597	0.0712543883260147	0.0807779332681971	0.0775004878798689	0.0802254881798952	0.0937040652213515	0.0837021304338934	0.0747224129746102	0.0954310347165035	0.0741425730230358	0.0648805142607802	0.057116103741637	0.0352240916094383	0.0420115955158592	0.0212957152391978	0.0622288829932894	0.0360132857182735	0.0434436679983746	0.0506908884931691	0.0595974318115815	0.0277797026086674	0.0565545050946651	0.0483471986445265	0.0231980739220959	0.0552939966764524	0.0336663368925831	0.0181621251544196	0.0448067294227831	0.0396164567391341	0.0288942437662954	0.0240647488335155	0.0310551545311409	0.0556855594658373	0.036898292911704
0.09875335151574	0.145157904341425	0.139804864226684	0.128125459140592	0.137296252814169	0.0814796131903859	0.0411133675759077	0.0603683554663536	0.0396433052620238	0.0528583120048342	0.0681079055522934	0.0262598527038566	0.0483425594710013	0.0487642219569727	0.0586787198264175	0.0735221324278196	0.0605641820433505	0.0887223045259697	0.0740963070721733	0.0757710157328777	0.0859588008717089	0.102772632480778	0.0842380684435327	0.0920680872718452	0.0834431019530344	0.0743022627974384	0.0689640324866492	0.0832946533671063	0.0434150402559712	0.0552699027254875	0.0532250146845682	0.0400432186955307	0.0661732196275994	0.0452478435524103	0.045569075820057	0.0632969831290568	0.0511481431491829	0.047422785639126	0.0334936961520861	0.0518162208752452	0.0266894828559135	0.0305603445078048	0.0462229881930636	0.0573067097953433	0.0347228971700462	0.0385466387612124	0.0352258409210738	0.0503506365055309	0.0720032269639591	0.0523359622629029
0.125472943745094	0.163916074111779	0.147493205917971	0.177493860046064	0.158046621229953	0.156707836478596	0.125843314797849	0.122796233448744	0.0822734922089108	0.118829114955097	0.0838539816671033	0.0657554366279055	0.0675323053961465	0.0361104163520943	0.0394880305094886	0.0239078976855034	0.0125551928765849	0.041833667829423	0.0224277320559212	0.0252957403792496	0.0287787786662273	0.0488120015572666	0.0351129653269231	0.0519489978252401	0.0256547300541479	0.0457472468452933	0.0532370203259649	0.0401727691154904	0.0554450639419254	0.0671344940478395	0.0119317210164488	0.013271866928423	0.0222688034609226	0.0231017442311732	0.0060483232629485	0.0124493252271691	0.0111984377376842	0.0241837930494825	0.0108924170297919	0.0108073373829911	0.00381543379946671	0.0119414988955198	0.021235378598724	0.0393192151643811	0.0204774896167205	0.0150100510063071	0.0107662292375369	0.0255238800427698	0.01049346383825	0.00587355331604439
0.124202758857863	0.132118092118566	0.118368273796827	0.128898803155004	0.130585055504066	0.149329464167419	0.149836192995841	0.108204643973826	0.103816782708927	0.122925048644546	0.0783316702418051	0.0696061070637258	0.0415622985587862	0.0360738967477732	0.0134499129346112	0.0303713720355712	0.0301194221620685	0.0289473396468574	0.0240804945008221	0.034266749799053	0.0652720689609308	0.041733426188872	0.0365401726735548	0.0359672464189963	0.0693642188082429	0.0646390506315215	0.0570272096405023	0.0655133084198386	0.0639695611396827	0.0431713192716704	0.0473955606479196	0.0371750088231355	0.00909933131805409	0.0368138971436168	0.0178015800330017	0.0147423151003701	0.0413073326587476	0.0156627220812029	0.0132369145355481	0.0125526009897766	0.0393151755110835	0.0291018956592522	0.0372301328014244	0.025766104249607	0.0111160378508951	0.00612797466967235	0.0147578510783473	0.0135449074412574	0.0317103311042671	0.0213736210118219
0.128369080100163	0.135391467647308	0.125999712048695	0.130413288821217	0.155054319584106	0.138387719397285	0.135407212703373	0.153506502116456	0.112725454876522	0.0884755849657034	0.0846901603609611	0.053265453867535	0.0561840991147442	0.0467646725574733	0.0343842115295878	0.0236858420313123	0.0302883978407921	0.0302044812582293	0.0248510378412899	0.0483330470299328	0.0390038815155466	0.0254748571214984	0.0431301661548506	0.0426736809869151	0.0187450230205654	0.0592211263676173	0.0490070705102162	0.0705062232433882	0.0500780077692204	0.0608407895639302	0.0381439155938677	0.0383395811410662	0.0347176922046613	0.0391629350824795	0.034939956528343	0.0164060238706071	0.0108324323774637	0.0244755257247745	0.0200166391055123	0.0158368957725356	0.0142853917858638	0.0143134382753703	0.0176684348191128	0.0239325281098395	0.0280968746261644	0.00865277035815102	0.0103842006654491	0.0209831192269453	0.010556183169613	0.0282513381589126
0.122942259740041	0.120240208606573	0.130397860619177	0.151271466409433	0.15475642723616	0.143239140545924	0.151431189599733	0.13665488419376	0.129602278745592	0.119601267262914	0.120344417970725	0.0801146362586169	0.0809296391811708	0.0785957436720501	0.0587802244741146	0.0453692288579881	0.0287800085120578	0.0113843688727527	0.0378056401206222	0.0306925839896868	0.0172948502147952	0.0144801080856058	0.0530467025435672	0.0596991556289115	0.0211805225948299	0.0372875365632714	0.0510999051189452	0.0602801621638172	0.0577212303145004	0.0561809439960784	0.0561700455815669	0.0414489108479017	0.0612250490760318	0.0535980042663316	0.0524421944646865	0.0348019558974779	0.0340419523826029	0.0397181329326971	0.0472399039822828	0.0418945603671933	0.0556360543358217	0.0327072674891398	0.0424240897969468	0.0458675374544007	0.0393625026499424	0.0242815827429645	0.0300746589355507	0.0197196626590767	0.0549102932461902	0.0231224103443032
0.108758449277526	0.125265313254611	0.147167596941727	0.162323909003236	0.154046556846072	0.13784210813894	0.133919787835765	0.144047007494256	0.141084825167631	0.129020836242088	0.136174226732749	0.102540719601456	0.0723100328555485	0.0881829600648107	0.0820798703576541	0.0577257020855572	0.0472479526943814	0.0474132015562016	0.0785463651187151	0.0326773525118789	0.0299674982539017	0.0336763216012497	0.0418526419517349	0.058457894596163	0.0493419910986353	0.0428475676290849	0.0269857303494399	0.0548792203742227	0.0549492457151688	0.0368101757430877	0.0628374815076114	0.0388587391361436	0.0395902049522556	0.0494006684865556	0.0530911939758723	0.0502299660515275	0.0450933968581765	0.0388807559470596	0.0405213749538882	0.0432871136386211	0.0401673026528718	0.0469741675495341	0.0403973624466648	0.0282420878325895	0.0353543107048066	0.0253691988346	0.0366077775750523	0.0323574400912835	0.0459496375581408	0.0364671064590357
0.0746415506616559	0.0929513913458346	0.104351978964029	0.149815242550677	0.171623721792965	0.127684688133112	0.0886350708881095	0.121060796526975	0.113467634184654	0.109928748621518	0.120843453869377	0.0868077646954716	0.0947255199860317	0.0842497526651924	0.0637378454824173	0.0754906614823464	0.0844114064422872	0.0437814319467797	0.0535873824387019	0.0355324900625512	0.0281114780262947	0.0335202349016486	0.0564150994801108	0.0274713470706953	0.0264365466220023	0.0269842684927978	0.0243513069767128	0.0279197478543615	0.0389297327119524	0.0287618303919379	0.019758260092324	0.0392898347861747	0.0552833872283392	0.0400997391402313	0.0432434380218144	0.035813302572815	0.0468148652071929	0.0120638877018217	0.0430960189458435	0.0471401111812435	0.0414127647170833	0.0314735570193309	0.0244178269987795	0.0084983015699532	0.0119420442448069	0.0210038255674532	0.00837724723062236	0.0227497230817982	0.0196285700955054	0.0178420383998125
0.0875643886917399	0.11852521311936	0.107487258472229	0.100406741230375	0.135964656214524	0.149531384138112	0.0909371811508461	0.14649145859644	0.108723086575927	0.121808642275531	0.112780563950188	0.124017540868105	0.0923531251502882	0.0725339557920406	0.0972224022101264	0.0685574005144682	0.0822514314219198	0.0557754891784572	0.0693705070921714	0.0646856261432206	0.0462790488934867	0.0536148551648981	0.0369518864291969	0.0395392856506665	0.0314655134441709	0.0331944658846923	0.023892934077215	0.0371414899277843	0.0322824958621511	0.0403203598627852	0.0795789698819343	0.0582310596350642	0.0566673722127451	0.0382399375224228	0.0612321706359696	0.0441416011344061	0.0307912347541715	0.0469671715107478	0.0409253930893205	8.5102063626119E-4	0.05894084141924	0.015536919252156	0.0324799141701468	0.009152958245142	0.0356619856032176	0.0252883761006638	0.0439388154587763	0.0208407807118495	0.0370006182145164	0.0206293152552308
0.0931229624981895	0.0951016995970845	0.101182236465746	0.0564009522584646	0.0841483197397654	0.115797093089497	0.0921183395860018	0.150899295496667	0.0914461873787257	0.101267826773712	0.108980298539848	0.135292247624149	0.0877641695306536	0.0729410722505236	0.0832839176728767	0.0660485419697647	0.0907946068983334	0.069203423469272	0.0638753752673642	0.0735974995444954	0.0792397899477939	0.0701804872181926	0.0518761869380634	0.0619135116802683	0.050629183026947	0.0484984225493015	0.0599942345707527	0.0766557048398995	0.042810766926306	0.0412674470834591	0.0188399007942114	0.0376510139465056	0.00857409081359913	0.0363351813292407	0.0380483790185594	0.0374528488667084	0.0594229827640199	0.0389814591051695	0.0538425534403469	0.0590738325294144	0.0461480811457562	0.039058963013055	0.032106515436369	0.0355342714743457	0.0357591501586447	0.0351351100267311	0.0672701538095554	0.0338727730671871	0.0550381125880249	0.0352470840044552
0.0906963431878932	0.0758008910054928	0.052210472288246	0.0700622477635231	0.0859859021933439	0.0862100991467641	0.0955404939455737	0.0877573463401595	0.0773372250802936	0.0944648801013334	0.0856674114060207	0.0864550292742233	0.0824523483519815	0.0604511860227142	0.0598476757939521	0.0586718596108237	0.0724548522978068	0.0735658119374924	0.0783034708426798	0.0476513862296261	0.0356906893136168	0.0254197150892281	0.0478418786348749	0.035365816095009	0.0344407183759059	0.0658379149834053	0.0382183150052775	0.0296216961581963	0.0306413605556571	0.0413692782139866	0.0173698375615435	0.0512525119563998	0.0393713611733427	0.0478127593933942	0.0309471359278642	0.0443110226197647	0.0420503553109376	0.0612135874720188	0.0447713234316621	0.0230909468504802	0.0271078799699951	0.0108662480243937	0.0581997076809884	0.0359323843756033	0.0056058496815102	0.0418780679674851	0.0283333711959743	0.0222224441552546	0.0499143382858373	0.0138769534785443
0.100360634948871	0.076105694783045	0.0737706751430519	0.0989584999109435	0.0956556509727868	0.0694055974824365	0.0660309335082407	0.05787878210629	0.0574300854805859	0.0600789232029345	0.0838776860103717	0.0679486819911152	0.0468247941694195	0.0175432104402501	0.0552191252916062	0.0533901188496533	0.076092622501508	0.0471308736642242	0.0398736972171192	0.054546541196544	0.0574872837861754	0.0495845133962329	0.0305835965013059	0.0308522802102717	0.0504461737994905	0.0519250363329627	0.0720965405472038	0.0300019281047922	0.0422568701091326	0.0447219863725774	0.0385381942881721	0.0433846984130419	0.0309556920255839	0.0361821521335813	0.0239917750329462	0.0146905923946425	0.0319835513245184	0.0262593323287179	0.0305050957008761	0.0379696360175983	0.0287997282887478	0.0392502839508837	0.0219273527103804	0.0375891989300618	0.0342571410756429	0.0281239141320425	0.045998825960471	0.0526693222994487	0.033334164341978	0.0229320629167864
0.135567270720637	0.0993653406043179	0.0879593311699958	0.120073542111977	0.133213588781058	0.0735188318761152	0.058606581166218	0.0551517927592059	0.0631307682811876	0.06461723578497	0.0505000425811622	0.0286504465625407	0.0258997149628714	0.0216996941412293	0.0346179227162636	0.0344549694194451	0.0375319323788864	0.0396103055403501	0.0341631952758472	0.0428034162078999	0.041231284382262	0.0459569287626501	0.0480311264740616	0.0270624948805556	0.0552085164185672	0.0202026543817217	0.0663080841754739	0.0428106034716693	0.0594370507069866	0.0537177801973658	0.0607137908827476	0.0302871329908808	0.0548020821722359	0.0209371350503549	0.00894114936949876	0.0499749929095843	0.0369102842626653	0.0274403155096037	0.0520391295884992	0.0329648676764097	0.0618850193723812	0.0222383446797249	0.0354851322822193	0.0430849079544392	0.0410656328047006	0.00714773718396592	0.0408853953464364	0.0502147814343237	0.0435672410255883	0.048521229241565
0.115800557890024	0.0988090915281549	0.106748270774345	0.0589538046267626	0.112440277732893	0.0958164113260693	0.0648763582082976	0.0806769703440183	0.0761772845164134	0.068132628946325	0.0618361815217119	0.0712438600678075	0.0621473644496571	0.062821659198462	0.0427892127391765	0.0566298718626495	0.0430195998486567	0.0418030744761759	0.0182426652207291	0.0589290510149208	0.0585898651488071	0.0166503948315104	0.0319916413861747	0.0612410145143931	0.0320744270820743	0.0656450416473148	0.0692504508422595	0.0211019408580862	0.044249081480579	0.0468646862284218	0.0434183318341044	0.0290598813456095	0.0459241942788494	0.0157229339769746	0.0149846905261311	0.0389520959264114	0.0386009640878411	0.0377856996680654	0.0442084230152413	0.0402674022472325	0.0405479869741372	0.0310934148817143	0.0224797998538903	0.0443045569232322	0.027169290891006	0.0156310987714966	0.0285569104943952	0.0469173566787477	0.042884443603883	0.0622610019925804
0.147600743599516	0.168633623291176	0.127463639059578	0.119804517815082	0.123038463146582	0.124123048497525	0.108961494167509	0.110193917588922	0.103959380946488	0.129771528737834	0.063740665135822	0.0904070518573994	0.0292423322470757	0.0331131034980444	0.0122732099318921	0.0176827326612377	0.0203816185893393	0.0198394896104965	0.0265505033405715	0.00611086251521207	0.0261394925892724	0.0175456007783753	0.0307966264707553	0.0237612484700161	0.0137886666568889	0.0107585449286015	0.0171495570040045	0.0189771795448191	0.0118943402639872	0.0375114395906209	0.0272034027140448	0.038782876053172	0.0134931842838181	0.0229071628804791	0.0218322236609032	0.00745858992899114	0.0210831582342899	0.0116636957233031	0.0171947782602988	0.0268062777270419	0.0180433905804342	0.0373654714849587	0.0203074206964217	0.013012328642991	0.0173492894731312	0.00330236467506922	0.0131710364219715	0.0152553809806552	0.0122279311695651	0.0139474313310407
0.135650550264658	0.11443130200171	0.113538348100567	0.106340131410798	0.0805483428478532	0.0780540937997489	0.0945366717382652	0.0723458416748503	0.0973456107479582	0.0559515048843916	0.0751467928649021	0.042581694134993	0.0366668492322002	0.047694054700019	0.0416847245175611	0.0486449846819228	0.0634374662745242	0.0589429864814509	0.060317737532943	0.0580813732011365	0.0909008991237073	0.0617732641460058	0.0593512582487962	0.0834683593662377	0.0613408568875305	0.0547738859688465	0.071360940264148	0.0456840509660177	0.0594330225388319	0.0632715038960984	0.0986002575643984	0.0808986305488202	0.0769258729448825	0.093621223903584	0.0485834355263808	0.0555285577693677	0.0723083218970825	0.0672472757647847	0.0613638764570981	0.0788819895384979	0.0650813537536674	0.0843538993723236	0.0772785900005797	0.0568105013228479	0.0659734604335903	0.0882086351173637	0.0682757055028251	0.0785423850405404	0.066148984313625	0.0612867837557242
0.131554763637001	0.136140406324927	0.110263692645324	0.131450029356634	0.0735279775530376	0.110264325374132	0.100677360153239	0.0921358522820427	0.115881470198403	0.081414219951218	0.0865377109751003	0.0685549214161988	0.0466650274304216	0.0422191784816154	0.0434639206449488	0.0126473955399902	0.0283763286631532	0.0186817669091585	0.0144696667068015	0.00774405397818029	0.0372770974059744	0.00929704562177953	0.0488784309342812	0.0469994834444433	0.0160669202475746	0.0280488541606961	0.0156832796892303	0.0326823360735581	0.0338072511848041	0.0269592444158927	0.0288593142538938	0.0433014085405294	0.0262918974579052	0.0331899810303245	0.029110431304048	0.0532390493246799	0.00204447211966414	0.0393516518127575	0.0200698338341004	0.0278104594177305	0.0298410555541087	0.0123439743600882	0.0258492381149329	0.0325131193423363	0.0274548337176327	0.0150709068966572	0.0245562075207003	0.0310641731206486	0.0309000671514173	0.0432820821457125
0.126032199524101	0.118014202352429	0.107250053524888	0.085124421057088	0.0957364507785615	0.0901336992132848	0.0607621961561605	0.0729807334034572	0.11038652438145	0.0781149962203193	0.0817688481931365	0.035710764954006	0.0472498451619554	0.0412135757592386	0.0438500845133209	0.0253089916305511	0.015412912940182	0.0178122474859853	0.0161046686168464	0.0210169017447809	0.0384388788080324	0.0324839602866711	0.03928520860026	0.025294868773955	0.00997695260757442	0.0179590599192169	0.00835774766014439	0.0151258722599678	0.0296744418098976	0.0224096358602544	0.0346482209290523	0.0378323803472026	0.0619672101313993	0.0465180850114544	0.0395872452000212	0.0323915230400397	0.0286293857611458	0.0303574591288418	0.0482037866503037	0.0316385013095627	0.0359547861754871	0.0308547192288327	0.00939673937159265	0.0386195268131615	0.0514189496595895	0.0549904453974988	0.0233017149246166	0.0196797912553005	0.0338091640634902	0.0156823456023997
0.121242369085031	0.112732086232503	0.0959222054169576	0.059544143848743	0.0470541489908279	0.089405569106271	0.0454732714048084	0.0575868971770853	0.0750293430843867	0.0567899529480744	0.0614087541784459	0.05311049514597	0.065572459033531	0.0709849911640285	0.0270697523950702	0.0133222506350653	0.0155562252594646	0.00638003002498429	0.0139844104036325	0.0322918606725701	0.0172560784619543	0.0343536547912635	0.0132447785497421	0.0299326766245524	0.0333007138565702	0.0130251414409038	0.00945881861162229	0.00219020121481481	0.0230896601240439	0.0286448702213754	0.0249198657158581	0.0244867717234531	0.0336814732352163	0.0125411236740732	0.0182810837170248	0.0269611188919305	0.0174102896156756	0.0182362726090229	0.0118309428889755	0.0200897488998867	0.0259060868010115	0.0233268290376679	0.0212038101305331	0.0084022255675434	0.0163397065350547	0.0202141621589543	0.0126676760029827	0.0224446103862591	0.015369472501085	0.00617451887896914
0.112508586031755	0.116193299576511	0.0891693771013345	0.0820953337823935	0.0745513572747821	0.0731245695407453	0.0522155742438997	0.117919899093887	0.0580370339238671	0.0956328669570509	0.099172832017907	0.0794476475206944	0.0910557443050898	0.0612363074838351	0.0410898349509512	0.0301146166074305	0.0277909516401652	0.0278497782979591	0.035472123756247	0.0442329175621833	0.0373210449848474	0.0422353755325793	0.025289385381717	0.0548122733725988	0.0463348666761476	0.0325381594552258	0.0448339808875556	0.0342498163039424	0.0220554222250788	0.0399014415944086	0.0138669930545525	0.0508986172572546	0.0167753526668616	0.0453184925447372	0.0426355778267433	0.020225178190176	0.0430816107174479	0.032541838490388	0.0279869942020932	0.0524666029758398	0.031238972272482	0.0243120032898525	0.0196822103476363	0.02139632523518	0.0418954322235086	0.0290085532437676	0.0370906385047939	0.0301494125663635	0.019988505941346	0.0276445786055386
0.083870767045566	0.109734484852513	0.103709100567713	0.0420429978151915	0.0432315616036213	0.0561580676842019	0.0101502686770651	0.0824256508082102	0.0703804884004914	0.0955104862733564	0.0880602552944426	0.0958805551620854	0.0589024172237385	0.0748319614730118	0.0512361150411947	0.0594593545678799	0.0407338842878877	0.0296282966656354	0.0219184376645104	0.0198644071997027	0.0288573296747291	0.0484625725602851	0.0522355447055288	0.0395944296686655	0.0312462646022769	0.026955274010279	0.0315761916863501	0.0364743163601363	0.022229870868529	0.0387756825499333	0.00972713568307238	0.0410843471032217	0.0220146532761483	0.0462659035190377	0.0480039904572977	0.0358342198501167	0.0269528356116762	0.0381431378293567	0.0343745038929219	0.0141399784672194	0.031204560908239	0.0394806262305412	0.0330048806949548	0.012768358916401	0.0226104899490148	0.0181202612657997	0.00919893296614885	0.0438330515900958	0.0299482115405595	0.0311978963218564
0.0707851056508316	0.0732726691072081	0.0874301756797875	0.0456680464145782	0.0492240091081723	0.0422963010927513	0.0255221340465397	0.0610465352078124	0.0775953138481558	0.0391526145148546	0.0552890310561815	0.0549721704582692	0.0722227281954822	0.0615963410711026	0.0469293028573033	0.0494491598194509	0.0471476972206724	0.0190990624023092	0.00795702273145239	0.0199001706138621	0.0664169264948206	0.0345477662260455	0.0125293923119736	0.0462514476372556	0.0405955129832645	0.035247899385928	0.0205929763267388	0.0340754931947125	0.0484918469675491	0.0380872573873323	0.00886094671901593	0.042831438337604	0.0488451461415156	0.0516271055643729	0.0279999294680415	0.0461964540816912	0.0373164659484429	0.0510609926716716	0.0481671535013229	0.0595943063531173	0.038980271561979	0.0516932660133842	0.0498722571109931	0.0483827510455172	0.0304538332083847	0.029224941386126	0.0528016051369284	0.0494588881761117	0.0331418109732299	0.0445043879308692
0.0610583735505401	0.0637219297419295	0.039092658894051	0.060344547761493	0.0160636384011905	0.0314113338026312	0.0443618300621368	0.0330504951068143	0.0340612170091924	0.0368522063468186	0.050547834321127	0.0317881285331804	0.0384660943762637	0.0582920152651845	0.0622863592609833	0.0457479338028447	0.0527111523011108	0.0149609845075069	0.0342423969279153	0.0135976517148784	0.012588507234976	0.0333578372012815	0.0309645406178131	0.036743058413913	0.024268770778075	0.0130948792392954	0.0218806610786443	0.00413011538055052	0.0287673818861086	0.0341842683360417	0.0259284639781942	0.0309108643634111	0.00382049079959722	0.00716141409078417	0.0126766187327205	0.0117624717582757	0.00715467918117362	0.0174594739163782	0.0343810434926254	0.0181531221256283	0.0399978511275021	0.0138490134882345	0.0257205078729644	0.0404721347154867	0.0282944182886236	0.0207558597795635	0.0158379769495817	0.0349035833048199	0.0403448470798574	0.0170055627402407
0.0587229221431291	0.0550506444932237	0.0336876530862362	0.0359462748135895	0.0280149110332712	0.0243552362236235	0.00358758897465623	0.0506707108314083	0.0313850263012545	0.0217724715313796	0.0317101628544431	0.028215327885504	0.0509015224707955	0.042200467548218	0.0531137503221652	0.0204970277591289	0.0301230994071031	0.0263587379353226	0.032481932130395	0.00410569916078626	0.0167632858016435	0.0302439837220846	0.00707366488779586	0.0273380461073312	0.0331930774953065	0.0343862248097359	0.00920926458693288	0.0101460457781736	0.0089372896084436	0.0335954770284549	0.051212012471225	0.00982945423358113	0.022321778223079	0.0328810467918113	0.00618543226565969	0.0075788000813855	0.014653881562767	0.032151230560015	0.00557784772191945	0.0409704457513714	0.0276667789073241	0.0119757768417753	0.00198888614629981	0.00231578572284774	0.0233524781757662	0.0204531832001262	0.0144100635557609	0.00325218790275584	0.00247369159729947	0.0102381813194487
0.0679970988210482	0.0417022770616018	0.0313848635522844	0.0285652000413185	0.0426410491470414	0.0325599833221878	0.0594531839787854	0.0486644954622199	0.0358728765499594	0.0328121038125714	0.0310778911921461	0.0275428939458456	0.0188008186322617	0.0204327536130596	0.0306566602280304	0.0559663030190426	0.0510845719826348	0.0336162492190087	0.0420308985962518	0.0225838369214358	0.01303913779422	0.0348411235263675	0.0499588325891158	0.0198021326940766	0.0179367495038406	0.0146182371523835	0.0328143742914626	0.0309242193815615	0.0302795901232573	0.0157377322083655	0.0604300763546183	0.0316071457243947	0.0310991542243386	0.031667593183503	0.00573326196635816	0.0285604262534578	0.0033809926225848	0.0260644742085611	0.0280446309885689	0.0210185514200442	0.0180845478265645	0.0379910816066574	0.0299736028692008	0.0309696600253668	0.0146111995757015	0.0104913037986241	0.0142910624702668	0.00964043353884637	0.0171427732763818	0.0474835806263439
0.0470874673004986	0.0516210437289329	0.013492881887105	0.0241650779024277	0.0172593623407611	0.0209389758894785	0.0361865679371186	0.0476718025320835	0.00581046063095517	0.0258772798848971	0.011003086992967	0.0504498317277181	0.0690168744459324	0.0594372157864254	0.0502498922371979	0.0557500276913145	0.049977984024002	0.045992538492162	0.0462614906392444	0.0348254673661312	0.0161383789211309	0.020798296231343	0.0194317370779011	0.0243013840627517	0.0146135067538117	0.0276712088329448	0.0548440054732475	0.0358090561234267	0.0244516261441877	0.0467294866573839	0.0436652227699001	0.0417472519245159	0.0136917681379258	0.0278823521494045	0.0340746149405346	0.0168382434719137	0.0477760830850427	0.0473816720172431	0.0148555257037003	0.0520900564452824	0.0220067972090342	0.0232306441780962	0.0212325530302273	0.0272480260840515	0.0165810497252666	0.03315492030288	0.0196561110481827	0.0242848237843411	0.0374685792432139	0.0192583804711046
0.0666000235947105	0.0588815416791701	0.0552780197459035	0.0516388192810893	0.0535091953451834	0.067282133607602	0.103343223455095	0.0844137373135232	0.0715611760034643	0.0996041262769771	0.0925607225297993	0.0768180098647761	0.0678287645883295	0.0528429189033696	0.0365722189490903	0.00732238675409296	0.00241929266628595	0.0283766480255086	0.0196608712826517	0.0398007218899319	0.0354650585625119	0.0490627855921206	0.057782253886703	0.0442109403876382	0.0436441790600548	0.00432068290341091	0.0432792395519072	0.0302760326317914	0.0413908982015664	0.00465500633116061	0.0250926775601815	0.05478131659002	0.0145340729015837	0.0340068583588032	0.0389235065349115	0.0144200670514327	0.00694871173837482	0.0208830058035621	0.0111064158840413	0.00819669606970449	0.0360530472352296	0.0237738886090286	0.037281511922007	0.0234075678456028	0.0290770383931548	0.0482070005991827	0.0434915801454411	0.0200154961157924	0.0200630645519098	0.0421731849858675
0.0484062487006006	0.0552969180110439	0.0299732973727383	0.0303447196901767	0.034998979251215	0.0612443868880243	0.0202253927686016	0.0751062847036984	0.0671736830222819	0.0490645097538924	0.0783059534286838	0.0564233433691872	0.0311027052643657	0.0148404822383179	0.0353923028857288	0.019432248768686	0.0374385170399911	0.0401596923868722	0.0262157640009289	0.0377020504520935	0.0405029391560971	0.0276016231881084	0.0266957311944401	0.0260460015261556	0.0256756549472087	0.0277486141628367	0.016848727257526	0.004652523253591	0.00671189620654916	0.0298294921966583	0.0148600844496311	0.0479532654362099	0.00827244901293112	0.0514472881525596	0.026273934615984	0.0303602139223689	0.00978248340418863	0.0043331580645393	0.0241758333662358	0.0133948033232743	0.00489666743290375	0.0183967616227259	0.0368015972008879	0.00758159090074003	0.0449243736570873	0.0191711865925221	0.0119521225944729	0.0341150964079379	0.0205825615168204	0.0228082949849611
0.0700536033407369	0.0526263978562014	0.0116290406231825	0.0240963797647074	0.021342608629352	0.0458379424178093	0.0208835152517926	0.05384440675362	0.054456002545695	0.0400205111187576	0.0587206788334127	0.0651922840173176	0.0580907435760518	0.0169810726690373	0.0448373497883554	0.0374883622489043	0.0451210145775214	0.0351885108982492	0.0214629857968223	0.0139244518907173	0.0318312647204176	0.0416536099473995	0.0087869002827361	0.0257893078347299	0.0345874807075219	0.0113657317771073	0.0244007789621254	0.00665129124097156	0.0130872136468434	0.0163006879863957	0.0143317952467123	0.00324527458859447	0.015456463426325	0.037754099143497	0.0309479537050336	0.0143542757007317	0.0125000864822265	0.0242942652775938	0.0149214573244846	0.00980071073956195	0.0131308427856183	0.00487789083766959	0.0382190101752404	0.00458436084113914	0.00748589539349222	0.016819873221487	0.0223414382305997	0.0260061022431063	0.0380130240424792	0.0129142972342032
0.0356053294555576	0.0434563116523849	0.0181836148241784	0.0405739103180172	0.0521976462761119	0.055785549512924	0.0172089770718715	0.0826262858539999	0.0486193553625385	0.0927090691023532	0.103564427076977	0.0504369070241843	0.0605079786999715	0.0485017768207733	0.0413121799297314	0.0138728829693768	0.0227735936790234	0.0246289139439021	0.0328138662240355	0.0236687828829663	0.0543469697519337	0.057388797659552	0.0485020715067491	0.0363900516483338	0.0499739251532657	0.0238873981090744	0.058364952765629	0.0323938814338572	0.0553239161861568	0.0286887111751225	0.0216819811695547	0.020895560010965	0.0279632562907729	0.0490067775252658	0.0269569695999124	0.0256821307025916	0.0338753043637943	0.0477495400565838	0.0412940835558056	0.0335884139759254	0.0257538697537943	0.0268874235081385	0.019054713611483	0.0323421286784111	0.0308241000059629	0.0354740272364162	0.0207166159315005	0.0270370756383027	0.0255122718864648	0.0465692228750985
0.0181911053787722	0.0361966693257432	0.0280333107641497	0.0463986325620454	0.0474175697716891	0.0680631455896532	0.0548698220579992	0.0544040099454002	0.0739347068163173	0.100119545420421	0.0661511283610711	0.0938301609251151	0.0700936505419999	0.0252251915193721	0.0358374765848992	0.0393029901522632	0.0132160282113817	0.0141953450011346	0.0237011526039389	0.0350400092067006	0.0442085412394559	0.0470664173828697	0.0393046358344382	0.0307678707891944	0.0249154225472096	0.0456653260406361	0.0277100805122862	0.022439064657794	0.0250474204324355	0.0170987273404122	0.00461921313981358	0.0233621628100867	0.0479775411736247	0.0339227345839732	0.034790001118524	0.0355103941405258	0.03729709126397	0.0215389481995474	0.0200852636490566	0.0324295653338176	0.0307616497034429	0.0475796143341768	0.0277376776681142	0.0485370553738698	0.032847424206711	0.0218476053690425	0.0641926022402958	0.0357841911312496	0.0473040860894913	0.0274789648099447
0.0422574827973674	0.0130194056253434	0.0351575298396304	0.0290236913469934	0.0116056821621613	0.0285458256917277	0.0239346302410211	0.0280338415623921	0.0489706115325202	0.0980589404955474	0.059006374575821	0.0943417797307407	0.0764417908154067	0.0844806244461208	0.0709429868199535	0.0386021811641053	0.0584030078796991	0.0365194923069325	0.0198108542029919	0.0500356758968838	0.043289550609214	0.0452857968813004	0.0480708710748866	0.0403239056226762	0.0385651856491497	0.0522606991985412	0.0354358337779429	0.0677597651047264	0.041704092509565	0.0419898573446505	0.0543350164770565	0.0228925199985459	0.0327545062030204	0.0544685312047608	0.0356615341133623	0.0424103917772814	0.0383579016874294	0.0499665473206004	0.0309312807301676	0.013933038803234	0.0405503113771584	0.0409787632713836	0.0310606043451782	0.0330247550831933	0.0284020985928697	0.0164458718399725	0.0188719293955149	0.0299039590397325	0.0287077059068275	0.042898729149328
0.0678782653815687	0.0631318105845294	0.0614064408244282	0.0571911676747284	0.0412511228271959	0.0261610977806552	0.0219893614421639	0.017310714996103	0.0334382542912432	0.027063805587452	0.0487567965529422	0.0309690226191286	0.0391985758483188	0.043638583448366	0.0704017417009416	0.0727869221866873	0.0654189837192126	0.0526913585393159	0.0685066006129644	0.0384534901476706	0.0182110941636814	0.0144751842466767	0.0331672137325601	0.0333521591356482	0.0254521344366656	0.0230177026858769	0.0345182451616794	0.010239477183133	0.0211201300877267	0.0415004734366067	0.0473454685906951	0.0389268281947104	0.0389095190990327	0.0513226610885851	0.0175409417053524	0.0269526179429847	0.0291654749709052	0.0233045201915101	0.0237770558076563	0.0477613129156781	0.0132276202879008	0.0285016420006866	0.0279100857223862	0.0442391948573219	0.0199091453110901	0.0355070524832744	0.0791167416755973	0.0351409835175796	0.0293142001772838	0.0278675025061899
0.0147949123731134	0.0132031662840557	0.0306058299491469	0.00854392910870175	0.0264310462857489	0.031891190554164	0.0222166227619254	0.0230613896427893	0.0671820588085197	0.0316264303609908	0.0677211357961752	0.0645780511192545	0.0809871312407422	0.0385643574548741	0.0459115072244704	0.0639614249853965	0.0554136650378659	0.0210015732791891	0.0132183079506765	0.00578420367958408	0.0327894546276918	0.021980447613526	0.00600832120743732	0.0227277299979606	0.0185778517828791	0.0270812534272419	0.0313383019371427	0.0108407897237853	0.0260687721576486	0.0467141249427648	0.0271525865879296	0.0115589327367721	0.0220748407821755	0.0100331969613589	0.0179691801778963	0.0165041253171242	0.0236189462283672	0.0505837751938267	0.0192246743366227	0.0303121776968914	0.0218147040677269	0.020339647787561	0.00837526731831152	0.0413467104110702	0.00658355497668146	0.0113690579875663	0.00932080360518448	0.0284568686790659	0.0260025967990218	0.0175969040582285
0.0523131122631535	0.0332724276785975	0.0241724950140651	0.028301591259696	0.0384623249907257	0.0214962882396055	0.049529393357892	0.0206359668428946	0.00504090739935232	0.0555660427393602	0.054065395970321	0.0689574185021404	0.0796402512259493	0.0576620750422364	0.0811428521800023	0.0666452503682183	0.0425959360199832	0.0304963749772493	0.046533710738023	0.0236168871379572	0.0307973866912259	0.0301792496590539	0.0376531560630606	0.032879099550596	0.0566454549539431	0.0443776261211932	0.0358754561388717	0.0462530490021847	0.051504347860438	0.070379950288833	0.0349014217017015	0.0187432760768067	0.0231898670848325	0.034502361902606	0.0331848017183921	0.0271502308131809	0.073707074016877	0.0267255776823271	0.0351236352518144	0.0319941432265376	0.0283493344121844	0.0442718745516157	0.0369807259709056	0.0386378905215908	0.0443710246575502	0.0390979598575284	0.0353807862409698	0.0116622348669586	0.017946736627932	0.0425056382419474
0.0478770060177378	0.0564593612810666	0.0550952404591794	0.0450987234202735	0.022622033021004	0.0509321471416482	0.01898729793714	0.0139509286240702	0.0112814443710047	0.0528597167134293	0.0305397764492309	0.0487612992813053	0.0168752037464426	0.0222681780575589	0.0519747727073375	0.0465711653670487	0.0519000705865281	0.041974405966391	0.0442294227593479	0.0301225986790333	0.0197518772771451	0.0143888819124114	0.00567978993498463	0.0322677391806894	0.0186886285983115	0.0162509198694991	0.0161180176582627	0.0152376936374743	0.0144397825613588	0.0384660638901838	0.0362007511265112	0.0205247449487028	0.00947824456734226	0.0161942451055165	0.0432976019122595	0.0413750253772708	0.0178123619982511	0.0208465260055603	0.0219816767742274	0.00955418967823143	0.040881722237451	0.0142180615222904	0.0236052004361465	0.0180968240411512	0.00962703649521949	0.0129093467554265	0.0265590141695903	0.0110279849578958	0.00184256266414291	0.0240882168434159
0.0500808389157151	0.050975533750835	0.0330132295442019	0.0482917066808826	0.0591011265311415	0.0218250269160274	0.03311380254488	0.0184765083920204	0.0155858235236338	0.0283131354087462	0.0215642191231404	0.022664562573988	0.043740462665939	0.0624265689442491	0.0665786610463923	0.0615571971058405	0.069011247937721	0.0383824279107198	0.050320040257779	0.0543067875750721	0.0222326490722653	0.0156593015987023	0.0299123562574666	0.0255361665247149	0.0453445873043586	0.0159737001755988	0.0170488151381357	0.00885950246227236	0.034340234488997	0.0709477553077545	0.0303609798244078	0.0547268639730736	0.036558009049631	0.0402876957601263	0.0218514145699405	0.0276261367073592	0.0451762289756516	0.00375027541254372	0.0559346088607733	0.0193505926492229	0.0476908200514481	0.029549621917649	0.0294801007506159	0.0130890425182179	0.0025818391841021	0.0261008181641824	0.0185313273087446	0.0295765070638533	0.013757832210789	0.00577841397367617
0.0542879268005826	0.0829316339482167	0.083785595922486	0.0821210737503383	0.0478586448908711	0.030889250262996	0.021846526885383	0.050638229140589	0.0518557105891068	0.0537418144279303	0.0439902629462623	0.0451119817949434	0.0137588872828956	0.0346808943125707	0.029978857360284	0.0317597001709044	0.0482161274021699	0.0484167502938942	0.0460429646071634	0.0338648181402071	0.0329380593105984	0.02604443764438	0.0163198414438741	0.0183122986758932	0.00814749571119188	0.0318290925194476	0.0301162963537534	0.0472070209909077	0.0104912695719636	0.024999187010663	0.0310170907397535	0.0171149260303785	0.0342281458072228	0.0318688455765458	0.0199939382565041	0.00530054689064478	0.030238039154975	0.0146975353657239	0.0146122165370982	0.0260360886499067	0.013144936812134	0.0270650309097921	0.0214249230983307	0.0339212586569975	0.0189963168009677	0.0207849358909115	0.0262209821237154	0.0123642337769474	0.0415002140224674	0.0157322909578748
0.0539001933473434	0.0653998140731065	0.0735932219040266	0.0767283000898899	0.0571950853289849	0.0601987516461238	0.0239313965244859	0.0245811821039286	0.0264054070981305	0.0324631754111043	0.0612369327382879	0.0135672286590076	0.0282662070102835	0.0203411953115568	0.0291331540684904	0.0447033101129145	0.0295140819436214	0.050746471102051	0.0577115720339431	0.020667210225917	0.0545112813699632	0.0539657242347631	0.042020183014323	0.0387335642688516	0.0182698668598221	0.0452527871122266	0.0305324376577715	0.0151671017504262	0.037394800315108	0.0312754592903941	0.0194633602900681	0.0506435468350835	0.0546570066315619	0.0369493739028685	0.0300190955088407	0.0183941315220371	0.0130367989779673	0.0399783917902284	0.0377868651100313	0.0362321624430409	0.00942250445075087	0.027023756970229	0.0484732360274509	0.0125575707989431	0.00872878704284908	0.0240004479808357	0.0372990067171889	0.0263384991532357	0.0318151527015182	0.0176293987406041
0.0409640868634002	0.074089706261943	0.0559622767830491	0.0580253880878948	0.0519065162973141	0.0412184455614552	0.0423161726259746	0.0372984373454735	0.061968738132292	0.0499795645353824	0.0469261050936097	0.0347541113232504	0.016349399322706	0.0212138208152068	0.0318204453030595	0.0188210459725017	0.0282055777662142	0.0173591462778072	0.0406543579579849	0.0144878767234543	0.0560244524281898	0.01901307087259	0.024797630715764	0.0284130041232831	0.0314874318375602	0.0557968966275222	0.0396572154505911	0.0351728105005793	0.0270947792416805	0.0205047281445085	0.029268268928949	0.0221108341522544	0.0263639528119512	0.0180306959761236	0.0268050628439704	0.0271495082739299	0.0134766342498252	0.0224403543407528	0.0146252009613779	0.0215510233036508	0.0550787950591124	0.0201319268282422	0.0281920882733633	0.0319898733872455	0.00699501133099214	0.022085136486516	0.0138462495040725	0.0475251776773712	0.0166270993479403	0.0150450889508658
0.016575370302304	0.0375816071978262	0.0450854208905224	0.0275875804778636	0.01609312672443	0.050757975342542	0.0552390542165541	0.039196776338921	0.0559238719701435	0.0461089807142871	0.0357267062018121	0.0762471270473924	0.0673190687026856	0.0312637287146887	0.0498043546839842	0.0543620018433989	0.0284935730383485	0.00557253102169104	0.00851056634591858	0.00403287624766245	0.030982754466477	0.035539397279664	0.0330604756489573	0.023279624239809	0.0423531008004043	0.0193607087277557	0.023362388348371	0.0352457713227346	0.0414015577810304	0.0527150322964128	0.0437656681768019	0.0232116730164135	0.0319371326700645	0.00860833781698616	0.0403460617791797	0.00574757711492599	0.0310838088041282	0.0129979640941035	0.0167156508737545	0.0254271867778191	0.00413080538922521	0.0280045993097163	0.0203457437277315	0.0368340849031939	0.0370946050273967	0.00876768312415407	0.0526310388480971	0.0279191998523565	0.0386779496467173	0.0161075180057298
0.0401245816377841	0.0595629009970686	0.066113904082782	0.0409317861882886	0.0341435282432923	0.0319710876663275	0.0187196120114093	0.023283451742115	0.0314892250588245	0.0512849754343628	0.0483379907540498	0.0465038705558204	0.0346749250999912	0.0474332439884655	0.0548874152277132	0.0195586515977968	0.00910229787058332	0.0392408423612555	0.0208236146214844	0.0161234268648408	0.0137836236469499	0.00364990356356945	0.0181993349848427	0.0424632613393856	0.0299778573060801	0.0212164979708034	0.0417928650638003	0.0103875024754654	0.0229892481137531	0.0268756467883045	0.0183492181028103	0.0116647903014469	0.00292583662338587	0.0216768344280377	0.0420083275683215	0.0309059463409581	0.0211886035773248	0.0182108407836566	0.00332789578903382	0.0160571025491114	0.0268460525231108	0.0121645628121152	0.0121856995865231	0.0238131978187307	0.0198598752402224	0.0135413189856241	0.0208862457055541	0.0316123798775068	0.00261029451627455	0.0338869712205886
0.0344157609820033	0.0561975455810883	0.0181537847414637	0.0331803582235786	0.0227827827299296	0.0210832867047626	0.0327084979375773	0.00796945822727405	0.0109692243329873	0.0480985020558541	0.0111576187048575	0.0341884229491944	0.043583764725417	0.0624875253641381	0.0459233882109694	0.0344246606070953	0.0142807963227185	0.0159652680110295	0.0237282619047253	0.0180925852046634	0.026608336427462	0.0124143145710524	0.0152953616663997	0.0442897312873763	0.0230374272209464	0.0167405739630068	0.0194265395978753	0.0127221313298056	0.033419013668572	0.0266837820170122	0.0446375282028486	0.0274587221639172	0.0257213715919606	0.00780116215134912	0.0126562328583193	0.011971589723288	0.0309608022631327	0.0229435893050957	0.0315367414942651	0.0236035903149236	0.0133407445100383	0.0245316152410777	0.0141267924531942	0.00751327181260601	0.0195033387588292	0.016786856315	0.0238454317946751	0.0114279397480831	0.0131240032323753	0.0201606651674319
0.0459320187499145	0.0431563860103716	0.0507723955810448	0.0322394527848785	0.0394799918638515	0.0441873725490077	0.027016032294595	0.023403914035257	0.057581672272053	0.0462815859270845	0.081865594585198	0.0674573551280696	0.0681296557085386	0.0332106147196935	0.0408035713193294	0.0291932131838963	0.0177394992642865	0.0207709227458957	0.0396405957517836	0.0419164936876579	0.0283278551580348	0.0150446785495021	0.0379592565237334	0.0179082593336061	0.0372958656160291	0.0231921635662795	0.0216984595809403	0.0352186352962888	0.0269886761385156	0.0262303364820526	0.0345868352910714	0.0191629414430374	0.0270166951487568	0.0415610667695349	0.0319136071423351	0.0378462235204545	0.0553590853650058	0.0188577298847661	0.0437974804116961	0.0341046535630697	0.0358633245007556	0.0233999191270124	0.0407923525370345	0.029075904393573	0.0286207443897971	0.0266672719566676	0.0188881047137787	0.029129629647872	0.0197074296800598	0.0218274606544715
0.0399288318302514	0.0642438245549594	0.0307862643187576	0.0259627287448469	0.0415432293625676	0.0391874112505088	0.0245636266360344	0.0243825464179262	0.0190279977434196	0.0270053572770034	0.0349109985464825	0.0155236700869954	0.0408427318841122	0.026912059496107	0.035961703867207	0.020275069034716	0.00974063578199868	0.0199899461301575	0.0300435884751239	0.0211040082873586	0.019184693317997	0.00255143700372285	0.0279768558658117	0.0268360469062126	0.0123210624576813	0.012856918641082	0.013219259545539	0.00792978831683419	0.0177328253399874	0.0246853184641228	0.0376662379405868	0.0182544792383145	0.0149712435615628	0.00811752494946341	0.00945134981097393	0.0242234499822218	0.029752579215621	0.0161310787337236	0.0105098804452782	0.0273966318792515	0.0193434552145164	0.00752350524486193	0.030928877184573	0.0209871326344602	0.00872312659703917	0.0328126121198923	0.0170494086060974	0.00422515215890685	0.0269614222260177	0.00829519615253292
0.0475477577840659	0.0284023781927236	0.0389528951188843	0.0296832676810522	0.00487886317511652	0.0187303400129046	0.0135368627217934	0.0201945019932902	0.00948354528833669	0.0463599485147266	0.0293156907704611	0.0211521322381136	0.0473627915221063	0.0428071754904958	0.0750308837749316	0.044428392570658	0.0613767398041962	0.0271554931813311	0.0217392613118753	0.0139284620953593	0.0464122486486542	0.0177503849550492	0.0156985380551394	0.0314716526422144	0.0211012390165313	0.0264458947926535	0.0306105905332486	0.0122393222386701	0.012949816296555	0.0146100675019288	0.0222045229375571	0.0470264952044962	0.0151934320778979	0.0159480548352558	0.036705138999854	0.0116900561426574	0.0214412055342645	0.0164401565470911	0.023351091770369	0.0228457714644811	0.0348082388873166	0.00725040619978663	0.0336013249389532	0.0283127425721215	0.0150849182818635	0.0240448755420568	0.0296138733683252	0.0347315683475322	0.0380334088015694	0.0378352773721695
0.0769025311866833	0.0409472879768266	0.0338656196637312	0.016334800569153	0.0360764536711665	0.0394197744119332	0.0240815321814324	0.0290449822764776	0.041453603692813	0.0198963965056683	0.0227626913434988	0.0196493925555235	0.037276953140804	0.0434752417768665	0.058882943895618	0.0493698813962197	0.0481869628945361	0.0539710994614062	0.0497091277731012	0.0350044079029385	0.023413737688305	0.0250713671363511	0.0361649724284397	0.0391734569895752	0.041744997379534	0.0615237507064491	0.0601058436079763	0.0478449551370184	0.0300549180554614	0.0232425552503576	0.0112039850513817	0.0312011284452463	0.0718923042801467	0.0268001848488439	0.0333411661165368	0.0262433384028652	0.0295968002250581	0.0463945852145994	0.0370374761904453	0.0314960303791403	0.0345360113907932	0.0412959637335176	0.0264900323568413	0.0420458008151397	0.0314873570801234	0.0429595160271738	0.0373533574167383	0.0524127709821719	0.0367052399958385	0.0294867716086455
0.0410459160517828	0.0489651338001909	0.0298300697280263	0.0227000575537442	0.0131090111529613	0.0286435368441041	0.0322968150082912	0.0188024840301581	0.00893882963881877	0.00588134114110041	0.00840523606106747	0.00754694731188373	0.0295531712828203	0.0427480569665862	0.0635321729293024	0.0594866191225321	0.0441848237121322	0.0207561733183289	0.0279527987912402	0.00466626290414985	0.0176497372701635	0.0252960781762569	0.0513344900839625	0.0279588320356985	0.0220643217917769	0.0488499434595096	0.0424362794973758	0.0372732012092683	0.0482518422209018	0.0218604087874011	0.0416297621060366	0.0457398085026271	0.0475069754882133	0.00961746694151752	0.0513254998956205	0.0231426001216544	0.02631113212963	0.0321883531911777	0.0342558050171062	0.0588972686767244	0.0432551546381469	0.0378731640472274	0.0239002065438879	0.0287840510113518	0.0474077828865789	0.0269874883792813	0.0313705490173762	0.0103787862178311	0.0155622704935086	0.0173440274053166
0.0504079072196545	0.0588589875173299	0.0215129106061839	0.0150017400616867	0.0245520458271729	0.0226873109839752	0.0299522394448178	0.0161558516516178	0.0327640138449794	0.0487739615840553	0.0479457050525915	0.0334759629081301	0.0230764517628653	0.0143456197385029	0.0166953271949855	0.0409051502606946	0.0452085357598983	0.0567049094301763	0.0181309908390623	0.0299369812985709	0.014326198216967	0.020130442149247	0.0111956099148931	0.0166586023379634	0.0223822809919275	0.0510379001407109	0.0393646974863075	0.0214949251639195	0.0140467172178463	0.0308649429028631	0.0132611532366595	0.0210682112439951	0.0175431093517113	0.0277255382207902	0.0163283095564019	0.0225727340598741	0.022103928623048	0.0133123947265368	0.0315871711823012	0.0236023864436057	0.0244910442023304	0.0150864410647052	0.0170433968125636	0.0239275773264659	0.0366777916864528	0.0179619620665923	0.0316702430712396	0.0368781858096694	0.0228119899273371	0.0141996533404877
0.0600433334206155	0.0582098137682848	0.0155171139620726	0.0115813269497387	0.0115299105033211	0.015234910947102	0.0266508814116156	0.0140264994445189	0.0165540199413828	0.0281873440734851	0.044817974356557	0.00984759757530506	0.0324607163998655	0.031595091200533	0.0518964774075553	0.0415286024844505	0.0422146191269889	0.0501257864057662	0.0554413136271726	0.0114508738510467	0.0241750064623466	0.028796480448211	0.0353336072607274	0.0216579495719424	0.0136617812905422	0.0223553638217968	0.0331941089218328	0.0437112790688376	0.0308763358849621	0.0259846734609734	0.0286179073916844	0.0427325726638837	0.0552041062100781	0.0129746518703911	0.0242091892578521	0.0401745546969982	0.0349196084105908	0.0327143421453726	0.0358633773872218	0.0138633615837871	0.0282173231637448	0.0482349303931497	0.0273385470561257	0.0509503046240346	0.0140505406065383	0.0258329332924277	2.61271257253318E-4	0.0253456637549256	0.0249460825128674	0.0179714721584874
0.0817032900632704	0.0489825192162316	0.0682790161067491	0.0359094410744487	0.0394975569363904	0.0558151340330174	0.0424300230451594	0.0296682658664725	0.0370218999215149	0.0297538528379844	0.0662062521751081	0.0788191109558494	0.039202885802637	0.0142897062890943	0.0222571987191155	0.0223688678978005	0.0374443818435824	0.0597765381569341	0.0339226355729652	0.0596472470193696	0.0344200503223761	0.0207120099504859	0.027194686237723	0.0313687986791857	0.00824757449585313	0.0222611151692871	0.0294655428849105	0.0200113055193158	0.0409425871379057	0.0131096548693953	0.0178655775599013	0.0211235208842489	0.0327636837982544	0.0275923584729287	0.0152309359252733	0.0297526695736614	0.0326113733225711	0.0296099025946297	0.0196267089276299	0.00509927306553562	0.0200600661260151	0.0630647710270267	0.0265814867599425	0.012175577416514	0.028850480496276	0.0159871034346876	0.0487501984597407	0.04734193473246	0.0581246285000911	0.0151495426960465
0.047861325682204	0.0574567403065715	0.0378976089233556	0.0326009646522384	0.0327744169765276	0.0025366959132117	0.0329136686365164	0.0175255747605642	0.00796456089600839	0.0230764853558978	0.0493637297797663	0.0530199683503678	0.0288013284788557	0.037347369223047	0.0349320114226049	0.0205620536450861	0.00813225812225295	0.0107659856532457	0.0257736393774492	0.0315250247379729	0.0316686265030629	0.028353001455107	0.0233543362907791	0.0256939207839442	0.0101339458994599	0.00714163720907979	0.00896639421722657	0.00680917860661806	0.0151820794403608	0.0329080013881761	0.00543962529387282	0.0432825132415621	0.0026477167265495	0.00844776049126282	0.0401040864619866	0.022956581747586	0.01451182309801	0.0219714224264976	0.0141801469777135	0.0268845271643189	0.0238432524481246	0.0157595394945879	0.00781468905655625	0.0245199771489967	0.00589298402349107	0.00822203968019968	0.00672178797182788	0.00264444457894904	0.0316889134525068	0.0194846276959943
0.0546527532603528	0.0720060399052426	0.0576553334833838	0.0319007784697004	0.0459602742499089	0.0317875096547993	0.0288134994530342	0.021107495523991	0.0256341539253883	0.0394193461266369	0.0309195003616553	0.0556056379450367	0.045204979830574	0.0779369910825694	0.0379672122725556	0.0619843106390399	0.0211549435357625	0.0261979034788378	0.0125623065207917	0.0177777721644351	0.0407888246607144	0.0329177076218409	0.0289313328077951	0.0222124215614168	0.058811211410023	0.0245524416326589	0.0287076658009738	0.0219090792347804	0.0231097274864184	0.0204410720847646	0.055445655591111	0.0313277352786776	0.00909249703222091	0.0367812953557467	0.0285685386398947	0.0389344120023791	0.0475534088379456	0.0421371803057834	0.0256741845131239	0.0246277907947619	0.0466084006237781	0.0472837672923013	0.0280494575877859	0.0431087948778367	0.00422877459661118	0.013959999234172	0.0445240950062053	0.0281334083867579	0.0287944761999051	0.0191078565627699
0.045623529704271	0.0307536741296597	0.0290343759772343	0.0335677892390328	0.0260821767526722	0.031636901296622	0.00603326915151487	0.0239362230472263	0.0341041618516054	0.0300942237998756	0.0336139369181585	0.0448765654432077	0.0337144020064961	0.0191775051218348	0.0192426046160493	0.0144003039012935	0.00976476362914587	0.0399142134221202	0.0274431051450122	0.0307406511163172	0.0300591385699058	0.0178596214828774	0.00740398458712503	0.0245176559937369	0.00863427578439333	0.024252616773621	0.0199202970901064	0.0536875032599375	0.0347840537624134	0.0450223435554716	0.0153585799357662	0.00716456615410536	0.0248581689177723	0.0128790693701214	0.0356577984993606	0.0169107396520496	0.0208497986467712	0.0242551159020242	0.0107804465402992	0.0387135890932177	0.0377452867406157	0.0444027429937294	0.0186337451355464	0.0165286357194431	0.0101181358637759	0.0116899054563291	0.0200049240053663	0.03645997205326	0.0241443739200495	0.0308192020265435
0.0473820598222787	0.0505164364392274	0.0537768080840864	0.0322408356952763	0.0388832663795649	0.025641977058507	0.0519587753783564	0.0200149354346294	0.0334623720879453	0.0419198752700482	0.0337379374064524	0.0406087153015212	0.0421299259606408	0.0669736282919331	0.0566130317745393	0.045596502086148	0.0228799048261946	0.0141023912030921	0.0323251827264085	0.0160283780647638	0.0357153689701933	0.0188912131438515	0.0281355825688973	0.0479407021333334	0.0407246146472474	0.0291332963424973	0.0122610449675225	0.0131526615983089	0.03137614944966	0.0363791273279789	0.0357825720735905	0.0228850986028136	0.0117276315853085	0.0229314325103448	0.0210313450234237	0.0267520251302588	0.0480792817612046	0.0389483280554429	0.0247795917787969	0.0295634792440081	0.0244990611415621	0.0402412307353354	0.0266707895885836	0.0375998854449332	0.0379440998632844	0.0112066903972363	0.0152945817083863	0.0162880127657785	0.0168551420128969	0.0215071008833461
0.0314462418610778	0.0157476614140418	0.0303462819985727	0.0211242909892906	0.0359577762453687	0.0171308227328462	0.0173793557180776	0.0111703772795472	0.0357815423704108	0.0336686263147819	0.0267524338945959	0.0174516799965992	0.0406237985222702	0.0547825073832314	0.058507094711809	0.0470984208252994	0.0202404010332424	0.0259408036640086	0.0244798448857933	0.029770484167765	0.00962263154541708	0.0192439172136912	0.0191998643470318	0.0298711843761877	0.0327336028421101	0.0250504018941912	0.0341863683359435	0.00145150022199137	0.00950021059540498	0.0213028330455013	0.0302083893410986	0.0405467245028954	0.0179615552114703	0.0304114515824944	0.0114259054727878	0.00937883768366571	0.0212939089327676	0.018580933812973	0.0217245231164438	0.0222869541455898	0.0263582766280973	0.046138409807618	0.0122168314007417	0.0153653227210456	0.0174900176542952	0.0353042590687583	0.0255148040509446	0.00878177915378723	0.0180679818025727	0.0211580285437589
0.0425085801586197	0.0372921234119432	0.017969924176974	0.0206013076027052	0.0192033047606395	0.0277361683954821	0.0315983091891528	0.0356042421834169	0.0180082357715713	0.0289976442345736	0.0390310114487673	0.0370730908975149	0.013199079021663	0.0170738109485427	0.0119791898971952	0.0242353501980053	0.0364570956245463	0.0474458065868945	0.0549345822318656	0.0330790263770522	0.01376693968638	0.00310441750415404	0.00473059190529896	0.0224009276178325	0.03036715616337	0.0386352109655156	0.0237733247307629	0.0101576190207086	0.0113542604691926	0.0199973026273295	0.0194621689220344	0.0289665336026681	0.019775795559676	0.0232115325152088	0.0320481856266202	0.00773378977333377	0.00750243961007145	0.0114406630672269	0.0218085556940046	0.032548345680727	0.0192964995624093	0.0243595445038572	0.0362713382321855	0.00280284968562775	0.0123820834645097	0.0255541709541906	0.0177064515549328	0.024149922196355	0.0421573727726219	0.0348956274035845
0.0204343782948296	0.0188629913741867	0.0235054162150464	0.0292677097863157	0.0135584399266602	0.0242543991363876	0.016121657408189	0.0303409670690718	0.033933613345114	0.0120356411843034	0.00606203700626703	0.0151342582558413	0.0362685721828817	0.0519825537366702	0.0301391902917182	0.0282815304748562	0.0343740323695213	0.024073311277288	0.001240356351456	0.0174325497587682	0.0283418999919642	0.0248588154227369	0.0155311175323124	0.0266580219457971	0.0173281785113715	0.0452382202232548	0.0152273411786702	0.0276023876604072	0.0245174150163878	0.00588817218025976	0.0263180901709498	0.0216630283877255	0.0306516354634232	0.0277746716026851	0.0091044860053589	0.0349755093816605	0.025798533299682	0.0238765364708117	0.0133906640900423	0.0123192873964379	0.0400611542794376	0.0303709118191749	0.0163996189686864	0.022337393939316	0.00816653227049309	0.0171607838019276	0.0286663565232431	0.0355883431728157	0.0148689615095213	0.027730306722119
0.023174264477922	0.0253024080137148	0.0259494784016211	0.0249764700549057	0.0300804869740501	0.0566535600548615	0.0155835690499655	0.0239083301605215	0.033071287690849	0.0217107513810321	0.0341525362976895	0.0331994453252826	0.0362710969751468	0.00939912429928475	0.0197910157756838	0.0415996913212421	0.0415233485772041	0.0535504890457239	0.0545262163016837	0.0558081007857005	0.0356241496668987	0.0145072220267355	0.00764630879245672	0.036349634540268	0.0228011413212804	0.0561073381787677	0.051390148976182	0.0349551703191185	0.0328520941273764	0.0127065956197953	0.00921148302759447	0.0125433319352633	0.0297229266007404	0.00364320444604582	0.020921915611324	0.0176055245738295	0.0255898956394687	0.0349715078842491	0.0256703270545001	0.0287244648559642	0.0237153995412232	0.0139124258263383	0.0233499105497319	0.0109079962806353	0.0334160884625729	0.00688354073426184	0.0383564315031372	0.0320199442508899	0.00418984864538367	0.035564981433455
0.0217849760428422	0.0133044443652744	0.011737180640186	0.0244922185386352	0.0204981065126235	0.0265739725471026	0.0411754024474382	0.0330065733554779	0.00769735040192176	0.0326027981490734	0.0217062256040862	0.0262421170791237	0.0164204325193886	0.031490414132253	0.0195526325682068	0.0310546018554304	0.0312459978745343	0.0301583367908196	0.0369513121552402	0.0130674667497654	0.0289088589940056	0.0319243644529648	0.026022122369824	0.0199638872174133	0.00317419749422449	0.0323432691959394	0.00550529382087323	0.0285802904801491	0.0279349000680403	0.0333981670428079	0.00678999957247736	0.0313170835665137	0.0090807331896968	0.0246160094659576	0.0243885164719833	0.0315464225984174	0.0202598920295421	0.0148773509057214	0.00865580412381594	0.0309720810428337	0.0213249696912961	0.0269082927745407	0.0333615525603486	0.021885389519624	0.0370946773518791	0.00737821061740162	0.0206065945104922	0.00985109700762636	0.00796947047529721	0.0170448402649306
0.0251190087574012	0.00854115642631383	0.0366136622791706	0.0311184670452466	0.0580748381545691	0.0301997560166523	0.0311995088240925	0.0538835001518962	0.0291485682199589	0.0343723129230956	0.0566312709749737	0.00695121439942583	0.0278739397226446	0.0350526935331592	0.0109896750640263	0.0573002980474151	0.0394485682311196	0.0388172096737774	0.0315385188213477	0.0523201708799047	0.0291170396089884	0.0300427218478793	0.0387763656295067	0.0457257624133989	0.0286174384690402	0.00835965079072796	0.0289131528467063	0.059009608126062	0.0385066403523821	0.0418862042714945	0.00181938266852206	0.0140921434835371	0.0183958162323937	0.0333705177071768	0.0446508113319926	0.0418526189810552	0.0438291650031038	0.0116543642735007	0.0265548925637782	0.00690086539910843	0.0262122253197216	0.0338811765052069	0.0103447598454911	0.0203489834331724	0.0245769158579347	0.029126925265539	0.0272190364258753	0.0570861379587453	0.0331448381322039	0.0145964343289114
0.0440233820958164	0.037257289945761	0.00253443729474177	0.0317470920212395	0.0343846909625563	0.0452584484804075	0.0196795339686756	0.0252669919958916	0.0197887002231105	0.0636224359879162	0.0495891284911445	0.0348861542019639	0.0285570742023846	0.0107424621256435	0.0157105327860699	0.00656841737323451	0.0347842074578982	0.0391679726555115	0.0649524166744604	0.0392357407085237	0.0295799320175664	0.0490732260154649	0.0343626671094227	0.0216426231482461	0.0293765302839146	0.029253686341407	0.0148688521906232	0.0229709804822715	0.016533417580951	0.0431448502307402	0.0112602045005128	0.0226167841721583	0.0254006075527043	0.020092709934758	0.0255592270651703	0.0217351151912939	0.0153181242542526	0.00956289960759947	0.0161239099765794	0.0139624746358362	0.00421656674264739	0.0246696275506482	0.0210081725098709	0.0289530570099381	0.00616413648426744	0.02684375046579	0.0212828784354955	0.0110226845083544	0.0433756412270615	0.0263085954117509
0.0823360693254985	0.0917840826894124	0.0467718230578657	0.0485234948664387	0.0392406346816817	0.0373762831805264	0.0536426127239539	0.0477883883026798	0.0787435412648942	0.0301138074758976	0.044065055008907	0.0687293067396493	0.0552138699911084	0.0194686164737344	0.0598007261991065	0.0178683090939257	0.00930548501505005	0.0158095093776621	0.0324040884771552	0.0389862533803955	0.0583073383652221	0.0496259914301206	0.0630369660832348	0.0384813497561333	0.0317239080055721	0.0435728403527932	0.0385237375169246	0.023945577173125	0.0510695286281203	0.0525549780208593	0.0665835971989836	0.0366118189241371	0.0425837919047247	0.0354572158862551	0.0528123805416505	0.0350751864614987	0.0321719625506139	0.0601645785268151	0.0251880640996366	0.0121216700451672	0.0465361172104463	0.0558440797992419	0.0384380631716688	0.034534164226415	0.043782610243567	0.0101030494531956	0.0193463612990273	0.0517282199043907	0.0740389421003954	0.0392644795578001
0.0644808702873379	0.0499527536035445	0.00310490903474559	0.0176859349012427	0.0122157128980056	0.0223634036151008	0.0549953227212806	0.0236886557409343	0.0202687724787443	0.0177377993564929	0.0398233484629233	0.0322398238067559	0.0349552369448842	0.0179937871718653	0.0316050316642482	0.00276774926127079	0.0024214152517406	0.0297846710483312	0.0332940543911349	0.0273254236373115	0.01887197397366	0.00653463323394741	0.0146697195230899	0.019435751978789	0.0316582175059365	0.00436647096533986	0.0106309407894197	0.00149080884300813	0.00956967586928869	0.0364887722723922	0.0108965542145446	0.0123866409292983	0.0259703459122015	0.0249757864642148	0.00557830997261509	0.0345297621248685	0.0145190176320039	0.0370289697049567	0.00539921063818083	0.0113734440786486	0.033822453185696	0.00583826955316899	0.0174794820485798	0.0351366884559224	0.0351804534705566	0.0251414731822175	0.0227158284848693	0.0169739798826336	0.0427824287994078	0.0100717326899775
0.0656443658146486	0.0663243055901832	0.00336067132824753	0.00633220677663925	0.00883169379796996	0.0125341198013416	0.0150381693273625	0.0307692367568014	0.017750317627637	0.0187480852821428	0.0168942366062986	0.045311348411915	0.0359110389029474	0.0294125178461161	0.0243290542613858	0.040966380347607	0.0241330159325021	0.0125060741302884	0.0326608905180692	0.027367361277384	0.0235781852634476	0.0271886105927684	0.00474299032109849	0.0375693829764253	0.0275115263681334	0.0237369910216352	0.0496465207878097	0.00568732768547312	0.0129532878307401	0.0373861278238825	0.0360396416943523	0.019346032848654	0.038763742920965	0.0387235497314066	0.00876376445250065	0.00898452375821559	0.0243706788226836	0.0278786059436353	0.0109334902395568	0.0197952995274079	0.0301098581685351	0.0089141310879314	0.0167425582634454	0.0160105886079494	0.0148008155644508	0.0159919288418877	0.0179318455092414	0.00920468999308097	0.0089934100264944	0.0441262696022313
0.0362916310323275	0.0269262134420042	0.0106773044148205	0.0120778240241827	0.0246280705544317	0.0211272150703305	0.0124385650468587	0.0290823804194258	0.0122962492703099	0.030000527654723	0.0252260848009574	0.0433366799672379	0.0219303697052736	0.0295554777293816	0.0183049581094877	0.0386896796388817	0.034594563110538	0.0257367912752644	0.0313180027449533	0.0154353435623191	0.0299973143915335	0.0132352632058658	0.0083086114830241	0.0127232096885567	0.0321007334443856	0.016298633249927	0.0162514085664975	0.0287930529535912	0.00619492217061199	0.0326557758514993	0.0118371512780071	0.00932156942315043	0.018188479829165	0.0167700656736945	0.0325451023988597	0.0317179337824519	0.00231506473883332	0.0167297999445319	0.00989907110967337	0.00887306236135001	0.0155300620056948	0.0274897155886579	0.00839793111746994	0.00494127184568366	0.0057124611935818	0.0171075114756764	0.0128330233788262	0.00349123382875295	0.0162490040772515	0.0250056838957316
0.0663311059500759	0.0408486582392672	0.0387677605801483	0.0299456369457472	0.0117336049264197	0.02270951965051	0.0257910616543807	0.0164202385560077	0.0152983919879334	0.00667706742379407	0.0167499718468253	0.0458118391307236	0.0351003776034404	0.0386364904526291	0.0342469323935751	0.020641683171617	0.0216471681852691	0.0158274346894246	0.019232260921911	0.0239338676472504	0.00541771318320206	0.0217054907275602	0.0237068937384343	0.0397106248327586	0.0181910992738442	0.0431090542584838	0.0393619747411466	0.0179696367811709	0.018169056990525	0.0179202860411239	0.0225127899873078	0.00693751832788649	0.0494830631796476	0.0105606304157482	0.0392938394498807	0.00792705075129742	0.0422781093973524	0.0372184989727447	0.0145192486479141	0.0228928036135998	0.034098820991244	0.00562466200672583	0.0169529131951773	0.017561809435323	0.0160737404182163	0.0367857698900722	0.0401578052656345	0.0262098207273247	0.0301134414964078	0.0219283056257295
0.0416662494830528	0.048788216856943	0.0177994328366779	0.00283289941658965	0.02925857783734	0.0299731100257965	0.0278618719468739	0.031035401030819	0.044892040744209	0.0470477334432775	0.0625471374722439	0.0506501448725703	0.0597377062124501	0.0612947895573335	0.0443693561490326	0.0212510342847859	0.0178411102792605	0.0279035123433682	0.0137311169042855	0.0505779979030978	0.0381077800447504	0.0547020935579812	0.0106499105035793	0.0460503856312875	0.0685282709088638	0.0534905486684825	0.0815821245433269	0.0493025418990137	0.0255553736332456	0.032130563839438	0.0302283478334862	0.0494193591908805	0.0488670677309577	0.0525932500528805	0.0416119030876085	0.0294181419167769	0.0310137708598294	0.0433243465880633	0.0262040739774887	0.0168428707105882	0.0354789170599112	0.0326500473700696	0.0196492579200348	0.0299371228219714	0.057555758743859	0.0345832410229702	0.0465428441591025	0.0339231972049363	0.0314594690703459	0.0506228206867339
0.00802132113278068	0.0132480080094076	0.0307500742680729	0.0242985762428744	0.0159843744618964	0.037614032213311	0.0233539284257762	0.0231168475994268	0.016092779755326	0.0058757936243191	0.0080588952101742	0.0185574016272349	0.0198204095795849	0.00663016460827761	0.0270523267224038	0.0552598361897907	0.0284317620990577	0.0377790507544278	0.0404359402287247	0.0175610863556373	0.0149051981495995	0.013620958739202	0.0306106165975548	0.00970691166792662	0.0418891589490551	0.016295628539022	0.0182939002481509	0.0176742581078852	0.0184867499121537	0.0199571962191586	0.030674687466808	0.0269487865374306	0.0348554488509336	0.0105784799918435	0.0226604360923461	0.0046444213759125	0.0104760962153207	0.0151038395766937	0.0239658666449369	0.0257878431970649	0.0356853289445691	0.00506718751256632	0.0243308819032603	0.0163655102025265	0.0117655175364595	0.0169577745338385	0.00544155169396561	0.00331702363476905	0.0134604671370165	0.0157374411861051
0.018790120279937	0.0028772590772367	0.0174097417292762	0.0218582712129838	0.0511392541603349	0.0252285970629047	0.0354503681089887	0.0052748432872147	0.00588014395631782	0.0165645685884813	0.0387066528745047	0.044475344297533	0.0341586146188861	0.00803640052088794	0.00247963654409371	0.0476503763780445	0.0373542237425492	0.0336539096695778	0.0251122652344467	0.0177073006985622	0.0123399077209833	0.0157689625824764	0.0243154781175642	0.0507677057209865	0.0164615856003091	0.0113128654383273	2.44364897528266E-4	0.00897041508962145	0.0106343656898139	0.0320935674928061	0.0201304961092617	0.0212722796174793	0.0385967066589218	0.0153962780866891	0.0173179161504329	0.0260834119228126	0.0127731601156982	0.0100578530897438	0.00199906068639325	0.0141090487012086	0.0228042645643388	0.0290757116499751	0.0162016249063335	0.0489088996675452	0.0335854198679817	0.00226879725175609	0.0310316067533605	0.0278052595014243	0.0277724523746194	0.00693190771658459
0.0129767753105847	0.0114849835970924	0.0115639680273609	0.0282123918223978	0.013605919242277	0.031153764450745	0.03836761485963	0.0145467671333737	0.0155126867904219	0.0291630332395586	0.019710852318629	0.0147412693417951	0.0313723002191756	0.017139040591833	0.0325805981685573	0.0227342852359624	0.0188513157899734	0.0159024028748928	0.0118271818056395	0.028944910650864	0.0310365034721181	0.00770583051443516	0.0289969930730947	0.0226605268794117	0.0240157051601655	0.00123222895069313	0.0145188651403516	0.0295896828607946	0.01790343180649	0.0180801522592002	0.01240472285671	0.0253329801286485	0.00311402618841429	0.0157501253865262	0.00881241532200182	0.0176989447771624	0.0196940367829681	0.0175287452918142	0.0147406389465391	0.0143761090525701	0.00832831515287504	0.00418436941191585	0.0121708432323266	0.0185295667678308	0.0138862797218322	0.00770555872371692	0.0134076465280044	0.00214428258571299	0.0194525389562222	0.00630874912343992
0.0340401111644983	0.0240737536982137	0.0479267297781781	0.057020813149422	0.0571601023070061	0.0548383390993245	0.0508862118340224	0.0310777715635356	0.0552113817631763	0.0289306851371982	0.0271540922455464	0.0409556839909725	0.0330269120361683	0.0143387316591737	0.0152932405772755	0.00703926127507035	0.0470030862333038	0.0269110009666745	0.0296099558429242	0.0338054648952325	0.0233909816416797	0.0146367780421723	0.037409908631511	0.0406409184854292	0.0263464347892405	0.0401843806069734	0.0133423599278876	0.0167330749586709	0.0234736116547932	0.0204045468132738	0.0329371452830053	0.0318617103352755	0.0381073358224319	0.024766867188389	0.0296082504321287	0.024422447594543	0.0362205385755113	0.0490547511629862	0.0320876585125964	0.0210104349894231	0.0268150835195022	0.0126510382918653	0.0336553048648233	0.0390010802595518	0.0108743621715299	0.0405619722344821	0.0256215015226821	0.0273594717909721	0.00343295601146446	0.0348280066949632
0.0110267222983857	0.0252204334783415	0.0240963703163835	0.0242579519861117	0.0209778964089082	0.0249550838537922	0.0389251588173266	0.0239994148005035	0.0162892227478478	0.00862972449771214	0.0197351539913279	0.0149862656058716	0.032264798060036	0.0443581954463614	0.030191504010135	0.0250091251445551	0.0103138758672185	0.0164341802437267	0.0264687232890538	0.014529690082889	0.0263863155443309	0.0235453006089496	0.013988110487976	0.00493554796013219	0.0346495171480905	0.0430911512667453	0.0363887494876747	0.0171520518158878	0.0205548306651843	0.0104119527118197	0.0145013768748705	0.0609702025107281	0.00320113818077836	0.0110935759720123	0.0354141945179882	0.0174951539277824	0.00572427968015015	0.0210974834489559	0.0175772253300685	0.0289834960115721	0.035557589123552	0.0104849834198634	0.0117568752006611	0.0168085093819056	0.0234702872217553	0.027172168719929	0.00973418780102891	0.0454595794336573	0.0240188307529531	0.019186286484306
0.0309503187040516	0.0181108506645775	0.0250377816375173	0.0635622522930615	0.0404140787267853	0.0508450317177382	0.0463403140427361	0.0441167334627989	0.0664998505898126	0.0458998371890792	0.0438771756782795	0.0298883952457706	0.0557831175908921	0.0510487605399522	0.0438624880988476	0.057120580220024	0.0219407990238209	0.039702795830275	0.0354398100284553	0.0427677553402432	0.038107979342227	0.02018189955168	0.0289593819190938	0.0264383909836056	0.058816704654501	0.0703213511851849	0.0446587054118903	0.0184546822744461	0.0196332982677338	0.0301862723324601	0.0265968175697808	0.061920533056185	0.0499462701415001	0.0621259719626993	0.0529738590337782	0.0470975185149133	0.0309493982027583	0.0676354398450583	0.0427117500650582	0.0414517235978879	0.0488996193846629	0.0150674436276696	0.0442236255905144	0.0144887169890738	0.031090323611082	0.0484102857323937	0.0393448446661186	0.0510144740328086	0.0433824396989208	0.0417016643297855
0.0113452748139102	0.0115849982968078	0.0302332894002571	0.0231206670203111	0.0371201175786842	0.0487802370165265	0.0196699812383468	0.0263419504242164	0.0446054582296741	0.0151330894847814	0.0204174209417294	0.0336825987399551	0.0289603628024983	0.0156696884454318	0.036285750146406	0.020477833315876	0.0188335061264359	0.0183210000350008	0.0407298465001294	0.0452206410089828	0.0187339715420543	0.0247321449828503	0.0245590506894424	0.019276699395197	0.0448666942155325	0.027459813015824	0.0345307955265224	0.0193289639106736	0.011795319613641	0.0181378890479073	0.0188898864307645	0.0367066056171362	0.0330679031246026	0.0241558475203893	0.0281961431560896	0.0449543845070589	0.0123872095347826	0.0323201041407496	0.0369114231913862	0.0190130807377053	0.0147558396299668	0.0244818259220039	0.0118848425893181	0.0267377608884265	0.0163224202855666	0.00636952724522943	0.021185728853222	0.0355819678237166	0.00924566903937324	0.0162080828482389
0.0160507219176255	0.0428724220794604	0.0493897298387691	0.00316373672267577	0.0217780046616678	0.00834221775512178	0.0371773228285925	0.0225493374863623	0.0207322856006037	0.0241755687536456	0.0159153700418244	0.0221163833480431	0.0292435244980898	0.0339464796016214	0.0129712872646997	0.0334432024068169	0.0196273922266609	0.022834675715398	0.0370152313166202	0.0206974322366923	0.0312735807909028	0.0130549409272813	0.033181420140984	0.0175915243207205	0.0309415306710246	0.0250705852068754	0.0315273194838207	0.0128923101505643	0.00107943076458505	0.00885059148242975	0.0177216596596425	0.0210444031048477	0.0195579428983983	0.0376597078833068	0.0111421424470005	0.00657003600999386	0.00971971484691012	0.0165611180214685	0.0153800821340502	0.00532848811317291	0.00896573541965454	0.00612322692555853	0.0249971096634191	0.00689532006142036	0.0243719067719372	0.00612144441472084	0.0117817205446608	0.00629354955361313	0.00828510586682663	0.00757730910585295
0.00650656316713094	0.0135009200206699	0.0623718929019611	0.0265406666145493	0.0235607162060887	0.0324748979839044	0.0244002405571641	0.00367545602462742	0.032586343053172	0.0204208729554555	0.0192793744364515	0.0259289251269851	0.0352039014985526	0.0400095461024691	0.0399375462143708	0.0286468845028988	0.0036919153596399	0.0158972846841214	0.0168347905368912	0.0344273284298927	0.0291133205119172	0.0139530349091494	0.0280456283174009	0.0135924253071506	0.0288712091439088	0.0270821869445453	0.0221130514555828	0.0133371028612149	0.00669225916974007	0.00910810439481482	0.0191572915004842	0.00657703875206844	0.0284152856866437	0.0173761867453502	0.0152903062813437	0.00538875164863264	0.0148913469531323	0.0245379412748201	0.00864295170550276	0.015571171376169	0.0263767624142255	0.0188071195426109	0.018347469175238	0.0147269322260425	0.0129524359746584	0.0196158523107639	0.00368450681898365	0.00767553499803349	0.0184512576026358	0.0175392688555081
0.030409174771753	0.0383921830650004	0.017915593113358	0.0249866621242714	0.0245373607076384	0.00741138838618818	0.00747051043615881	0.0297157595204767	0.0165047998015161	0.0161370047514696	0.00803687870024427	0.0236400895512551	0.0147900179890932	0.0235952606219321	0.0408904973435797	0.0499576804246334	0.0143821645915106	0.0200126776632239	0.0364367361135215	0.0135075305098536	0.0412292836925407	0.0467090339055059	0.0219425189476859	0.0332317288120164	0.0183124940527635	0.0279315229142895	0.0290262918646268	0.0289137787980783	0.0129207932045715	0.0458749488554287	0.00682728068599893	0.0125380979470544	0.014429219296678	0.0371308028461344	0.00745069688731658	0.0229698517832245	0.0281050724913297	0.0140508597883731	0.0247240534399115	0.0260247323893347	0.0143797144798737	0.032966993184185	0.0257381211914642	0.00914805789813565	0.0230864222360763	0.0254112416844389	0.0169864940820927	0.0335241937723478	0.0343565820091478	0.0453956758353491
0.0300535966726478	0.0346603189829811	0.015550691635055	0.0478624236055102	0.0274267671675045	0.0254266504290269	0.0516377137089647	0.0150068587561511	0.0407550281453887	0.0298463288868527	0.0173590237499566	0.0389334856225396	0.0348530705491195	0.0132880784001908	0.020595382038434	0.0217706908654112	0.00487623371719373	0.0206554636615594	0.0272515849079459	0.028645567397985	0.0262005953966137	0.0157394026829876	0.0202750250082924	0.0283817524777876	0.0273546470326763	0.0213867831728421	0.023130921477626	0.00972366060786009	0.0135997499686424	0.011969097381466	0.0138874510387506	0.00552153974042766	0.0121613103266902	0.0167656656872819	0.0216097107281518	0.0142234661933581	0.0126708787350299	0.0266093172780137	0.00979713738154983	0.00790264491495885	0.0178344870299244	8.37161144705206E-4	0.0224682099785564	0.00323756649239209	0.00598369014074102	0.00570212728001995	0.00817211220521422	0.0192639903740453	0.0229607657356114	0.0131243783711152
0.024755149823266	0.0529142067686223	0.0286807982820562	0.0429144925296257	0.0177456127325834	0.0116794948702553	0.0199044009868069	0.0219116506339591	0.0105759169185304	0.0138539198522239	0.0141797766898823	0.00569725624961183	0.0381440568534541	0.0220049541940037	0.0139452932219385	0.0286496357123786	0.0240532677178159	0.041309089541291	0.0421078097472345	0.0134107315897134	0.0411722440478109	0.0528249663078662	0.0330159162452566	0.0393157704112179	0.0354624330771776	0.0221823726598515	0.014726832643321	0.0218548365380869	0.0420184160917722	0.0382232162585843	0.0380321810738485	0.031305831915318	0.0394111998936064	0.0198691102324837	0.0353427702087588	0.0329520486779199	0.0253140646431228	0.00416744687881405	0.0387069332211233	0.0308918912570532	0.0246174724169318	0.015672226288614	0.0192990647822304	0.049685125904211	0.0269485506867639	0.0350724403652398	0.043166122275865	0.0120360925491557	0.0280221114597473	0.0357343964685366
0.0162390089693067	0.0603545696841279	0.0699445631821066	0.0522003300522171	0.010783735060436	0.00401349585847503	0.0276835599838496	0.0115063668740833	0.021734279499276	0.0100266947573226	0.00552865956715052	0.0257889215996141	0.013121075098821	0.0080985085934907	0.0378994741862259	0.0236565103614776	0.0525218375950652	0.0280407518676226	0.0304794542913151	0.00861922421027995	0.0129970020429982	0.00845325468925816	0.0405268001776466	0.00831706924359404	0.0389221830575314	0.00974654465798034	0.0155780028570757	0.0174143386299155	0.0243744366262319	0.0202759865519212	0.0205205262822424	0.0320097255941831	0.015101428491454	0.0247575692832717	0.0424044820243391	0.0112163494297084	0.0221566085142694	0.022412338245724	0.0242993878503348	0.00488239265726836	0.0165222296032671	0.0163664686534542	0.0465833702306242	0.0378317772928804	0.0094382257286667	0.0111614239184643	0.0169532350094906	0.0231457491354861	0.00346085822745284	0.0125535115073283
0.0312325166949642	0.0830100617985826	0.0614075854626945	0.0482149698894298	0.0426071491357835	0.0159587843971795	0.0386939342006901	0.0339674190576279	0.0300236592025689	0.0141138846826668	0.051089018980507	0.0147845156411838	0.0220971944686228	0.0300531757460992	0.0269245843000923	0.0123831674674663	0.0208541851081457	0.0150157279553133	0.0186756883949294	0.0112281017369999	0.0201318186383744	0.0086212891883611	0.00894763901581003	0.0334090169932115	0.0255736620558985	0.031966753951513	0.0358163965386539	0.0111954643677438	0.0175481546338008	0.0200139713395601	0.0112512974705651	0.0287486234260512	0.0115290066644126	0.023808363672865	0.00425908035980316	0.0270045339645271	0.011027954802371	0.0203510800658491	0.0113894739283486	0.0486648956161513	0.0218723152890795	0.0201557003356646	0.0145177028868482	0.0257960232832009	0.0177341105659327	0.025950152637593	0.01363755089218	0.0358476548940443	0.00316208156999279	0.0330891520876828
0.0611395056125602	0.0164164230843332	0.0326785496072112	0.0254209306996754	0.00802536873057058	0.0107795238237367	0.030627700831974	0.00607371353065251	0.0176122423361975	0.050026697275216	0.0290040170526308	0.022465782325851	0.0201843002152308	0.0271575227160542	0.0193077689746945	0.0164594784960619	0.0164243914336169	0.0219730116154656	0.0367411942958214	0.0382701788882647	0.0137265985032198	0.0324856955372162	0.0236278839943657	0.00614804078232741	0.0163243244443238	0.0159412535959789	0.0187462216362551	0.0291297698391954	0.00627553509727991	0.00819082167659784	0.0343851453752954	0.0218578365539895	0.0273836489142353	0.00433401287980297	0.00965282409292969	0.0204064770660911	0.0320347768159855	0.00888558623987793	0.014813679155422	0.0422040517485288	0.00586325983604612	0.0397922295911966	0.0146185339168597	0.0296145493179029	0.0141709920720608	0.00693956689148149	0.0271725625759428	0.00297577287532521	0.0244181984058828	0.0114176199261244
0.0186292225419175	0.0401329887964166	0.0357393375968624	0.0273010145590398	0.00560183651050948	0.0301384983576247	0.0284808511434296	0.0107658671392568	0.0207492115861081	0.0223638456316179	0.00823485515859611	0.0375147718527705	0.0243291532389128	0.0225648703497048	0.0108159945954602	0.00371113411293017	0.0215039853768551	0.00745618794461976	0.0233242348270206	0.043282836122641	0.0298963718564243	0.0195335757560412	0.00687391395781596	0.0146545564809903	0.0075684173100982	0.0191338501044361	0.00867685632924396	0.0169502066829552	0.0115517086748725	0.0212755940026307	0.0356200135516303	0.0221403356856304	0.0145792510265583	0.0348048311207582	0.0260308701058321	0.00890306454155388	0.0313479017921136	0.0209078543179639	0.0239905120708789	0.00443543342341524	0.0151605825319852	0.0231136909755279	0.0236025955020968	0.0290222101434247	0.0394256343728922	0.0131747364809367	0.0153578333757052	0.0272563916810003	0.0156560694433662	0.0168529880133791
0.0443216781953617	0.0340143214037617	0.0437588099736236	0.0213471564838505	0.0453082763536388	0.0114272072092264	0.0399041087445906	0.0136051944924102	0.019941201566691	0.017416804092261	0.032397426517069	0.0407910605306369	0.0119163233405478	0.0267432183318332	0.0247426939796963	0.0288478601009374	0.0338436965440798	0.0509549899396026	0.0339473175965454	0.0312638422955049	0.0260847960140941	0.0390377154466728	0.0491452926156199	0.0387432472366143	0.0535928394731083	0.0269396948596397	0.0242875918025185	0.0511644091974343	0.0381136001283558	0.032055892925913	0.0236589271788665	0.0247957909466365	0.0270238063491304	0.0145108270013945	0.0274768945436725	0.0214158619551056	0.0148452678113762	0.017999999509165	0.0498220173479206	0.0129312825188392	0.047491564881225	0.039521812432348	0.0163460358744272	0.0193772800201638	0.0491691200589801	0.0130897354105262	0.0294593487200854	0.00444491116366502	0.00465794268512634	0.0362781455236745
0.0444943833697176	0.0322660244819113	0.0378729882785004	0.0173994907828286	0.00797105716277396	0.00773631919717517	0.0192046849128956	0.0147690687315148	3.56015814627904E-4	0.0308134373009805	0.00578932290667302	0.0247454438011445	0.0205352858237352	0.015324330680581	0.0211796387549977	0.0200527820514686	0.0144471182000078	0.0273828897677838	0.0137363346814097	0.0210098049567196	0.017940837280133	0.0381139948598845	0.002816409114864	0.0226288102008435	0.00433090802947788	0.0130613840720962	0.0179191896310631	0.0369691592733246	0.00294574618286097	0.0106875769045841	0.0207704484737042	0.0170812732868473	0.0232429712972589	0.00263513862359706	0.031075635679717	0.0222105419229811	0.022640207255668	0.0222123306984477	0.0251711400577824	0.0307044537715052	0.0113515174083598	0.0282947120755828	0.0340761763836394	0.0116547107064348	0.0158743806903913	0.00267440191355002	0.00881808190239499	0.0152706725914985	0.0122316527963937	0.009199415162816
0.056506853614267	0.0197213918928787	0.0274091338979952	0.0224207140708096	0.0190733994870972	0.0287903738010926	0.0257489863156075	0.0111050989672603	0.0363921245386186	0.0190390567620476	0.0314171961423013	0.0249849747085583	0.0198563480270794	0.0404602755137785	0.0209797045324904	0.0214087166720287	0.0228135150973387	0.0326976902259854	0.0182715120467055	0.0118670809902345	0.0138853102412478	0.0201335650298073	0.0213152409279581	0.0039854357297788	0.00907120526751104	0.00768028788274248	0.0190060190987367	0.0220236833440458	0.00309932389829091	0.0199635027739148	0.00689853781830809	0.0324713637618123	0.0302722823629666	0.019701789427226	0.0392202300072145	0.0047247571327991	0.0174599401072999	0.00654030390931874	0.0204889771524386	0.00673481420724433	0.0322332281162359	0.013616747834447	0.0116342654601098	0.0162068670573742	0.0222961400049627	0.0129264036482335	0.0054528387763763	0.0111461318178551	0.0377805752885276	0.0152620951558993
0.0118239566703293	0.00334195193552553	4.84805312841031E-4	0.0191258467868092	0.0315887704991537	0.0311566621697062	0.00922802753579101	0.0119209281278345	0.024322382890046	0.0223733064016944	0.00611572924811138	0.0202799589172845	0.0254633284534485	0.0313096175279737	0.0125378550220173	0.0238719459892925	0.0334420702922412	0.0159535770298111	0.00533107632269545	0.01080195337089	0.00451229753702091	0.0164011208676501	0.0156648133124382	0.0309350689981791	0.0148976125327953	0.0151301309032005	0.0199001006548566	0.0158241541965569	0.0185138427460563	0.00889819964930041	0.0227120020386843	0.0227018064967636	0.0344522731509203	0.013706855302934	0.034691451559351	0.00784398989464125	0.036242574738902	0.0209049529659357	0.0430755171402503	0.0178307449101455	0.00828878071306148	0.0229260576222887	0.0287434652355767	0.0169070463251446	0.0138385146580115	0.016348146127458	0.025387127511749	0.0179213576748281	0.0246236270479989	0.025481461820417
0.0474304543535663	0.0429527644076596	0.0362666827116804	0.0208432250950986	0.0155844855651898	0.0139542212915806	0.00870654069597701	0.0170985160734933	0.0166728606459576	0.00153551558598993	0.0158622621052722	0.0243453140367106	0.0167773247826498	0.00933659295834326	0.0219827949563067	0.026087082894092	0.0336957502395421	0.0162865538384532	0.0209103831257153	0.0216861094582961	0.00573894413494329	0.0186366972434668	0.0195510649819283	0.00596928167568971	0.0142535660820703	0.0171821417279133	0.0251832299329633	0.00984620901675726	0.00318219981224184	0.0079587822816441	0.0249109858027719	0.00779236141417812	0.0248949009675894	0.00351266292704239	0.0146219543499569	0.0170975897963017	0.010041449351492	0.0339189149868211	0.015281948517231	0.0219853952524238	0.015061890172236	0.0215054737298169	0.00487247517881056	0.0193152211347761	0.017916209273322	0.01948875782855	0.00873160574949287	0.013459136374884	0.0082713132672777	0.0269751877798728
0.0491756783064809	0.0151726121147046	0.016688866968025	0.0240656273554898	0.0419433111999673	0.0183347889998433	0.0125692625803081	0.00215612934542295	0.0254744376729694	0.00959792591535505	0.0348299741735319	0.0318585603893981	0.00470306883913238	0.010438713406941	0.029921294861926	0.0464852756352337	0.0413100832110576	0.0307448864319819	0.0101281514031778	0.0253331334184769	0.0425282149016833	0.0228955950044499	0.0149287943373849	0.0375703578264979	0.0156649121720667	0.023200187049246	0.0254908301540244	0.0141925257386478	0.00342142541236208	0.0254409909986695	0.0381449696824662	0.0322109252442106	0.0196870924960371	0.033498575649795	0.0369404324726092	0.0136873652342841	0.0110159402894298	0.0179452808049832	0.0208459395258916	0.0290467091549198	0.00106671927992568	0.013773653927013	0.0295400890989026	0.0180396800311902	0.0258653361529674	0.0357097795616793	0.0372740517016506	0.025162858073329	0.0196449161987653	0.0260904508977769
0.0313704954745777	0.0111073240535501	0.0105987717237992	0.0228263850655481	0.0421802544567017	0.0132528850445824	0.0233146345026145	0.00605922370903377	0.0100131603110713	0.00519128425321991	0.0101990429948275	0.0186594625813672	0.0125386020110786	0.0199018639368477	0.0262145307536202	0.038353364885367	0.0176672804809173	0.00577291953502299	0.02296882732061	0.0200340322807434	0.0270966116720948	0.0168542865192432	0.0130892200938759	0.017958625014397	0.0251221839019501	0.0142281885205575	0.00783145869882878	0.0203848900190192	0.0195893454424369	0.0144790898730842	0.0154736778012461	0.00668277678008663	0.0395859099847408	0.00520593440677904	0.0258423761902229	0.0133481137970338	0.0184284776703496	0.0132888929112673	0.00195043864218777	0.0270679617400772	0.0113746768043657	0.00436622468511012	0.0193924212803535	0.0288207905879384	0.0154292659894994	0.0221424391519097	0.0157690434088414	0.017039445364664	0.0130858910951813	0.00738994943350562
0.0518371149938729	0.012080326505185	0.00834856130087825	0.0158757696294793	0.0142421359891971	0.0295609128192703	0.0131037362822223	0.0383162019860137	0.0429413413990942	0.00573525298135638	0.033958005208956	0.0108503229285819	0.0230885233320215	0.0288076334185108	0.0119727562541171	0.0228098910146827	0.0387474618583785	0.0558393342454989	0.0366009373126236	0.00876718784431188	0.0617956662352442	0.0187446346257402	0.0171950407593233	0.00600049471330102	0.00633525767084023	0.0297496282463395	0.0195634549152265	0.021839718317485	0.00637693986569812	0.0396062019925635	0.026783439440505	0.0121824291523785	0.0279374898557831	0.0203746022020088	0.0269869967736513	0.0183954800446444	0.00205372427707567	0.0122294302153291	0.0245990154090159	0.0245770398021344	0.016500127195228	0.0260888462756098	0.016356431764665	0.0215672030687112	0.021235967169743	0.0439426214345178	0.00151338046923543	0.0244463223134406	0.0256390190529981	0.0250206651805558
0.0391253208266079	0.0349851239672436	0.0281712073608498	0.0187252248541533	0.0272525463434006	0.0362768064916111	0.030775264119947	0.0294799937424755	0.0238313205270148	0.0419053001498337	0.0230696730254809	0.0317901247764805	0.00912194418854868	0.0235007057094946	0.0187641122418408	0.0329988302743294	0.0442060067880245	0.026477286237566	0.0107983243384844	0.0181666705940629	0.0302682568628737	0.0205076653736165	0.011385082997977	0.01683402599341	0.00440775096618686	0.0348943834980617	0.0308028646421226	0.0329593306893359	0.0162534485677656	0.0218081997804954	0.0200730593520043	0.0264988089351198	0.022061355466555	0.0181558752617548	0.0191437572772144	0.0362514705014472	0.0218755620178134	0.00955548027864916	0.034282183144428	0.0146865827161884	0.0337148620531332	0.0189876536110863	0.0358541087576417	0.0296218906049226	0.0398692434234072	0.0255572460349624	0.0173249348323283	0.00429138303364179	0.0338979641530166	0.0348408999948982
0.0212598153258301	0.00918741816685999	0.0111804131931215	0.00454664723157625	0.0310931904428285	0.0228600312715086	0.0191116180719085	0.0115955434700405	0.0210719212195044	0.0230836669012963	0.0167134781080082	0.00693770061860297	0.00388122936662625	0.0193291531178425	0.0209661113540643	0.0288979860444322	0.0145625483299706	0.025871989608508	0.0121813723606918	0.0174663730545211	0.0242307939028325	0.0200330734868981	0.0127475786473873	0.0102372649009401	0.0103075328660645	0.0347132657370075	0.0211027989433274	0.0032481276971538	0.00596616767535912	0.0213989670864413	0.0118894635276229	0.0256956135843063	0.00145729877978085	0.020791852126814	0.0177720785324526	0.0286507273500203	0.0188697516309704	0.0536801246212134	0.00953878483074448	0.0238244529308414	0.00234368271470201	0.0242514243122935	0.00473004106351097	0.0197407139612249	0.0369336346192045	0.019662346315729	0.041586410591947	0.020349612502936	0.022291875448662	0.0157487313555918
0.0266352016948417	0.0311792386316892	0.0170306476451659	0.0229815101549615	0.0258960848571922	0.0163139140923967	0.0365131213149273	0.0404542687673736	0.044691903969548	0.015128990125208	0.030799011154294	0.00553128493297895	0.0109882193976939	0.0293397525722696	0.0221052034579065	0.0393900831475562	0.0239716907513651	0.030473515735671	0.0206283347240828	0.00768466565178245	0.00951374849992841	0.0185142729008568	0.0292980029701654	0.00296646142036821	0.0188760987102421	0.0233200452234574	0.0170266400927488	0.0280785561727363	0.0181786500119783	0.0250417066386487	0.0140665276679794	0.016773635062345	0.0189000206591075	0.0368293302640178	0.0170514815881084	0.0252323636525737	0.0127579865510188	0.0203649989797054	0.0123349618351742	0.0283190868677726	0.034206013699125	0.0351750414064741	0.0281824439400589	0.024402558763527	0.0169091536651868	0.0300796073813755	0.0195580438223177	0.0275044184686279	0.0234066528438134	0.0345463064412073
0.0262481621940806	0.0144574218541353	0.0227486868246675	0.029645935292355	0.0229297869478355	0.0206540477366544	0.0105050187245596	0.0340123853442084	0.0284342413178661	0.0226974774984645	0.015119023310992	0.041819562710973	0.0235013688403502	0.0398788675466528	0.016009016589823	0.0145872697115031	0.00524224681911947	0.0313189121999376	0.0306305675241922	0.0138469978902613	0.0290905819436838	0.0265426555296194	0.00855128175663935	0.0305767179582783	0.0219458214248049	0.0147500833796166	0.0195906489585786	0.0125488908877405	0.0182898911047672	0.0211020600157649	0.0181838086588645	0.0193432465733946	0.0121833458841002	0.0222614230452772	0.0141127507997596	0.0217009500843747	0.0237171064091696	0.0127108225449811	0.0276242463819033	0.019753384268712	0.0207344308122143	0.0260642058864067	0.0108461019047623	0.0250007365373258	0.0180230749629579	0.0245635671001689	0.0139305599008893	0.0322989122819273	0.0275929611776337	0.0121567284747174
0.0558009206354922	0.0504865301402792	0.00438133025561701	0.0195174453481981	0.00877070102160968	0.0391707151830816	0.0239206278219364	0.0334410138022907	0.05159566336597	0.0305696468369067	0.0345098546211383	0.0384578685321444	0.0293884833045784	0.0524132734217631	0.0144697515295911	0.0134614072088828	0.0430651153189864	0.026908915601906	0.0363431641537247	0.0190349283534691	0.0252051952759307	0.0250573541765486	0.0325190102176189	0.0149194040372637	0.0167312616825115	0.0271549464446112	0.0174202104512556	0.0346766009687758	0.0403304742292971	0.00903438676120665	0.0167628460647987	0.0263507479099816	0.0474393143441357	0.023261732133155	0.0263743239560676	0.0277173344973416	0.0362957446601031	0.0245086030937831	0.0391501970078124	0.0264710228514529	0.0242897038641088	0.0203164899374359	0.0203823964253789	0.0323829966751272	0.0179178734145753	0.0216435688489768	0.0251148442667459	0.0388858679345773	0.0313049416674825	0.0364535603464969
0.0388683381254537	0.00992315834518814	0.0352928600736254	0.0112716573860629	0.014992002942698	0.0214279977548217	0.0154265374695945	0.0274211558342591	0.0157531103851628	0.0283344672040432	0.019222539507344	0.0111060886296131	0.0105325545576454	0.00844050841301897	0.0117475136399076	0.0230197013725222	0.00956116703456278	0.0298667047709552	0.0187689710943328	0.0328698449935089	0.0259535793599058	0.0143481820003965	0.0175587091182239	0.0166116958825552	0.0255590649193769	0.0052541078976998	0.0256245047053582	0.02139213544518	0.0435494300643361	0.0203123007658025	0.0200531256918393	0.0274162101541479	0.0109601186095772	0.0319775636840701	0.0222744352365891	0.031486600494377	0.00769286454696922	0.0128040077905483	0.0147913130649061	0.0094894544175012	0.0260115054457254	0.0200635250726437	0.00656594509366207	0.0142531678809484	0.0283332803227121	0.0141495444730369	0.00592719228307812	0.017268272026226	0.0193883890958336	0.0147381167242782
0.0374278998339968	0.0282607419040563	0.0236045002750667	0.010973640851138	0.0107109148499884	0.0152411122942553	0.0176277270707634	0.0229970019641887	0.0160663272795616	0.0401035964599902	0.0118190082582017	0.0287952168489577	0.0344465089312011	0.0237884027128263	0.0340072398456711	0.0147243330296422	0.00935714341575852	0.00898379161911808	0.0158697643164888	0.0221527302161435	0.021800731356294	0.00561545633702227	0.0220066229096106	0.0279285199292899	0.0283488647047316	0.0247036816540086	0.0412485774391857	0.0225047682507708	0.020743388172923	0.0257926762399702	0.0293985482304144	0.0212948917991233	0.0159980746826376	0.00355246176802566	0.0192945969640813	0.0135138553756921	0.030186261630708	0.0261189218187013	0.0201239573328529	0.0291089352068828	0.0302354162927931	0.030045172053564	0.0398640605219539	0.0278503168126774	0.0172554895719026	0.0278031794740588	0.0151166069050777	0.0125129441472028	0.0328130178034176	0.00823293201169365
[truncated: 605 more rows]
[truncated: 310 more columns]
