# Supplementary material for: Nanoscale magnonic Fabry-Pérot resonator for low-loss spin-wave manipulation
Source: Nat Commun. 2021 Apr 16;12:2293. doi: 10.1038/s41467-021-22520-6 (PMC8052321; doi:10.1038/s41467-021-22520-6)
Supplement: Supplementary file 4 — Source Data [file 41467_2021_22520_MOESM4_ESM.zip › Source data/FigS1/FigS1a_exp.txt]

20	2.02
30	2.52
40	2.96
50	3.38
60	3.76
70	4.13
80	4.49
90	4.84
100	5.18
110	5.51
120	5.84
130	6.16
140	6.48
150	6.8
160	7.11
