# Supplementary material for: Nanoscale magnonic Fabry-Pérot resonator for low-loss spin-wave manipulation
Source: Nat Commun. 2021 Apr 16;12:2293. doi: 10.1038/s41467-021-22520-6 (PMC8052321; doi:10.1038/s41467-021-22520-6)
Supplement: Supplementary file 4 — Source Data [file 41467_2021_22520_MOESM4_ESM.zip › Source data/FigS1/FigS1a_fit.txt]

0	0.19487678158262
0.1	0.23872360587089
0.2	0.275711153202042
0.3	0.308318017637633
0.4	0.337815097353567
0.5	0.36495720297043
0.6	0.390236031140129
0.7	0.413993043419814
0.8	0.436476803507357
0.9	0.45787491741741
1	0.478333105691003
1.1	0.497967227837335
1.2	0.516871202525349
1.3	0.535122415901259
1.4	0.552785528030537
1.5	0.569915221765483
1.6	0.586558232403229
1.7	0.602754875550584
1.8	0.618540216962487
1.9	0.633944981839907
2	0.648996271175729
2.1	0.663718132945003
2.2	0.678132022544283
2.3	0.692257177644263
2.4	0.706110926129882
2.5	0.719708941169971
2.6	0.73306545410352
2.7	0.746193433366979
2.8	0.759104735856654
2.9	0.771810235744513
3	0.78431993472052
3.1	0.796643056832858
3.2	0.808788130476703
3.3	0.820763059597592
3.4	0.832575185794052
3.5	0.84423134270175
3.6	0.855737903799989
3.7	0.867100824587314
3.8	0.878325679916055
3.9	0.889417697147971
4	0.900381785688715
4.1	0.911222563372967
4.2	0.921944380101099
4.3	0.93255133906933
4.4	0.943047315886112
4.5	0.953435975826379
4.6	0.963720789440593
4.7	0.9739050467063
4.8	0.983991869885112
4.9	0.99398422522694
5	1.00388493364529
5.1	1.01369668047202
5.2	1.02342202438681
5.3	1.0330634056049
5.4	1.04262315339724
5.5	1.05210349300817
5.6	1.06150655202877
5.7	1.07083436627706
5.8	1.08008888523121
5.9	1.08927197705624
6	1.09838543326102
6.1	1.10743097301818
6.2	1.11641024717619
6.3	1.12532484199008
6.4	1.13417628259455
6.5	1.1429660362408
6.6	1.15169551531644
6.7	1.16036608016608
6.8	1.16897904172829
6.9	1.17753566400343
7	1.18603716636537
7.1	1.19448472572905
7.2	1.20287947858462
7.3	1.21122252290816
7.4	1.21951491995793
7.5	1.22775769596448
7.6	1.23595184372208
7.7	1.24409832408857
7.8	1.25219806739988
7.9	1.26025197480504
8	1.26826091952721
8.1	1.27622574805557
8.2	1.28414728127267
8.3	1.29202631552148
8.4	1.29986362361595
8.5	1.30765995579891
8.6	1.31541604065026
8.7	1.32313258594897
8.8	1.33081027949141
8.9	1.33844978986886
9	1.3460517672066
9.1	1.35361684386683
9.2	1.36114563511771
9.3	1.36863873977029
9.4	1.37609674078533
9.5	1.38352020585173
9.6	1.39090968793808
9.7	1.39826572581895
9.8	1.40558884457725
9.9	1.41287955608396
10	1.42013835945657
10.1	1.42736574149725
10.2	1.43456217711189
10.3	1.44172812971101
10.4	1.44886405159352
10.5	1.45597038431419
10.6	1.46304755903559
10.7	1.47009599686551
10.8	1.47711610918032
10.9	1.48410829793516
11	1.49107295596158
11.1	1.49801046725315
11.2	1.50492120723977
11.3	1.51180554305109
11.4	1.51866383376967
11.5	1.52549643067429
11.6	1.53230367747389
11.7	1.53908591053261
11.8	1.54584345908633
11.9	1.55257664545104
12	1.55928578522348
12.1	1.56597118747441
12.2	1.57263315493474
12.3	1.57927198417499
12.4	1.58588796577816
12.5	1.59248138450658
12.6	1.5990525194627
12.7	1.6056016442443
12.8	1.6121290270943
12.9	1.61863493104529
13	1.62511961405922
13.1	1.6315833291622
13.2	1.63802632457479
13.3	1.64444884383796
13.4	1.65085112593474
13.5	1.65723340540794
13.6	1.66359591247394
13.7	1.66993887313279
13.8	1.67626250927473
13.9	1.6825670387833
14	1.68885267563515
14.1	1.69511962999666
14.2	1.70136810831754
14.3	1.70759831342151
14.4	1.71381044459415
14.5	1.720004697668
14.6	1.72618126510515
14.7	1.73234033607718
14.8	1.73848209654284
14.9	1.74460672932326
15	1.75071441417497
15.1	1.75680532786077
15.2	1.76287964421852
15.3	1.76893753422782
15.4	1.77497916607492
15.5	1.78100470521557
15.6	1.78701431443623
15.7	1.79300815391342
15.8	1.79898638127141
15.9	1.80494915163835
16	1.81089661770075
16.1	1.81682892975646
16.2	1.82274623576624
16.3	1.82864868140384
16.4	1.83453641010474
16.5	1.8404095631136
16.6	1.84626827953036
16.7	1.85211269635517
16.8	1.85794294853206
16.9	1.86375916899153
17	1.86956148869193
17.1	1.87535003665982
17.2	1.88112494002924
17.3	1.88688632407996
17.4	1.89263431227483
17.5	1.89836902629599
17.6	1.9040905860804
17.7	1.90979910985423
17.8	1.91549471416655
17.9	1.92117751392213
18	1.92684762241336
18.1	1.93250515135148
18.2	1.93815021089698
18.3	1.94378290968925
18.4	1.94940335487554
18.5	1.95501165213919
18.6	1.9606079057272
18.7	1.96619221847713
18.8	1.97176469184332
18.9	1.9773254259226
19	1.98287451947923
19.1	1.9884120699694
19.2	1.99393817356507
19.3	1.99945292517729
19.4	2.00495641847897
19.5	2.01044874592714
19.6	2.01592999878468
19.7	2.02140026714157
19.8	2.02685963993563
19.9	2.03230820497286
20	2.03774604894722
20.1	2.04317325746007
20.2	2.04858991503912
20.3	2.05399610515697
20.4	2.05939191024924
20.5	2.06477741173232
20.6	2.07015269002072
20.7	2.07551782454403
20.8	2.08087289376358
20.9	2.0862179751886
21	2.0915531453922
21.1	2.09687848002692
21.2	2.10219405383994
21.3	2.10749994068802
21.4	2.11279621355208
21.5	2.11808294455151
21.6	2.12336020495817
21.7	2.12862806521008
21.8	2.13388659492486
21.9	2.13913586291287
22	2.14437593719012
22.1	2.14960688499084
22.2	2.15482877277987
22.3	2.1600416662648
22.4	2.16524563040778
22.5	2.17044072943723
22.6	2.17562702685915
22.7	2.1808045854684
22.8	2.18597346735957
22.9	2.19113373393775
23	2.1962854459291
23.1	2.20142866339112
23.2	2.20656344572278
23.3	2.21168985167451
23.4	2.21680793935785
23.5	2.22191776625509
23.6	2.22701938922857
23.7	2.23211286452993
23.8	2.23719824780908
23.9	2.24227559412308
24	2.24734495794482
24.1	2.25240639317154
24.2	2.25745995313317
24.3	2.26250569060058
24.4	2.26754365779361
24.5	2.27257390638897
24.6	2.27759648752803
24.7	2.28261145182442
24.8	2.28761884937155
24.9	2.29261872974989
25	2.29761114203427
25.1	2.30259613480089
25.2	2.30757375613435
25.3	2.31254405363444
25.4	2.31750707442286
25.5	2.32246286514984
25.6	2.3274114720006
25.7	2.33235294070173
25.8	2.33728731652743
25.9	2.34221464430568
26	2.34713496842427
26.1	2.35204833283672
26.2	2.35695478106815
26.3	2.36185435622098
26.4	2.36674710098058
26.5	2.37163305762085
26.6	2.37651226800957
26.7	2.38138477361387
26.8	2.38625061550542
26.9	2.39110983436562
27	2.39596247049072
27.1	2.40080856379679
27.2	2.40564815382466
27.3	2.41048127974477
27.4	2.41530798036193
27.5	2.42012829411996
27.6	2.42494225910639
27.7	2.4297499130569
27.8	2.43455129335983
27.9	2.43934643706055
28	2.4441353808658
28.1	2.4489181611479
28.2	2.45369481394896
28.3	2.45846537498497
28.4	2.46322987964989
28.5	2.46798836301957
28.6	2.47274085985572
28.7	2.47748740460976
28.8	2.48222803142661
28.9	2.48696277414842
29	2.49169166631829
29.1	2.49641474118384
29.2	2.50113203170085
29.3	2.50584357053668
29.4	2.51054939007381
29.5	2.51524952241323
29.6	2.51994399937776
29.7	2.52463285251539
29.8	2.52931611310251
29.9	2.53399381214714
30	2.53866598039206
30.1	2.54333264831795
30.2	2.54799384614642
30.3	2.55264960384303
30.4	2.55729995112032
30.5	2.56194491744065
30.6	2.56658453201916
30.7	2.57121882382655
30.8	2.57584782159195
30.9	2.58047155380562
31	2.58509004872171
31.1	2.58970333436091
31.2	2.59431143851312
31.3	2.59891438874004
31.4	2.60351221237773
31.5	2.60810493653917
31.6	2.61269258811671
31.7	2.61727519378456
31.8	2.6218527800012
31.9	2.62642537301177
32	2.63099299885043
32.1	2.6355556833427
32.2	2.64011345210769
32.3	2.64466633056044
32.4	2.64921434391406
32.5	2.65375751718201
32.6	2.65829587518019
32.7	2.66282944252913
32.8	2.66735824365607
32.9	2.67188230279704
33	2.6764016439989
33.1	2.68091629112138
33.2	2.68542626783906
33.3	2.68993159764333
33.4	2.69443230384436
33.5	2.69892840957296
33.6	2.70341993778251
33.7	2.70790691125083
33.8	2.71238935258196
33.9	2.71686728420805
34	2.72134072839106
34.1	2.72580970722463
34.2	2.73027424263571
34.3	2.73473435638638
34.4	2.73919007007546
34.5	2.74364140514026
34.6	2.74808838285817
34.7	2.75253102434832
34.8	2.7569693505732
34.9	2.76140338234022
35	2.7658331403033
35.1	2.7702586449644
35.2	2.77467991667508
35.3	2.77909697563795
35.4	2.78350984190823
35.5	2.78791853539518
35.6	2.79232307586354
35.7	2.79672348293499
35.8	2.80111977608956
35.9	2.80551197466701
36	2.80990009786825
36.1	2.81428416475664
36.2	2.8186641942594
36.3	2.82304020516889
36.4	2.82741221614394
36.5	2.83178024571117
36.6	2.83614431226622
36.7	2.84050443407505
36.8	2.84486062927519
36.9	2.84921291587695
37	2.85356131176465
37.1	2.85790583469785
37.2	2.86224650231248
37.3	2.86658333212206
37.4	2.87091634151885
37.5	2.87524554777501
37.6	2.87957096804368
37.7	2.88389261936016
37.8	2.88821051864299
37.9	2.89252468269503
38	2.89683512820457
38.1	2.90114187174637
38.2	2.9054449297827
38.3	2.90974431866444
38.4	2.91404005463206
38.5	2.91833215381663
38.6	2.92262063224087
38.7	2.9269055058201
38.8	2.93118679036325
38.9	2.93546450157381
39	2.93973865505082
39.1	2.94400926628977
39.2	2.94827635068357
39.3	2.95253992352347
39.4	2.9568
39.5	2.96105659520381
39.6	2.96530972412664
39.7	2.96955940166214
39.8	2.97380564260679
39.9	2.97804846166076
40	2.98228787342872
40.1	2.98652389242075
40.2	2.99075653305313
40.3	2.99498580964919
40.4	2.99921173644009
40.5	3.0034343275657
40.6	3.0076535970753
40.7	3.01186955892847
40.8	3.01608222699581
40.9	3.02029161505971
41	3.02449773681516
41.1	3.02870060587045
41.2	3.03290023574796
41.3	3.03709663988488
41.4	3.04128983163394
41.5	3.04547982426415
41.6	3.04966663096149
41.7	3.05385026482963
41.8	3.05803073889064
41.9	3.06220806608565
42	3.06638225927558
42.1	3.07055333124178
42.2	3.07472129468672
42.3	3.07888616223465
42.4	3.08304794643223
42.5	3.08720665974923
42.6	3.09136231457913
42.7	3.09551492323975
42.8	3.09966449797394
42.9	3.10381105095011
43	3.10795459426292
43.1	3.11209513993387
43.2	3.11623269991187
43.3	3.12036728607387
43.4	3.12449891022545
43.5	3.12862758410138
43.6	3.13275331936621
43.7	3.13687612761486
43.8	3.14099602037316
43.9	3.1451130090984
44	3.14922710517994
44.1	3.15333831993968
44.2	3.15744666463268
44.3	3.16155215044763
44.4	3.16565478850743
44.5	3.1697545898697
44.6	3.17385156552729
44.7	3.17794572640881
44.8	3.18203708337914
44.9	3.18612564723992
45	3.19021142873008
45.1	3.19429443852629
45.2	3.19837468724351
45.3	3.20245218543541
45.4	3.20652694359489
45.5	3.21059897215457
45.6	3.21466828148722
45.7	3.21873488190624
45.8	3.22279878366615
45.9	3.22685999696299
46	3.23091853193484
46.1	3.23497439866222
46.2	3.23902760716855
46.3	3.24307816742058
46.4	3.24712608932884
46.5	3.25117138274807
46.6	3.25521405747763
46.7	3.25925412326195
46.8	3.2632915897909
46.9	3.26732646670026
47	3.2713587635721
47.1	3.2753884899352
47.2	3.27941565526543
47.3	3.28344026898618
47.4	3.28746234046871
47.5	3.29148187903261
47.6	3.29549889394611
47.7	3.29951339442652
47.8	3.30352538964059
47.9	3.30753488870488
48	3.31154190068615
48.1	3.31554643460169
48.2	3.31954849941976
48.3	3.32354810405988
48.4	3.3275452573932
48.5	3.33153996824292
48.6	3.33553224538454
48.7	3.3395220975463
48.8	3.34350953340947
48.9	3.34749456160873
49	3.35147719073247
49.1	3.35545742932316
49.2	3.35943528587767
49.3	3.3634107688476
49.4	3.3673838866396
49.5	3.3713546476157
49.6	3.37532306009366
49.7	3.37928913234722
49.8	3.38325287260648
49.9	3.38721428905819
50	3.39117338984606
50.1	3.39513018307104
50.2	3.39908467679168
50.3	3.40303687902438
50.4	3.40698679774372
50.5	3.41093444088273
50.6	3.41487981633322
50.7	3.41882293194602
50.8	3.42276379553133
50.9	3.42670241485893
51	3.43063879765854
51.1	3.43457295162004
51.2	3.4385048843938
51.3	3.4424346035909
51.4	3.44636211678344
51.5	3.4502874315048
51.6	3.45421055524993
51.7	3.45813149547556
51.8	3.46205025960052
51.9	3.46596685500597
52	3.46988128903569
52.1	3.47379356899629
52.2	3.4777037021575
52.3	3.48161169575242
52.4	3.48551755697773
52.5	3.48942129299401
52.6	3.49332291092593
52.7	3.4972224178625
52.8	3.50111982085732
52.9	3.50501512692884
53	3.50890834306056
53.1	3.51279947620128
53.2	3.51668853326535
53.3	3.52057552113287
53.4	3.52446044664996
53.5	3.52834331662893
53.6	3.53222413784856
53.7	3.53610291705431
53.8	3.53997966095852
53.9	3.54385437624065
54	3.54772706954749
54.1	3.55159774749337
54.2	3.55546641666041
54.3	3.55933308359867
54.4	3.56319775482642
54.5	3.5670604368303
54.6	3.5709211360656
54.7	3.57477985895635
54.8	3.57863661189565
54.9	3.58249140124579
55	3.58634423333846
55.1	3.59019511447498
55.2	3.59404405092648
55.3	3.59789104893408
55.4	3.60173611470913
55.5	3.60557925443333
55.6	3.60942047425899
55.7	3.61325978030919
55.8	3.61709717867795
55.9	3.62093267543046
56	3.62476627660323
56.1	3.62859798820426
56.2	3.63242781621328
56.3	3.63625576658188
56.4	3.6400818452337
56.5	3.64390605806462
56.6	3.6477284109429
56.7	3.65154890970941
56.8	3.65536756017777
56.9	3.65918436813452
57	3.66299933933928
57.1	3.66681247952496
57.2	3.6706237943979
57.3	3.67443328963801
57.4	3.678240970899
57.5	3.68204684380848
57.6	3.68585091396817
57.7	3.68965318695403
57.8	3.69345366831642
57.9	3.69725236358029
58	3.70104927824529
58.1	3.70484441778599
58.2	3.70863778765196
58.3	3.71242939326797
58.4	3.71621924003415
58.5	3.72000733332611
58.6	3.72379367849509
58.7	3.72757828086816
58.8	3.73136114574829
58.9	3.73514227841457
59	3.73892168412231
59.1	3.74269936810319
59.2	3.74647533556542
59.3	3.75024959169387
59.4	3.75402214165021
59.5	3.75779299057306
59.6	3.76156214357812
59.7	3.76532960575831
59.8	3.7690953821839
59.9	3.77285947790267
60	3.77662189794001
60.1	3.78038264729908
60.2	3.78414173096093
60.3	3.78789915388464
60.4	3.79165492100745
60.5	3.79540903724487
60.6	3.79916150749083
60.7	3.80291233661782
60.8	3.80666152947698
60.9	3.81040909089825
61	3.81415502569049
61.1	3.81789933864161
61.2	3.82164203451867
61.3	3.82538311806805
61.4	3.8291225940155
61.5	3.83286046706634
61.6	3.83659674190551
61.7	3.84033142319774
61.8	3.84406451558764
61.9	3.8477960236998
62	3.85152595213897
62.1	3.85525430549011
62.2	3.85898108831852
62.3	3.86270630516999
62.4	3.86642996057086
62.5	3.87015205902817
62.6	3.87387260502975
62.7	3.87759160304434
62.8	3.8813090575217
62.9	3.88502497289271
63	3.88873935356948
63.1	3.89245220394548
63.2	3.89616352839559
63.3	3.89987333127629
63.4	3.90358161692567
63.5	3.9072883896636
63.6	3.91099365379183
63.7	3.91469741359406
63.8	3.91839967333604
63.9	3.92210043726573
64	3.92579970961332
64.1	3.92949749459139
64.2	3.93319379639499
64.3	3.93688861920172
64.4	3.94058196717186
64.5	3.94427384444843
64.6	3.94796425515734
64.7	3.95165320340741
64.8	3.95534069329053
64.9	3.95902672888174
65	3.96271131423928
65.1	3.96639445340476
65.2	3.97007615040316
65.3	3.97375640924302
65.4	3.97743523391645
65.5	3.98111262839925
65.6	3.98478859665102
65.7	3.98846314261521
65.8	3.99213627021924
65.9	3.99580798337458
66	3.99947828597681
66.1	4.00314718190576
66.2	4.00681467502554
66.3	4.01048076918466
66.4	4.01414546821612
66.5	4.01780877593745
66.6	4.02147069615085
66.7	4.02513123264323
66.8	4.02879038918631
66.9	4.03244816953672
67	4.03610457743602
67.1	4.03975961661087
67.2	4.04341329077303
67.3	4.04706560361949
67.4	4.05071655883252
67.5	4.05436616007977
67.6	4.05801441101433
67.7	4.06166131527482
67.8	4.06530687648547
67.9	4.06895109825616
68	4.07259398418256
68.1	4.07623553784616
68.2	4.07987576281435
68.3	4.08351466264051
68.4	4.08715224086405
68.5	4.09078850101053
68.6	4.09442344659172
68.7	4.09805708110563
68.8	4.10168940803665
68.9	4.10532043085555
69	4.10895015301963
69.1	4.11257857797271
69.2	4.11620570914526
69.3	4.11983154995444
69.4	4.12345610380419
69.5	4.12707937408526
69.6	4.13070136417534
69.7	4.13432207743906
69.8	4.1379415172281
69.9	4.14155968688126
70	4.1451765897245
70.1	4.14879222907101
70.2	4.15240660822131
70.3	4.15601973046327
70.4	4.15963159907221
70.5	4.16324221731093
70.6	4.16685158842981
70.7	4.17045971566685
70.8	4.17406660224774
70.9	4.17767225138593
71	4.18127666628268
71.1	4.18487985012712
71.2	4.18848180609633
71.3	4.19208253735539
71.4	4.19568204705743
71.5	4.1992803383437
71.6	4.20287741434366
71.7	4.20647327817496
71.8	4.2100679329436
71.9	4.21366138174391
72	4.21725362765865
72.1	4.22084467375903
72.2	4.22443452310484
72.3	4.22802317874441
72.4	4.23161064371476
72.5	4.23519692104157
72.6	4.23878201373933
72.7	4.2423659248113
72.8	4.24594865724964
72.9	4.24953021403543
73	4.25311059813873
73.1	4.25668981251864
73.2	4.26026786012335
73.3	4.26384474389019
73.4	4.26742046674569
73.5	4.27099503160563
73.6	4.27456844137511
73.7	4.27814069894855
73.8	4.28171180720982
73.9	4.28528176903223
74	4.2888505872786
74.1	4.29241826480132
74.2	4.2959848044424
74.3	4.2995502090335
74.4	4.30311448139601
74.5	4.30667762434107
74.6	4.31023964066965
74.7	4.31380053317258
74.8	4.3173603046306
74.9	4.32091895781442
75	4.32447649548474
75.1	4.32803292039236
75.2	4.33158823527814
75.3	4.33514244287313
75.4	4.33869554589856
75.5	4.34224754706592
75.6	4.34579844907699
75.7	4.34934825462391
75.8	4.35289696638917
75.9	4.35644458704573
76	4.35999111925701
76.1	4.36353656567698
76.2	4.36708092895014
76.3	4.37062421171164
76.4	4.37416641658728
76.5	4.37770754619356
76.6	4.38124760313772
76.7	4.38478659001781
76.8	4.3883245094227
76.9	4.39186136393216
77	4.39539715611684
77.1	4.3989318885384
77.2	4.40246556374948
77.3	4.40599818429377
77.4	4.40952975270606
77.5	4.41306027151228
77.6	4.4165897432295
77.7	4.42011817036604
77.8	4.42364555542146
77.9	4.42717190088662
78	4.43069720924371
78.1	4.43422148296632
78.2	4.43774472451943
78.3	4.44126693635949
78.4	4.44478812093445
78.5	4.44830828068379
78.6	4.45182741803858
78.7	4.45534553542147
78.8	4.4588626352468
78.9	4.46237871992058
79	4.46589379184056
79.1	4.46940785339624
79.2	4.47292090696896
79.3	4.47643295493186
79.4	4.47994399965
79.5	4.48345404348032
79.6	4.48696308877174
79.7	4.49047113786516
79.8	4.49397819309351
79.9	4.49748425678179
80	4.50098933124708
80.1	4.50449341879861
80.2	4.50799652173779
80.3	4.51149864235821
80.4	4.51499978294573
80.5	4.51849994577847
80.6	4.52199913312685
80.7	4.52549734725367
80.8	4.52899459041408
80.9	4.53249086485566
81	4.53598617281843
81.1	4.53948051653491
81.2	4.5429738982301
81.3	4.5464663201216
81.4	4.54995778441954
81.5	4.55344829332672
81.6	4.55693784903854
81.7	4.56042645374312
81.8	4.56391410962126
81.9	4.56740081884654
82	4.57088658358529
82.1	4.57437140599668
82.2	4.57785528823269
82.3	4.5813382324382
82.4	4.584820240751
82.5	4.58830131530178
82.6	4.59178145821423
82.7	4.59526067160504
82.8	4.59873895758392
82.9	4.60221631825363
83	4.60569275571005
83.1	4.60916827204215
83.2	4.61264286933207
83.3	4.61611654965513
83.4	4.61958931507986
83.5	4.62306116766802
83.6	4.62653210947466
83.7	4.6300021425481
83.8	4.63347126893002
83.9	4.63693949065545
84	4.64040680975278
84.1	4.64387322824386
84.2	4.64733874814393
84.3	4.65080337146175
84.4	4.65426710019956
84.5	4.65772993635312
84.6	4.66119188191175
84.7	4.66465293885837
84.8	4.66811310916949
84.9	4.67157239481526
85	4.67503079775952
85.1	4.67848831995977
85.2	4.68194496336725
85.3	4.68540072992695
85.4	4.68885562157762
85.5	4.6923096402518
85.6	4.6957627878759
85.7	4.69921506637013
85.8	4.70266647764861
85.9	4.70611702361937
86	4.70956670618434
86.1	4.71301552723944
86.2	4.71646348867454
86.3	4.71991059237355
86.4	4.72335684021438
86.5	4.72680223406903
86.6	4.73024677580356
86.7	4.73369046727815
86.8	4.73713331034709
86.9	4.74057530685886
87	4.74401645865611
87.1	4.74745676757567
87.2	4.75089623544863
87.3	4.75433486410034
87.4	4.7577726553504
87.5	4.76120961101273
87.6	4.76464573289558
87.7	4.76808102280152
87.8	4.77151548252754
87.9	4.77494911386499
88	4.77838191859964
88.1	4.78181389851174
88.2	4.78524505537595
88.3	4.78867539096147
88.4	4.79210490703198
88.5	4.79553360534571
88.6	4.79896148765543
88.7	4.8023885557085
88.8	4.80581481124689
88.9	4.80924025600718
89	4.81266489172059
89.1	4.81608872011304
89.2	4.81951174290509
89.3	4.82293396181204
89.4	4.82635537854394
89.5	4.82977599480556
89.6	4.83319581229646
89.7	4.836614832711
89.8	4.84003305773835
89.9	4.84345048906253
90	4.8468671283624
90.1	4.85028297731174
90.2	4.85369803757918
90.3	4.85711231082832
90.4	4.86052579871767
90.5	4.86393850290071
90.6	4.86735042502592
90.7	4.87076156673677
90.8	4.87417192967175
90.9	4.8775815154644
91	4.88099032574333
91.1	4.88439836213223
91.2	4.88780562624988
91.3	4.89121211971021
91.4	4.89461784412226
91.5	4.89802280109025
91.6	4.9014269922136
91.7	4.90483041908688
91.8	4.90823308329994
91.9	4.91163498643782
92	4.91503613008084
92.1	4.91843651580459
92.2	4.92183614517997
92.3	4.92523501977317
92.4	4.92863314114573
92.5	4.93203051085453
92.6	4.93542713045183
92.7	4.93882300148527
92.8	4.9422181254979
92.9	4.94561250402819
93	4.94900613861006
93.1	4.95239903077287
93.2	4.95579118204147
93.3	4.95918259393622
93.4	4.96257326797298
93.5	4.96596320566313
93.6	4.96935240851361
93.7	4.97274087802693
93.8	4.97612861570117
93.9	4.97951562303002
94	4.98290190150278
94.1	4.98628745260439
94.2	4.98967227781545
94.3	4.9930563786122
94.4	4.9964397564666
94.5	4.99982241284628
94.6	5.00320434921461
94.7	5.00658556703069
94.8	5.00996606774936
94.9	5.01334585282125
95	5.01672492369275
95.1	5.02010328180606
95.2	5.02348092859921
95.3	5.02685786550605
95.4	5.03023409395627
95.5	5.03360961537543
95.6	5.03698443118499
95.7	5.04035854280229
95.8	5.04373195164057
95.9	5.04710465910902
96	5.05047666661277
96.1	5.05384797555289
96.2	5.05721858732644
96.3	5.06058850332647
96.4	5.06395772494203
96.5	5.06732625355818
96.6	5.07069409055605
96.7	5.07406123731277
96.8	5.07742769520158
96.9	5.08079346559177
97	5.08415854984874
97.1	5.08752294933399
97.2	5.09088666540515
97.3	5.094249699416
97.4	5.09761205271645
97.5	5.10097372665259
97.6	5.10433472256669
97.7	5.10769504179723
97.8	5.11105468567888
97.9	5.11441365554254
98	5.11777195271536
98.1	5.12112957852074
98.2	5.12448653427834
98.3	5.1278428213041
98.4	5.13119844091027
98.5	5.1345533944054
98.6	5.13790768309436
98.7	5.14126130827835
98.8	5.14461427125494
98.9	5.14796657331805
99	5.15131821575798
99.1	5.15466919986142
99.2	5.15801952691147
99.3	5.16136919818763
99.4	5.16471821496585
99.5	5.16806657851851
99.6	5.17141429011446
99.7	5.174761351019
99.8	5.17810776249394
99.9	5.18145352579756
100	5.18479864218467
100.1	5.18814311290658
100.2	5.19148693921116
100.3	5.19483012234279
100.4	5.19817266354245
100.5	5.20151456404767
100.6	5.20485582509257
100.7	5.20819644790786
100.8	5.21153643372087
100.9	5.21487578375555
101	5.21821449923247
101.1	5.22155258136888
101.2	5.22489003137865
101.3	5.22822685047235
101.4	5.23156303985721
101.5	5.23489860073717
101.6	5.23823353431288
101.7	5.24156784178169
101.8	5.24490152433771
101.9	5.24823458317176
102	5.25156701947143
102.1	5.25489883442108
102.2	5.25823002920184
102.3	5.26156060499164
102.4	5.2648905629652
102.5	5.26821990429405
102.6	5.27154863014655
102.7	5.27487674168791
102.8	5.27820424008014
102.9	5.28153112648217
103	5.28485740204975
103.1	5.28818306793553
103.2	5.29150812528905
103.3	5.29483257525675
103.4	5.29815641898198
103.5	5.30147965760504
103.6	5.30480229226312
103.7	5.30812432409039
103.8	5.31144575421796
103.9	5.31476658377393
104	5.31808681388335
104.1	5.32140644566829
104.2	5.32472548024779
104.3	5.32804391873791
104.4	5.33136176225174
104.5	5.3346790118994
104.6	5.33799566878805
104.7	5.3413117340219
104.8	5.34462720870221
104.9	5.34794209392735
105	5.35125639079273
105.1	5.35457010039088
105.2	5.35788322381143
105.3	5.36119576214113
105.4	5.36450771646383
105.5	5.36781908786054
105.6	5.37112987740941
105.7	5.37444008618572
105.8	5.37774971526195
105.9	5.38105876570773
106	5.38436723858988
106.1	5.38767513497241
106.2	5.39098245591655
106.3	5.39428920248071
106.4	5.39759537572056
106.5	5.40090097668898
106.6	5.4042060064361
106.7	5.40751046600929
106.8	5.4108143564532
106.9	5.41411767880973
107	5.41742043411807
107.1	5.42072262341471
107.2	5.42402424773341
107.3	5.42732530810528
107.4	5.43062580555869
107.5	5.4339257411194
107.6	5.43722511581046
107.7	5.44052393065227
107.8	5.4438221866626
107.9	5.44711988485658
108	5.45041702624671
108.1	5.45371361184285
108.2	5.45700964265228
108.3	5.46030511967967
108.4	5.46360004392708
108.5	5.46689441639401
108.6	5.47018823807737
108.7	5.47348150997151
108.8	5.47677423306822
108.9	5.48006640835675
109	5.48335803682379
109.1	5.48664911945351
109.2	5.48993965722757
109.3	5.4932296511251
109.4	5.49651910212273
109.5	5.49980801119457
109.6	5.50309637931229
109.7	5.50638420744503
109.8	5.50967149655948
109.9	5.51295824761988
110	5.51624446158798
110.1	5.5195301394231
110.2	5.52281528208214
110.3	5.52609989051953
110.4	5.52938396568732
110.5	5.5326675085351
110.6	5.53595052001009
110.7	5.5392330010571
110.8	5.54251495261853
110.9	5.54579637563443
111	5.54907727104246
111.1	5.5523576397779
111.2	5.55563748277369
111.3	5.55891680096042
111.4	5.56219559526632
111.5	5.56547386661729
111.6	5.56875161593692
111.7	5.57202884414645
111.8	5.57530555216483
111.9	5.57858174090871
112	5.58185741129241
112.1	5.585132564228
112.2	5.58840720062524
112.3	5.59168132139163
112.4	5.59495492743239
112.5	5.5982280196505
112.6	5.60150059894668
112.7	5.60477266621939
112.8	5.60804422236487
112.9	5.61131526827713
113	5.61458580484794
113.1	5.61785583296688
113.2	5.6211253535213
113.3	5.62439436739637
113.4	5.62766287547504
113.5	5.6309308786381
113.6	5.63419837776414
113.7	5.63746537372958
113.8	5.6407318674087
113.9	5.64399785967359
114	5.6472633513942
114.1	5.65052834343834
114.2	5.65379283667168
114.3	5.65705683195776
114.4	5.660320330158
114.5	5.6635833321317
114.6	5.66684583873604
114.7	5.67010785082612
114.8	5.67336936925492
114.9	5.67663039487335
115	5.67989092853023
115.1	5.6831509710723
115.2	5.68641052334423
115.3	5.68966958618864
115.4	5.69292816044608
115.5	5.69618624695506
115.6	5.69944384655205
115.7	5.70270096007147
115.8	5.70595758834571
115.9	5.70921373220516
116	5.71246939247818
116.1	5.71572456999111
116.2	5.71897926556829
116.3	5.72223348003208
116.4	5.72548721420282
116.5	5.7287404688989
116.6	5.7319932449367
116.7	5.73524554313065
116.8	5.7384973642932
116.9	5.74174870923485
117	5.74499957876413
117.1	5.74824997368765
117.2	5.75149989481005
117.3	5.75474934293406
117.4	5.75799831886047
117.5	5.76124682338815
117.6	5.76449485731404
117.7	5.76774242143319
117.8	5.77098951653874
117.9	5.77423614342192
118	5.77748230287207
118.1	5.78072799567667
118.2	5.78397322262128
118.3	5.78721798448961
118.4	5.7904622820635
118.5	5.79370611612291
118.6	5.79694948744596
118.7	5.80019239680892
118.8	5.8034348449862
118.9	5.80667683275038
119	5.80991836087221
119.1	5.8131594301206
119.2	5.81640004126264
119.3	5.81964019506361
119.4	5.82287989228698
119.5	5.8261191336944
119.6	5.82935792004574
119.7	5.83259625209906
119.8	5.83583413061064
119.9	5.83907155633496
120	5.84230853002475
120.1	5.84554505243096
120.2	5.84878112430274
120.3	5.85201674638752
120.4	5.85525191943097
120.5	5.85848664417698
120.6	5.86172092136772
120.7	5.86495475174362
120.8	5.86818813604336
120.9	5.87142107500391
121	5.8746535693605
121.1	5.87788561984665
121.2	5.88111722719417
121.3	5.88434839213315
121.4	5.887579115392
121.5	5.8908093976974
121.6	5.89403923977437
121.7	5.89726864234622
121.8	5.90049760613459
121.9	5.90372613185944
122	5.90695422023906
122.1	5.91018187199007
122.2	5.91340908782743
122.3	5.91663586846444
122.4	5.91986221461277
122.5	5.92308812698241
122.6	5.92631360628173
122.7	5.92953865321747
122.8	5.93276326849471
122.9	5.93598745281693
123	5.93921120688598
123.1	5.94243453140209
123.2	5.94565742706389
123.3	5.94887989456839
123.4	5.952101934611
123.5	5.95532354788554
123.6	5.95854473508423
123.7	5.96176549689771
123.8	5.96498583401503
123.9	5.96820574712367
124	5.97142523690953
124.1	5.97464430405694
124.2	5.97786294924867
124.3	5.98108117316594
124.4	5.98429897648839
124.5	5.98751635989414
124.6	5.99073332405975
124.7	5.99394986966024
124.8	5.99716599736909
124.9	6.00038170785826
125	6.00359700179817
125.1	6.00681187985774
125.2	6.01002634270433
125.3	6.01324039100384
125.4	6.01645402542062
125.5	6.01966724661754
125.6	6.02288005525596
125.7	6.02609245199574
125.8	6.02930443749526
125.9	6.03251601241141
126	6.03572717739959
126.1	6.03893793311374
126.2	6.04214828020631
126.3	6.04535821932828
126.4	6.04856775112919
126.5	6.05177687625709
126.6	6.05498559535859
126.7	6.05819390907885
126.8	6.06140181806156
126.9	6.06460932294901
127	6.067816424382
127.1	6.07102312299995
127.2	6.07422941944079
127.3	6.07743531434108
127.4	6.08064080833591
127.5	6.08384590205899
127.6	6.0870505961426
127.7	6.09025489121761
127.8	6.09345878791348
127.9	6.09666228685828
128	6.09986538867867
128.1	6.10306809399994
128.2	6.10627040344596
128.3	6.10947231763923
128.4	6.11267383720087
128.5	6.11587496275063
128.6	6.11907569490687
128.7	6.1222760342866
128.8	6.12547598150544
128.9	6.12867553717767
129	6.13187470191621
129.1	6.13507347633262
129.2	6.13827186103711
129.3	6.14146985663856
129.4	6.14466746374448
129.5	6.14786468296107
129.6	6.15106151489318
129.7	6.15425796014434
129.8	6.15745401931675
129.9	6.16064969301128
130	6.1638449818275
130.1	6.16703988636364
130.2	6.17023440721664
130.3	6.17342854498212
130.4	6.17662230025441
130.5	6.17981567362652
130.6	6.18300866569019
130.7	6.18620127703585
130.8	6.18939350825265
130.9	6.19258535992844
131	6.1957768326498
131.1	6.19896792700204
131.2	6.20215864356919
131.3	6.205348982934
131.4	6.20853894567796
131.5	6.21172853238131
131.6	6.214917743623
131.7	6.21810657998076
131.8	6.22129504203104
131.9	6.22448313034906
132	6.22767084550878
132.1	6.23085818808292
132.2	6.23404515864298
132.3	6.23723175775921
132.4	6.24041798600062
132.5	6.24360384393501
132.6	6.24678933212895
132.7	6.24997445114778
132.8	6.25315920155564
132.9	6.25634358391545
133	6.25952759878891
133.1	6.26271124673651
133.2	6.26589452831757
133.3	6.26907744409016
133.4	6.2722599946112
133.5	6.27544218043637
133.6	6.27862400212021
133.7	6.28180546021604
133.8	6.284986555276
133.9	6.28816728785105
134	6.29134765849099
134.1	6.29452766774442
134.2	6.2977073161588
134.3	6.30088660428039
134.4	6.30406553265431
134.5	6.30724410182451
134.6	6.31042231233378
134.7	6.31360016472377
134.8	6.31677765953496
134.9	6.3199547973067
135	6.32313157857719
135.1	6.32630800388347
135.2	6.32948407376146
135.3	6.33265978874596
135.4	6.3358351493706
135.5	6.33901015616792
135.6	6.3421848096693
135.7	6.34535911040502
135.8	6.34853305890424
135.9	6.35170665569499
136	6.3548799013042
136.1	6.35805279625767
136.2	6.36122534108013
136.3	6.36439753629517
136.4	6.36756938242529
136.5	6.3707408799919
136.6	6.37391202951531
136.7	6.37708283151474
136.8	6.3802532865083
136.9	6.38342339501306
137	6.38659315754495
137.1	6.38976257461887
137.2	6.39293164674862
137.3	6.39610037444692
137.4	6.39926875822543
137.5	6.40243679859474
137.6	6.40560449606437
137.7	6.40877185114278
137.8	6.41193886433737
137.9	6.41510553615449
138	6.41827186709943
138.1	6.42143785767643
138.2	6.42460350838867
138.3	6.42776881973831
138.4	6.43093379222645
138.5	6.43409842635315
138.6	6.43726272261743
138.7	6.44042668151731
138.8	6.44359030354972
138.9	6.44675358921062
139	6.44991653899491
139.1	6.45307915339646
139.2	6.45624143290816
139.3	6.45940337802184
139.4	6.46256498922835
139.5	6.4657262670175
139.6	6.4688872118781
139.7	6.47204782429796
139.8	6.47520810476389
139.9	6.47836805376169
140	6.48152767177615
140.1	6.4846869592911
140.2	6.48784591678933
140.3	6.49100454475269
140.4	6.49416284366199
140.5	6.49732081399711
140.6	6.5004784562369
140.7	6.50363577085925
140.8	6.50679275834109
140.9	6.50994941915834
141	6.51310575378598
141.1	6.516261762698
141.2	6.51941744636743
141.3	6.52257280526634
141.4	6.52572783986584
141.5	6.52888255063606
141.6	6.5320369380462
141.7	6.5351910025645
141.8	6.53834474465824
141.9	6.54149816479375
142	6.54465126343643
142.1	6.54780404105071
142.2	6.55095649810011
142.3	6.55410863504718
142.4	6.55726045235356
142.5	6.56041195047994
142.6	6.56356312988609
142.7	6.56671399103083
142.8	6.56986453437208
142.9	6.57301476036682
143	6.57616466947111
143.1	6.57931426214009
143.2	6.582463538828
143.3	6.58561249998814
143.4	6.58876114607291
143.5	6.59190947753381
143.6	6.59505749482141
143.7	6.59820519838539
143.8	6.60135258867454
143.9	6.60449966613672
144	6.60764643121891
144.1	6.6107928843672
144.2	6.61393902602678
144.3	6.61708485664194
144.4	6.62023037665609
144.5	6.62337558651176
144.6	6.62652048665059
144.7	6.62966507751335
144.8	6.63280935953989
144.9	6.63595333316925
145	6.63909699883953
145.1	6.642240356988
145.2	6.64538340805104
145.3	6.64852615246417
145.4	6.65166859066205
145.5	6.65481072307846
145.6	6.65795255014633
145.7	6.66109407229774
145.8	6.66423528996389
145.9	6.66737620357514
146	6.670516813561
146.1	6.67365712035013
146.2	6.67679712437034
146.3	6.67993682604858
146.4	6.68307622581099
146.5	6.68621532408283
146.6	6.68935412128854
146.7	6.69249261785174
146.8	6.69563081419518
146.9	6.69876871074081
147	6.70190630790971
147.1	6.70504360612219
147.2	6.70818060579767
147.3	6.7113173073548
147.4	6.71445371121136
147.5	6.71758981778435
147.6	6.72072562748994
147.7	6.72386114074347
147.8	6.72699635795947
147.9	6.73013127955169
148	6.73326590593302
148.1	6.73640023751558
148.2	6.73953427471068
148.3	6.74266801792881
148.4	6.74580146757967
148.5	6.74893462407216
148.6	6.75206748781438
148.7	6.75520005921364
148.8	6.75833233867646
148.9	6.76146432660855
149	6.76459602341485
149.1	6.76772742949951
149.2	6.77085854526588
149.3	6.77398937111655
149.4	6.77711990745332
149.5	6.78025015467719
149.6	6.78338011318841
149.7	6.78650978338645
149.8	6.78963916567
149.9	6.79276826043698
150	6.79589706808454
150.1	6.79902558900906
150.2	6.80215382360617
150.3	6.80528177227071
150.4	6.80840943539679
150.5	6.81153681337773
150.6	6.81466390660611
150.7	6.81779071547375
150.8	6.82091724037171
150.9	6.82404348169031
151	6.82716943981911
151.1	6.83029511514693
151.2	6.83342050806183
151.3	6.83654561895114
151.4	6.83967044820144
151.5	6.84279499619856
151.6	6.84591926332761
151.7	6.84904324997295
151.8	6.85216695651821
151.9	6.85529038334628
152	6.85841353083933
152.1	6.86153639937879
152.2	6.86465898934536
152.3	6.86778130111902
152.4	6.87090333507902
152.5	6.8740250916039
152.6	6.87714657107147
152.7	6.88026777385881
152.8	6.8833887003423
152.9	6.8865093508976
153	6.88962972589965
153.1	6.89274982572268
153.2	6.89586965074022
153.3	6.89898920132508
153.4	6.90210847784936
153.5	6.90522748068447
153.6	6.90834621020111
153.7	6.91146466676927
153.8	6.91458285075825
153.9	6.91770076253664
154	6.92081840247236
154.1	6.9239357709326
154.2	6.92705286828389
154.3	6.93016969489204
154.4	6.93328625112219
154.5	6.93640253733879
154.6	6.9395185539056
154.7	6.94263430118568
154.8	6.94574977954144
154.9	6.94886498933459
155	6.95197993092615
155.1	6.95509460467649
155.2	6.95820901094527
155.3	6.96132315009151
155.4	6.96443702247353
155.5	6.967550628449
155.6	6.97066396837489
155.7	6.97377704260754
155.8	6.9768898515026
155.9	6.98000239541506
156	6.98311467469925
156.1	6.98622668970883
156.2	6.98933844079681
156.3	6.99244992831554
156.4	6.99556115261671
156.5	6.99867211405135
156.6	7.00178281296985
156.7	7.00489324972194
156.8	7.0080034246567
156.9	7.01111333812256
157	7.0142229904673
157.1	7.01733238203807
157.2	7.02044151318135
157.3	7.023550384243
157.4	7.02665899556824
157.5	7.02976734750162
157.6	7.0328754403871
157.7	7.03598327456796
157.8	7.03909085038686
157.9	7.04219816818584
158	7.0453052283063
158.1	7.04841203108899
158.2	7.05151857687406
158.3	7.05462486600103
158.4	7.05773089880877
158.5	7.06083667563555
158.6	7.063942196819
158.7	7.06704746269615
158.8	7.07015247360338
158.9	7.07325722987649
159	7.07636173185063
159.1	7.07946597986035
159.2	7.08256997423958
159.3	7.08567371532164
159.4	7.08877720343925
159.5	7.0918804389245
159.6	7.09498342210889
159.7	7.0980861533233
159.8	7.10118863289802
159.9	7.10429086116271
160	7.10739283844646
