# Supplementary material for: Nanoscale magnonic Fabry-Pérot resonator for low-loss spin-wave manipulation
Source: Nat Commun. 2021 Apr 16;12:2293. doi: 10.1038/s41467-021-22520-6 (PMC8052321; doi:10.1038/s41467-021-22520-6)
Supplement: Supplementary file 4 — Source Data [file 41467_2021_22520_MOESM4_ESM.zip › Source data/FigS1/FigS1b_exp.txt]

2.5297124884	22.2865877427
2.7567612568	21.2399127772
2.9725842783	21.8733345531
3.180775619	24.2239811869
3.3811583111	23.6464048098
3.5773395674	23.9026576581
3.7666530294	29.2612218815
3.9552742352	27.4038797019
4.3197319172	26.6270447347
4.4949558733	26.2422584792
4.6714195533	27.5859055701
5.0142993075	27.8292084724
5.3385490265	32.8307703656
6.1578947494	27.1948567245
6.4814069441	28.7847157799
6.6398491113	32.7006424631
6.9576511213	34.4428433443
7.1131832193	32.0745668188
