# Supplementary material for: Nanoscale magnonic Fabry-Pérot resonator for low-loss spin-wave manipulation
Source: Nat Commun. 2021 Apr 16;12:2293. doi: 10.1038/s41467-021-22520-6 (PMC8052321; doi:10.1038/s41467-021-22520-6)
Supplement: Supplementary file 4 — Source Data [file 41467_2021_22520_MOESM4_ESM.zip › Source data/FigS1/FigS1b_fit.txt]

2.5297124884	22.4630437300544
2.53430054718969	22.4734669040228
2.53888860597938	22.4838900779911
2.54347666476907	22.4943132519595
2.54806472355876	22.5047364259279
2.55265278234845	22.5151595998963
2.55724084113814	22.5255827738646
2.56182889992783	22.536005947833
2.56641695871752	22.5464291218014
2.57100501750721	22.5568522957697
2.5755930762969	22.5672754697381
2.58018113508659	22.5776986437065
2.58476919387628	22.5881218176748
2.58935725266597	22.5985449916432
2.59394531145566	22.6089681656116
2.59853337024535	22.61939133958
2.60312142903504	22.6298145135483
2.60770948782473	22.6402376875167
2.61229754661441	22.6506608614851
2.6168856054041	22.6610840354534
2.62147366419379	22.6715072094218
2.62606172298348	22.6819303833902
2.63064978177317	22.6923535573585
2.63523784056286	22.7027767313269
2.63982589935255	22.7131999052953
2.64441395814224	22.7236230792636
2.64900201693193	22.734046253232
2.65359007572162	22.7444694272004
2.65817813451131	22.7548926011688
2.662766193301	22.7653157751371
2.66735425209069	22.7757389491055
2.67194231088038	22.7861621230739
2.67653036967007	22.7965852970422
2.68111842845976	22.8070084710106
2.68570648724945	22.817431644979
2.69029454603914	22.8278548189474
2.69488260482883	22.8382779929157
2.69947066361852	22.8487011668841
2.70405872240821	22.8591243408525
2.7086467811979	22.8695475148208
2.71323483998759	22.8799706887892
2.71782289877728	22.8903938627576
2.72241095756697	22.9008170367259
2.72699901635666	22.9112402106943
2.73158707514635	22.9216633846627
2.73617513393604	22.932086558631
2.74076319272573	22.9425097325994
2.74535125151542	22.9529329065678
2.74993931030511	22.9633560805362
2.7545273690948	22.9737792545045
2.7567612568	22.9788542113097
2.75911542788448	22.9842024284729
2.76370348667417	22.9946256024413
2.76829154546386	23.0050487764096
2.77287960425355	23.015471950378
2.77746766304324	23.0258951243464
2.78205572183293	23.0363182983147
2.78664378062262	23.0467414722831
2.79123183941231	23.0571646462515
2.795819898202	23.0675878202199
2.80040795699169	23.0780109941882
2.80499601578138	23.0884341681566
2.80958407457107	23.098857342125
2.81417213336076	23.1092805160933
2.81876019215045	23.1197036900617
2.82334825094014	23.1301268640301
2.82793630972983	23.1405500379984
2.83252436851952	23.1509732119668
2.83711242730921	23.1613963859352
2.8417004860989	23.1718195599036
2.84628854488859	23.1822427338719
2.85087660367828	23.1926659078403
2.85546466246797	23.2030890818087
2.86005272125766	23.213512255777
2.86464078004735	23.2239354297454
2.86922883883704	23.2343586037138
2.87381689762673	23.2447817776821
2.87840495641642	23.2552049516505
2.88299301520611	23.2656281256189
2.8875810739958	23.2760512995873
2.89216913278549	23.2864744735556
2.89675719157518	23.296897647524
2.90134525036487	23.3073208214924
2.90593330915455	23.3177439954607
2.91052136794424	23.3281671694291
2.91510942673393	23.3385903433975
2.91969748552362	23.3490135173658
2.92428554431331	23.3594366913342
2.928873603103	23.3698598653026
2.93346166189269	23.380283039271
2.93804972068238	23.3907062132393
2.94263777947207	23.4011293872077
2.94722583826176	23.4115525611761
2.95181389705145	23.4219757351444
2.95640195584114	23.4323989091128
2.96099001463083	23.4428220830812
2.96557807342052	23.4532452570495
2.97016613221021	23.4636684310179
2.9725842783	23.4691619869051
2.9747541909999	23.4740916049863
2.97934224978959	23.4845147789547
2.98393030857928	23.494937952923
2.98851836736897	23.5053611268914
2.99310642615866	23.5157843008598
2.99769448494835	23.5262074748281
3.00228254373804	23.5366306487965
3.00687060252773	23.5470538227649
3.01145866131742	23.5574769967332
3.01604672010711	23.5679001707016
3.0206347788968	23.57832334467
3.02522283768649	23.5887465186384
3.02981089647618	23.5991696926067
3.03439895526587	23.6095928665751
3.03898701405556	23.6200160405435
3.04357507284525	23.6304392145118
3.04816313163494	23.6408623884802
3.05275119042463	23.6512855624486
3.05733924921432	23.6617087364169
3.061927308004	23.6721319103853
3.06651536679369	23.6825550843537
3.07110342558338	23.6929782583221
3.07569148437307	23.7034014322904
3.08027954316276	23.7138246062588
3.08486760195245	23.7242477802272
3.08945566074214	23.7346709541955
3.09404371953183	23.7450941281639
3.09863177832152	23.7555173021323
3.10321983711121	23.7659404761006
3.1078078959009	23.776363650069
3.11239595469059	23.7867868240374
3.11698401348028	23.7972099980057
3.12157207226997	23.8076331719741
3.12616013105966	23.8180563459425
3.13074818984935	23.8284795199109
3.13533624863904	23.8389026938792
3.13992430742873	23.8493258678476
3.14451236621842	23.859749041816
3.14910042500811	23.8701722157843
3.1536884837978	23.8805953897527
3.15827654258749	23.8910185637211
3.16286460137718	23.9014417376894
3.16745266016687	23.9118649116578
3.17204071895656	23.9222880856262
3.17662877774625	23.9327112595946
3.180775619	23.9421320734482
3.18121683653594	23.9431344335629
3.18580489532563	23.9535576075313
3.19039295411532	23.9639807814997
3.19498101290501	23.974403955468
3.1995690716947	23.9848271294364
3.20415713048439	23.9952503034048
3.20874518927408	24.0056734773732
3.21333324806376	24.0160966513415
3.21792130685345	24.0265198253099
3.22250936564314	24.0369429992783
3.22709742443283	24.0473661732466
3.23168548322252	24.057789347215
3.23627354201221	24.0682125211834
3.2408616008019	24.0786356951517
3.24544965959159	24.0890588691201
3.25003771838128	24.0994820430885
3.25462577717097	24.1099052170568
3.25921383596066	24.1203283910252
3.26380189475035	24.1307515649936
3.26838995354004	24.141174738962
3.27297801232973	24.1515979129303
3.27756607111942	24.1620210868987
3.28215412990911	24.1724442608671
3.2867421886988	24.1828674348354
3.29133024748849	24.1932906088038
3.29591830627818	24.2037137827722
3.30050636506787	24.2141369567405
3.30509442385756	24.2245601307089
3.30968248264725	24.2349833046773
3.31427054143694	24.2454064786457
3.31885860022663	24.255829652614
3.32344665901632	24.2662528265824
3.32803471780601	24.2766760005508
3.3326227765957	24.2870991745191
3.33721083538539	24.2975223484875
3.34179889417508	24.3079455224559
3.34638695296477	24.3183686964242
3.35097501175446	24.3287918703926
3.35556307054414	24.339215044361
3.36015112933383	24.3496382183294
3.36473918812352	24.3600613922977
3.36932724691321	24.3704845662661
3.3739153057029	24.3809077402345
3.37850336449259	24.3913309142028
3.3811583111	24.3973624346419
3.38309142328228	24.4017540881712
3.38767948207197	24.4121772621396
3.39226754086166	24.4226004361079
3.39685559965135	24.4330236100763
3.40144365844104	24.4434467840447
3.40603171723073	24.4538699580131
3.41061977602042	24.4642931319814
3.41520783481011	24.4747163059498
3.4197958935998	24.4851394799182
3.42438395238949	24.4955626538865
3.42897201117918	24.5059858278549
3.43356006996887	24.5164090018233
3.43814812875856	24.5268321757916
3.44273618754825	24.53725534976
3.44732424633794	24.5476785237284
3.45191230512763	24.5581016976968
3.45650036391732	24.5685248716651
3.46108842270701	24.5789480456335
3.4656764814967	24.5893712196019
3.47026454028639	24.5997943935702
3.47485259907608	24.6102175675386
3.47944065786577	24.620640741507
3.48402871665546	24.6310639154753
3.48861677544515	24.6414870894437
3.49320483423484	24.6519102634121
3.49779289302453	24.6623334373805
3.50238095181422	24.6727566113488
3.50696901060391	24.6831797853172
3.51155706939359	24.6936029592856
3.51614512818328	24.7040261332539
3.52073318697297	24.7144493072223
3.52532124576266	24.7248724811907
3.52990930455235	24.735295655159
3.53449736334204	24.7457188291274
3.53908542213173	24.7561420030958
3.54367348092142	24.7665651770642
3.54826153971111	24.7769883510325
3.5528495985008	24.7874115250009
3.55743765729049	24.7978346989693
3.56202571608018	24.8082578729376
3.56661377486987	24.818681046906
3.57120183365956	24.8291042208744
3.57578989244925	24.8395273948427
3.5773395674	24.84304795383
3.58037795123894	24.8499505688111
3.58496601002863	24.8603737427795
3.58955406881832	24.8707969167478
3.59414212760801	24.8812200907162
3.5987301863977	24.8916432646846
3.60331824518739	24.902066438653
3.60790630397708	24.9124896126213
3.61249436276677	24.9229127865897
3.61708242155646	24.9333359605581
3.62167048034615	24.9437591345264
3.62625853913584	24.9541823084948
3.63084659792553	24.9646054824632
3.63543465671522	24.9750286564315
3.64002271550491	24.9854518303999
3.6446107742946	24.9958750043683
3.64919883308429	25.0062981783367
3.65378689187397	25.016721352305
3.65837495066366	25.0271445262734
3.66296300945335	25.0375677002418
3.66755106824304	25.0479908742101
3.67213912703273	25.0584140481785
3.67672718582242	25.0688372221469
3.68131524461211	25.0792603961152
3.6859033034018	25.0896835700836
3.69049136219149	25.100106744052
3.69507942098118	25.1105299180204
3.69966747977087	25.1209530919887
3.70425553856056	25.1313762659571
3.70884359735025	25.1417994399255
3.71343165613994	25.1522226138938
3.71801971492963	25.1626457878622
3.72260777371932	25.1730689618306
3.72719583250901	25.1834921357989
3.7317838912987	25.1939153097673
3.73637195008839	25.2043384837357
3.74096000887808	25.2147616577041
3.74554806766777	25.2251848316724
3.75013612645746	25.2356080056408
3.75472418524715	25.2460311796092
3.75931224403684	25.2564543535775
3.76390030282653	25.2668775275459
3.7666530294	25.273131184981
3.76848836161622	25.2773007015143
3.77307642040591	25.2877238754826
3.7776644791956	25.298147049451
3.78225253798529	25.3085702234194
3.78684059677498	25.3189933973878
3.79142865556467	25.3294165713561
3.79601671435436	25.3398397453245
3.80060477314405	25.3502629192929
3.80519283193373	25.3606860932612
3.80978089072342	25.3711092672296
3.81436894951311	25.381532441198
3.8189570083028	25.3919556151663
3.82354506709249	25.4023787891347
3.82813312588218	25.4128019631031
3.83272118467187	25.4232251370715
3.83730924346156	25.4336483110398
3.84189730225125	25.4440714850082
3.84648536104094	25.4544946589766
3.85107341983063	25.4649178329449
3.85566147862032	25.4753410069133
3.86024953741001	25.4857641808817
3.8648375961997	25.49618735485
3.86942565498939	25.5066105288184
3.87401371377908	25.5170337027868
3.87860177256877	25.5274568767552
3.88318983135846	25.5378800507235
3.88777789014815	25.5483032246919
3.89236594893784	25.5587263986603
3.89695400772753	25.5691495726286
3.90154206651722	25.579572746597
3.90613012530691	25.5899959205654
3.9107181840966	25.6004190945337
3.91530624288629	25.6108422685021
3.91989430167598	25.6212654424705
3.92448236046567	25.6316886164389
3.92907041925536	25.6421117904072
3.93365847804505	25.6525349643756
3.93824653683474	25.662958138344
3.94283459562443	25.6733813123123
3.94742265441412	25.6838044862807
3.9520107132038	25.6942276602491
3.9552742352	25.7016417451759
3.95659877199349	25.7046508342174
3.96118683078318	25.7150740081858
3.96577488957287	25.7254971821542
3.97036294836256	25.7359203561225
3.97495100715225	25.7463435300909
3.97953906594194	25.7567667040593
3.98412712473163	25.7671898780277
3.98871518352132	25.777613051996
3.99330324231101	25.7880362259644
3.9978913011007	25.7984593999328
4.00247935989039	25.8088825739011
4.00706741868008	25.8193057478695
4.01165547746977	25.8297289218379
4.01624353625946	25.8401520958062
4.02083159504915	25.8505752697746
4.02541965383884	25.860998443743
4.03000771262853	25.8714216177114
4.03459577141822	25.8818447916797
4.03918383020791	25.8922679656481
4.0437718889976	25.9026911396165
4.04835994778729	25.9131143135848
4.05294800657698	25.9235374875532
4.05753606536667	25.9339606615216
4.06212412415636	25.9443838354899
4.06671218294605	25.9548070094583
4.07130024173574	25.9652301834267
4.07588830052543	25.9756533573951
4.08047635931512	25.9860765313634
4.08506441810481	25.9964997053318
4.0896524768945	26.0069228793002
4.09424053568419	26.0173460532685
4.09882859447387	26.0277692272369
4.10341665326356	26.0381924012053
4.10800471205325	26.0486155751736
4.11259277084294	26.059038749142
4.11718082963263	26.0694619231104
4.12176888842232	26.0798850970788
4.12635694721201	26.0903082710471
4.1309450060017	26.1007314450155
4.13553306479139	26.1111546189839
4.14012112358108	26.1215777929522
4.14470918237077	26.1320009669206
4.14929724116046	26.142424140889
4.15388529995015	26.1528473148573
4.15847335873984	26.1632704888257
4.16306141752953	26.1736936627941
4.16764947631922	26.1841168367625
4.17223753510891	26.1945400107308
4.1768255938986	26.2049631846992
4.18141365268829	26.2153863586676
4.18600171147798	26.2258095326359
4.19058977026767	26.2362327066043
4.19517782905736	26.2466558805727
4.19976588784705	26.257079054541
4.20435394663674	26.2675022285094
4.20894200542643	26.2779254024778
4.21353006421612	26.2883485764462
4.21811812300581	26.2987717504145
4.2227061817955	26.3091949243829
4.22729424058519	26.3196180983513
4.23188229937488	26.3300412723196
4.23647035816457	26.340464446288
4.24105841695426	26.3508876202564
4.24564647574395	26.3613107942247
4.25023453453363	26.3717339681931
4.25482259332332	26.3821571421615
4.25941065211301	26.3925803161299
4.2639987109027	26.4030034900982
4.26858676969239	26.4134266640666
4.27776288727177	26.4342730120033
4.28235094606146	26.4446961859717
4.28693900485115	26.4551193599401
4.29152706364084	26.4655425339084
4.29611512243053	26.4759657078768
4.30070318122022	26.4863888818452
4.30529124000991	26.4968120558135
4.3098792987996	26.5072352297819
4.31446735758929	26.5176584037503
4.31905541637898	26.5280815777187
4.3197319172	26.5296184555292
4.32364347516867	26.538504751687
4.32823153395836	26.5489279256554
4.33281959274805	26.5593510996238
4.33740765153774	26.5697742735921
4.34199571032743	26.5801974475605
4.34658376911712	26.5906206215289
4.35117182790681	26.6010437954972
4.3557598866965	26.6114669694656
4.36034794548619	26.621890143434
4.36493600427588	26.6323133174024
4.36952406306557	26.6427364913707
4.37411212185526	26.6531596653391
4.37870018064495	26.6635828393075
4.38328823943464	26.6740060132758
4.38787629822433	26.6844291872442
4.39246435701402	26.6948523612126
4.3970524158037	26.7052755351809
4.40164047459339	26.7156987091493
4.40622853338308	26.7261218831177
4.41081659217277	26.7365450570861
4.41540465096246	26.7469682310544
4.41999270975215	26.7573914050228
4.42458076854184	26.7678145789912
4.42916882733153	26.7782377529595
4.43375688612122	26.7886609269279
4.43834494491091	26.7990841008963
4.4429330037006	26.8095072748646
4.44752106249029	26.819930448833
4.45210912127998	26.8303536228014
4.45669718006967	26.8407767967698
4.46128523885936	26.8511999707381
4.46587329764905	26.8616231447065
4.47046135643874	26.8720463186749
4.47504941522843	26.8824694926432
4.47963747401812	26.8928926666116
4.48422553280781	26.90331584058
4.4888135915975	26.9137390145483
4.49340165038719	26.9241621885167
4.4949558733	26.927693079586
4.49798970917688	26.9345853624851
4.50257776796657	26.9450085364535
4.50716582675626	26.9554317104218
4.51175388554595	26.9658548843902
4.51634194433564	26.9762780583586
4.52093000312533	26.9867012323269
4.52551806191502	26.9971244062953
4.53010612070471	27.0075475802637
4.5346941794944	27.017970754232
4.53928223828408	27.0283939282004
4.54387029707377	27.0388171021688
4.54845835586346	27.0492402761372
4.55304641465315	27.0596634501055
4.55763447344284	27.0700866240739
4.56222253223253	27.0805097980423
4.56681059102222	27.0909329720106
4.57139864981191	27.101356145979
4.5759867086016	27.1117793199474
4.58057476739129	27.1222024939157
4.58516282618098	27.1326256678841
4.58975088497067	27.1430488418525
4.59433894376036	27.1534720158209
4.59892700255005	27.1638951897892
4.60351506133974	27.1743183637576
4.60810312012943	27.184741537726
4.61269117891912	27.1951647116943
4.61727923770881	27.2055878856627
4.6218672964985	27.2160110596311
4.62645535528819	27.2264342335994
4.63104341407788	27.2368574075678
4.63563147286757	27.2472805815362
4.64021953165726	27.2577037555046
4.64480759044695	27.2681269294729
4.64939564923664	27.2785501034413
4.65398370802633	27.2889732774097
4.65857176681602	27.299396451378
4.66315982560571	27.3098196253464
4.6677478843954	27.3202427993148
4.6714195533	27.3285841143461
4.67233594318509	27.3306659732831
4.67692400197478	27.3410891472515
4.68151206076447	27.3515123212199
4.68610011955416	27.3619354951882
4.69068817834385	27.3723586691566
4.69527623713353	27.382781843125
4.69986429592322	27.3932050170934
4.70445235471291	27.4036281910617
4.7090404135026	27.4140513650301
4.71362847229229	27.4244745389985
4.71821653108198	27.4348977129668
4.72280458987167	27.4453208869352
4.72739264866136	27.4557440609036
4.73198070745105	27.4661672348719
4.73656876624074	27.4765904088403
4.74115682503043	27.4870135828087
4.74574488382012	27.4974367567771
4.75033294260981	27.5078599307454
4.7549210013995	27.5182831047138
4.75950906018919	27.5287062786822
4.76409711897888	27.5391294526505
4.76868517776857	27.5495526266189
4.77327323655826	27.5599758005873
4.77786129534795	27.5703989745556
4.78244935413764	27.580822148524
4.78703741292733	27.5912453224924
4.79162547171702	27.6016684964608
4.79621353050671	27.6120916704291
4.8008015892964	27.6225148443975
4.80538964808609	27.6329380183659
4.80997770687578	27.6433611923342
4.81456576566547	27.6537843663026
4.81915382445516	27.664207540271
4.82374188324485	27.6746307142393
4.82832994203454	27.6850538882077
4.83291800082423	27.6954770621761
4.83750605961391	27.7059002361445
4.8420941184036	27.7163234101128
4.8466821771933	27.7267465840812
4.85127023598298	27.7371697580496
4.85585829477267	27.7475929320179
4.86044635356236	27.7580161059863
4.86503441235205	27.7684392799547
4.86962247114174	27.778862453923
4.87421052993143	27.7892856278914
4.87879858872112	27.7997088018598
4.88338664751081	27.8101319758282
4.8879747063005	27.8205551497965
4.89256276509019	27.8309783237649
4.89715082387988	27.8414014977333
4.90173888266957	27.8518246717016
4.90632694145926	27.86224784567
4.91091500024895	27.8726710196384
4.91550305903864	27.8830941936067
4.92009111782833	27.8935173675751
4.92467917661802	27.9039405415435
4.92926723540771	27.9143637155119
4.9338552941974	27.9247868894802
4.93844335298709	27.9352100634486
4.94303141177678	27.945633237417
4.94761947056647	27.9560564113853
4.95220752935616	27.9664795853537
4.95679558814585	27.9769027593221
4.96138364693554	27.9873259332904
4.96597170572523	27.9977491072588
4.97055976451492	28.0081722812272
4.97514782330461	28.0185954551956
4.9797358820943	28.0290186291639
4.98432394088398	28.0394418031323
4.98891199967367	28.0498649771007
4.99350005846336	28.060288151069
4.99808811725305	28.0707113250374
5.00267617604274	28.0811344990058
5.00726423483243	28.0915576729741
5.01185229362212	28.1019808469425
5.0142993075	28.1075399848092
5.01644035241181	28.1124040209109
5.0210284112015	28.1228271948792
5.02561646999119	28.1332503688476
5.03020452878088	28.143673542816
5.03479258757057	28.1540967167844
5.03938064636026	28.1645198907527
5.04396870514995	28.1749430647211
5.04855676393964	28.1853662386895
5.05314482272933	28.1957894126578
5.05773288151902	28.2062125866262
5.06232094030871	28.2166357605946
5.0669089990984	28.2270589345629
5.07149705788809	28.2374821085313
5.07608511667778	28.2479052824997
5.08067317546747	28.2583284564681
5.08526123425716	28.2687516304364
5.08984929304685	28.2791748044048
5.09443735183654	28.2895979783732
5.09902541062623	28.3000211523415
5.10361346941592	28.3104443263099
5.10820152820561	28.3208675002783
5.1127895869953	28.3312906742466
5.11737764578499	28.341713848215
5.12196570457468	28.3521370221834
5.12655376336437	28.3625601961518
5.13114182215406	28.3729833701201
5.13572988094375	28.3834065440885
5.14031793973343	28.3938297180569
5.14490599852312	28.4042528920252
5.14949405731281	28.4146760659936
5.1540821161025	28.425099239962
5.15867017489219	28.4355224139303
5.16325823368188	28.4459455878987
5.16784629247157	28.4563687618671
5.17243435126126	28.4667919358355
5.17702241005095	28.4772151098038
5.18161046884064	28.4876382837722
5.18619852763033	28.4980614577406
5.19078658642002	28.5084846317089
5.19537464520971	28.5189078056773
5.1999627039994	28.5293309796457
5.20455076278909	28.539754153614
5.20913882157878	28.5501773275824
5.21372688036847	28.5606005015508
5.21831493915816	28.5710236755192
5.22290299794785	28.5814468494875
5.22749105673754	28.5918700234559
5.23207911552723	28.6022931974243
5.23666717431692	28.6127163713926
5.24125523310661	28.623139545361
5.2458432918963	28.6335627193294
5.25043135068599	28.6439858932977
5.25501940947568	28.6544090672661
5.25960746826537	28.6648322412345
5.26419552705506	28.6752554152029
5.26878358584475	28.6856785891712
5.27337164463444	28.6961017631396
5.27795970342413	28.706524937108
5.28254776221381	28.7169481110763
5.28713582100351	28.7273712850447
5.29172387979319	28.7377944590131
5.29631193858288	28.7482176329814
5.30089999737257	28.7586408069498
5.30548805616226	28.7690639809182
5.31007611495195	28.7794871548866
5.31466417374164	28.7899103288549
5.31925223253133	28.8003335028233
5.32384029132102	28.8107566767917
5.32842835011071	28.82117985076
5.3330164089004	28.8316030247284
5.33760446769009	28.8420261986968
5.3385490265	28.8441720519324
5.34219252647978	28.8524493726651
5.34678058526947	28.8628725466335
5.35136864405916	28.8732957206019
5.35595670284885	28.8837188945703
5.36054476163854	28.8941420685386
5.36513282042823	28.904565242507
5.36972087921792	28.9149884164754
5.37430893800761	28.9254115904437
5.3788969967973	28.9358347644121
5.38348505558699	28.9462579383805
5.38807311437668	28.9566811123488
5.39266117316637	28.9671042863172
5.39724923195606	28.9775274602856
5.40183729074575	28.9879506342539
5.40642534953544	28.9983738082223
5.41101340832513	29.0087969821907
5.41560146711482	29.0192201561591
5.42018952590451	29.0296433301274
5.4247775846942	29.0400665040958
5.42936564348388	29.0504896780642
5.43395370227357	29.0609128520325
5.43854176106326	29.0713360260009
5.44312981985295	29.0817591999693
5.44771787864264	29.0921823739376
5.45230593743233	29.102605547906
5.45689399622202	29.1130287218744
5.46148205501171	29.1234518958428
5.4660701138014	29.1338750698111
5.47065817259109	29.1442982437795
5.47524623138078	29.1547214177479
5.47983429017047	29.1651445917162
5.48442234896016	29.1755677656846
5.48901040774985	29.185990939653
5.49359846653954	29.1964141136213
5.49818652532923	29.2068372875897
5.50277458411892	29.2172604615581
5.50736264290861	29.2276836355265
5.5119507016983	29.2381068094948
5.51653876048799	29.2485299834632
5.52112681927768	29.2589531574316
5.52571487806737	29.2693763313999
5.53030293685706	29.2797995053683
5.53489099564675	29.2902226793367
5.53947905443644	29.300645853305
5.54406711322613	29.3110690272734
5.54865517201582	29.3214922012418
5.55324323080551	29.3319153752102
5.5578312895952	29.3423385491785
5.56241934838489	29.3527617231469
5.56700740717458	29.3631848971153
5.57159546596427	29.3736080710836
5.57618352475396	29.384031245052
5.58077158354364	29.3944544190204
5.58535964233333	29.4048775929887
5.58994770112302	29.4153007669571
5.59453575991271	29.4257239409255
5.5991238187024	29.4361471148939
5.60371187749209	29.4465702888622
5.60829993628178	29.4569934628306
5.61288799507147	29.467416636799
5.61747605386116	29.4778398107673
5.62206411265085	29.4882629847357
5.62665217144054	29.4986861587041
5.63124023023023	29.5091093326724
5.63582828901992	29.5195325066408
5.64041634780961	29.5299556806092
5.6450044065993	29.5403788545776
5.64959246538899	29.5508020285459
5.65418052417868	29.5612252025143
5.65876858296837	29.5716483764827
5.66335664175806	29.582071550451
5.66794470054775	29.5924947244194
5.67253275933744	29.6029178983878
5.67712081812713	29.6133410723561
5.68170887691682	29.6237642463245
5.68629693570651	29.6341874202929
5.6908849944962	29.6446105942613
5.69547305328589	29.6550337682296
5.70006111207558	29.665456942198
5.70464917086527	29.6758801161664
5.70923722965496	29.6863032901347
5.71382528844465	29.6967264641031
5.71841334723434	29.7071496380715
5.72300140602403	29.7175728120398
5.72758946481372	29.7279959860082
5.73217752360341	29.7384191599766
5.73676558239309	29.7488423339449
5.74135364118278	29.7592655079133
5.74594169997247	29.7696886818817
5.75052975876216	29.7801118558501
5.75511781755185	29.7905350298184
5.75970587634154	29.8009582037868
5.76429393513123	29.8113813777552
5.76888199392092	29.8218045517235
5.77347005271061	29.8322277256919
5.7780581115003	29.8426508996603
5.78264617028999	29.8530740736286
5.78723422907968	29.863497247597
5.79182228786937	29.8739204215654
5.79641034665906	29.8843435955338
5.80099840544875	29.8947667695021
5.80558646423844	29.9051899434705
5.81017452302813	29.9156131174389
5.81476258181782	29.9260362914072
5.81935064060751	29.9364594653756
5.8239386993972	29.946882639344
5.82852675818689	29.9573058133123
5.83311481697658	29.9677289872807
5.83770287576627	29.9781521612491
5.84229093455596	29.9885753352175
5.84687899334565	29.9989985091858
5.85146705213534	30.0094216831542
5.85605511092503	30.0198448571226
5.86064316971472	30.0302680310909
5.86523122850441	30.0406912050593
5.86981928729409	30.0511143790277
5.87440734608378	30.061537552996
5.87899540487347	30.0719607269644
5.88358346366316	30.0823839009328
5.88817152245285	30.0928070749012
5.89275958124254	30.1032302488695
5.89734764003223	30.1136534228379
5.90193569882192	30.1240765968063
5.90652375761161	30.1344997707746
5.9111118164013	30.144922944743
5.91569987519099	30.1553461187114
5.92028793398068	30.1657692926797
5.92487599277037	30.1761924666481
5.92946405156006	30.1866156406165
5.93405211034975	30.1970388145849
5.93864016913944	30.2074619885532
5.94322822792913	30.2178851625216
5.94781628671882	30.22830833649
5.95240434550851	30.2387315104583
5.9569924042982	30.2491546844267
5.96158046308789	30.2595778583951
5.96616852187758	30.2700010323634
5.97075658066727	30.2804242063318
5.97534463945696	30.2908473803002
5.97993269824665	30.3012705542686
5.98452075703634	30.3116937282369
5.98910881582603	30.3221169022053
5.99369687461572	30.3325400761737
5.99828493340541	30.342963250142
6.0028729921951	30.3533864241104
6.00746105098479	30.3638095980788
6.01204910977448	30.3742327720471
6.01663716856417	30.3846559460155
6.02122522735386	30.3950791199839
6.02581328614355	30.4055022939523
6.03040134493324	30.4159254679206
6.03498940372292	30.426348641889
6.03957746251261	30.4367718158574
6.0441655213023	30.4471949898257
6.04875358009199	30.4576181637941
6.05334163888168	30.4680413377625
6.05792969767137	30.4784645117308
6.06251775646106	30.4888876856992
6.06710581525075	30.4993108596676
6.07169387404044	30.509734033636
6.07628193283013	30.5201572076043
6.08086999161982	30.5305803815727
6.08545805040951	30.5410035555411
6.0900461091992	30.5514267295094
6.09463416798889	30.5618499034778
6.09922222677858	30.5722730774462
6.10381028556827	30.5826962514145
6.10839834435796	30.5931194253829
6.11298640314765	30.6035425993513
6.11757446193734	30.6139657733196
6.12216252072703	30.624388947288
6.12675057951672	30.6348121212564
6.13133863830641	30.6452352952248
6.1359266970961	30.6556584691931
6.14051475588579	30.6660816431615
6.14510281467548	30.6765048171299
6.14969087346517	30.6869279910982
6.15427893225486	30.6973511650666
6.1578947494	30.7055655958028
6.15886699104455	30.707774339035
6.16345504983424	30.7181975130033
6.16804310862393	30.7286206869717
6.17263116741362	30.7390438609401
6.17721922620331	30.7494670349085
6.181807284993	30.7598902088768
6.18639534378269	30.7703133828452
6.19098340257237	30.7807365568136
6.19557146136206	30.7911597307819
6.20015952015175	30.8015829047503
6.20474757894144	30.8120060787187
6.20933563773113	30.822429252687
6.21392369652082	30.8328524266554
6.21851175531051	30.8432756006238
6.2230998141002	30.8536987745922
6.22768787288989	30.8641219485605
6.23227593167958	30.8745451225289
6.23686399046927	30.8849682964973
6.24145204925896	30.8953914704656
6.24604010804865	30.905814644434
6.25062816683834	30.9162378184024
6.25521622562803	30.9266609923707
6.25980428441772	30.9370841663391
6.26439234320741	30.9475073403075
6.2689804019971	30.9579305142759
6.27356846078679	30.9683536882442
6.27815651957648	30.9787768622126
6.28274457836617	30.989200036181
6.28733263715586	30.9996232101493
6.29192069594555	31.0100463841177
6.29650875473524	31.0204695580861
6.30109681352493	31.0308927320544
6.30568487231462	31.0413159060228
6.31027293110431	31.0517390799912
6.314860989894	31.0621622539596
6.31944904868369	31.0725854279279
6.32403710747338	31.0830086018963
6.32862516626307	31.0934317758647
6.33321322505275	31.103854949833
6.33780128384244	31.1142781238014
6.34238934263213	31.1247012977698
6.34697740142182	31.1351244717381
6.35156546021151	31.1455476457065
6.3561535190012	31.1559708196749
6.36074157779089	31.1663939936433
6.36532963658058	31.1768171676116
6.36991769537027	31.18724034158
6.37450575415996	31.1976635155484
6.37909381294965	31.2080866895167
6.38368187173934	31.2185098634851
6.38826993052903	31.2289330374535
6.39285798931872	31.2393562114218
6.39744604810841	31.2497793853902
6.4020341068981	31.2602025593586
6.40662216568779	31.270625733327
6.41121022447748	31.2810489072953
6.41579828326717	31.2914720812637
6.42038634205686	31.3018952552321
6.42497440084655	31.3123184292004
6.42956245963624	31.3227416031688
6.43415051842593	31.3331647771372
6.43873857721562	31.3435879511055
6.44332663600531	31.3540111250739
6.447914694795	31.3644342990423
6.45250275358469	31.3748574730106
6.45709081237438	31.385280646979
6.46167887116407	31.3957038209474
6.46626692995376	31.4061269949158
6.47085498874345	31.4165501688841
6.47544304753314	31.4269733428525
6.48003110632282	31.4373965168209
6.4814069441	31.4405221516833
6.48461916511251	31.4478196907892
6.4892072239022	31.4582428647576
6.49379528269189	31.468666038726
6.49838334148158	31.4790892126943
6.50297140027127	31.4895123866627
6.50755945906096	31.4999355606311
6.51214751785065	31.5103587345995
6.51673557664034	31.5207819085678
6.52132363543003	31.5312050825362
6.52591169421972	31.5416282565046
6.53049975300941	31.5520514304729
6.5350878117991	31.5624746044413
6.53967587058879	31.5728977784097
6.54426392937848	31.583320952378
6.54885198816817	31.5937441263464
6.55344004695786	31.6041673003148
6.55802810574755	31.6145904742832
6.56261616453724	31.6250136482515
6.56720422332693	31.6354368222199
6.57179228211662	31.6458599961883
6.57638034090631	31.6562831701566
6.580968399696	31.666706344125
6.58555645848569	31.6771295180934
6.59014451727538	31.6875526920617
6.59473257606507	31.6979758660301
6.59932063485476	31.7083990399985
6.60390869364445	31.7188222139669
6.60849675243414	31.7292453879352
6.61308481122383	31.7396685619036
6.61767287001352	31.750091735872
6.62226092880321	31.7605149098403
6.6268489875929	31.7709380838087
6.63143704638258	31.7813612577771
6.63602510517227	31.7917844317454
6.6398491113	31.800471827211
6.64061316396196	31.8022076057138
6.64520122275165	31.8126307796822
6.64978928154134	31.8230539536506
6.65437734033103	31.8334771276189
6.65896539912072	31.8439003015873
6.66355345791041	31.8543234755557
6.6681415167001	31.864746649524
6.67272957548979	31.8751698234924
6.67731763427948	31.8855929974608
6.68190569306917	31.8960161714291
6.68649375185886	31.9064393453975
6.69108181064855	31.9168625193659
6.69566986943824	31.9272856933343
6.70025792822793	31.9377088673026
6.70484598701762	31.948132041271
6.70943404580731	31.9585552152394
6.714022104597	31.9689783892077
6.71861016338669	31.9794015631761
6.72319822217638	31.9898247371445
6.72778628096607	32.0002479111128
6.73237433975576	32.0106710850812
6.73696239854545	32.0210942590496
6.74155045733514	32.031517433018
6.74613851612483	32.0419406069863
6.75072657491452	32.0523637809547
6.75531463370421	32.0627869549231
6.7599026924939	32.0732101288914
6.76449075128359	32.0836333028598
6.76907881007328	32.0940564768282
6.77366686886297	32.1044796507965
6.77825492765266	32.1149028247649
6.78284298644235	32.1253259987333
6.78743104523203	32.1357491727017
6.79201910402172	32.14617234667
6.79660716281141	32.1565955206384
6.8011952216011	32.1670186946068
6.80578328039079	32.1774418685751
6.81037133918048	32.1878650425435
6.81495939797017	32.1982882165119
6.81954745675986	32.2087113904802
6.82413551554955	32.2191345644486
6.82872357433924	32.229557738417
6.83331163312893	32.2399809123853
6.83789969191862	32.2504040863537
6.84248775070831	32.2608272603221
6.847075809498	32.2712504342905
6.85166386828769	32.2816736082588
6.85625192707738	32.2920967822272
6.86083998586707	32.3025199561956
6.86542804465676	32.3129431301639
6.87001610344645	32.3233663041323
6.87460416223614	32.3337894781007
6.87919222102583	32.3442126520691
6.88378027981552	32.3546358260374
6.88836833860521	32.3650590000058
6.8929563973949	32.3754821739742
6.89754445618459	32.3859053479425
6.90213251497428	32.3963285219109
6.90672057376397	32.4067516958793
6.91130863255366	32.4171748698476
6.91589669134335	32.427598043816
6.92048475013303	32.4380212177844
6.92507280892272	32.4484443917527
6.92966086771241	32.4588675657211
6.9342489265021	32.4692907396895
6.93883698529179	32.4797139136579
6.94342504408148	32.4901370876262
6.94801310287117	32.5005602615946
6.95260116166086	32.510983435563
6.95718922045055	32.5214066095313
6.9576511213	32.522455958097
6.96177727924024	32.5318297834997
6.96636533802993	32.5422529574681
6.97095339681962	32.5526761314364
6.97554145560931	32.5630993054048
6.980129514399	32.5735224793732
6.98471757318869	32.5839456533416
6.98930563197838	32.5943688273099
6.99389369076807	32.6047920012783
6.99848174955776	32.6152151752467
7.00306980834745	32.625638349215
7.00765786713714	32.6360615231834
7.01224592592683	32.6464846971518
7.01683398471652	32.6569078711201
7.02142204350621	32.6673310450885
7.0260101022959	32.6777542190569
7.03059816108559	32.6881773930253
7.03518621987528	32.6986005669936
7.03977427866497	32.709023740962
7.1131832193	32.8757945244559
