# Supplementary material for: Nanoscale magnonic Fabry-Pérot resonator for low-loss spin-wave manipulation
Source: Nat Commun. 2021 Apr 16;12:2293. doi: 10.1038/s41467-021-22520-6 (PMC8052321; doi:10.1038/s41467-021-22520-6)
Supplement: Supplementary file 4 — Source Data [file 41467_2021_22520_MOESM4_ESM.zip › Source data/FigS2/FigS2a_lower panel_YIG-CoFeB.txt]

0.4010254	0.179170800491965
0.4020508	0.140552597736955
0.4030762	0.254748249858718
0.4041016	0.0365694828900218
0.405127	0.0922278915815021
0.4061523	0.241181577094106
0.4071777	0.0885575192449117
0.4082031	0.197440139869403
0.4092285	0.0896744770766716
0.4102539	0.342569226024011
0.4112793	0.410851536094512
0.4123047	0.152806130708259
0.4133301	0.224645482019693
0.4143555	0.110271532340593
0.4153809	0.0870997269218825
0.4164062	0.34326211758572
0.4174316	0.208426272306541
0.418457	0.1423386434659
0.4194824	0.248175912904738
0.4205078	0.178894782245039
0.4215332	0.239496923032614
0.4225586	0.345561739501265
0.423584	0.180481325820152
0.4246094	0.291345615099764
0.4256348	0.137393168673015
0.4266601	0.298524228328154
0.4276855	0.324220004907706
0.4287109	0.16037503236313
0.4297363	0.150129881619995
0.4307617	0.491214168183136
0.4317871	0.335264985378447
0.4328125	0.255625268296583
0.4338379	0.150523878762231
0.4348633	0.0229380365775924
0.4358887	0.218882885861321
0.436914	0.187875076384123
0.4379394	0.171647051157455
0.4389648	0.158614714389933
0.4399902	0.175952065287432
0.4410156	0.227489146176682
0.442041	0.247402728680607
0.4430664	0.344087025818542
0.4440918	0.146555536533623
0.4451172	0.449200240918747
0.4461426	0.115440120846361
0.4471679	0.138798270053036
0.4481933	0.081762133506819
0.4492187	0.442918452135379
0.4502441	0.139919715026504
0.4512695	0.172467212396009
0.4522949	0.114361430925196
0.4533203	0.153359260400331
0.4543457	0.28120585687231
0.4553711	0.270657757364159
0.4563965	0.153547810488904
0.4574218	0.0866285582606619
0.4584472	0.17800738426683
0.4594726	0.140244084003319
0.460498	0.248516085907573
0.4615234	0.18347233462785
0.4625488	0.414899522765855
0.4635742	0.45501732479554
0.4645996	0.327899992524504
0.465625	0.233166150014998
0.4666504	0.286652479183314
0.4676757	0.0302584190213716
0.4687011	0.12763973233952
0.4697265	0.145368959542951
0.4707519	0.115624603310775
0.4717773	0.0812096486147952
0.4728027	0.0902267107005553
0.4738281	0.271514939730413
0.4748535	0.160363255270846
0.4758789	0.126192801967787
0.4769043	0.350659067604133
0.4779296	0.250881148916952
0.478955	0.328774798395391
0.4799804	0.243548699410857
0.4810058	0.0795648083319378
0.4820312	0.203517702832296
0.4830566	0.149565459752197
0.484082	0.0667525175573514
0.4851074	0.0932665807371987
0.4861328	0.0552478407880788
0.4871582	0.278435540901034
0.4881835	0.226014263155846
0.4892089	0.0797219467793819
0.4902343	0.13134188885349
0.4912597	0.242406725561668
0.4922851	0.0960588388094266
0.4933105	0.189209352867796
0.4943359	0.18402189149786
0.4953613	0.0463219903094351
0.4963867	0.070907334078868
0.4974121	0.227925870802636
0.4984374	0.123007647888922
0.4994628	0.103457948430044
0.5004882	0.119322075555607
0.5015136	0.145079270679322
0.502539	0.14070908386704
0.5035644	0.230602344170535
0.5045898	0.0752880494106694
0.5056152	0.295641879046734
0.5066406	0.161187915402272
0.507666	0.195481587172612
0.5086913	0.296891170260687
0.5097167	0.0366179368316174
0.5107421	0.150206004586245
0.5117675	0.0207327084822341
0.5127929	0.236620674977188
0.5138183	0.142971811417049
0.5148437	0.204695500776755
0.5158691	0.202927644912023
0.5168945	0.21017776027149
0.5179199	0.100546717694833
0.5189452	0.278625988195891
0.5199706	0.0442070173699018
0.520996	0.0849008184153074
0.5220214	0.198323998465239
0.5230468	0.354261051845345
0.5240722	0.188824884488703
0.5250976	0.096611297749742
0.526123	0.032472129505428
0.5271484	0.155032533206969
0.5281737	0.22970884967562
0.5291991	0.117842793251688
0.5302245	0.166727763492377
0.5312499	0.135513330338858
0.5322753	0.088142705707692
0.5333007	0.188555645110177
0.5343261	0.186900529199941
0.5353515	0.131424238254723
0.5363769	0.391491628769824
0.5374023	0.0771073454939204
0.5384277	0.149167238065818
0.539453	0.247425957280032
0.5404784	0.072446215790302
0.5415038	0.133831417544127
0.5425292	0.0480015707305511
0.5435546	0.0500136916985125
0.54458	0.227811721360108
0.5456054	0.216491899950891
0.5466308	0.164223379858869
0.5476562	0.317953229413917
0.5486816	0.315799985390846
0.5497069	0.321090999674251
0.5507323	0.0358141459127228
0.5517577	0.105653677360157
0.5527831	0.131170090508643
0.5538085	0.262643053400513
0.5548339	0.149403234594322
0.5558593	0.295597789451021
0.5568847	0.213481851619336
0.5579101	0.288499858045338
0.5589354	0.325713076983127
0.5599608	0.213887031365298
0.5609862	0.123283154733788
0.5620116	0.221069117780645
0.563037	0.0378315006950517
0.5640624	0.141328241139363
0.5650878	0.110425556189969
0.5661132	0.102350311798922
0.5671386	0.241704090579535
0.568164	0.179441926086448
0.5691894	0.33299815478678
0.5702147	0.0521052717485899
0.5712401	0.131450228454619
0.5722655	0.153187769900972
0.5732909	0.103139953176294
0.5743163	0.177765001799326
0.5753417	0.237180423951254
0.5763671	0.256046163301906
0.5773925	0.0465176121930694
0.5784179	0.10791429179731
0.5794433	0.170332207760959
0.5804686	0.289984165188394
0.581494	0.29887067530594
0.5825194	0.152095535855626
0.5835448	0.201930510740329
0.5845702	0.158774718856157
0.5855956	0.117228738509828
0.586621	0.255574457842817
0.5876464	0.30385844198503
0.5886718	0.114539072684183
0.5896972	0.0346558800647408
0.5907225	0.0663658429144157
0.5917479	0.215845848983074
0.5927733	0.158159940148852
0.5937987	0.0668031585139176
0.5948241	0.241530708364879
0.5958495	0.324577922710714
0.5968749	0.0599892149641959
0.5979003	0.208101792285915
0.5989257	0.195886138358486
0.5999511	0.0848625056404352
0.6009764	0.0835806297260855
0.6020018	0.0707917541831709
0.6030272	0.102931423888798
0.6040526	0.160165087590368
0.605078	0.0871610732786288
0.6061034	0.103396348378979
0.6071288	0.227370449056094
0.6081542	0.0580925401368764
0.6091796	0.159179638224076
0.610205	0.0225839915785009
0.6112303	0.0586267943212322
0.6122557	0.10950913478748
0.6132811	0.199869850959929
0.6143065	0.0840485828305154
0.6153319	0.13221688848642
0.6163573	0.191305025236952
0.6173827	0.0669961636247517
0.6184081	0.128507895173536
0.6194335	0.0595547440395022
0.6204589	0.183393367816233
0.6214842	0.260038625258345
0.6225096	0.070733583824865
0.623535	0.173054588845462
0.6245604	0.0127366287982692
0.6255858	0.189864747356965
0.6266112	0.130695113565286
0.6276366	0.189390274338574
0.628662	0.187672460622166
0.6296874	0.0936998942773384
0.6307128	0.0477095120541858
0.6317381	0.151717821782342
0.6327635	0.0992043549023776
0.6337889	0.0649957920611681
0.6348143	0.331531297488744
0.6358397	0.0968935139654353
0.6368651	0.0863393829397931
0.6378905	0.169370106637792
0.6389159	0.153965616676963
0.6399413	0.130425728003537
0.6409667	0.0854343813759929
0.641992	0.162725739469219
0.6430174	0.0706679798160893
0.6440428	0.235080174678555
0.6450682	0.12968890307769
0.6460936	0.254836521769781
0.647119	0.0559223243188264
0.6481444	0.0483129787168334
0.6491698	0.144086187996792
0.6501952	0.13250524092781
0.6512206	0.0786556972896751
0.6522459	0.0481161118516968
0.6532713	0.107745208850693
0.6542967	0.241572326329362
0.6553221	0.134868348430052
0.6563475	0.0300250104286826
0.6573729	0.28143885835332
0.6583983	0.177813316174568
0.6594237	0.125368051192177
0.6604491	0.128097838185593
0.6614745	0.139415230795406
0.6624998	0.0740237941266192
0.6635252	0.105056575343971
0.6645506	0.0627226903841576
0.665576	0.169426681805853
0.6666014	0.173495528466093
0.6676268	0.0403178122689823
0.6686522	0.0532262277385456
0.6696776	0.189143328119034
0.670703	0.171094136690733
0.6717284	0.135041086157281
0.6727537	0.154368640511136
0.6737791	0.14287067408573
0.6748045	0.168466331854902
0.6758299	0.0324589643807384
0.6768553	0.0881948762734979
0.6778807	0.109659819021009
0.6789061	0.1110493575292
0.6799315	0.270944336781413
0.6809569	0.239553894657549
0.6819823	0.0963938458521456
0.6830076	0.181552018379802
0.684033	0.0820329979258231
0.6850584	0.0880036246701379
0.6860838	0.108983820777251
0.6871092	0.135473836936542
0.6881346	0.048817688501307
0.68916	0.140455202343274
0.6901854	0.130992556974424
0.6912108	0.0375713972388957
0.6922362	0.0790075902849669
0.6932615	0.0676183173184088
0.6942869	0.044001056310016
0.6953123	0.190987839973158
0.6963377	0.0301620597690758
0.6973631	0.135725714499685
0.6983885	0.10708702988294
0.6994139	0.113098524882872
0.7004393	0.100533911322652
0.7014647	0.12729727010754
0.7024901	0.0536053266540593
0.7035154	0.118405991289367
0.7045408	0.0719023999361148
0.7055662	0.0107465935974524
0.7065916	0.0773671160595366
0.707617	0.0869648392243999
0.7086424	0.0403322553788708
0.7096678	0.241620494834896
0.7106932	0.131639910573543
0.7117186	0.113664523553615
0.712744	0.0833003084583124
0.7137693	0.103980438342389
0.7147947	0.075858548883723
0.7158201	0.118423674191027
0.7168455	0.0432427625314769
0.7178709	0.0332848058364128
0.7188963	0.0917504541211717
0.7199217	0.0591439796777713
0.7209471	0.127688061330604
0.7219725	0.098712735540339
0.7229979	0.150191576249831
0.7240232	0.121410168939642
0.7250486	0.0822993735770826
0.726074	0.143711857213971
0.7270994	0.162533713867126
0.7281248	0.146885996328264
0.7291502	0.178048024280171
0.7301756	0.109193736961592
0.731201	0.206188480423641
0.7322264	0.0638268411911619
0.7332518	0.129714883167213
0.7342771	0.0907127736410364
0.7353025	0.0739750233948148
0.7363279	0.143293310851731
0.7373533	0.022451323846875
0.7383787	0.160035246403347
0.7394041	0.0568135746338602
0.7404295	0.0806587021086367
0.7414549	0.183762277450512
0.7424803	0.197285480505166
0.7435057	0.116013239501278
0.744531	0.057818588888852
0.7455564	0.0758509442579933
0.7465818	0.0074455185020678
0.7476072	0.136912037130825
0.7486326	0.137291993944237
0.749658	0.0642508533360064
0.7506834	0.0965039915780923
0.7517088	0.0963302131593385
0.7527342	0.0855263361603081
0.7537596	0.136797970510965
0.7547849	0.0840272502099747
0.7558103	0.0895062278965151
0.7568357	0.097748429499614
0.7578611	0.0287606184874839
0.7588865	0.0789846107927272
0.7599119	0.0653667121994835
0.7609373	0.112342054197938
0.7619627	0.0160175638409592
0.7629881	0.238522908606135
0.7640135	0.0664470932417077
0.7650388	0.0633145244220819
0.7660642	0.184523717465317
0.7670896	0.0582859023474458
0.768115	0.0378630342953124
0.7691404	0.0923895441869983
0.7701658	0.0882553013700508
0.7711912	0.0315830149892264
0.7722166	0.0398342787152275
0.773242	0.0186486871937866
0.7742674	0.0405756136036179
0.7752927	0.0435745931841437
0.7763181	0.0381390093847756
0.7773435	0.0308848067896693
0.7783689	0.0445643553836471
0.7793943	0.0382484336948064
0.7804197	0.137665361397761
0.7814451	0.0760437083709509
0.7824705	0.0444664443577507
0.7834959	0.147844606312718
0.7845213	0.0654932729225628
0.7855466	0.0401453522278353
0.786572	0.110583627470406
0.7875974	0.0750066778974419
0.7886228	0.0828613630404841
0.7896482	0.135855075161665
0.7906736	0.0674535952651836
0.791699	0.0917320650322754
0.7927244	0.0714717963838023
0.7937498	0.0746092369049905
0.7947752	0.113524845575984
0.7958005	0.163867067405083
0.7968259	0.0256760544492821
0.7978513	0.118237628429329
0.7988767	0.0301962946910888
0.7999021	0.131082935131355
0.8009275	0.107417731721523
0.8019529	0.134428102622434
0.8029783	0.102421731459359
0.8040037	0.0505265217393489
0.8050291	0.0636488829314891
0.8060544	0.0410228560334029
0.8070798	0.0403567891128915
0.8081052	0.0683058017919313
0.8091306	0.153061028885972
0.810156	0.133052270344143
0.8111814	0.181773897991236
0.8122068	0.0650207534279979
0.8132322	0.0551565908462818
0.8142576	0.117203213936616
0.815283	0.0799817230313138
0.8163083	0.145564367330031
0.8173337	0.0836620002479788
0.8183591	0.0544246096623833
0.8193845	0.0512549071708037
0.8204099	0.0256531010334891
0.8214353	0.222204105189915
0.8224607	0.123421086847119
0.8234861	0.0734762940766532
0.8245115	0.016921706670639
0.8255369	0.056035001515004
0.8265622	0.0531355540014556
0.8275876	0.149967912534898
0.828613	0.0280616979460563
0.8296384	0.0561343050145168
0.8306638	0.155274973026869
0.8316892	0.0873952718743434
0.8327146	0.134740851113928
0.83374	0.0430553836436664
0.8347654	0.0985989895825819
0.8357908	0.0312054306590911
0.8368161	0.118187315499382
0.8378415	0.0817791221113519
0.8388669	0.106820318755406
0.8398923	0.123137480330116
0.8409177	0.136202373821917
0.8419431	0.0945694928337723
0.8429685	0.152093921583712
0.8439939	0.026563441309627
0.8450193	0.110771333097686
0.8460447	0.102501937298974
0.84707	0.0907295331077643
0.8480954	0.068021717741181
0.8491208	0.0484077722014647
0.8501462	0.0755898709535108
0.8511716	0.0448958723493073
0.852197	0.11290192640517
0.8532224	0.0591563519194456
0.8542478	0.0781111998634799
0.8552732	0.127120263735159
0.8562986	0.14692946495819
0.8573239	0.0366130388251576
0.8583493	0.0538796743769244
0.8593747	0.0699093029572496
0.8604001	0.109577589116792
0.8614255	0.0468474939118066
0.8624509	0.213329888050081
0.8634763	0.197197598791304
0.8645017	0.0534992842052461
0.8655271	0.0522061569722892
0.8665525	0.145306223132682
0.8675778	0.105263030023257
0.8686032	0.0820132352509478
0.8696286	0.124672715523661
0.870654	0.096391034951334
0.8716794	0.0785930686567741
0.8727048	0.0684138653482523
0.8737302	0.065833001961634
0.8747556	0.262478950349907
0.875781	0.0526271625319696
0.8768064	0.147873152739376
0.8778317	0.181331675101828
0.8788571	0.0768342929499803
0.8798825	0.0812849002791742
0.8809079	0.0622393839272506
0.8819333	0.0997388212303835
0.8829587	0.0609323414042904
0.8839841	0.0875541693651267
0.8850095	0.0973868352353417
0.8860349	0.0414565298087768
0.8870603	0.124372008982808
0.8880856	0.0862875340850212
0.889111	0.0549241290961131
0.8901364	0.14955557922263
0.8911618	0.0900301008521311
0.8921872	0.21083775112385
0.8932126	0.168921545812333
0.894238	0.155938869896869
0.8952634	0.0678508209229704
0.8962888	0.0588270472592064
0.8973142	0.166087047219795
0.8983395	0.0687564081464004
0.8993649	0.0980316799141528
0.9003903	0.11708473988741
0.9014157	0.142057582275427
0.9024411	0.064106468014659
0.9034665	0.0353427127962088
0.9044919	0.103123717345771
0.9055173	0.0505683584472842
0.9065427	0.112675335309092
0.9075681	0.146921182545194
0.9085934	0.0914637983843149
0.9096188	0.101519760089611
0.9106442	0.0579743596454709
0.9116696	0.0984064640822975
0.912695	0.139743575185896
0.9137204	0.0832213463607856
0.9147458	0.0558749223935219
0.9157712	0.0885075029433833
0.9167966	0.0482571926655333
0.917822	0.0457943278066727
0.9188473	0.0440444040316588
0.9198727	0.0443460838609871
0.9208981	0.0720657710171653
0.9219235	0.0590633667730007
0.9229489	0.0402528955513141
0.9239743	0.0212408579727303
0.9249997	0.0946085673443521
0.9260251	0.0623975991028605
0.9270505	0.0671751698775671
0.9280759	0.0465976096909573
0.9291012	0.0997990505894811
0.9301266	0.101656510647124
0.931152	0.0734846824579395
0.9321774	0.148547738688615
0.9332028	0.040029515571435
0.9342282	0.0552561866553498
0.9352536	0.0689827644298784
0.936279	0.0457989909223533
0.9373044	0.0765719794960957
0.9383298	0.058261691309605
0.9393551	0.0212292144705546
0.9403805	0.13585628701001
0.9414059	0.00130676999215305
0.9424313	0.119298437262404
0.9434567	0.0333096741962602
0.9444821	0.106932329019612
0.9455075	0.0584294348077072
0.9465329	0.0539574123905029
0.9475583	0.127786843092859
0.9485837	0.0861237408802765
0.949609	0.190592940015644
0.9506344	0.105473798959553
0.9516598	0.073393596092728
0.9526852	0.0701725780756194
0.9537106	0.161650510985281
0.954736	0.226213963586694
0.9557614	0.0542705083918301
0.9567868	0.0474919259816761
0.9578122	0.0536457387249992
0.9588376	0.0904502848474907
0.9598629	0.117165472872032
0.9608883	0.0343396096338863
0.9619137	0.0589712667334601
0.9629391	0.0850259830726455
0.9639645	0.0403508369285787
0.9649899	0.0697223895450306
0.9660153	0.0945753786191019
0.9670407	0.0748765472893135
0.9680661	0.0728763975512196
0.9690915	0.0930725372869763
0.9701168	0.0668564117688797
0.9711422	0.0471998268207162
0.9721676	0.0595739952707639
0.973193	0.126075699247455
0.9742184	0.149533962777273
0.9752438	0.0920185641775854
0.9762692	0.0150048166366212
0.9772946	0.0642388881092182
0.97832	0.0193605438168663
0.9793454	0.0526349385016692
0.9803707	0.103117760484891
0.9813961	0.0822729677483546
0.9824215	0.0448325640547549
0.9834469	0.0886830311806881
0.9844723	0.142885271782959
0.9854977	0.104964697190374
0.9865231	0.0807974851321134
0.9875485	0.0600671512463917
0.9885739	0.156146742919922
0.9895993	0.0270294949273685
0.9906246	0.087312172684707
0.99165	0.0317729455817896
0.9926754	0.0856322865255442
0.9937008	0.0405252787726994
0.9947262	0.0205231299465944
0.9957516	0.0411857834328026
0.996777	0.0578176228534
0.9978024	0.07291273825949
0.9988278	0.151759942676016
0.9998532	0.00494907381720378
1.000879	0.0624813316602367
1.001904	0.0555134146623033
1.002929	0.0300377236241623
1.003955	0.0929948904200842
1.00498	0.105536036867778
1.006005	0.010925529115679
1.007031	0.066226377474264
1.008056	0.0754526479117665
1.009082	0.123931717012914
1.010107	0.154672166756794
1.011132	0.0603407397908992
1.012158	0.095074401748671
1.013183	0.0688462905985166
1.014209	0.0104842270830921
1.015234	0.0359011947390125
1.016259	0.0703216285725096
1.017285	0.105817268469198
1.01831	0.0743167543647359
1.019336	0.0414031557981913
1.020361	0.0651656590644098
1.021386	0.101605825539571
1.022412	0.0384116109404956
1.023437	0.0800796647721717
1.024463	0.0840288157208335
1.025488	0.0940582595262537
1.026513	0.232549148525231
1.027539	0.0839422607248828
1.028564	0.0285606468304743
1.029589	0.00186395615209028
1.030615	0.0145784776160376
1.03164	0.043418715234508
1.032666	0.0193159880012086
1.033691	0.159708562428732
1.034716	0.110690866355613
1.035742	0.0745003823145358
1.036767	0.099322975507016
1.037793	0.118852873117541
1.038818	0.0911539180197769
1.039843	0.0929716928298897
1.040869	0.153011904491154
1.041894	0.111428840932266
1.04292	0.0473962489797889
1.043945	0.0677924959512283
1.04497	0.0491045089696303
1.045996	0.171655007459534
1.047021	0.0226149732485379
1.048046	0.0864553972263679
1.049072	0.1743045641185
1.050097	0.0924111028004766
1.051123	0.159525252937779
1.052148	0.124601544347492
1.053173	0.0509640793646208
1.054199	0.112289226363531
1.055224	0.0570764524944885
1.05625	0.0605113667494116
1.057275	0.0397608997897583
1.0583	0.0889410379229459
1.059326	0.0894777873290316
1.060351	0.142713667201322
1.061377	0.113269598917336
1.062402	0.0919573074710047
1.063427	0.0466482781753689
1.064453	0.0442716511080962
1.065478	0.060670451421477
1.066504	0.0388314397275841
1.067529	0.0526684138622037
1.068554	0.0513365620270514
1.06958	0.0407622396499505
1.070605	0.152878316886421
1.07163	0.172593739100541
1.072656	0.0765943127614061
1.073681	0.0911788419558014
1.074707	0.0696143357785234
1.075732	0.0422852668976229
1.076757	0.0639855530595876
1.077783	0.0889898581448673
1.078808	0.0840249332231999
1.079834	0.105814961217768
1.080859	0.0257399482800808
1.081884	0.0450285717162115
1.08291	0.109152654018991
1.083935	0.13111857258236
1.084961	0.0169480212962842
1.085986	0.0790726677561417
1.087011	0.0383986610329759
1.088037	0.045049392662602
1.089062	0.0320526117214573
1.090087	0.0327909567487333
1.091113	0.172632719124244
1.092138	0.0819988657888424
1.093164	0.0234126942717119
1.094189	0.132582661436149
1.095214	0.0841519004253243
1.09624	0.0935842922995013
1.097265	0.0466925279649603
1.098291	0.135843465823068
1.099316	0.0629441563566667
1.100341	0.0380742828022183
1.101367	0.0323908455853703
1.102392	0.0579999711384756
1.103418	0.105844162616316
1.104443	0.0663117494908482
1.105468	0.0652455328322139
1.106494	0.122823758803782
1.107519	0.0404578215273112
1.108544	0.0182978854373531
1.10957	0.0541213793999275
1.110595	0.0127866321210153
1.111621	0.0508556331037546
1.112646	0.0808191548735329
1.113671	0.0404199458223016
1.114697	0.0572164373822672
1.115722	0.0642880474459328
1.116748	0.101779445486802
1.117773	0.0514575273058869
1.118798	0.0981559006291542
1.119824	0.0257583835729205
1.120849	0.036449551388892
1.121875	0.0527381061710505
1.1229	0.0238008620771286
1.123925	0.0354472397209275
1.124951	0.0779605659808959
1.125976	0.150748620543462
1.127002	0.0159517697592318
1.128027	0.126969988590893
1.129052	0.0905593811106861
1.130078	0.0719579440288909
1.131103	0.0727059956038455
1.132128	0.0704787378124665
1.133154	0.0599689934459284
1.134179	0.147604892518689
1.135205	0.116009374457333
1.13623	0.0925751736144945
1.137255	0.0453690557231526
1.138281	0.0510054403379975
1.139306	0.114650348158957
1.140332	0.0221903928494833
1.141357	0.115143317915789
1.142382	0.0878229153624918
1.143408	0.0625682384629262
1.144433	0.0304863379530755
1.145459	0.0140176796757206
1.146484	0.138581304469522
1.147509	0.0573019614689862
1.148535	0.0562826904694267
1.14956	0.143252296125041
1.150585	0.0386846651044183
1.151611	0.029331242039554
1.152636	0.0492573822899756
1.153662	0.0793268434426185
1.154687	0.0754393307371699
1.155712	0.0792482096391994
1.156738	0.0633899163359229
1.157763	0.0559491455606988
1.158789	0.0934718766524055
1.159814	0.0909008806838883
1.160839	0.0994412160692989
1.161865	0.0245640400848741
1.16289	0.0990110864343488
1.163916	0.0448008557627597
1.164941	0.0778394671530298
1.165966	0.0219997464156807
1.166992	0.126088798979326
1.168017	0.0373838122435821
1.169042	0.0601724702608843
1.170068	0.0605106217659321
1.171093	0.0484051643146465
1.172119	0.0303374743657576
1.173144	0.0503821304148105
1.174169	0.0123003145977246
1.175195	0.0515200567762313
1.17622	0.0447992136284612
1.177246	0.0472174821596461
1.178271	0.0371251763477522
1.179296	0.0823124580009904
1.180322	0.0938352324621861
1.181347	0.0535016280404933
1.182373	0.0614538211266289
1.183398	0.0869548614451454
1.184423	0.00416266280768416
1.185449	0.109043576437166
1.186474	0.0389906087286272
1.1875	0.0593535513232705
1.188525	0.0476397352952932
1.18955	0.0193139577379393
1.190576	0.102556483402457
1.191601	0.029467342666138
1.192626	0.132590942762981
1.193652	0.081530843538878
1.194677	0.0699173976314107
1.195703	0.0654458352180221
1.196728	0.156170964682844
1.197753	0.0570566380195854
1.198779	0.00616943880716763
1.199804	0.0462668181719307
1.20083	0.0536306899704087
1.201855	0.0423135896113441
1.20288	0.0523325489909846
1.203906	0.0404949819481482
1.204931	0.0215130312835438
1.205957	0.0559861159454958
1.206982	0.117269033411393
1.208007	0.0357442297728081
1.209033	0.021764093514411
1.210058	0.0920438177921826
1.211083	0.0249762787250639
1.212109	0.0342324290140222
1.213134	0.036719053335466
1.21416	0.064281624777668
1.215185	0.0385997130170847
1.21621	0.0802117097005076
1.217236	0.0508317865342907
1.218261	0.0609630215537788
1.219287	0.0980626696777183
1.220312	0.0867332654590181
1.221337	0.103934532657677
1.222363	0.0246145339694272
1.223388	0.0379109423929886
1.224414	0.040956843326098
1.225439	0.055420809426193
1.226464	0.0881446523854283
1.22749	0.0331279655836123
1.228515	0.0212972154620745
1.229541	0.0415166034257793
1.230566	0.039880022078191
1.231591	0.0674133649791145
1.232617	0.0317822207935456
1.233642	0.087171042967213
1.234667	0.0705390587974989
1.235693	0.106930030565467
1.236718	0.0597090365677131
1.237744	0.0253354765279834
1.238769	0.0238454535424449
1.239794	0.119399658945433
1.24082	0.056508521928733
1.241845	0.0877213052090158
1.242871	0.0483712783573165
1.243896	0.0603212932030017
1.244921	0.0258375606999597
1.245947	0.0481529539929587
1.246972	0.0964593083279644
1.247998	0.0817069276390706
1.249023	0.115110878090706
1.250048	0.03818870763042
1.251074	0.0293704439472824
1.252099	0.111214967002917
1.253124	0.0275356243352316
1.25415	0.0633853140829964
1.255175	0.093950949599384
1.256201	0.0563620259165559
1.257226	0.047388071962476
1.258251	0.0268540444759016
1.259277	0.0832821789050653
1.260302	0.0308118709473492
1.261328	0.0427540342144341
1.262353	0.0752198037428688
1.263378	0.0402093715945139
1.264404	0.0514771414870795
1.265429	0.0793330832744688
1.266455	0.10159335069374
1.26748	0.0231602601416098
1.268505	0.086957340672217
1.269531	0.0967560882030258
1.270556	0.0642078823457098
1.271582	0.060286480998461
1.272607	0.0619188648537851
1.273632	0.0173858633274393
1.274658	0.0258075640487862
1.275683	0.0699180860166538
1.276708	0.0171686392817014
1.277734	0.0448799903589198
1.278759	0.0471598275831984
1.279785	0.0370574970437778
1.28081	0.0247557538796943
1.281835	0.0339374944458367
1.282861	0.0638309833107857
1.283886	0.040036582268945
1.284912	0.0529887317645893
1.285937	0.0718737135865415
1.286962	0.0779851846271457
1.287988	0.0532631596532428
1.289013	0.0363204941854296
1.290039	0.0271103783741006
1.291064	0.0811007189944839
1.292089	0.0996149457201961
1.293115	0.0989263232355135
1.29414	0.0411400893527493
1.295165	0.0380346676485992
1.296191	0.0563138703566974
1.297216	0.0644852763177712
1.298242	0.0353431860732957
1.299267	0.0572205417113753
1.300292	0.0544293786779943
1.301318	0.0344121328156466
1.302343	0.0674093385477628
1.303369	0.0599032212618328
1.304394	0.131635436092177
1.305419	0.0579942625609163
1.306445	0.0243739411139376
1.30747	0.054731014244419
1.308496	0.0372108041931327
1.309521	0.115704675358839
1.310546	0.0758451754045371
1.311572	0.0662835392715652
1.312597	0.0879437784935609
1.313622	0.0794850733568341
1.314648	0.0678024094764199
1.315673	0.0177199517942967
1.316699	0.122780674574826
1.317724	0.0287322559552161
1.318749	0.0895024322170861
1.319775	0.0593896486716027
1.3208	0.105843500468317
1.321826	0.0337535873243179
1.322851	0.0763601646593229
1.323876	0.0499505127560569
1.324902	0.0586815244291574
1.325927	0.0502470295763292
1.326953	0.0525287039006485
1.327978	0.0328464839362222
1.329003	0.126575774558919
1.330029	0.0550532038733478
1.331054	0.0832694376840207
1.33208	0.0574063684679296
1.333105	0.061669293739425
1.33413	0.0686046296031529
1.335156	0.033791747651437
1.336181	0.0612778716496861
1.337206	0.0516621142306816
1.338232	0.0742121879595596
1.339257	0.0340310738693942
1.340283	0.0438403423440944
1.341308	0.0633107668922767
1.342333	0.0660790246934775
1.343359	0.0684994869125638
1.344384	0.0992375420541022
1.34541	0.0283485487400061
1.346435	0.0461259444129538
1.34746	0.0317542875364965
1.348486	0.0667533660344563
1.349511	0.060977560266958
1.350537	0.0445312484694478
1.351562	0.0381197049458217
1.352587	0.019482033160699
1.353613	0.0876583297918
1.354638	0.108016672848349
1.355663	0.117644715437664
1.356689	0.0560671723017239
1.357714	0.129021238420803
1.35874	0.0772097214593402
1.359765	0.110820436441435
1.36079	0.0642098228747853
1.361816	0.0637661436121865
1.362841	0.109591762685941
1.363867	0.0860918958352088
1.364892	0.0435160534975829
1.365917	0.0123796013368847
1.366943	0.0864578027359428
1.367968	0.0350713981994537
1.368994	0.0703361441382317
1.370019	0.0954510717611607
1.371044	0.0683501664953583
1.37207	0.115622299003735
1.373095	0.0785667510017539
1.374121	0.0554807570251831
1.375146	0.0411519800068894
1.376171	0.0907642630228754
1.377197	0.0417801847126437
1.378222	0.0667580995150439
1.379247	0.0146137241977878
1.380273	0.0390414075947057
1.381298	0.0850242301103074
1.382324	0.0963854191246337
1.383349	0.0592763920891412
1.384374	0.0760945018747141
1.3854	0.0788670465913578
1.386425	0.094560974052103
1.387451	0.0911864505410563
1.388476	0.0320572330515658
1.389501	0.0299595522339036
1.390527	0.059546646464314
1.391552	0.0551897546140169
1.392578	0.0711883620427613
1.393603	0.0333812880126726
1.394628	0.0395398311032571
1.395654	0.114858067567281
1.396679	0.070613704681294
1.397704	0.087895133567829
1.39873	0.117707062734008
1.399755	0.152557854230716
1.400781	0.0274074621703287
1.401806	0.106039730947701
1.402831	0.0403158440112631
1.403857	0.0922231170468485
1.404882	0.115043174713116
1.405908	0.0600746499016024
1.406933	0.0776778877427296
1.407958	0.0879652260479437
1.408984	0.0619996011239587
1.410009	0.0560594360542398
1.411035	0.0302868714539898
1.41206	0.0699261293924474
1.413085	0.085460377536162
1.414111	0.118260894904007
1.415136	0.0731755249226529
1.416161	0.141606023152952
1.417187	0.119220999723599
1.418212	0.254929482913381
1.419238	0.267896917747779
1.420263	0.242216710267415
1.421288	0.28425949370107
1.422314	0.413163053842245
1.423339	0.367577439070026
1.424365	0.46865322750027
1.42539	0.392675045360983
1.426415	0.57356594101886
1.427441	1.00796760430844
1.428466	1.612736266556
1.429492	2.476655197024
1.430517	3.47635421620582
1.431542	4.94194319169063
1.432568	6.39996510416479
1.433593	9.02863559718699
1.434619	10.6902851146998
1.435644	14.3300444776003
1.436669	16.0886104080596
1.437695	17.1732708121842
1.43872	17.9104726327197
1.439745	17.3792507275918
1.440771	17.4085835842696
1.441796	16.2328412356309
1.442822	15.3036366494975
1.443847	14.7275743282306
1.444872	13.5979812156917
1.445898	12.7393585447027
1.446923	13.0443172155961
1.447949	11.5542469271163
1.448974	10.8824338996203
1.449999	10.7021008198099
1.451025	10.7320847876014
1.45205	11.3454839429964
1.453076	12.209056395026
1.454101	12.0726558175914
1.455126	13.6698999606874
1.456152	14.9699678441958
1.457177	14.0521968275256
1.458202	15.4495112332177
1.459228	17.0189180879544
1.460253	15.687441434305
1.461279	15.8426643154444
1.462304	15.5430645868048
1.463329	16.1434900194482
1.464355	15.0040345737221
1.46538	15.544239481213
1.466406	15.7945602815614
1.467431	15.1885458311434
1.468456	15.4050551775967
1.469482	15.4105246950972
1.470507	14.5288920422223
1.471533	13.7736146210209
1.472558	13.4800070059218
1.473583	14.8948265690141
1.474609	14.5309967707527
1.475634	13.3001079085021
1.47666	14.0058943624027
1.477685	14.4685498269116
1.47871	14.6015395860928
1.479736	14.2619696127835
1.480761	13.8167836170402
1.481786	14.3099772743508
1.482812	13.4100167368009
1.483837	14.3611023980891
1.484863	13.3944671337509
1.485888	13.2286161605513
1.486913	13.0621285203845
1.487939	12.4368113530091
1.488964	12.9384096195584
1.48999	13.1632476403812
1.491015	13.1850189029654
1.49204	13.8262928053069
1.493066	12.8381945689036
1.494091	13.5422524692859
1.495117	13.3346282316664
1.496142	12.9950598069737
1.497167	11.8308634423496
1.498193	11.4924664083831
1.499218	11.728675516786
1.500243	11.9506115515543
1.501269	12.2404440388543
1.502294	12.1374877083095
1.50332	10.9324582058231
1.504345	11.2734010598144
1.50537	11.6334391451924
1.506396	11.3725021957897
1.507421	11.6063933528231
1.508447	11.7469760527636
1.509472	11.5048436310497
1.510497	11.3586811008323
1.511523	11.8904310367869
1.512548	11.1936041303329
1.513574	11.2932933493002
1.514599	12.0626289184441
1.515624	10.6010431427414
1.51665	10.8029914520452
1.517675	9.70489925895066
1.5187	9.6184492584951
1.519726	9.60923586305758
1.520751	9.5928811307086
1.521777	9.99542654903697
1.522802	9.60691361352896
1.523827	9.11654239365836
1.524853	9.17320805161576
1.525878	9.32672678341143
1.526904	9.19535799825178
1.527929	9.22997974472561
1.528954	9.13516621445773
1.52998	9.87272801638559
1.531005	9.37920981369263
1.532031	10.4866735483064
1.533056	9.78344542330508
1.534081	9.81649773647634
1.535107	10.1722593419626
1.536132	10.3135501963288
1.537158	10.0433349481838
1.538183	10.0436493909949
1.539208	10.4510474687391
1.540234	10.691756361941
1.541259	10.9150786860569
1.542284	10.7575135400233
1.54331	10.4339697637678
1.544335	9.90857754222724
1.545361	9.81415490606283
1.546386	10.0357010941987
1.547411	9.90576439874102
1.548437	9.46800366763533
1.549462	9.85051564969154
1.550488	10.2939960142402
1.551513	9.50655426411153
1.552538	9.45053244907492
1.553564	9.80473913099905
1.554589	9.00323541588117
1.555615	9.66240143871083
1.55664	9.57775102726054
1.557665	9.62567798623998
1.558691	9.87000410916926
1.559716	9.27588836279938
1.560741	8.74797687166976
1.561767	8.95601075103966
1.562792	8.21637620727777
1.563818	8.16157507529092
1.564843	7.81463849964284
1.565868	8.07230999059142
1.566894	8.01503463409111
1.567919	7.30923876307164
1.568945	7.23095276808722
1.56997	7.05401751629878
1.570995	7.4818055091284
1.572021	7.38003175658486
1.573046	6.75235177312831
1.574072	7.19853998685803
1.575097	6.78909681703156
1.576122	6.97681580471328
1.577148	6.79560202591743
1.578173	6.04740480895301
1.579199	6.65664798691842
1.580224	6.55968864525276
1.581249	7.06695653788093
1.582275	7.01338524163232
1.5833	6.48179562251094
1.584325	6.97774268196729
1.585351	6.49046679757643
1.586376	6.76853480889849
1.587402	6.87799882669029
1.588427	6.73529025381423
1.589452	6.9309307234132
1.590478	7.19196660684496
1.591503	7.45842573619139
1.592529	6.85795413782421
1.593554	7.1374840973385
1.594579	7.17297599418554
1.595605	7.85827445209399
1.59663	7.82901323635131
1.597656	7.3959452840015
1.598681	7.40292229106066
1.599706	7.83152906100016
1.600732	8.14448951958691
1.601757	7.62066095888178
1.602782	7.41377015061635
1.603808	7.66620039912141
1.604833	7.24228304756035
1.605859	7.61230387665817
1.606884	7.97617078737617
1.607909	7.38519378758039
1.608935	7.69933344224331
1.60996	7.6983088997198
1.610986	7.17740725010759
1.612011	7.03501629708198
1.613036	7.18816446794952
1.614062	6.91776885905001
1.615087	7.21063725983177
1.616113	7.66686115944465
1.617138	6.868584882837
1.618163	7.00673092955881
1.619189	6.67610465025542
1.620214	6.17780331194294
1.621239	6.38185043081307
1.622265	6.26587808691679
1.62329	6.29543469498215
1.624316	6.15485444350035
1.625341	6.07453474102643
1.626366	5.90066054124731
1.627392	5.89530150080935
1.628417	5.82783086771536
1.629443	5.69030049539715
1.630468	5.58642752420194
1.631493	5.0842317757681
1.632519	5.19100270344035
1.633544	5.07602289120144
1.63457	5.13298274903404
1.635595	5.1008520084082
1.63662	4.79945721469753
1.637646	4.75694892699733
1.638671	4.7316940873312
1.639697	4.32941385540722
1.640722	4.4092346257032
1.641747	4.51099222600051
1.642773	4.34474449032478
1.643798	4.71857191267729
1.644823	4.44210848151033
1.645849	4.68684787772646
1.646874	4.64569837861069
1.6479	4.65846168078541
1.648925	4.45407010127742
1.64995	4.30430443299379
1.650976	4.44302644424496
1.652001	4.71056104305252
1.653027	4.68281111914852
1.654052	4.71182815121463
1.655077	4.57575490375796
1.656103	4.90056400719856
1.657128	5.03364913349004
1.658154	5.256412382706
1.659179	4.93005395953384
1.660204	5.42657302497442
1.66123	5.17170866983979
1.662255	5.27266332646842
1.66328	5.27697991424679
1.664306	5.1180034327097
1.665331	5.36619928278861
1.666357	5.66043175588338
1.667382	5.67685277150817
1.668407	6.03661129668003
1.669433	5.67217862795334
1.670458	5.71890216319269
1.671484	5.54223318054898
1.672509	5.44722956734559
1.673534	5.4641449273654
1.67456	5.5401757889886
1.675585	5.37489812607616
1.676611	5.00913810218405
1.677636	5.48627509882689
1.678661	5.33234695812913
1.679687	5.24703793638982
1.680712	5.12332058494537
1.681738	5.0169350967224
1.682763	5.15343297259458
1.683788	4.8595880648164
1.684814	4.76784441560389
1.685839	4.91467812580692
1.686864	4.88680928371438
1.68789	5.04616896476386
1.688915	5.0126996280252
1.689941	4.65695609713038
1.690966	4.65239671536682
1.691991	5.03994654280152
1.693017	4.19887399350409
1.694042	4.12246101235961
1.695068	4.26817298544765
1.696093	4.33752737878616
1.697118	4.19829091832867
1.698144	4.02220338247807
1.699169	4.00037006333064
1.700195	3.66174459387695
1.70122	3.60505999810012
1.702245	3.56801881196008
1.703271	3.60931516130831
1.704296	3.77885595796638
1.705321	3.81255402272724
1.706347	3.62396403606369
1.707372	3.66949028936745
1.708398	3.55822262609213
1.709423	3.6631779499567
1.710448	3.29047225410548
1.711474	3.65372501552511
1.712499	3.46174184699697
1.713525	3.57886865286853
1.71455	3.63256783363023
1.715575	3.57774440542859
1.716601	3.43703333292374
1.717626	3.48994149844435
1.718652	3.34435224850314
1.719677	3.39701219021952
1.720702	3.59597913093986
1.721728	3.54585383100866
1.722753	3.48602947735386
1.723778	3.52974479148125
1.724804	3.64429796656668
1.725829	3.49496026015526
1.726855	3.82374757622375
1.72788	3.65485590242817
1.728905	3.74716850110867
1.729931	3.86627247136076
1.730956	3.95714475902157
1.731982	4.05652567137471
1.733007	3.9781015769515
1.734032	4.36977235126969
1.735058	3.79524643305873
1.736083	3.98468201809099
1.737109	3.99468387353155
1.738134	4.15701820497878
1.739159	4.08742766442588
1.740185	4.29681009023207
1.74121	4.30715850721331
1.742236	3.922575149054
1.743261	3.98910060719769
1.744286	3.9740016945386
1.745312	3.86233157415802
1.746337	4.18989686320917
1.747362	3.83617046289565
1.748388	3.83271887067888
1.749413	3.64287593811506
1.750439	3.87934836377057
1.751464	3.89284168263879
1.752489	4.02071618195528
1.753515	3.74415096380808
1.75454	3.74972449378044
1.755566	3.83760940112526
1.756591	3.5594428077237
1.757616	3.60516505526446
1.758642	3.48684201010907
1.759667	3.36518826751408
1.760693	3.34602883337024
1.761718	3.41811022649256
1.762743	3.34846184194714
1.763769	3.19431753314614
1.764794	3.15271154836314
1.765819	3.1704938173138
1.766845	3.03730380874239
1.76787	3.222745796241
1.768896	3.08720913013242
1.769921	3.41137505695485
1.770946	3.44884101658992
1.771972	3.07161127323511
1.772997	3.14519472425218
1.774023	3.07239935776064
1.775048	2.90151910727691
1.776073	3.04037571457098
1.777099	2.8699596313154
1.778124	2.88870685478801
1.77915	3.00986213898294
1.780175	2.83474777532147
1.7812	2.72915199780481
1.782226	2.62190074200679
1.783251	2.694317826082
1.784277	2.56068367217742
1.785302	2.59817713119814
1.786327	2.71380037569549
1.787353	2.92070850382482
1.788378	2.89459717162667
1.789403	2.95419128338722
1.790429	2.89125750702994
1.791454	2.92936914908347
1.79248	2.78551430190017
1.793505	2.95334741288636
1.79453	2.95519518983095
1.795556	2.74657183999327
1.796581	2.74385986476052
1.797607	2.64246728492052
1.798632	2.61064142708646
1.799657	2.58550469599728
1.800683	2.620666019181
1.801708	2.66137995552826
1.802734	2.57334827569477
1.803759	2.57031587923527
1.804784	2.56661124998333
1.80581	2.71103916708059
1.806835	2.5783313031471
1.80786	2.37471273784028
1.808886	2.54108354921164
1.809911	2.68892698935951
1.810937	2.59179236979064
1.811962	2.57881848380962
1.812987	2.47027444709874
1.814013	2.46685013764781
1.815038	2.43810356219781
1.816064	2.36105336207093
1.817089	2.27257620726617
1.818114	2.17694389320901
1.81914	2.14531550486398
1.820165	2.17501842434187
1.821191	2.08777270589734
1.822216	2.09143464204311
1.823241	2.12469417852947
1.824267	2.01364198651322
1.825292	1.87287842541066
1.826317	1.92115349041551
1.827343	2.01786628039125
1.828368	1.94745906212928
1.829394	1.93701026661483
1.830419	2.10062454934866
1.831444	2.09303269561873
1.83247	1.98955721530194
1.833495	1.88771983348768
1.834521	1.81270943125704
1.835546	1.65485164713208
1.836571	1.58722743971052
1.837597	1.57770617360212
1.838622	1.62472868695023
1.839648	1.69165487128269
1.840673	1.44329682935383
1.841698	1.57917720073691
1.842724	1.45069446082839
1.843749	1.41145541703194
1.844775	1.63739133862838
1.8458	1.60022482957146
1.846825	1.54004118070266
1.847851	1.56103652690831
1.848876	1.55852155538871
1.849901	1.54231008681146
1.850927	1.57252610076343
1.851952	1.53302253942292
1.852978	1.46668565183329
1.854003	1.44585966119795
1.855028	1.45835769038722
1.856054	1.40794505826085
1.857079	1.40802839644481
1.858105	1.41353564915584
1.85913	1.29525769766478
1.860155	1.33799836059816
1.861181	1.41807856169914
1.862206	1.3142234878822
1.863232	1.34356577683789
1.864257	1.31426436007437
1.865282	1.31627130389707
1.866308	1.3329252646182
1.867333	1.374280800217
1.868358	1.30699628468835
1.869384	1.30808950532173
1.870409	1.18618150734161
1.871435	1.14859561070173
1.87246	1.10848071102613
1.873485	1.08079219074949
1.874511	1.0442359180169
1.875536	1.10040524056481
1.876562	1.0357912397741
1.877587	1.05017895902084
1.878612	1.0452972729802
1.879638	0.951704703577239
1.880663	0.929179244612497
1.881689	0.888568060554109
1.882714	0.91395644169736
1.883739	0.941759806147942
1.884765	0.919178631658602
1.88579	0.832746143842516
1.886816	0.78076947192526
1.887841	0.831598587257157
1.888866	0.753195299068343
1.889892	0.721666504099172
1.890917	0.688447181150856
1.891942	0.718753262350107
1.892968	0.692134937840679
1.893993	0.715932940473128
1.895019	0.731037318137269
1.896044	0.706120058762002
1.897069	0.696189069030676
1.898095	0.676677037398677
1.89912	0.631113385271157
1.900146	0.591904823313945
1.901171	0.683910035609363
1.902196	0.554962176434124
1.903222	0.552014713952391
1.904247	0.538665828976842
1.905273	0.552073350546411
1.906298	0.586875074851548
1.907323	0.448704813988194
1.908349	0.496145828913647
1.909374	0.49526943416302
1.910399	0.495328463345284
1.911425	0.533589752431304
1.91245	0.533514599012267
1.913476	0.508790715424567
1.914501	0.577479627635582
1.915526	0.429251287611953
1.916552	0.441611544157079
1.917577	0.478621613625001
1.918603	0.418666748580854
1.919628	0.400238395395669
1.920653	0.372210647102981
1.921679	0.42418374068564
1.922704	0.40001546466888
1.92373	0.411872386776997
1.924755	0.426320847151649
1.92578	0.364925705824962
1.926806	0.396844762834399
1.927831	0.357635285988743
1.928856	0.365268016465567
1.929882	0.385884352556692
1.930907	0.409880306128294
1.931933	0.318783325672658
1.932958	0.380575089674626
1.933983	0.35773293404635
1.935009	0.317095990461028
1.936034	0.312071104072277
1.93706	0.237733842290193
1.938085	0.220491862958017
1.93911	0.350378250465479
1.940136	0.228236128335765
1.941161	0.216586277218156
1.942187	0.250390960841046
1.943212	0.165857305369375
1.944237	0.24058084161057
1.945263	0.275669963073356
1.946288	0.272295076808747
1.947314	0.245054469328324
1.948339	0.219431705599578
1.949364	0.212204026498391
1.95039	0.183006583129199
1.951415	0.177563896120171
1.95244	0.168130186968611
1.953466	0.161829316689096
1.954491	0.121082191934605
1.955517	0.151356691121979
1.956542	0.147443268522682
1.957567	0.111364032734111
1.958593	0.0914644940457427
1.959618	0.0972601402751076
1.960644	0.105280276768063
1.961669	0.0858263183904156
1.962694	0.107930605246462
1.96372	0.128280311479151
1.964745	0.110694665785645
1.965771	0.0501697636076362
1.966796	0.0861389237295022
1.967821	0.101700105872417
1.968847	0.103574767332319
1.969872	0.108061793724371
1.970897	0.0518570357233626
1.971923	0.0942842957769983
1.972948	0.0870998497122682
1.973974	0.0365537283941392
1.974999	0.10425283871315
1.976024	0.0818689321446878
1.97705	0.0430819839133555
1.978075	0.0390075824641941
1.979101	0.0888907905069192
1.980126	0.0716939885220316
1.981151	0.105105205718909
1.982177	0.0306017161146103
1.983202	0.0860879214358739
1.984228	0.0652213158157868
1.985253	0.0764967430093132
1.986278	0.0197621870702151
1.987304	0.0173491691482183
1.988329	0.0174258295493615
1.989355	0.078051110913473
1.99038	0.0456870552327739
1.991405	0.052820950877013
1.992431	0.0768655773264814
1.993456	0.0365210030908243
1.994481	0.0563895048895422
1.995507	0.0288682226719502
1.996532	0.067319441722183
1.997558	0.0213057152803117
1.998583	0.0190488969902135
1.999608	0.0667559068761716
2.000634	0.031909566299814
2.001659	0.0590134175260957
2.002685	0.105929569202816
2.00371	0.0335357185477589
2.004735	0.0161059062906114
2.005761	0.0802807823636828
2.006786	0.0443513930082303
2.007812	0.0258693279147584
2.008837	0.0416062668242187
2.009862	0.0123960934394833
2.010888	0.0569215818184606
2.011913	0.0745055503016748
2.012938	0.038154698620533
2.013964	0.0428764168280944
2.014989	0.0149740052632767
2.016015	0.0376997225235956
2.01704	0.0252119431685815
2.018065	0.0275097414899704
2.019091	0.0317608426571289
2.020116	0.0611948696980719
2.021142	0.0283088519161057
2.022167	0.0812239928150851
2.023192	0.0507627747981136
2.024218	0.0108693339873141
2.025243	0.0607753024183385
2.026269	0.072313755051851
2.027294	0.0220532747155597
2.028319	0.0061992290931432
2.029345	0.0505771767271138
2.03037	0.0282924013162787
2.031395	0.0190716047442789
2.032421	0.0169284223977458
2.033446	0.0403254236939056
2.034472	0.0389247827276146
2.035497	0.0434836212720609
2.036522	0.0415803431236841
2.037548	0.069238878287148
2.038573	0.0258769878471587
2.039599	0.0109167795244516
2.040624	0.0462836495533281
2.041649	0.0165693376141897
2.042675	0.0712672563258338
2.0437	0.0261493414201773
2.044726	0.0478766506908545
2.045751	0.0200479313015365
2.046776	0.0518446290423866
2.047802	0.0214048977691701
2.048827	0.0152416803388349
2.049853	0.0137884336953464
2.050878	0.0442388554813639
2.051903	0.024294186285095
2.052929	0.108898757729313
2.053954	0.0262015491260951
2.054979	0.0274425072325561
2.056005	0.0444792737172585
2.05703	0.0133718869057654
2.058056	0.0672414737614711
2.059081	0.0457927955920022
2.060106	0.0481898300744721
2.061132	0.0300818768152667
2.062157	0.0338641450277075
2.063183	0.0441753435828178
2.064208	0.0579386564602917
2.065233	0.0620993984349768
2.066259	0.0556538120984208
2.067284	0.021594891718576
2.06831	0.009326514067602
2.069335	0.0632098856201022
2.07036	0.0416132318262117
2.071386	0.0455233926655483
2.072411	0.0624153374644798
2.073436	0.0609270078933021
2.074462	0.0130925032067027
2.075487	0.0141574858438425
2.076513	0.0204186969100978
2.077538	0.0944213956247061
2.078563	0.0423371586563163
2.079589	0.0358603401131168
2.080614	0.0228225519049667
2.08164	0.0922004448463911
2.082665	0.0417129849131874
2.08369	0.0835847423008631
2.084716	0.0144044556440597
2.085741	0.0581084332414169
2.086767	0.0375317840523469
2.087792	0.0500991903827058
2.088817	0.0472331885517482
2.089843	0.0425796313150431
2.090868	0.0830489018950841
2.091894	0.113027727838368
2.092919	0.101819985297309
2.093944	0.0836198446877444
2.09497	0.0421157965064476
2.095995	0.0523902423708648
2.09702	0.0688731706999177
2.098046	0.070469019954006
2.099071	0.0888407821285698
2.100097	0.124574325265697
2.101122	0.0465468490076138
2.102147	0.0658768656346791
2.103173	0.0789161640847068
2.104198	0.0703119237460596
2.105224	0.0608894851127262
2.106249	0.0417119385213124
2.107274	0.102327894172508
2.1083	0.0654936721619219
2.109325	0.106659932184785
2.110351	0.0675450734047761
2.111376	0.134244405532782
2.112401	0.0824945771358851
2.113427	0.0370246988018297
2.114452	0.0873488704660873
2.115477	0.0628796602377907
2.116503	0.0887806403607059
2.117528	0.0995415154079186
2.118554	0.095777700148568
2.119579	0.103125395521322
2.120604	0.119900909337805
2.12163	0.159391716060787
2.122655	0.0974812401283329
2.123681	0.113401170042466
2.124706	0.174382931617059
2.125731	0.128687096840467
2.126757	0.143047361151446
2.127782	0.144579640333133
2.128808	0.0901494750424455
2.129833	0.111674452720425
2.130858	0.0760003692103644
2.131884	0.147199210197236
2.132909	0.119566721756865
2.133934	0.128684767648735
2.13496	0.149477050394032
2.135985	0.12181263968319
2.137011	0.127320296974844
2.138036	0.186768695249777
2.139061	0.0993264794112315
2.140087	0.0942376193494663
2.141112	0.114062976910271
2.142138	0.113707406866151
2.143163	0.161990138601609
2.144188	0.0972390361918736
2.145214	0.153731285561072
2.146239	0.197265434128062
2.147265	0.122880817469027
2.14829	0.108062686035294
2.149315	0.135864906670171
2.150341	0.0840481303586041
2.151366	0.145535918593563
2.152392	0.164511149325327
2.153417	0.100260716162747
2.154442	0.125162280620368
2.155468	0.125500629567226
2.156493	0.128607345286831
2.157518	0.10004824718899
2.158544	0.109190638170349
2.159569	0.128482530039107
2.160595	0.11869832459893
2.16162	0.133161919417499
2.162645	0.206432783955825
2.163671	0.112788019105614
2.164696	0.180541384089373
2.165722	0.137907914652224
2.166747	0.151906209325773
2.167772	0.0798733398128418
2.168798	0.121209874048875
2.169823	0.0437008904259394
2.170849	0.164175396098082
2.171874	0.102450148014121
2.172899	0.197056373002296
2.173925	0.0778042387669168
2.17495	0.150278521267415
2.175975	0.184397580101586
2.177001	0.115277396949281
2.178026	0.17276871966719
2.179052	0.149899638943173
2.180077	0.16438415389914
2.181102	0.178562022034754
2.182128	0.140921610678144
2.183153	0.139290802360059
2.184179	0.144550024730404
2.185204	0.135819791510733
2.186229	0.210001458008471
2.187255	0.121467075922756
2.18828	0.147022332153248
2.189306	0.161700297488576
2.190331	0.189236651624844
2.191356	0.128993039206434
2.192382	0.177142615657368
2.193407	0.166666090776018
2.194433	0.14898681246203
2.195458	0.145773620263266
2.196483	0.127960425597406
2.197509	0.144105289101346
2.198534	0.167641988945597
2.199559	0.145112751759127
2.200585	0.14772719786204
2.20161	0.103297111163207
2.202636	0.179720561613912
2.203661	0.136645380532131
2.204686	0.0815913317681137
2.205712	0.104426617897184
2.206737	0.113881232332398
2.207763	0.153634320085597
2.208788	0.155107513203819
2.209813	0.189619512729055
2.210839	0.105397943706819
2.211864	0.123113703013125
2.21289	0.144042595451153
2.213915	0.141139828415633
2.21494	0.0990995238236764
2.215966	0.141459512813124
2.216991	0.0757373114799965
2.218016	0.104673583370154
2.219042	0.0681744773056231
2.220067	0.110800457655489
2.221093	0.0904603733843908
2.222118	0.104922974004808
2.223143	0.106969188460208
2.224169	0.0587384128804993
2.225194	0.117127360385386
2.22622	0.136063948500946
2.227245	0.113720633512926
2.22827	0.102829961178455
2.229296	0.0846744747199406
2.230321	0.0829610056311307
2.231347	0.0704586916592928
2.232372	0.191729481661876
2.233397	0.141746856985182
2.234423	0.133224207602044
2.235448	0.0926487345684619
2.236473	0.135259361888653
2.237499	0.0996973010575537
2.238524	0.103651181334033
2.23955	0.113925976539873
2.240575	0.0997567504420157
2.2416	0.0831478880106344
2.242626	0.134644820646024
2.243651	0.100954214258437
2.244677	0.0703058318894194
2.245702	0.0889053917672264
2.246727	0.149354603822013
2.247753	0.141968192224042
2.248778	0.123308220102691
2.249804	0.130240351574128
2.250829	0.116363375064193
2.251854	0.0864560307368296
2.25288	0.0732575662716746
2.253905	0.0670621358549577
2.254931	0.0442582559947647
2.255956	0.108384649380171
2.256981	0.111703893468552
2.258007	0.0619592053544734
2.259032	0.077765261032958
2.260057	0.100974540629479
2.261083	0.0806174827586486
2.262108	0.122891598371789
2.263134	0.050294111541433
2.264159	0.0717164784620438
2.265184	0.0928098795981468
2.26621	0.0278723649892882
2.267235	0.0822516667790082
2.268261	0.0676305625070278
2.269286	0.0821026024549382
2.270311	0.126203604981393
2.271337	0.10691027361646
2.272362	0.0559184131792919
2.273388	0.0828176247579711
2.274413	0.0195544216859878
2.275438	0.060652593234382
2.276464	0.0766154045818648
2.277489	0.0628302992342747
2.278514	0.109156524601943
2.27954	0.137557493673568
2.280565	0.0598054088175794
2.281591	0.0622992306103695
2.282616	0.0543994372780499
2.283641	0.046243571666104
2.284667	0.11323142997841
2.285692	0.00983845263434983
2.286718	0.0642398676592037
2.287743	0.0526699647768868
2.288768	0.0884134253167515
2.289794	0.0488866711425435
2.290819	0.049911027040977
2.291845	0.0677390472320655
2.29287	0.0546013740359242
2.293895	0.0489097418452316
2.294921	0.0535564731444781
2.295946	0.0502288945170646
2.296972	0.0896164417017156
2.297997	0.0402430848266506
2.299022	0.0200007133299415
2.300048	0.0884752551682542
2.301073	0.0390232592257656
2.302098	0.0732196710371557
2.303124	0.0617971198553903
2.304149	0.0355079033772962
2.305175	0.039331703958232
2.3062	0.0418113477130133
2.307225	0.0444570414476008
2.308251	0.0352346379477085
2.309276	0.0431019029715545
2.310302	0.00771744471848163
2.311327	0.0509394830925364
2.312352	0.0407098712094806
2.313378	0.0304895462336995
2.314403	0.0218517670045811
2.315429	0.0298956386613416
2.316454	0.0173485785401987
2.317479	0.0367545560286813
2.318505	0.0392164876350424
2.31953	0.0441983806341058
2.320555	0.0230486059690526
2.321581	0.0368221095982509
2.322606	0.027244699742638
2.323632	0.00571531235373641
2.324657	0.0381828513407422
2.325682	0.054553772096449
2.326708	0.0362725501740379
2.327733	0.0645807148715845
2.328759	0.0421016525360264
2.329784	0.116435181192552
2.330809	0.0462437545780174
2.331835	0.0185658722808551
2.33286	0.0436706767684143
2.333886	0.0433855524140582
2.334911	0.0577451055364163
2.335936	0.0130125714262496
2.336962	0.0253619292983044
2.337987	0.0390640675829144
2.339012	0.0157850657708932
2.340038	0.00714652144032575
2.341063	0.0281041148942452
2.342089	0.0122791473659412
2.343114	0.0351949410887829
2.344139	0.0140591165755568
2.345165	0.0655200302454372
2.34619	0.0133069434744123
2.347216	0.0221607210906866
2.348241	0.0178975480210881
2.349266	0.063111117603904
2.350292	0.0409381301768278
2.351317	0.0408061780677203
2.352343	0.0579821903420869
2.353368	0.0279917308166563
2.354393	0.0242538743126468
2.355419	0.030472087618014
2.356444	0.0406547332120542
2.35747	0.0406658856904962
2.358495	0.0412196736570343
2.35952	0.0399119797929093
2.360546	0.0375890115849965
2.361571	0.0269905796012683
2.362596	0.0482881194702838
2.363622	0.0129919047792231
2.364647	0.0385825886666304
2.365673	0.0428869588067282
2.366698	0.0735752347136487
2.367723	0.0635404138923304
2.368749	0.0603057442146741
2.369774	0.0715425517901486
2.3708	0.083983765419812
2.371825	0.017457934632842
2.37285	0.0612365482186161
2.373876	0.064352657818979
2.374901	0.0379110223524558
2.375927	0.0470334128945391
2.376952	0.0640110062087529
2.377977	0.0808557034155563
2.379003	0.0158592461392419
2.380028	0.0231732878514056
2.381053	0.0306510834463466
2.382079	0.0238096507654618
2.383104	0.0191963378455639
2.38413	0.0319951580008554
2.385155	0.053635954360907
2.38618	0.0492851281763383
2.387206	0.0277629388002095
2.388231	0.0207800897661319
2.389257	0.0381012989442368
2.390282	0.00724492236379714
2.391307	0.0589525678593935
2.392333	0.0341704237809791
2.393358	0.0432901030368986
2.394384	0.0303959441980077
2.395409	0.0343471485208379
2.396434	0.0207728716623124
2.39746	0.0344141747802762
2.398485	0.0597521266214293
2.399511	0.0172623998713968
2.400536	0.060137411682816
2.401561	0.0150693707787727
2.402587	0.0417739940678528
2.403612	0.0315178927911068
2.404637	0.0724367791480543
2.405663	0.0397930962816147
2.406688	0.0150518288573275
2.407714	0.0336943860057918
2.408739	0.0428278105509457
2.409764	0.0208487816189724
2.41079	0.0235043717704146
2.411815	0.0643141612459107
2.412841	0.0194040299195718
2.413866	0.033320154207932
2.414891	0.0108782623147395
2.415917	0.0186654981601269
2.416942	0.0529269470352903
2.417968	0.0286961163105829
2.418993	0.0114231627578076
2.420018	0.0222286694371143
2.421044	0.0558180324284008
2.422069	0.025702099396647
2.423094	0.0237133747005566
2.42412	0.0101250597781759
2.425145	0.0268509631158456
2.426171	0.0106573291212555
2.427196	0.0120250761568228
2.428221	0.0211664979066298
2.429247	0.0504453225280412
2.430272	0.0221809640438423
2.431298	0.0783658350672817
2.432323	0.0238087810968054
2.433348	0.0706830274740726
2.434374	0.0376978908395576
2.435399	0.0231136136922058
2.436425	0.0214158575665876
2.43745	0.0334148479426869
2.438475	0.0571378826642552
2.439501	0.0586933573923702
2.440526	0.0443978629794239
2.441551	0.0352280105522537
2.442577	0.0550393842073785
2.443602	0.0226196456542117
2.444628	0.0480848543795362
2.445653	0.0181413559641771
2.446678	0.0168466699874393
2.447704	0.0389413296598896
2.448729	0.0298032099503476
2.449755	0.00865640763702825
2.45078	0.0210287724812767
[truncated: 48 more rows]
