# Supplementary material for: Nanoscale magnonic Fabry-Pérot resonator for low-loss spin-wave manipulation
Source: Nat Commun. 2021 Apr 16;12:2293. doi: 10.1038/s41467-021-22520-6 (PMC8052321; doi:10.1038/s41467-021-22520-6)
Supplement: Supplementary file 4 — Source Data [file 41467_2021_22520_MOESM4_ESM.zip › Source data/FigS2/FigS2a_lower panel_YIG.txt]

0.4010254	0.279029656745013
0.4020508	0.225440519348813
0.4030762	0.0621045568741361
0.4041016	0.265463213668787
0.405127	0.0426458182432569
0.4061523	8.16313342215096E-4
0.4071777	0.170045467234748
0.4082031	0.389716119264239
0.4092285	0.304352462541485
0.4102539	0.14930462235085
0.4112793	0.186020398374947
0.4123047	0.397745408340553
0.4133301	0.207972145371923
0.4143555	0.218271750665128
0.4153809	0.118370634720532
0.4164062	0.111897188125138
0.4174316	0.203114721263196
0.418457	0.322485051455813
0.4194824	0.187503217329697
0.4205078	0.159078221847294
0.4215332	0.084414270470565
0.4225586	0.197946655389476
0.423584	0.0784228412434349
0.4246094	0.146690773842563
0.4256348	0.0905859227551533
0.4266601	0.229330921256707
0.4276855	0.145195237644415
0.4287109	0.185467696425035
0.4297363	0.140325295047445
0.4307617	0.127613939748479
0.4317871	0.227164303183353
0.4328125	0.341837994905028
0.4338379	0.0691558598650246
0.4348633	0.249888033286923
0.4358887	0.162861646391101
0.436914	0.240023578522382
0.4379394	0.128163330307557
0.4389648	0.364110485592299
0.4399902	0.176872985570218
0.4410156	0.0822483074560079
0.442041	0.0901789253776849
0.4430664	0.111082248325423
0.4440918	0.0184371893805011
0.4451172	0.259052238640337
0.4461426	0.132753641272518
0.4471679	0.198620973531322
0.4481933	0.0666832983719507
0.4492187	0.0450005833047518
0.4502441	0.0594314012932465
0.4512695	0.0993884876819724
0.4522949	0.38367506523204
0.4533203	0.172081007613885
0.4543457	0.0811547424499209
0.4553711	0.067421291896039
0.4563965	0.32020700463444
0.4574218	0.0979759917116071
0.4584472	0.0457914096191032
0.4594726	0.134736936912087
0.460498	0.185395898301679
0.4615234	0.282851059771552
0.4625488	0.189988942320468
0.4635742	0.105656485011135
0.4645996	0.206743843578908
0.465625	0.106104104019637
0.4666504	0.231176087627181
0.4676757	0.258893474957906
0.4687011	0.0809492491896349
0.4697265	0.301575118296006
0.4707519	0.142488043602341
0.4717773	0.0664267037973833
0.4728027	0.296760799245621
0.4738281	0.100820974847483
0.4748535	0.0979157560180388
0.4758789	0.17922162219742
0.4769043	0.0943252739966837
0.4779296	0.230029585391206
0.478955	0.0326318223977148
0.4799804	0.174555570464143
0.4810058	0.168944679158981
0.4820312	0.0283973033243757
0.4830566	0.0873347091810175
0.484082	0.104785459864781
0.4851074	0.241146856948041
0.4861328	0.193545247026348
0.4871582	0.246441091400481
0.4881835	0.157287297104375
0.4892089	0.292310653058728
0.4902343	0.0765752160844053
0.4912597	0.0770043759843199
0.4922851	0.0860608570640364
0.4933105	0.113608638136996
0.4943359	0.170010361035086
0.4953613	0.201740619266504
0.4963867	0.22723041453325
0.4974121	0.150219344892768
0.4984374	0.12640676214564
0.4994628	0.0475148759843646
0.5004882	0.121711719367118
0.5015136	0.134892695748676
0.502539	0.342739743062896
0.5035644	0.138551669926833
0.5045898	0.180013958351378
0.5056152	0.209165246607581
0.5066406	0.201823781776802
0.507666	0.357516627361861
0.5086913	0.194816023950033
0.5097167	0.0838458801760909
0.5107421	0.0822480737885362
0.5117675	0.415582834661104
0.5127929	0.17886627894685
0.5138183	0.092424475119023
0.5148437	0.10887725937353
0.5158691	0.073911550919164
0.5168945	0.242672505505218
0.5179199	0.269930074115649
0.5189452	0.271829803634921
0.5199706	0.185255360246322
0.520996	0.320048196940055
0.5220214	0.1111881821524
0.5230468	0.0275364096545005
0.5240722	0.102702514462821
0.5250976	0.201276510774033
0.526123	0.0292152500291748
0.5271484	0.124924676173805
0.5281737	0.0424893008006886
0.5291991	0.145997794725166
0.5302245	0.032399851699977
0.5312499	0.19728514817855
0.5322753	0.0658304202254437
0.5333007	0.148107025084523
0.5343261	0.0162039972633522
0.5353515	0.0653304304223139
0.5363769	0.118564803151709
0.5374023	0.0584286065657192
0.5384277	0.0687424056292511
0.539453	0.147974675634298
0.5404784	0.168702914247035
0.5415038	0.0935524877058248
0.5425292	0.427912875271652
0.5435546	0.170987646041052
0.54458	0.223887722951595
0.5456054	0.124554070339401
0.5466308	0.0224519100507039
0.5476562	0.125360914895835
0.5486816	0.154241335519576
0.5497069	0.179641907095877
0.5507323	0.117472298404145
0.5517577	0.150104866072889
0.5527831	0.161377020791219
0.5538085	0.222364401883485
0.5548339	0.0338223437854277
0.5558593	0.0718931108851189
0.5568847	0.207407679537985
0.5579101	0.15682046196958
0.5589354	0.269009030739263
0.5599608	0.0805532542734059
0.5609862	0.107441843214702
0.5620116	0.0469502748914008
0.563037	0.24113632456428
0.5640624	0.0656781156848071
0.5650878	0.176366389224261
0.5661132	0.100147671198442
0.5671386	0.19767798307235
0.568164	0.120376261122501
0.5691894	0.050207984463849
0.5702147	0.170847381194881
0.5712401	0.165139159954567
0.5722655	0.176261925105977
0.5732909	0.0953042006733859
0.5743163	0.0351443153045525
0.5753417	0.208533765605535
0.5763671	0.101106766233866
0.5773925	0.176236821220822
0.5784179	0.257505852017942
0.5794433	0.0265190108412607
0.5804686	0.0537755402534656
0.581494	0.120092904784456
0.5825194	0.143246872706143
0.5835448	0.135486549231474
0.5845702	0.185678584126145
0.5855956	0.223035279419003
0.586621	0.145681603008398
0.5876464	0.224177537167247
0.5886718	0.0394118467839281
0.5896972	0.107709321786292
0.5907225	0.107144475545216
0.5917479	0.189235890040546
0.5927733	0.181269416925415
0.5937987	0.110127650293757
0.5948241	0.0514021944088557
0.5958495	0.104697741555234
0.5968749	0.073661304594931
0.5979003	0.13480673954573
0.5989257	0.0654987185917137
0.5999511	0.0624005977472973
0.6009764	0.104974927765965
0.6020018	0.0746352469027369
0.6030272	0.0695463763056575
0.6040526	0.158187161460732
0.605078	0.124074687496434
0.6061034	0.092345109170288
0.6071288	0.10915399309154
0.6081542	0.0736988869734306
0.6091796	0.0952897627852604
0.610205	0.0319937680143196
0.6112303	0.240404294694971
0.6122557	0.136691771363912
0.6132811	0.178643058388996
0.6143065	0.104113667941727
0.6153319	0.0937002042031521
0.6163573	0.135363185681296
0.6173827	0.171496258005036
0.6184081	0.0989975663525853
0.6194335	0.061366233059987
0.6204589	0.111329872174302
0.6214842	0.11040538895251
0.6225096	0.265228515090558
0.623535	0.0418546256557432
0.6245604	0.0623783830821319
0.6255858	0.132765619668691
0.6266112	0.0685537151934722
0.6276366	0.207912859448376
0.628662	0.141281053481959
0.6296874	0.176724121552351
0.6307128	0.119627828811218
0.6317381	0.244412293169083
0.6327635	0.132916734072718
0.6337889	0.066904744218198
0.6348143	0.158593373709972
0.6358397	0.252352744755369
0.6368651	0.149818269905628
0.6378905	0.117955979855578
0.6389159	0.22721727875417
0.6399413	0.131722259952637
0.6409667	0.185672129974715
0.641992	0.131910193514761
0.6430174	0.0885949727964251
0.6440428	0.144741174484527
0.6450682	0.10061836432786
0.6460936	0.041277971845356
0.647119	0.0325833179356078
0.6481444	0.188926901076802
0.6491698	0.0964249184838743
0.6501952	0.188542452474476
0.6512206	0.113291713259029
0.6522459	0.154425615041717
0.6532713	0.0788111868809092
0.6542967	0.0945715177155707
0.6553221	0.0197794866692117
0.6563475	0.183712457022456
0.6573729	0.195043334791015
0.6583983	0.0365023933508824
0.6594237	0.0777908841583415
0.6604491	0.0935460211400962
0.6614745	0.0601045247899524
0.6624998	0.197692887350178
0.6635252	0.0668939560732134
0.6645506	0.0895778057081915
0.665576	0.233955681437275
0.6666014	0.0705504027801862
0.6676268	0.150953082828638
0.6686522	0.157936585919546
0.6696776	0.0903998638200578
0.670703	0.0145946469896615
0.6717284	0.229537427044355
0.6727537	0.111413465873104
0.6737791	0.160454507066801
0.6748045	0.162410415821923
0.6758299	0.0692493158342702
0.6768553	0.0506460143933805
0.6778807	0.0729326222389858
0.6789061	0.0140774367809606
0.6799315	0.0943288719126498
0.6809569	0.195014723142132
0.6819823	0.128941502389129
0.6830076	0.00894541817626424
0.684033	0.0477626417618142
0.6850584	0.0471639373811061
0.6860838	0.0150277964531323
0.6871092	0.0497563738049478
0.6881346	0.113160896847365
0.68916	0.181168566514752
0.6901854	0.157782895665091
0.6912108	0.0235968279778008
0.6922362	0.105025621175955
0.6932615	0.0225869666036395
0.6942869	0.125120923843426
0.6953123	0.120546744658037
0.6963377	0.0667180730835454
0.6973631	0.102003976681985
0.6983885	0.141917073771456
0.6994139	0.0887649289405157
0.7004393	0.0811723576070241
0.7014647	0.145473174018803
0.7024901	0.0841055803489317
0.7035154	0.0556767472957311
0.7045408	0.0881403827536306
0.7055662	0.10847794975439
0.7065916	0.0810044013025589
0.707617	0.117455477044982
0.7086424	0.210580726777167
0.7096678	0.0971014084386854
0.7106932	0.181013574248397
0.7117186	0.107792053052171
0.712744	0.0531890102755259
0.7137693	0.115537802691164
0.7147947	0.0736479693814147
0.7158201	0.0746368126313997
0.7168455	0.168310386068864
0.7178709	0.158668565141538
0.7188963	0.0573953259495658
0.7199217	0.22586987733748
0.7209471	0.100312624981818
0.7219725	0.0726226580355477
0.7229979	0.0262345480140833
0.7240232	0.0569515683102652
0.7250486	0.033916263932043
0.726074	0.155192312390337
0.7270994	0.131025540880242
0.7281248	0.177632970745091
0.7291502	0.217084778346309
0.7301756	0.106388709324704
0.731201	0.109460494119881
0.7322264	0.03466059673985
0.7332518	0.0986632499732783
0.7342771	0.106668023904816
0.7353025	0.158881352518614
0.7363279	0.183185370431924
0.7373533	0.0713920512829741
0.7383787	0.137841860771102
0.7394041	0.144243741516135
0.7404295	0.128900016572576
0.7414549	0.124509909205014
0.7424803	0.111898398547179
0.7435057	0.0822712853872419
0.744531	0.08874433431886
0.7455564	0.111882526930868
0.7465818	0.15127121924663
0.7476072	0.14779390581848
0.7486326	0.114976167977257
0.749658	0.178095763727412
0.7506834	0.0291201694896853
0.7517088	0.06799023899115
0.7527342	0.0565690713463126
0.7537596	0.0563953035761782
0.7547849	0.106928005482708
0.7558103	0.0700932331881047
0.7568357	0.0234363022044562
0.7578611	0.0959515436227933
0.7588865	0.0653526280208356
0.7599119	0.194866578755004
0.7609373	0.0334596126185062
0.7619627	0.132779937243715
0.7629881	0.119624011278338
0.7640135	0.0840649768110079
0.7650388	0.099446549323609
0.7660642	0.0441192410257112
0.7670896	0.167766822499712
0.768115	0.0246805726127014
0.7691404	0.0835179398411605
0.7701658	0.188336020534874
0.7711912	0.202305583943073
0.7722166	0.101064735312769
0.773242	0.151796638951661
0.7742674	0.105390032671433
0.7752927	0.106883209607723
0.7763181	0.125593805239367
0.7773435	0.0909380440855229
0.7783689	0.124113215883535
0.7793943	0.0527281671459382
0.7804197	0.063809180869255
0.7814451	0.146413453271138
0.7824705	0.0205926375086364
0.7834959	0.0245928367877494
0.7845213	0.049213965130992
0.7855466	0.235723344434974
0.786572	0.0609277799169246
0.7875974	0.0689306720865777
0.7886228	0.0805053418415356
0.7896482	0.0799009542110794
0.7906736	0.0122013354489086
0.791699	0.0922139439164842
0.7927244	0.0531845867928613
0.7937498	0.0503373533031138
0.7947752	0.0913536407862359
0.7958005	0.0942865671701887
0.7968259	0.125428596685335
0.7978513	0.0276585097480816
0.7988767	0.150259391033553
0.7999021	0.165388861310554
0.8009275	0.12951819047116
0.8019529	0.125291782669539
0.8029783	0.0701550507228218
0.8040037	0.0755366057456343
0.8050291	0.0478742476484487
0.8060544	0.0352731273359834
0.8070798	0.10653992793799
0.8081052	0.104778193463242
0.8091306	0.0587559749814851
0.810156	0.0940917308891371
0.8111814	0.0468223401260659
0.8122068	0.0471234141722541
0.8132322	0.0768445538621294
0.8142576	0.0483178512697098
0.815283	0.115395450832322
0.8163083	0.0141179605757723
0.8173337	0.0342191527222475
0.8183591	0.127370503284748
0.8193845	0.0338705206033698
0.8204099	0.1300627576515
0.8214353	0.176060641644435
0.8224607	0.0708844283785148
0.8234861	0.0350128342902799
0.8245115	0.0729016345530915
0.8255369	0.0860225119939176
0.8265622	0.0434094084814306
0.8275876	0.0223888200650963
0.828613	0.103833151378842
0.8296384	0.0872840660495082
0.8306638	0.10667495864975
0.8316892	0.0163947459126545
0.8327146	0.0399547923130542
0.83374	0.110698469742385
0.8347654	0.0435737467722205
0.8357908	0.0560492873147474
0.8368161	0.112143753868103
0.8378415	0.0627296112130794
0.8388669	0.0670162574885702
0.8398923	0.114129017787122
0.8409177	0.13434829596541
0.8419431	0.0752810935300976
0.8429685	0.0441886838450989
0.8439939	0.0134928536435426
0.8450193	0.0973484453087696
0.8460447	0.126673317463101
0.84707	0.0339360738645619
0.8480954	0.0615374118007127
0.8491208	0.0111758701201709
0.8501462	0.141620493605094
0.8511716	0.111898865073691
0.852197	0.0936593665427404
0.8532224	0.0966218246324183
0.8542478	0.0832142866677327
0.8552732	0.115814022243927
0.8562986	0.0998187518859738
0.8573239	0.153945667276583
0.8583493	0.0822880918316484
0.8593747	0.0248402670020409
0.8604001	0.0727981330742224
0.8614255	0.0626751011647823
0.8624509	0.0988951105517558
0.8634763	0.0959314051488368
0.8645017	0.0583106565657162
0.8655271	0.0704786290650698
0.8665525	0.0566871414812645
0.8675778	0.0731205716306102
0.8686032	0.0956329726170854
0.8696286	0.0528627915950917
0.870654	0.0562094699819826
0.8716794	0.119618279377763
0.8727048	0.0366196819511374
0.8737302	0.105384012723838
0.8747556	0.0431761699730592
0.875781	0.126978788785923
0.8768064	0.137055776296851
0.8778317	0.0691734685061845
0.8788571	0.0699783653164333
0.8798825	0.0854730060954042
0.8809079	0.0992827658352088
0.8819333	0.159454783636212
0.8829587	0.0642693442422474
0.8839841	0.0738046979844319
0.8850095	0.0541974329611441
0.8860349	0.182725018540802
0.8870603	0.0386149269247964
0.8880856	0.124837562029873
0.889111	0.0458952737291423
0.8901364	0.130349820592165
0.8911618	0.046745598677729
0.8921872	0.0762611295881163
0.8932126	0.0727817074310159
0.894238	0.0896125413625107
0.8952634	0.0377072633013605
0.8962888	0.0256464595163329
0.8973142	0.0506875484107142
0.8983395	0.0721557501161571
0.8993649	0.0969817512842453
0.9003903	0.0444959296349958
0.9014157	0.0878515953165046
0.9024411	0.0177474993662386
0.9034665	0.0612507776761838
0.9044919	0.0402053637051625
0.9055173	0.19421353852234
0.9065427	0.038782675508264
0.9075681	0.145642766002424
0.9085934	0.0721830366317738
0.9096188	0.0302080767523844
0.9106442	0.0620626181162904
0.9116696	0.175108020572274
0.912695	0.0257363299047319
0.9137204	0.063958436382629
0.9147458	0.0775255466165126
0.9157712	0.0756707738628554
0.9167966	0.0285937781021851
0.917822	0.0525023182853986
0.9188473	0.0757284868718694
0.9198727	0.069366983803024
0.9208981	0.0397006990399357
0.9219235	0.0419919986013169
0.9229489	0.0960833750466392
0.9239743	0.0503946189291803
0.9249997	0.0610673999013983
0.9260251	0.0625731199747384
0.9270505	0.0851957013827634
0.9280759	0.118392261415104
0.9291012	0.0982641340474992
0.9301266	0.0741044114205679
0.931152	0.0678858180769923
0.9321774	0.0465985643763984
0.9332028	0.0310071957080578
0.9342282	0.214658886228756
0.9352536	0.105253214639808
0.936279	0.0368831815982976
0.9373044	0.0254384351570019
0.9383298	0.0753296716884608
0.9393551	0.0667094678311857
0.9403805	0.07180204507685
0.9414059	0.0533894551941196
0.9424313	0.0673230751819627
0.9434567	0.146552141150205
0.9444821	0.0534243775292843
0.9455075	0.0684059173629365
0.9465329	0.048742411914419
0.9475583	0.0278298291327076
0.9485837	0.102426274111833
0.949609	0.0350217588689603
0.9506344	0.0617693622439288
0.9516598	0.0729908807006252
0.9526852	0.127539396624896
0.9537106	0.017882236744728
0.954736	0.039159246932639
0.9557614	0.0974198335988745
0.9567868	0.100361117238526
0.9578122	0.0812597347967744
0.9588376	0.0275178283651617
0.9598629	0.0904964999323631
0.9608883	0.0263665769861073
0.9619137	0.0777884997195819
0.9629391	0.0450137370570363
0.9639645	0.0487896748602099
0.9649899	0.0096580551827006
0.9660153	0.0590502903527265
0.9670407	0.0379862173388836
0.9680661	0.0388756866622546
0.9690915	0.0418835414580932
0.9701168	0.0843550873203519
0.9711422	0.0945973759166342
0.9721676	0.0697958075902163
0.973193	0.112232852419406
0.9742184	0.0714814560650334
0.9752438	0.171015286793741
0.9762692	0.0868677945049194
0.9772946	0.0234512785087764
0.97832	0.0618363780792868
0.9793454	0.0960799588880627
0.9803707	0.0284753447970433
0.9813961	0.0468665350935025
0.9824215	0.0708656186194836
0.9834469	0.0167369067913496
0.9844723	0.102744497629598
0.9854977	0.0749149795658152
0.9865231	0.0803818350868225
0.9875485	0.0358345335782301
0.9885739	0.0209215455330781
0.9895993	0.0267074819153421
0.9906246	0.0378006865272392
0.99165	0.0879143716050317
0.9926754	0.0937841027721676
0.9937008	0.0483205183025614
0.9947262	0.0836932320926585
0.9957516	0.0180218920939352
0.996777	0.0598627638719162
0.9978024	0.0903402709423793
0.9988278	0.0383046017678738
0.9998532	0.0766397735072336
1.000879	0.099959905590094
1.001904	0.0153835149091937
1.002929	0.0793516507805559
1.003955	0.0508990459673755
1.00498	0.0789491439247887
1.006005	0.0735535715704316
1.007031	0.0874065810606455
1.008056	0.148349419957642
1.009082	0.0283314237926116
1.010107	0.14056834973543
1.011132	0.0194353755898902
1.012158	0.039118532845025
1.013183	0.0900726887426449
1.014209	0.0717642879212809
1.015234	0.075789593367312
1.016259	0.032077279824106
1.017285	0.0526713050346201
1.01831	0.112753738646639
1.019336	0.0337790750468585
1.020361	0.0825572852679665
1.021386	0.0720670697551885
1.022412	0.0546327841542512
1.023437	0.0113029507811145
1.024463	0.0612314030938897
1.025488	0.0560240276579005
1.026513	0.0271925961289466
1.027539	0.062008794234335
1.028564	0.0858853463575493
1.029589	0.0666334749570972
1.030615	0.0841224290775987
1.03164	0.0371153333186919
1.032666	0.03122165444385
1.033691	0.082714041171144
1.034716	0.0999804702570907
1.035742	0.0421354694181102
1.036767	0.0720405309579948
1.037793	0.127685331472891
1.038818	0.0825906380933784
1.039843	0.0689046058651357
1.040869	0.093734201117032
1.041894	0.00474678338805764
1.04292	0.0810022983185996
1.043945	0.0671962150738246
1.04497	0.01978256155617
1.045996	0.0538720874213966
1.047021	0.0313915903589799
1.048046	0.0259185973409153
1.049072	0.0228558438658672
1.050097	0.0784329282659222
1.051123	0.105704684160596
1.052148	0.075775954406809
1.053173	0.0561116403419966
1.054199	0.0367077031502853
1.055224	0.0484748590467166
1.05625	0.0469015581609663
1.057275	0.133531917894187
1.0583	0.0119364470164689
1.059326	0.0145854945499287
1.060351	0.0260493807546369
1.061377	0.106037424266375
1.062402	0.0866869828947807
1.063427	0.0354879548317468
1.064453	0.0226678463832458
1.065478	0.112358744303147
1.066504	0.0164249249847859
1.067529	0.0346297078878309
1.068554	0.0248255643606641
1.06958	0.124610855053107
1.070605	0.0953917921247111
1.07163	0.0490509741965967
1.072656	0.00266136865342027
1.073681	0.0236446762679847
1.074707	0.0702169574444899
1.075732	0.084456824938086
1.076757	0.106930315717894
1.077783	0.0607884594870071
1.078808	0.110875141906914
1.079834	0.0724033637686654
1.080859	0.0754952985531854
1.081884	0.0972489258637923
1.08291	0.0301750942353408
1.083935	0.0758047732858459
1.084961	0.0563056982132164
1.085986	0.0243922291311234
1.087011	0.0103392470406037
1.088037	0.0147412214293845
1.089062	0.0821903071866567
1.090087	0.0527965454881671
1.091113	0.0142748474218184
1.092138	0.0618974665992729
1.093164	0.0449773923650193
1.094189	0.0711383330621719
1.095214	0.0278695075966222
1.09624	0.0361398667967177
1.097265	0.0598714075484358
1.098291	0.0250450514623109
1.099316	0.0426275821456387
1.100341	0.018396437552821
1.101367	0.0519016031991479
1.102392	0.0776695656805347
1.103418	0.0533002972110325
1.104443	0.0200909535675254
1.105468	0.100586202968905
1.106494	0.0927572215548838
1.107519	0.0694516622549101
1.108544	0.0476133968899605
1.10957	0.0297158195702855
1.110595	0.0640122952203598
1.111621	0.0809649738876787
1.112646	0.0241957332782358
1.113671	0.00636274149653807
1.114697	0.0550877548372657
1.115722	0.0466277776623173
1.116748	0.0685964017606776
1.117773	0.034815780393247
1.118798	0.088224417498425
1.119824	0.090560082708604
1.120849	0.0496872568687566
1.121875	0.0493597104885391
1.1229	0.0722965088700748
1.123925	0.0158476100273954
1.124951	0.125313897435251
1.125976	0.0692027184875565
1.127002	0.0805614081828514
1.128027	0.116995266707429
1.129052	0.0820353987823117
1.130078	0.0648706924115081
1.131103	0.022073136016581
1.132128	0.0653060257604771
1.133154	0.0937556993421147
1.134179	0.0335896129741317
1.135205	0.0756819211800652
1.13623	0.0245217268221979
1.137255	0.092994540397697
1.138281	0.0668548503079717
1.139306	0.0293418562720783
1.140332	0.0569418224556336
1.141357	0.0574878105268882
1.142382	0.0495900278528772
1.143408	0.082941418003556
1.144433	0.037003433816291
1.145459	0.0319685918112716
1.146484	0.0744569726871877
1.147509	0.0726350672955495
1.148535	0.0598888592433751
1.14956	0.0388736789266259
1.150585	0.0218423956512101
1.151611	0.0191537999324755
1.152636	0.0650402530052059
1.153662	0.0891082889451733
1.154687	0.0431971045987204
1.155712	0.0741428799513709
1.156738	0.0429447048116094
1.157763	0.0555277687721495
1.158789	0.0601642253993684
1.159814	0.0704124352776099
1.160839	0.0419988308327756
1.161865	0.0263129615941638
1.16289	0.0845036134214987
1.163916	0.053425579692358
1.164941	0.0534858038997985
1.165966	0.0134874055031452
1.166992	0.0323919634510306
1.168017	0.0725790878843941
1.169042	0.0939517226678638
1.170068	0.105263484951357
1.171093	0.0397662361906007
1.172119	0.0208922367482685
1.173144	0.0305199273056314
1.174169	0.0204136627404154
1.175195	0.032942141953384
1.17622	0.0528115573530918
1.177246	0.087213822652149
1.178271	0.0498507188011286
1.179296	0.0753444384270421
1.180322	0.0657944583114186
1.181347	0.0346519731673926
1.182373	0.0449906686730642
1.183398	0.0817121783573226
1.184423	0.1184073908256
1.185449	0.0449426450067127
1.186474	0.156889044167125
1.1875	0.0273354662497588
1.188525	0.070002213877384
1.18955	0.0483178721573343
1.190576	0.0732450364325153
1.191601	0.0582251687913912
1.192626	0.0413378507659651
1.193652	0.0529264134915072
1.194677	0.0352525019570881
1.195703	0.0627847044641902
1.196728	0.0154275611411299
1.197753	0.0361375670815427
1.198779	0.0630716068716067
1.199804	0.0552502465125161
1.20083	0.0564550658416142
1.201855	0.0624782353344834
1.20288	0.0297856383686431
1.203906	0.0661668516469365
1.204931	0.0850843837914085
1.205957	0.0475715375642873
1.206982	0.017254987374989
1.208007	0.0875817218321112
1.209033	0.0390831893434428
1.210058	0.00210654030574509
1.211083	0.0838494104741125
1.212109	0.09263467080048
1.213134	0.0564402047485157
1.21416	0.0344855645241107
1.215185	0.0316924677241944
1.21621	0.118992079836264
1.217236	0.0277291988352801
1.218261	0.077825057848385
1.219287	0.0711929837665939
1.220312	0.0194332614963805
1.221337	0.0227483526116975
1.222363	0.018049483076048
1.223388	0.0778347786372249
1.224414	0.0810557309721311
1.225439	0.0734771794766219
1.226464	0.059259924813604
1.22749	0.0104113642192042
1.228515	0.0715119616333519
1.229541	0.0784400940618151
1.230566	0.0472352363081973
1.231591	0.0379157459922721
1.232617	0.0324930408270565
1.233642	0.0487134108933546
1.234667	0.0626261280103309
1.235693	0.107593085556034
1.236718	0.0248840586130929
1.237744	0.0434843416163037
1.238769	0.0400317165444913
1.239794	0.0289927903395879
1.24082	0.0230184458270536
1.241845	0.0237740080792869
1.242871	0.055960523619717
1.243896	0.112339976977841
1.244921	0.0885462656577464
1.245947	0.040265124507098
1.246972	0.0351454134721617
1.247998	0.096058463698721
1.249023	0.0332124022608904
1.250048	0.0239825358310959
1.251074	0.0358176198288636
1.252099	0.00400778952040773
1.253124	0.0594657178580466
1.25415	0.0679256549019242
1.255175	0.0615349131486633
1.256201	0.0578015451960828
1.257226	0.0560477842838671
1.258251	0.0462851414065486
1.259277	0.0789232804339936
1.260302	0.0800681262817664
1.261328	0.0588412369362482
1.262353	0.0977248396417144
1.263378	0.0872331769876863
1.264404	7.88148845034997E-4
1.265429	0.0339550190056008
1.266455	0.0307078959793976
1.26748	0.0724557045313687
1.268505	0.0543497639883974
1.269531	0.0733090109711337
1.270556	0.0582224195798166
1.271582	0.133564438491758
1.272607	0.0706245736599564
1.273632	0.0248614589151663
1.274658	0.0484080420957159
1.275683	0.0428283801245576
1.276708	0.0708233602644248
1.277734	0.0967379078704874
1.278759	0.0520960725922991
1.279785	0.0659958327110674
1.28081	0.0621510673108306
1.281835	0.0754625106392227
1.282861	0.0431383611093943
1.283886	0.0438106616139508
1.284912	0.0332600157139258
1.285937	0.0351792145999619
1.286962	0.0380278377647428
1.287988	0.0979200051362034
1.289013	0.0751184822252347
1.290039	0.0604175641812248
1.291064	0.0782691522834609
1.292089	0.0720886117456575
1.293115	0.0304333006145735
1.29414	0.0298713654511537
1.295165	0.0795508861840395
1.296191	0.0665515993628681
1.297216	0.067361624400833
1.298242	0.0630826901707307
1.299267	0.0432847092463667
1.300292	0.142787881630152
1.301318	0.0188506964167054
1.302343	0.0509412422040465
1.303369	0.0237677677894375
1.304394	0.0416499664699049
1.305419	0.028780961498267
1.306445	0.0657351453733458
1.30747	0.0399919765957135
1.308496	0.0417512835613002
1.309521	0.0202239978693117
1.310546	0.0220414989437765
1.311572	0.0548389501540812
1.312597	0.0582545084194973
1.313622	0.048844069943899
1.314648	0.0675926480485119
1.315673	0.111731975765163
1.316699	0.0589873241730603
1.317724	0.0499807550439817
1.318749	0.0594035214708573
1.319775	0.0665976076482549
1.3208	0.022304411764707
1.321826	0.0368500837930421
1.322851	0.0160519522094122
1.323876	0.0134960071913349
1.324902	0.0542383398623685
1.325927	0.0301630910157153
1.326953	0.0521132303241317
1.327978	0.0755469059067729
1.329003	0.0139765850179747
1.330029	0.0260798598952287
1.331054	0.0355223316842912
1.33208	0.126459788292312
1.333105	0.0604131086906635
1.33413	0.0464114826503097
1.335156	0.0693469039072005
1.336181	0.065013196456511
1.337206	0.0687103100905956
1.338232	0.0387714612521543
1.339257	0.0366384979951362
1.340283	0.10000319188388
1.341308	0.0208698416947566
1.342333	0.118530605308367
1.343359	0.054096724071878
1.344384	0.0896884133527096
1.34541	0.0283563318557476
1.346435	0.0868606089594938
1.34746	0.0587522780349154
1.348486	0.0703262141762942
1.349511	0.112663789081286
1.350537	0.0804070427415621
1.351562	0.117841075072388
1.352587	0.0776900496819411
1.353613	0.0363025282538131
1.354638	0.10563146054842
1.355663	0.0577979287025425
1.356689	0.0575495731070266
1.357714	0.0588955628908503
1.35874	0.0290408987571939
1.359765	0.140362556897594
1.36079	0.119788884733732
1.361816	0.129362314328381
1.362841	0.105771923009769
1.363867	0.0402467101320903
1.364892	0.102606536199229
1.365917	0.0521156184399696
1.366943	0.0868431693440088
1.367968	0.080546234143079
1.368994	0.0855353565380101
1.370019	0.11121157874619
1.371044	0.0249036017269892
1.37207	0.0743386808018013
1.373095	0.0917293715577955
1.374121	0.00726735819528885
1.375146	0.105694046112785
1.376171	0.050189011425106
1.377197	0.0408911737912486
1.378222	0.0808299630073162
1.379247	0.0730469800952818
1.380273	0.0524806437061837
1.381298	0.0835549886749756
1.382324	0.0683097131220123
1.383349	0.0245520630022355
1.384374	0.0163411064862634
1.3854	0.0979693354608545
1.386425	0.111014096678505
1.387451	0.0213048981831785
1.388476	0.0939946145708386
1.389501	0.0958890346864368
1.390527	0.117264696314564
1.391552	0.0862448083041768
1.392578	0.106601320262708
1.393603	0.130842845192242
1.394628	0.0610800540304484
1.395654	0.0840168885454877
1.396679	0.0852865838689357
1.397704	0.0994037683466635
1.39873	0.10411684507939
1.399755	0.0778001605251204
1.400781	0.0890517142071982
1.401806	0.0826778509639479
1.402831	0.0730387527318375
1.403857	0.0927183619374895
1.404882	0.0854142981603771
1.405908	0.0848898994323753
1.406933	0.0543637445368326
1.407958	0.0019058315593003
1.408984	0.0901351457617688
1.410009	0.131604469174865
1.411035	0.140213627200446
1.41206	0.118926996492437
1.413085	0.173117169590988
1.414111	0.101633396153996
1.415136	0.0711013969167484
1.416161	0.106010233207848
1.417187	0.0655461721244285
1.418212	0.0756685540342585
1.419238	0.142171086710433
1.420263	0.0960708961420356
1.421288	0.0570755205115503
1.422314	0.0730286391906798
1.423339	0.0203340546368156
1.424365	0.0357269424858957
1.42539	0.125678683154212
1.426415	0.0481955179305711
1.427441	0.111268469735258
1.428466	0.242439798343478
1.429492	0.311597264827632
1.430517	0.380881853975248
1.431542	0.492318754945665
1.432568	0.619700668091701
1.433593	0.729148141177642
1.434619	0.787543053959096
1.435644	0.582333823936924
1.436669	0.355369791003189
1.437695	1.44985157401992
1.43872	2.99335897845147
1.439745	4.93937650606728
1.440771	7.4958479810942
1.441796	8.9907405716051
1.442822	9.96126070360976
1.443847	11.7258764809994
1.444872	13.1196507711997
1.445898	14.5661977835338
1.446923	14.1680653940481
1.447949	14.8153514912772
1.448974	15.3109273828588
1.449999	15.778615174177
1.451025	14.6870366512978
1.45205	14.6799134091487
1.453076	13.0623092538678
1.454101	13.4397584980994
1.455126	12.5200878325624
1.456152	12.5733660814839
1.457177	10.8406579281465
1.458202	10.5300275360838
1.459228	10.9232384840148
1.460253	10.3757856128447
1.461279	9.74218546384414
1.462304	9.52283986986928
1.463329	9.13653938795921
1.464355	9.38235069706798
1.46538	9.3180775181775
1.466406	9.33971304385553
1.467431	9.30180887075412
1.468456	9.54018728118317
1.469482	9.68176167797502
1.470507	10.0221077321495
1.471533	10.5234322050805
1.472558	10.7411954235497
1.473583	10.6289908087487
1.474609	11.3191094663742
1.475634	11.3607367517438
1.47666	11.9612630360846
1.477685	11.2937023728625
1.47871	11.8830583078232
1.479736	11.7342962476281
1.480761	11.4594268097371
1.481786	11.170405586286
1.482812	11.0108420432685
1.483837	11.2763070791075
1.484863	10.9879162987353
1.485888	11.2151375171223
1.486913	10.3784556497537
1.487939	10.6262608095794
1.488964	11.0278899714625
1.48999	10.5224035180229
1.491015	11.2876967629469
1.49204	10.4295775301182
1.493066	10.682058321672
1.494091	10.5497331676847
1.495117	10.4999832677593
1.496142	10.5675079288336
1.497167	10.7886316372247
1.498193	10.7791846802081
1.499218	10.5857136598306
1.500243	10.8936934280763
1.501269	10.9382403834966
1.502294	11.0569319385499
1.50332	10.518828924912
1.504345	10.4252503000576
1.50537	10.4026146794207
1.506396	11.2326699966471
1.507421	10.1964184561108
1.508447	10.7823227922048
1.509472	10.8400954978356
1.510497	10.6807055279108
1.511523	10.8260253012105
1.512548	9.84037606966167
1.513574	10.0423891520202
1.514599	9.72597870291337
1.515624	10.1151964252594
1.51665	9.34147635405133
1.517675	9.35638361843004
1.5187	9.44084189380741
1.519726	9.61900821474283
1.520751	9.85033660820076
1.521777	9.48423113137365
1.522802	9.80291434268856
1.523827	9.44598301862988
1.524853	9.68270937562649
1.525878	9.41206463990665
1.526904	9.25358351317731
1.527929	9.8888275716326
1.528954	9.9672622674258
1.52998	9.99051827934532
1.531005	10.106384790642
1.532031	9.97267177117085
1.533056	10.0822811688184
1.534081	10.2481434517737
1.535107	9.98314952748405
1.536132	10.4048571526581
1.537158	9.36641643018513
1.538183	10.240408782087
1.539208	9.6517210652163
1.540234	9.60935063400608
1.541259	9.75974850420589
1.542284	9.3993500372171
1.54331	9.59749275583764
1.544335	9.75805261509436
1.545361	9.5844551082722
1.546386	9.55932241590799
1.547411	9.41125722000228
1.548437	9.2383889369481
1.549462	9.42949413822189
1.550488	9.75733562902425
1.551513	8.85521936400387
1.552538	9.08079910828744
1.553564	9.22148588701197
1.554589	8.67620522106503
1.555615	8.76466331467975
1.55664	8.56682880440938
1.557665	7.8989449680044
1.558691	8.10047536866973
1.559716	8.61710499154153
1.560741	8.32159442048752
1.561767	8.53793119223586
1.562792	8.25755506274631
1.563818	8.33347193395076
1.564843	8.81518170214137
1.565868	8.44821078977017
1.566894	8.62639920648448
1.567919	8.58370064273615
1.568945	8.55330150123462
1.56997	8.36507836462809
1.570995	8.63263391344658
1.572021	8.27887080969972
1.573046	8.43872877355974
1.574072	8.27312214084338
1.575097	8.53032881378684
1.576122	8.37088760984622
1.577148	8.73094230595163
1.578173	8.07512077009539
1.579199	7.91392941752326
1.580224	8.00547224359084
1.581249	8.16727024843381
1.582275	8.33915356910424
1.5833	8.41618220841095
1.584325	8.25281888492805
1.585351	8.34510032330052
1.586376	8.4802875834333
1.587402	8.31580893455556
1.588427	8.06069354330786
1.589452	7.9032722865515
1.590478	8.239512978454
1.591503	7.99190221853978
1.592529	7.82982440189798
1.593554	8.08320897584666
1.594579	7.88814549721251
1.595605	7.92789813016351
1.59663	8.16660568469912
1.597656	8.26696435667749
1.598681	7.4715276556448
1.599706	7.8609904915237
1.600732	8.38241123677394
1.601757	7.72705794861939
1.602782	7.80602816975938
1.603808	7.80451111153671
1.604833	7.99873920644123
1.605859	7.2135776821273
1.606884	7.64114395637944
1.607909	7.22205006349999
1.608935	7.24119295271995
1.60996	7.50299285837892
1.610986	7.53403491705872
1.612011	7.32792877923374
1.613036	7.46710401182266
1.614062	7.09592367143341
1.615087	7.06882495840327
1.616113	7.31059759552836
1.617138	7.20560350986266
1.618163	7.03621840755516
1.619189	7.02072683628251
1.620214	7.12407191794166
1.621239	7.32140235466021
1.622265	7.22987799347749
1.62329	6.51645646401785
1.624316	7.15308778856579
1.625341	6.89383112626949
1.626366	6.78888096208418
1.627392	6.92768131636878
1.628417	6.71381345536477
1.629443	6.82443460633998
1.630468	7.00575635974397
1.631493	6.55261186674177
1.632519	6.91574585224906
1.633544	6.64432851494145
1.63457	6.4799059734463
1.635595	6.26356644706291
1.63662	6.23810710363881
1.637646	6.54876572150967
1.638671	6.23896126315159
1.639697	6.22088574061315
1.640722	6.60520474653214
1.641747	6.36078695911512
1.642773	6.16504376343656
1.643798	6.20782150316269
1.644823	6.34405543405738
1.645849	6.273017179905
1.646874	6.42005857390982
1.6479	6.16019742503193
1.648925	6.12170099183397
1.64995	6.50605904217023
1.650976	6.18833749353039
1.652001	5.91114104788576
1.653027	5.98923930074479
1.654052	5.97200858663231
1.655077	6.20589731113213
1.656103	6.36589846149284
1.657128	6.48355208994152
1.658154	6.33936851564633
1.659179	6.19003500058926
1.660204	6.24206600214104
1.66123	6.29921606580426
1.662255	6.25522961852136
1.66328	6.16461807788293
1.664306	6.36303904743111
1.665331	6.23930567718116
1.666357	6.09091311320692
1.667382	6.05236998541712
1.668407	6.18245830327751
1.669433	6.06161000939726
1.670458	6.22119562202837
1.671484	5.73729108142536
1.672509	5.86622448547113
1.673534	5.58522475637507
1.67456	5.72164339626693
1.675585	5.69876331701274
1.676611	5.63200319418227
1.677636	5.92927931080837
1.678661	5.65174086526488
1.679687	5.55376605593934
1.680712	5.78503320727427
1.681738	5.72093387552068
1.682763	5.75518798174201
1.683788	5.7734318392528
1.684814	5.95843125248584
1.685839	5.81422727450966
1.686864	5.56326401207717
1.68789	5.74696559493898
1.688915	5.55388678773677
1.689941	5.38909825849502
1.690966	5.55893743821497
1.691991	5.41244166427879
1.693017	5.49246121891155
1.694042	5.49531086958008
1.695068	4.9544612808813
1.696093	5.17303858774125
1.697118	5.22841173119572
1.698144	5.38556215692442
1.699169	4.99363615357837
1.700195	5.4369985416795
1.70122	5.17855847588236
1.702245	5.40658807163746
1.703271	5.25761516271564
1.704296	5.25201682423048
1.705321	5.35208384145727
1.706347	5.4086408278244
1.707372	5.11451873654498
1.708398	5.23454332709216
1.709423	5.09022968803658
1.710448	4.93081729187404
1.711474	4.77013490513266
1.712499	4.92472091748599
1.713525	4.6999491109178
1.71455	4.89695423706818
1.715575	4.60594336244466
1.716601	4.77876641052866
1.717626	4.77359842579382
1.718652	4.75380250949595
1.719677	4.64162603216761
1.720702	4.68111702270356
1.721728	4.60617601991066
1.722753	4.60525822952962
1.723778	4.58048663828255
1.724804	4.90850559400486
1.725829	4.70936526900187
1.726855	4.57478735633865
1.72788	4.47660721714837
1.728905	4.45435822915513
1.729931	4.69374244525208
1.730956	4.60349680992113
1.731982	4.54773618804514
1.733007	4.24495722941869
1.734032	4.61364309625105
1.735058	4.44813379184485
1.736083	4.47126431718457
1.737109	4.62116263849142
1.738134	4.64770723933941
1.739159	4.67004933445676
1.740185	4.4820364298843
1.74121	4.58409543895849
1.742236	4.4955079595802
1.743261	4.26843344213694
1.744286	4.24231411892142
1.745312	4.49960800097353
1.746337	3.93724400153334
1.747362	4.27104461302472
1.748388	4.24010678297611
1.749413	4.12735001847069
1.750439	4.03460517595179
1.751464	4.05907938952266
1.752489	3.93117742904909
1.753515	3.90353380262564
1.75454	3.91824850980703
1.755566	4.0223122045816
1.756591	4.02102928691731
1.757616	4.0367532577003
1.758642	3.79609682761781
1.759667	3.82081578789151
1.760693	3.909196951374
1.761718	3.84183895178821
1.762743	3.66818716143002
1.763769	3.76400883340369
1.764794	3.57558982773584
1.765819	3.75786722271519
1.766845	3.84341013072519
1.76787	3.74219236207146
1.768896	3.69886691549412
1.769921	3.68521688626396
1.770946	3.65867961217681
1.771972	3.58947730491293
1.772997	3.50954384314272
1.774023	3.51547625297967
1.775048	3.48425831052044
1.776073	3.46432400522391
1.777099	3.29504093797589
1.778124	3.4450695004763
1.77915	3.40955009731445
1.780175	3.42920151174807
1.7812	3.3298718926747
1.782226	3.17710802676034
1.783251	3.22203928494129
1.784277	2.97676439234685
1.785302	3.07706067765803
1.786327	3.07137543196155
1.787353	3.08191488812686
1.788378	3.17019181436092
1.789403	3.10205723631057
1.790429	2.82671780215476
1.791454	2.79716097879993
1.79248	2.836534787603
1.793505	2.78885447974441
1.79453	2.74966695973026
1.795556	2.74967415718827
1.796581	2.56282553599577
1.797607	2.58764867041026
1.798632	2.70207244221732
1.799657	2.5778860966436
1.800683	2.63475241107054
1.801708	2.47679468874774
1.802734	2.65853579216482
1.803759	2.4361639417076
1.804784	2.60578056444465
1.80581	2.44643908254957
1.806835	2.45810009875371
1.80786	2.43514013560642
1.808886	2.32033715158491
1.809911	2.385440996264
1.810937	2.36163178068322
1.811962	2.34925116521247
1.812987	2.36189912626707
1.814013	2.26171841879435
1.815038	2.25367253718037
1.816064	2.22260392644596
1.817089	2.15190858822495
1.818114	2.0866162285279
1.81914	2.04194663393635
1.820165	2.02879584897298
1.821191	2.03945183319884
1.822216	2.0565128185981
1.823241	2.00628921474471
1.824267	1.90573255069042
1.825292	1.92575437956773
1.826317	1.77421062583968
1.827343	1.79676641867013
1.828368	1.78618862071227
1.829394	1.78357264019787
1.830419	1.70798740605204
1.831444	1.74554376277938
1.83247	1.76592649026733
1.833495	1.71643944951315
1.834521	1.64839949846895
1.835546	1.62006449331471
1.836571	1.65284591958991
1.837597	1.58130901632535
1.838622	1.5652317388923
1.839648	1.71217853126565
1.840673	1.56261903808369
1.841698	1.62654624027939
1.842724	1.4708431209903
1.843749	1.45922673156359
1.844775	1.38875829332402
1.8458	1.40049862827557
1.846825	1.42137699262968
1.847851	1.36706512595037
1.848876	1.4064174138538
1.849901	1.38286288505678
1.850927	1.38470752653857
1.851952	1.38479451415762
1.852978	1.26783112976783
1.854003	1.27293414074855
1.855028	1.22520028679693
1.856054	1.33739428476403
1.857079	1.28401290088973
1.858105	1.151808534998
1.85913	1.12957011526204
1.860155	1.18842517326265
1.861181	1.11588930694848
1.862206	1.07217641012927
1.863232	1.04087029104834
1.864257	1.01453784931801
1.865282	0.966668837827645
1.866308	0.987926234347104
1.867333	0.957364295965924
1.868358	0.966596029914307
1.869384	0.910533625529052
1.870409	0.917101150581341
1.871435	0.8909237317123
1.87246	0.891361877973548
1.873485	0.888332690545271
1.874511	0.939338532646165
1.875536	0.893750018167725
1.876562	0.908935675881566
1.877587	0.780151773490223
1.878612	0.846546596169715
1.879638	0.736636051575981
1.880663	0.751641494701776
1.881689	0.7860132770693
1.882714	0.724861905039332
1.883739	0.712541684682615
1.884765	0.656115626762631
1.88579	0.740864494896989
1.886816	0.696661503630572
1.887841	0.676900873296009
1.888866	0.663003325391547
1.889892	0.672570223091165
1.890917	0.686801337692145
1.891942	0.655620205904707
1.892968	0.661176257059626
1.893993	0.668677134255285
1.895019	0.596051164378067
1.896044	0.532974198374405
1.897069	0.567973032362759
1.898095	0.537584706151365
1.89912	0.475966597666895
1.900146	0.467428205733201
1.901171	0.501688615184628
1.902196	0.453258488971459
1.903222	0.437501823618142
1.904247	0.438153429573596
1.905273	0.401359745034416
1.906298	0.440996459510164
1.907323	0.417231891650399
1.908349	0.426035724117133
1.909374	0.41149073118455
1.910399	0.434587646660427
1.911425	0.411370337205711
1.91245	0.439763662472344
1.913476	0.353412350892396
1.914501	0.356729251495374
1.915526	0.367320019270935
1.916552	0.351754601632857
1.917577	0.335849038744725
1.918603	0.325157940634391
1.919628	0.334815879275819
1.920653	0.272655686354274
1.921679	0.312066402692988
1.922704	0.25308497274502
1.92373	0.275948034239782
1.924755	0.28344977340319
1.92578	0.321091866989496
1.926806	0.292733524936594
1.927831	0.289435259002907
1.928856	0.271385840320124
1.929882	0.192989547880559
1.930907	0.221255669216349
1.931933	0.187824238093253
1.932958	0.170515661844066
1.933983	0.203369120359037
1.935009	0.154176020366823
1.936034	0.189627890480974
1.93706	0.18719539022703
1.938085	0.123199310175423
1.93911	0.18716686149423
1.940136	0.148048107362991
1.941161	0.214207951655885
1.942187	0.128369372593318
1.943212	0.11250862491776
1.944237	0.165674134621822
1.945263	0.0965979492984246
1.946288	0.0861374499071269
1.947314	0.103885854663481
1.948339	0.151284864076616
1.949364	0.137510618661157
1.95039	0.12928772385089
1.951415	0.0726530367727833
1.95244	0.0936034559972125
1.953466	0.073462543125107
1.954491	0.125441474179118
1.955517	0.0661913402441437
1.956542	0.0973367352795315
1.957567	0.0546285018004411
1.958593	0.110361795429832
1.959618	0.0847690933362396
1.960644	0.0472930837476063
1.961669	0.0713561409123069
1.962694	0.123462274700096
1.96372	0.0344150413795378
1.964745	0.0952451186050361
1.965771	0.0348754262044437
1.966796	0.0688274745613349
1.967821	0.0565852756819387
1.968847	0.0602162631612798
1.969872	0.0353639397822319
1.970897	0.0110680760761873
1.971923	0.0450280800345829
1.972948	0.0462856525852774
1.973974	0.060551329837798
1.974999	0.0376117750384546
1.976024	0.0287754216223916
1.97705	0.029498791156483
1.978075	0.0799308361642259
1.979101	0.0600799164411558
1.980126	0.0327708278094054
1.981151	0.0286436067845165
1.982177	0.0321660955189047
1.983202	0.0466115446662702
1.984228	0.0654769191174676
1.985253	0.025368973650144
1.986278	0.0413095598301229
1.987304	0.0410947114747737
1.988329	0.0172611243934792
1.989355	0.0153311234492437
1.99038	0.0492282891609306
1.991405	0.0336020507884296
1.992431	0.0167541592036844
1.993456	0.0246948844004927
1.994481	0.0257265193699561
1.995507	0.0156095642742263
1.996532	0.0410860388777137
1.997558	0.0272817879408095
1.998583	0.0226748871518294
1.999608	0.0395200190418097
2.000634	0.0399156442983512
2.001659	0.0256389305610745
2.002685	0.0485657525132814
2.00371	0.0212065423054986
2.004735	0.0091045239245725
2.005761	0.0581809790162129
2.006786	0.0443473531150169
2.007812	0.047613740245614
2.008837	0.0482875533450289
2.009862	0.00619749418021453
2.010888	0.045864675122617
2.011913	0.038621627734535
2.012938	0.0281662550786664
2.013964	0.053472148899946
2.014989	0.0479567813179026
2.016015	0.0552851870569859
2.01704	0.00563423431541944
2.018065	0.0144488858572037
2.019091	0.0411795783634906
2.020116	0.00367467430712492
2.021142	0.0568585364716275
2.022167	0.0321204417051634
2.023192	0.0106020893997525
2.024218	0.035548241832777
2.025243	0.0187003985761079
2.026269	0.018906673226459
2.027294	0.0274575605714824
2.028319	0.022998347066035
2.029345	0.0337968494964161
2.03037	0.014849459433721
2.031395	0.0304139630545215
2.032421	0.0462522949046596
2.033446	0.0442579232312102
2.034472	0.0443144021035922
2.035497	0.0589794608394566
2.036522	0.0252505754841077
2.037548	0.015446073735072
2.038573	0.0472812314656302
2.039599	0.0384203294679106
2.040624	0.0338103504905731
2.041649	0.0380197320585114
2.042675	0.0508766641245375
2.0437	0.0566114724752213
2.044726	0.0475295650880775
2.045751	0.0298894744548593
2.046776	0.0446211814949448
2.047802	0.0531779351877195
2.048827	0.0405009474561398
2.049853	0.0243960234954183
2.050878	0.0423363838753286
2.051903	0.0221051322506268
2.052929	0.040379256417
2.053954	0.0997561770503747
2.054979	0.0867722786158396
2.056005	0.0638408610690363
2.05703	0.0190274553074478
2.058056	0.0683609618812938
2.059081	0.047112077241961
2.060106	0.0635307474227923
2.061132	0.0249564312218915
2.062157	0.0774397742623208
2.063183	0.0554654407515392
2.064208	0.0716996475316364
2.065233	0.0890132354373501
2.066259	0.062297487824945
2.067284	0.060358371688048
2.06831	0.120855455714934
2.069335	0.0769942117214827
2.07036	0.0923955815730108
2.071386	0.0775324451207171
2.072411	0.0638575504846255
2.073436	0.0479120667174044
2.074462	0.0775482215492483
2.075487	0.0927506214102337
2.076513	0.116709107243776
2.077538	0.0447549745275763
2.078563	0.0971737031241092
2.079589	0.126225891080284
2.080614	0.103431695791312
2.08164	0.1010812459743
2.082665	0.0878032141566179
2.08369	0.086841382227544
2.084716	0.0817705301996587
2.085741	0.118234981209803
2.086767	0.114266932083225
2.087792	0.0998179035647438
2.088817	0.118018663198884
2.089843	0.127358249252604
2.090868	0.052985629370266
2.091894	0.151059953031366
2.092919	0.105725183521288
2.093944	0.0646479962562035
2.09497	0.108514964404614
2.095995	0.114445721081262
2.09702	0.135292117897155
2.098046	0.1325093971821
2.099071	0.121321176826717
2.100097	0.104297263857551
2.101122	0.0684067846895737
2.102147	0.114848873861107
2.103173	0.162882647709002
2.104198	0.1427402579237
2.105224	0.0994066023556911
2.106249	0.152210350592862
2.107274	0.124122616901322
2.1083	0.137337701901299
2.109325	0.0923455419366463
2.110351	0.113427297809224
2.111376	0.154660156414831
2.112401	0.159028918567788
2.113427	0.143834845669608
2.114452	0.1510309728897
2.115477	0.158115184836827
2.116503	0.136853921468427
2.117528	0.120547248732406
2.118554	0.20968539806245
2.119579	0.162620990027641
2.120604	0.218318582705543
2.12163	0.120217492415549
2.122655	0.157853901282244
2.123681	0.0915131056006002
2.124706	0.148775426735657
2.125731	0.152259229453825
2.126757	0.128300861186563
2.127782	0.121327401160074
2.128808	0.181803040459153
2.129833	0.105463240223423
2.130858	0.176998636452363
2.131884	0.131057212206288
2.132909	0.146131564969695
2.133934	0.130386638713244
2.13496	0.151545547974899
2.135985	0.138945846627814
2.137011	0.116082322466035
2.138036	0.121760164789746
2.139061	0.166206804866047
2.140087	0.139841648256813
2.141112	0.176979779609882
2.142138	0.176368435670899
2.143163	0.173554018052738
2.144188	0.171505949135091
2.145214	0.210781612708438
2.146239	0.171915014099004
2.147265	0.136011516480366
2.14829	0.163164642017118
2.149315	0.156760179823093
2.150341	0.152855456329861
2.151366	0.127110414857581
2.152392	0.143916000060105
2.153417	0.143417962567645
2.154442	0.176101418214257
2.155468	0.143358967788691
2.156493	0.101074615044849
2.157518	0.149456432020178
2.158544	0.217978860946066
2.159569	0.155122040651772
2.160595	0.191662333964414
2.16162	0.179778497565236
2.162645	0.148502710682053
2.163671	0.17953342481034
2.164696	0.189666392382784
2.165722	0.193394950369994
2.166747	0.15498576913775
2.167772	0.0976255251066734
2.168798	0.159431141070336
2.169823	0.148451437756049
2.170849	0.129174240276622
2.171874	0.215039767566965
2.172899	0.197901443235263
2.173925	0.181328836583494
2.17495	0.193337594701482
2.175975	0.109701514416592
2.177001	0.165980953502051
2.178026	0.166779541784419
2.179052	0.153867198356101
2.180077	0.168943847637527
2.181102	0.150820346760769
2.182128	0.156483439368768
2.183153	0.0992268307427346
2.184179	0.191703483318848
2.185204	0.152557817734335
2.186229	0.203528518152641
2.187255	0.133527655839727
2.18828	0.168855776544993
2.189306	0.122253186987018
2.190331	0.187344772104508
2.191356	0.150461472594515
2.192382	0.130065391424985
2.193407	0.112769860331578
2.194433	0.103151032541892
2.195458	0.110059558563332
2.196483	0.0950152016526598
2.197509	0.159486312483484
2.198534	0.117040132794259
2.199559	0.158422024962062
2.200585	0.199927140239695
2.20161	0.168147491861699
2.202636	0.112829173442248
2.203661	0.120269225915096
2.204686	0.152428442456236
2.205712	0.172553572069952
2.206737	0.168593077707985
2.207763	0.161565252136683
2.208788	0.145311481055808
2.209813	0.170697637593912
2.210839	0.156087480649226
2.211864	0.118359244775673
2.21289	0.163223600554365
2.213915	0.160365163872906
2.21494	0.107030278579243
2.215966	0.107210207988059
2.216991	0.151140109856021
2.218016	0.160268239152941
2.219042	0.141402502191372
2.220067	0.0678575918290305
2.221093	0.0787635836415059
2.222118	0.116809664751544
2.223143	0.102170555755773
2.224169	0.117940967535511
2.225194	0.0765714328815257
2.22622	0.111864060108466
2.227245	0.0954511719409552
2.22827	0.115908478527959
2.229296	0.118209285924122
2.230321	0.0672493784691532
2.231347	0.176954774071008
2.232372	0.0686571778223967
2.233397	0.113258301455606
2.234423	0.179233477445691
2.235448	0.0988956073097714
2.236473	0.0881105071097483
2.237499	0.0937285739425289
2.238524	0.118767376725187
2.23955	0.1004486330616
2.240575	0.12069744199962
2.2416	0.110466181040967
2.242626	0.11046150866354
2.243651	0.096081690470841
2.244677	0.114882480729847
2.245702	0.107700636480468
2.246727	0.0941069950804748
2.247753	0.0752749209535992
2.248778	0.0655559989161755
2.249804	0.0887382340023423
2.250829	0.111808071136658
2.251854	0.0863064396714324
2.25288	0.115662463517297
2.253905	0.116381197830604
2.254931	0.0600661882458409
2.255956	0.0954512483605584
2.256981	0.125921926224957
2.258007	0.0698519540056404
2.259032	0.0603521415331186
2.260057	0.125954304998208
2.261083	0.0920604834561333
2.262108	0.122921620007834
2.263134	0.087680719704565
2.264159	0.0925085911329688
2.265184	0.0645831566341891
2.26621	0.0664526885252433
2.267235	0.0793519846679622
2.268261	0.0295545447358602
2.269286	0.0350262894331586
2.270311	0.038866096364006
2.271337	0.0718054459139208
2.272362	0.0599354314036864
2.273388	0.0861866688737661
2.274413	0.0808865072296461
2.275438	0.0462580602887918
2.276464	0.112205948899802
2.277489	0.049604948336924
2.278514	0.085199692827674
2.27954	0.0417702754202196
2.280565	0.0206866620246585
2.281591	0.0474070671969377
2.282616	0.0460638664967727
2.283641	0.0961092751261651
2.284667	0.0545707301218538
2.285692	0.0419735448961462
2.286718	0.0582884481456918
2.287743	0.0609698706370261
2.288768	0.0267791326224824
2.289794	0.0344628064340912
2.290819	0.0635185280886585
2.291845	0.00603993364434784
2.29287	0.0328449932707468
2.293895	0.0740619926911455
2.294921	0.13762657169715
2.295946	0.0437190974060181
2.296972	0.0333946736818149
2.297997	0.0407569865876392
2.299022	0.0316771972063597
2.300048	0.0902593185713924
2.301073	0.0784358653632444
2.302098	0.026218345514941
2.303124	0.0510261305505501
2.304149	0.0549102040077671
2.305175	0.10970044770359
2.3062	0.0302471947987134
2.307225	0.0668396467712797
2.308251	0.0528749915951814
2.309276	0.0269193619766178
2.310302	0.0465031581799086
2.311327	0.0390182181959187
2.312352	0.0359714127648234
2.313378	0.0296364187519916
2.314403	0.0210360113446092
2.315429	0.0548153749780881
2.316454	0.0689099968917254
2.317479	0.0315102881416499
2.318505	0.0569195547028044
2.31953	0.0297169011093435
2.320555	0.0134685840975017
2.321581	0.0372559581631565
2.322606	0.0401608131708572
2.323632	0.0439282146727101
2.324657	0.0551681850342061
2.325682	0.0139221545100606
2.326708	0.0142237737148673
2.327733	0.0117224779542203
2.328759	0.0367678812965936
2.329784	0.0334999619804456
2.330809	0.0371927574555813
2.331835	0.0264341285822041
2.33286	0.0249237327358885
2.333886	0.0264336971400446
2.334911	0.0234086009047124
2.335936	0.041724507052586
2.336962	0.0264495298299705
2.337987	0.0399828372173224
2.339012	0.0165455386090153
2.340038	0.0412593417318527
2.341063	0.075621763250081
2.342089	0.0238734852961319
2.343114	0.0320588760660882
2.344139	0.0495460600198088
2.345165	0.0178944428410097
2.34619	0.0082808731648005
2.347216	0.0166081667685058
2.348241	0.028853010998109
2.349266	0.0298060869186581
2.350292	0.0231063869101359
2.351317	0.0342676145529695
2.352343	0.00787682269450367
2.353368	0.0335353983487449
2.354393	0.0241505557399452
2.355419	0.0248391436612453
2.356444	0.0229526964845312
2.35747	0.0237455951808355
2.358495	0.0345861824335868
2.35952	0.048762286592096
2.360546	0.0149197894164227
2.361571	0.0581690779891997
2.362596	0.029732370548969
2.363622	0.010192509020883
2.364647	0.00875342786475893
2.365673	0.0356822218548705
2.366698	0.00994744824914837
2.367723	0.0166952810729763
2.368749	0.0608070146201007
2.369774	0.0565505268425293
2.3708	0.00982725861523277
2.371825	0.0448176366551651
2.37285	0.0210286779893602
2.373876	0.0207628240991058
2.374901	0.079667254698819
2.375927	0.0181495777123569
2.376952	0.0507700264048888
2.377977	0.0511768775213807
2.379003	0.0434228873527544
2.380028	0.0329490974371743
2.381053	0.042214893291778
2.382079	0.0300743181073762
2.383104	0.0456773851993251
2.38413	0.0551075563810354
2.385155	0.0481331023652642
2.38618	0.0242501456789399
2.387206	0.0363831539562282
2.388231	0.0294629268174584
2.389257	0.0504322188097034
2.390282	0.0145848523371104
2.391307	0.00842567921843373
2.392333	0.0156973499481844
2.393358	0.0247961868368606
2.394384	0.0743920614689128
2.395409	0.00636686147107545
2.396434	0.0439527679605381
2.39746	0.0282099481093408
2.398485	0.0133475537251384
2.399511	0.0205992955763758
2.400536	0.0415700165056528
2.401561	0.021796451999267
2.402587	0.00976656522412834
2.403612	0.049184905022184
2.404637	0.051238234124026
2.405663	0.00217460286054741
2.406688	0.0384548306742339
2.407714	0.0305155751439113
2.408739	0.00972246787102709
2.409764	0.0298852840582485
2.41079	0.0228276102748466
2.411815	0.0129324343896399
2.412841	0.0550897275305451
2.413866	0.0257413977056356
2.414891	0.0014650405576784
2.415917	0.0418900989285328
2.416942	0.013543298382043
2.417968	0.0395599845603322
2.418993	0.00557752267407906
2.420018	0.0240231788394167
2.421044	0.0480489123041282
2.422069	0.0309371866990447
2.423094	0.0503252900052856
2.42412	0.038723580195124
2.425145	0.0210880977062229
2.426171	0.026185251387554
2.427196	0.0346464470721025
2.428221	0.0334643432037774
2.429247	0.0153318111462541
2.430272	0.0155760030413357
2.431298	0.0516338758287628
2.432323	0.05449422687042
2.433348	0.0642063497719229
2.434374	0.0673919647226478
2.435399	0.0660358821975401
2.436425	0.0208993247924526
2.43745	0.0298349398060395
2.438475	0.0158932023634484
2.439501	0.0359383469421647
2.440526	0.0465553232705219
2.441551	0.0214530859406776
2.442577	0.00560183361332421
2.443602	0.0275323823502889
2.444628	0.0268119061474488
2.445653	0.0820340405169626
2.446678	0.0293046540965509
2.447704	0.0229640699285231
2.448729	0.0520713128333118
2.449755	0.021593874518979
2.45078	0.017053866460503
[truncated: 48 more rows]
