# Supplementary material for: Nanoscale magnonic Fabry-Pérot resonator for low-loss spin-wave manipulation
Source: Nat Commun. 2021 Apr 16;12:2293. doi: 10.1038/s41467-021-22520-6 (PMC8052321; doi:10.1038/s41467-021-22520-6)
Supplement: Supplementary file 4 — Source Data [file 41467_2021_22520_MOESM4_ESM.zip › Source data/FigS2/FigS2b_lower panel_YIG-CoFeB.txt]

0.4809766	0.217361079821066
0.4819531	0.164055630986242
0.4829297	0.109951457503836
0.4839062	0.12684724504948
0.4848828	0.0937218712491236
0.4858594	0.185103597806154
0.4868359	0.0925243899512782
0.4878125	0.157266182374614
0.4887891	0.0595790881094737
0.4897656	0.342495531407652
0.4907422	0.248525720256102
0.4917187	0.373923807196242
0.4926953	0.104024262954534
0.4936719	0.103080176751827
0.4946484	0.265298345199381
0.495625	0.098114928730204
0.4966016	0.101894924412825
0.4975781	0.193169760695166
0.4985547	0.121240052660316
0.4995312	0.123273530429141
0.5005078	0.171336248564568
0.5014844	0.289797375015393
0.5024609	0.0806420369702076
0.5034375	0.176698381361234
0.5044141	0.129206518282695
0.5053906	0.0406431221968827
0.5063672	0.366043594283327
0.5073437	0.126541964545601
0.5083203	0.0989431495566671
0.5092969	0.0519360235659374
0.5102734	0.172669191490465
0.51125	0.195357991111335
0.5122265	0.0959523438405722
0.5132031	0.130655664689841
0.5141797	0.108841626826685
0.5151562	0.21814739373497
0.5161328	0.106591231558736
0.5171094	0.0641294504309596
0.5180859	0.128540380685297
0.5190625	0.102115789109002
0.520039	0.269487917413935
0.5210156	0.0956098564355059
0.5219922	0.255947629613267
0.5229687	0.180751611172515
0.5239453	0.0198330039695478
0.5249219	0.182763206958512
0.5258984	0.0934783309400601
0.526875	0.140716161594285
0.5278515	0.0945027743390955
0.5288281	0.114808507807127
0.5298047	0.152625537745856
0.5307812	0.0262280648126106
0.5317578	0.209107185074928
0.5327343	0.116463999405058
0.5337109	0.095186651321295
0.5346875	0.146108640039242
0.535664	0.107305789316305
0.5366406	0.0850821645158003
0.5376172	0.0178128239087378
0.5385937	0.112910655193737
0.5395703	0.0671637855891291
0.5405468	0.221040080273326
0.5415234	0.159202454000164
0.5425	0.0199514095847561
0.5434765	0.223987207295819
0.5444531	0.173998472636726
0.5454297	0.0354111645262592
0.5464062	0.170165372247122
0.5473828	0.142876639807998
0.5483593	0.182440193720847
0.5493359	0.0321165966358953
0.5503125	0.119952605660186
0.551289	0.152809102127884
0.5522656	0.217026944693198
0.5532422	0.0239636804645864
0.5542187	0.0800775531633491
0.5551953	0.132268002878618
0.5561718	0.0764513596823948
0.5571484	0.102898295997166
0.558125	0.0592235521555825
0.5591015	0.114213572723632
0.5600781	0.046085371698552
0.5610546	0.0838064427781182
0.5620312	0.0308701259165637
0.5630078	0.0709335483398773
0.5639843	0.140242110798025
0.5649609	0.143747000624339
0.5659375	0.126016224764244
0.566914	0.0984612366778774
0.5678906	0.137325948815358
0.5688671	0.103864422174171
0.5698437	0.183925588893127
0.5708203	0.0875986255561153
0.5717968	0.0756604806397085
0.5727734	0.0453851708938275
0.57375	0.124802741611723
0.5747265	0.210735852005681
0.5757031	0.0641737341436089
0.5766796	0.0819300256115583
0.5776562	0.134241680809078
0.5786328	0.0831365046209937
0.5796093	0.0605898911882386
0.5805859	0.0469176155324586
0.5815624	0.0551417352489936
0.582539	0.132649902818131
0.5835156	0.0757261523294628
0.5844921	0.0799256207920965
0.5854687	0.177402793728696
0.5864453	0.190936547887197
0.5874218	0.125361341529652
0.5883984	0.0883577946280265
0.5893749	0.095835862253148
0.5903515	0.0721533834207503
0.5913281	0.0983272426058313
0.5923046	0.0776585992562124
0.5932812	0.175641574635079
0.5942578	0.160018327821935
0.5952343	0.213404286108339
0.5962109	0.308388238539124
0.5971874	0.184759198316332
0.598164	0.00472623489540776
0.5991406	0.0594266560859998
0.6001171	0.283594324327868
0.6010937	0.0315479659367817
0.6020703	0.124703896258351
0.6030468	0.125523493193076
0.6040234	0.106565716255045
0.6049999	0.101053415282585
0.6059765	0.0534956031557887
0.6069531	0.119461931402891
0.6079296	0.0862896205569465
0.6089062	0.147516110522084
0.6098827	0.0537258975582512
0.6108593	0.0879234182182767
0.6118359	0.060190054371067
0.6128124	0.0662572806506583
0.613789	0.0406660130425224
0.6147656	0.187445659084467
0.6157421	0.209946676609838
0.6167187	0.178178399529937
0.6176952	0.161488586207984
0.6186718	0.155520554193586
0.6196484	0.0877630506399344
0.6206249	0.0680295052475417
0.6216015	0.0624381106468958
0.6225781	0.0791864120264866
0.6235546	0.0341563911583323
0.6245312	0.0535455440850773
0.6255077	0.133317845483445
0.6264843	0.10199764561494
0.6274609	0.0198336845648911
0.6284374	0.127305694868104
0.629414	0.182583065328811
0.6303905	0.0194664498516242
0.6313671	0.0836081082209955
0.6323437	0.0659025881487556
0.6333202	0.107381984162845
0.6342968	0.0783759624912875
0.6352734	0.0692231816792215
0.6362499	0.20484100523928
0.6372265	0.0467540666649533
0.638203	0.1012126167108
0.6391796	0.135581587001516
0.6401562	0.106685991826669
0.6411327	0.0893401951578487
0.6421093	0.107204141489524
0.6430859	0.0798286936212243
0.6440624	0.195092559631602
0.645039	0.122048300057086
0.6460155	0.0874692562504115
0.6469921	0.199399826108891
0.6479687	0.118371808828503
0.6489452	0.134775237455539
0.6499218	0.15369604475838
0.6508984	0.0639832808472166
0.6518749	0.114886567239567
0.6528515	0.0530189242798773
0.653828	0.217889093265106
0.6548046	0.0989446760948688
0.6557812	0.141597170821807
0.6567577	0.136269538424023
0.6577343	0.058993520595701
0.6587108	0.0895520740158901
0.6596874	0.106113120281871
0.660664	0.184760118515974
0.6616405	0.15129038266946
0.6626171	0.0867803917772082
0.6635937	0.116616435405656
0.6645702	0.178934847963498
0.6655468	0.0906117756608941
0.6665233	0.0380271654821708
0.6674999	0.0454866779600011
0.6684765	0.0416610389154303
0.669453	0.0331377976066353
0.6704296	0.0441381666881714
0.6714062	0.0672943973375061
0.6723827	0.0873066024008637
0.6733593	0.036856073407269
0.6743358	0.132426288706743
0.6753124	0.119797299958565
0.676289	0.0373051960398468
0.6772655	0.211078965729724
0.6782421	0.19489835611531
0.6792186	0.0586753718753559
0.6801952	0.134778871176552
0.6811718	0.129969292369424
0.6821483	0.119442754179406
0.6831249	0.114429487388581
0.6841015	0.101144352103712
0.685078	0.011493307528545
0.6860546	0.0938813992893038
0.6870311	0.119464773704057
0.6880077	0.0881705890986813
0.6889843	0.0601439211034764
0.6899608	0.0690335839065856
0.6909374	0.142735983496261
0.691914	0.0512760081717051
0.6928905	0.0886125599980104
0.6938671	0.0533770426272138
0.6948436	0.091460693225613
0.6958202	0.0979090185928641
0.6967968	0.106844569022412
0.6977733	0.0791155167520974
0.6987499	0.106542712765543
0.6997265	0.0568505733848956
0.700703	0.108461101310257
0.7016796	0.191012763070084
0.7026561	0.0697660902302785
0.7036327	0.0621119044060589
0.7046093	0.0172084134113232
0.7055858	0.0969005807059282
0.7065624	0.128906068556488
0.7075389	0.00987269407692981
0.7085155	0.0759842267724835
0.7094921	0.124680920588652
0.7104686	0.0085138008105032
0.7114452	0.0428319083926032
0.7124218	0.0559285829424007
0.7133983	0.0506053157021719
0.7143749	0.0770509352229793
0.7153514	0.130740222536719
0.716328	0.073700744349889
0.7173046	0.0982908923925289
0.7182811	0.028787922951394
0.7192577	0.0367648953255901
0.7202343	0.0808582545651401
0.7212108	0.108495551197317
0.7221874	0.0155492580331699
0.7231639	0.034098140904391
0.7241405	0.11534877953974
0.7251171	0.0801912317034088
0.7260936	0.0697330281946833
0.7270702	0.0711530806837803
0.7280467	0.0348742832427249
0.7290233	0.0808904757406075
0.7299999	0.158573136024724
0.7309764	0.0910716103163269
0.731953	0.0516765888830987
0.7329296	0.0291556536880945
0.7339061	0.123391181676081
0.7348827	0.147237952321224
0.7358592	0.0515118246175313
0.7368358	0.0269922188583234
0.7378124	0.0616918755518334
0.7387889	0.0662336288748042
0.7397655	0.0418798082107321
0.7407421	0.108369479988191
0.7417186	0.0590641426692418
0.7426952	0.160489852465642
0.7436717	0.129380237334117
0.7446483	0.0798975415083424
0.7456249	0.0322231275345813
0.7466014	0.148376298604446
0.747578	0.104007471953
0.7485546	0.11037664939921
0.7495311	0.0644348511857675
0.7505077	0.0891403847365003
0.7514842	0.124435135363771
0.7524608	0.080051332194063
0.7534374	0.0166924713767525
0.7544139	0.11938724239767
0.7553905	0.0485483925256275
0.756367	0.0504218104389904
0.7573436	0.0718597154419867
0.7583202	0.0363274681428213
0.7592967	0.0440657940410121
0.7602733	0.141878198330806
0.7612499	0.0674663072650556
0.7622264	0.0168115461364206
0.763203	0.0659415037554265
0.7641795	0.120978690623428
0.7651561	0.0556411678179619
0.7661327	0.0362626755933673
0.7671092	0.030593614737386
0.7680858	0.034888185324234
0.7690624	0.148910286714038
0.7700389	0.144514971054533
0.7710155	0.0756429689633359
0.771992	0.0894105917083592
0.7729686	0.0146071941742155
0.7739452	0.0725523457843577
0.7749217	0.147206221331623
0.7758983	0.090344413063889
0.7768748	0.143486333041311
0.7778514	0.0683083108008835
0.778828	0.126584195381076
0.7798045	0.0645742545874035
0.7807811	0.0272090363719464
0.7817577	0.100029346818674
0.7827342	0.109686345598306
0.7837108	0.121582699011251
0.7846873	0.035633896893611
0.7856639	0.162397025864703
0.7866405	0.0799106686146456
0.787617	0.0517484306520314
0.7885936	0.125392453667619
0.7895702	0.140304107002726
0.7905467	0.153852443638172
0.7915233	0.0478031487960668
0.7924998	0.0253764429988411
0.7934764	0.0853089225295836
0.794453	0.101967410478492
0.7954295	0.054421138866378
0.7964061	0.120443021413462
0.7973827	0.088102532443385
0.7983592	0.0608088263338021
0.7993358	0.169820349788727
0.8003123	0.0928482882023783
0.8012889	0.0903762854238505
0.8022655	0.109216108837071
0.803242	0.0893714512434038
0.8042186	0.169146260830094
0.8051951	0.0893193091798123
0.8061717	0.0532227351289512
0.8071483	0.14028463625156
0.8081248	0.0752362619034758
0.8091014	0.0764171415155742
0.810078	0.0245251343748592
0.8110545	0.0353446389111857
0.8120311	0.0406241361444757
0.8130076	0.0247037205222574
0.8139842	0.0713670888275969
0.8149608	0.131588643634823
0.8159373	0.0343484202039087
0.8169139	0.0504536191006849
0.8178905	0.0570240600038124
0.818867	0.0307289723736418
0.8198436	0.0868714358721818
0.8208201	0.0443456255699037
0.8217967	0.125863600823272
0.8227733	0.0976445835571666
0.8237498	0.0462656959851303
0.8247264	0.105270333376824
0.8257029	0.0198524693839011
0.8266795	0.0916523652892941
0.8276561	0.0964968425398277
0.8286326	0.0983266106200117
0.8296092	0.110197983311424
0.8305858	0.0386401801729055
0.8315623	0.0759239623138367
0.8325389	0.0368105632731978
0.8335154	0.0794660675632216
0.834492	0.153855353713839
0.8354686	0.0309695013260672
0.8364451	0.0784528058873473
0.8374217	0.0393849643221382
0.8383983	0.0834669075294065
0.8393748	0.0899932630117527
0.8403514	0.0853296533789796
0.8413279	0.0546131693036808
0.8423045	0.0599990339612106
0.8432811	0.1160645599513
0.8442576	0.0958111879422294
0.8452342	0.134231098744911
0.8462108	0.0191672667789389
0.8471873	0.0567766799053573
0.8481639	0.0512400865117634
0.8491404	0.0235059283951556
0.850117	0.129847587870386
0.8510936	0.0753138494328952
0.8520701	0.0110986903101233
0.8530467	0.077557134446887
0.8540232	0.123326947422863
0.8549998	0.0301779113060695
0.8559764	0.0549415051435124
0.8569529	0.0410575815389083
0.8579295	0.0335560937888858
0.8589061	0.179127174618698
0.8598826	0.0543305406846223
0.8608592	0.0753662392266988
0.8618357	0.0995816032980315
0.8628123	0.0802186795383631
0.8637889	0.0481023481804579
0.8647654	0.0642979204096252
0.865742	0.0593588583660496
0.8667186	0.1809033018477
0.8676951	0.0610932571432928
0.8686717	0.116744195782506
0.8696482	0.0591328037399885
0.8706248	0.045557914277887
0.8716014	0.0697480904700967
0.8725779	0.0497199303556159
0.8735545	0.127801158048863
0.874531	0.0260122434544966
0.8755076	0.00519444933012179
0.8764842	0.0401454817269654
0.8774607	0.124124950849339
0.8784373	0.206719774354227
0.8794139	0.0881361137982819
0.8803904	0.0483280434687542
0.881367	0.00884830388355265
0.8823435	0.0586692432640826
0.8833201	0.0629116921421766
0.8842967	0.0580489043812999
0.8852732	0.0362661417067656
0.8862498	0.0470069372139741
0.8872264	0.0207733880844315
0.8882029	0.00903778787381359
0.8891795	0.0137420186044682
0.890156	0.0293004554447009
0.8911326	0.0453271986671413
0.8921092	0.0449638002968469
0.8930857	0.0569408787403786
0.8940623	0.0497048379101471
0.8950389	0.122242438359947
0.8960154	0.0240756118039501
0.896992	0.103417950863557
0.8979685	0.0468523478856076
0.8989451	0.0835314451066782
0.8999217	0.0134445180129401
0.9008982	0.0330819399350099
0.9018748	0.111507118077637
0.9028513	0.0672637765943611
0.9038279	0.196426022125201
0.9048045	0.0372504052729631
0.905781	0.0555136223095816
0.9067576	0.0771885178009197
0.9077342	0.065680846273352
0.9087107	0.0213562511009762
0.9096873	0.0328122789238861
0.9106638	0.0652263831951527
0.9116404	0.0289185986882093
0.912617	0.0595061439044792
0.9135935	0.133516195231806
0.9145701	0.115691047728545
0.9155467	0.0979168414606971
0.9165232	0.0882933137163036
0.9174998	0.0724516331917045
0.9184763	0.053200412937466
0.9194529	0.0973079022740564
0.9204295	0.0519611541723555
0.921406	0.0761557459238087
0.9223826	0.12009524813202
0.9233591	0.0903751459449132
0.9243357	0.0397946063183907
0.9253123	0.036674969148242
0.9262888	0.165664505713863
0.9272654	0.034893866879307
0.928242	0.0482735887296083
0.9292185	0.0747546027835076
0.9301951	0.0677626213596382
0.9311716	0.0418762215128968
0.9321482	0.221271459481177
0.9331248	0.0608654022697592
0.9341013	0.0694565244323008
0.9350779	0.0723018959676086
0.9360545	0.0587062634021354
0.937031	0.0845367030766643
0.9380076	0.151130318104714
0.9389841	0.0453493031358307
0.9399607	0.0841949050522613
0.9409373	0.096712202215905
0.9419138	0.143779723659113
0.9428904	0.0555775784010288
0.943867	0.0752220821199846
0.9448435	0.0232547492341419
0.9458201	0.0491034945864192
0.9467966	0.0242299860177906
0.9477732	0.0714740796217762
0.9487498	0.00334857272686643
0.9497263	0.0653897526513416
0.9507029	0.0215474014010123
0.9516794	0.0172037813572167
0.952656	0.0702349265131309
0.9536326	0.0687343985907609
0.9546091	0.0815968049149922
0.9555857	0.148679638858453
0.9565623	0.0720516002234954
0.9575388	0.0682945276401155
0.9585154	0.0895055491499857
0.9594919	0.0278198872774424
0.9604685	0.101282916017029
0.9614451	0.0231191902518752
0.9624216	0.0785723139413127
0.9633982	0.0372133001489051
0.9643748	0.151193718052995
0.9653513	0.133872285800103
0.9663279	0.0264676859732214
0.9673044	0.0656667122590992
0.968281	0.0306790152108245
0.9692576	0.0942086853522694
0.9702341	0.077023773768719
0.9712107	0.0786832451727876
0.9721872	0.0633603174887508
0.9731638	0.06444186983642
0.9741404	0.0390249564792275
0.9751169	0.068785301771574
0.9760935	0.0561680857561774
0.9770701	0.0435518326141782
0.9780466	0.0522716421879028
0.9790232	0.0431573894579237
0.9799997	0.0795178072917614
0.980976	0.0278272066290025
0.981953	0.0710076394148799
0.982929	0.143010281261567
0.983906	0.093801160887438
0.984883	0.0814226636452849
0.985859	0.058697069164767
0.986836	0.0687670681905409
0.987812	0.029475133264415
0.988789	0.0593840931473268
0.989765	0.0924188726361715
0.990742	0.0580885951125356
0.991718	0.0529342830378669
0.992695	0.0733244969658808
0.993672	0.0350575853889069
0.994648	0.0538097494214589
0.995625	0.0557527501812442
0.996601	0.0484074617262442
0.997578	0.0759281582781526
0.998554	0.0814454242837362
0.999531	0.0853721957922426
1.000508	0.0137361442843105
1.001484	0.0602853230345737
1.002461	0.0646838372783464
1.003437	0.0585703811579123
1.004414	0.0684231523759685
1.00539	0.0032566488282354
1.006367	0.125310861263292
1.007343	0.0408867375605403
1.00832	0.0303678745661103
1.009297	0.0464560279302073
1.010273	0.0343456564546593
1.01125	0.0766986755575434
1.012226	0.0216930559073635
1.013203	0.107532251146428
1.014179	0.0184236607845157
1.015156	0.0445289494304323
1.016133	0.0545332539469066
1.017109	0.0473913241884766
1.018086	0.0251771095825113
1.019062	0.0422091436644929
1.020039	0.0643856515938054
1.021015	0.0652063301008982
1.021992	0.0290269057274057
1.022968	0.0549350002342596
1.023945	0.0617716627085966
1.024922	0.0451725563709367
1.025898	0.0723236827464372
1.026875	0.0828229945882495
1.027851	0.0263378707551263
1.028828	0.0204495543215641
1.029804	0.00146058382782142
1.030781	0.0926571144158747
1.031758	0.0377972758151222
1.032734	0.0309598143226425
1.033711	0.0307821741091192
1.034687	0.0946121097743799
1.035664	0.0801924423377478
1.03664	0.0654575623303912
1.037617	0.0209701107572182
1.038593	0.0228629907889603
1.03957	0.00191700697081936
1.040547	0.0703560023517539
1.041523	0.0209318449360784
1.0425	0.068444483098512
1.043476	0.0314459076188572
1.044453	0.0183791035201759
1.045429	0.0717279592725793
1.046406	0.0902483567999606
1.047383	0.0409011507749428
1.048359	0.0572287263419771
1.049336	0.029071173636116
1.050312	0.082121738307394
1.051289	0.0396811805554884
1.052265	0.0180472303724803
1.053242	0.0327587424370049
1.054218	0.1187159138009
1.055195	0.131369877568552
1.056172	0.0489038123540241
1.057148	0.044226100600781
1.058125	0.0722358458100942
1.059101	0.049341409948295
1.060078	0.0458198944467193
1.061054	0.0431890398500398
1.062031	0.0756621804611822
1.063008	0.0507993838509455
1.063984	0.0850151521470879
1.064961	0.0133033970695446
1.065937	0.0792590129361349
1.066914	0.129457763809899
1.06789	0.071926689203099
1.068867	0.0546933081632882
1.069843	0.00312785300246063
1.07082	0.0167326807384749
1.071797	0.0156773756687802
1.072773	0.00675398639110814
1.07375	0.0463279789373387
1.074726	0.129124173666158
1.075703	0.0633097823205617
1.076679	0.010173922758006
1.077656	0.0678385166271345
1.078633	0.0367960383340272
1.079609	0.076310478207127
1.080586	0.0690459755783652
1.081562	0.0899718202893956
1.082539	0.0319894717390972
1.083515	0.0972237078512669
1.084492	0.0337666733624782
1.085468	0.0151472698552603
1.086445	0.107813224705239
1.087422	0.0851798108210537
1.088398	0.020773114599513
1.089375	0.050537509402527
1.090351	0.0119669999995187
1.091328	0.0495758047091129
1.092304	0.0182647872596194
1.093281	0.0343092246009787
1.094257	0.0484364633411782
1.095234	0.0510811220838785
1.096211	0.081239525114558
1.097187	0.116392340006248
1.098164	0.0678299721276384
1.09914	0.0279021147271045
1.100117	0.0213328921022959
1.101093	0.0394691068819615
1.10207	0.0415314055492479
1.103047	0.0706382194257386
1.104023	0.0809959405554778
1.105	0.0544679775853758
1.105976	0.0901043906465257
1.106953	0.0140714018240409
1.107929	0.037006986086858
1.108906	0.0450411629352751
1.109882	0.11722052863342
1.110859	0.0725353781094605
1.111836	0.0776152018202188
1.112812	0.078130258354034
1.113789	0.0641716532518409
1.114765	0.0127130234624892
1.115742	0.0256492725261611
1.116718	0.0652853766912997
1.117695	0.0224740214040091
1.118672	0.0869289643085071
1.119648	0.0701437030283432
1.120625	0.0504957344341005
1.121601	0.0525072071546183
1.122578	0.0850246421674123
1.123554	0.0671468481929487
1.124531	0.071300654182865
1.125507	0.15873699939408
1.126484	0.0341460156798301
1.127461	0.0498348330640778
1.128437	0.0421007194724948
1.129414	0.0263223951764595
1.13039	0.0329300287753594
1.131367	0.0768943054479101
1.132343	0.0160301080352512
1.13332	0.0536947685753138
1.134297	0.0389692242150982
1.135273	0.0382045270810037
1.13625	0.0891089646448627
1.137226	0.0224336928507546
1.138203	0.0483896625177341
1.139179	0.0404247699666445
1.140156	0.0363108438271834
1.141132	0.0340891668682501
1.142109	0.0162985877773413
1.143086	0.0504164185045001
1.144062	0.0504708842563156
1.145039	0.0241356757040038
1.146015	0.0490716366260776
1.146992	0.018552650614776
1.147968	0.107475901068642
1.148945	0.0367130381589552
1.149922	0.0567672415123106
1.150898	0.0410702011005571
1.151875	0.0421432271202218
1.152851	0.054688877701156
1.153828	0.0117969074810145
1.154804	0.0223307489301411
1.155781	0.0560819794197254
1.156757	0.0432233731597917
1.157734	0.0423834570119194
1.158711	0.0454163623615597
1.159687	0.0697849618928527
1.160664	0.0968821221777001
1.16164	0.0132776716390468
1.162617	0.105540026853744
1.163593	0.0496670194466358
1.16457	0.0711751065525932
1.165547	0.0803684723820206
1.166523	0.0515488027691323
1.1675	0.117887606639314
1.168476	0.0520852378617857
1.169453	0.0429082405342797
1.170429	0.0244084303778015
1.171406	0.0311446089872453
1.172382	0.0245971095070015
1.173359	0.0583789673290544
1.174336	0.0251465387574374
1.175312	0.0161189412679679
1.176289	0.0452069886182435
1.177265	0.0297652573831993
1.178242	0.0402576629829127
1.179218	0.043537782976798
1.180195	0.0994015805212357
1.181172	0.0257998919091464
1.182148	0.0252587701911118
1.183125	0.074759400113357
1.184101	0.0443731575103778
1.185078	0.0866165776595335
1.186054	0.0455275936004705
1.187031	0.0166975960174324
1.188007	0.0666424326447362
1.188984	0.0369599003005419
1.189961	0.0540141533314742
1.190937	0.0119998261113579
1.191914	0.00883322266832055
1.19289	0.0319086776192218
1.193867	0.0934935538420584
1.194843	0.0924495729086884
1.19582	0.0148001513764431
1.196797	0.0341414398687065
1.197773	0.0655201203633113
1.19875	0.0431036741456978
1.199726	0.0918387913501934
1.200703	0.056798254803168
1.201679	0.0185653723775878
1.202656	0.0252157773892641
1.203632	0.023889479520494
1.204609	0.0375105056105622
1.205586	0.0440092319889236
1.206562	0.04367711149355
1.207539	0.0142406377159818
1.208515	0.0264310518329956
1.209492	0.0400832044870479
1.210468	0.0270411419859813
1.211445	0.0702237638046258
1.212422	0.0602640412725151
1.213398	0.0314339446630072
1.214375	0.131852327094096
1.215351	0.120610685790982
1.216328	0.0732644684191252
1.217304	0.0325207820059056
1.218281	0.0438254997058299
1.219257	0.0113250398332153
1.220234	0.045162997213168
1.221211	0.0474593700208168
1.222187	0.00898290587302422
1.223164	0.0268993093396336
1.22414	0.0426974719284433
1.225117	0.0414211079011571
1.226093	0.115504928918723
1.22707	0.0565010896075757
1.228046	0.0491229919122299
1.229023	0.054159714883991
1.23	0.0479751433548918
1.230976	0.0464981065567621
1.231953	0.0759587573103152
1.232929	0.0334762597869849
1.233906	0.0583422806489359
1.234882	0.0634348852222513
1.235859	0.024150932821338
1.236836	0.0401002458896442
1.237812	0.0576293133550253
1.238789	0.0454995762323502
1.239765	0.116735763144352
1.240742	0.0582038236931089
1.241718	0.0367981580073025
1.242695	0.0203677440054143
1.243671	0.0730030783839346
1.244648	0.0142803628823361
1.245625	0.0284155410377139
1.246601	0.0152690511740338
1.247578	0.0740991446822814
1.248554	0.0508839169372799
1.249531	0.030601695366409
1.250507	0.0343234523368429
1.251484	0.0388128470833086
1.252461	0.00855663429376411
1.253437	0.0199740054894797
1.254414	0.0498787206509199
1.25539	0.0449794890610598
1.256367	0.022410153169078
1.257343	0.023495161810993
1.25832	0.08182622939323
1.259296	0.0867115764143462
1.260273	0.095979112477823
1.26125	0.0638003689425328
1.262226	0.0203633264049271
1.263203	0.0475694903388989
1.264179	0.076623191645648
1.265156	0.0443498999231972
1.266132	0.0654658028071183
1.267109	0.0532969005041053
1.268086	0.0626744987109271
1.269062	0.0399893072161909
1.270039	0.0444846983895204
1.271015	0.00771365807071962
1.271992	0.0742814055040621
1.272968	0.0641410928087205
1.273945	0.0283944566183323
1.274921	0.01511057358779
1.275898	0.0776834420082143
1.276875	0.0774880307781195
1.277851	0.0156253018662325
1.278828	0.0331793631366125
1.279804	0.0659578365322552
1.280781	0.0458936602647348
1.281757	0.0629158713431269
1.282734	0.0417113230378485
1.283711	0.0371654751233346
1.284687	0.0293519845415659
1.285664	0.115055922004153
1.28664	0.0187266086116307
1.287617	0.0341566006528123
1.288593	0.0130720909627588
1.28957	0.0493122127641591
1.290546	0.00268303337585092
1.291523	0.0271609338720615
1.2925	0.0169967190479609
1.293476	0.0306662479245
1.294453	0.00844979730673085
1.295429	0.031140003278733
1.296406	0.0492215751492618
1.297382	0.0613254060725259
1.298359	0.0617245716012432
1.299336	0.0407352602879713
1.300312	0.0579612087028299
1.301289	0.0521595208081613
1.302265	0.0458835615332245
1.303242	0.0400447475365245
1.304218	0.0556825466059483
1.305195	0.0265021623655071
1.306171	0.0867826901022647
1.307148	0.0259607243184777
1.308125	0.0426784157998818
1.309101	0.0237992454095524
1.310078	0.0430629849818252
1.311054	0.0465872841687439
1.312031	0.0718347770479237
1.313007	0.0304894666488281
1.313984	0.0830803892159449
1.314961	0.0524418357758956
1.315937	0.0533272958384428
1.316914	0.0204492519461848
1.31789	0.105342816487218
1.318867	0.0751794384473261
1.319843	0.0177628360716244
1.32082	0.0168916875974769
1.321796	0.0100651564721706
1.322773	0.0442264050627281
1.32375	0.0904323106623844
1.324726	0.0415758820670698
1.325703	0.0755154746508727
1.326679	0.0685148436163289
1.327656	0.0260943870407615
1.328632	0.0164064795521891
1.329609	0.012367534401908
1.330586	0.0407611627711723
1.331562	0.0343539094878618
1.332539	0.00353071029975944
1.333515	0.0567925337649915
1.334492	0.0668207867164537
1.335468	0.039949873253212
1.336445	0.0318730033908778
1.337421	0.0661345784620595
1.338398	0.00972622883807743
1.339375	0.0215318839410071
1.340351	0.0361870063646511
1.341328	0.0863856261961844
1.342304	0.018187149390347
1.343281	0.0248389666871108
1.344257	0.0690858756253708
1.345234	0.0364608424193637
1.34621	0.0563611785174228
1.347187	0.0907459185875651
1.348164	0.0365335893415046
1.34914	0.0575419530371615
1.350117	0.0597503627483524
1.351093	0.0385012384245778
1.35207	0.123367283149984
1.353046	0.0521940317067
1.354023	0.0480624823316087
1.355	0.0565630854800663
1.355976	0.0745636226903562
1.356953	0.0251287955687929
1.357929	0.0737738998222976
1.358906	0.06002917077982
1.359882	0.0415219295948426
1.360859	0.0710748938382007
1.361835	0.133790187272498
1.362812	0.0941442319528
1.363789	0.0695492911410066
1.364765	0.0553095405033815
1.365742	0.0590745279841227
1.366718	0.0541606228175034
1.367695	0.0971600576101682
1.368671	0.0606989725202865
1.369648	0.0724367106862968
1.370625	0.0965396026668134
1.371601	0.0973363862175672
1.372578	0.092655767697996
1.373554	0.0978061117571111
1.374531	0.13782996248704
1.375507	0.0853569173944192
1.376484	0.120527324200316
1.37746	0.0572745177493106
1.378437	0.0733934502128889
1.379414	0.128614090240922
1.38039	0.0684852552075993
1.381367	0.035296504441922
1.382343	0.148844109047897
1.38332	0.0379693770657144
1.384296	0.130815772942991
1.385273	0.0539983616684664
1.38625	0.102912201575621
1.387226	0.129293220527454
1.388203	0.089143096389969
1.389179	0.108683195845081
1.390156	0.122970393793368
1.391132	0.0514426936812459
1.392109	0.143652107438208
1.393085	0.0985548943676574
1.394062	0.138086781639077
1.395039	0.0760982487275824
1.396015	0.131887597490228
1.396992	0.0253878679853705
1.397968	0.0887990067836133
1.398945	0.0694277397929934
1.399921	0.0584948087717372
1.400898	0.205596771253758
1.401875	0.291843572981079
1.402851	0.335603376933858
1.403828	0.165599948025596
1.404804	0.0931080089963506
1.405781	0.229538393847879
1.406757	0.512965914509512
1.407734	0.757540620104955
1.40871	1.1228658530284
1.409687	1.43474071433399
1.410664	1.75229855102023
1.41164	2.24040087702759
1.412617	2.98792358131077
1.413593	3.77543333665766
1.41457	4.48705553553949
1.415546	4.90605459924959
1.416523	5.4895160384778
1.4175	5.66171488753408
1.418476	6.24234899292326
1.419453	6.54069841571716
1.420429	6.61744905006831
1.421406	7.16517341287124
1.422382	7.26958764658973
1.423359	7.06700729556961
1.424335	7.62062078105065
1.425312	7.74139322043965
1.426289	7.78781854141171
1.427265	8.34102379032125
1.428242	8.39167309932706
1.429218	7.77478420720145
1.430195	8.34939744083368
1.431171	7.94847328746402
1.432148	8.3119968127906
1.433125	8.42193702965636
1.434101	8.70528376850548
1.435078	8.36119649134393
1.436054	8.34824613729758
1.437031	8.22825269721519
1.438007	7.67756116713244
1.438984	7.31115625685705
1.43996	7.1686864252125
1.440937	6.83015829203863
1.441914	6.77003787743656
1.44289	6.87292796426596
1.443867	6.81071706224315
1.444843	6.64750217044515
1.44582	6.60757375539101
1.446796	6.08144532110164
1.447773	5.92130201992949
1.44875	5.78876694329915
1.449726	6.07510050051986
1.450703	5.98293119368675
1.451679	6.19583649711361
1.452656	6.18323028235509
1.453632	6.57707003736618
1.454609	6.30172854426569
1.455585	6.28169242361269
1.456562	6.03847359443204
1.457539	6.08394980499469
1.458515	6.29325942530403
1.459492	6.40310767354173
1.460468	6.36827032710296
1.461445	6.45330967449611
1.462421	6.19694417548908
1.463398	6.18251697315624
1.464374	6.45712698348006
1.465351	6.19693257805476
1.466328	6.04466276379105
1.467304	6.31329332723809
1.468281	6.28357356218808
1.469257	6.48518374780769
1.470234	6.46877191230994
1.47121	6.51995798716029
1.472187	6.42825627443438
1.473164	6.73313500661096
1.47414	6.74524156584981
1.475117	6.91885758575164
1.476093	6.72294216671875
1.47707	7.16932584723397
1.478046	6.80296375759383
1.479023	6.81032630332534
1.479999	6.77615418078913
1.480976	6.93905847253415
1.481953	6.82358700015359
1.482929	6.97441918015544
1.483906	7.14144592625471
1.484882	6.68359383429945
1.485859	6.55612697379696
1.486835	6.93575487812783
1.487812	6.40106182056774
1.488789	6.27021866384706
1.489765	6.15554488449707
1.490742	5.97149274707497
1.491718	5.67790210729394
1.492695	5.8113853549911
1.493671	6.08408258788538
1.494648	5.76481457214523
1.495624	5.7906663297582
1.496601	5.45144948360513
1.497578	5.20660100115238
1.498554	5.33297122118402
1.499531	5.42477135297821
1.500507	4.99804369140737
1.501484	5.41726020222123
1.50246	5.14507692081596
1.503437	5.05058395921552
1.504414	4.94161780024164
1.50539	5.02850641235765
1.506367	5.24720313060444
1.507343	4.79033458819747
1.50832	4.98434175065274
1.509296	4.74907222118334
1.510273	4.48196259287596
1.511249	4.59117114089913
1.512226	4.57254433413718
1.513203	4.39547942544303
1.514179	3.95059276195383
1.515156	4.12995647176564
1.516132	4.19632566529721
1.517109	4.10664936407395
1.518085	4.04795863432731
1.519062	4.09280582963876
1.520039	3.80316968721302
1.521015	3.82962626567189
1.521992	3.91721948756146
1.522968	3.9161196713524
1.523945	3.94469775547747
1.524921	3.85002729612674
1.525898	3.98687715018722
1.526874	3.88986245967695
1.527851	4.04749155399966
1.528828	3.90867855075866
1.529804	3.86971091214476
1.530781	4.10341983026366
1.531757	4.2733692746539
1.532734	4.27853756796326
1.53371	4.40971921190749
1.534687	4.27197381398552
1.535664	3.99402164918614
1.53664	4.24787356745399
1.537617	4.14718224696878
1.538593	4.26983089293066
1.53957	4.14068421081215
1.540546	4.25909522781788
1.541523	4.25529456614795
1.542499	4.16406383492437
1.543476	4.57566559359313
1.544453	4.1170298669649
1.545429	4.37848529038525
1.546406	4.31094493836815
1.547382	4.33565029426145
1.548359	4.2488379369783
1.549335	4.16682956256829
1.550312	4.19843624127948
1.551289	4.25721537380446
1.552265	4.39832121907461
1.553242	4.31117651791445
1.554218	4.46874812163355
1.555195	4.58618961700419
1.556171	4.2710194713821
1.557148	4.16890516365364
1.558124	4.30536499824347
1.559101	4.23624747740127
1.560078	4.05417608297213
1.561054	3.9400214630102
1.562031	4.06443747286694
1.563007	3.91191701583214
1.563984	3.86920821468179
1.56496	3.82521764031678
1.565937	3.49519601360181
1.566914	3.37823270099101
1.56789	3.36672474835128
1.568867	3.33618094840193
1.569843	3.46089638589857
1.57082	3.50952269192473
1.571796	3.44376159208485
1.572773	3.43366238831324
1.573749	3.52520541940637
1.574726	3.39385894435007
1.575703	3.37925821798404
1.576679	3.38684473501555
1.577656	3.42749212161546
1.578632	3.31137554439722
1.579609	3.29561311244509
1.580585	3.18313690968673
1.581562	2.96982342581832
1.582538	2.71095313943326
1.583515	2.77165814356406
1.584492	2.71846814554079
1.585468	2.71083731248576
1.586445	2.82140299548434
1.587421	2.6589535237062
1.588398	2.56865592495205
1.589374	2.65601156987634
1.590351	2.55984910721926
1.591328	2.5367412204204
1.592304	2.68472616182731
1.593281	2.68785225236154
1.594257	2.71700156679388
1.595234	2.82186240011094
1.59621	2.9560628313891
1.597187	2.92503245858384
1.598163	2.96450982979666
1.59914	2.93688989171215
1.600117	2.94877698750398
1.601093	2.88919690463375
1.60207	2.88473023128126
1.603046	2.67611375359419
1.604023	2.67861153832503
1.604999	2.62554573001866
1.605976	2.63073577543131
1.606953	2.61704008490414
1.607929	2.57695384526964
1.608906	2.45685600362028
1.609882	2.28228341615256
1.610859	2.2931186389495
1.611835	2.39290215001572
1.612812	2.32714855636877
1.613788	2.38836645392494
1.614765	2.39012864367757
1.615742	2.34197955677094
1.616718	2.49841823270204
1.617695	2.34578088887904
1.618671	2.41207585821969
1.619648	2.33466544824307
1.620624	2.3561134806558
1.621601	2.26213630687101
1.622578	2.2578077712952
1.623554	2.33235313029216
1.624531	2.30239706284803
1.625507	2.32168688592282
1.626484	2.05456991071927
1.62746	2.21051233101543
1.628437	2.07495227938486
1.629413	2.08216189711593
1.63039	1.99703268817839
1.631367	1.92723508901483
1.632343	1.92883054631566
1.63332	1.90763194537207
1.634296	2.12090967135916
1.635273	2.0987249616463
1.636249	2.12543700237786
1.637226	2.14458231922209
1.638203	2.1329695651727
1.639179	2.1595068392163
1.640156	2.1891593572678
1.641132	2.1764977297747
1.642109	2.3026549307495
1.643085	2.37175984170109
1.644062	2.27362235520521
1.645038	2.38127495731616
1.646015	2.33069663676164
1.646992	2.13407396806624
1.647968	2.20092136010922
1.648945	2.18638143208794
1.649921	2.20992604437116
1.650898	2.18318638187582
1.651874	2.25489997208574
1.652851	2.00032601581292
1.653828	2.16747314536005
1.654804	2.087712358246
1.655781	1.99131525614529
1.656757	2.18302505267828
1.657734	2.14939431581667
1.65871	2.17406375971359
1.659687	2.21187997605805
1.660663	2.24069519896836
1.66164	2.25339254578694
1.662617	2.17598640237291
1.663593	2.22828002008836
1.66457	2.29118376464307
1.665546	2.38105701229538
1.666523	2.26342496413286
1.667499	2.29050584711932
1.668476	2.43493469978334
1.669453	2.29459188824505
1.670429	2.24746069470636
1.671406	2.3185191595182
1.672382	2.27729577770762
1.673359	2.23445220920856
1.674335	2.15752769374578
1.675312	2.13870159482385
1.676288	2.15114347665242
1.677265	2.0533401628518
1.678242	2.05778192215639
1.679218	2.03033105801123
1.680195	2.01443469493861
1.681171	2.02631818620527
1.682148	1.9083948815423
1.683124	1.98836436530668
1.684101	1.99608234459052
1.685078	1.97983792895909
1.686054	1.96275102043224
1.687031	1.92026618309253
1.688007	1.94359628133886
1.688984	1.97545863758318
1.68996	1.84332032770921
1.690937	1.79095231138683
1.691913	1.77919325959907
1.69289	2.01560830409718
1.693867	1.65605202649834
1.694843	1.76643768586526
1.69582	1.70844120564313
1.696796	1.5996399710116
1.697773	1.62215915220949
1.698749	1.68331543359828
1.699726	1.57997724717067
1.700703	1.55953418366847
1.701679	1.55799493286467
1.702656	1.48111550179089
1.703632	1.50329990365529
1.704609	1.49000478886963
1.705585	1.53972756496822
1.706562	1.54253670170503
1.707538	1.61083014790661
1.708515	1.51138676720109
1.709492	1.6000189761056
1.710468	1.61982844946638
1.711445	1.63354377242829
1.712421	1.49126216279878
1.713398	1.52883592900973
1.714374	1.5304228927845
1.715351	1.43209186543455
1.716327	1.30772269001577
1.717304	1.39442496244203
1.718281	1.27604212837545
1.719257	1.17853596315734
1.720234	1.15320888174216
1.72121	1.09087261108052
1.722187	1.1305833953013
1.723163	1.08913021253171
1.72414	1.08746956895851
1.725117	1.11359788385036
1.726093	1.1637569723998
1.72707	1.10037352131472
1.728046	1.21728182904265
1.729023	1.16960711198306
1.729999	1.09683561652596
1.730976	1.34860368528015
1.731952	1.14021818263811
1.732929	1.20883723127799
1.733906	1.20329108580287
1.734882	1.14070222259619
1.735859	0.996919247139155
1.736835	1.00527258520859
1.737812	0.898393690542552
1.738788	0.895792365726372
1.739765	0.768726529903353
1.740742	0.759836044766086
1.741718	0.727367841406616
1.742695	0.764057769124783
1.743671	0.717710043240778
1.744648	0.777013074085404
1.745624	0.771654272163545
1.746601	0.747528494131535
1.747577	0.797595441976225
1.748554	0.827270133416215
1.749531	0.871551975485186
1.750507	0.878378454612208
1.751484	0.894220702909936
1.75246	0.919130937688782
1.753437	0.819243770479814
1.754413	0.895223957754153
1.75539	0.81511389478149
1.756367	0.829310375450476
1.757343	0.747735715892407
1.75832	0.763177531421818
1.759296	0.6677608196165
1.760273	0.691797711489023
1.761249	0.70152576496024
1.762226	0.729755358234258
1.763202	0.654323170167627
1.764179	0.679520793141203
1.765156	0.693905219792444
1.766132	0.717665045040965
1.767109	0.709417966099492
1.768085	0.741149656156224
1.769062	0.808740382988787
1.770038	0.754714188821285
1.771015	0.78938356967817
1.771992	0.724921737480047
1.772968	0.770260194013655
1.773945	0.82392262396719
1.774921	0.644399270073888
1.775898	0.688089275057481
1.776874	0.621516880223377
1.777851	0.617201325411702
1.778827	0.616035198678493
1.779804	0.595667244569483
1.780781	0.61952388723711
1.781757	0.623442111742389
1.782734	0.581256382372215
1.78371	0.639596046085731
1.784687	0.615800437082696
1.785663	0.656021983978533
1.78664	0.690181980537017
1.787617	0.72160889167865
1.788593	0.719574001860823
1.78957	0.730359069619609
1.790546	0.667287620068123
1.791523	0.72558065090076
1.792499	0.763706392510546
1.793476	0.658630092507684
1.794452	0.616437533647206
1.795429	0.571367367409244
1.796406	0.640698303632006
1.797382	0.6300448017033
1.798359	0.57732867624549
1.799335	0.600857114580913
1.800312	0.596261294803545
1.801288	0.575008807387587
1.802265	0.630772067627602
1.803242	0.635862349531721
1.804218	0.607431585926917
1.805195	0.693550167094753
1.806171	0.653968630598796
1.807148	0.647097374158055
1.808124	0.604428368332104
1.809101	0.634384467678473
1.810077	0.572549293674863
1.811054	0.669678665897991
1.812031	0.598874882149252
1.813007	0.630596621019024
1.813984	0.604869252620573
1.81496	0.626833493597579
1.815937	0.618062078302309
1.816913	0.575371286164056
1.81789	0.547977105204679
1.818867	0.537928620261982
1.819843	0.508309558865874
1.82082	0.536310504368952
1.821796	0.58839962566974
1.822773	0.527815684305961
1.823749	0.515798887233786
1.824726	0.53356510798523
1.825702	0.496666045868751
1.826679	0.474035184790971
1.827656	0.506605187701922
1.828632	0.4622400736044
1.829609	0.447566700951825
1.830585	0.476411176730773
1.831562	0.443255570966153
1.832538	0.427716049883202
1.833515	0.492542129732346
1.834491	0.437860738908309
1.835468	0.428262537210296
1.836445	0.31407203323405
1.837421	0.367712657688796
1.838398	0.40980004330594
1.839374	0.376582281059452
1.840351	0.424354338128173
1.841327	0.361323498872603
1.842304	0.415091135353142
1.843281	0.378697972109873
1.844257	0.353076297575595
1.845234	0.423343368059191
1.84621	0.340154399278872
1.847187	0.424659463509438
1.848163	0.361181031042661
1.84914	0.391218544132075
1.850116	0.287802986480439
1.851093	0.319261595345886
1.85207	0.324029367519211
1.853046	0.346543251704834
1.854023	0.290894587767683
1.854999	0.331561652236364
1.855976	0.311801673134482
1.856952	0.286837156129048
1.857929	0.291088158915061
1.858906	0.313548552647724
1.859882	0.381963133794355
1.860859	0.329194685280625
1.861835	0.348731227724805
1.862812	0.327351841065069
1.863788	0.267090637073845
1.864765	0.286066652755405
1.865741	0.205360988903668
1.866718	0.259202614738548
1.867695	0.273708755402709
1.868671	0.20364657022118
1.869648	0.240443568856612
1.870624	0.187741186045842
1.871601	0.160599619699737
1.872577	0.194761228540849
1.873554	0.172543642656802
1.874531	0.148033448361014
1.875507	0.241575747685069
1.876484	0.201245452280944
1.87746	0.242998731873749
1.878437	0.248552603273955
1.879413	0.246839141822058
1.88039	0.297359926338604
1.881366	0.219809497966951
1.882343	0.221446724147395
1.88332	0.188815200300231
1.884296	0.236208920069295
1.885273	0.202446973936609
1.886249	0.134062111481188
1.887226	0.188063916620979
1.888202	0.11618019644208
1.889179	0.0557484434026431
1.890156	0.117830635589808
1.891132	0.0602749114879286
1.892109	0.113769261256266
1.893085	0.0979783111323486
1.894062	0.158408248496391
1.895038	0.14885358065052
1.896015	0.158082744422463
1.896991	0.167127865157579
1.897968	0.191992791082985
1.898945	0.245698957649547
1.899921	0.244174398283493
1.900898	0.191394377567938
1.901874	0.193548221976074
1.902851	0.159626228972967
1.903827	0.248721609704284
1.904804	0.16488254310327
1.905781	0.0997980588337148
1.906757	0.113670868598115
1.907734	0.084972475114687
1.90871	0.088203244937785
1.909687	0.111532278592318
1.910663	0.153810143102448
1.91164	0.0925175863702729
1.912616	0.164162139193965
1.913593	0.153574809415369
1.91457	0.13351506446988
1.915546	0.161677650359181
1.916523	0.207951539989801
1.917499	0.236667265819101
1.918476	0.207081488281811
1.919452	0.139181719906109
1.920429	0.145201389777392
1.921406	0.0733357636007317
1.922382	0.119609432087102
1.923359	0.0628124345306389
1.924335	0.0419476764281432
1.925312	0.0338243024060645
1.926288	0.0404670149386535
1.927265	0.0478745721236242
1.928241	0.104010059403227
1.929218	0.154937835081848
1.930195	0.250384081437836
1.931171	0.187637434954493
1.932148	0.167465483598246
1.933124	0.187723605885846
1.934101	0.118389972395343
1.935077	0.118996175108178
1.936054	0.190622422045781
1.937031	0.1336449373131
1.938007	0.146167368349916
1.938984	0.103974624233774
1.93996	0.0536167881962898
1.940937	0.0264899387051089
1.941913	0.0306255188188674
1.94289	0.0917673842787872
1.943866	0.0296455198035867
1.944843	0.0606890383622323
1.94582	0.0709921051982183
1.946796	0.0930821074159739
1.947773	0.102937711443113
1.948749	0.161961103684725
1.949726	0.0673483760495032
1.950702	0.111460997770435
1.951679	0.107820421826465
1.952655	0.133607077886149
1.953632	0.0816188039063138
1.954609	0.115950393759697
1.955585	0.0359534292173431
1.956562	0.0235372183416499
1.957538	0.0608804689873394
1.958515	0.0614307923164304
1.959491	0.0787580745890121
1.960468	0.0296403715306067
1.961445	0.0146853297935816
1.962421	0.0731338702067551
1.963398	0.0943520597080959
1.964374	0.127227989648807
1.965351	0.0832740769651877
1.966327	0.168460148262972
1.967304	0.0647883272577129
1.96828	0.105878941560759
1.969257	0.083637901863019
1.970234	0.0789154379769415
1.97121	0.0594439325009004
1.972187	0.0535665655806011
1.973163	0.0408903544024126
1.97414	0.0364055602567795
1.975116	0.0876176775475823
1.976093	0.0599043414452565
1.97707	0.0852236716885755
1.978046	0.0267204373091946
1.979023	0.018888851146259
1.979999	0.057081779864999
1.980976	0.0795892542285106
1.981952	0.0605164190522291
1.982929	0.0470841177743164
1.983905	0.0628600569931161
1.984882	0.132933212022641
1.985859	0.0417374380784854
1.986835	0.0406566857071703
1.987812	0.0213386699048039
1.988788	0.0405418998539523
1.989765	0.0389682276361717
1.990741	0.0434063824663702
1.991718	0.0464452126365371
1.992695	0.0251326792635405
1.993671	0.0391868595741596
1.994648	0.0558521763088709
1.995624	0.0537912211158605
1.996601	0.0443204811444517
1.997577	0.0387647791311675
1.998554	0.0667817113481984
1.99953	0.037736571021529
2.000507	0.0502620372737758
2.001484	0.0495613741939073
2.00246	0.02590066545093
2.003437	0.035280741104395
2.004413	0.0420637635114548
2.00539	0.0492374134841947
2.006366	0.0347051073209463
2.007343	0.0833660835000913
2.00832	0.0362126631938472
2.009296	0.0599365167784796
2.010273	0.0560344152553991
2.011249	0.0569650157971961
2.012226	0.0390406103612444
2.013202	0.0284947456609969
2.014179	0.0393549018039759
2.015155	0.0508325926235058
2.016132	0.0357430611381468
2.017109	0.0542761959765175
2.018085	0.0210791409901012
2.019062	0.0311903072564619
2.020038	0.027515067201343
2.021015	0.0825569130860069
2.021991	0.0736882230425595
2.022968	0.0572087177804714
2.023945	0.0649153114317775
2.024921	0.0423415143674621
2.025898	0.0622978684944397
2.026874	0.0620057775481043
2.027851	0.0374228236245703
2.028827	0.0333584536131042
2.029804	0.0570171737573181
2.03078	0.0193056036678064
2.031757	0.024898959355827
2.032734	0.00551088367721593
2.03371	0.0558733026184447
2.034687	0.0753430615474823
2.035663	0.0134264543498509
2.03664	0.0776225213523562
2.037616	0.0507941975701733
2.038593	0.0582710425504204
2.03957	0.0582914864538433
2.040546	0.0786287666726021
2.041523	0.0433975917912699
2.042499	0.0643213576020695
2.043476	0.0528089498460725
2.044452	0.0331196387701225
2.045429	0.0375788072024546
2.046405	0.0556784624130875
2.047382	0.022089651303452
2.048359	0.024622410179154
2.049335	0.0445583456242487
2.050312	0.0292554145065781
2.051288	0.0575230983087761
2.052265	0.0983711959379091
2.053241	0.0437787222803042
2.054218	0.0930340519193919
2.055195	0.0418868977911638
2.056171	0.0142730751502869
2.057148	0.0408803906411521
2.058124	0.0291324874259734
2.059101	0.0463832048698117
2.060077	0.0482000461973855
2.061054	0.0228361068608431
2.06203	0.020478521714468
2.063007	0.032785719134216
2.063984	0.0756213624592185
2.06496	0.0260115026409548
2.065937	0.0303854444124595
2.066913	0.0762431956770858
2.06789	0.0299575013448001
2.068866	0.0706350150143762
2.069843	0.0522996878630303
2.070819	0.0603277174572957
2.071796	0.0352826448061947
2.072773	0.0187062756060847
2.073749	0.00999218439694049
2.074726	0.0196318444771473
2.075702	0.0287919077405336
2.076679	0.00626674883745152
2.077655	0.0390407307574692
2.078632	0.0498257626369133
2.079609	0.0466952882205989
2.080585	0.0415113451225674
2.081562	0.0590315553939687
2.082538	0.00749674460313502
2.083515	0.0383636698263448
2.084491	0.0704729035569594
2.085468	0.0606625501180308
2.086444	0.0430253861438872
2.087421	0.0215691956358126
2.088398	0.0287930138551142
2.089374	0.0592840677901728
2.090351	0.0779919838482977
2.091327	0.0210937731292081
2.092304	0.0186001395772995
2.09328	0.0105687825583508
2.094257	0.0297703533682907
2.095234	0.0811825160069753
2.09621	0.0470258012107237
2.097187	0.0398749309360851
2.098163	0.0556682266378883
2.09914	0.0253100681154652
2.100116	0.00915906257578536
2.101093	0.0900211867119452
2.102069	0.0864868109773652
2.103046	0.0484469493715336
2.104023	0.0818718627855535
2.104999	0.053116461545744
2.105976	0.0239340076077221
2.106952	0.0938211012421246
2.107929	0.058392148659106
2.108905	0.0222797493794387
2.109882	0.0408732508020209
2.110859	0.0872464016243106
2.111835	0.026990634768749
2.112812	0.0626916871378184
2.113788	0.0469518918360581
2.114765	0.0639628389808082
2.115741	0.0267595563922966
2.116718	0.0302154400188645
2.117694	0.0590511304101185
2.118671	0.0524566256187948
2.119648	0.0313313027428781
2.120624	0.0294363902042438
2.121601	0.0531293111089209
2.122577	0.0406587995759368
2.123554	0.0342901716389653
2.12453	0.0473149389482275
2.125507	0.0546453571320089
2.126484	0.0766937315141961
2.12746	0.0750724309559774
2.128437	0.0432568046554065
2.129413	0.0472861840888446
2.13039	0.0149609878687572
2.131366	0.0478448657472307
2.132343	0.02793311959401
2.133319	0.0278083319796208
2.134296	0.0598227285379796
2.135273	0.039969662656594
2.136249	0.0116534855464723
2.137226	0.0655289888587219
2.138202	0.0836868619273009
2.139179	0.04099826828483
2.140155	0.0718435179588145
2.141132	0.0163446460457362
2.142109	0.0232148237329002
2.143085	0.0492536528706867
2.144062	0.0302344575535266
2.145038	0.0822011184122169
2.146015	0.0622255530638832
2.146991	0.0316927309735214
2.147968	0.0427757528617772
2.148944	0.0723150727970269
2.149921	0.0218939675607843
2.150898	0.0105290084556042
2.151874	0.0252938635002486
2.152851	0.0746319698700995
2.153827	0.0550529807796453
2.154804	0.0177697992652804
2.15578	0.0990780056996733
2.156757	0.0404332035141442
2.157734	0.0402685483572931
2.15871	0.0280168402939251
2.159687	0.030971264640081
2.160663	0.0491332336029119
2.16164	0.0265412770171366
2.162616	0.0379111894868428
2.163593	0.0158699808730635
2.164569	0.00618353125971819
2.165546	0.0218579730837218
2.166523	0.0387994720023714
2.167499	0.0214081491124198
2.168476	0.0542436197172147
2.169452	0.0502189993186493
2.170429	0.0513374111679748
2.171405	0.0385962216784312
2.172382	0.0476822155144337
2.173359	0.0375883686701219
2.174335	0.0101302562579371
2.175312	0.0191330379696096
2.176288	0.0486670973955967
2.177265	0.046518144287237
2.178241	0.0244314792898275
2.179218	0.0101273057723575
2.180194	0.0264988320855863
2.181171	0.0321514673030019
2.182148	0.0525251990036706
2.183124	0.0133986474868176
2.184101	0.0843270957401593
2.185077	0.0251729421601409
2.186054	0.0121973756890118
2.18703	0.023351779931699
2.188007	0.0456501184908046
2.188983	0.0371337408489611
2.18996	0.0217954148163326
2.190937	0.0332729664347755
2.191913	0.0339533643588279
2.19289	0.0274673958319041
2.193866	0.0601130558526182
2.194843	0.0481660332414036
2.195819	0.0354991053890113
2.196796	0.0514803943834642
2.197773	0.0485623124147969
2.198749	0.045885623032754
2.199726	0.0480407760118527
2.200702	0.00838162424224231
2.201679	0.0163037153221443
2.202655	0.0129621576355173
2.203632	0.108674123066947
2.204608	0.0613994198023454
2.205585	0.0380392842324905
2.206562	0.0416866039320346
2.207538	0.0210115636298587
2.208515	0.0278555269608572
2.209491	0.0158788801195167
2.210468	0.0449018453464677
2.211444	0.0220040471148605
2.212421	0.0565607904660552
2.213398	0.0462216023532522
2.214374	0.0301488797881215
2.215351	0.0198813244886149
2.216327	0.0518338337598957
2.217304	0.0488785711098289
2.21828	0.0211796272177778
2.219257	0.0127791728542854
2.220233	0.0506369433636553
2.22121	0.0423835331760862
2.222187	0.015846433214771
2.223163	0.0330088066697434
2.22414	0.0330130420060391
2.225116	0.0310898700619263
2.226093	0.00943551465274947
2.227069	0.0110015288571787
2.228046	0.0292240225914948
2.229023	0.044540489710716
2.229999	0.0339517392853315
2.230976	0.0327048941140023
2.231952	0.0464017855056915
2.232929	0.0233904067126431
2.233905	0.0606030755833794
2.234882	0.0150689634577588
2.235858	0.0224311221215842
2.236835	0.0624553488237325
2.237812	0.0461241838721511
2.238788	0.0290948063798627
2.239765	0.044613165339694
2.240741	0.0313756372019821
2.241718	0.0257381415286069
2.242694	0.0144408495302681
2.243671	0.0536105636479864
2.244648	0.0371772699591565
2.245624	0.020494778210531
2.246601	0.0331844587802786
2.247577	0.0266512448574502
2.248554	0.0105072308149579
2.24953	0.0151526554999009
2.250507	0.0427444914943044
2.251483	0.0701893691539638
2.25246	0.0474963855129212
2.253437	0.027160864807918
2.254413	0.0378442625069864
2.25539	0.0407816688884724
2.256366	0.0231730320454062
2.257343	0.0336238619978669
2.258319	0.0314008925126214
2.259296	0.0194752465240014
2.260273	0.0383450055151867
2.261249	0.0288629394403914
2.262226	0.0836887578426547
2.263202	0.0300140625901926
2.264179	0.0381581581403427
2.265155	0.0527634663908618
2.266132	0.0167430593927036
2.267108	0.0306614065598185
2.268085	0.0601627600316683
2.269062	0.0312995081343094
2.270038	0.0244428724835769
2.271015	0.0188604362159025
2.271991	0.0315357910730015
2.272968	0.0188736390436635
2.273944	0.031091202956034
2.274921	0.0238568547965557
2.275898	0.0352835584438351
2.276874	0.0878427390725323
2.277851	0.0443069179895262
2.278827	0.0583647441219571
2.279804	0.00210761912889877
2.28078	0.0386131598150812
2.281757	0.0221100850630295
2.282733	0.0247260565723081
2.28371	0.0314668880102763
2.284687	0.00922547643563784
2.285663	0.00203161260574082
2.28664	0.0358316884607605
2.287616	0.0211711849693405
2.288593	0.0306551787618748
2.289569	0.0446239683186065
2.290546	0.0173320516847807
2.291523	0.0404555923304266
2.292499	0.0242582295833909
2.293476	0.0646052299285723
2.294452	0.0608411718059431
2.295429	0.0226495238353922
2.296405	0.0291142682036489
2.297382	0.047093393278753
2.298358	0.0191132108782028
2.299335	0.0118358125573633
2.300312	0.057133515169802
2.301288	0.002927804078107
2.302265	0.0257933549606037
2.303241	0.0321175518248356
2.304218	0.0196852063295354
2.305194	0.0918691546967002
2.306171	0.0263436008260697
2.307148	0.021011888429156
2.308124	0.0240475235219866
2.309101	0.0320220377139775
2.310077	0.029123061071649
2.311054	0.0359545037084383
2.31203	0.0381105112297123
2.313007	0.0108372186869208
2.313983	0.0197623575950937
2.31496	0.0471568078378361
2.315937	0.0631843508636909
2.316913	0.0375276873415067
2.31789	0.0199442295385357
2.318866	0.0843784409620926
2.319843	0.0427418866696453
2.320819	0.0189850340160434
2.321796	0.0410562634457899
2.322772	0.0390532658377568
2.323749	0.0208518077190564
2.324726	0.0201909318025126
2.325702	0.0439617859802801
2.326679	0.0251021140342761
2.327655	0.029531286335766
2.328632	0.0257436710726151
2.329608	0.0126091340253969
2.330585	0.0190057684188328
2.331562	0.0266819300070281
2.332538	0.0162725349433638
2.333515	0.020113667154004
2.334491	0.0177477012319145
2.335468	0.0498893781645151
2.336444	0.0281095835625681
2.337421	0.0306709756258666
2.338397	0.0564340253023748
2.339374	0.0351275328308109
2.340351	0.05757219699512
2.341327	0.0232483605522
2.342304	0.0232099058636544
2.34328	0.015965749447295
2.344257	0.0193846261182235
2.345233	0.016957063124079
2.34621	0.0205904974444738
2.347187	0.0232090567363734
2.348163	0.0343693643048995
2.34914	0.0485625942136589
2.350116	0.0311404901609958
2.351093	0.0428483823114782
2.352069	0.0522147179276121
2.353046	0.0301815473242921
2.354022	0.00477456722311468
2.354999	0.0228956891400041
2.355976	0.0347740874701393
2.356952	0.00900173718420267
2.357929	0.00217059886610463
2.358905	0.0353630804170677
2.359882	0.0439458300167035
2.360858	0.0511425516512278
2.361835	0.0359433840075439
2.362812	0.0460830504198062
2.363788	0.0573205400714438
2.364765	0.0414670692065933
2.365741	0.0183974742015718
2.366718	0.0149276004536452
2.367694	0.0332180581807004
2.368671	0.0321363338739144
2.369647	0.0032651488819576
2.370624	0.0180218788836233
2.371601	0.0424655583317422
2.372577	0.0379933416480345
2.373554	0.0134500552315977
2.37453	0.0157862373585633
2.375507	0.0282507502154332
2.376483	0.0460528246212982
2.37746	0.0362173020513594
2.378437	0.0350862300899944
2.379413	0.0345412106384041
2.38039	0.0545321774573692
2.381366	0.0300117626626528
2.382343	0.0324319192597447
2.383319	0.0568029254814873
2.384296	0.0252950801383826
2.385272	0.0419656675179747
2.386249	0.0459732168190328
2.387226	0.0476605392582428
2.388202	0.0312778782566353
2.389179	0.0446467396971403
2.390155	0.052103178551644
2.391132	0.0717390885341625
2.392108	0.0447379527758947
2.393085	0.0723065035548982
2.394062	0.0477319800360817
2.395038	0.0222681704625459
2.396015	0.0247630116945047
2.396991	0.0980011173716489
2.397968	0.0152329480823444
2.398944	0.0641427933576212
2.399921	0.0902900759401724
2.400897	0.0229754100005885
2.401874	0.0258954812568525
2.402851	0.0314514519481064
2.403827	0.0358808545156675
2.404804	0.0540077755975285
2.40578	0.0354309023239149
2.406757	0.0557932213547578
2.407733	0.0249282556248645
2.40871	0.0295332099041132
2.409687	0.033325710319063
2.410663	0.0212070553902422
2.41164	0.056005734031615
2.412616	0.0822596911290311
2.413593	0.066468384745809
2.414569	0.0375768057420372
2.415546	0.0381311717614723
2.416522	0.0205366894468838
2.417499	0.0364580720744035
2.418476	0.0163855614647927
2.419452	0.0336495174783622
2.420429	0.0612572950304704
2.421405	0.029167336900444
2.422382	0.0225089460096164
2.423358	0.0117972595262597
2.424335	0.0387494359542491
2.425312	0.0335385253379945
2.426288	0.0193390865902893
2.427265	0.0238477175783056
2.428241	0.0234107192741872
2.429218	0.0241519091982994
2.430194	0.0309497184061196
2.431171	0.0281050622121032
2.432147	0.0216975663836184
2.433124	0.0685238611590627
[truncated: 48 more rows]
