# Supplementary material for: Nanoscale magnonic Fabry-Pérot resonator for low-loss spin-wave manipulation
Source: Nat Commun. 2021 Apr 16;12:2293. doi: 10.1038/s41467-021-22520-6 (PMC8052321; doi:10.1038/s41467-021-22520-6)
Supplement: Supplementary file 4 — Source Data [file 41467_2021_22520_MOESM4_ESM.zip › Source data/FigS2/FigS2b_lower panel_YIG.txt]

0.5009766	0.0975050804216994
0.5019531	0.0723375312131289
0.5029297	0.0647954540479539
0.5039062	0.189146089101552
0.5048828	0.0607764160566983
0.5058594	0.135020889120621
0.5068359	0.110340333605956
0.5078125	0.121181694983377
0.5087891	0.0788293561529055
0.5097656	0.103244361285012
0.5107422	0.135169362977457
0.5117187	0.0484753246462498
0.5126953	0.111912461538662
0.5136719	0.0197677372975892
0.5146484	0.0754816292539133
0.515625	0.0518356860336643
0.5166016	0.0976656553700291
0.5175781	0.13189880211096
0.5185547	0.0177053130903096
0.5195312	0.133414177476129
0.5205078	0.193846801760282
0.5214844	0.0713973826393972
0.5224609	0.101833938256393
0.5234375	0.14976317396078
0.5244141	0.172004607849614
0.5253906	0.0832116406430567
0.5263672	0.082705583930676
0.5273437	0.19985800168948
0.5283203	0.102908831008987
0.5292969	0.00829401130269841
0.5302734	0.0539532569286119
0.53125	0.0324546099992528
0.5322265	0.0698305818962452
0.5332031	0.101534048463477
0.5341797	0.00433192429852162
0.5351562	0.13082776569215
0.5361328	0.187934809450555
0.5371094	0.278072260089945
0.5380859	0.0687131656842974
0.5390625	0.148633726756461
0.540039	0.158518270924332
0.5410156	0.11996020280474
0.5419922	0.132058706333475
0.5429687	0.0711484993559949
0.5439453	0.0900811405360567
0.5449219	0.147936948752321
0.5458984	0.199087582220012
0.546875	0.0483332702011875
0.5478515	0.0130850050383989
0.5488281	0.0162689065676128
0.5498047	0.231732918445632
0.5507812	0.0711202322984571
0.5517578	0.0660857085390306
0.5527343	0.00422819271736057
0.5537109	0.0550384367631322
0.5546875	0.0609266620684245
0.555664	0.0926562761306507
0.5566406	0.0826996437468046
0.5576172	0.057279340093058
0.5585937	0.0913411151255649
0.5595703	0.091423901645358
0.5605468	0.105422792266648
0.5615234	0.0513494031731704
0.5625	0.0591819644484137
0.5634765	0.159501201984138
0.5644531	0.151799151342983
0.5654297	0.0576819758525053
0.5664062	0.0359317493128528
0.5673828	0.0208415491725488
0.5683593	0.15735137130534
0.5693359	0.010721456330712
0.5703125	0.0974182562079023
0.571289	0.0933781251621138
0.5722656	0.0764312918277913
0.5732422	0.0604057612364591
0.5742187	0.0894025771700688
0.5751953	0.0248217782907974
0.5761718	0.32982844564748
0.5771484	0.0344371244127309
0.578125	0.111978456206357
0.5791015	0.0953103850918293
0.5800781	0.145224669554186
0.5810546	0.176888251062415
0.5820312	0.0586148267209117
0.5830078	0.048431651181975
0.5839843	0.0468180563760485
0.5849609	0.0623036056448076
0.5859375	0.177336438068867
0.586914	0.0937382609222723
0.5878906	0.0536399738300285
0.5888671	0.118408653767784
0.5898437	0.137774770368723
0.5908203	0.14787832196264
0.5917968	0.0356865142238489
0.5927734	0.143505065626013
0.59375	0.129201310118042
0.5947265	0.126699312846314
0.5957031	0.0915252040722975
0.5966796	0.109144930567994
0.5976562	0.111139170526116
0.5986328	0.0493349335743447
0.5996093	0.0374777343198253
0.6005859	0.0182745722983291
0.6015624	0.188438278733181
0.602539	0.171338637687154
0.6035156	0.187615690230283
0.6044921	0.0888258618769012
0.6054687	0.0463612728242951
0.6064453	0.0620875460789521
0.6074218	0.104336797786086
0.6083984	0.143602369700573
0.6093749	0.0312028264760903
0.6103515	0.0711014715490158
0.6113281	0.0384621009295501
0.6123046	0.0251089297760617
0.6132812	0.0404247702265888
0.6142578	0.113483946384325
0.6152343	0.060916906103068
0.6162109	0.138569357275773
0.6171874	0.0660198091565622
0.618164	0.116909428995226
0.6191406	0.141344967447667
0.6201171	0.0131811208923771
0.6210937	0.0680036768769242
0.6220703	0.0848682413611222
0.6230468	0.0840300742627763
0.6240234	0.0876640067689779
0.6249999	0.0491135960315044
0.6259765	0.0753234797144423
0.6269531	0.0614642834899635
0.6279296	0.0608574448599337
0.6289062	0.0387918564785283
0.6298827	0.125779156252824
0.6308593	0.0926079164634817
0.6318359	0.0393157638258053
0.6328124	0.0456811285351424
0.633789	0.071781170830915
0.6347656	0.0847417855926319
0.6357421	0.015153037841448
0.6367187	0.124061344937641
0.6376952	0.0244104293217325
0.6386718	0.0865003322199551
0.6396484	0.00931401089106289
0.6406249	0.0864142051023557
0.6416015	0.0227273784663802
0.6425781	0.0517799225094215
0.6435546	0.053833800482082
0.6445312	0.0628979302080352
0.6455077	0.0276805685687216
0.6464843	0.0887977141050069
0.6474609	0.0527411534972397
0.6484374	0.158746152840087
0.649414	0.097379092308013
0.6503905	0.158857061520979
0.6513671	0.0564785774757908
0.6523437	0.0836812000243764
0.6533202	0.0808544710251876
0.6542968	0.156083500754981
0.6552734	0.0688578129773231
0.6562499	0.0460214186635364
0.6572265	0.00813606599267343
0.658203	0.0569323360892103
0.6591796	0.0317130583612067
0.6601562	0.106600102745746
0.6611327	0.0455436620512536
0.6621093	0.036389718653263
0.6630859	0.101626859283912
0.6640624	0.0430790273589767
0.665039	0.0508808791038905
0.6660155	0.0923049071065986
0.6669921	0.0428945909117633
0.6679687	0.0956012456292349
0.6689452	0.0605749914376304
0.6699218	0.0262483698556787
0.6708984	0.0892778182557958
0.6718749	0.0962767458327924
0.6728515	0.090165813165159
0.673828	0.0992086347453985
0.6748046	0.0408826870545885
0.6757812	0.075953966914655
0.6767577	0.0742727019575338
0.6777343	0.0348428973701961
0.6787108	0.0392936517961464
0.6796874	0.0890835324230764
0.680664	0.0763458861957506
0.6816405	0.0462229864520083
0.6826171	0.0280867663825154
0.6835937	0.0627132757603237
0.6845702	0.0146244842893418
0.6855468	0.0535735455409272
0.6865233	0.148996479157596
0.6874999	0.0806886209124843
0.6884765	0.0653674918115865
0.689453	0.119881010162417
0.6904296	0.0672184252522246
0.6914062	0.0903330199219693
0.6923827	0.139867859915372
0.6933593	0.0553666686437689
0.6943358	0.0277682303032041
0.6953124	0.0344785870020365
0.696289	0.0963075348220112
0.6972655	0.0625300687914647
0.6982421	0.126417186626021
0.6992186	0.0389042271486095
0.7001952	0.0309650029891457
0.7011718	0.033079429355394
0.7021483	0.0673640882340141
0.7031249	0.00740370309975002
0.7041015	0.068402108669943
0.705078	0.101784655415647
0.7060546	0.0411913225186871
0.7070311	0.0750189054615395
0.7080077	0.07319301544975
0.7089843	0.175807016117105
0.7099608	0.079202989721056
0.7109374	0.0518660698995451
0.711914	0.0825117217174021
0.7128905	0.140341482660482
0.7138671	0.131330693773879
0.7148436	0.0785155391866381
0.7158202	0.127823858621403
0.7167968	0.053913238132915
0.7177733	0.0858385954117427
0.7187499	0.0824193068187649
0.7197265	0.0594156165881269
0.720703	0.0778675378583348
0.7216796	0.0246071738612886
0.7226561	0.115019499216872
0.7236327	0.0327055345270873
0.7246093	0.0202859256650487
0.7255858	0.0857121945961349
0.7265624	0.0494124507600625
0.7275389	0.101296202508464
0.7285155	0.0241432702968356
0.7294921	0.0264691688244002
0.7304686	0.0904436212517201
0.7314452	0.0192132715316848
0.7324218	0.0938993893357167
0.7333983	0.0840381295824847
0.7343749	0.042622362735909
0.7353514	0.0534863076373701
0.736328	0.0617107962228879
0.7373046	0.0611550675057178
0.7382811	0.0640370333228492
0.7392577	0.0719937369928892
0.7402343	0.00866974541351509
0.7412108	0.0799447143663099
0.7421874	0.0308218045611732
0.7431639	0.0286204925922057
0.7441405	0.109802150787814
0.7451171	0.0523321822422771
0.7460936	0.0459572769401778
0.7470702	0.100869307598617
0.7480467	0.038231344240832
0.7490233	0.0252826779003689
0.7499999	0.0835333138511783
0.7509764	0.0902456740347569
0.751953	0.0790671460997683
0.7529296	0.0298787143726962
0.7539061	0.104682932619491
0.7548827	0.0336706495550496
0.7558592	0.0633986384698993
0.7568358	0.0845616397461177
0.7578124	0.0493709512032825
0.7587889	0.079817561563468
0.7597655	0.063554044815812
0.7607421	0.0429754010857806
0.7617186	0.0269038831932399
0.7626952	0.057519640530019
0.7636717	0.0227729206983777
0.7646483	0.0135989337627036
0.7656249	0.0660766272975225
0.7666014	0.019340902893557
0.767578	0.123832811936555
0.7685546	0.0412325690704048
0.7695311	0.0435002585122916
0.7705077	0.0285182784724552
0.7714842	0.061050795551778
0.7724608	0.0295551017724982
0.7734374	0.0738372029624702
0.7744139	0.00884221802390384
0.7753905	0.0446292001081661
0.776367	0.136556452914496
0.7773436	0.074788154298953
0.7783202	0.0237216123759094
0.7792967	0.0473029341741979
0.7802733	0.052593777788112
0.7812499	0.068553873712956
0.7822264	0.0809933465165831
0.783203	0.0404695614236984
0.7841795	0.0280019341486709
0.7851561	0.0683724856347442
0.7861327	0.0275716457849454
0.7871092	0.0787397231348911
0.7880858	0.0361707989033976
0.7890624	0.126915856425973
0.7900389	0.0322771493295551
0.7910155	0.0130650327650996
0.791992	0.0246065119465437
0.7929686	0.0656677119901287
0.7939452	0.0643252673263392
0.7949217	0.025715063136934
0.7958983	0.0741771772622348
0.7968748	0.0725453247478438
0.7978514	0.0604035168478798
0.798828	0.0552026934922509
0.7998045	0.0799869436523262
0.8007811	0.036873469060582
0.8017577	0.117246928660543
0.8027342	0.0468119060699914
0.8037108	0.00740749381227612
0.8046873	0.0542122851858838
0.8056639	0.0393058423416825
0.8066405	0.0186422989257506
0.807617	0.0657536256156039
0.8085936	0.0405697936094115
0.8095702	0.0536017371920269
0.8105467	0.0779325762907733
0.8115233	0.0224449232206595
0.8124998	0.0264677856756794
0.8134764	0.0803274424524147
0.814453	0.129050635230719
0.8154295	0.0481300125850856
0.8164061	0.0795984860346188
0.8173827	0.0479769624009274
0.8183592	0.0427747340586597
0.8193358	0.0724514309203856
0.8203123	0.054126838209913
0.8212889	0.136949287107902
0.8222655	0.0329109651817325
0.823242	0.0249665394852871
0.8242186	0.117018847303062
0.8251951	0.0270676935749705
0.8261717	0.030721715218972
0.8271483	0.0775326518207299
0.8281248	0.0911931479645976
0.8291014	0.0998304160518326
0.830078	0.0213019859748626
0.8310545	0.0476149174812695
0.8320311	0.0340553587483336
0.8330076	0.0232210497386703
0.8339842	0.0452025358552416
0.8349608	0.0671653639877117
0.8359373	0.0225410726267532
0.8369139	0.05433447797858
0.8378905	0.0384324112280302
0.838867	0.0920855937523264
0.8398436	0.0521148303341045
0.8408201	0.028923597449185
0.8417967	0.0370673319170951
0.8427733	0.0323771258163074
0.8437498	0.0427342175952117
0.8447264	0.0639425599680291
0.8457029	0.0173152013998603
0.8466795	0.0437614026917797
0.8476561	0.0246566533886333
0.8486326	0.0619178056238171
0.8496092	0.0555643435162164
0.8505858	0.042407625319513
0.8515623	0.0549785014432198
0.8525389	0.0409184952351098
0.8535154	0.0445593833844152
0.854492	0.0577335047769499
0.8554686	0.049683631111364
0.8564451	0.0618276114505558
0.8574217	0.0753121343247189
0.8583983	0.0889334699218298
0.8593748	0.08998262784967
0.8603514	0.0420653629529308
0.8613279	0.0705695899048436
0.8623045	0.0558211274301165
0.8632811	0.0191205870643613
0.8642576	0.0642204261519962
0.8652342	0.0256204550554513
0.8662108	0.0473867040519606
0.8671873	0.011673252687935
0.8681639	0.0241401475385984
0.8691404	0.058770663884365
0.870117	0.0374828167549305
0.8710936	0.0311192303649849
0.8720701	0.0290046623512014
0.8730467	0.0493698795337603
0.8740232	0.102840180341307
0.8749998	0.0491748183253634
0.8759764	0.0638093621082252
0.8769529	0.0428607168098379
0.8779295	0.0398984595673291
0.8789061	0.064079396606112
0.8798826	0.0602601933181167
0.8808592	0.0380782121099783
0.8818357	0.0546232421860594
0.8828123	0.0366876534121249
0.8837889	0.0422957736181584
0.8847654	0.00645759853560571
0.885742	0.0376748040436842
0.8867186	0.0709799947630154
0.8876951	0.0486154127224793
0.8886717	0.0175436617586125
0.8896482	0.0814922001879014
0.8906248	0.0595783050431824
0.8916014	0.024794243311511
0.8925779	0.0808330668350669
0.8935545	0.051301280764683
0.894531	0.0268491262513271
0.8955076	0.026058916563096
0.8964842	0.0505913665155705
0.8974607	0.011771815669661
0.8984373	0.0359761623230503
0.8994139	0.0609426527142378
0.9003904	0.0451169091352256
0.901367	0.0562369543984283
0.9023435	0.0529621717975358
0.9033201	0.0290363315784754
0.9042967	0.0496405667841384
0.9052732	0.0621914600704791
0.9062498	0.018954552068949
0.9072264	0.039885211376178
0.9082029	0.0396763635309653
0.9091795	0.0468507492875322
0.910156	0.020125790349334
0.9111326	0.0524917366377347
0.9121092	0.0273083049295496
0.9130857	0.0349997167336428
0.9140623	0.0398144403748502
0.9150389	0.0101451856296277
0.9160154	0.0321070317786805
0.916992	0.0281682169586522
0.9179685	0.0252621926690455
0.9189451	0.0441784202266785
0.9199217	0.0610772735541494
0.9208982	0.0286070898829731
0.9218748	0.0404765594953981
0.9228513	0.0345120626596629
0.9238279	0.0534887245562922
0.9248045	0.0640983096886969
0.925781	0.0616867756546004
0.9267576	0.0339927134627202
0.9277342	0.0628410589941608
0.9287107	0.0500436782329237
0.9296873	0.0496218613190245
0.9306638	0.0210942824196096
0.9316404	0.0923941259211434
0.932617	0.0719697195393993
0.9335935	0.00314457977815797
0.9345701	0.0534502959532387
0.9355467	0.0271348408687361
0.9365232	0.0734700202670246
0.9374998	0.0980736615855745
0.9384763	0.0192155004272488
0.9394529	0.0233492817244386
0.9404295	0.0216382588020617
0.941406	0.0839430013839063
0.9423826	0.0446937244169089
0.9433591	0.0898547845202836
0.9443357	0.0514334854855832
0.9453123	0.0590303203727313
0.9462888	0.00772495361626567
0.9472654	0.0543411171444027
0.948242	0.0399511818583856
0.9492185	0.0415677131357146
0.9501951	0.0404738307673786
0.9511716	0.0563601228292221
0.9521482	0.0338045679768985
0.9531248	0.0218273402409845
0.9541013	0.0383306500178252
0.9550779	0.0277579035516449
0.9560545	0.0224559194287497
0.957031	0.0198087069857285
0.9580076	0.0110597677534204
0.9589841	0.061052833314146
0.9599607	0.0707515960777847
0.9609373	0.0557394707243512
0.9619138	0.0296582158558755
0.9628904	0.0423787378392561
0.963867	0.0289910772208709
0.9648435	0.0239754586122768
0.9658201	0.0162310878063174
0.9667966	0.0396529710361594
0.9677732	0.0466298470337458
0.9687498	0.0312727956343402
0.9697263	0.0320921920074525
0.9707029	0.059794374938244
0.9716794	0.0261092017517292
0.972656	0.0384422649147734
0.9736326	0.0347366969957709
0.9746091	0.0417958290162195
0.9755857	0.016849218808743
0.9765623	0.0233674885564067
0.9775388	0.0354187385492961
0.9785154	0.0125566534813524
0.9794919	0.0134591686287213
0.9804685	0.0379184835864398
0.9814451	0.0458151608894916
0.9824216	0.0188322907212532
0.9833982	0.0145829229089679
0.9843748	0.0751501074858985
0.9853513	0.0301290236155588
0.9863279	0.0270912396709269
0.9873044	0.0227963543544093
0.988281	0.0285101564338342
0.9892576	0.0741713055990152
0.9902341	0.00256039919335061
0.9912107	0.0776428660443868
0.9921872	0.0552872633371385
0.9931638	0.0824346603231725
0.9941404	0.030774737140273
0.9951169	0.00748310779838074
0.9960935	0.0441189052242347
0.9970701	0.147732439685712
0.9980466	0.0349922727443717
0.9990232	0.0401495695693852
0.9999997	0.0509636454358291
1.000976	0.0637139069121907
1.001953	0.032062664192849
1.002929	0.0497332594081235
1.003906	0.0167223061484255
1.004883	0.0906488600305646
1.005859	0.0484500945890202
1.006836	0.0137460113654947
1.007812	0.059053445905326
1.008789	0.0349806135571248
1.009765	0.0852027208756135
1.010742	0.0614107668617173
1.011718	0.0445901437277533
1.012695	0.0501657632584608
1.013672	0.0262089498156195
1.014648	0.0714556536451651
1.015625	0.0139565518580694
1.016601	0.0622275146006411
1.017578	0.085007968364054
1.018554	0.0137921017647477
1.019531	0.0424739587440446
1.020508	0.0379971920928647
1.021484	0.0236876496278567
1.022461	0.0492120005395889
1.023437	0.0605670718677509
1.024414	0.0186714030836517
1.02539	0.0479257233506068
1.026367	0.0150683866617858
1.027343	0.0647729152010206
1.02832	0.0550461317264438
1.029297	0.0632613122477055
1.030273	0.0265143400816935
1.03125	0.0434787547274935
1.032226	0.0708730925543975
1.033203	0.0291671778891898
1.034179	0.0323620867006396
1.035156	0.032174400625235
1.036133	0.0319463079608864
1.037109	0.0528461084709366
1.038086	0.0925368219427277
1.039062	0.0692976014584004
1.040039	0.0608983359480306
1.041015	0.0199587325712938
1.041992	0.033682109345093
1.042968	0.0514157847786037
1.043945	0.0456557369314251
1.044922	0.0370095227834148
1.045898	0.0292127485332498
1.046875	0.0478167327550858
1.047851	0.0398227862556455
1.048828	0.0194508076798394
1.049804	0.0540414278136357
1.050781	0.0168744383531571
1.051758	0.0095120343554788
1.052734	0.0603829585133165
1.053711	0.0396841584641857
1.054687	0.0470510077532427
1.055664	0.0595433880901803
1.05664	0.0154585361945192
1.057617	0.0740205312443311
1.058593	0.058327862614501
1.05957	0.0490577472919905
1.060547	0.017650500052803
1.061523	0.0641325200502209
1.0625	0.00402054843875856
1.063476	0.0487033914023284
1.064453	0.082595536213609
1.065429	0.0489273093886482
1.066406	0.00999002315934623
1.067383	0.0297125062621127
1.068359	0.00704951354927225
1.069336	0.0312068595236885
1.070312	0.055362388431473
1.071289	0.0291725791475797
1.072265	0.042970653941909
1.073242	0.0242865528977521
1.074218	0.073230694779341
1.075195	0.0317742852431982
1.076172	0.0202351575142394
1.077148	0.027356303942575
1.078125	0.0207396863009531
1.079101	0.0373527655898516
1.080078	0.0310516620865564
1.081054	0.0673215537780741
1.082031	0.0081448039435709
1.083008	0.013009348962139
1.083984	0.0779480015737113
1.084961	0.0196064310599252
1.085937	0.0276337848148856
1.086914	0.00960845189444585
1.08789	0.0486984139122426
1.088867	0.0278970922195837
1.089843	0.0741993423795616
1.09082	0.0799136489329933
1.091797	0.0873609283504937
1.092773	0.0401536792033442
1.09375	0.0103687437904738
1.094726	0.0562028818659871
1.095703	0.02891529013575
1.096679	0.0377127597258024
1.097656	0.0350473094300219
1.098633	0.0307823431858489
1.099609	0.0608675283247028
1.100586	0.0271082948643584
1.101562	0.0242590873195843
1.102539	0.00622520582657033
1.103515	0.019908373694064
1.104492	0.0708524062153366
1.105468	0.00633510289343464
1.106445	0.0228456548762451
1.107422	0.0278845742425929
1.108398	0.0727582497489158
1.109375	0.0225614864492951
1.110351	0.0255415561541705
1.111328	0.0291570902807729
1.112304	0.0556850867333113
1.113281	0.0357043002915741
1.114257	0.0170025679491923
1.115234	0.0467158981845132
1.116211	0.053125192739224
1.117187	0.048486887220396
1.118164	0.0542233565758419
1.11914	0.0354044677171258
1.120117	0.0438036909739442
1.121093	0.0536881322271543
1.12207	0.0375971032168238
1.123047	0.0155853314358964
1.124023	0.0114309273163159
1.125	0.03193051610462
1.125976	0.038656903310599
1.126953	0.0350403352523745
1.127929	0.0363859428355969
1.128906	0.0347462898559674
1.129882	0.0286367740139735
1.130859	0.0417903021897485
1.131836	0.00907240429096554
1.132812	0.0388473705210649
1.133789	0.0211000738661006
1.134765	0.0196031063531789
1.135742	0.0236540551465016
1.136718	0.0508958475649713
1.137695	0.0781566564023116
1.138672	0.0356189859958211
1.139648	0.02416313684442
1.140625	0.0353741833772103
1.141601	0.0233615669017714
1.142578	0.0412110696466204
1.143554	0.0492932587286274
1.144531	0.0490949874833032
1.145507	0.00728861472071902
1.146484	0.0383790007476707
1.147461	0.048989116497117
1.148437	0.0531785142037468
1.149414	0.0708067937722901
1.15039	0.0388205506881819
1.151367	0.0309870594958153
1.152343	0.0784757593526715
1.15332	0.0433894599421115
1.154297	0.0518031989020929
1.155273	0.0327720615378923
1.15625	0.0318553525239402
1.157226	0.0354252958170359
1.158203	0.00697326507281015
1.159179	0.0174356880009945
1.160156	0.017531512049306
1.161132	0.0264593118022994
1.162109	0.0624772314284372
1.163086	0.0477138109889669
1.164062	0.0297307539799304
1.165039	0.0300412699662581
1.166015	0.0313213049424988
1.166992	0.0536296880517871
1.167968	0.0592265956864125
1.168945	0.0289021204144212
1.169922	0.0212729916467172
1.170898	0.0429210726510708
1.171875	0.0147029515420301
1.172851	0.008300097259291
1.173828	0.0168060143653373
1.174804	0.0288991397732407
1.175781	0.0372862762405607
1.176757	0.0429832630076239
1.177734	0.0189527383026685
1.178711	0.0284471081040903
1.179687	0.0615207217936916
1.180664	0.0332898354184727
1.18164	0.0163377305102899
1.182617	0.0536162054724027
1.183593	0.0805254068929515
1.18457	0.0124958006424118
1.185547	0.0625664916056127
1.186523	0.0165809683629493
1.1875	0.0343137551968613
1.188476	0.0439134148881575
1.189453	0.0213973349003291
1.190429	0.0269628146985177
1.191406	0.0509663836108478
1.192382	0.0244853726078449
1.193359	0.05839074065095
1.194336	0.0218654894295326
1.195312	0.0424619030888972
1.196289	0.0111789072764858
1.197265	0.0174287439843438
1.198242	0.0471991618207641
1.199218	0.0220124147462969
1.200195	0.0477908653884995
1.201172	0.0965222525098855
1.202148	0.0306011982574246
1.203125	0.0343159953271313
1.204101	0.0297408663780462
1.205078	0.0380315965247227
1.206054	0.0669019633735363
1.207031	0.0527446211023449
1.208007	0.0315489712273732
1.208984	0.0321134120147096
1.209961	0.00274327669338756
1.210937	0.0928055549629897
1.211914	0.0330198705548399
1.21289	0.0101045190288292
1.213867	0.0356358071728771
1.214843	0.00981425192860388
1.21582	0.033902725589175
1.216797	0.0284449997993268
1.217773	0.0230920357980797
1.21875	0.0342261933687334
1.219726	0.0607134698641356
1.220703	0.0275905503336559
1.221679	0.0444174679125341
1.222656	0.0502160466729162
1.223632	0.0293833594230918
1.224609	0.0309172055471865
1.225586	0.0508753020122584
1.226562	0.0898559437210516
1.227539	0.0138698457551963
1.228515	0.0237784805081112
1.229492	0.0871390968211084
1.230468	0.0101648336527084
1.231445	0.0118672339347273
1.232422	0.0258058220529546
1.233398	0.0422260999821603
1.234375	0.106497967049412
1.235351	0.0333884667186699
1.236328	0.0401804534610922
1.237304	0.0449746874031772
1.238281	0.0303621834014342
1.239257	0.00801457645304308
1.240234	0.0256163096543658
1.241211	0.0492538866423443
1.242187	0.0526718460776704
1.243164	0.0156446724471718
1.24414	0.0504304358261731
1.245117	0.0675639468780118
1.246093	0.0378987903628658
1.24707	0.0139700223101056
1.248046	0.0309421828850568
1.249023	0.0254240928596439
1.25	0.0245473315047618
1.250976	0.0716029453868051
1.251953	0.0533592442213231
1.252929	0.0954565055918223
1.253906	0.0490600850698406
1.254882	0.0132301891654026
1.255859	0.0462557916916298
1.256836	0.02261072941434
1.257812	0.0299826336725195
1.258789	0.0331857958076584
1.259765	0.0230921718872695
1.260742	0.0355412048703555
1.261718	0.036127735463403
1.262695	0.0232164553906362
1.263671	0.0393894908981021
1.264648	0.0159786046145741
1.265625	0.0960034785711539
1.266601	0.0575261195915117
1.267578	0.0424768851372744
1.268554	0.0599941287074914
1.269531	0.0722595416033852
1.270507	0.013556936151042
1.271484	0.0465441093105218
1.272461	0.0886330004249489
1.273437	0.0411227112436243
1.274414	0.0229516014563625
1.27539	0.00446919575060939
1.276367	0.0401350325579769
1.277343	0.0386136610876267
1.27832	0.0178854914046369
1.279296	0.0552965248963983
1.280273	0.0848269510039563
1.28125	0.0254912340506128
1.282226	0.018761806596618
1.283203	0.0443523985004565
1.284179	0.0189560175519016
1.285156	0.0174141579244111
1.286132	0.027170856323055
1.287109	0.0385375835826405
1.288086	0.0328010055406507
1.289062	0.0442050201275579
1.290039	0.0425041972420573
1.291015	0.0340640181073006
1.291992	0.0299759135400741
1.292968	0.0649756535539066
1.293945	0.0412859160152055
1.294921	0.0532995908558265
1.295898	0.0461285594193066
1.296875	0.0940046187474999
1.297851	0.0258064680084542
1.298828	0.0478217404150633
1.299804	0.014249066472211
1.300781	0.0820722883629596
1.301757	0.0270078032193235
1.302734	0.0175352644450673
1.303711	0.0445226390553759
1.304687	0.0709434592432086
1.305664	0.0515741516320453
1.30664	0.0537792363632518
1.307617	0.015613081021839
1.308593	0.0503105402952781
1.30957	0.0557105513359366
1.310546	0.0176065097817374
1.311523	0.0375951740815573
1.3125	0.0478862170303245
1.313476	0.0272278060697198
1.314453	0.0483548632961163
1.315429	0.0547413746809605
1.316406	0.0478205097212744
1.317382	0.0267464959984205
1.318359	0.0568100375962648
1.319336	0.065740750533291
1.320312	0.0306919165578121
1.321289	0.0185065966344632
1.322265	0.0563857543157534
1.323242	0.0117049326395799
1.324218	0.0695215400115288
1.325195	0.0544836767112389
1.326171	0.0388735278198583
1.327148	0.0677321249657155
1.328125	0.0467896901939207
1.329101	0.0313922195549232
1.330078	0.0471871361566614
1.331054	0.0825138215829421
1.332031	0.0359383715290969
1.333007	0.030412398914982
1.333984	0.077827956986351
1.334961	0.0127840546170988
1.335937	0.0342661438992299
1.336914	0.0657309205883167
1.33789	0.0104498759853588
1.338867	0.077486387185727
1.339843	0.0305878769027943
1.34082	0.0128282815366407
1.341796	0.0155625566841514
1.342773	0.102347586178383
1.34375	0.0405626009234184
1.344726	0.0107326540695226
1.345703	0.0414678501046051
1.346679	0.0734263419856947
1.347656	0.0765730580558679
1.348632	0.0469953608898852
1.349609	0.094646398363015
1.350586	0.0790425939457461
1.351562	0.0734368998609181
1.352539	0.0297609591026378
1.353515	0.0499172172939448
1.354492	0.0714835178753291
1.355468	0.0550681286969886
1.356445	0.0148955156365431
1.357421	0.021471797785302
1.358398	0.0807402772600664
1.359375	0.0155975915481878
1.360351	0.0660856666819069
1.361328	0.0729063278580488
1.362304	0.0302297903146151
1.363281	0.0481963225155783
1.364257	0.0911207651262497
1.365234	0.0519288342077886
1.36621	0.115950073967966
1.367187	0.0748011283622446
1.368164	0.075996738872628
1.36914	0.0784818262740422
1.370117	0.0925595790695858
1.371093	0.0975962188739974
1.37207	0.110816256021039
1.373046	0.0936725087802312
1.374023	0.0671870165259904
1.375	0.0676991616719156
1.375976	0.0919095533538292
1.376953	0.055134512975921
1.377929	0.0879796338976788
1.378906	0.0497785366521807
1.379882	0.0965168052607542
1.380859	0.102845115659751
1.381835	0.0977593018569231
1.382812	0.094491818255292
1.383789	0.0913093905513256
1.384765	0.0615249700881788
1.385742	0.0955020376794474
1.386718	0.1143583941816
1.387695	0.111072826560611
1.388671	0.0599254591371856
1.389648	0.0515290402614147
1.390625	0.0793979614791728
1.391601	0.0738842716225328
1.392578	0.120157381575561
1.393554	0.13664933400977
1.394531	0.0861413148021929
1.395507	0.102699239973325
1.396484	0.1089175314134
1.39746	0.125448144801105
1.398437	0.0927756805501921
1.399414	0.102512271695243
1.40039	0.107322816758251
1.401367	0.142119590548428
1.402343	0.108227379176625
1.40332	0.126833440266644
1.404296	0.12007695081859
1.405273	0.128670468290935
1.40625	0.0955851098531801
1.407226	0.142832014427503
1.408203	0.0886450917899378
1.409179	0.0661891206468291
1.410156	0.146924381667854
1.411132	0.0681772064549861
1.412109	0.176784352183975
1.413085	0.131405983838675
1.414062	0.12081311206055
1.415039	0.13386635288894
1.416015	0.161840806617182
1.416992	0.215926461616565
1.417968	0.249932418083689
1.418945	0.303576560622275
1.419921	0.315589948312046
1.420898	0.367473616474394
1.421875	0.553509704911133
1.422851	0.693819925506446
1.423828	1.11162103743229
1.424804	1.59980320978957
1.425781	2.2049742798509
1.426757	2.84927019871682
1.427734	3.57842620079622
1.42871	4.21305822076118
1.429687	4.73566590273132
1.430664	5.14631844379047
1.43164	5.6978182567804
1.432617	6.25708616946547
1.433593	6.86363484333158
1.43457	7.17500591820887
1.435546	7.30971400433765
1.436523	7.76369251855849
1.4375	8.13763152351457
1.438476	8.33409505353341
1.439453	8.51758115359079
1.440429	8.47678015420573
1.441406	8.85866411644555
1.442382	8.90440601153233
1.443359	9.13881436542072
1.444335	9.05052642741985
1.445312	9.11296434313956
1.446289	9.48591888075457
1.447265	9.13408684145914
1.448242	9.17036297285503
1.449218	9.27135094518443
1.450195	9.09794579948386
1.451171	9.52264807649186
1.452148	9.24991396552557
1.453125	9.23270957397805
1.454101	9.40445030220268
1.455078	9.23562454388982
1.456054	8.94625916288425
1.457031	9.20619241222325
1.458007	9.6694545774059
1.458984	9.67893070306101
1.45996	10.0934834424008
1.460937	9.87089906955937
1.461914	10.2042930959264
1.46289	9.83122467316428
1.463867	10.1734756590507
1.464843	10.5082726230326
1.46582	10.3361646484414
1.466796	10.1758041533538
1.467773	10.0120790384204
1.46875	10.2865774168681
1.469726	10.4406062660108
1.470703	10.1756287024612
1.471679	10.4538657881303
1.472656	10.6346047029657
1.473632	10.2443137157744
1.474609	9.96350293664924
1.475585	10.4518746592141
1.476562	10.3986538950188
1.477539	10.1553430033662
1.478515	10.0262198731424
1.479492	10.100637804624
1.480468	10.1561979894022
1.481445	10.1886381311638
1.482421	10.435666664886
1.483398	10.6025212276262
1.484374	10.4300103585034
1.485351	10.1732222623151
1.486328	10.6633071651611
1.487304	10.2378642548008
1.488281	10.0051310897521
1.489257	9.95448077045518
1.490234	9.52595926058232
1.49121	10.0458702246655
1.492187	9.22218452856182
1.493164	9.31312062437387
1.49414	8.89003221448483
1.495117	8.84141931658221
1.496093	8.54948890280004
1.49707	8.81427744192535
1.498046	8.90502858287036
1.499023	9.11254608498949
1.499999	8.95266427459586
1.500976	8.97640427277348
1.501953	9.16149752089603
1.502929	8.93353081831954
1.503906	9.03444382521249
1.504882	8.63806337559022
1.505859	8.63689903172759
1.506835	8.57554923394397
1.507812	8.14780310656787
1.508789	7.89938495163073
1.509765	8.03353481260871
1.510742	7.65476618024418
1.511718	7.56882714315179
1.512695	7.81924632142542
1.513671	7.77800033563512
1.514648	7.86450799963513
1.515624	7.62037861737493
1.516601	7.59098825407707
1.517578	7.90629523945698
1.518554	7.84984283346246
1.519531	7.55678428191761
1.520507	7.66183474038758
1.521484	8.06117422838019
1.52246	8.25601524118173
1.523437	8.36141115831772
1.524414	8.30703637241881
1.52539	8.66817717684126
1.526367	8.59166067560544
1.527343	8.51132932293029
1.52832	7.87549385121924
1.529296	8.11596203427696
1.530273	8.00417372506176
1.531249	7.79555940543238
1.532226	7.86188625524874
1.533203	7.48651402122043
1.534179	7.44709883534609
1.535156	7.65555645237451
1.536132	7.90140512891024
1.537109	7.68573716688731
1.538085	7.97376968900741
1.539062	8.22283218769379
1.540039	8.05685092508041
1.541015	8.32231087172698
1.541992	8.39061727878736
1.542968	8.16191889243412
1.543945	8.07514529776365
1.544921	8.16878087684675
1.545898	7.94986682634747
1.546874	7.84346599141636
1.547851	7.72081483692602
1.548828	7.70185493321843
1.549804	7.8417160340993
1.550781	7.73536365971319
1.551757	7.61994475455105
1.552734	7.57612039851955
1.55371	7.16422033121721
1.554687	7.33062001181926
1.555664	7.44910031982883
1.55664	7.28033011540473
1.557617	7.51355700690386
1.558593	7.27239918759587
1.55957	7.34384545279141
1.560546	7.45761400942071
1.561523	7.71533655370633
1.562499	7.53066157914974
1.563476	7.3897510013291
1.564453	7.57824431681013
1.565429	7.45127824354943
1.566406	7.45051402992049
1.567382	7.29166084715499
1.568359	6.96920367460344
1.569335	7.08030151379927
1.570312	7.17408681935827
1.571289	6.86009873451877
1.572265	6.61404187981366
1.573242	6.71996704313109
1.574218	6.63777494590017
1.575195	6.6545597545991
1.576171	6.68160757272114
1.577148	6.9062225420808
1.578124	6.64044644821657
1.579101	7.13100143793626
1.580078	6.95047543284717
1.581054	6.86468823876628
1.582031	6.83007200718771
1.583007	6.93063464845674
1.583984	6.58782215234291
1.58496	6.71940940057086
1.585937	6.42317387288325
1.586914	6.5453902895282
1.58789	6.29775800797065
1.588867	6.41639658604392
1.589843	6.14438793122285
1.59082	6.22291992199755
1.591796	6.47672558631443
1.592773	6.28522577510315
1.593749	6.34290272867277
1.594726	6.57615669068834
1.595703	6.30750335106261
1.596679	6.27323497353543
1.597656	6.53872036810216
1.598632	6.13001553293856
1.599609	6.20187612103489
1.600585	6.20480422178202
1.601562	6.40179174471304
1.602538	6.2763851608206
1.603515	6.31836353465302
1.604492	6.36789492684953
1.605468	6.05516360601775
1.606445	6.05257309072109
1.607421	5.91908861087964
1.608398	5.91171449164699
1.609374	5.63225904140532
1.610351	5.78719438203254
1.611328	5.66063509270578
1.612304	5.67862974343619
1.613281	5.69969775573697
1.614257	5.72780903564792
1.615234	5.85790486454159
1.61621	5.9196394765249
1.617187	6.00061850815931
1.618163	5.70119484417661
1.61914	5.88090983758568
1.620117	5.47607953448459
1.621093	5.67839081501089
1.62207	5.59169958289937
1.623046	5.24998914247613
1.624023	5.53949706540313
1.624999	5.22670452999555
1.625976	5.34744958261432
1.626953	5.26206277335391
1.627929	5.16041449719788
1.628906	5.197757777134
1.629882	5.29097969173232
1.630859	5.18127382195247
1.631835	5.14120862478328
1.632812	5.31250415266708
1.633788	5.1306131081017
1.634765	5.16900038716781
1.635742	5.21766176705401
1.636718	5.32038422646673
1.637695	5.1103510719249
1.638671	5.1501486016986
1.639648	5.10112289219942
1.640624	5.16311574691231
1.641601	5.13728246270903
1.642578	5.09808545370328
1.643554	5.07522904277709
1.644531	4.86054885628702
1.645507	5.09922429225711
1.646484	5.17560152108946
1.64746	5.02217837424061
1.648437	4.95834104390218
1.649413	5.13362119317427
1.65039	5.30680439003757
1.651367	5.15379293246459
1.652343	5.13363178319492
1.65332	5.12510207397131
1.654296	5.29066264480292
1.655273	5.10931086924254
1.656249	5.03069147426574
1.657226	4.85365924832993
1.658203	4.89963804522591
1.659179	4.96716194475517
1.660156	5.02856248608884
1.661132	4.95703484536603
1.662109	4.90604995143343
1.663085	4.88005572418913
1.664062	4.99752586224812
1.665038	4.69670471586026
1.666015	5.08938994091276
1.666992	4.78777787192817
1.667968	4.67428558822094
1.668945	4.74001725845322
1.669921	4.72767200956634
1.670898	4.85942247848291
1.671874	4.78559387805129
1.672851	4.57120896882083
1.673828	4.71368995950317
1.674804	4.5270839853369
1.675781	4.45250509797485
1.676757	4.57403704132761
1.677734	4.50897523659523
1.67871	4.40106030641719
1.679687	4.22723665596961
1.680663	4.317635937125
1.68164	4.23439113201615
1.682617	4.47140639876561
1.683593	4.32274346172948
1.68457	4.3813248075298
1.685546	4.12154724723831
1.686523	4.29805906509729
1.687499	4.2317993648623
1.688476	4.06385108863846
1.689453	4.03808077902275
1.690429	3.98870328549869
1.691406	3.93219744748211
1.692382	3.91735019306431
1.693359	3.85265455797584
1.694335	3.92917878272102
1.695312	3.9164630957263
1.696288	3.96235342230207
1.697265	3.80940713100463
1.698242	3.81972039390791
1.699218	3.82193170568667
1.700195	3.88859115243619
1.701171	3.83852843892526
1.702148	3.79346164406976
1.703124	3.71506296788116
1.704101	3.68514142378091
1.705078	3.67336961204029
1.706054	3.56917341977579
1.707031	3.55456187292009
1.708007	3.59270726971184
1.708984	3.50063856688034
1.70996	3.51681510355378
1.710937	3.55983188379185
1.711913	3.37268025537058
1.71289	3.37241363218488
1.713867	3.50898485681728
1.714843	3.47323855282098
1.71582	3.55907013076295
1.716796	3.47208312124076
1.717773	3.49992449297264
1.718749	3.44693346502696
1.719726	3.50318622014446
1.720703	3.41541378802584
1.721679	3.32866070448657
1.722656	3.2307013974735
1.723632	3.20754438472126
1.724609	3.16554996621598
1.725585	3.13761093703474
1.726562	3.09956094839979
1.727538	3.03455297089238
1.728515	3.06029328904423
1.729492	2.99219130623967
1.730468	2.95418846159144
1.731445	2.94898558004426
1.732421	2.99493251157034
1.733398	2.94390185777346
1.734374	2.99863598947165
1.735351	2.94103348018294
1.736327	2.91117666225772
1.737304	2.94210673191643
1.738281	2.861534052409
1.739257	2.83145001383571
1.740234	2.84279003575449
1.74121	2.84922088366416
1.742187	2.68446300017285
1.743163	2.60174198315706
1.74414	2.57122140689415
1.745117	2.56499932429629
1.746093	2.5835855684852
1.74707	2.45688971927883
1.748046	2.46498393346216
1.749023	2.50856939329252
1.749999	2.35171225333547
1.750976	2.42203094004866
1.751952	2.39911031215845
1.752929	2.34681242123034
1.753906	2.34138187270963
1.754882	2.39630543199823
1.755859	2.21112060215951
1.756835	2.30677694768285
1.757812	2.20593252235534
1.758788	2.33225287512421
1.759765	2.34682336741489
1.760742	2.28687916675903
1.761718	2.21156524402062
1.762695	2.20242606843749
1.763671	2.18037991668488
1.764648	2.14471644885561
1.765624	2.09355680116198
1.766601	2.0462116009522
1.767577	2.07883061581073
1.768554	2.01579491880604
1.769531	2.01307993240457
1.770507	1.92901509460879
1.771484	1.9546781301125
1.77246	1.96176930225983
1.773437	2.00857108113455
1.774413	2.00143435077129
1.77539	2.05182558970823
1.776367	1.92576052622709
1.777343	1.91145232836658
1.77832	1.88792521071811
1.779296	1.94704660979884
1.780273	1.92500493049217
1.781249	1.84623946743191
1.782226	1.75897142307685
1.783202	1.7850297132681
1.784179	1.69756734109461
1.785156	1.68025368398099
1.786132	1.6563634910013
1.787109	1.65649571479328
1.788085	1.66407196229971
1.789062	1.67943181792201
1.790038	1.73920277748176
1.791015	1.6639639653805
1.791992	1.59022435968609
1.792968	1.65775003204343
1.793945	1.59545608715925
1.794921	1.5039723331794
1.795898	1.7139730357725
1.796874	1.57496447565018
1.797851	1.5521667206808
1.798827	1.53768061933854
1.799804	1.51655635116827
1.800781	1.49696797388121
1.801757	1.46953599728297
1.802734	1.42927959858463
1.80371	1.43591599890732
1.804687	1.36378063608852
1.805663	1.33734245730387
1.80664	1.36656696444192
1.807617	1.34377372184892
1.808593	1.3666067808593
1.80957	1.31327163611063
1.810546	1.29852493659117
1.811523	1.30636060374523
1.812499	1.30308139263173
1.813476	1.24935020296602
1.814452	1.22331381586556
1.815429	1.16662651478664
1.816406	1.20035611652209
1.817382	1.20235772604669
1.818359	1.23342319447986
1.819335	1.20442865476741
1.820312	1.20389424166878
1.821288	1.17389100262391
1.822265	1.18812253819626
1.823242	1.16482171911875
1.824218	1.13342027693054
1.825195	1.11622596971447
1.826171	1.07304782427458
1.827148	1.08043615103684
1.828124	1.05154487281487
1.829101	1.00022378402306
1.830077	1.04724335565984
1.831054	1.03213111661647
1.832031	0.981834849127744
1.833007	0.963710806375549
1.833984	0.950007443082143
1.83496	1.03109503104467
1.835937	0.98459592784424
1.836913	0.952383659607687
1.83789	0.909908257186152
1.838867	0.925795794916107
1.839843	0.94870892103094
1.84082	0.897009356514217
1.841796	0.881598956299484
1.842773	0.840753982066157
1.843749	0.817878855259017
1.844726	0.848743186159689
1.845702	0.846562521005932
1.846679	0.853052931562075
1.847656	0.806113726658348
1.848632	0.826147176189791
1.849609	0.801632386220124
1.850585	0.763882512441049
1.851562	0.788816622892323
1.852538	0.789286743072094
1.853515	0.792584867447089
1.854491	0.666722613363256
1.855468	0.697094329152275
1.856445	0.684156459530727
1.857421	0.679477688588426
1.858398	0.673328843190309
1.859374	0.626000974645919
1.860351	0.608195827121142
1.861327	0.615095872080743
1.862304	0.596241198349238
1.863281	0.551287768009204
1.864257	0.601687608520717
1.865234	0.525609864111443
1.86621	0.581923149555205
1.867187	0.560341538675641
1.868163	0.535171992128213
1.86914	0.569485980997917
1.870116	0.508318785266775
1.871093	0.511995377879679
1.87207	0.5156525761061
1.873046	0.496515956292887
1.874023	0.484283882487669
1.874999	0.500895400698888
1.875976	0.436507961754974
1.876952	0.431176961439941
1.877929	0.416744625064187
1.878906	0.418754886283468
1.879882	0.424674760234606
1.880859	0.354564787100933
1.881835	0.358338876649129
1.882812	0.360199916774144
1.883788	0.349820384234324
1.884765	0.370577088242385
1.885741	0.321920754373383
1.886718	0.323928940685839
1.887695	0.322308714680584
1.888671	0.317967057842066
1.889648	0.325120834827558
1.890624	0.328269481190359
1.891601	0.325142033690663
1.892577	0.30631006931913
1.893554	0.283048393855892
1.894531	0.31480373931656
1.895507	0.270407758057068
1.896484	0.284110615414578
1.89746	0.264136680427861
1.898437	0.225125995789222
1.899413	0.260767778443676
1.90039	0.239619482529551
1.901366	0.249968345898276
1.902343	0.24397845294148
1.90332	0.224739783136783
1.904296	0.22508790110408
1.905273	0.198581076689627
1.906249	0.212486625956694
1.907226	0.194258412050037
1.908202	0.228611545901427
1.909179	0.203838183629981
1.910156	0.206322046937427
1.911132	0.194626881463348
1.912109	0.14096404595301
1.913085	0.145641990601848
1.914062	0.16970165739606
1.915038	0.138969407795484
1.916015	0.107586360100956
1.916991	0.0979235905622425
1.917968	0.155105952376994
1.918945	0.126660877779368
1.919921	0.167410348226446
1.920898	0.14718532084984
1.921874	0.144695661341184
1.922851	0.144941258547896
1.923827	0.102522564750122
1.924804	0.0954895467539254
1.925781	0.101407435099257
1.926757	0.131592274196814
1.927734	0.126425204664359
1.92871	0.0776161936919667
1.929687	0.0966232353985387
1.930663	0.0720136793159439
1.93164	0.0804806831962614
1.932616	0.0862392197175322
1.933593	0.110189996901828
1.93457	0.0921900253877723
1.935546	0.0761276642110764
1.936523	0.0915394961485877
1.937499	0.0512788670476221
1.938476	0.079193508854855
1.939452	0.0236163699511234
1.940429	0.0782615609640646
1.941406	0.0861319851578971
1.942382	0.0817733170248413
1.943359	0.0651604095186702
1.944335	0.063151925965891
1.945312	0.0835319246357541
1.946288	0.0520771836948908
1.947265	0.0767269189121862
1.948241	0.0275755042185978
1.949218	0.0429634936974816
1.950195	0.0298692296400979
1.951171	0.0698542922421879
1.952148	0.0398944788687463
1.953124	0.0476649821355815
1.954101	0.0433795529682476
1.955077	0.025242373757349
1.956054	0.019372716687398
1.957031	0.0237950915099948
1.958007	0.0259783509700289
1.958984	0.0130344813636979
1.95996	0.0332474302463845
1.960937	0.0279048848762404
1.961913	0.0565581726084542
1.96289	0.0104727523729528
1.963866	0.0389105335478017
1.964843	0.0129475461154897
1.96582	0.0522582703632726
1.966796	0.0282039128356138
1.967773	0.0321554578984812
1.968749	0.0181144843670893
1.969726	0.0354445446040617
1.970702	0.0260810301735942
1.971679	0.00818099497231144
1.972655	0.0202680630770777
1.973632	0.0408820347038268
1.974609	0.0147009613968943
1.975585	0.0372331299028287
1.976562	0.0123827291885352
1.977538	0.0247621582612522
1.978515	0.0175325051165314
1.979491	0.0390843088750524
1.980468	0.0367074088558059
1.981445	0.0120682704962571
1.982421	0.0115832763848163
1.983398	0.0129412327604068
1.984374	0.021713363922382
1.985351	0.0302119199144117
1.986327	0.0370794780042563
1.987304	0.0127773488949462
1.98828	0.0154128327129532
1.989257	0.0376590263628788
1.990234	0.0109490983203163
1.99121	0.0271476731330864
1.992187	0.0261298667266081
1.993163	0.0455295607686105
1.99414	0.0210326835613747
1.995116	0.0350707281440591
1.996093	0.0115249080978169
1.99707	0.0350564370249218
1.998046	0.033025281851848
1.999023	0.00882982113467991
1.999999	0.032363300957222
2.000976	0.0151038918723744
2.001952	0.0144844182455584
2.002929	0.0181251655440716
2.003905	0.0463653140496309
2.004882	0.0203723437117308
2.005859	0.0321203918960921
2.006835	0.011871105655457
2.007812	0.0236212710459577
2.008788	0.0212226275014217
2.009765	0.00101421589134234
2.010741	0.0389843945871486
2.011718	0.0176292376296778
2.012695	0.0205836972584158
2.013671	0.0135090971867774
2.014648	0.0129301551529803
2.015624	0.0372843810488896
2.016601	0.0344621304326546
2.017577	0.0451251443918465
2.018554	0.0173409528796576
2.01953	0.00802706146714182
2.020507	0.053084414650253
2.021484	0.0217544623500601
2.02246	0.0211926867667993
2.023437	0.0326880957557212
2.024413	0.0354225985843289
2.02539	0.00974676220074713
2.026366	0.0389390693098346
2.027343	0.0195965877790527
2.02832	0.0712590753246827
2.029296	0.0366831652008616
2.030273	0.0342955405062654
2.031249	0.0394995340047411
2.032226	0.0440025417903016
2.033202	0.0368461131356959
2.034179	0.0240823510675287
2.035155	0.0365750565433931
2.036132	0.041789473674045
2.037109	0.0496928077197345
2.038085	0.0323353422969114
2.039062	0.0221434807940328
2.040038	0.059485295334901
2.041015	0.038274001102388
2.041991	0.0706008940204754
2.042968	0.0561518062972555
2.043945	0.0338424605514507
2.044921	0.0535582653067102
2.045898	0.042416238384337
2.046874	0.0400860243451268
2.047851	0.0446265638815032
2.048827	0.0817818861750724
2.049804	0.0661324731482651
2.05078	0.0540399803911188
2.051757	0.0591119703651046
2.052734	0.0494097819539269
2.05371	0.0354267779290257
2.054687	0.00643558633147548
2.055663	0.056478743838114
2.05664	0.0428860146887934
2.057616	0.0496217132705563
2.058593	0.109170207404931
2.05957	0.0593321426519168
2.060546	0.0806415099370306
2.061523	0.0385046127762792
2.062499	0.0532756796560354
2.063476	0.0599680048550725
2.064452	0.074508296740904
2.065429	0.0456073708227182
2.066405	0.055355113027304
2.067382	0.0589322393883993
2.068359	0.0685557599090295
2.069335	0.0679587496709143
2.070312	0.0860186065439449
2.071288	0.0825593651968812
2.072265	0.0576594525088341
2.073241	0.0839198086449415
2.074218	0.0870242813101843
2.075195	0.0824825684899652
2.076171	0.0672301864234846
2.077148	0.04547073181654
2.078124	0.0851796850036744
2.079101	0.0815136053854232
2.080077	0.0731371913586214
2.081054	0.119167393540483
2.08203	0.0696872027002986
2.083007	0.0687604496502866
2.083984	0.0868049959224249
2.08496	0.0890283195735379
2.085937	0.0955758216755268
2.086913	0.0663938807286703
2.08789	0.102868430786989
2.088866	0.0825321571779685
2.089843	0.0936114851730497
2.090819	0.105837952297464
2.091796	0.0957863558416756
2.092773	0.107421752859954
2.093749	0.10261171576143
2.094726	0.128124247955842
2.095702	0.109255313981563
2.096679	0.104865677455751
2.097655	0.105977534998534
2.098632	0.0854168758316119
2.099609	0.113161570485018
2.100585	0.102177602054564
2.101562	0.0929682356923008
2.102538	0.12377735434601
2.103515	0.112586803477973
2.104491	0.106882053642554
2.105468	0.0761683124415902
2.106444	0.0972825949923957
2.107421	0.114997842118276
2.108398	0.114980765811087
2.109374	0.111401533559687
2.110351	0.133336090376659
2.111327	0.113510660694232
2.112304	0.101525174692697
2.11328	0.11035978995164
2.114257	0.118219645061312
2.115234	0.125024475894442
2.11621	0.107794698528707
2.117187	0.106316301148631
2.118163	0.11084722890718
2.11914	0.0882732304787187
2.120116	0.125077817969254
2.121093	0.132867400260034
2.122069	0.13527532799744
2.123046	0.0962717494620681
2.124023	0.119192904278214
2.124999	0.106076010155993
2.125976	0.115106941469585
2.126952	0.0984865390009564
2.127929	0.122593222690857
2.128905	0.144559125649033
2.129882	0.140417201421804
2.130859	0.0925433833551319
2.131835	0.09402225490045
2.132812	0.086431966304689
2.133788	0.100674971535561
2.134765	0.138130397906153
2.135741	0.102584111103303
2.136718	0.104064845755535
2.137694	0.119142951666156
2.138671	0.105514290936661
2.139648	0.131855543166849
2.140624	0.0945002380727377
2.141601	0.107940661123142
2.142577	0.0818143636167269
2.143554	0.127826414434734
2.14453	0.111977976615206
2.145507	0.130649628189585
2.146484	0.111833631559542
2.14746	0.128778059449621
2.148437	0.0933066755887287
2.149413	0.111161779668933
2.15039	0.111274518327964
2.151366	0.093096281493405
2.152343	0.117298324672648
2.153319	0.113148433736685
2.154296	0.120111730136509
2.155273	0.105898008146693
2.156249	0.146735121201164
2.157226	0.143910508459858
2.158202	0.0733139705811287
2.159179	0.103949327319134
2.160155	0.0917622901188991
2.161132	0.0845738029685422
2.162109	0.130286062422695
2.163085	0.081551220751516
2.164062	0.110828350310033
2.165038	0.124500604040984
2.166015	0.124954597970873
2.166991	0.144355987363197
2.167968	0.111286157360114
2.168944	0.100256494858953
2.169921	0.105230841259171
2.170898	0.0755077038788924
2.171874	0.126381928918543
2.172851	0.104065855153034
2.173827	0.0899875962041569
2.174804	0.0924920348793479
2.17578	0.101501574367677
2.176757	0.0860946982623262
2.177734	0.114808832082625
2.17871	0.144759244117293
2.179687	0.0366066623917027
2.180663	0.126645827863211
2.18164	0.0662080937071239
2.182616	0.102270862381112
2.183593	0.0962666754237592
2.184569	0.0844252121647062
2.185546	0.0845239053944391
2.186523	0.119238634124138
2.187499	0.0905063456972747
2.188476	0.100338546203023
2.189452	0.100149897181784
2.190429	0.0796076726387099
2.191405	0.100012740977891
2.192382	0.0912336323610213
2.193359	0.113715405382684
2.194335	0.0918538133738001
2.195312	0.112752955872624
2.196288	0.0897671072139729
2.197265	0.0732822936527999
2.198241	0.111304010465353
2.199218	0.0562532373248402
2.200194	0.0636984370571838
2.201171	0.0895002100709579
2.202148	0.0956021698025918
2.203124	0.0881322722878572
2.204101	0.0946596801205186
2.205077	0.0821532489866518
2.206054	0.0910520907410046
2.20703	0.0909387875034861
2.208007	0.0782663456187658
2.208983	0.0660120354607666
2.20996	0.0659553439378713
2.210937	0.0515853356480463
2.211913	0.0570290202886513
2.21289	0.0486612930860669
2.213866	0.0792977610646259
2.214843	0.0448545739624935
2.215819	0.0772603358162861
2.216796	0.054227629288348
2.217773	0.0636552766837071
2.218749	0.0798490765573717
2.219726	0.0871935714962571
2.220702	0.073876797072724
2.221679	0.0412951825014311
2.222655	0.0275754473103883
2.223632	0.060476134856964
2.224608	0.0485681033476911
2.225585	0.0512678689176077
2.226562	0.0638636199852357
2.227538	0.0661076361289624
2.228515	0.0876608075645222
2.229491	0.0742899893288672
2.230468	0.111359469863281
2.231444	0.0540115540287307
2.232421	0.0691736492995591
2.233398	0.0256436546416341
2.234374	0.0196164437250486
2.235351	0.0475363742413596
2.236327	0.0708293384274349
2.237304	0.0693671524872897
2.23828	0.0634187883695228
2.239257	0.0410708758061196
2.240233	0.0560710604107128
2.24121	0.0511385068323372
2.242187	0.0533798940801581
2.243163	0.0235724395030898
2.24414	0.0319338237034375
2.245116	0.013669043399068
2.246093	0.0317228172970524
2.247069	0.0665958090651244
2.248046	0.0257592153394955
2.249023	0.0418829812009759
2.249999	0.0441635986634744
2.250976	0.0509389234996049
2.251952	0.0476809947442881
2.252929	0.052294421021804
2.253905	0.0108753508986421
2.254882	0.0220690297790278
2.255858	0.0589499469991908
2.256835	0.00248757860790167
2.257812	0.0186380066703396
2.258788	0.0560046179553722
2.259765	0.0379405255295614
2.260741	0.0572563353347671
2.261718	0.0479234915650525
2.262694	0.0633136137609543
2.263671	0.0547419306685113
2.264648	0.00633508202128473
2.265624	0.0368714740582201
2.266601	0.0264590657582047
2.267577	0.0371068889895804
2.268554	0.0207234779717233
2.26953	0.0394131134841705
2.270507	0.0255151180735291
2.271483	0.0340623623500221
2.27246	0.00665403129698677
2.273437	0.0182621291333212
2.274413	0.0304008151475664
2.27539	0.0347568904543617
2.276366	0.0175997843908877
2.277343	0.0145137355163701
2.278319	0.0556882831323826
2.279296	0.0179619584698885
2.280273	0.0174407384788496
2.281249	0.0314501597293611
2.282226	0.0101933540699872
2.283202	0.00420413237527103
2.284179	0.0213565107549174
2.285155	0.0175839355142041
2.286132	0.0351711260712378
2.287108	0.0172625899363057
2.288085	0.0376939624159305
2.289062	0.0177210633309463
2.290038	0.0321425319293599
2.291015	0.0218454710917687
2.291991	0.0158125660538321
2.292968	0.0199139690696639
2.293944	0.0421688351331703
2.294921	0.0107410000846783
2.295898	0.0327282569096645
2.296874	0.019838811818457
2.297851	0.00807486493803735
2.298827	0.00675895143559191
2.299804	0.0342384346706176
2.30078	0.0152989334918199
2.301757	0.0208482068320611
2.302733	0.012663239710686
2.30371	0.0320376331279403
2.304687	0.0313382718856832
2.305663	0.0182966945430971
2.30664	0.00760335993717679
2.307616	0.0156192013377509
2.308593	0.0225656371255396
2.309569	0.00848074493569583
2.310546	0.0559970890860373
2.311523	0.0439065664794254
2.312499	0.00470331652282908
2.313476	0.00665321327593592
2.314452	0.00924076283784923
2.315429	0.00424624773413234
2.316405	0.040307884292751
2.317382	0.00680603727418716
2.318358	0.0214015833485754
2.319335	0.0172793246387725
2.320312	0.0230685262502353
2.321288	0.0185500414641897
2.322265	0.0189476118396646
2.323241	0.0214297191717544
2.324218	0.0213966435171337
2.325194	0.00996287474330306
2.326171	0.0151058830931646
2.327148	0.00636320129015459
2.328124	0.0102354068536078
2.329101	0.0138305934795758
2.330077	0.0170693913402968
2.331054	0.00610091870011352
2.33203	0.0157989215426082
2.333007	0.0162446275827207
2.333983	0.0262505998699211
2.33496	0.0109247225077047
2.335937	0.0112389009700346
2.336913	0.0226578529947125
2.33789	0.0100529821065557
2.338866	0.0109242349046915
2.339843	0.0243988322420418
2.340819	0.00952683688620069
2.341796	0.0237364509472541
2.342772	0.00925248648481569
2.343749	0.0180698048478806
2.344726	0.0250873755549459
2.345702	0.0193642410293621
2.346679	0.00821622477376861
2.347655	0.0225480496436467
2.348632	0.0453066382831357
2.349608	0.0461433739859376
2.350585	0.00985449241856965
2.351562	0.0215094653322787
2.352538	0.00655358185572211
2.353515	0.00397650256429252
2.354491	0.0261297906445756
2.355468	0.0449206999460037
2.356444	0.00660617336680812
2.357421	0.0227043725644795
2.358397	0.0228719298906105
2.359374	0.00643404152755459
2.360351	0.0416343776943137
2.361327	0.0130576681930962
2.362304	0.00358629335229705
2.36328	0.0169257718720775
2.364257	0.00460211170044416
2.365233	0.0080855304037682
2.36621	0.0211069053564966
2.367187	0.02766083675854
2.368163	0.0291211701020289
2.36914	0.0171619730729201
2.370116	0.00783935000119657
2.371093	0.0239805202953993
2.372069	0.0312961586731439
2.373046	0.0106159936084058
2.374022	0.0244231394693616
2.374999	0.0075196330461738
2.375976	0.0141549977395592
2.376952	0.0344067144052785
2.377929	0.0179474955761851
2.378905	0.0134283223079108
2.379882	0.00258206754839613
2.380858	0.0194569142797216
2.381835	0.0130329172569563
2.382812	0.0293322232266325
2.383788	0.0048591264193896
2.384765	0.00832029790453407
2.385741	0.0271242241459572
2.386718	0.0216056924417015
2.387694	0.0222853486959907
2.388671	0.00570439804516279
2.389647	0.046007294563933
2.390624	0.0163920898252084
2.391601	0.00974484670663146
2.392577	0.0567558118889061
2.393554	0.0542927174727191
2.39453	0.0302800059545585
2.395507	0.0297185256381554
2.396483	0.0238890583759165
2.39746	0.0117497172587616
2.398437	0.0123810935249944
2.399413	0.0113501298195786
2.40039	0.0215528111677906
2.401366	0.0252540415517702
2.402343	0.00199466676038881
2.403319	0.0385163860926749
2.404296	0.00400974303359074
2.405272	0.057451260241398
2.406249	0.02540479781605
2.407226	0.0260317247571746
2.408202	0.0235325941136735
2.409179	0.0318904861616157
2.410155	0.0154766228091047
2.411132	0.00656450985825766
2.412108	0.012895166795637
2.413085	0.0198675699504091
2.414062	0.0063933641817861
2.415038	0.0137946049203712
2.416015	0.018026552004288
2.416991	0.022887615277098
2.417968	0.00743186429502759
2.418944	0.0290213436526464
2.419921	0.0433774248883923
2.420897	0.0169242710548717
2.421874	0.00790716758722977
2.422851	0.0204842078789222
2.423827	0.00244089043356579
2.424804	0.0218756210671913
2.42578	0.0118874599500329
2.426757	0.00931835999446877
2.427733	0.00851450316356327
2.42871	0.0252848242693123
2.429687	0.00970809830221578
2.430663	0.0405442105590243
2.43164	0.0186107527392399
2.432616	0.0142701529361785
2.433593	0.0171757238479534
2.434569	0.0263604466695085
2.435546	0.0139061769135164
2.436522	0.0200211043751462
2.437499	0.0158557040608957
2.438476	0.0112227497010358
2.439452	0.0256590446743931
2.440429	0.0314259314931173
2.441405	0.0141893647759135
2.442382	0.0111633268556309
2.443358	0.0171706142750485
2.444335	0.0139061072632407
2.445312	0.0235043507088071
2.446288	0.00926948904359782
2.447265	0.00757135380603185
2.448241	0.0215018610303526
2.449218	0.0465899409105496
2.450194	0.0298928359342502
2.451171	0.0158729751980862
2.452147	0.0216412059150622
2.453124	0.0136560190538252
[truncated: 48 more rows]
