# Supplementary material for: Nanoscale magnonic Fabry-Pérot resonator for low-loss spin-wave manipulation
Source: Nat Commun. 2021 Apr 16;12:2293. doi: 10.1038/s41467-021-22520-6 (PMC8052321; doi:10.1038/s41467-021-22520-6)
Supplement: Supplementary file 4 — Source Data [file 41467_2021_22520_MOESM4_ESM.zip › Source data/FigS2/FigS2b_upper panel_YIG-CoFeB.txt]

0.4310254	0.166966094574917
0.4320508	0.120337853313214
0.4330762	0.154826348928727
0.4341016	1.06749667225841
0.435127	0.138080652990329
0.4361523	0.206937841809304
0.4371777	0.255029421148404
0.4382031	0.148512058411696
0.4392285	0.168297104652973
0.4402539	0.146305333095242
0.4412793	0.180167842395812
0.4423047	0.554183472781831
0.4433301	0.396600444441846
0.4443555	0.210748952528996
0.4453809	0.0181610075313396
0.4464062	0.0968288982610672
0.4474316	0.56694239843358
0.448457	0.269926530872865
0.4494824	0.822403898029733
0.4505078	0.0132747441637165
0.4515332	0.159740582626439
0.4525586	0.16326194409609
0.453584	0.226811117694774
0.4546094	0.0999957024269593
0.4556348	0.136893896464284
0.4566601	0.216673603876704
0.4576855	0.359844325296541
0.4587109	0.145014621849833
0.4597363	0.194104435119273
0.4607617	0.175592298677434
0.4617871	0.249406402954235
0.4628125	0.117233528490147
0.4638379	0.323409033432417
0.4648633	0.287864739375371
0.4658887	0.175602625273818
0.466914	0.11381368094624
0.4679394	0.0688426790718701
0.4689648	0.127826236401022
0.4699902	0.240885785554517
0.4710156	0.10654361161482
0.472041	0.123554027183679
0.4730664	0.0472677840913111
0.4740918	0.120042763987589
0.4751172	0.18268519199656
0.4761426	0.161780355387328
0.4771679	0.0408926183846665
0.4781933	0.077829644353876
0.4792187	0.185526777550375
0.4802441	0.143111802810285
0.4812695	0.184517647403489
0.4822949	0.155783215625838
0.4833203	0.169600404029672
0.4843457	0.515285197685728
0.4853711	0.189311432203866
0.4863965	0.0689040013020318
0.4874218	0.324557324345451
0.4884472	0.39232001760946
0.4894726	0.0759594108713943
0.490498	0.0580706522301776
0.4915234	0.0918586994401472
0.4925488	0.24196461707913
0.4935742	0.467712172153484
0.4945996	0.245504001362335
0.495625	0.154656030703566
0.4966504	0.335228262443667
0.4976757	0.252740577610205
0.4987011	0.445394842011321
0.4997265	0.126660439305452
0.5007519	0.172029587040121
0.5017773	0.151355559983914
0.5028027	0.0751184531388869
0.5038281	0.220711386692432
0.5048535	0.111241906236447
0.5058789	0.216853290521142
0.5069043	0.164344028390447
0.5079296	0.0856039652818355
0.508955	0.0993481532276972
0.5099804	0.330845779431943
0.5110058	0.10957935488753
0.5120312	0.354800918399319
0.5130566	0.283425006365088
0.514082	0.148074008161122
0.5151074	0.2151784445319
0.5161328	0.207707913164478
0.5171582	0.28653312794588
0.5181835	0.330034069733696
0.5192089	0.285755056101025
0.5202343	0.125301142582462
0.5212597	0.14280477731628
0.5222851	0.364036969081317
0.5233105	0.223123128111319
0.5243359	0.153754744226365
0.5253613	0.105519156781466
0.5263867	0.123056822690899
0.5274121	0.277347288158547
0.5284374	0.363809546351082
0.5294628	0.0682944680607124
0.5304882	0.139903413367401
0.5315136	0.0887576445389224
0.532539	0.29606952050966
0.5335644	0.0272823741115783
0.5345898	0.0738289978371568
0.5356152	0.388466592071142
0.5366406	0.159204355779961
0.537666	0.104756035314888
0.5386913	0.411350692101192
0.5397167	0.0489254387246962
0.5407421	0.340798000580673
0.5417675	0.182319843312817
0.5427929	0.0695253352917863
0.5438183	0.122294998662222
0.5448437	0.192832810802803
0.5458691	0.263200933927525
0.5468945	0.111012460211618
0.5479199	0.28828913147866
0.5489452	0.138490951443596
0.5499706	0.112980275849352
0.550996	0.374770099130964
0.5520214	0.227313049961435
0.5530468	0.0525911652397824
0.5540722	0.0686735861062432
0.5550976	0.186013974945063
0.556123	0.293690796547329
0.5571484	0.121206401957598
0.5581737	0.179566527623
0.5591991	0.120291317532027
0.5602245	0.0484186860190378
0.5612499	0.289013540054303
0.5622753	0.176783938563406
0.5633007	0.313261363309687
0.5643261	0.165852698175672
0.5653515	0.41979703385323
0.5663769	0.0946786748489288
0.5674023	0.0899802881403305
0.5684277	0.337489484336386
0.569453	0.233828496337722
0.5704784	0.220382273344341
0.5715038	0.121815124541551
0.5725292	0.152619187136541
0.5735546	0.158562832650081
0.57458	0.277290650454078
0.5756054	0.24668808558405
0.5766308	0.226407428771783
0.5776562	0.0630737895246972
0.5786816	0.315992938209448
0.5797069	0.0343677087879844
0.5807323	0.211658065314091
0.5817577	0.0876081275403629
0.5827831	0.191824526304484
0.5838085	0.162009391958471
0.5848339	0.190111990768709
0.5858593	0.154164820547492
0.5868847	0.0874054255658223
0.5879101	0.179694008188486
0.5889354	0.122131019873512
0.5899608	0.103098274702561
0.5909862	0.217041228669955
0.5920116	0.15211983456757
0.593037	0.090692402459034
0.5940624	0.238635360636399
0.5950878	0.234170304124712
0.5961132	0.118232892722283
0.5971386	0.0917989444719366
0.598164	0.185810610792872
0.5991894	0.0801474989442852
0.6002147	0.0983464936625912
0.6012401	0.218218292099379
0.6022655	0.00684339290109263
0.6032909	0.259265019277052
0.6043163	0.0286225478369974
0.6053417	0.089536389637042
0.6063671	0.128740217761264
0.6073925	0.175833729348522
0.6084179	0.255188079681804
0.6094433	0.114836920481595
0.6104686	0.0401248191717767
0.611494	0.0986187827601319
0.6125194	0.157086772367601
0.6135448	0.164997474179758
0.6145702	0.257626015285433
0.6155956	0.149210832548814
0.616621	0.0894456359148125
0.6176464	0.234713955727209
0.6186718	0.173280528737277
0.6196972	0.0878150071327931
0.6207225	0.316446190633223
0.6217479	0.149198980272367
0.6227733	0.23009427913099
0.6237987	0.358637393443573
0.6248241	0.169652725942185
0.6258495	0.0786350879542364
0.6268749	0.229337478332026
0.6279003	0.286387175235205
0.6289257	0.121517873692889
0.6299511	0.242382099207388
0.6309764	0.118792390368072
0.6320018	0.128039808145163
0.6330272	0.0440397008366553
0.6340526	0.0771989663874802
0.635078	0.148415990296768
0.6361034	0.147455205765207
0.6371288	0.0428091477857735
0.6381542	0.178833945616401
0.6391796	0.154632002123165
0.640205	0.110097683933213
0.6412303	0.25613964991867
0.6422557	0.413402055556198
0.6432811	0.260458001775814
0.6443065	0.146348787490908
0.6453319	0.27849656411765
0.6463573	0.101212419918856
0.6473827	0.125850767461266
0.6484081	0.0811096868041419
0.6494335	0.131140358669014
0.6504589	0.200120147750945
0.6514842	0.0415483746468716
0.6525096	0.155060175669196
0.653535	0.163245438340134
0.6545604	0.215717043992101
0.6555858	0.295316074984837
0.6566112	0.105209664395314
0.6576366	0.0952447819308292
0.658662	0.0747834573663327
0.6596874	0.120547798429916
0.6607128	0.0834540991860442
0.6617381	0.169807283112806
0.6627635	0.313031782251403
0.6637889	0.147263474188778
0.6648143	0.135350560593086
0.6658397	0.129720518022543
0.6668651	0.287285725742868
0.6678905	0.09912589860474
0.6689159	0.131361496652543
0.6699413	0.0926065732449031
0.6709667	0.106228881779972
0.671992	0.179006564804852
0.6730174	0.113117324651003
0.6740428	0.146493724540809
0.6750682	0.11981953932116
0.6760936	0.157143690834996
0.677119	0.235687642762449
0.6781444	0.250944398655041
0.6791698	0.145014869554022
0.6801952	0.0174728974332939
0.6812206	0.207007200333225
0.6822459	0.201230033969566
0.6832713	0.113983809139994
0.6842967	0.207147343386398
0.6853221	0.207448419462502
0.6863475	0.09982228158792
0.6873729	0.126426230347583
0.6883983	0.141772710400119
0.6894237	0.103101207372524
0.6904491	0.166396695019924
0.6914745	0.103632336029813
0.6924998	0.0954935146270159
0.6935252	0.162685069095941
0.6945506	0.0920662412497925
0.695576	0.0635207527477847
0.6966014	0.0511841187395475
0.6976268	0.114341496468021
0.6986522	0.0117814064846952
0.6996776	0.0182360281253767
0.700703	0.109555885344572
0.7017284	0.12267970092005
0.7027537	0.251892240996382
0.7037791	0.0252405732729231
0.7048045	0.0932575937267363
0.7058299	0.173060215365342
0.7068553	0.127647716843046
0.7078807	0.0264394406313265
0.7089061	0.132837088255977
0.7099315	0.111489074368204
0.7109569	0.139203571171662
0.7119823	0.0896607894836377
0.7130076	0.0709797538993233
0.714033	0.0615171207499903
0.7150584	0.065764596085758
0.7160838	0.18087820704126
0.7171092	0.0720240302156732
0.7181346	0.0959416504770029
0.71916	0.151135716018716
0.7201854	0.0829349549997376
0.7212108	0.162937916001775
0.7222362	0.0733212662267367
0.7232615	0.0540219553270427
0.7242869	0.0955659951602624
0.7253123	0.106553516605507
0.7263377	0.111601878592246
0.7273631	0.13961243850775
0.7283885	0.0605027235885483
0.7294139	0.0962403784605713
0.7304393	0.139148528551727
0.7314647	0.038812832282239
0.7324901	0.261428784229778
0.7335154	0.0170519826595392
0.7345408	0.247088156819079
0.7355662	0.108366318230044
0.7365916	0.137895941104115
0.737617	0.089400119627661
0.7386424	0.0457221930203452
0.7396678	0.023484197338636
0.7406932	0.0796803641803004
0.7417186	0.290160797151166
0.742744	0.0534091064492461
0.7437693	0.0884340410350839
0.7447947	0.0934192725176096
0.7458201	0.160434844852159
0.7468455	0.0292246951652753
0.7478709	0.158668271680423
0.7488963	0.0913016419372709
0.7499217	0.0857015018987766
0.7509471	0.114576418800338
0.7519725	0.0459988788102676
0.7529979	0.0778923927830069
0.7540232	0.0925392307527364
0.7550486	0.0539731246180914
0.756074	0.239556434866367
0.7570994	0.164295362484546
0.7581248	0.088865764290747
0.7591502	0.0448207841288592
0.7601756	0.0796933372454498
0.761201	0.0262425426738776
0.7622264	0.0612726995896354
0.7632518	0.215262730442522
0.7642771	0.146503349984007
0.7653025	0.112141946469467
0.7663279	0.0334784689176367
0.7673533	0.147230687334121
0.7683787	0.113643601312007
0.7694041	0.102527710386656
0.7704295	0.0640504848469034
0.7714549	0.014515518041259
0.7724803	0.154960350123851
0.7735057	0.132905406585833
0.774531	0.102933052305904
0.7755564	0.0779566860049842
0.7765818	0.0688071706146481
0.7776072	0.0876554952714056
0.7786326	0.147961561970951
0.779658	0.108045035483393
0.7806834	0.0428527608187967
0.7817088	0.0745049614877298
0.7827342	0.125657483015153
0.7837596	0.0632885380189573
0.7847849	0.0616765736345235
0.7858103	0.0397427084171447
0.7868357	0.161827794902946
0.7878611	0.118477627105551
0.7888865	0.131983268100421
0.7899119	0.0900271923327569
0.7909373	0.0929125059069768
0.7919627	0.0660579611785544
0.7929881	0.0843602548275341
0.7940135	0.0926490128308338
0.7950388	0.0925526964448738
0.7960642	0.0736735951182077
0.7970896	0.100329663684924
0.798115	0.0944556629734448
0.7991404	0.140659291050914
0.8001658	0.166467280739081
0.8011912	0.0332191543152095
0.8022166	0.0380378620444459
0.803242	0.0627550067875488
0.8042674	0.0586809232447769
0.8052927	0.0935967304472357
0.8063181	0.124514227984311
0.8073435	0.0749646971243024
0.8083689	0.273419551635964
0.8093943	0.0798583845943313
0.8104197	0.0665985486781664
0.8114451	0.0891151373215533
0.8124705	0.120221999516056
0.8134959	0.148190600473639
0.8145213	0.0504980273543027
0.8155466	0.0112782128739452
0.816572	0.140580104049021
0.8175974	0.162212743043819
0.8186228	0.112484203303082
0.8196482	0.0867692274817093
0.8206736	0.0774333846292153
0.821699	0.14961986102997
0.8227244	0.111625671535718
0.8237498	0.0660391248966444
0.8247752	0.153288538681672
0.8258005	0.203580019250898
0.8268259	0.100418609688054
0.8278513	0.0551291322997433
0.8288767	0.111998171626387
0.8299021	0.1226902054535
0.8309275	0.200849682325271
0.8319529	0.0164201108054757
0.8329783	0.0728598041608856
0.8340037	0.178236176392006
0.8350291	0.0616476745448918
0.8360544	0.0504474440996271
0.8370798	0.117962668004368
0.8381052	0.139840126521319
0.8391306	0.0726144997872939
0.840156	0.0771928054155774
0.8411814	0.11384629017538
0.8422068	0.17315748553748
0.8432322	0.155476881935398
0.8442576	0.0676433719691449
0.845283	0.11147154775741
0.8463083	0.0563922485989387
0.8473337	0.0666520596341426
0.8483591	0.0614110116739596
0.8493845	0.133688504243147
0.8504099	0.0414063027166215
0.8514353	0.0697821670480109
0.8524607	0.157235902076242
0.8534861	0.0552562521538197
0.8545115	0.0708327400228461
0.8555369	0.084523952369691
0.8565622	0.120286821588485
0.8575876	0.0671799536494288
0.858613	0.0704796024457942
0.8596384	0.0731550945144554
0.8606638	0.082286435277514
0.8616892	0.056487634450414
0.8627146	0.147107623865828
0.86374	0.144730696967738
0.8647654	0.081944557821374
0.8657908	0.0135246014525567
0.8668161	0.147586916171681
0.8678415	0.11033060726552
0.8688669	0.058608081507241
0.8698923	0.0892796066062307
0.8709177	0.0730274574646906
0.8719431	0.166115054200455
0.8729685	0.00884035677279402
0.8739939	0.0683774950730904
0.8750193	0.130479368916861
0.8760447	0.117269610455143
0.87707	0.154563818959786
0.8780954	0.0613185950078457
0.8791208	0.0651473774674699
0.8801462	0.0899043465289026
0.8811716	0.0297435698786278
0.882197	0.0634329622792449
0.8832224	0.0181946586306037
0.8842478	0.135813801000923
0.8852732	0.0559665703171259
0.8862986	0.0725967396560943
0.8873239	0.0852228611856191
0.8883493	0.0386321361447293
0.8893747	0.0812502789954428
0.8904001	0.061033169581539
0.8914255	0.122223686482931
0.8924509	0.151173464510575
0.8934763	0.145410969347371
0.8945017	0.015184097314546
0.8955271	0.0193281845347752
0.8965525	0.0429875060440411
0.8975778	0.0334316806041934
0.8986032	0.15298350122557
0.8996286	0.0191407229946174
0.900654	0.134305885411809
0.9016794	0.0295618648367284
0.9027048	0.159778869532933
0.9037302	0.0468237784381109
0.9047556	0.0728153745086132
0.905781	0.137784475107932
0.9068064	0.0381893435165165
0.9078317	0.0551192708008742
0.9088571	0.0170835317831004
0.9098825	0.0729648390377955
0.9109079	0.0622502931527748
0.9119333	0.0779961990934898
0.9129587	0.0413962404940352
0.9139841	0.0681424827313894
0.9150095	0.0686783541469072
0.9160349	0.0439882815093043
0.9170603	0.156731253879387
0.9180856	0.0817522690743841
0.919111	0.0893591148733233
0.9201364	0.0251487641598171
0.9211618	0.0545292785960102
0.9221872	0.137281191183142
0.9232126	0.0453531650637847
0.924238	0.0539923813778755
0.9252634	0.132276515407731
0.9262888	0.0592161781371316
0.9273142	0.0473485062075162
0.9283395	0.0739966737545533
0.9293649	0.114404157073046
0.9303903	0.101181180989779
0.9314157	0.0726039122754208
0.9324411	0.096310110419675
0.9334665	0.0252141978250667
0.9344919	0.0544660802020129
0.9355173	0.0487906054033097
0.9365427	0.0908762236963041
0.9375681	0.089422952888996
0.9385934	0.0826034387954463
0.9396188	0.0215741265952831
0.9406442	0.107946609976447
0.9416696	0.0722791427606367
0.942695	0.0674291614220947
0.9437204	0.108109962551117
0.9447458	0.0922159350481911
0.9457712	0.109515970684188
0.9467966	0.0700352108625265
0.947822	0.0337891029828686
0.9488473	0.167850929841601
0.9498727	0.148983953910346
0.9508981	0.0772982361715246
0.9519235	0.0228406394101851
0.9529489	0.0959794046792649
0.9539743	0.0399430743456347
0.9549997	0.0556463386496722
0.9560251	0.0591179754145598
0.9570505	0.0208342259009238
0.9580759	0.0720768072627152
0.9591012	0.0932316545981315
0.9601266	0.0393038521831639
0.961152	0.0255333095082565
0.9621774	0.114271077426201
0.9632028	0.0494377755428413
0.9642282	0.0502620573833632
0.9652536	0.0988023216416983
0.966279	0.0744685110908799
0.9673044	0.1108981853889
0.9683298	0.0101948397973613
0.9693551	0.104609204466074
0.9703805	0.0543238683580615
0.9714059	0.0326430263650333
0.9724313	0.0513110082943855
0.9734567	0.0453435809942267
0.9744821	0.0258780019798535
0.9755075	0.036456129649454
0.9765329	0.0548693493956006
0.9775583	0.0217967715745337
0.9785837	0.058165570269871
0.979609	0.148242385052466
0.9806344	0.0342465489337203
0.9816598	0.0949545543645822
0.9826852	0.0496913576548025
0.9837106	0.0321676352978183
0.984736	0.128913608337039
0.9857614	0.121607395271441
0.9867868	0.0940246964967449
0.9878122	0.0569918879618109
0.9888376	0.0865234292450646
0.9898629	0.10664247116457
0.9908883	0.0551152854870815
0.9919137	0.0553361795023292
0.9929391	0.133838005572977
0.9939645	0.0622896837165658
0.9949899	0.0411665806726621
0.9960153	0.162047389039456
0.9970407	0.105315021020936
0.9980661	0.023975840539345
0.9990915	0.0947676844051521
1.0001168	0.0375695937744474
1.0011422	0.0276670989597091
1.0021676	0.0237552235128803
1.003193	0.0446063773705263
1.0042184	0.12844909452394
1.0052438	0.0695576313659867
1.0062692	0.097937529928883
1.0072946	0.0788971784433008
1.00832	0.0785885487150265
1.0093454	0.0612714660590978
1.0103707	0.0341126848086163
1.0113961	0.12214499577585
1.0124215	0.00883778345608881
1.0134469	0.054603743928413
1.0144723	0.0572141864636149
1.0154977	0.154561873680351
1.0165231	0.158067485028294
1.0175485	0.0295043315976377
1.0185739	0.0535755011160409
1.0195993	0.0435712332140209
1.0206246	0.0499311101832535
1.02165	0.0446581191957857
1.0226754	0.0625498244882662
1.0237008	0.0563382541482712
1.0247262	0.0718358343389934
1.0257516	0.0435469224283473
1.026777	0.0992301140070509
1.0278024	0.0355722806535197
1.0288278	0.0636633622505912
1.0298532	0.00503632015977896
1.030879	0.0796705105532493
1.031904	0.15010296042056
1.032929	0.0688613834870466
1.033955	0.0171175333594624
1.03498	0.0351472273139618
1.036005	0.0727970203556299
1.037031	0.0577729051237827
1.038056	0.123751589464417
1.039082	0.0107845927453185
1.040107	0.0507850009721424
1.041132	0.071601241586705
1.042158	0.116723954998717
1.043183	0.0449160417096442
1.044209	0.0127762486608253
1.045234	0.0721893934100227
1.046259	0.063157802735803
1.047285	0.0345649263395035
1.04831	0.0344788681181648
1.049336	0.0289397650761474
1.050361	0.0684287816409457
1.051386	0.0420974001283759
1.052412	0.0780950838664317
1.053437	0.038964810982013
1.054463	0.0550266287158536
1.055488	0.0551101733608641
1.056513	0.0538811640214018
1.057539	0.0707466194087781
1.058564	0.0361853974749594
1.059589	0.0141289389454711
1.060615	0.0906490176881857
1.06164	0.10063115733322
1.062666	0.0526430772929898
1.063691	0.00406738491841847
1.064716	0.0399368361422697
1.065742	0.0943011675682889
1.066767	0.101256819968067
1.067793	0.0435081842466564
1.068818	0.0537742805302842
1.069843	0.138978167959094
1.070869	0.0366807420345121
1.071894	0.030789153100555
1.07292	0.121399159301055
1.073945	0.0335172082990768
1.07497	0.0923725936418644
1.075996	0.0590580471574879
1.077021	0.0412293253511152
1.078046	0.0950088084111458
1.079072	0.0277964730840397
1.080097	0.0759203634342947
1.081123	0.020480501014233
1.082148	0.0584234707205726
1.083173	0.102579817296818
1.084199	0.0821415656516911
1.085224	0.0206094135613278
1.08625	0.0985472068930419
1.087275	0.119385315895626
1.0883	0.0398108863989738
1.089326	0.0988404380742224
1.090351	0.0186715318642403
1.091377	0.139362281726368
1.092402	0.0643873081130474
1.093427	0.123259287059209
1.094453	0.0945290087720769
1.095478	0.0418613210393174
1.096504	0.077741745522216
1.097529	0.100145602619864
1.098554	0.0651855098317445
1.09958	0.0501823571820635
1.100605	0.0746675191101984
1.10163	0.0329527080862514
1.102656	0.0159678682491096
1.103681	0.0378159113314396
1.104707	0.115833244500791
1.105732	0.0782131467179022
1.106757	0.101985023244881
1.107783	0.0153290949647504
1.108808	0.06642194821428
1.109834	0.02905482054524
1.110859	0.0949741693671253
1.111884	0.0853208810600981
1.11291	0.0432380740305405
1.113935	0.0526360504584244
1.114961	0.0232700266681331
1.115986	0.0630340780321962
1.117011	0.0601615926278702
1.118037	0.0621035935780112
1.119062	0.0875208579814309
1.120087	0.0523836386776959
1.121113	0.0650981087400215
1.122138	0.0624278225365398
1.123164	0.0236896070010648
1.124189	0.0385596891666479
1.125214	0.0300241212863408
1.12624	0.0283567177036135
1.127265	0.0488888389103657
1.128291	0.114709528185019
1.129316	0.0727769150451172
1.130341	0.0739329561114967
1.131367	0.0383652295294163
1.132392	0.043277731087159
1.133418	0.0653432963289251
1.134443	0.0663906858029656
1.135468	0.113073270744841
1.136494	0.044598014822256
1.137519	0.0132583264443846
1.138544	0.0243341774716057
1.13957	0.0919306426370533
1.140595	0.00577515815716115
1.141621	0.0833868383711638
1.142646	0.0975633952107627
1.143671	0.0857987868004187
1.144697	0.0508225725999579
1.145722	0.0983807718470093
1.146748	0.0403670584387629
1.147773	0.040223465693693
1.148798	0.0266771390675031
1.149824	0.0328860602140922
1.150849	0.0436560818023171
1.151875	0.0718437933778695
1.1529	0.104133024944289
1.153925	0.0685431320312086
1.154951	0.125531015540153
1.155976	0.0481190215817092
1.157002	0.0409110721616789
1.158027	0.065660126612084
1.159052	0.0512981091317039
1.160078	0.0297494321353955
1.161103	0.0240647200528206
1.162128	0.0658911445527819
1.163154	0.0907683507839054
1.164179	0.0358723610841885
1.165205	0.0538190051072686
1.16623	0.0512189724036953
1.167255	0.0537309575020771
1.168281	0.0792817830211386
1.169306	0.00322470700082628
1.170332	0.0653562025357655
1.171357	0.142507063528658
1.172382	0.128163958486888
1.173408	0.110196286236227
1.174433	0.0189210173573427
1.175459	0.077414194692243
1.176484	0.0445428452167147
1.177509	0.072866565325466
1.178535	0.0348515717040031
1.17956	0.0594778164888801
1.180585	0.0183289735397703
1.181611	0.0666628764225225
1.182636	0.019186422188613
1.183662	0.0547652881321389
1.184687	0.104342477272341
1.185712	0.0536173714332333
1.186738	0.109053377797444
1.187763	0.171964775998117
1.188789	0.0451639216245822
1.189814	0.14724059847885
1.190839	0.048181020690628
1.191865	0.0575176254035891
1.19289	0.0146123100420358
1.193916	0.0331182524085947
1.194941	0.126003582545676
1.195966	0.0424134894262014
1.196992	0.00358714327458453
1.198017	0.0601517153089747
1.199042	0.0292291172785206
1.200068	0.15271643474705
1.201093	0.0691416818908197
1.202119	0.0669917873818276
1.203144	0.0431795699882363
1.204169	0.10828264262753
1.205195	0.00465455229539254
1.20622	0.0554609701755406
1.207246	0.0438263150879286
1.208271	0.0384348703426264
1.209296	0.0644526955345159
1.210322	0.0960196610253697
1.211347	0.0401196142446908
1.212373	0.0323872155614048
1.213398	0.0532331192322167
1.214423	0.0118554500185704
1.215449	0.025250928750543
1.216474	0.0833290485889441
1.2175	0.0269622179823865
1.218525	0.0379024574392703
1.21955	0.0326543965992713
1.220576	0.0478539703857695
1.221601	0.100882365078983
1.222626	0.0963158853104855
1.223652	0.059287019045921
1.224677	0.0310563394389696
1.225703	0.0429972559064238
1.226728	0.110968106226387
1.227753	0.0573085472614557
1.228779	0.107133617535426
1.229804	0.0393755378079868
1.23083	0.0152927382610428
1.231855	0.0836559750690357
1.23288	0.0284251469693808
1.233906	0.0633815134107383
1.234931	0.0636661085645683
1.235957	0.0572106749598508
1.236982	0.0698156155430145
1.238007	0.00694718363624124
1.239033	0.0203390284552664
1.240058	0.0133074912404485
1.241083	0.0490506228672562
1.242109	0.0802223631269587
1.243134	0.0217519480153158
1.24416	0.0521980153637573
1.245185	0.0344681883652332
1.24621	0.0593753290217789
1.247236	0.10493361831036
1.248261	0.0342608549318913
1.249287	0.0390738683484557
1.250312	0.038774365790255
1.251337	0.0876040861250005
1.252363	0.0659473493109647
1.253388	0.0661543200803288
1.254414	0.0669969767336243
1.255439	0.108891704987324
1.256464	0.0547692428673987
1.25749	0.109831509647981
1.258515	0.052551254473293
1.259541	0.0348949130894468
1.260566	0.0386787780194489
1.261591	0.0662303062084617
1.262617	0.0729068249327208
1.263642	0.050029737422578
1.264667	0.0670350251521016
1.265693	0.14926696107499
1.266718	0.0174843782950531
1.267744	0.0185299080006826
1.268769	0.0296609861173384
1.269794	0.0269040347378325
1.27082	0.0577430313156031
1.271845	0.0925033885155803
1.272871	0.0166077411165306
1.273896	0.0116406911197987
1.274921	0.0102485365035991
1.275947	0.0259159082055115
1.276972	0.114053152712137
1.277998	0.100764681628594
1.279023	0.0575392563748829
1.280048	0.0472082313631098
1.281074	0.0921368835145519
1.282099	0.0641947275784525
1.283124	0.099576032423063
1.28415	0.0669888376132054
1.285175	0.0244273846687939
1.286201	0.0373345915882336
1.287226	0.0430561237109344
1.288251	0.0554436344581991
1.289277	0.0485739383398516
1.290302	0.0353481517701463
1.291328	0.0700775032958374
1.292353	0.0698080427236268
1.293378	0.108708877089867
1.294404	0.0910133609313583
1.295429	0.0535224547303374
1.296455	0.0899415851996839
1.29748	0.00263536661465368
1.298505	0.0192275690024529
1.299531	0.00740925065762051
1.300556	0.0808812215868578
1.301582	0.0745586200145744
1.302607	0.00934154251704888
1.303632	0.0417522082906589
1.304658	0.029936865720238
1.305683	0.0621974802216014
1.306708	0.0936203814816411
1.307734	0.0225759550103685
1.308759	0.0189906211420514
1.309785	0.0284728287455426
1.31081	0.0274125780858076
1.311835	0.0295081891834284
1.312861	0.0200668705790982
1.313886	0.108838272546383
1.314912	0.165002749857585
1.315937	0.0397100476014346
1.316962	0.0768508069718471
1.317988	0.130355010214
1.319013	0.060584075439456
1.320039	0.0856142830980187
1.321064	0.102340134024705
1.322089	0.0671658603648736
1.323115	0.0794665780576992
1.32414	0.0632993861227695
1.325165	0.0220754781916248
1.326191	0.0772647669523988
1.327216	0.0844246212025408
1.328242	0.0622008157180796
1.329267	0.0448807335606951
1.330292	0.0956328824175352
1.331318	0.0930137131236421
1.332343	0.0699127637354189
1.333369	0.0450344013282554
1.334394	0.046034479585065
1.335419	0.0771021836432666
1.336445	0.117822848274868
1.33747	0.0532517550485634
1.338496	0.0500240058569573
1.339521	0.0561544487145133
1.340546	0.0383233287038115
1.341572	0.0603014342446156
1.342597	0.0255254270540605
1.343622	0.0972155943580972
1.344648	0.0319062124789342
1.345673	0.13090061996281
1.346699	0.0415577942805152
1.347724	0.0538020795546241
1.348749	0.0529791094048069
1.349775	0.035614324523688
1.3508	0.0714159881135709
1.351826	0.0860704654616512
1.352851	0.066938133763715
1.353876	0.0945458745715544
1.354902	0.0590947782577936
1.355927	0.0290110766088265
1.356953	0.0649568754335628
1.357978	0.109902457846702
1.359003	0.0913221754004152
1.360029	0.0388036324046062
1.361054	0.0807548291071584
1.36208	0.133013758386964
1.363105	0.122549505649768
1.36413	0.134775632631995
1.365156	0.129003801143699
1.366181	0.093464225524018
1.367206	0.11835479935262
1.368232	0.00296455783399363
1.369257	0.0862126244043667
1.370283	0.0310885077256822
1.371308	0.0948619854277998
1.372333	0.082205621344093
1.373359	0.118784258207709
1.374384	0.0764969555468974
1.37541	0.136041930128257
1.376435	0.0557314803353697
1.37746	0.117122363140163
1.378486	0.122918906054398
1.379511	0.138434080432033
1.380537	0.139141706049383
1.381562	0.148062894741601
1.382587	0.162596669631861
1.383613	0.0975630046693049
1.384638	0.0960199440610751
1.385663	0.0702335842399097
1.386689	0.118360998664476
1.387714	0.129509757749214
1.38874	0.098557529822562
1.389765	0.149075294322798
1.39079	0.139080294968253
1.391816	0.124580087192511
1.392841	0.125423850475229
1.393867	0.00580701033951206
1.394892	0.0291314286613746
1.395917	0.119204461429462
1.396943	0.113526232914713
1.397968	0.14321917576713
1.398994	0.0933849810037481
1.400019	0.152038466751485
1.401044	0.0172384489425892
1.40207	0.0278475753438984
1.403095	0.0322317424060971
1.404121	0.0960911501389413
1.405146	0.0479363479329557
1.406171	0.0787109643101822
1.407197	0.120998049907542
1.408222	0.130327756548964
1.409247	0.220583071316364
1.410273	0.596879732804298
1.411298	0.917775751361519
1.412324	1.36360063701817
1.413349	2.0719748689448
1.414374	2.50043314750325
1.4154	2.75712474265656
1.416425	3.43511965195741
1.417451	4.05737114186132
1.418476	4.70492066211889
1.419501	5.54240905574697
1.420527	7.25321317739745
1.421552	8.6546767841251
1.422578	9.13953373178244
1.423603	10.902221036658
1.424628	11.3347450873089
1.425654	12.7268580589665
1.426679	12.649553650555
1.427704	13.2049828777787
1.42873	14.0833309684357
1.429755	13.315777748418
1.430781	14.5391352900026
1.431806	15.1223237516953
1.432831	15.8113494950459
1.433857	16.7612689182803
1.434882	16.3844753279175
1.435908	17.1840742386378
1.436933	16.9543815029186
1.437958	17.8395766583879
1.438984	17.1910624902506
1.440009	18.5976789695138
1.441035	17.1401559953853
1.44206	17.1471190243813
1.443085	17.7346072281742
1.444111	17.3945812889625
1.445136	17.0970642371902
1.446161	17.2195576511651
1.447187	18.3122421157978
1.448212	18.5706870598815
1.449238	18.5225291260143
1.450263	18.1538407632496
1.451288	17.0770768642797
1.452314	17.4675581775636
1.453339	17.191262108355
1.454365	17.1741006648179
1.45539	17.2001164083096
1.456415	15.5634316007761
1.457441	16.4516252457752
1.458466	16.100084995337
1.459492	15.7495290597681
1.460517	14.9379103545943
1.461542	15.4546622751429
1.462568	14.0767073592371
1.463593	14.0437675963584
1.464619	14.6014317479756
1.465644	13.7684169005959
1.466669	12.9321704305358
1.467695	14.740126157965
1.46872	14.4703164693278
1.469745	14.1237034510222
1.470771	14.3524954193513
1.471796	14.3049865495891
1.472822	15.0218766193904
1.473847	15.0003498979119
1.474872	14.7018552433461
1.475898	14.7011730560272
1.476923	13.911873501171
1.477949	14.4554641232892
1.478974	14.1859045995322
1.479999	14.4816718646101
1.481025	13.3280341358422
1.48205	14.5751875404442
1.483076	13.3858453053837
1.484101	12.6217577011029
1.485126	13.2594924015448
1.486152	13.0488120540442
1.487177	12.8128236058382
1.488202	13.3357563110093
1.489228	13.1045899684538
1.490253	12.893582066721
1.491279	12.8713268289646
1.492304	13.0994009412831
1.493329	12.8333803948329
1.494355	12.3261282596314
1.49538	13.259093754126
1.496406	13.2944378530145
1.497431	12.7619411514503
1.498456	13.9363418948126
1.499482	14.2968283244766
1.500507	13.6284150715402
1.501533	13.9182396628071
1.502558	13.7689265604651
1.503583	14.1148789366945
1.504609	14.048515314962
1.505634	14.2674136846476
1.50666	13.8190630124341
1.507685	13.7024867932346
1.50871	13.7579803264951
1.509736	14.1685054838575
1.510761	12.9134384133083
1.511786	13.8322573461462
1.512812	13.6623966792873
1.513837	12.6286757212878
1.514863	12.7242153055817
1.515888	12.5923926740087
1.516913	12.3920622518039
1.517939	12.5790650022736
1.518964	12.5818804959642
1.51999	12.4608635417883
1.521015	12.2234553292715
1.52204	12.0837110636023
1.523066	11.602530988448
1.524091	11.9768404854815
1.525117	12.3615286077339
1.526142	11.3438975712197
1.527167	12.5497441029858
1.528193	11.3860025957197
1.529218	12.3314503287458
1.530243	11.1697151516634
1.531269	11.319048847285
1.532294	10.8449525711635
1.53332	11.0154342616184
1.534345	10.6424676241094
1.53537	9.75899621274509
1.536396	10.3407310307812
1.537421	9.78849399044256
1.538447	9.18329349492621
1.539472	9.00063853558369
1.540497	9.23508108515361
1.541523	8.40400117248665
1.542548	8.60093192125208
1.543574	8.40262009949528
1.544599	8.32737108390265
1.545624	8.00267767165179
1.54665	7.21822007896268
1.547675	7.62143704569556
1.5487	7.22768389252913
1.549726	6.89819904354463
1.550751	6.57739884477048
1.551777	6.6641474360029
1.552802	6.07261258914234
1.553827	5.76249590471247
1.554853	5.55074404133917
1.555878	6.04595496471914
1.556904	5.60841264283621
1.557929	5.44868990722082
1.558954	5.5308990164052
1.55998	5.41478945923893
1.561005	5.26681352073471
1.562031	5.37840354393559
1.563056	5.24148107563044
1.564081	5.1161314943891
1.565107	5.05872801360194
1.566132	5.2865743839773
1.567158	5.35209346036502
1.568183	5.2924376519431
1.569208	5.4382193236681
1.570234	5.73634869556079
1.571259	6.08012162258265
1.572284	5.88540747902199
1.57331	6.20322731392265
1.574335	6.65351522044739
1.575361	6.81009515358229
1.576386	6.32814821362242
1.577411	7.07855783304855
1.578437	7.346424109838
1.579462	8.02038681903174
1.580488	7.39287502840844
1.581513	7.67601919631244
1.582538	8.20912732220632
1.583564	7.6851082403568
1.584589	8.09029090681819
1.585615	7.84143484179522
1.58664	8.48591281278202
1.587665	8.61490438739247
1.588691	9.03380915949437
1.589716	8.74817146017612
1.590741	8.79073956379303
1.591767	9.47587784146176
1.592792	9.10223288470615
1.593818	8.94300829669329
1.594843	8.9544411642551
1.595868	9.27318201593261
1.596894	9.43423817281973
1.597919	9.74119393377819
1.598945	9.27190755407969
1.59997	9.66930638964766
1.600995	9.7347147128731
1.602021	9.66851515779554
1.603046	9.89048291447961
1.604072	9.38560331482426
1.605097	9.84922845746635
1.606122	9.46808605029961
1.607148	9.40993966363786
1.608173	9.33695765176179
1.609199	9.39281377630208
1.610224	9.40925846537893
1.611249	9.25272372021698
1.612275	9.40128975941918
1.6133	9.19429206664184
1.614325	9.2948451247343
1.615351	9.26852478294416
1.616376	9.40968009885379
1.617402	9.21828066300648
1.618427	9.21389472855019
1.619452	8.60173560025011
1.620478	8.99723538986599
1.621503	8.1639589123519
1.622529	8.29970038964058
1.623554	8.17372012073059
1.624579	7.86475844158738
1.625605	8.39590727305733
1.62663	8.52891189550936
1.627656	7.50821076841327
1.628681	7.28889354328218
1.629706	7.24205538399818
1.630732	6.93297236080204
1.631757	6.72297574204831
1.632782	6.56284032834352
1.633808	5.85019038355014
1.634833	6.10606237068972
1.635859	5.85678445144304
1.636884	5.6054210927156
1.637909	4.98351934354267
1.638935	5.08253369143108
1.63996	4.5819619945223
1.640986	4.51934461256685
1.642011	4.42932643370129
1.643036	3.74600557806058
1.644062	3.60137042649406
1.645087	3.62153542121575
1.646113	3.05606220958429
1.647138	3.03841867734814
1.648163	2.68578824077923
1.649189	2.41250733705993
1.650214	2.5395013410278
1.651239	2.28366559555842
1.652265	1.81042254916895
1.65329	1.82571975312861
1.654316	1.59252658425943
1.655341	1.47046906634856
1.656366	1.40289825574032
1.657392	1.02165022037886
1.658417	1.00531550480048
1.659443	0.934618852856051
1.660468	0.85960749258194
1.661493	0.875596123422214
1.662519	0.967181044602233
1.663544	1.01144018431548
1.66457	1.09338888347927
1.665595	1.06251430379805
1.66662	1.35143643069708
1.667646	1.46831240988241
1.668671	1.61354985100877
1.669697	1.78455214097925
1.670722	2.01262274973224
1.671747	2.08441072597849
1.672773	2.29427399662943
1.673798	2.31713836548878
1.674823	2.55309787270844
1.675849	2.61620231503638
1.676874	2.77550166624386
1.6779	2.88352743068711
1.678925	2.91859046835711
1.67995	3.21383228349863
1.680976	3.03568423411152
1.682001	3.29934664294167
1.683027	3.44789821198658
1.684052	3.50368264915874
1.685077	3.50944835513404
1.686103	3.76711819747908
1.687128	3.63307731877531
1.688154	4.07119229289308
1.689179	3.84392026127832
1.690204	4.06425564314365
1.69123	4.44159165734807
1.692255	4.40723477571211
1.69328	4.47332224549535
1.694306	4.83237902875975
1.695331	4.81013917565843
1.696357	4.80367331691249
1.697382	4.76991228904174
1.698407	5.015077633158
1.699433	5.0519480870003
1.700458	5.14045053868433
1.701484	5.26840065763036
1.702509	5.61185478616919
1.703534	5.30471840749765
1.70456	5.88489820533686
1.705585	5.63487383308313
1.706611	5.92822651830664
1.707636	5.86766776866968
1.708661	5.39713559775682
1.709687	5.83096463466595
1.710712	6.03652154119614
1.711738	5.72498332069579
1.712763	5.7747671440336
1.713788	6.07608883266145
1.714814	6.02657369888704
1.715839	5.69357834063333
1.716864	5.9176424470299
1.71789	5.54915819323409
1.718915	5.95917372583738
1.719941	5.84888093951766
1.720966	5.78632498692987
1.721991	5.35235548428213
1.723017	5.56214629983157
1.724042	5.42734814690388
1.725068	5.44174614615456
1.726093	5.35696078010442
1.727118	5.29161917745599
1.728144	5.53946010956628
1.729169	5.16501958167495
1.730195	5.04055913525732
1.73122	4.94084411964697
1.732245	4.98087142050465
1.733271	5.29045098042615
1.734296	4.96996131725894
1.735321	4.81065905549344
1.736347	4.67352854835969
1.737372	4.62772982843943
1.738398	4.59328124924199
1.739423	4.23411729914657
1.740448	4.45420287302341
1.741474	4.33056537776824
1.742499	4.05738220044033
1.743525	3.83345056947323
1.74455	3.68789179882016
1.745575	3.96324373045842
1.746601	3.6773995343593
1.747626	3.78679043578226
1.748652	3.53637727757182
1.749677	3.55471914936976
1.750702	3.39252724149358
1.751728	3.25397231884047
1.752753	3.00747717873253
1.753778	2.93962425421964
1.754804	2.71470625931504
1.755829	2.68057255975846
1.756855	2.52994356897244
1.75788	2.45284294562404
1.758905	2.2920451034926
1.759931	2.19776858404315
1.760956	1.99815842934063
1.761982	2.15057523884309
1.763007	2.06800472515032
1.764032	1.84003490439089
1.765058	1.82917207619973
1.766083	1.63831923936332
1.767109	1.50893892282942
1.768134	1.47853443222524
1.769159	1.26083058079563
1.770185	1.1109453910587
1.77121	0.948023525975368
1.772236	0.850218939967377
1.773261	0.75871799171917
1.774286	0.599338792162446
1.775312	0.529396420140409
1.776337	0.486368658808984
1.777362	0.344804959479828
1.778388	0.258747868192281
1.779413	0.151847917439714
1.780439	0.145158388701034
1.781464	0.200214200252629
1.782489	0.158271745426542
1.783515	0.182283749647756
1.78454	0.304137638441911
1.785566	0.388801206892211
1.786591	0.512291594293816
1.787616	0.57009402614938
1.788642	0.628431664346554
1.789667	0.607241904361812
1.790693	0.912727280345433
1.791718	0.916725422863711
1.792743	0.755639058905771
1.793769	1.05248218216947
1.794794	1.0960484855969
1.795819	1.00264813952577
1.796845	1.27780194358034
1.79787	1.23707269985519
1.798896	1.29233270530702
1.799921	1.44137166761674
1.800946	1.5661930502589
1.801972	1.62316965846353
1.802997	1.75186427160076
1.804023	1.74693691813434
1.805048	1.93070464289596
1.806073	1.9132608390066
1.807099	1.93652669930641
1.808124	2.06883180643701
1.80915	2.107864129093
1.810175	2.24868700769338
1.8112	2.25426870136741
1.812226	2.10834108534133
1.813251	2.26197867516354
1.814277	2.44273602675054
1.815302	2.31887977536024
1.816327	2.4286293299768
1.817353	2.5607112540249
1.818378	2.54722317299839
1.819403	2.73605254452414
1.820429	2.62666465412951
1.821454	2.70127704508194
1.82248	2.7264254186405
1.823505	2.7831415534428
1.82453	2.72800214146472
1.825556	2.78832769985244
1.826581	2.70940534772503
1.827607	2.89242008215439
1.828632	2.79805794720017
1.829657	2.86132214252854
1.830683	2.89831829483667
1.831708	2.87327858166799
1.832734	3.06295064928836
1.833759	2.71624852554387
1.834784	2.58392335461078
1.83581	2.7097790217968
1.836835	2.58444011893679
1.83786	2.58193063741573
1.838886	2.61219733679915
1.839911	2.55719718077074
1.840937	2.5529952491456
1.841962	2.53420189227871
1.842987	2.52672279467058
1.844013	2.48206014210332
1.845038	2.32221412774813
1.846064	2.3694630707156
1.847089	2.26554434228162
1.848114	2.47353950767663
1.84914	2.383495469839
1.850165	2.04643122005554
1.851191	2.23143964149269
1.852216	2.10958741967374
1.853241	2.07458401409614
1.854267	2.13191996382135
1.855292	2.08844787444887
1.856317	1.96334336638583
1.857343	1.9236906932232
1.858368	1.81783350937945
1.859394	1.85822783607608
1.860419	1.76307563207351
1.861444	1.75178392067326
1.86247	1.6592761094891
1.863495	1.64083261113078
1.864521	1.61175689956435
1.865546	1.58975994248511
1.866571	1.53012707659179
1.867597	1.47896234884815
1.868622	1.48838503479778
1.869648	1.38620894476187
1.870673	1.43926095825173
1.871698	1.43988748410874
1.872724	1.31915484861739
1.873749	1.32070104669073
1.874775	1.21286775684615
1.8758	1.17809917945659
1.876825	1.10219024254728
1.877851	1.07794945813954
1.878876	1.06949408533507
1.879901	1.02399361841463
1.880927	0.939121672674851
1.881952	1.02284784874907
1.882978	0.958985437406033
1.884003	0.871087609283695
1.885028	0.847023503872077
1.886054	0.844819568516414
1.887079	0.839034486669267
1.888105	0.76144693267095
1.88913	0.697316362194557
1.890155	0.659786562225528
1.891181	0.665887342749605
1.892206	0.636260682428272
1.893232	0.573621907849291
1.894257	0.568617029376399
1.895282	0.543012923981907
1.896308	0.540744898326078
1.897333	0.536318490084101
1.898358	0.545267479253265
1.899384	0.568856162369726
1.900409	0.435709918415446
1.901435	0.512174167487311
1.90246	0.461726349630861
1.903485	0.385526111883748
1.904511	0.421266266579986
1.905536	0.390117411244999
1.906562	0.370861661443105
1.907587	0.371325411047413
1.908612	0.325730928917182
1.909638	0.36353159468401
1.910663	0.35291470516063
1.911689	0.345639039430589
1.912714	0.378139591188823
1.913739	0.471547800417464
1.914765	0.374327039199899
1.91579	0.433368048396418
1.916816	0.48156057202812
1.917841	0.426019813155253
1.918866	0.434413834758592
1.919892	0.425070929168039
1.920917	0.385120883423075
1.921942	0.425541806985787
1.922968	0.511956698431313
1.923993	0.479247495927125
1.925019	0.468301785784856
1.926044	0.539288977767022
1.927069	0.53864364894443
1.928095	0.610542873845932
1.92912	0.605748914888172
1.930146	0.662837086073109
1.931171	0.630005362291354
1.932196	0.608121135039138
1.933222	0.569019397941942
1.934247	0.59091754435951
1.935273	0.568361802616019
1.936298	0.572675390779
1.937323	0.552890810412588
1.938349	0.550140510036236
1.939374	0.539423674100655
1.940399	0.582862780110396
1.941425	0.51941470121418
1.94245	0.633593775008877
1.943476	0.622349039889008
1.944501	0.686170294520682
1.945526	0.621919244180616
1.946552	0.613477307012126
1.947577	0.586422633838165
1.948603	0.599992916110265
1.949628	0.561937594655216
1.950653	0.584632802547462
1.951679	0.557035681572455
1.952704	0.48974877673593
1.95373	0.487505855015583
1.954755	0.482842026102327
1.95578	0.500771513569702
1.956806	0.457461489893488
1.957831	0.478848948736274
1.958856	0.452134905649332
1.959882	0.553853838202869
1.960907	0.59812103163853
1.961933	0.493081537160849
1.962958	0.473051259529155
1.963983	0.459364150302589
1.965009	0.426259219164161
1.966034	0.392958157294283
1.96706	0.403651067732243
1.968085	0.387649646380143
1.96911	0.362909200597133
1.970136	0.355165003128244
1.971161	0.342492211665171
1.972187	0.299539191467193
1.973212	0.36547981545532
1.974237	0.335990284659094
1.975263	0.301282689093897
1.976288	0.360520696471229
1.977314	0.344413458327451
1.978339	0.383357225247754
1.979364	0.363144729129712
1.98039	0.29642855899729
1.981415	0.327188040018733
1.98244	0.260761662590048
1.983466	0.214396669131657
1.984491	0.162121954892123
1.985517	0.179785067049715
1.986542	0.165129972729097
1.987567	0.155562563389157
1.988593	0.154371114082878
1.989618	0.215202552996399
1.990644	0.212970241801149
1.991669	0.248450430118364
1.992694	0.161325983615907
1.99372	0.23881429246569
1.994745	0.205316436690284
1.995771	0.181233007724745
1.996796	0.220643365490309
1.997821	0.183297176147291
1.998847	0.168979911674685
1.999872	0.175336029738409
2.000897	0.0707231987098689
2.001923	0.0811830245064355
2.002948	0.0399091472000823
2.003974	0.0319905608363623
2.004999	0.0688107550534684
2.006024	0.0906563755404794
2.00705	0.0993158047220447
2.008075	0.127264258385255
2.009101	0.140740350412554
2.010126	0.162155391046731
2.011151	0.207385103461577
2.012177	0.114625857604611
2.013202	0.1260953273375
2.014228	0.0843046005390008
2.015253	0.0780458868155715
2.016278	0.0907879941881579
2.017304	0.0227558586939056
2.018329	0.0310108655241804
2.019355	0.0371687969367738
2.02038	0.0732274908874979
2.021405	0.055043072704413
2.022431	0.075728703612246
2.023456	0.100566855102806
2.024481	0.195829763005733
2.025507	0.113537092069508
2.026532	0.05110663619859
2.027558	0.137103927107357
2.028583	0.100129764823457
2.029608	0.0584160255668537
2.030634	0.0296452909791842
2.031659	0.0451520303025877
2.032685	0.0539578541343751
2.03371	0.0840756148970257
2.034735	0.0958673937012843
2.035761	0.0138811420033918
2.036786	0.137594731810192
2.037812	0.0354667648965338
2.038837	0.123317200224368
2.039862	0.0828270054023058
2.040888	0.141308707667049
2.041913	0.0216865582902402
2.042938	0.120053507560171
2.043964	0.109195986903113
2.044989	0.04087562646782
2.046015	0.132334759669276
2.04704	0.0461325337839404
2.048065	0.0608915718528043
2.049091	0.0341608250693408
2.050116	0.0329052697650483
2.051142	0.142912007750882
2.052167	0.0929228749075473
2.053192	0.0195383687021076
2.054218	0.0482619037209566
2.055243	0.145537886580912
2.056269	0.064891974613153
2.057294	0.0477808449865048
2.058319	0.0855297886984786
2.059345	0.0892709586709237
2.06037	0.0421541270519329
2.061395	0.0161322990175008
2.062421	0.0170284833293672
2.063446	0.0979473366119942
2.064472	0.0958778307808145
2.065497	0.108215696602211
2.066522	0.019311616553031
2.067548	0.169256059595563
2.068573	0.105491573884511
2.069599	0.0876498623654333
2.070624	0.101939532672364
2.071649	0.038693931006433
2.072675	0.073373639098386
2.0737	0.0641745204152746
2.074726	0.137779557868075
2.075751	0.0906451502498512
2.076776	0.0803626709605538
2.077802	0.128940700643297
2.078827	0.145289813800715
2.079853	0.0198372213764287
2.080878	0.0284117002851352
2.081903	0.0478526927978032
2.082929	0.001453514760825
2.083954	0.0549836963736685
2.084979	0.0310682294936628
2.086005	0.0826297981214743
2.08703	0.114440184991459
2.088056	0.0618123326168136
2.089081	0.0440372103650458
2.090106	0.041820634337242
2.091132	0.0277762327456929
2.092157	0.0622409746841845
2.093183	0.0451723370902868
2.094208	0.127032837290919
2.095233	0.0125730474566535
2.096259	0.0446922788743236
2.097284	0.0112907775320393
2.09831	0.0628862784253052
2.099335	0.085525975763009
2.10036	0.0399328779182768
2.101386	0.0776487905464406
2.102411	0.0732076936245706
2.103436	0.0545622076149096
2.104462	0.066586776342745
2.105487	0.0463216534028247
2.106513	0.131342897189013
2.107538	0.0407512842805353
2.108563	0.100326379941753
2.109589	0.0322300864329589
2.110614	0.0741962113321051
2.11164	0.0569921027972403
2.112665	0.0873175779688706
2.11369	0.0684819315555892
2.114716	0.0385246680705473
2.115741	0.141498477147424
2.116767	0.0465325452272031
2.117792	0.0714764342830034
2.118817	0.086484768713719
2.119843	0.0965599075476204
2.120868	0.0965620754162558
2.121894	0.0486151776572914
2.122919	0.0871016384798088
2.123944	0.0802054279256242
2.12497	0.0418346285545232
2.125995	0.0635786689781711
2.12702	0.0922717872424827
2.128046	0.0465805449328934
2.129071	0.0489901047144196
2.130097	0.124328432704182
2.131122	0.0943121726467612
2.132147	0.178336206939923
2.133173	0.0768713522027608
2.134198	0.0645545585305223
2.135224	0.0687115890270688
2.136249	0.0714376364596548
2.137274	0.0620625993050799
2.1383	0.0821659016648007
2.139325	0.103574522862737
2.140351	0.0812123655865411
2.141376	0.0880083528576896
2.142401	0.190905104785233
2.143427	0.0712949247298922
2.144452	0.0861132000283493
2.145477	0.105931106469902
2.146503	0.026524220977893
2.147528	0.146563234204099
2.148554	0.0558248590609399
2.149579	0.0447441392639584
2.150604	0.0294331858493436
2.15163	0.117111614416546
2.152655	0.0902473814663256
2.153681	0.0321383847202395
2.154706	0.0635199370516391
2.155731	0.114381475543744
2.156757	0.138113199182847
2.157782	0.130463962235471
2.158808	0.0787393438459205
2.159833	0.108037847861425
2.160858	0.0939589994623027
2.161884	0.00853345999803603
2.162909	0.0597730364393595
2.163934	0.0621751252003597
2.16496	0.0494884980517342
2.165985	0.125214260255382
2.167011	0.0664697649229219
2.168036	0.113410525889295
2.169061	0.126557643313689
2.170087	0.075813737752379
2.171112	0.114754794129908
2.172138	0.1000708593458
2.173163	0.140925606668155
2.174188	0.0673640452340007
2.175214	0.129084684076515
2.176239	0.0747308388837011
2.177265	0.0800415562800869
2.17829	0.0897341562442243
2.179315	0.122579501719255
2.180341	0.230131501397375
2.181366	0.162099102953497
2.182392	0.171187952801253
2.183417	0.136454766275458
2.184442	0.0658198400825298
2.185468	0.110644394757169
2.186493	0.165172654392954
2.187518	0.138250912020898
2.188544	0.11517196025079
2.189569	0.136768107569366
2.190595	0.159212617481424
2.19162	0.119442442860231
2.192645	0.126822090237925
2.193671	0.0685452147758281
2.194696	0.140372396215309
2.195722	0.13533154665864
2.196747	0.146178076716938
2.197772	0.0955497042002292
2.198798	0.20094471244203
2.199823	0.111485541940583
2.200849	0.117214048693341
2.201874	0.137888415310473
2.202899	0.150748931366884
2.203925	0.133708134919234
2.20495	0.149042186362022
2.205975	0.106394528206353
2.207001	0.146148590770237
2.208026	0.179545649657935
2.209052	0.223201359247833
2.210077	0.119001469787759
2.211102	0.107250298522913
2.212128	0.189469805849907
2.213153	0.225946870478903
2.214179	0.106939781125875
2.215204	0.12622435315683
2.216229	0.150058410890401
2.217255	0.136729758642166
2.21828	0.145542962644917
2.219306	0.184345712745067
2.220331	0.195689315049823
2.221356	0.236552660788777
2.222382	0.172058430996973
2.223407	0.112564787669757
2.224433	0.0825944317403934
2.225458	0.149213083729846
2.226483	0.141178852199644
2.227509	0.115585631907294
2.228534	0.120513808711858
2.229559	0.107806803592579
2.230585	0.114789486419031
2.23161	0.109259251591117
2.232636	0.136805181785431
2.233661	0.0659945358788523
2.234686	0.0953578052269766
2.235712	0.133884938030415
2.236737	0.113420218952767
2.237763	0.0697279126517867
2.238788	0.212383841327748
2.239813	0.0720618978961906
2.240839	0.111763640506582
2.241864	0.0556067283334535
2.24289	0.139389986196493
2.243915	0.131083683850051
2.24494	0.0441975947228229
2.245966	0.0141484981815944
2.246991	0.055793387924324
2.248016	0.132373112244481
2.249042	0.0959795469443621
2.250067	0.119501423743099
2.251093	0.140779678761914
2.252118	0.0586513263301132
2.253143	0.0719565214323657
2.254169	0.0734253506003926
2.255194	0.0435810126786471
2.25622	0.0714318040518941
2.257245	0.0489917906338813
2.25827	0.077736491053023
2.259296	0.0281264891182999
2.260321	0.114840332829273
2.261347	0.126778967605018
2.262372	0.0636946684180028
2.263397	0.0295759062619322
2.264423	0.0496333009276967
2.265448	0.0422820097139776
2.266473	0.0941139546564658
2.267499	0.0804034534320324
2.268524	0.0637400492244084
2.26955	0.0406589424751813
2.270575	0.0451569985879664
2.2716	0.0431629494772243
2.272626	0.0227876368985371
2.273651	0.0337582392571428
2.274677	0.0660677194796498
2.275702	0.0249116280572851
2.276727	0.0929278751473077
2.277753	0.0737915387435931
2.278778	0.112290096749682
2.279804	0.0651614932979164
2.280829	0.0171723199131305
2.281854	0.0321704105107318
2.28288	0.0667643593673669
2.283905	0.0587394387866994
2.284931	0.0145901372144385
2.285956	0.0522652315852374
2.286981	0.0672758971878911
2.288007	0.0542384647270228
2.289032	0.0550132167728229
2.290057	0.0636287908794533
2.291083	0.0881284819982354
2.292108	0.0640584601127751
2.293134	0.0325769008784706
2.294159	0.102197167008293
2.295184	0.0550973687219507
2.29621	0.0234178790657502
2.297235	0.070921780873936
2.298261	0.222327605882494
2.299286	0.0908676391506245
2.300311	0.0142404523617813
2.301337	0.114222726362925
2.302362	0.0930030679214815
2.303388	0.0114124919145144
2.304413	0.0271333249057778
2.305438	0.0281243990091964
2.306464	0.0455588129749887
2.307489	0.0473814950416056
2.308514	0.0259050333798998
2.30954	0.0576215763697081
2.310565	0.106617854426987
2.311591	0.0430823374275921
2.312616	0.0590014863797752
2.313641	0.0615512783793367
2.314667	0.0583471726004063
2.315692	0.047185455316609
2.316718	0.0194660650276141
2.317743	0.095451692896263
2.318768	0.0807982827010234
2.319794	0.0499951445048857
2.320819	0.032068524547929
2.321845	0.0762328089759219
2.32287	0.0597671403169742
2.323895	0.0276893998171611
2.324921	0.09309122985349
2.325946	0.0686256541401275
2.326972	0.0266964302605367
2.327997	0.025817545548482
2.329022	0.0393333396922382
2.330048	0.0058258341257686
2.331073	0.0776793107589415
2.332098	0.0892512878496131
2.333124	0.0211326697926907
2.334149	0.0503219790335833
2.335175	0.0686513969745591
2.3362	0.0694853816753027
2.337225	0.016705061900934
2.338251	0.06293118852844
2.339276	0.0689524264917726
2.340302	0.0484579749744642
2.341327	0.0677087110293572
2.342352	0.0233818319658266
2.343378	0.0530205513507696
2.344403	0.0354813357766869
2.345429	0.0351943864137234
2.346454	0.0138532720929342
2.347479	0.0176260434801035
2.348505	0.0399469576380442
2.34953	0.0676773372342744
2.350555	0.0428276308555226
2.351581	0.121690650449968
2.352606	0.0542659694846503
2.353632	0.04602888360372
2.354657	0.0637864273593372
2.355682	0.0222742142450615
2.356708	0.0746614346698327
2.357733	0.013461839672629
2.358759	0.0651798983990386
2.359784	0.0606028311022975
2.360809	0.0347285748921778
2.361835	0.129495869005749
2.36286	0.0253204129752455
2.363886	0.0936496622828721
2.364911	0.0332580875680909
2.365936	0.050259801609686
2.366962	0.0141593364382042
2.367987	0.111955433216533
2.369012	0.0273281055738713
2.370038	0.0515454234888572
2.371063	0.0487721974503314
2.372089	0.13838103245925
2.373114	0.0319167977466713
2.374139	0.0458756672131992
2.375165	0.137365877998998
2.37619	0.0511729602458818
2.377216	0.0488943626874152
2.378241	0.113894060140025
2.379266	0.0334441123222685
2.380292	0.04691689263549
2.381317	0.0479215816267212
2.382343	0.0881213356281951
2.383368	0.0645137954931571
2.384393	0.0854805388571533
2.385419	0.0846603360579232
2.386444	0.0433294471585099
2.38747	0.0654072470104483
2.388495	0.0538357991909659
2.38952	0.0456443415244047
2.390546	0.0171520638758868
2.391571	0.0915109403174292
2.392596	0.059326261503078
2.393622	0.061646579726937
2.394647	0.0314552146310074
2.395673	0.075551952589675
2.396698	0.0065514021981353
2.397723	0.111692768710289
2.398749	0.0595749128689132
2.399774	0.102938827515181
2.4008	0.0549954810505598
2.401825	0.0862312304864833
2.40285	0.0748973137181314
2.403876	0.0201767304010783
2.404901	0.0122962779404552
2.405927	0.0113427247807632
2.406952	0.0211303781175752
2.407977	0.0543560520007721
2.409003	0.0269610923379397
2.410028	0.0851253251629126
2.411053	0.00917413626313916
2.412079	0.116732526558392
2.413104	0.023728169474026
2.41413	0.0482205042091443
2.415155	0.0793251659350007
2.41618	0.0651227454070819
2.417206	0.0283766615948984
2.418231	0.121391427611889
2.419257	0.0635694970179331
2.420282	0.0756983131128311
2.421307	0.0262014305615263
2.422333	0.0600856067415825
2.423358	0.0184555173923529
2.424384	0.0615587465295526
2.425409	0.0528351045445015
2.426434	0.0492768034192357
2.42746	0.0339628230607822
2.428485	0.0215968600001482
2.429511	0.0764549420770822
2.430536	0.068591548263262
2.431561	0.0633595170407667
2.432587	0.0757734956730525
2.433612	0.0579308035239837
2.434637	0.0618790528337797
2.435663	0.0543055863406412
2.436688	0.0759971240907497
2.437714	0.0370392533363728
2.438739	0.0661906557240476
2.439764	0.0449456314879507
2.44079	0.0697449047097643
2.441815	0.0108956495274925
2.442841	0.0494340638236308
2.443866	0.0800966607592327
2.444891	0.00224416970257576
2.445917	0.0154774684088903
2.446942	0.0301081487340969
2.447968	0.0345395564709992
2.448993	0.0406587008187571
2.450018	0.0387640268937409
2.451044	0.0864164252206048
2.452069	0.112301390110526
2.453094	0.0210458426888875
2.45412	0.0746090994335369
2.455145	0.0454282496519523
2.456171	0.0566727981535781
2.457196	0.0262620072410164
2.458221	0.0662898040878831
2.459247	0.030059497294416
2.460272	0.0792689587300811
2.461298	0.0238743976996719
2.462323	0.0458015271528123
2.463348	0.01012701832309
2.464374	0.135667147108038
2.465399	0.052636756821894
2.466425	0.0349244573670802
2.46745	0.0295272314796257
2.468475	0.0136191874833634
2.469501	0.0502243663610184
2.470526	0.0847418938908896
2.471551	0.0552481655439029
2.472577	0.033027793642605
2.473602	0.053719404662617
2.474628	0.041154788201818
2.475653	0.0530039105408431
2.476678	0.0279917660367259
2.477704	0.0543859488678068
2.478729	0.0342747807909037
2.479755	0.00605505424410864
2.48078	0.0243240669426332
[truncated: 48 more rows]
