# Supplementary material for: Nanoscale magnonic Fabry-Pérot resonator for low-loss spin-wave manipulation
Source: Nat Commun. 2021 Apr 16;12:2293. doi: 10.1038/s41467-021-22520-6 (PMC8052321; doi:10.1038/s41467-021-22520-6)
Supplement: Supplementary file 4 — Source Data [file 41467_2021_22520_MOESM4_ESM.zip › Source data/FigS2/FigS2b_upper panel_YIG.txt]

0.5009766	0.0156787533630607
0.5019531	0.1632570957091
0.5029297	0.104681104905902
0.5039062	0.0945499343907768
0.5048828	0.149988921887585
0.5058594	0.30734019139613
0.5068359	0.217490040880174
0.5078125	0.0870618584814068
0.5087891	0.127180252969242
0.5097656	0.0770414779457332
0.5107422	0.137741621507762
0.5117187	0.183919266700637
0.5126953	0.0673489370082765
0.5136719	0.156190936697417
0.5146484	0.0590309560316424
0.515625	0.0766291687720863
0.5166016	0.272598415934979
0.5175781	0.150506177065901
0.5185547	0.0903168801989794
0.5195312	0.0893644000301015
0.5205078	0.201637866273268
0.5214844	0.223545326092711
0.5224609	0.13262202166183
0.5234375	0.240880677080996
0.5244141	0.165306888003767
0.5253906	0.0328002676183366
0.5263672	0.135908213585826
0.5273437	0.0356512275676839
0.5283203	0.34247478514533
0.5292969	0.051044591257527
0.5302734	0.124216317682714
0.53125	0.235058560645135
0.5322265	0.12884000516992
0.5332031	0.185056398959587
0.5341797	0.117899950907971
0.5351562	0.0817024207391684
0.5361328	0.108716311517329
0.5371094	0.235590613058776
0.5380859	0.182021983893854
0.5390625	0.263911309263737
0.540039	0.0745227989737912
0.5410156	0.181294808986606
0.5419922	0.110085250306502
0.5429687	0.119769948410287
0.5439453	0.147533714639595
0.5449219	0.174282943836524
0.5458984	0.0482177297272324
0.546875	0.0678421825874286
0.5478515	0.0497038635716339
0.5488281	0.148139629626782
0.5498047	0.168904049009467
0.5507812	0.207029243048638
0.5517578	0.0404559985638855
0.5527343	0.163327618336086
0.5537109	0.122889431926401
0.5546875	0.187819837177256
0.555664	0.0296811570573616
0.5566406	0.0777233705999328
0.5576172	0.14307314047492
0.5585937	0.0714581995945049
0.5595703	0.0718236327593314
0.5605468	0.0791660242181569
0.5615234	0.153868355100327
0.5625	0.161141562408027
0.5634765	0.102373634013193
0.5644531	0.170233645201093
0.5654297	0.156474370225602
0.5664062	0.187423892891279
0.5673828	0.0950557242144459
0.5683593	0.0610896497624251
0.5693359	0.260424377329101
0.5703125	0.147070257185388
0.571289	0.083027612399523
0.5722656	0.258284176979485
0.5732422	0.0571332363390496
0.5742187	0.106675484568722
0.5751953	0.0956120940269211
0.5761718	0.127419308984992
0.5771484	0.020864027052748
0.578125	0.203974280832329
0.5791015	0.0216774140248924
0.5800781	0.145428532469573
0.5810546	0.139227244663615
0.5820312	0.0180636637740299
0.5830078	0.172758245972226
0.5839843	0.0959537322471393
0.5849609	0.122145061500337
0.5859375	0.169021751404211
0.586914	0.0220776063842098
0.5878906	0.0778960996928509
0.5888671	0.140154971793443
0.5898437	0.293969030367803
0.5908203	0.120182253699485
0.5917968	0.129218548732293
0.5927734	0.228996471099884
0.59375	0.147126202331562
0.5947265	0.110965678079983
0.5957031	0.0849178326621022
0.5966796	0.165980437786415
0.5976562	0.110813726584142
0.5986328	0.0615731237886279
0.5996093	0.197157761735951
0.6005859	0.143050660873108
0.6015624	0.230430481824607
0.602539	0.246410037964528
0.6035156	0.160712151675379
0.6044921	0.0926899129285517
0.6054687	0.117192455593637
0.6064453	0.202445819285372
0.6074218	0.146935692581525
0.6083984	0.128556690236627
0.6093749	0.124986382305365
0.6103515	0.125975281565947
0.6113281	0.17589098292717
0.6123046	0.117262532946453
0.6132812	0.116361216341364
0.6142578	0.171717443991321
0.6152343	0.0709226996087043
0.6162109	0.0940498859309064
0.6171874	0.136008197252686
0.618164	0.203859016602774
0.6191406	0.130999392613269
0.6201171	0.0586493538685636
0.6210937	0.0804707894343744
0.6220703	0.223675339140492
0.6230468	0.118082581322863
0.6240234	0.104843739975421
0.6249999	0.160898176098919
0.6259765	0.0837670378488251
0.6269531	0.113851857944698
0.6279296	0.16418142073697
0.6289062	0.0740164838221568
0.6298827	0.20294654085123
0.6308593	0.104783606859166
0.6318359	0.143973724556526
0.6328124	0.117996699833972
0.633789	0.181475261475194
0.6347656	0.227693081809557
0.6357421	0.0741811001616
0.6367187	0.110057016168741
0.6376952	0.0606381299787642
0.6386718	0.308664748924298
0.6396484	0.147340121908223
0.6406249	0.0591332135268717
0.6416015	0.146132062478713
0.6425781	0.0471741660671622
0.6435546	0.0921369817186997
0.6445312	0.099658700089298
0.6455077	0.0671367857712
0.6464843	0.0720677300055136
0.6474609	0.0625753541986787
0.6484374	0.00669378463616488
0.649414	0.145690744103337
0.6503905	0.101666425923002
0.6513671	0.0924759618697465
0.6523437	0.0306371050926242
0.6533202	0.0585220242884232
0.6542968	0.0524820987704693
0.6552734	0.191584197828364
0.6562499	0.132585595178737
0.6572265	0.126842679432201
0.658203	0.107317276486831
0.6591796	0.07755033088961
0.6601562	0.00819564557800891
0.6611327	0.139692743089628
0.6621093	0.123409584232365
0.6630859	0.251128342988461
0.6640624	0.0451227949940626
0.665039	0.0677339887886613
0.6660155	0.144213547440889
0.6669921	0.053195966609556
0.6679687	0.122612214777831
0.6689452	0.135206694694154
0.6699218	0.0764273192588468
0.6708984	0.0383862887448696
0.6718749	0.128708852913313
0.6728515	0.128286093864355
0.673828	0.136077379567514
0.6748046	0.0744197818929487
0.6757812	0.20324290110465
0.6767577	0.043971535528213
0.6777343	0.0763385337160107
0.6787108	0.129716327817673
0.6796874	0.126988136612148
0.680664	0.0570601317720729
0.6816405	0.0714917495406078
0.6826171	0.11398808860514
0.6835937	0.207275250480346
0.6845702	0.042974598119645
0.6855468	0.0676749254634425
0.6865233	0.0387762088164702
0.6874999	0.169474547276901
0.6884765	0.0671526433242866
0.689453	0.116127574850589
0.6904296	0.122193966728763
0.6914062	0.026238264238703
0.6923827	0.0522287621576321
0.6933593	0.192526939319173
0.6943358	0.11035888146213
0.6953124	0.0783868005505139
0.696289	0.0528682352045498
0.6972655	0.130047307531022
0.6982421	0.0817363208090327
0.6992186	0.0881935056835184
0.7001952	0.0850407109492859
0.7011718	0.118582458199171
0.7021483	0.0945998222410246
0.7031249	0.111945901882074
0.7041015	0.0577086096336283
0.705078	0.154676456329871
0.7060546	0.165286149892391
0.7070311	0.0361843713325145
0.7080077	0.0961616930811667
0.7089843	0.162998970951189
0.7099608	0.14278738552142
0.7109374	0.0482605853392321
0.711914	0.139661051189107
0.7128905	0.0323604646745408
0.7138671	0.109061956827083
0.7148436	0.20083474293095
0.7158202	0.048766219049265
0.7167968	0.0669941346312534
0.7177733	0.163780128086831
0.7187499	0.0641713783114151
0.7197265	0.0410666964700352
0.720703	0.0297535119139321
0.7216796	0.00984827854600717
0.7226561	0.118138543060427
0.7236327	0.040844431351052
0.7246093	0.116616354973901
0.7255858	0.113038506445249
0.7265624	0.227595865129942
0.7275389	0.0703274888161522
0.7285155	0.0923177843533628
0.7294921	0.0668358002225304
0.7304686	0.225350352608652
0.7314452	0.0386463104295417
0.7324218	0.0903644575074874
0.7333983	0.088626313664264
0.7343749	0.0873495661996807
0.7353514	0.0352707942893182
0.736328	0.0151369850367271
0.7373046	0.08648714178063
0.7382811	0.0766183954278409
0.7392577	0.0682138020802715
0.7402343	0.244659630966982
0.7412108	0.0661681514986666
0.7421874	0.0569067016491116
0.7431639	0.0495969055428018
0.7441405	0.0445423935778501
0.7451171	0.190859050208874
0.7460936	0.112195435734759
0.7470702	0.048498133443044
0.7480467	0.109937614831138
0.7490233	0.105214252152833
0.7499999	0.08974922711309
0.7509764	0.0238976434764009
0.751953	0.0728497006511523
0.7529296	0.0853959198170521
0.7539061	0.0937832894041625
0.7548827	0.0548642710491008
0.7558592	0.0285655676209541
0.7568358	0.0286593581402271
0.7578124	0.0119018709079516
0.7587889	0.0294134265132184
0.7597655	0.114190632302971
0.7607421	0.0473439699036741
0.7617186	0.180136322140567
0.7626952	0.200252590395499
0.7636717	0.0649312880708746
0.7646483	0.0950868857189045
0.7656249	0.0281700009822782
0.7666014	0.0408340563462657
0.767578	0.0380243134857817
0.7685546	0.14837634934854
0.7695311	0.102107302228727
0.7705077	0.118615329891884
0.7714842	0.0925486333067348
0.7724608	0.0150366193484606
0.7734374	0.11597282389781
0.7744139	0.0579128779784554
0.7753905	0.128133209196613
0.776367	0.170879145457162
0.7773436	0.146158364376374
0.7783202	0.0287750840469911
0.7792967	0.0968926664764889
0.7802733	0.148740755915144
0.7812499	0.109481674882503
0.7822264	0.0527845392181319
0.783203	0.0328594418053509
0.7841795	0.0608369018217011
0.7851561	0.0662677418187023
0.7861327	0.0354907393675063
0.7871092	0.184821191610628
0.7880858	0.0778757562718366
0.7890624	0.0894032613535351
0.7900389	0.073377284210483
0.7910155	0.130798035383223
0.791992	0.142289424866687
0.7929686	0.0646124038411511
0.7939452	0.133472224455899
0.7949217	0.0646256736027939
0.7958983	0.0544304916796183
0.7968748	0.0331261600332864
0.7978514	0.0551346173275058
0.798828	0.0640343439616117
0.7998045	0.0345380943257499
0.8007811	0.0524298614717348
0.8017577	0.0566757741896185
0.8027342	0.0499637515280188
0.8037108	0.0774462836400411
0.8046873	0.0622568339540335
0.8056639	0.052351392434346
0.8066405	0.109190970186642
0.807617	0.0512013894348685
0.8085936	0.006193295162094
0.8095702	0.058437135532318
0.8105467	0.0485557718554127
0.8115233	0.0335348178961419
0.8124998	0.13763050922202
0.8134764	0.0308217447246212
0.814453	0.0963099232423918
0.8154295	0.099537344576593
0.8164061	0.0284617603810393
0.8173827	0.0430820863332418
0.8183592	0.0964769082958119
0.8193358	0.133036395747145
0.8203123	0.058535978344179
0.8212889	0.0608089487309047
0.8222655	0.0996866605788778
0.823242	0.0653188814083416
0.8242186	0.016297501528733
0.8251951	0.0640130389941797
0.8261717	0.121810368898375
0.8271483	0.130802790467988
0.8281248	0.104168806459106
0.8291014	0.0256410759205966
0.830078	0.0629035734976615
0.8310545	0.0580461391890348
0.8320311	0.126769440160152
0.8330076	0.0814549199558363
0.8339842	0.0354879848137299
0.8349608	0.0358583766412396
0.8359373	0.102195955439743
0.8369139	0.0795371440690465
0.8378905	0.0774308869119617
0.838867	0.0990521496224736
0.8398436	0.10375990349288
0.8408201	0.0848104606530828
0.8417967	0.0666761517764853
0.8427733	0.187358273123046
0.8437498	0.0872342056688361
0.8447264	0.0988643028121151
0.8457029	0.03877694273094
0.8466795	0.0671020192500323
0.8476561	0.0514025688079312
0.8486326	0.114550405295906
0.8496092	0.0758625026730281
0.8505858	0.0233072100448123
0.8515623	0.0338249533396944
0.8525389	0.0363102219400061
0.8535154	0.0540355446468063
0.854492	0.0501084103355525
0.8554686	0.0695860266597785
0.8564451	0.134139794990234
0.8574217	0.0547363361545009
0.8583983	0.112792376854722
0.8593748	0.189543704443705
0.8603514	0.0183366327575885
0.8613279	0.0367018581149592
0.8623045	0.0674575555808814
0.8632811	0.0818956606309107
0.8642576	0.129343464877119
0.8652342	0.0344136030363867
0.8662108	0.11295464978187
0.8671873	0.0994998325959004
0.8681639	0.171080589319332
0.8691404	0.0535297866063888
0.870117	0.126901181912692
0.8710936	0.0628158934769896
0.8720701	0.058781207468811
0.8730467	0.0465523075612466
0.8740232	0.03934169274589
0.8749998	0.0458181673225319
0.8759764	0.0424887334922992
0.8769529	0.0416393789531109
0.8779295	0.135775921365184
0.8789061	0.0332040295634812
0.8798826	0.0527604708515679
0.8808592	0.0296406516317708
0.8818357	0.0444931532831289
0.8828123	0.115199590907186
0.8837889	0.0642996118396068
0.8847654	0.0685940819859534
0.885742	0.029388347872776
0.8867186	0.175504703168529
0.8876951	0.0678828697454093
0.8886717	0.115790094174422
0.8896482	0.122495924403724
0.8906248	0.10653904099376
0.8916014	0.0260962985021514
0.8925779	0.0648661606472535
0.8935545	0.0728812912632398
0.894531	0.0833425241377894
0.8955076	0.0757363936685325
0.8964842	0.0838020939148241
0.8974607	0.0427418633967987
0.8984373	0.0547446650654518
0.8994139	0.0839143909337712
0.9003904	0.0990835204398491
0.901367	0.0763365832699918
0.9023435	0.0428574429911643
0.9033201	0.0811931085600428
0.9042967	0.0663219939156793
0.9052732	0.0370725618415358
0.9062498	0.129077924861706
0.9072264	0.0798206812326685
0.9082029	0.0458215690076966
0.9091795	0.106722871827635
0.910156	0.03086337526599
0.9111326	0.0353996118796195
0.9121092	0.0425667544510795
0.9130857	0.0960810381585513
0.9140623	0.0434807817457276
0.9150389	0.125257546368779
0.9160154	0.149722038140683
0.916992	0.0402231580678833
0.9179685	0.0574010117865426
0.9189451	0.0602212465665947
0.9199217	0.034560380861987
0.9208982	0.0617853873465345
0.9218748	0.0535476365174356
0.9228513	0.0569365036387325
0.9238279	0.114495361709126
0.9248045	0.0339638761640997
0.925781	0.071985569942569
0.9267576	0.0698789337103737
0.9277342	0.0516378641110978
0.9287107	0.0633192908649678
0.9296873	0.135210969410393
0.9306638	0.0615437947923168
0.9316404	0.027431622046917
0.932617	0.0811420202302463
0.9335935	0.0500097551515871
0.9345701	0.0265385728008991
0.9355467	0.0509485816292711
0.9365232	0.034907184409623
0.9374998	0.0486793696692102
0.9384763	0.0838533014273505
0.9394529	0.124358293851223
0.9404295	0.0691104264750059
0.941406	0.0216390193905962
0.9423826	0.086774720227258
0.9433591	0.0950896411191724
0.9443357	0.0894770583847754
0.9453123	0.0896033043346885
0.9462888	0.105884291323871
0.9472654	0.0639085193334056
0.948242	0.0672678982143229
0.9492185	0.0627428079453398
0.9501951	0.0597623085779699
0.9511716	0.106274343373812
0.9521482	0.0605601833360306
0.9531248	0.0346958650301632
0.9541013	0.0547403057012701
0.9550779	0.0383237570376457
0.9560545	0.0578137806458158
0.957031	0.0453848740067371
0.9580076	0.0363126505022217
0.9589841	0.0554116147791273
0.9599607	0.0100538606063975
0.9609373	0.0404022260639881
0.9619138	0.0740148191774215
0.9628904	0.152472557781203
0.963867	0.0735416856100654
0.9648435	0.0806942920738313
0.9658201	0.0723079085030621
0.9667966	0.0706553258448824
0.9677732	0.036352578568191
0.9687498	0.0409570349787311
0.9697263	0.15056529918845
0.9707029	0.0766327325208504
0.9716794	0.102699499067231
0.972656	0.00724223238987821
0.9736326	0.0959944170446787
0.9746091	0.0409597833300519
0.9755857	0.00741817231327104
0.9765623	0.0337045418076083
0.9775388	0.0763107668216779
0.9785154	0.0450188690000631
0.9794919	0.0636421314269447
0.9804685	0.0728070741219904
0.9814451	0.0833416487063437
0.9824216	0.0502673796847419
0.9833982	0.0477409500634247
0.9843748	0.0950082105223859
0.9853513	0.0343547535478754
0.9863279	0.0300105933230684
0.9873044	0.0347716750459019
0.988281	0.0844558158393589
0.9892576	0.0915728190242192
0.9902341	0.0353909077021136
0.9912107	0.0459333138877803
0.9921872	0.0126704733015632
0.9931638	0.107671704445144
0.9941404	0.0206373049679998
0.9951169	0.0684289003724077
0.9960935	0.0322687726315241
0.9970701	0.0218562260753361
0.9980466	0.0364969397133075
0.9990232	0.0192044524836434
0.9999997	0.0505832839742825
1.000976	0.0568589825458226
1.001953	0.0731363803879314
1.002929	0.01120677534143
1.003906	0.0485037337537689
1.004883	0.0679712805484684
1.005859	0.0120659718686092
1.006836	0.0305656590388887
1.007812	0.0113587150256759
1.008789	0.0252735391631505
1.009765	0.0942910761047555
1.010742	0.0217215680360894
1.011718	0.0487720920415405
1.012695	0.052759218241731
1.013672	0.0399437333754295
1.014648	0.0359942681040329
1.015625	0.0719620484509578
1.016601	0.0896882405355022
1.017578	0.0523033072407185
1.018554	0.0616887824510761
1.019531	0.0823624954538436
1.020508	0.094266366893705
1.021484	0.0422240861188232
1.022461	0.021396032584477
1.023437	0.0673437399553695
1.024414	0.0559600041260408
1.02539	0.0321957540022547
1.026367	0.0382246359437392
1.027343	0.0315459792046879
1.02832	0.0557755188167784
1.029297	0.0205694673242308
1.030273	0.0277892578240611
1.03125	0.0335520710127348
1.032226	0.0580671380445541
1.033203	0.108357267517732
1.034179	0.0364879517608977
1.035156	0.0548814234765717
1.036133	0.0645814850617331
1.037109	0.0259358322434065
1.038086	0.0430929526428858
1.039062	0.0605940998482303
1.040039	0.0551047426169998
1.041015	0.0324975820790917
1.041992	0.118038736783577
1.042968	0.157586831172572
1.043945	0.0377441936461311
1.044922	0.0120842725642754
1.045898	0.0277882065506863
1.046875	0.00777837545949024
1.047851	0.120588384835071
1.048828	0.00874046531358371
1.049804	0.0484437806654817
1.050781	0.092288775305692
1.051758	0.0471917197870919
1.052734	0.117991120947371
1.053711	0.041267690567078
1.054687	0.056007595210382
1.055664	0.0978317869207089
1.05664	0.124144718116464
1.057617	0.0524809736815639
1.058593	0.0127160832053107
1.05957	0.0436489236817274
1.060547	0.0532411588245485
1.061523	0.0110947867780453
1.0625	0.0202752029034927
1.063476	0.0977456831148343
1.064453	0.0237180636522517
1.065429	0.0734644067804878
1.066406	0.0220760495445743
1.067383	0.0505381246945551
1.068359	0.0601490084019221
1.069336	0.0477012387787917
1.070312	0.0273774933551636
1.071289	0.102454317473356
1.072265	0.0445760051161782
1.073242	0.0472656151957805
1.074218	0.0389733511295526
1.075195	0.01955788283985
1.076172	0.0983002014642824
1.077148	0.0842825472068239
1.078125	0.0211001454841758
1.079101	0.0526838297798755
1.080078	0.0502640296763569
1.081054	0.040479997242532
1.082031	0.0288268760803681
1.083008	0.0512387329551213
1.083984	0.0778284933818423
1.084961	0.0214022828076376
1.085937	0.0339512666853604
1.086914	0.0343746730924165
1.08789	0.00797974632405105
1.088867	0.0667677388016226
1.089843	0.110934554936255
1.09082	0.0916619476670014
1.091797	0.0372177091179737
1.092773	0.0422497173992182
1.09375	0.0416112483547673
1.094726	0.00404235015405704
1.095703	0.0915158350683689
1.096679	0.0871225625902114
1.097656	0.0555000168114254
1.098633	0.0338215947741415
1.099609	0.136070015559217
1.100586	0.0120384355955183
1.101562	0.0848272815185522
1.102539	0.0492089610118191
1.103515	0.122405447182168
1.104492	0.074983175890951
1.105468	0.0599408450132437
1.106445	0.0599295165248377
1.107422	0.0602858164071933
1.108398	0.0632408574186506
1.109375	0.0334519071641259
1.110351	0.0316639395639327
1.111328	0.0870319190206909
1.112304	0.0296360050809906
1.113281	0.0413114797081889
1.114257	0.0559720748333131
1.115234	0.0661958981552356
1.116211	0.0251287600061802
1.117187	0.0587488798896881
1.118164	0.0612610847562243
1.11914	0.0360156169470037
1.120117	0.0453184054228445
1.121093	0.0838028390410999
1.12207	0.0325544468103775
1.123047	0.035908621485355
1.124023	0.0230385364205126
1.125	0.0476914630038283
1.125976	0.0607828475738222
1.126953	0.0467316922304778
1.127929	0.0547155231951016
1.128906	0.0217175659449701
1.129882	0.0530046271883503
1.130859	0.0135601585089143
1.131836	0.0523033972394624
1.132812	0.0640468048942123
1.133789	0.0813681647135709
1.134765	0.0855893871014216
1.135742	0.0191401737937694
1.136718	0.0258740178972826
1.137695	0.0446036544143605
1.138672	0.0582485109245593
1.139648	0.0415142043959781
1.140625	0.0422932965519058
1.141601	0.0499370276916778
1.142578	0.111351923817159
1.143554	0.0391456726826093
1.144531	0.100719244827108
1.145507	0.0549278242186708
1.146484	0.0677041339812223
1.147461	0.034542103973108
1.148437	0.0165094079263679
1.149414	0.0554863905366532
1.15039	0.0394508201579234
1.151367	0.051034331717827
1.152343	0.0471927404711244
1.15332	0.0173194809228477
1.154297	0.055106829825557
1.155273	0.0481932782837545
1.15625	0.0591938242069981
1.157226	0.0299046991374331
1.158203	0.0398191497421253
1.159179	0.112309631594916
1.160156	0.0522773706399357
1.161132	0.0606292890695001
1.162109	0.107673696375392
1.163086	0.0830829898756717
1.164062	0.0503901465357276
1.165039	0.072564323627316
1.166015	0.0662720156573919
1.166992	0.0794672454820538
1.167968	0.0296553063845282
1.168945	0.157031274349788
1.169922	0.0782919613777481
1.170898	0.00785034632551233
1.171875	0.0770454916634588
1.172851	0.029331083196338
1.173828	0.156928675691562
1.174804	0.0619664852668537
1.175781	0.00906026870264056
1.176757	0.0541924531560209
1.177734	0.0454933787692517
1.178711	0.00822966825798252
1.179687	0.0761334927588463
1.180664	0.128526727742715
1.18164	0.0390393092530913
1.182617	0.0230420304564724
1.183593	0.0750213037081081
1.18457	0.0158186169906253
1.185547	0.0263739453079171
1.186523	0.0659242040062267
1.1875	0.0482113326119692
1.188476	0.0409259912478611
1.189453	0.0477530318026094
1.190429	0.0461570949528186
1.191406	0.0632424780101998
1.192382	0.0716682805200369
1.193359	0.0153766964574092
1.194336	0.0679513014402742
1.195312	0.0626491178842049
1.196289	0.0448011600161034
1.197265	0.0490540604632335
1.198242	0.0592562462665937
1.199218	0.0441848338924639
1.200195	0.025096439133252
1.201172	0.0791993894240966
1.202148	0.12694327443302
1.203125	0.0731268282005866
1.204101	0.0260069431994862
1.205078	0.0150643828149788
1.206054	0.101164854793305
1.207031	0.0616305550946314
1.208007	0.0106327852496161
1.208984	0.0262660697025276
1.209961	0.123534379141527
1.210937	0.0446029010617471
1.211914	0.137299098154684
1.21289	0.0213995198733254
1.213867	0.0672925124598827
1.214843	0.0381129261666288
1.21582	0.0222368318475741
1.216797	0.047217844035771
1.217773	0.0142909079086817
1.21875	0.0322946301118081
1.219726	0.0763362224457701
1.220703	0.0169638367075364
1.221679	0.0203352804299965
1.222656	0.0966281169717076
1.223632	0.0317191884598408
1.224609	0.0690147592847921
1.225586	0.0355797533029123
1.226562	0.04720154508439
1.227539	0.10502722994021
1.228515	0.0427127878013189
1.229492	0.0182667796489203
1.230468	0.0432174627090138
1.231445	0.0348571205546141
1.232422	0.0502421576312204
1.233398	0.0935945637573898
1.234375	0.0649765828918888
1.235351	0.0603533204162066
1.236328	0.0468213166217287
1.237304	0.0689458356580483
1.238281	0.0641463123898524
1.239257	0.0513717140798446
1.240234	0.00346257877447387
1.241211	0.0233748098320778
1.242187	0.0447314550593495
1.243164	0.0483763428503024
1.24414	0.0671648108730048
1.245117	0.0481911535303161
1.246093	0.0715704484761758
1.24707	0.0203359938851745
1.248046	0.0713769556478294
1.249023	0.114711772167132
1.25	0.0626104877476777
1.250976	0.0439405870909129
1.251953	0.0107509581980458
1.252929	0.0482767244010817
1.253906	0.0547933261884657
1.254882	0.0472599933735607
1.255859	0.0210995443691777
1.256836	0.0117909499457388
1.257812	0.0615204985244382
1.258789	0.0359343360824004
1.259765	0.0217983468018234
1.260742	0.0466471103794201
1.261718	0.0179647682735481
1.262695	0.0126527634511331
1.263671	0.0627964955567124
1.264648	0.0555050493270198
1.265625	0.0504183564894323
1.266601	0.0625034121701923
1.267578	0.025484598151309
1.268554	0.0129240670495873
1.269531	0.0393023611922346
1.270507	0.0411544128935407
1.271484	0.0599439521374167
1.272461	0.00986339198976341
1.273437	0.108349863399861
1.274414	0.0395322967961552
1.27539	0.0445311048834214
1.276367	0.0336294925984975
1.277343	0.0499925824936924
1.27832	0.0874896811075506
1.279296	0.0445575965116724
1.280273	0.0685461807178671
1.28125	0.0561929650974435
1.282226	0.0615950785878523
1.283203	0.0491941513248577
1.284179	0.0298890082645862
1.285156	0.0807841058090832
1.286132	0.117772421755365
1.287109	0.0756247736163891
1.288086	0.0271511380413952
1.289062	0.0261514137026051
1.290039	0.045840249024413
1.291015	0.0584802348429048
1.291992	0.0523717128246814
1.292968	0.0956466591469624
1.293945	0.0441224005428606
1.294921	0.0610791669781386
1.295898	0.0529633805527262
1.296875	0.0347634908272276
1.297851	0.0418189638288899
1.298828	0.100528568206414
1.299804	0.115086143020055
1.300781	0.085842619072166
1.301757	0.0240736484315942
1.302734	0.066467286825458
1.303711	0.0266917499084586
1.304687	0.0707384449920238
1.305664	0.0222407031288064
1.30664	0.0626075749689852
1.307617	0.0761436757591758
1.308593	0.0966971991997493
1.30957	0.0587041718873625
1.310546	0.0606148251442582
1.311523	0.0826126959674359
1.3125	0.0501462598510736
1.313476	0.0378404323754093
1.314453	0.0379536174937926
1.315429	0.0147507481854762
1.316406	0.0624426817723786
1.317382	0.0328974647562346
1.318359	0.0383054453662583
1.319336	0.0211343590526186
1.320312	0.010066489299543
1.321289	0.0557137766523371
1.322265	0.0727669345330728
1.323242	0.0599342543910651
1.324218	0.0473843095284948
1.325195	0.0424604518031179
1.326171	0.0918172775821632
1.327148	0.0212599092507523
1.328125	0.0301085674850681
1.329101	0.0445689235862983
1.330078	0.0513241966392198
1.331054	0.0207365961743764
1.332031	0.0261588853576849
1.333007	0.0243404597209605
1.333984	0.0492459161327983
1.334961	0.0140034441968357
1.335937	0.0298299665823815
1.336914	0.0396674033984139
1.33789	0.0888711874181059
1.338867	0.094170352777449
1.339843	0.0453718464024939
1.34082	0.037541258532789
1.341796	0.0284395127987893
1.342773	0.0532592492462014
1.34375	0.135674812361308
1.344726	0.0185480478088803
1.345703	0.0870748391974982
1.346679	0.0486756793356703
1.347656	0.0606776260178107
1.348632	0.0585674477717275
1.349609	0.0183852496926776
1.350586	0.130032807455449
1.351562	0.110051493262427
1.352539	0.0304740100005632
1.353515	0.0991710964382365
1.354492	0.0945006467060083
1.355468	0.0431991992679147
1.356445	0.0710642713674607
1.357421	0.0619820784554253
1.358398	0.0209039756811187
1.359375	0.0306450723472955
1.360351	0.0315664954609551
1.361328	0.0461364138626938
1.362304	0.0223401074418567
1.363281	0.0508059125470353
1.364257	0.0567834524066413
1.365234	0.0569511534867871
1.36621	0.0774021430037134
1.367187	0.0795978634070026
1.368164	0.0473574499469978
1.36914	0.0493135733196855
1.370117	0.0405135018747775
1.371093	0.097053776295749
1.37207	0.0342349098669779
1.373046	0.042363247523061
1.374023	0.112018243643701
1.375	0.0322885352510635
1.375976	0.13097527961497
1.376953	0.0870256618856582
1.377929	0.123793210449557
1.378906	0.069302360367994
1.379882	0.0734697114984849
1.380859	0.0602101509215265
1.381835	0.131179082079823
1.382812	0.0812009635562319
1.383789	0.0356556140575573
1.384765	0.061206901800878
1.385742	0.0966269752799957
1.386718	0.0758812071849157
1.387695	0.0958697893922131
1.388671	0.0668274306773955
1.389648	0.0634526944282069
1.390625	0.0502870266582247
1.391601	0.103309347267515
1.392578	0.0786384241534811
1.393554	0.0958863919082286
1.394531	0.0687107064550707
1.395507	0.107433389459339
1.396484	0.0201949462214212
1.39746	0.0795298203920422
1.398437	0.121548506888402
1.399414	0.118928957317528
1.40039	0.0901506776450543
1.401367	0.104351322661026
1.402343	0.10871776844146
1.40332	0.116818369168011
1.404296	0.0605753800882314
1.405273	0.142864266380546
1.40625	0.0988875692646619
1.407226	0.107896948271199
1.408203	0.137145910444249
1.409179	0.0955968862127183
1.410156	0.0370545314235452
1.411132	0.0749639688383333
1.412109	0.1149607651128
1.413085	0.0617279280944373
1.414062	0.122012149108823
1.415039	0.105688454115434
1.416015	0.155921367146168
1.416992	0.158319189237844
1.417968	0.191748498314502
1.418945	0.117488813976387
1.419921	0.0791842715890132
1.420898	0.12379520638798
1.421875	0.0426620170496661
1.422851	0.121685086183537
1.423828	0.0136263520032638
1.424804	0.0841795750773458
1.425781	0.0648573994822031
1.426757	0.121273231026272
1.427734	0.133997490489224
1.42871	0.136592055734224
1.429687	0.178913214291091
1.430664	0.246068872601006
1.43164	0.229167218774353
1.432617	0.401075907694211
1.433593	0.759230178469777
1.43457	1.3449858920684
1.435546	2.06866612177932
1.436523	2.44048087520575
1.4375	3.31123130471702
1.438476	4.45772710418213
1.439453	6.33877915692746
1.440429	8.12496583118095
1.441406	9.11448813891235
1.442382	10.3909460839969
1.443359	11.4273313399343
1.444335	11.4225430568547
1.445312	11.6776099843804
1.446289	12.11568742432
1.447265	13.0135414865722
1.448242	14.3539292434579
1.449218	14.5225317038009
1.450195	15.3652320608609
1.451171	15.9434310160357
1.452148	15.2409054603204
1.453125	17.0865128783939
1.454101	17.2884214511657
1.455078	17.9056674519561
1.456054	17.5099133121555
1.457031	17.7134516029881
1.458007	17.5550737339521
1.458984	17.3360866842089
1.45996	17.6490612933902
1.460937	18.0123793046263
1.461914	17.8976104874925
1.46289	18.1370070075661
1.463867	17.7519107337999
1.464843	17.5466766632067
1.46582	17.5545506280112
1.466796	17.5010049146208
1.467773	17.898430731213
1.46875	17.6569620100231
1.469726	17.4588132473258
1.470703	17.4138715508413
1.471679	16.8828221877908
1.472656	18.176208612373
1.473632	18.3409561840151
1.474609	17.5415486324352
1.475585	16.7867444843253
1.476562	16.9839072062855
1.477539	17.5180291984144
1.478515	17.084668471394
1.479492	16.8388404088601
1.480468	17.8323519946068
1.481445	17.454696331532
1.482421	17.068828139322
1.483398	17.5272489662993
1.484374	17.6502157839971
1.485351	18.792459147887
1.486328	16.7489856143529
1.487304	16.8823614734084
1.488281	17.8804199671032
1.489257	16.8446187208003
1.490234	16.782776423447
1.49121	16.9659781415682
1.492187	16.6906848239093
1.493164	17.0144609186803
1.49414	16.788899070506
1.495117	15.3566469096325
1.496093	16.0087290010316
1.49707	15.4264882122496
1.498046	15.8425445823327
1.499023	14.6488883580278
1.499999	14.7584807855585
1.500976	14.025255142823
1.501953	14.0792218584764
1.502929	13.4065607781641
1.503906	14.3334808577417
1.504882	14.067451341718
1.505859	14.1029636997284
1.506835	13.5190234240615
1.507812	14.1370380215705
1.508789	13.323300983623
1.509765	13.1386618532077
1.510742	13.540504932528
1.511718	13.2056618878551
1.512695	12.8689887409743
1.513671	12.5677295170385
1.514648	12.6061068458458
1.515624	13.2507475446065
1.516601	13.3471970638642
1.517578	12.7871479582017
1.518554	11.9944230138779
1.519531	12.10867880817
1.520507	13.1880183000008
1.521484	12.3813217520879
1.52246	12.716574011069
1.523437	12.8522485540716
1.524414	11.9638198821948
1.52539	12.5715791413793
1.526367	13.2110466669012
1.527343	13.0760554314856
1.52832	12.8684051001789
1.529296	13.0368446064095
1.530273	12.5937218647307
1.531249	12.7827348483306
1.532226	13.765535476083
1.533203	13.7563511130402
1.534179	13.0969164721956
1.535156	13.9462247847079
1.536132	13.5153377809084
1.537109	13.6573158814959
1.538085	13.3944701763109
1.539062	13.0866690203704
1.540039	13.3321522472174
1.541015	13.0438386396086
1.541992	13.2380144974842
1.542968	13.9713114645892
1.543945	14.3309869214925
1.544921	13.865961826019
1.545898	13.9043933941794
1.546874	14.0613196723672
1.547851	12.9899184464054
1.548828	13.0831706950026
1.549804	12.763026869028
1.550781	13.0859925908147
1.551757	13.6271645657415
1.552734	14.0894864111347
1.55371	13.091667743704
1.554687	12.356108495413
1.555664	13.1502721349387
1.55664	12.5616332693677
1.557617	12.6356326754886
1.558593	12.5917065062247
1.55957	12.0040270981477
1.560546	12.2340471324939
1.561523	11.5855599937249
1.562499	11.4933419607866
1.563476	11.6550410824857
1.564453	11.2785169993794
1.565429	11.2445763976486
1.566406	11.2045492860622
1.567382	10.8713791810808
1.568359	11.1867719337078
1.569335	11.1156668017486
1.570312	11.0951983963014
1.571289	10.5584013178002
1.572265	10.982979051518
1.573242	10.7783328981397
1.574218	10.2377668616845
1.575195	10.5248609660009
1.576171	10.4280884077308
1.577148	10.5982123925229
1.578124	10.464662496797
1.579101	10.7539435220033
1.580078	10.6550188393039
1.581054	10.4842082938523
1.582031	10.9258503249256
1.583007	11.1163156335956
1.583984	10.6087433318153
1.58496	11.1073159328756
1.585937	11.0339009912789
1.586914	11.0201313696629
1.58789	11.243188070736
1.588867	11.2297550588295
1.589843	11.2785137978117
1.59082	11.5212213576753
1.591796	11.4615434497695
1.592773	11.3342319503749
1.593749	11.505283991058
1.594726	11.6233169410552
1.595703	11.4109000781619
1.596679	11.3454852769659
1.597656	11.4832008469821
1.598632	11.1129262127211
1.599609	10.9992668524171
1.600585	11.3116357161078
1.601562	11.1496843467932
1.602538	11.0353542564324
1.603515	10.9927438543359
1.604492	11.6306319896248
1.605468	11.1550640599249
1.606445	10.810454696207
1.607421	10.7475145743474
1.608398	11.1913970139415
1.609374	10.764782667834
1.610351	10.9699181743494
1.611328	10.5674696502399
1.612304	10.8208284948113
1.613281	10.790523811437
1.614257	10.6604076764543
1.615234	10.6348741449473
1.61621	10.3863504837813
1.617187	10.6178942119003
1.618163	10.5492068011859
1.61914	10.5462914928956
1.620117	9.92937851726492
1.621093	10.1585673854065
1.62207	10.7239809103243
1.623046	10.4088700103268
1.624023	10.3633305539161
1.624999	9.9980819666328
1.625976	10.3116276861158
1.626953	10.5167252718406
1.627929	10.2736134126136
1.628906	10.5873454683941
1.629882	10.5990222043474
1.630859	10.759183756373
1.631835	10.0655795493712
1.632812	10.7672745970821
1.633788	10.6514822807644
1.634765	10.4530009475447
1.635742	10.4749171606395
1.636718	10.780730104005
1.637695	10.3903245096493
1.638671	10.4527765637917
1.639648	10.775039318433
1.640624	10.7067055810045
1.641601	11.3424547934839
1.642578	11.0028893073997
1.643554	10.4953681729308
1.644531	10.5271487608061
1.645507	10.3317848086534
1.646484	10.8890289515062
1.64746	10.3545112620193
1.648437	10.6299787725768
1.649413	10.8506658885472
1.65039	10.9422477232635
1.651367	11.0174264928254
1.652343	10.0636834866489
1.65332	10.6159402875647
1.654296	10.488407853086
1.655273	10.5255681954223
1.656249	10.3145583200427
1.657226	10.2851548026951
1.658203	10.0021774869407
1.659179	10.3224794917949
1.660156	9.99446491727081
1.661132	9.8029130824383
1.662109	9.75876881834804
1.663085	9.74574458072209
1.664062	9.47905981688529
1.665038	9.7095295872932
1.666015	9.68820850976717
1.666992	9.48353763558663
1.667968	9.73101903451782
1.668945	9.46989079685321
1.669921	9.82497322700541
1.670898	9.3705767317138
1.671874	9.28707477352719
1.672851	9.77612425548939
1.673828	9.57086929690344
1.674804	9.48517241837669
1.675781	8.8990051201195
1.676757	9.61849745999499
1.677734	9.3088186013324
1.67871	9.50948535236187
1.679687	9.43167083537217
1.680663	9.77362670459334
1.68164	9.13138004657264
1.682617	9.04568756155512
1.683593	9.48143976221043
1.68457	9.76483576310222
1.685546	9.34714347178188
1.686523	9.56934314990585
1.687499	9.63529089403013
1.688476	9.34180006644978
1.689453	9.14237363000403
1.690429	9.06505273507997
1.691406	8.84245917023002
1.692382	9.16364105050411
1.693359	9.13020247225005
1.694335	9.19546540644839
1.695312	9.81980533477625
1.696288	9.11638999073263
1.697265	9.69215232723806
1.698242	9.23014358112917
1.699218	8.95575370539019
1.700195	8.67171335212829
1.701171	9.03737191604783
1.702148	8.9656365507255
1.703124	8.79163965144984
1.704101	9.06790756104478
1.705078	8.91326180481119
1.706054	8.63177341004724
1.707031	8.65911507153502
1.708007	8.55534122063697
1.708984	8.61271748139053
1.70996	9.14106773964098
1.710937	8.82146191601233
1.711913	8.79224923693119
1.71289	8.7898229279878
1.713867	8.78688214410305
1.714843	8.28654648490293
1.71582	8.7268279034573
1.716796	8.30540516252904
1.717773	8.27767524843781
1.718749	8.1523394017531
1.719726	8.30449177966455
1.720703	8.40476944573787
1.721679	8.41946732662685
1.722656	8.21470498548171
1.723632	8.55439955692368
1.724609	8.17809104582298
1.725585	8.15711973098296
1.726562	8.31735674456699
1.727538	8.47938089466549
1.728515	8.67300366613695
1.729492	8.53393562734809
1.730468	8.20642225387589
1.731445	8.30372020074406
1.732421	8.2906250763595
1.733398	8.11709483359077
1.734374	8.06821577802063
1.735351	8.04432312098041
1.736327	7.86751010920329
1.737304	7.59188628427653
1.738281	8.00069049326925
1.739257	7.83302299825457
1.740234	8.01227065224612
1.74121	7.91960690401752
1.742187	7.8703976369216
1.743163	7.57101663838252
1.74414	7.62252908823574
1.745117	7.63920500584622
1.746093	7.7969111637249
1.74707	7.75939060261649
1.748046	7.64362497524022
1.749023	7.62946928044474
1.749999	7.59462659851378
1.750976	7.39290365412109
1.751952	7.69162873143894
1.752929	7.68237810483304
1.753906	7.96279354933996
1.754882	7.55077540259716
1.755859	8.12052411921257
1.756835	7.58248027748527
1.757812	8.12791410501317
1.758788	7.54514119742673
1.759765	7.25134905786138
1.760742	7.38102711788488
1.761718	7.3127664647331
1.762695	7.15918449827947
1.763671	7.17432557462958
1.764648	7.0125936260161
1.765624	7.18983188548418
1.766601	7.1840857664973
1.767577	7.12445050246726
1.768554	6.94399523091837
1.769531	7.17666633435051
1.770507	7.26775499965684
1.771484	6.78528788867805
1.77246	7.32429101785149
1.773437	7.0011230233474
1.774413	7.00670764749094
1.77539	6.98000431679093
1.776367	6.72979700234777
1.777343	6.92975285834928
1.77832	6.6370474610941
1.779296	7.04114475793766
1.780273	6.96292302947843
1.781249	6.61205625804212
1.782226	6.68643943270625
1.783202	6.61222923506312
1.784179	6.53824699691179
1.785156	6.7174727786364
1.786132	6.19639126043942
1.787109	6.53024590193547
1.788085	6.4773835614873
1.789062	6.77208299757062
1.790038	6.14691579118057
1.791015	6.51084773166329
1.791992	6.24857944886812
1.792968	6.23382755473499
1.793945	5.92994988057353
1.794921	6.35348169546785
1.795898	5.88906304051748
1.796874	6.09957501581323
1.797851	6.01757818745063
1.798827	5.81444760028887
1.799804	5.77281862237712
1.800781	5.61038183147725
1.801757	5.78831905925805
1.802734	5.54683958983913
1.80371	5.58670281235014
1.804687	5.57568215740325
1.805663	5.56943570088748
1.80664	5.68506695243296
1.807617	5.67316906886663
1.808593	5.54470337256025
1.80957	5.81485902281603
1.810546	5.5825434189921
1.811523	5.8388326838505
1.812499	5.48799835823336
1.813476	5.20964107881551
1.814452	5.05762507161217
1.815429	5.03195705185587
1.816406	5.11120457047138
1.817382	5.15127749276119
1.818359	5.01326765199705
1.819335	4.96135274622809
1.820312	4.89124849802489
1.821288	4.83210427810041
1.822265	4.85956714954542
1.823242	4.76291010172647
1.824218	4.88275318977736
1.825195	4.74852016275377
1.826171	4.77480343348802
1.827148	4.57330820937076
1.828124	4.51837539466621
1.829101	4.5853895171779
1.830077	4.38354813207349
1.831054	4.6452808710656
1.832031	4.1740075351064
1.833007	4.41088853142686
1.833984	4.3635696259582
1.83496	4.22074738710078
1.835937	4.46915059735628
1.836913	4.20143677283403
1.83789	4.29281017165271
1.838867	4.21148889987092
1.839843	4.15763055145416
1.84082	4.1400696467777
1.841796	4.11514249827354
1.842773	4.16525280587166
1.843749	3.99841929758061
1.844726	4.03088284022409
1.845702	4.07483027277849
1.846679	3.86878478885825
1.847656	3.84696616970646
1.848632	3.69292878893623
1.849609	3.8359372204795
1.850585	3.9395971400859
1.851562	3.85588635810406
1.852538	3.69840899438302
1.853515	3.6691046586846
1.854491	3.74398385874512
1.855468	3.54701550906801
1.856445	3.54207131051384
1.857421	3.52613982859574
1.858398	3.52641878188879
1.859374	3.51657076240775
1.860351	3.43812779620046
1.861327	3.56443242802961
1.862304	3.31140488724665
1.863281	3.50123379834666
1.864257	3.234578599188
1.865234	3.29173996047683
1.86621	2.95245610013625
1.867187	3.14559834775596
1.868163	3.04471758497664
1.86914	2.83238238702934
1.870116	2.89962950190763
1.871093	2.83200571199499
1.87207	2.78237091840125
1.873046	2.74314463471834
1.874023	2.67476574828697
1.874999	2.76311129512512
1.875976	2.71889794208996
1.876952	2.60355054087702
1.877929	2.68029144627595
1.878906	2.51204332965418
1.879882	2.41933597786
1.880859	2.64024783246763
1.881835	2.5598392039177
1.882812	2.51645603922729
1.883788	2.432091812794
1.884765	2.31297633284625
1.885741	2.1228683610919
1.886718	2.35172508660366
1.887695	2.1279786337033
1.888671	2.10924636390447
1.889648	2.03668560306028
1.890624	1.97134146881001
1.891601	2.00893675340808
1.892577	1.94451643076174
1.893554	1.9088514220955
1.894531	1.92267800044443
1.895507	1.8465936472607
1.896484	1.79723138592475
1.89746	1.94645585849657
1.898437	1.94403302150658
1.899413	1.76083060652296
1.90039	1.76401534355125
1.901366	1.65120906446171
1.902343	1.63886987182047
1.90332	1.61095131033188
1.904296	1.4693032644274
1.905273	1.47604530707487
1.906249	1.48181042441534
1.907226	1.42887313569024
1.908202	1.39700796189329
1.909179	1.37654547019003
1.910156	1.39037238930251
1.911132	1.35619297387033
1.912109	1.34100240762663
1.913085	1.32618810819173
1.914062	1.2993497775824
1.915038	1.30606562165248
1.916015	1.27105574033472
1.916991	1.18496280185227
1.917968	1.30975495893999
1.918945	1.13697710593038
1.919921	1.10964429443002
1.920898	1.1086616381071
1.921874	1.04774774113631
1.922851	1.06090448764177
1.923827	1.0086280837328
1.924804	1.02147165035012
1.925781	0.977321757034315
1.926757	0.92704522911817
1.927734	0.86439622613552
1.92871	0.870777236583645
1.929687	0.865005609445841
1.930663	0.795738796915231
1.93164	0.869173918891737
1.932616	0.874268584391639
1.933593	0.801717481792464
1.93457	0.815394461926527
1.935546	0.831701502777204
1.936523	0.723288527040965
1.937499	0.697641830223991
1.938476	0.745779819501956
1.939452	0.666549156756236
1.940429	0.621286912793524
1.941406	0.599671094126714
1.942382	0.559940499194923
1.943359	0.603559010047212
1.944335	0.543712747063309
1.945312	0.518499994716045
1.946288	0.552599431800513
1.947265	0.515197952059478
1.948241	0.482664695910215
1.949218	0.533812813499044
1.950195	0.566750255908897
1.951171	0.491516223734558
1.952148	0.541158149832902
1.953124	0.608680981313611
1.954101	0.445682867185956
1.955077	0.43125845972754
1.956054	0.371040226391924
1.957031	0.402833186754431
1.958007	0.355172433924633
1.958984	0.338378057704943
1.95996	0.360000072912673
1.960937	0.34612326111907
1.961913	0.329495823764144
1.96289	0.308556585533438
1.963866	0.304633763417288
1.964843	0.297298924624258
1.96582	0.279744929454657
1.966796	0.302491411277224
1.967773	0.316161738035724
1.968749	0.299466581340306
1.969726	0.317289680050928
1.970702	0.309262152282448
1.971679	0.235712846683693
1.972655	0.259142643867234
1.973632	0.22442856827278
1.974609	0.251356116717881
1.975585	0.224398792833567
1.976562	0.214373730875409
1.977538	0.18825704637078
1.978515	0.16867790407389
1.979491	0.158030580631261
1.980468	0.151087632992177
1.981445	0.165100101685069
1.982421	0.122168255501764
1.983398	0.158610075619109
1.984374	0.165350047725583
1.985351	0.175538226053074
1.986327	0.184674583991978
1.987304	0.160769451046602
1.98828	0.13618880071589
1.989257	0.178374921592975
1.990234	0.161506458737798
1.99121	0.187163889712359
1.992187	0.162338317417346
1.993163	0.104954999653116
1.99414	0.10835651433363
1.995116	0.0768999032064313
1.996093	0.0827417918407597
1.99707	0.104013530397622
1.998046	0.0767180278061552
1.999023	0.0979463916592388
1.999999	0.0904768489415768
2.000976	0.1021748606652
2.001952	0.105788920467285
2.002929	0.124520844397192
2.003905	0.119094126258959
2.004882	0.113849063978346
2.005859	0.190836036684223
2.006835	0.0652309630108799
2.007812	0.100658378926904
2.008788	0.0668552388975591
2.009765	0.130084819737556
2.010741	0.0893867178442888
2.011718	0.0704014013466036
2.012695	0.0764361943686268
2.013671	0.0790468652478326
2.014648	0.0564719175587162
2.015624	0.0386980874346217
2.016601	0.0505640632922088
2.017577	0.129506987965328
2.018554	0.0824408092225234
2.01953	0.129843320618206
2.020507	0.0938009298489018
2.021484	0.101233280059854
2.02246	0.0860702128848448
2.023437	0.0692994412756937
2.024413	0.121490980702452
2.02539	0.0845920086299528
2.026366	0.175168536903673
2.027343	0.137313604256499
2.02832	0.103854628168671
2.029296	0.0833844682170031
2.030273	0.120670691886601
2.031249	0.126651732545911
2.032226	0.114043213147564
2.033202	0.111682608517288
2.034179	0.107851000249182
2.035155	0.0524274751711448
2.036132	0.0915061008360235
2.037109	0.0869611093190358
2.038085	0.168217790826852
2.039062	0.184070120139745
2.040038	0.172549280115856
2.041015	0.172406227587322
2.041991	0.108530355888341
2.042968	0.193781441261564
2.043945	0.136165443011391
2.044921	0.194171947377421
2.045898	0.109709641845783
2.046874	0.147315809377271
2.047851	0.0949139479738911
2.048827	0.187177348661638
2.049804	0.080482680813321
2.05078	0.0818540210433385
2.051757	0.193911172523014
2.052734	0.158803703471533
2.05371	0.161139758524377
2.054687	0.201337933241131
2.055663	0.141999124614692
2.05664	0.245298168197507
2.057616	0.216380486801543
2.058593	0.21424815138417
2.05957	0.172820199664935
2.060546	0.183912879529548
2.061523	0.1809359695412
2.062499	0.197179356957771
2.063476	0.200505327714078
2.064452	0.188673757889034
2.065429	0.222505162842277
2.066405	0.169903023483457
2.067382	0.252975676736342
2.068359	0.217690444316343
2.069335	0.271948811576853
2.070312	0.318598550169018
2.071288	0.358015421769468
2.072265	0.284124316143832
2.073241	0.375184625257072
2.074218	0.233666835530467
2.075195	0.290439315149344
2.076171	0.288520581967318
2.077148	0.312348810135821
2.078124	0.267936106346513
2.079101	0.308065927104135
2.080077	0.30818971641037
2.081054	0.259696953734032
2.08203	0.286766140038883
2.083007	0.336786314132418
2.083984	0.306111099634593
2.08496	0.425326155987908
2.085937	0.434660481643363
2.086913	0.377808322991964
2.08789	0.388734308259148
2.088866	0.376811328875662
2.089843	0.363910343878187
2.090819	0.433811649098281
2.091796	0.357606474952881
2.092773	0.368035070873755
2.093749	0.343871288475354
2.094726	0.375460236131937
2.095702	0.355475540657794
2.096679	0.334958541043783
2.097655	0.369054636083941
2.098632	0.370624540362373
2.099609	0.43458718756597
2.100585	0.422753884268377
2.101562	0.562242246255553
2.102538	0.421955788090807
2.103515	0.528472133312032
2.104491	0.429799065694005
2.105468	0.442780448986109
2.106444	0.442105568188699
2.107421	0.454537619798956
2.108398	0.473579942271925
2.109374	0.440832801740212
2.110351	0.425821409305004
2.111327	0.465024929022714
2.112304	0.510455619964958
2.11328	0.538418596189134
2.114257	0.514797388105738
2.115234	0.571603726911302
2.11621	0.560128572428483
2.117187	0.617162316311289
2.118163	0.493480571633869
2.11914	0.498112258354008
2.120116	0.480328561691953
2.121093	0.519478707216783
2.122069	0.512506492719087
2.123046	0.539736476054092
2.124023	0.517551985080882
2.124999	0.540120891246117
2.125976	0.557219267320011
2.126952	0.555329282635584
2.127929	0.620491121898839
2.128905	0.570750473237841
2.129882	0.641829284264165
2.130859	0.592738452227598
2.131835	0.617419507454324
2.132812	0.567230694950212
2.133788	0.581001735779653
2.134765	0.535521542411321
2.135741	0.586457834072408
2.136718	0.516046637053435
2.137694	0.542233103353385
2.138671	0.570812709858645
2.139648	0.650181315410724
2.140624	0.632177035255236
2.141601	0.618029877993246
2.142577	0.698568404395675
2.143554	0.641384578562488
2.14453	0.702677630212355
2.145507	0.611059517984664
2.146484	0.769747452478123
2.14746	0.569782540672711
2.148437	0.596363051838073
2.149413	0.57167209799301
2.15039	0.58898960532635
2.151366	0.654100292100074
2.152343	0.648453353026453
2.153319	0.586482483155362
2.154296	0.731011521689624
2.155273	0.666720655199537
2.156249	0.771058060932204
2.157226	0.804559666946144
2.158202	0.705562932524165
2.159179	0.670317428648666
2.160155	0.698446725831455
2.161132	0.626824942481437
2.162109	0.688481398761049
2.163085	0.61289587608403
2.164062	0.687727495314838
2.165038	0.646618788177351
2.166015	0.618915458699692
2.166991	0.641777704656721
2.167968	0.701724893194915
2.168944	0.633022808715215
2.169921	0.64966667746546
2.170898	0.685607483536936
2.171874	0.693139123130371
2.172851	0.742731832856691
2.173827	0.737766985042676
2.174804	0.616990256997258
2.17578	0.652545907280469
2.176757	0.680292270686629
2.177734	0.664108869244139
2.17871	0.660198979810935
2.179687	0.613084829237986
2.180663	0.782697523106404
2.18164	0.680428996941341
2.182616	0.750040416855212
2.183593	0.699177703955511
2.184569	0.808353666429998
2.185546	0.776122657922226
2.186523	0.685788766007391
2.187499	0.688950498205156
2.188476	0.656140477649992
2.189452	0.672461894677178
2.190429	0.679872775291525
2.191405	0.628154932446582
2.192382	0.708671993142469
2.193359	0.706357436086533
2.194335	0.750988554165415
2.195312	0.66467440883513
2.196288	0.773925088050394
2.197265	0.673119554851529
2.198241	0.69988271141357
2.199218	0.632936777551645
2.200194	0.596131252548292
2.201171	0.668377169443459
2.202148	0.677297208603269
2.203124	0.665250696082199
2.204101	0.62129099693452
2.205077	0.65183712090388
2.206054	0.682523896554604
2.20703	0.652218286587313
2.208007	0.692823041211362
2.208983	0.755282412426802
2.20996	0.67002751792013
2.210937	0.700591049879971
2.211913	0.614868626505825
2.21289	0.615275761979321
2.213866	0.611051426753469
2.214843	0.60148334564144
2.215819	0.557176375083227
2.216796	0.507717633833019
2.217773	0.606031746315529
2.218749	0.666862497453051
2.219726	0.661924485265782
2.220702	0.697726389407553
2.221679	0.647039809506873
2.222655	0.62289236853072
2.223632	0.592799919893331
2.224608	0.562749087054835
2.225585	0.58057409585611
2.226562	0.520848549100101
2.227538	0.539470298606633
2.228515	0.499307191734087
2.229491	0.504923004928751
2.230468	0.566429284687197
2.231444	0.676646627718523
2.232421	0.632967084280913
2.233398	0.631547891287193
2.234374	0.524085206895797
2.235351	0.589899249157659
2.236327	0.476506475282865
2.237304	0.529679514114807
2.23828	0.496554835153621
2.239257	0.499620865074809
2.240233	0.515796280243101
2.24121	0.482795669215839
2.242187	0.467245937000516
2.243163	0.52259497942242
2.24414	0.549098867679984
2.245116	0.563468512994666
2.246093	0.495442589595199
2.247069	0.478735729744344
2.248046	0.570418015607581
2.249023	0.482697808579254
2.249999	0.417361343302911
2.250976	0.427681907864268
2.251952	0.44017895174917
2.252929	0.405945635969954
2.253905	0.436321311102552
2.254882	0.493951502331326
2.255858	0.475078500421646
2.256835	0.454746592172916
2.257812	0.351399105043498
2.258788	0.404406579575864
2.259765	0.378352419104861
2.260741	0.354907596709499
2.261718	0.358490031520334
2.262694	0.419174479762235
2.263671	0.282436126258155
2.264648	0.349636426818388
2.265624	0.393531307113945
2.266601	0.424040220436623
2.267577	0.425560912988646
2.268554	0.412807085553458
2.26953	0.367142347606814
2.270507	0.435908027278507
2.271483	0.343310956445099
2.27246	0.305703983166583
2.273437	0.308887428032706
2.274413	0.324650192590957
2.27539	0.289232889340925
2.276366	0.3316016330771
2.277343	0.319529773449014
2.278319	0.37170901042813
2.279296	0.344304559909915
2.280273	0.341225662559018
2.281249	0.319420769184629
2.282226	0.322155103221492
2.283202	0.289678677525824
2.284179	0.285425829186025
2.285155	0.259352779396115
2.286132	0.231984479447015
2.287108	0.250837481945203
2.288085	0.238082780554038
2.289062	0.264987498427457
2.290038	0.316859497218183
2.291015	0.310022830556874
2.291991	0.260881514608445
2.292968	0.222403661514306
2.293944	0.224057162887707
2.294921	0.179600577374463
2.295898	0.191801460142431
2.296874	0.189550020114638
2.297851	0.148945026987119
2.298827	0.170613077458918
2.299804	0.22847928113068
2.30078	0.21966814254163
2.301757	0.26549999045983
2.302733	0.233453425760364
2.30371	0.23846458744755
2.304687	0.216271343788792
2.305663	0.163294411157057
2.30664	0.176456781543725
2.307616	0.186189125904563
2.308593	0.174121521159563
2.309569	0.157913890731562
2.310546	0.170646542586747
2.311523	0.179745578334767
2.312499	0.18320688509101
2.313476	0.150698975227205
2.314452	0.159022219290073
2.315429	0.118777087891321
2.316405	0.100194882801972
2.317382	0.143668028431137
2.318358	0.112514783960153
2.319335	0.112637255553123
2.320312	0.145536696242422
2.321288	0.0916922566596209
2.322265	0.142554126340874
2.323241	0.198191978949477
2.324218	0.0782862946559026
2.325194	0.107724436702085
2.326171	0.0711063749057347
2.327148	0.04370946023498
2.328124	0.0346110872378052
2.329101	0.0361608826288325
2.330077	0.0953332319222222
2.331054	0.185688420178669
2.33203	0.0986724383938737
2.333007	0.164236310826949
2.333983	0.129983549284156
2.33496	0.0827857731565153
2.335937	0.0905386703426574
2.336913	0.0965341907524707
2.33789	0.0418409608563726
2.338866	0.0267178735726648
2.339843	0.106183954128033
2.340819	0.0529056401688761
2.341796	0.113585091082649
2.342772	0.0581946281181116
2.343749	0.094559122283473
2.344726	0.0883697159219316
2.345702	0.0671471772908735
2.346679	0.1077773244762
2.347655	0.0796746294009115
2.348632	0.0398909231173634
2.349608	0.0615752916541042
2.350585	0.0193322027812921
2.351562	0.098618881029508
2.352538	0.0128531582905915
2.353515	0.0567755739315906
2.354491	0.0763387204784374
2.355468	0.0731051273410463
2.356444	0.0762350988888045
2.357421	0.0295962682877015
2.358397	0.0576072000401078
2.359374	0.0300276896717437
2.360351	0.0746751545345713
2.361327	0.0920520288012562
2.362304	0.0177518063305779
2.36328	0.0588915218896413
2.364257	0.0317687594566285
2.365233	0.0643700050892999
2.36621	0.0672704926969953
2.367187	0.0230056993358919
2.368163	0.0406953010546635
2.36914	0.0621111765312524
2.370116	0.0311917811429774
2.371093	0.0408377230087342
2.372069	0.0434261127954736
2.373046	0.0783959250237842
2.374022	0.0475713412196766
2.374999	0.0440444457093661
2.375976	0.0199675110352994
2.376952	0.0230294449467627
2.377929	0.0969047273399213
2.378905	0.0547626631118429
2.379882	0.0703309636118673
2.380858	0.0557560016043565
2.381835	0.0610936688962093
2.382812	0.0870401716773634
2.383788	0.0453219032642958
2.384765	0.0816255352994055
2.385741	0.0634294178283113
2.386718	0.0518944268065127
2.387694	0.0680409351489557
2.388671	0.121947425426708
2.389647	0.0542167520776916
2.390624	0.0696323223922511
2.391601	0.0417879099780813
2.392577	0.0757978887298703
2.393554	0.0497023666498578
2.39453	0.0550915267557199
2.395507	0.0354047121952008
2.396483	0.0917919521800539
2.39746	0.138256404194498
2.398437	0.0274226683373833
2.399413	0.0869667297656259
2.40039	0.0539420734162583
2.401366	0.0612309459565994
2.402343	0.0477414396943808
2.403319	0.0679138891344458
2.404296	0.054136702694466
2.405272	0.0831114806170995
2.406249	0.0391651834510524
2.407226	0.0436421069402074
2.408202	0.0289619180343015
2.409179	0.0458351498238994
2.410155	0.104730284787831
2.411132	0.0255708821065518
2.412108	0.0382593237424618
2.413085	0.0827560945309262
2.414062	0.0650187765747788
2.415038	0.0571696357101329
2.416015	0.0681166014203711
2.416991	0.10799188066356
2.417968	0.059809242981683
2.418944	0.0953246935702266
2.419921	0.0610649922052603
2.420897	0.0823927476624351
2.421874	0.0627172472587055
2.422851	0.0660508117819706
2.423827	0.170508342665362
2.424804	0.0645664791237589
2.42578	0.0512600488360048
2.426757	0.0160874068706978
2.427733	0.042773691173109
2.42871	0.0400078033039468
2.429687	0.0858414002282407
2.430663	0.0756649439104986
2.43164	0.0594927880199491
2.432616	0.0592617455373439
2.433593	0.048661990059819
2.434569	0.0543754532421846
2.435546	0.0899858381010107
2.436522	0.0405544816307791
2.437499	0.0634604342654618
2.438476	0.0251179531384725
2.439452	0.038032283475366
2.440429	0.0278875543650232
2.441405	0.0743654885721119
2.442382	0.0404176242461454
2.443358	0.0186388504482198
2.444335	0.0189077411049073
2.445312	0.0214580993126814
2.446288	0.0639576139360694
2.447265	0.069287847388065
2.448241	0.0359398121116513
2.449218	0.0558411829430233
2.450194	0.0228389315128576
2.451171	0.0203470938024893
2.452147	0.0204971809702365
2.453124	0.0341506610088651
[truncated: 48 more rows]
