# Supplementary material for: Nanoscale magnonic Fabry-Pérot resonator for low-loss spin-wave manipulation
Source: Nat Commun. 2021 Apr 16;12:2293. doi: 10.1038/s41467-021-22520-6 (PMC8052321; doi:10.1038/s41467-021-22520-6)
Supplement: Supplementary file 4 — Source Data [file 41467_2021_22520_MOESM4_ESM.zip › Source data/FigS2/FigS2c_lower panel_YIG-CoFeB.txt]

0.5009766	0.217361079821066
0.5019531	0.164055630986242
0.5029297	0.109951457503836
0.5039062	0.12684724504948
0.5048828	0.0937218712491236
0.5058594	0.185103597806154
0.5068359	0.0925243899512782
0.5078125	0.157266182374614
0.5087891	0.0595790881094737
0.5097656	0.342495531407652
0.5107422	0.248525720256102
0.5117187	0.373923807196242
0.5126953	0.104024262954534
0.5136719	0.103080176751827
0.5146484	0.265298345199381
0.515625	0.098114928730204
0.5166016	0.101894924412825
0.5175781	0.193169760695166
0.5185547	0.121240052660316
0.5195312	0.123273530429141
0.5205078	0.171336248564568
0.5214844	0.289797375015393
0.5224609	0.0806420369702076
0.5234375	0.176698381361234
0.5244141	0.129206518282695
0.5253906	0.0406431221968827
0.5263672	0.366043594283327
0.5273437	0.126541964545601
0.5283203	0.0989431495566671
0.5292969	0.0519360235659374
0.5302734	0.172669191490465
0.53125	0.195357991111335
0.5322265	0.0959523438405722
0.5332031	0.130655664689841
0.5341797	0.108841626826685
0.5351562	0.21814739373497
0.5361328	0.106591231558736
0.5371094	0.0641294504309596
0.5380859	0.128540380685297
0.5390625	0.102115789109002
0.540039	0.269487917413935
0.5410156	0.0956098564355059
0.5419922	0.255947629613267
0.5429687	0.180751611172515
0.5439453	0.0198330039695478
0.5449219	0.182763206958512
0.5458984	0.0934783309400601
0.546875	0.140716161594285
0.5478515	0.0945027743390955
0.5488281	0.114808507807127
0.5498047	0.152625537745856
0.5507812	0.0262280648126106
0.5517578	0.209107185074928
0.5527343	0.116463999405058
0.5537109	0.095186651321295
0.5546875	0.146108640039242
0.555664	0.107305789316305
0.5566406	0.0850821645158003
0.5576172	0.0178128239087378
0.5585937	0.112910655193737
0.5595703	0.0671637855891291
0.5605468	0.221040080273326
0.5615234	0.159202454000164
0.5625	0.0199514095847561
0.5634765	0.223987207295819
0.5644531	0.173998472636726
0.5654297	0.0354111645262592
0.5664062	0.170165372247122
0.5673828	0.142876639807998
0.5683593	0.182440193720847
0.5693359	0.0321165966358953
0.5703125	0.119952605660186
0.571289	0.152809102127884
0.5722656	0.217026944693198
0.5732422	0.0239636804645864
0.5742187	0.0800775531633491
0.5751953	0.132268002878618
0.5761718	0.0764513596823948
0.5771484	0.102898295997166
0.578125	0.0592235521555825
0.5791015	0.114213572723632
0.5800781	0.046085371698552
0.5810546	0.0838064427781182
0.5820312	0.0308701259165637
0.5830078	0.0709335483398773
0.5839843	0.140242110798025
0.5849609	0.143747000624339
0.5859375	0.126016224764244
0.586914	0.0984612366778774
0.5878906	0.137325948815358
0.5888671	0.103864422174171
0.5898437	0.183925588893127
0.5908203	0.0875986255561153
0.5917968	0.0756604806397085
0.5927734	0.0453851708938275
0.59375	0.124802741611723
0.5947265	0.210735852005681
0.5957031	0.0641737341436089
0.5966796	0.0819300256115583
0.5976562	0.134241680809078
0.5986328	0.0831365046209937
0.5996093	0.0605898911882386
0.6005859	0.0469176155324586
0.6015624	0.0551417352489936
0.602539	0.132649902818131
0.6035156	0.0757261523294628
0.6044921	0.0799256207920965
0.6054687	0.177402793728696
0.6064453	0.190936547887197
0.6074218	0.125361341529652
0.6083984	0.0883577946280265
0.6093749	0.095835862253148
0.6103515	0.0721533834207503
0.6113281	0.0983272426058313
0.6123046	0.0776585992562124
0.6132812	0.175641574635079
0.6142578	0.160018327821935
0.6152343	0.213404286108339
0.6162109	0.308388238539124
0.6171874	0.184759198316332
0.618164	0.00472623489540776
0.6191406	0.0594266560859998
0.6201171	0.283594324327868
0.6210937	0.0315479659367817
0.6220703	0.124703896258351
0.6230468	0.125523493193076
0.6240234	0.106565716255045
0.6249999	0.101053415282585
0.6259765	0.0534956031557887
0.6269531	0.119461931402891
0.6279296	0.0862896205569465
0.6289062	0.147516110522084
0.6298827	0.0537258975582512
0.6308593	0.0879234182182767
0.6318359	0.060190054371067
0.6328124	0.0662572806506583
0.633789	0.0406660130425224
0.6347656	0.187445659084467
0.6357421	0.209946676609838
0.6367187	0.178178399529937
0.6376952	0.161488586207984
0.6386718	0.155520554193586
0.6396484	0.0877630506399344
0.6406249	0.0680295052475417
0.6416015	0.0624381106468958
0.6425781	0.0791864120264866
0.6435546	0.0341563911583323
0.6445312	0.0535455440850773
0.6455077	0.133317845483445
0.6464843	0.10199764561494
0.6474609	0.0198336845648911
0.6484374	0.127305694868104
0.649414	0.182583065328811
0.6503905	0.0194664498516242
0.6513671	0.0836081082209955
0.6523437	0.0659025881487556
0.6533202	0.107381984162845
0.6542968	0.0783759624912875
0.6552734	0.0692231816792215
0.6562499	0.20484100523928
0.6572265	0.0467540666649533
0.658203	0.1012126167108
0.6591796	0.135581587001516
0.6601562	0.106685991826669
0.6611327	0.0893401951578487
0.6621093	0.107204141489524
0.6630859	0.0798286936212243
0.6640624	0.195092559631602
0.665039	0.122048300057086
0.6660155	0.0874692562504115
0.6669921	0.199399826108891
0.6679687	0.118371808828503
0.6689452	0.134775237455539
0.6699218	0.15369604475838
0.6708984	0.0639832808472166
0.6718749	0.114886567239567
0.6728515	0.0530189242798773
0.673828	0.217889093265106
0.6748046	0.0989446760948688
0.6757812	0.141597170821807
0.6767577	0.136269538424023
0.6777343	0.058993520595701
0.6787108	0.0895520740158901
0.6796874	0.106113120281871
0.680664	0.184760118515974
0.6816405	0.15129038266946
0.6826171	0.0867803917772082
0.6835937	0.116616435405656
0.6845702	0.178934847963498
0.6855468	0.0906117756608941
0.6865233	0.0380271654821708
0.6874999	0.0454866779600011
0.6884765	0.0416610389154303
0.689453	0.0331377976066353
0.6904296	0.0441381666881714
0.6914062	0.0672943973375061
0.6923827	0.0873066024008637
0.6933593	0.036856073407269
0.6943358	0.132426288706743
0.6953124	0.119797299958565
0.696289	0.0373051960398468
0.6972655	0.211078965729724
0.6982421	0.19489835611531
0.6992186	0.0586753718753559
0.7001952	0.134778871176552
0.7011718	0.129969292369424
0.7021483	0.119442754179406
0.7031249	0.114429487388581
0.7041015	0.101144352103712
0.705078	0.011493307528545
0.7060546	0.0938813992893038
0.7070311	0.119464773704057
0.7080077	0.0881705890986813
0.7089843	0.0601439211034764
0.7099608	0.0690335839065856
0.7109374	0.142735983496261
0.711914	0.0512760081717051
0.7128905	0.0886125599980104
0.7138671	0.0533770426272138
0.7148436	0.091460693225613
0.7158202	0.0979090185928641
0.7167968	0.106844569022412
0.7177733	0.0791155167520974
0.7187499	0.106542712765543
0.7197265	0.0568505733848956
0.720703	0.108461101310257
0.7216796	0.191012763070084
0.7226561	0.0697660902302785
0.7236327	0.0621119044060589
0.7246093	0.0172084134113232
0.7255858	0.0969005807059282
0.7265624	0.128906068556488
0.7275389	0.00987269407692981
0.7285155	0.0759842267724835
0.7294921	0.124680920588652
0.7304686	0.0085138008105032
0.7314452	0.0428319083926032
0.7324218	0.0559285829424007
0.7333983	0.0506053157021719
0.7343749	0.0770509352229793
0.7353514	0.130740222536719
0.736328	0.073700744349889
0.7373046	0.0982908923925289
0.7382811	0.028787922951394
0.7392577	0.0367648953255901
0.7402343	0.0808582545651401
0.7412108	0.108495551197317
0.7421874	0.0155492580331699
0.7431639	0.034098140904391
0.7441405	0.11534877953974
0.7451171	0.0801912317034088
0.7460936	0.0697330281946833
0.7470702	0.0711530806837803
0.7480467	0.0348742832427249
0.7490233	0.0808904757406075
0.7499999	0.158573136024724
0.7509764	0.0910716103163269
0.751953	0.0516765888830987
0.7529296	0.0291556536880945
0.7539061	0.123391181676081
0.7548827	0.147237952321224
0.7558592	0.0515118246175313
0.7568358	0.0269922188583234
0.7578124	0.0616918755518334
0.7587889	0.0662336288748042
0.7597655	0.0418798082107321
0.7607421	0.108369479988191
0.7617186	0.0590641426692418
0.7626952	0.160489852465642
0.7636717	0.129380237334117
0.7646483	0.0798975415083424
0.7656249	0.0322231275345813
0.7666014	0.148376298604446
0.767578	0.104007471953
0.7685546	0.11037664939921
0.7695311	0.0644348511857675
0.7705077	0.0891403847365003
0.7714842	0.124435135363771
0.7724608	0.080051332194063
0.7734374	0.0166924713767525
0.7744139	0.11938724239767
0.7753905	0.0485483925256275
0.776367	0.0504218104389904
0.7773436	0.0718597154419867
0.7783202	0.0363274681428213
0.7792967	0.0440657940410121
0.7802733	0.141878198330806
0.7812499	0.0674663072650556
0.7822264	0.0168115461364206
0.783203	0.0659415037554265
0.7841795	0.120978690623428
0.7851561	0.0556411678179619
0.7861327	0.0362626755933673
0.7871092	0.030593614737386
0.7880858	0.034888185324234
0.7890624	0.148910286714038
0.7900389	0.144514971054533
0.7910155	0.0756429689633359
0.791992	0.0894105917083592
0.7929686	0.0146071941742155
0.7939452	0.0725523457843577
0.7949217	0.147206221331623
0.7958983	0.090344413063889
0.7968748	0.143486333041311
0.7978514	0.0683083108008835
0.798828	0.126584195381076
0.7998045	0.0645742545874035
0.8007811	0.0272090363719464
0.8017577	0.100029346818674
0.8027342	0.109686345598306
0.8037108	0.121582699011251
0.8046873	0.035633896893611
0.8056639	0.162397025864703
0.8066405	0.0799106686146456
0.807617	0.0517484306520314
0.8085936	0.125392453667619
0.8095702	0.140304107002726
0.8105467	0.153852443638172
0.8115233	0.0478031487960668
0.8124998	0.0253764429988411
0.8134764	0.0853089225295836
0.814453	0.101967410478492
0.8154295	0.054421138866378
0.8164061	0.120443021413462
0.8173827	0.088102532443385
0.8183592	0.0608088263338021
0.8193358	0.169820349788727
0.8203123	0.0928482882023783
0.8212889	0.0903762854238505
0.8222655	0.109216108837071
0.823242	0.0893714512434038
0.8242186	0.169146260830094
0.8251951	0.0893193091798123
0.8261717	0.0532227351289512
0.8271483	0.14028463625156
0.8281248	0.0752362619034758
0.8291014	0.0764171415155742
0.830078	0.0245251343748592
0.8310545	0.0353446389111857
0.8320311	0.0406241361444757
0.8330076	0.0247037205222574
0.8339842	0.0713670888275969
0.8349608	0.131588643634823
0.8359373	0.0343484202039087
0.8369139	0.0504536191006849
0.8378905	0.0570240600038124
0.838867	0.0307289723736418
0.8398436	0.0868714358721818
0.8408201	0.0443456255699037
0.8417967	0.125863600823272
0.8427733	0.0976445835571666
0.8437498	0.0462656959851303
0.8447264	0.105270333376824
0.8457029	0.0198524693839011
0.8466795	0.0916523652892941
0.8476561	0.0964968425398277
0.8486326	0.0983266106200117
0.8496092	0.110197983311424
0.8505858	0.0386401801729055
0.8515623	0.0759239623138367
0.8525389	0.0368105632731978
0.8535154	0.0794660675632216
0.854492	0.153855353713839
0.8554686	0.0309695013260672
0.8564451	0.0784528058873473
0.8574217	0.0393849643221382
0.8583983	0.0834669075294065
0.8593748	0.0899932630117527
0.8603514	0.0853296533789796
0.8613279	0.0546131693036808
0.8623045	0.0599990339612106
0.8632811	0.1160645599513
0.8642576	0.0958111879422294
0.8652342	0.134231098744911
0.8662108	0.0191672667789389
0.8671873	0.0567766799053573
0.8681639	0.0512400865117634
0.8691404	0.0235059283951556
0.870117	0.129847587870386
0.8710936	0.0753138494328952
0.8720701	0.0110986903101233
0.8730467	0.077557134446887
0.8740232	0.123326947422863
0.8749998	0.0301779113060695
0.8759764	0.0549415051435124
0.8769529	0.0410575815389083
0.8779295	0.0335560937888858
0.8789061	0.179127174618698
0.8798826	0.0543305406846223
0.8808592	0.0753662392266988
0.8818357	0.0995816032980315
0.8828123	0.0802186795383631
0.8837889	0.0481023481804579
0.8847654	0.0642979204096252
0.885742	0.0593588583660496
0.8867186	0.1809033018477
0.8876951	0.0610932571432928
0.8886717	0.116744195782506
0.8896482	0.0591328037399885
0.8906248	0.045557914277887
0.8916014	0.0697480904700967
0.8925779	0.0497199303556159
0.8935545	0.127801158048863
0.894531	0.0260122434544966
0.8955076	0.00519444933012179
0.8964842	0.0401454817269654
0.8974607	0.124124950849339
0.8984373	0.206719774354227
0.8994139	0.0881361137982819
0.9003904	0.0483280434687542
0.901367	0.00884830388355265
0.9023435	0.0586692432640826
0.9033201	0.0629116921421766
0.9042967	0.0580489043812999
0.9052732	0.0362661417067656
0.9062498	0.0470069372139741
0.9072264	0.0207733880844315
0.9082029	0.00903778787381359
0.9091795	0.0137420186044682
0.910156	0.0293004554447009
0.9111326	0.0453271986671413
0.9121092	0.0449638002968469
0.9130857	0.0569408787403786
0.9140623	0.0497048379101471
0.9150389	0.122242438359947
0.9160154	0.0240756118039501
0.916992	0.103417950863557
0.9179685	0.0468523478856076
0.9189451	0.0835314451066782
0.9199217	0.0134445180129401
0.9208982	0.0330819399350099
0.9218748	0.111507118077637
0.9228513	0.0672637765943611
0.9238279	0.196426022125201
0.9248045	0.0372504052729631
0.925781	0.0555136223095816
0.9267576	0.0771885178009197
0.9277342	0.065680846273352
0.9287107	0.0213562511009762
0.9296873	0.0328122789238861
0.9306638	0.0652263831951527
0.9316404	0.0289185986882093
0.932617	0.0595061439044792
0.9335935	0.133516195231806
0.9345701	0.115691047728545
0.9355467	0.0979168414606971
0.9365232	0.0882933137163036
0.9374998	0.0724516331917045
0.9384763	0.053200412937466
0.9394529	0.0973079022740564
0.9404295	0.0519611541723555
0.941406	0.0761557459238087
0.9423826	0.12009524813202
0.9433591	0.0903751459449132
0.9443357	0.0397946063183907
0.9453123	0.036674969148242
0.9462888	0.165664505713863
0.9472654	0.034893866879307
0.948242	0.0482735887296083
0.9492185	0.0747546027835076
0.9501951	0.0677626213596382
0.9511716	0.0418762215128968
0.9521482	0.221271459481177
0.9531248	0.0608654022697592
0.9541013	0.0694565244323008
0.9550779	0.0723018959676086
0.9560545	0.0587062634021354
0.957031	0.0845367030766643
0.9580076	0.151130318104714
0.9589841	0.0453493031358307
0.9599607	0.0841949050522613
0.9609373	0.096712202215905
0.9619138	0.143779723659113
0.9628904	0.0555775784010288
0.963867	0.0752220821199846
0.9648435	0.0232547492341419
0.9658201	0.0491034945864192
0.9667966	0.0242299860177906
0.9677732	0.0714740796217762
0.9687498	0.00334857272686643
0.9697263	0.0653897526513416
0.9707029	0.0215474014010123
0.9716794	0.0172037813572167
0.972656	0.0702349265131309
0.9736326	0.0687343985907609
0.9746091	0.0815968049149922
0.9755857	0.148679638858453
0.9765623	0.0720516002234954
0.9775388	0.0682945276401155
0.9785154	0.0895055491499857
0.9794919	0.0278198872774424
0.9804685	0.101282916017029
0.9814451	0.0231191902518752
0.9824216	0.0785723139413127
0.9833982	0.0372133001489051
0.9843748	0.151193718052995
0.9853513	0.133872285800103
0.9863279	0.0264676859732214
0.9873044	0.0656667122590992
0.988281	0.0306790152108245
0.9892576	0.0942086853522694
0.9902341	0.077023773768719
0.9912107	0.0786832451727876
0.9921872	0.0633603174887508
0.9931638	0.06444186983642
0.9941404	0.0390249564792275
0.9951169	0.068785301771574
0.9960935	0.0561680857561774
0.9970701	0.0435518326141782
0.9980466	0.0522716421879028
0.9990232	0.0431573894579237
0.9999997	0.0795178072917614
1.000976	0.0278272066290025
1.001953	0.0710076394148799
1.002929	0.143010281261567
1.003906	0.093801160887438
1.004883	0.0814226636452849
1.005859	0.058697069164767
1.006836	0.0687670681905409
1.007812	0.029475133264415
1.008789	0.0593840931473268
1.009765	0.0924188726361715
1.010742	0.0580885951125356
1.011718	0.0529342830378669
1.012695	0.0733244969658808
1.013672	0.0350575853889069
1.014648	0.0538097494214589
1.015625	0.0557527501812442
1.016601	0.0484074617262442
1.017578	0.0759281582781526
1.018554	0.0814454242837362
1.019531	0.0853721957922426
1.020508	0.0137361442843105
1.021484	0.0602853230345737
1.022461	0.0646838372783464
1.023437	0.0585703811579123
1.024414	0.0684231523759685
1.02539	0.0032566488282354
1.026367	0.125310861263292
1.027343	0.0408867375605403
1.02832	0.0303678745661103
1.029297	0.0464560279302073
1.030273	0.0343456564546593
1.03125	0.0766986755575434
1.032226	0.0216930559073635
1.033203	0.107532251146428
1.034179	0.0184236607845157
1.035156	0.0445289494304323
1.036133	0.0545332539469066
1.037109	0.0473913241884766
1.038086	0.0251771095825113
1.039062	0.0422091436644929
1.040039	0.0643856515938054
1.041015	0.0652063301008982
1.041992	0.0290269057274057
1.042968	0.0549350002342596
1.043945	0.0617716627085966
1.044922	0.0451725563709367
1.045898	0.0723236827464372
1.046875	0.0828229945882495
1.047851	0.0263378707551263
1.048828	0.0204495543215641
1.049804	0.00146058382782142
1.050781	0.0926571144158747
1.051758	0.0377972758151222
1.052734	0.0309598143226425
1.053711	0.0307821741091192
1.054687	0.0946121097743799
1.055664	0.0801924423377478
1.05664	0.0654575623303912
1.057617	0.0209701107572182
1.058593	0.0228629907889603
1.05957	0.00191700697081936
1.060547	0.0703560023517539
1.061523	0.0209318449360784
1.0625	0.068444483098512
1.063476	0.0314459076188572
1.064453	0.0183791035201759
1.065429	0.0717279592725793
1.066406	0.0902483567999606
1.067383	0.0409011507749428
1.068359	0.0572287263419771
1.069336	0.029071173636116
1.070312	0.082121738307394
1.071289	0.0396811805554884
1.072265	0.0180472303724803
1.073242	0.0327587424370049
1.074218	0.1187159138009
1.075195	0.131369877568552
1.076172	0.0489038123540241
1.077148	0.044226100600781
1.078125	0.0722358458100942
1.079101	0.049341409948295
1.080078	0.0458198944467193
1.081054	0.0431890398500398
1.082031	0.0756621804611822
1.083008	0.0507993838509455
1.083984	0.0850151521470879
1.084961	0.0133033970695446
1.085937	0.0792590129361349
1.086914	0.129457763809899
1.08789	0.071926689203099
1.088867	0.0546933081632882
1.089843	0.00312785300246063
1.09082	0.0167326807384749
1.091797	0.0156773756687802
1.092773	0.00675398639110814
1.09375	0.0463279789373387
1.094726	0.129124173666158
1.095703	0.0633097823205617
1.096679	0.010173922758006
1.097656	0.0678385166271345
1.098633	0.0367960383340272
1.099609	0.076310478207127
1.100586	0.0690459755783652
1.101562	0.0899718202893956
1.102539	0.0319894717390972
1.103515	0.0972237078512669
1.104492	0.0337666733624782
1.105468	0.0151472698552603
1.106445	0.107813224705239
1.107422	0.0851798108210537
1.108398	0.020773114599513
1.109375	0.050537509402527
1.110351	0.0119669999995187
1.111328	0.0495758047091129
1.112304	0.0182647872596194
1.113281	0.0343092246009787
1.114257	0.0484364633411782
1.115234	0.0510811220838785
1.116211	0.081239525114558
1.117187	0.116392340006248
1.118164	0.0678299721276384
1.11914	0.0279021147271045
1.120117	0.0213328921022959
1.121093	0.0394691068819615
1.12207	0.0415314055492479
1.123047	0.0706382194257386
1.124023	0.0809959405554778
1.125	0.0544679775853758
1.125976	0.0901043906465257
1.126953	0.0140714018240409
1.127929	0.037006986086858
1.128906	0.0450411629352751
1.129882	0.11722052863342
1.130859	0.0725353781094605
1.131836	0.0776152018202188
1.132812	0.078130258354034
1.133789	0.0641716532518409
1.134765	0.0127130234624892
1.135742	0.0256492725261611
1.136718	0.0652853766912997
1.137695	0.0224740214040091
1.138672	0.0869289643085071
1.139648	0.0701437030283432
1.140625	0.0504957344341005
1.141601	0.0525072071546183
1.142578	0.0850246421674123
1.143554	0.0671468481929487
1.144531	0.071300654182865
1.145507	0.15873699939408
1.146484	0.0341460156798301
1.147461	0.0498348330640778
1.148437	0.0421007194724948
1.149414	0.0263223951764595
1.15039	0.0329300287753594
1.151367	0.0768943054479101
1.152343	0.0160301080352512
1.15332	0.0536947685753138
1.154297	0.0389692242150982
1.155273	0.0382045270810037
1.15625	0.0891089646448627
1.157226	0.0224336928507546
1.158203	0.0483896625177341
1.159179	0.0404247699666445
1.160156	0.0363108438271834
1.161132	0.0340891668682501
1.162109	0.0162985877773413
1.163086	0.0504164185045001
1.164062	0.0504708842563156
1.165039	0.0241356757040038
1.166015	0.0490716366260776
1.166992	0.018552650614776
1.167968	0.107475901068642
1.168945	0.0367130381589552
1.169922	0.0567672415123106
1.170898	0.0410702011005571
1.171875	0.0421432271202218
1.172851	0.054688877701156
1.173828	0.0117969074810145
1.174804	0.0223307489301411
1.175781	0.0560819794197254
1.176757	0.0432233731597917
1.177734	0.0423834570119194
1.178711	0.0454163623615597
1.179687	0.0697849618928527
1.180664	0.0968821221777001
1.18164	0.0132776716390468
1.182617	0.105540026853744
1.183593	0.0496670194466358
1.18457	0.0711751065525932
1.185547	0.0803684723820206
1.186523	0.0515488027691323
1.1875	0.117887606639314
1.188476	0.0520852378617857
1.189453	0.0429082405342797
1.190429	0.0244084303778015
1.191406	0.0311446089872453
1.192382	0.0245971095070015
1.193359	0.0583789673290544
1.194336	0.0251465387574374
1.195312	0.0161189412679679
1.196289	0.0452069886182435
1.197265	0.0297652573831993
1.198242	0.0402576629829127
1.199218	0.043537782976798
1.200195	0.0994015805212357
1.201172	0.0257998919091464
1.202148	0.0252587701911118
1.203125	0.074759400113357
1.204101	0.0443731575103778
1.205078	0.0866165776595335
1.206054	0.0455275936004705
1.207031	0.0166975960174324
1.208007	0.0666424326447362
1.208984	0.0369599003005419
1.209961	0.0540141533314742
1.210937	0.0119998261113579
1.211914	0.00883322266832055
1.21289	0.0319086776192218
1.213867	0.0934935538420584
1.214843	0.0924495729086884
1.21582	0.0148001513764431
1.216797	0.0341414398687065
1.217773	0.0655201203633113
1.21875	0.0431036741456978
1.219726	0.0918387913501934
1.220703	0.056798254803168
1.221679	0.0185653723775878
1.222656	0.0252157773892641
1.223632	0.023889479520494
1.224609	0.0375105056105622
1.225586	0.0440092319889236
1.226562	0.04367711149355
1.227539	0.0142406377159818
1.228515	0.0264310518329956
1.229492	0.0400832044870479
1.230468	0.0270411419859813
1.231445	0.0702237638046258
1.232422	0.0602640412725151
1.233398	0.0314339446630072
1.234375	0.131852327094096
1.235351	0.120610685790982
1.236328	0.0732644684191252
1.237304	0.0325207820059056
1.238281	0.0438254997058299
1.239257	0.0113250398332153
1.240234	0.045162997213168
1.241211	0.0474593700208168
1.242187	0.00898290587302422
1.243164	0.0268993093396336
1.24414	0.0426974719284433
1.245117	0.0414211079011571
1.246093	0.115504928918723
1.24707	0.0565010896075757
1.248046	0.0491229919122299
1.249023	0.054159714883991
1.25	0.0479751433548918
1.250976	0.0464981065567621
1.251953	0.0759587573103152
1.252929	0.0334762597869849
1.253906	0.0583422806489359
1.254882	0.0634348852222513
1.255859	0.024150932821338
1.256836	0.0401002458896442
1.257812	0.0576293133550253
1.258789	0.0454995762323502
1.259765	0.116735763144352
1.260742	0.0582038236931089
1.261718	0.0367981580073025
1.262695	0.0203677440054143
1.263671	0.0730030783839346
1.264648	0.0142803628823361
1.265625	0.0284155410377139
1.266601	0.0152690511740338
1.267578	0.0740991446822814
1.268554	0.0508839169372799
1.269531	0.030601695366409
1.270507	0.0343234523368429
1.271484	0.0388128470833086
1.272461	0.00855663429376411
1.273437	0.0199740054894797
1.274414	0.0498787206509199
1.27539	0.0449794890610598
1.276367	0.022410153169078
1.277343	0.023495161810993
1.27832	0.08182622939323
1.279296	0.0867115764143462
1.280273	0.095979112477823
1.28125	0.0638003689425328
1.282226	0.0203633264049271
1.283203	0.0475694903388989
1.284179	0.076623191645648
1.285156	0.0443498999231972
1.286132	0.0654658028071183
1.287109	0.0532969005041053
1.288086	0.0626744987109271
1.289062	0.0399893072161909
1.290039	0.0444846983895204
1.291015	0.00771365807071962
1.291992	0.0742814055040621
1.292968	0.0641410928087205
1.293945	0.0283944566183323
1.294921	0.01511057358779
1.295898	0.0776834420082143
1.296875	0.0774880307781195
1.297851	0.0156253018662325
1.298828	0.0331793631366125
1.299804	0.0659578365322552
1.300781	0.0458936602647348
1.301757	0.0629158713431269
1.302734	0.0417113230378485
1.303711	0.0371654751233346
1.304687	0.0293519845415659
1.305664	0.115055922004153
1.30664	0.0187266086116307
1.307617	0.0341566006528123
1.308593	0.0130720909627588
1.30957	0.0493122127641591
1.310546	0.00268303337585092
1.311523	0.0271609338720615
1.3125	0.0169967190479609
1.313476	0.0306662479245
1.314453	0.00844979730673085
1.315429	0.031140003278733
1.316406	0.0492215751492618
1.317382	0.0613254060725259
1.318359	0.0617245716012432
1.319336	0.0407352602879713
1.320312	0.0579612087028299
1.321289	0.0521595208081613
1.322265	0.0458835615332245
1.323242	0.0400447475365245
1.324218	0.0556825466059483
1.325195	0.0265021623655071
1.326171	0.0867826901022647
1.327148	0.0259607243184777
1.328125	0.0426784157998818
1.329101	0.0237992454095524
1.330078	0.0430629849818252
1.331054	0.0465872841687439
1.332031	0.0718347770479237
1.333007	0.0304894666488281
1.333984	0.0830803892159449
1.334961	0.0524418357758956
1.335937	0.0533272958384428
1.336914	0.0204492519461848
1.33789	0.105342816487218
1.338867	0.0751794384473261
1.339843	0.0177628360716244
1.34082	0.0168916875974769
1.341796	0.0100651564721706
1.342773	0.0442264050627281
1.34375	0.0904323106623844
1.344726	0.0415758820670698
1.345703	0.0755154746508727
1.346679	0.0685148436163289
1.347656	0.0260943870407615
1.348632	0.0164064795521891
1.349609	0.012367534401908
1.350586	0.0407611627711723
1.351562	0.0343539094878618
1.352539	0.00353071029975944
1.353515	0.0567925337649915
1.354492	0.0668207867164537
1.355468	0.039949873253212
1.356445	0.0318730033908778
1.357421	0.0661345784620595
1.358398	0.00972622883807743
1.359375	0.0215318839410071
1.360351	0.0361870063646511
1.361328	0.0863856261961844
1.362304	0.018187149390347
1.363281	0.0248389666871108
1.364257	0.0690858756253708
1.365234	0.0364608424193637
1.36621	0.0563611785174228
1.367187	0.0907459185875651
1.368164	0.0365335893415046
1.36914	0.0575419530371615
1.370117	0.0597503627483524
1.371093	0.0385012384245778
1.37207	0.123367283149984
1.373046	0.0521940317067
1.374023	0.0480624823316087
1.375	0.0565630854800663
1.375976	0.0745636226903562
1.376953	0.0251287955687929
1.377929	0.0737738998222976
1.378906	0.06002917077982
1.379882	0.0415219295948426
1.380859	0.0710748938382007
1.381835	0.133790187272498
1.382812	0.0941442319528
1.383789	0.0695492911410066
1.384765	0.0553095405033815
1.385742	0.0590745279841227
1.386718	0.0541606228175034
1.387695	0.0971600576101682
1.388671	0.0606989725202865
1.389648	0.0724367106862968
1.390625	0.0965396026668134
1.391601	0.0973363862175672
1.392578	0.092655767697996
1.393554	0.0978061117571111
1.394531	0.13782996248704
1.395507	0.0853569173944192
1.396484	0.120527324200316
1.39746	0.0572745177493106
1.398437	0.0733934502128889
1.399414	0.128614090240922
1.40039	0.0684852552075993
1.401367	0.035296504441922
1.402343	0.148844109047897
1.40332	0.0379693770657144
1.404296	0.130815772942991
1.405273	0.0539983616684664
1.40625	0.102912201575621
1.407226	0.129293220527454
1.408203	0.089143096389969
1.409179	0.108683195845081
1.410156	0.122970393793368
1.411132	0.0514426936812459
1.412109	0.143652107438208
1.413085	0.0985548943676574
1.414062	0.138086781639077
1.415039	0.0760982487275824
1.416015	0.131887597490228
1.416992	0.0253878679853705
1.417968	0.0887990067836133
1.418945	0.0694277397929934
1.419921	0.0584948087717372
1.420898	0.205596771253758
1.421875	0.291843572981079
1.422851	0.335603376933858
1.423828	0.165599948025596
1.424804	0.0931080089963506
1.425781	0.229538393847879
1.426757	0.512965914509512
1.427734	0.757540620104955
1.42871	1.1228658530284
1.429687	1.43474071433399
1.430664	1.75229855102023
1.43164	2.24040087702759
1.432617	2.98792358131077
1.433593	3.77543333665766
1.43457	4.48705553553949
1.435546	4.90605459924959
1.436523	5.4895160384778
1.4375	5.66171488753408
1.438476	6.24234899292326
1.439453	6.54069841571716
1.440429	6.61744905006831
1.441406	7.16517341287124
1.442382	7.26958764658973
1.443359	7.06700729556961
1.444335	7.62062078105065
1.445312	7.74139322043965
1.446289	7.78781854141171
1.447265	8.34102379032125
1.448242	8.39167309932706
1.449218	7.77478420720145
1.450195	8.34939744083368
1.451171	7.94847328746402
1.452148	8.3119968127906
1.453125	8.42193702965636
1.454101	8.70528376850548
1.455078	8.36119649134393
1.456054	8.34824613729758
1.457031	8.22825269721519
1.458007	7.67756116713244
1.458984	7.31115625685705
1.45996	7.1686864252125
1.460937	6.83015829203863
1.461914	6.77003787743656
1.46289	6.87292796426596
1.463867	6.81071706224315
1.464843	6.64750217044515
1.46582	6.60757375539101
1.466796	6.08144532110164
1.467773	5.92130201992949
1.46875	5.78876694329915
1.469726	6.07510050051986
1.470703	5.98293119368675
1.471679	6.19583649711361
1.472656	6.18323028235509
1.473632	6.57707003736618
1.474609	6.30172854426569
1.475585	6.28169242361269
1.476562	6.03847359443204
1.477539	6.08394980499469
1.478515	6.29325942530403
1.479492	6.40310767354173
1.480468	6.36827032710296
1.481445	6.45330967449611
1.482421	6.19694417548908
1.483398	6.18251697315624
1.484374	6.45712698348006
1.485351	6.19693257805476
1.486328	6.04466276379105
1.487304	6.31329332723809
1.488281	6.28357356218808
1.489257	6.48518374780769
1.490234	6.46877191230994
1.49121	6.51995798716029
1.492187	6.42825627443438
1.493164	6.73313500661096
1.49414	6.74524156584981
1.495117	6.91885758575164
1.496093	6.72294216671875
1.49707	7.16932584723397
1.498046	6.80296375759383
1.499023	6.81032630332534
1.499999	6.77615418078913
1.500976	6.93905847253415
1.501953	6.82358700015359
1.502929	6.97441918015544
1.503906	7.14144592625471
1.504882	6.68359383429945
1.505859	6.55612697379696
1.506835	6.93575487812783
1.507812	6.40106182056774
1.508789	6.27021866384706
1.509765	6.15554488449707
1.510742	5.97149274707497
1.511718	5.67790210729394
1.512695	5.8113853549911
1.513671	6.08408258788538
1.514648	5.76481457214523
1.515624	5.7906663297582
1.516601	5.45144948360513
1.517578	5.20660100115238
1.518554	5.33297122118402
1.519531	5.42477135297821
1.520507	4.99804369140737
1.521484	5.41726020222123
1.52246	5.14507692081596
1.523437	5.05058395921552
1.524414	4.94161780024164
1.52539	5.02850641235765
1.526367	5.24720313060444
1.527343	4.79033458819747
1.52832	4.98434175065274
1.529296	4.74907222118334
1.530273	4.48196259287596
1.531249	4.59117114089913
1.532226	4.57254433413718
1.533203	4.39547942544303
1.534179	3.95059276195383
1.535156	4.12995647176564
1.536132	4.19632566529721
1.537109	4.10664936407395
1.538085	4.04795863432731
1.539062	4.09280582963876
1.540039	3.80316968721302
1.541015	3.82962626567189
1.541992	3.91721948756146
1.542968	3.9161196713524
1.543945	3.94469775547747
1.544921	3.85002729612674
1.545898	3.98687715018722
1.546874	3.88986245967695
1.547851	4.04749155399966
1.548828	3.90867855075866
1.549804	3.86971091214476
1.550781	4.10341983026366
1.551757	4.2733692746539
1.552734	4.27853756796326
1.55371	4.40971921190749
1.554687	4.27197381398552
1.555664	3.99402164918614
1.55664	4.24787356745399
1.557617	4.14718224696878
1.558593	4.26983089293066
1.55957	4.14068421081215
1.560546	4.25909522781788
1.561523	4.25529456614795
1.562499	4.16406383492437
1.563476	4.57566559359313
1.564453	4.1170298669649
1.565429	4.37848529038525
1.566406	4.31094493836815
1.567382	4.33565029426145
1.568359	4.2488379369783
1.569335	4.16682956256829
1.570312	4.19843624127948
1.571289	4.25721537380446
1.572265	4.39832121907461
1.573242	4.31117651791445
1.574218	4.46874812163355
1.575195	4.58618961700419
1.576171	4.2710194713821
1.577148	4.16890516365364
1.578124	4.30536499824347
1.579101	4.23624747740127
1.580078	4.05417608297213
1.581054	3.9400214630102
1.582031	4.06443747286694
1.583007	3.91191701583214
1.583984	3.86920821468179
1.58496	3.82521764031678
1.585937	3.49519601360181
1.586914	3.37823270099101
1.58789	3.36672474835128
1.588867	3.33618094840193
1.589843	3.46089638589857
1.59082	3.50952269192473
1.591796	3.44376159208485
1.592773	3.43366238831324
1.593749	3.52520541940637
1.594726	3.39385894435007
1.595703	3.37925821798404
1.596679	3.38684473501555
1.597656	3.42749212161546
1.598632	3.31137554439722
1.599609	3.29561311244509
1.600585	3.18313690968673
1.601562	2.96982342581832
1.602538	2.71095313943326
1.603515	2.77165814356406
1.604492	2.71846814554079
1.605468	2.71083731248576
1.606445	2.82140299548434
1.607421	2.6589535237062
1.608398	2.56865592495205
1.609374	2.65601156987634
1.610351	2.55984910721926
1.611328	2.5367412204204
1.612304	2.68472616182731
1.613281	2.68785225236154
1.614257	2.71700156679388
1.615234	2.82186240011094
1.61621	2.9560628313891
1.617187	2.92503245858384
1.618163	2.96450982979666
1.61914	2.93688989171215
1.620117	2.94877698750398
1.621093	2.88919690463375
1.62207	2.88473023128126
1.623046	2.67611375359419
1.624023	2.67861153832503
1.624999	2.62554573001866
1.625976	2.63073577543131
1.626953	2.61704008490414
1.627929	2.57695384526964
1.628906	2.45685600362028
1.629882	2.28228341615256
1.630859	2.2931186389495
1.631835	2.39290215001572
1.632812	2.32714855636877
1.633788	2.38836645392494
1.634765	2.39012864367757
1.635742	2.34197955677094
1.636718	2.49841823270204
1.637695	2.34578088887904
1.638671	2.41207585821969
1.639648	2.33466544824307
1.640624	2.3561134806558
1.641601	2.26213630687101
1.642578	2.2578077712952
1.643554	2.33235313029216
1.644531	2.30239706284803
1.645507	2.32168688592282
1.646484	2.05456991071927
1.64746	2.21051233101543
1.648437	2.07495227938486
1.649413	2.08216189711593
1.65039	1.99703268817839
1.651367	1.92723508901483
1.652343	1.92883054631566
1.65332	1.90763194537207
1.654296	2.12090967135916
1.655273	2.0987249616463
1.656249	2.12543700237786
1.657226	2.14458231922209
1.658203	2.1329695651727
1.659179	2.1595068392163
1.660156	2.1891593572678
1.661132	2.1764977297747
1.662109	2.3026549307495
1.663085	2.37175984170109
1.664062	2.27362235520521
1.665038	2.38127495731616
1.666015	2.33069663676164
1.666992	2.13407396806624
1.667968	2.20092136010922
1.668945	2.18638143208794
1.669921	2.20992604437116
1.670898	2.18318638187582
1.671874	2.25489997208574
1.672851	2.00032601581292
1.673828	2.16747314536005
1.674804	2.087712358246
1.675781	1.99131525614529
1.676757	2.18302505267828
1.677734	2.14939431581667
1.67871	2.17406375971359
1.679687	2.21187997605805
1.680663	2.24069519896836
1.68164	2.25339254578694
1.682617	2.17598640237291
1.683593	2.22828002008836
1.68457	2.29118376464307
1.685546	2.38105701229538
1.686523	2.26342496413286
1.687499	2.29050584711932
1.688476	2.43493469978334
1.689453	2.29459188824505
1.690429	2.24746069470636
1.691406	2.3185191595182
1.692382	2.27729577770762
1.693359	2.23445220920856
1.694335	2.15752769374578
1.695312	2.13870159482385
1.696288	2.15114347665242
1.697265	2.0533401628518
1.698242	2.05778192215639
1.699218	2.03033105801123
1.700195	2.01443469493861
1.701171	2.02631818620527
1.702148	1.9083948815423
1.703124	1.98836436530668
1.704101	1.99608234459052
1.705078	1.97983792895909
1.706054	1.96275102043224
1.707031	1.92026618309253
1.708007	1.94359628133886
1.708984	1.97545863758318
1.70996	1.84332032770921
1.710937	1.79095231138683
1.711913	1.77919325959907
1.71289	2.01560830409718
1.713867	1.65605202649834
1.714843	1.76643768586526
1.71582	1.70844120564313
1.716796	1.5996399710116
1.717773	1.62215915220949
1.718749	1.68331543359828
1.719726	1.57997724717067
1.720703	1.55953418366847
1.721679	1.55799493286467
1.722656	1.48111550179089
1.723632	1.50329990365529
1.724609	1.49000478886963
1.725585	1.53972756496822
1.726562	1.54253670170503
1.727538	1.61083014790661
1.728515	1.51138676720109
1.729492	1.6000189761056
1.730468	1.61982844946638
1.731445	1.63354377242829
1.732421	1.49126216279878
1.733398	1.52883592900973
1.734374	1.5304228927845
1.735351	1.43209186543455
1.736327	1.30772269001577
1.737304	1.39442496244203
1.738281	1.27604212837545
1.739257	1.17853596315734
1.740234	1.15320888174216
1.74121	1.09087261108052
1.742187	1.1305833953013
1.743163	1.08913021253171
1.74414	1.08746956895851
1.745117	1.11359788385036
1.746093	1.1637569723998
1.74707	1.10037352131472
1.748046	1.21728182904265
1.749023	1.16960711198306
1.749999	1.09683561652596
1.750976	1.34860368528015
1.751952	1.14021818263811
1.752929	1.20883723127799
1.753906	1.20329108580287
1.754882	1.14070222259619
1.755859	0.996919247139155
1.756835	1.00527258520859
1.757812	0.898393690542552
1.758788	0.895792365726372
1.759765	0.768726529903353
1.760742	0.759836044766086
1.761718	0.727367841406616
1.762695	0.764057769124783
1.763671	0.717710043240778
1.764648	0.777013074085404
1.765624	0.771654272163545
1.766601	0.747528494131535
1.767577	0.797595441976225
1.768554	0.827270133416215
1.769531	0.871551975485186
1.770507	0.878378454612208
1.771484	0.894220702909936
1.77246	0.919130937688782
1.773437	0.819243770479814
1.774413	0.895223957754153
1.77539	0.81511389478149
1.776367	0.829310375450476
1.777343	0.747735715892407
1.77832	0.763177531421818
1.779296	0.6677608196165
1.780273	0.691797711489023
1.781249	0.70152576496024
1.782226	0.729755358234258
1.783202	0.654323170167627
1.784179	0.679520793141203
1.785156	0.693905219792444
1.786132	0.717665045040965
1.787109	0.709417966099492
1.788085	0.741149656156224
1.789062	0.808740382988787
1.790038	0.754714188821285
1.791015	0.78938356967817
1.791992	0.724921737480047
1.792968	0.770260194013655
1.793945	0.82392262396719
1.794921	0.644399270073888
1.795898	0.688089275057481
1.796874	0.621516880223377
1.797851	0.617201325411702
1.798827	0.616035198678493
1.799804	0.595667244569483
1.800781	0.61952388723711
1.801757	0.623442111742389
1.802734	0.581256382372215
1.80371	0.639596046085731
1.804687	0.615800437082696
1.805663	0.656021983978533
1.80664	0.690181980537017
1.807617	0.72160889167865
1.808593	0.719574001860823
1.80957	0.730359069619609
1.810546	0.667287620068123
1.811523	0.72558065090076
1.812499	0.763706392510546
1.813476	0.658630092507684
1.814452	0.616437533647206
1.815429	0.571367367409244
1.816406	0.640698303632006
1.817382	0.6300448017033
1.818359	0.57732867624549
1.819335	0.600857114580913
1.820312	0.596261294803545
1.821288	0.575008807387587
1.822265	0.630772067627602
1.823242	0.635862349531721
1.824218	0.607431585926917
1.825195	0.693550167094753
1.826171	0.653968630598796
1.827148	0.647097374158055
1.828124	0.604428368332104
1.829101	0.634384467678473
1.830077	0.572549293674863
1.831054	0.669678665897991
1.832031	0.598874882149252
1.833007	0.630596621019024
1.833984	0.604869252620573
1.83496	0.626833493597579
1.835937	0.618062078302309
1.836913	0.575371286164056
1.83789	0.547977105204679
1.838867	0.537928620261982
1.839843	0.508309558865874
1.84082	0.536310504368952
1.841796	0.58839962566974
1.842773	0.527815684305961
1.843749	0.515798887233786
1.844726	0.53356510798523
1.845702	0.496666045868751
1.846679	0.474035184790971
1.847656	0.506605187701922
1.848632	0.4622400736044
1.849609	0.447566700951825
1.850585	0.476411176730773
1.851562	0.443255570966153
1.852538	0.427716049883202
1.853515	0.492542129732346
1.854491	0.437860738908309
1.855468	0.428262537210296
1.856445	0.31407203323405
1.857421	0.367712657688796
1.858398	0.40980004330594
1.859374	0.376582281059452
1.860351	0.424354338128173
1.861327	0.361323498872603
1.862304	0.415091135353142
1.863281	0.378697972109873
1.864257	0.353076297575595
1.865234	0.423343368059191
1.86621	0.340154399278872
1.867187	0.424659463509438
1.868163	0.361181031042661
1.86914	0.391218544132075
1.870116	0.287802986480439
1.871093	0.319261595345886
1.87207	0.324029367519211
1.873046	0.346543251704834
1.874023	0.290894587767683
1.874999	0.331561652236364
1.875976	0.311801673134482
1.876952	0.286837156129048
1.877929	0.291088158915061
1.878906	0.313548552647724
1.879882	0.381963133794355
1.880859	0.329194685280625
1.881835	0.348731227724805
1.882812	0.327351841065069
1.883788	0.267090637073845
1.884765	0.286066652755405
1.885741	0.205360988903668
1.886718	0.259202614738548
1.887695	0.273708755402709
1.888671	0.20364657022118
1.889648	0.240443568856612
1.890624	0.187741186045842
1.891601	0.160599619699737
1.892577	0.194761228540849
1.893554	0.172543642656802
1.894531	0.148033448361014
1.895507	0.241575747685069
1.896484	0.201245452280944
1.89746	0.242998731873749
1.898437	0.248552603273955
1.899413	0.246839141822058
1.90039	0.297359926338604
1.901366	0.219809497966951
1.902343	0.221446724147395
1.90332	0.188815200300231
1.904296	0.236208920069295
1.905273	0.202446973936609
1.906249	0.134062111481188
1.907226	0.188063916620979
1.908202	0.11618019644208
1.909179	0.0557484434026431
1.910156	0.117830635589808
1.911132	0.0602749114879286
1.912109	0.113769261256266
1.913085	0.0979783111323486
1.914062	0.158408248496391
1.915038	0.14885358065052
1.916015	0.158082744422463
1.916991	0.167127865157579
1.917968	0.191992791082985
1.918945	0.245698957649547
1.919921	0.244174398283493
1.920898	0.191394377567938
1.921874	0.193548221976074
1.922851	0.159626228972967
1.923827	0.248721609704284
1.924804	0.16488254310327
1.925781	0.0997980588337148
1.926757	0.113670868598115
1.927734	0.084972475114687
1.92871	0.088203244937785
1.929687	0.111532278592318
1.930663	0.153810143102448
1.93164	0.0925175863702729
1.932616	0.164162139193965
1.933593	0.153574809415369
1.93457	0.13351506446988
1.935546	0.161677650359181
1.936523	0.207951539989801
1.937499	0.236667265819101
1.938476	0.207081488281811
1.939452	0.139181719906109
1.940429	0.145201389777392
1.941406	0.0733357636007317
1.942382	0.119609432087102
1.943359	0.0628124345306389
1.944335	0.0419476764281432
1.945312	0.0338243024060645
1.946288	0.0404670149386535
1.947265	0.0478745721236242
1.948241	0.104010059403227
1.949218	0.154937835081848
1.950195	0.250384081437836
1.951171	0.187637434954493
1.952148	0.167465483598246
1.953124	0.187723605885846
1.954101	0.118389972395343
1.955077	0.118996175108178
1.956054	0.190622422045781
1.957031	0.1336449373131
1.958007	0.146167368349916
1.958984	0.103974624233774
1.95996	0.0536167881962898
1.960937	0.0264899387051089
1.961913	0.0306255188188674
1.96289	0.0917673842787872
1.963866	0.0296455198035867
1.964843	0.0606890383622323
1.96582	0.0709921051982183
1.966796	0.0930821074159739
1.967773	0.102937711443113
1.968749	0.161961103684725
1.969726	0.0673483760495032
1.970702	0.111460997770435
1.971679	0.107820421826465
1.972655	0.133607077886149
1.973632	0.0816188039063138
1.974609	0.115950393759697
1.975585	0.0359534292173431
1.976562	0.0235372183416499
1.977538	0.0608804689873394
1.978515	0.0614307923164304
1.979491	0.0787580745890121
1.980468	0.0296403715306067
1.981445	0.0146853297935816
1.982421	0.0731338702067551
1.983398	0.0943520597080959
1.984374	0.127227989648807
1.985351	0.0832740769651877
1.986327	0.168460148262972
1.987304	0.0647883272577129
1.98828	0.105878941560759
1.989257	0.083637901863019
1.990234	0.0789154379769415
1.99121	0.0594439325009004
1.992187	0.0535665655806011
1.993163	0.0408903544024126
1.99414	0.0364055602567795
1.995116	0.0876176775475823
1.996093	0.0599043414452565
1.99707	0.0852236716885755
1.998046	0.0267204373091946
1.999023	0.018888851146259
1.999999	0.057081779864999
2.000976	0.0795892542285106
2.001952	0.0605164190522291
2.002929	0.0470841177743164
2.003905	0.0628600569931161
2.004882	0.132933212022641
2.005859	0.0417374380784854
2.006835	0.0406566857071703
2.007812	0.0213386699048039
2.008788	0.0405418998539523
2.009765	0.0389682276361717
2.010741	0.0434063824663702
2.011718	0.0464452126365371
2.012695	0.0251326792635405
2.013671	0.0391868595741596
2.014648	0.0558521763088709
2.015624	0.0537912211158605
2.016601	0.0443204811444517
2.017577	0.0387647791311675
2.018554	0.0667817113481984
2.01953	0.037736571021529
2.020507	0.0502620372737758
2.021484	0.0495613741939073
2.02246	0.02590066545093
2.023437	0.035280741104395
2.024413	0.0420637635114548
2.02539	0.0492374134841947
2.026366	0.0347051073209463
2.027343	0.0833660835000913
2.02832	0.0362126631938472
2.029296	0.0599365167784796
2.030273	0.0560344152553991
2.031249	0.0569650157971961
2.032226	0.0390406103612444
2.033202	0.0284947456609969
2.034179	0.0393549018039759
2.035155	0.0508325926235058
2.036132	0.0357430611381468
2.037109	0.0542761959765175
2.038085	0.0210791409901012
2.039062	0.0311903072564619
2.040038	0.027515067201343
2.041015	0.0825569130860069
2.041991	0.0736882230425595
2.042968	0.0572087177804714
2.043945	0.0649153114317775
2.044921	0.0423415143674621
2.045898	0.0622978684944397
2.046874	0.0620057775481043
2.047851	0.0374228236245703
2.048827	0.0333584536131042
2.049804	0.0570171737573181
2.05078	0.0193056036678064
2.051757	0.024898959355827
2.052734	0.00551088367721593
2.05371	0.0558733026184447
2.054687	0.0753430615474823
2.055663	0.0134264543498509
2.05664	0.0776225213523562
2.057616	0.0507941975701733
2.058593	0.0582710425504204
2.05957	0.0582914864538433
2.060546	0.0786287666726021
2.061523	0.0433975917912699
2.062499	0.0643213576020695
2.063476	0.0528089498460725
2.064452	0.0331196387701225
2.065429	0.0375788072024546
2.066405	0.0556784624130875
2.067382	0.022089651303452
2.068359	0.024622410179154
2.069335	0.0445583456242487
2.070312	0.0292554145065781
2.071288	0.0575230983087761
2.072265	0.0983711959379091
2.073241	0.0437787222803042
2.074218	0.0930340519193919
2.075195	0.0418868977911638
2.076171	0.0142730751502869
2.077148	0.0408803906411521
2.078124	0.0291324874259734
2.079101	0.0463832048698117
2.080077	0.0482000461973855
2.081054	0.0228361068608431
2.08203	0.020478521714468
2.083007	0.032785719134216
2.083984	0.0756213624592185
2.08496	0.0260115026409548
2.085937	0.0303854444124595
2.086913	0.0762431956770858
2.08789	0.0299575013448001
2.088866	0.0706350150143762
2.089843	0.0522996878630303
2.090819	0.0603277174572957
2.091796	0.0352826448061947
2.092773	0.0187062756060847
2.093749	0.00999218439694049
2.094726	0.0196318444771473
2.095702	0.0287919077405336
2.096679	0.00626674883745152
2.097655	0.0390407307574692
2.098632	0.0498257626369133
2.099609	0.0466952882205989
2.100585	0.0415113451225674
2.101562	0.0590315553939687
2.102538	0.00749674460313502
2.103515	0.0383636698263448
2.104491	0.0704729035569594
2.105468	0.0606625501180308
2.106444	0.0430253861438872
2.107421	0.0215691956358126
2.108398	0.0287930138551142
2.109374	0.0592840677901728
2.110351	0.0779919838482977
2.111327	0.0210937731292081
2.112304	0.0186001395772995
2.11328	0.0105687825583508
2.114257	0.0297703533682907
2.115234	0.0811825160069753
2.11621	0.0470258012107237
2.117187	0.0398749309360851
2.118163	0.0556682266378883
2.11914	0.0253100681154652
2.120116	0.00915906257578536
2.121093	0.0900211867119452
2.122069	0.0864868109773652
2.123046	0.0484469493715336
2.124023	0.0818718627855535
2.124999	0.053116461545744
2.125976	0.0239340076077221
2.126952	0.0938211012421246
2.127929	0.058392148659106
2.128905	0.0222797493794387
2.129882	0.0408732508020209
2.130859	0.0872464016243106
2.131835	0.026990634768749
2.132812	0.0626916871378184
2.133788	0.0469518918360581
2.134765	0.0639628389808082
2.135741	0.0267595563922966
2.136718	0.0302154400188645
2.137694	0.0590511304101185
2.138671	0.0524566256187948
2.139648	0.0313313027428781
2.140624	0.0294363902042438
2.141601	0.0531293111089209
2.142577	0.0406587995759368
2.143554	0.0342901716389653
2.14453	0.0473149389482275
2.145507	0.0546453571320089
2.146484	0.0766937315141961
2.14746	0.0750724309559774
2.148437	0.0432568046554065
2.149413	0.0472861840888446
2.15039	0.0149609878687572
2.151366	0.0478448657472307
2.152343	0.02793311959401
2.153319	0.0278083319796208
2.154296	0.0598227285379796
2.155273	0.039969662656594
2.156249	0.0116534855464723
2.157226	0.0655289888587219
2.158202	0.0836868619273009
2.159179	0.04099826828483
2.160155	0.0718435179588145
2.161132	0.0163446460457362
2.162109	0.0232148237329002
2.163085	0.0492536528706867
2.164062	0.0302344575535266
2.165038	0.0822011184122169
2.166015	0.0622255530638832
2.166991	0.0316927309735214
2.167968	0.0427757528617772
2.168944	0.0723150727970269
2.169921	0.0218939675607843
2.170898	0.0105290084556042
2.171874	0.0252938635002486
2.172851	0.0746319698700995
2.173827	0.0550529807796453
2.174804	0.0177697992652804
2.17578	0.0990780056996733
2.176757	0.0404332035141442
2.177734	0.0402685483572931
2.17871	0.0280168402939251
2.179687	0.030971264640081
2.180663	0.0491332336029119
2.18164	0.0265412770171366
2.182616	0.0379111894868428
2.183593	0.0158699808730635
2.184569	0.00618353125971819
2.185546	0.0218579730837218
2.186523	0.0387994720023714
2.187499	0.0214081491124198
2.188476	0.0542436197172147
2.189452	0.0502189993186493
2.190429	0.0513374111679748
2.191405	0.0385962216784312
2.192382	0.0476822155144337
2.193359	0.0375883686701219
2.194335	0.0101302562579371
2.195312	0.0191330379696096
2.196288	0.0486670973955967
2.197265	0.046518144287237
2.198241	0.0244314792898275
2.199218	0.0101273057723575
2.200194	0.0264988320855863
2.201171	0.0321514673030019
2.202148	0.0525251990036706
2.203124	0.0133986474868176
2.204101	0.0843270957401593
2.205077	0.0251729421601409
2.206054	0.0121973756890118
2.20703	0.023351779931699
2.208007	0.0456501184908046
2.208983	0.0371337408489611
2.20996	0.0217954148163326
2.210937	0.0332729664347755
2.211913	0.0339533643588279
2.21289	0.0274673958319041
2.213866	0.0601130558526182
2.214843	0.0481660332414036
2.215819	0.0354991053890113
2.216796	0.0514803943834642
2.217773	0.0485623124147969
2.218749	0.045885623032754
2.219726	0.0480407760118527
2.220702	0.00838162424224231
2.221679	0.0163037153221443
2.222655	0.0129621576355173
2.223632	0.108674123066947
2.224608	0.0613994198023454
2.225585	0.0380392842324905
2.226562	0.0416866039320346
2.227538	0.0210115636298587
2.228515	0.0278555269608572
2.229491	0.0158788801195167
2.230468	0.0449018453464677
2.231444	0.0220040471148605
2.232421	0.0565607904660552
2.233398	0.0462216023532522
2.234374	0.0301488797881215
2.235351	0.0198813244886149
2.236327	0.0518338337598957
2.237304	0.0488785711098289
2.23828	0.0211796272177778
2.239257	0.0127791728542854
2.240233	0.0506369433636553
2.24121	0.0423835331760862
2.242187	0.015846433214771
2.243163	0.0330088066697434
2.24414	0.0330130420060391
2.245116	0.0310898700619263
2.246093	0.00943551465274947
2.247069	0.0110015288571787
2.248046	0.0292240225914948
2.249023	0.044540489710716
2.249999	0.0339517392853315
2.250976	0.0327048941140023
2.251952	0.0464017855056915
2.252929	0.0233904067126431
2.253905	0.0606030755833794
2.254882	0.0150689634577588
2.255858	0.0224311221215842
2.256835	0.0624553488237325
2.257812	0.0461241838721511
2.258788	0.0290948063798627
2.259765	0.044613165339694
2.260741	0.0313756372019821
2.261718	0.0257381415286069
2.262694	0.0144408495302681
2.263671	0.0536105636479864
2.264648	0.0371772699591565
2.265624	0.020494778210531
2.266601	0.0331844587802786
2.267577	0.0266512448574502
2.268554	0.0105072308149579
2.26953	0.0151526554999009
2.270507	0.0427444914943044
2.271483	0.0701893691539638
2.27246	0.0474963855129212
2.273437	0.027160864807918
2.274413	0.0378442625069864
2.27539	0.0407816688884724
2.276366	0.0231730320454062
2.277343	0.0336238619978669
2.278319	0.0314008925126214
2.279296	0.0194752465240014
2.280273	0.0383450055151867
2.281249	0.0288629394403914
2.282226	0.0836887578426547
2.283202	0.0300140625901926
2.284179	0.0381581581403427
2.285155	0.0527634663908618
2.286132	0.0167430593927036
2.287108	0.0306614065598185
2.288085	0.0601627600316683
2.289062	0.0312995081343094
2.290038	0.0244428724835769
2.291015	0.0188604362159025
2.291991	0.0315357910730015
2.292968	0.0188736390436635
2.293944	0.031091202956034
2.294921	0.0238568547965557
2.295898	0.0352835584438351
2.296874	0.0878427390725323
2.297851	0.0443069179895262
2.298827	0.0583647441219571
2.299804	0.00210761912889877
2.30078	0.0386131598150812
2.301757	0.0221100850630295
2.302733	0.0247260565723081
2.30371	0.0314668880102763
2.304687	0.00922547643563784
2.305663	0.00203161260574082
2.30664	0.0358316884607605
2.307616	0.0211711849693405
2.308593	0.0306551787618748
2.309569	0.0446239683186065
2.310546	0.0173320516847807
2.311523	0.0404555923304266
2.312499	0.0242582295833909
2.313476	0.0646052299285723
2.314452	0.0608411718059431
2.315429	0.0226495238353922
2.316405	0.0291142682036489
2.317382	0.047093393278753
2.318358	0.0191132108782028
2.319335	0.0118358125573633
2.320312	0.057133515169802
2.321288	0.002927804078107
2.322265	0.0257933549606037
2.323241	0.0321175518248356
2.324218	0.0196852063295354
2.325194	0.0918691546967002
2.326171	0.0263436008260697
2.327148	0.021011888429156
2.328124	0.0240475235219866
2.329101	0.0320220377139775
2.330077	0.029123061071649
2.331054	0.0359545037084383
2.33203	0.0381105112297123
2.333007	0.0108372186869208
2.333983	0.0197623575950937
2.33496	0.0471568078378361
2.335937	0.0631843508636909
2.336913	0.0375276873415067
2.33789	0.0199442295385357
2.338866	0.0843784409620926
2.339843	0.0427418866696453
2.340819	0.0189850340160434
2.341796	0.0410562634457899
2.342772	0.0390532658377568
2.343749	0.0208518077190564
2.344726	0.0201909318025126
2.345702	0.0439617859802801
2.346679	0.0251021140342761
2.347655	0.029531286335766
2.348632	0.0257436710726151
2.349608	0.0126091340253969
2.350585	0.0190057684188328
2.351562	0.0266819300070281
2.352538	0.0162725349433638
2.353515	0.020113667154004
2.354491	0.0177477012319145
2.355468	0.0498893781645151
2.356444	0.0281095835625681
2.357421	0.0306709756258666
2.358397	0.0564340253023748
2.359374	0.0351275328308109
2.360351	0.05757219699512
2.361327	0.0232483605522
2.362304	0.0232099058636544
2.36328	0.015965749447295
2.364257	0.0193846261182235
2.365233	0.016957063124079
2.36621	0.0205904974444738
2.367187	0.0232090567363734
2.368163	0.0343693643048995
2.36914	0.0485625942136589
2.370116	0.0311404901609958
2.371093	0.0428483823114782
2.372069	0.0522147179276121
2.373046	0.0301815473242921
2.374022	0.00477456722311468
2.374999	0.0228956891400041
2.375976	0.0347740874701393
2.376952	0.00900173718420267
2.377929	0.00217059886610463
2.378905	0.0353630804170677
2.379882	0.0439458300167035
2.380858	0.0511425516512278
2.381835	0.0359433840075439
2.382812	0.0460830504198062
2.383788	0.0573205400714438
2.384765	0.0414670692065933
2.385741	0.0183974742015718
2.386718	0.0149276004536452
2.387694	0.0332180581807004
2.388671	0.0321363338739144
2.389647	0.0032651488819576
2.390624	0.0180218788836233
2.391601	0.0424655583317422
2.392577	0.0379933416480345
2.393554	0.0134500552315977
2.39453	0.0157862373585633
2.395507	0.0282507502154332
2.396483	0.0460528246212982
2.39746	0.0362173020513594
2.398437	0.0350862300899944
2.399413	0.0345412106384041
2.40039	0.0545321774573692
2.401366	0.0300117626626528
2.402343	0.0324319192597447
2.403319	0.0568029254814873
2.404296	0.0252950801383826
2.405272	0.0419656675179747
2.406249	0.0459732168190328
2.407226	0.0476605392582428
2.408202	0.0312778782566353
2.409179	0.0446467396971403
2.410155	0.052103178551644
2.411132	0.0717390885341625
2.412108	0.0447379527758947
2.413085	0.0723065035548982
2.414062	0.0477319800360817
2.415038	0.0222681704625459
2.416015	0.0247630116945047
2.416991	0.0980011173716489
2.417968	0.0152329480823444
2.418944	0.0641427933576212
2.419921	0.0902900759401724
2.420897	0.0229754100005885
2.421874	0.0258954812568525
2.422851	0.0314514519481064
2.423827	0.0358808545156675
2.424804	0.0540077755975285
2.42578	0.0354309023239149
2.426757	0.0557932213547578
2.427733	0.0249282556248645
2.42871	0.0295332099041132
2.429687	0.033325710319063
2.430663	0.0212070553902422
2.43164	0.056005734031615
2.432616	0.0822596911290311
2.433593	0.066468384745809
2.434569	0.0375768057420372
2.435546	0.0381311717614723
2.436522	0.0205366894468838
2.437499	0.0364580720744035
2.438476	0.0163855614647927
2.439452	0.0336495174783622
2.440429	0.0612572950304704
2.441405	0.029167336900444
2.442382	0.0225089460096164
2.443358	0.0117972595262597
2.444335	0.0387494359542491
2.445312	0.0335385253379945
2.446288	0.0193390865902893
2.447265	0.0238477175783056
2.448241	0.0234107192741872
2.449218	0.0241519091982994
2.450194	0.0309497184061196
2.451171	0.0281050622121032
2.452147	0.0216975663836184
2.453124	0.0685238611590627
[truncated: 48 more rows]
