# Supplementary material for: Nanoscale magnonic Fabry-Pérot resonator for low-loss spin-wave manipulation
Source: Nat Commun. 2021 Apr 16;12:2293. doi: 10.1038/s41467-021-22520-6 (PMC8052321; doi:10.1038/s41467-021-22520-6)
Supplement: Supplementary file 4 — Source Data [file 41467_2021_22520_MOESM4_ESM.zip › Source data/FigS2/FigS2c_upper panel_YIG-CoFeB.txt]

0.5009766	0.264507892370266
0.5019531	0.0995951423249076
0.5029297	0.149642916557591
0.5039062	0.232499211294168
0.5048828	0.127793834466619
0.5058594	0.218673874995483
0.5068359	0.227683125727504
0.5078125	0.298630041291026
0.5087891	0.30076774423977
0.5097656	0.0430161574820718
0.5107422	0.121914315470565
0.5117187	0.125662728444392
0.5126953	0.017302073226356
0.5136719	0.0766305397848984
0.5146484	0.105989485556601
0.515625	0.257696637815902
0.5166016	0.0591640661707763
0.5175781	0.235393295816278
0.5185547	0.108181797278089
0.5195312	0.196970069167009
0.5205078	0.3401541372755
0.5214844	0.0970761536206087
0.5224609	0.0660489930306473
0.5234375	0.0949125839282874
0.5244141	0.145168302687307
0.5253906	0.196192848195382
0.5263672	0.289818720490407
0.5273437	0.191554396470663
0.5283203	0.116132149724813
0.5292969	0.119795219364097
0.5302734	0.0296887181745861
0.53125	0.139275375557455
0.5322265	0.090590842521485
0.5332031	0.187433061296753
0.5341797	0.222756594871184
0.5351562	0.0966734799055149
0.5361328	0.0134311529846883
0.5371094	0.0503322255532457
0.5380859	0.200084073506645
0.5390625	0.156235460105729
0.540039	0.115110627705091
0.5410156	0.0430433931604933
0.5419922	0.0668694523496828
0.5429687	0.221606524150283
0.5439453	0.0221341985823409
0.5449219	0.170517722008989
0.5458984	0.0341406180491874
0.546875	0.0906123504920659
0.5478515	0.11947238482124
0.5488281	0.190473137570171
0.5498047	0.182272742761226
0.5507812	0.0866107518446988
0.5517578	0.0494954267568429
0.5527343	0.111652907959567
0.5537109	0.113915166495794
0.5546875	0.164255992670739
0.555664	0.122054363321475
0.5566406	0.0529602131323251
0.5576172	0.0511307561585901
0.5585937	0.152675942831574
0.5595703	0.151464049287936
0.5605468	0.132684993078236
0.5615234	0.222007101021555
0.5625	0.120422039278654
0.5634765	0.19561658071411
0.5644531	0.124768586439953
0.5654297	0.101291728908416
0.5664062	0.118447931257414
0.5673828	0.0205720978906917
0.5683593	0.0425265185544267
0.5693359	0.211177951724724
0.5703125	0.0620477659359964
0.571289	0.158126570081154
0.5722656	0.204683815763841
0.5732422	0.107464272763493
0.5742187	0.139400226713921
0.5751953	0.123390592903541
0.5761718	0.0944337797095351
0.5771484	0.162865960686139
0.578125	0.129530517203623
0.5791015	0.110998123208875
0.5800781	0.123414533231451
0.5810546	0.190558928583293
0.5820312	0.165620293062331
0.5830078	0.179654020168622
0.5839843	0.159903776553335
0.5849609	0.157104541456732
0.5859375	0.198449802728751
0.586914	0.0486824714722044
0.5878906	0.187845523729074
0.5888671	0.205017159398549
0.5898437	0.0782345762751566
0.5908203	0.132130001367214
0.5917968	0.0281136024361977
0.5927734	0.0366358407930881
0.59375	0.089786717422234
0.5947265	0.138192759687857
0.5957031	0.148622868951659
0.5966796	0.195456395585226
0.5976562	0.0203690829748641
0.5986328	0.0759560372611687
0.5996093	0.0723986161665533
0.6005859	0.0948238192839779
0.6015624	0.193199243873391
0.602539	0.123885697718508
0.6035156	0.0621134025783011
0.6044921	0.105817124818681
0.6054687	0.0302742940079455
0.6064453	0.061259777279366
0.6074218	0.155569523048136
0.6083984	0.219995448337505
0.6093749	0.116494839525234
0.6103515	0.188796076521124
0.6113281	0.0529661997714703
0.6123046	0.0622518808418581
0.6132812	0.297648659772172
0.6142578	0.0486397879093402
0.6152343	0.0719069931803667
0.6162109	0.121154785920673
0.6171874	0.170892163116382
0.618164	0.222012712715376
0.6191406	0.0826199926639454
0.6201171	0.125686579506215
0.6210937	0.189315238175894
0.6220703	0.114151464957223
0.6230468	0.0826283763416909
0.6240234	0.0339631163772566
0.6249999	0.08529371253701
0.6259765	0.143350911668212
0.6269531	0.208968374833576
0.6279296	0.134410226957655
0.6289062	0.134317837267498
0.6298827	0.0750601020283912
0.6308593	0.169903624631412
0.6318359	0.0686319154577351
0.6328124	0.0263274744081018
0.633789	0.0543605974489032
0.6347656	0.0578240096853081
0.6357421	0.0801798216184845
0.6367187	0.12889923334817
0.6376952	0.0739376878507903
0.6386718	0.0360220077250122
0.6396484	0.0900525818608978
0.6406249	0.055225880510106
0.6416015	0.0728195079483081
0.6425781	0.129251676088987
0.6435546	0.138639240445301
0.6445312	0.27615976019054
0.6455077	0.214160826685974
0.6464843	0.055380041690303
0.6474609	0.0775633307365136
0.6484374	0.0434063925291851
0.649414	0.0120664184518274
0.6503905	0.0711455497998835
0.6513671	0.120593534218761
0.6523437	0.0293441671887958
0.6533202	0.111404611558086
0.6542968	0.159587672668613
0.6552734	0.03787625197926
0.6562499	0.132109642028175
0.6572265	0.0821091045752662
0.658203	0.0859244516595137
0.6591796	0.108367563615676
0.6601562	0.13398130542048
0.6611327	0.0304788391623012
0.6621093	0.0769799706848769
0.6630859	0.0854536067329402
0.6640624	0.126650532915207
0.665039	0.0665837287689568
0.6660155	0.0168450290676211
0.6669921	0.0466005553021603
0.6679687	0.0556490133520559
0.6689452	0.136646145468981
0.6699218	0.0796882996280113
0.6708984	0.207780117430919
0.6718749	0.100278871216336
0.6728515	0.0412742876452111
0.673828	0.189704702245272
0.6748046	0.107461074385744
0.6757812	0.0779796880148388
0.6767577	0.00725038603938647
0.6777343	0.206967558979324
0.6787108	0.0890392594110766
0.6796874	0.0239651366982441
0.680664	0.0398211413410125
0.6816405	0.105932526688489
0.6826171	0.178128624582379
0.6835937	0.249600254732066
0.6845702	0.0676865837653814
0.6855468	0.024585623426761
0.6865233	0.03807973644788
0.6874999	0.106193971181675
0.6884765	0.106832306164225
0.689453	0.0604471731202718
0.6904296	0.0805088301411466
0.6914062	0.113610205303867
0.6923827	0.0053343772588111
0.6933593	0.123800819572604
0.6943358	0.086383105769108
0.6953124	0.0838173103939001
0.696289	0.0551417292960694
0.6972655	0.0391377804250062
0.6982421	0.0755974117118602
0.6992186	0.0515349569842112
0.7001952	0.0906129678907843
0.7011718	0.221326921411274
0.7021483	0.0548522929939251
0.7031249	0.102458876682092
0.7041015	0.153692421235441
0.705078	0.10092363177315
0.7060546	0.0331688872931999
0.7070311	0.037639877012251
0.7080077	0.0791552650583598
0.7089843	0.0597025482872624
0.7099608	0.0969002665365607
0.7109374	0.0449799439846027
0.711914	0.0529773563107268
0.7128905	0.037473585528584
0.7138671	0.0815156440178399
0.7148436	0.0765977725315358
0.7158202	0.0664214591143261
0.7167968	0.118853894516779
0.7177733	0.167951088040627
0.7187499	0.0368800766580399
0.7197265	0.125837288601096
0.720703	0.0343792183541278
0.7216796	0.0440081233139129
0.7226561	0.0490363662982903
0.7236327	0.0814652066742562
0.7246093	0.095253785379178
0.7255858	0.115847901197141
0.7265624	0.106688919709277
0.7275389	0.0414018857082716
0.7285155	0.169028883209165
0.7294921	0.104869256827013
0.7304686	0.02265602406944
0.7314452	0.138605345669312
0.7324218	0.160243594857985
0.7333983	0.115080372989496
0.7343749	0.0532097158715626
0.7353514	0.170856607294011
0.736328	0.0775844032592795
0.7373046	0.160509323921599
0.7382811	0.0325495611581631
0.7392577	0.0495862297410733
0.7402343	0.0866378521402608
0.7412108	0.117326234687791
0.7421874	0.155963535146534
0.7431639	0.0952963304938469
0.7441405	0.159294892434063
0.7451171	0.0252783571561818
0.7460936	0.0118694550607418
0.7470702	0.0386340696731848
0.7480467	0.0405463993907753
0.7490233	0.0657079779789958
0.7499999	0.0395243879394596
0.7509764	0.0694069280502401
0.751953	0.0951052323169522
0.7529296	0.0487772780645927
0.7539061	0.101688831150598
0.7548827	0.0885087276052402
0.7558592	0.1401903915746
0.7568358	0.075022168543052
0.7578124	0.0872242022816679
0.7587889	0.0915355524294334
0.7597655	0.16259339047652
0.7607421	0.0674504687085694
0.7617186	0.0224455656325738
0.7626952	0.170077768628501
0.7636717	0.0449464791605038
0.7646483	0.0344427285423787
0.7656249	0.0499924971416092
0.7666014	0.0533083828957304
0.767578	0.102300040507881
0.7685546	0.160068504963588
0.7695311	0.0973252446553396
0.7705077	0.0994609008160855
0.7714842	0.0539731598068605
0.7724608	0.0101006572666809
0.7734374	0.0848548520917932
0.7744139	0.0037898801666549
0.7753905	0.0925498334943473
0.776367	0.0856322385149904
0.7773436	0.0146402463550022
0.7783202	0.0289837171367532
0.7792967	0.0695272047462085
0.7802733	0.107143329868882
0.7812499	0.0642564302364207
0.7822264	0.0284405244419719
0.783203	0.0274870138980938
0.7841795	0.198842578500338
0.7851561	0.0295099522931265
0.7861327	0.0464150595223525
0.7871092	0.0359866939313453
0.7880858	0.0691006443107501
0.7890624	0.144842524817139
0.7900389	0.0693898636162247
0.7910155	0.0578463231649601
0.791992	0.0954284794347178
0.7929686	0.121807707088051
0.7939452	0.0740683944127993
0.7949217	0.054875552296243
0.7958983	0.0311850467643003
0.7968748	0.111339459040475
0.7978514	0.15337659406364
0.798828	0.0750725180389042
0.7998045	0.0815684052011732
0.8007811	0.00902934566716465
0.8017577	0.0924720682660359
0.8027342	0.0350710810830855
0.8037108	0.0778547710394231
0.8046873	0.0878231724410733
0.8056639	0.141487428823447
0.8066405	0.0499695653681488
0.807617	0.0215483260181197
0.8085936	0.0447794082149649
0.8095702	0.111781693210066
0.8105467	0.0422845462711249
0.8115233	0.0096224859785967
0.8124998	0.0403658643159353
0.8134764	0.0568133462968421
0.814453	0.0602397898612088
0.8154295	0.0610092509382389
0.8164061	0.0793746151251822
0.8173827	0.130191906814685
0.8183592	0.0461199312002143
0.8193358	0.0333622659078456
0.8203123	0.0581205045205502
0.8212889	0.0565789300671867
0.8222655	0.0699585413159437
0.823242	0.161396807036602
0.8242186	0.0396304957909045
0.8251951	0.005997702151224
0.8261717	0.0857322256711092
0.8271483	0.0650609685644393
0.8281248	0.144179629974556
0.8291014	0.115828411195963
0.830078	0.0619904107511993
0.8310545	0.0669599862736963
0.8320311	0.13736169738323
0.8330076	0.0471346216285277
0.8339842	0.125178470771448
0.8349608	0.0385692321002493
0.8359373	0.0336016212821067
0.8369139	0.0764534534159668
0.8378905	0.101606671388127
0.838867	0.0668870025209974
0.8398436	0.052951630443213
0.8408201	0.0746338838096102
0.8417967	0.0599859602608811
0.8427733	0.109059272502465
0.8437498	0.0398014011067161
0.8447264	0.09411140645596
0.8457029	0.0971877934541216
0.8466795	0.0873043651298107
0.8476561	0.0184283211652916
0.8486326	0.0275582480446098
0.8496092	0.0892964592760676
0.8505858	0.0647019403428135
0.8515623	0.0554241954756485
0.8525389	0.0400029789480091
0.8535154	0.0538141100429488
0.854492	0.188447351528114
0.8554686	0.0023167920182258
0.8564451	0.101848020077048
0.8574217	0.0640177722165712
0.8583983	0.0952161445786401
0.8593748	0.0674118408606448
0.8603514	0.0436857330103834
0.8613279	0.0604952557036211
0.8623045	0.0650167113536697
0.8632811	0.0523371265115931
0.8642576	0.0344992439251674
0.8652342	0.114420809732444
0.8662108	0.12831870226316
0.8671873	0.0858184625433624
0.8681639	0.0861272678300229
0.8691404	0.0705214348935088
0.870117	0.114556227294415
0.8710936	0.00335490686221973
0.8720701	0.0609080086105156
0.8730467	0.0582904185840821
0.8740232	0.109589651871883
0.8749998	0.0759384986195941
0.8759764	0.0624690653365536
0.8769529	0.0957442009854367
0.8779295	0.0378976591902191
0.8789061	0.0450174135471222
0.8798826	0.0858449295315093
0.8808592	0.0233443807520782
0.8818357	0.0940945630764419
0.8828123	0.0937714981959454
0.8837889	0.0873233655467957
0.8847654	0.0484119699311534
0.885742	0.0659738270271189
0.8867186	0.0767162738171511
0.8876951	0.124243391324861
0.8886717	0.0531645637944195
0.8896482	0.0382845107660422
0.8906248	0.0127437327896235
0.8916014	0.0571020121301798
0.8925779	0.0790433881279655
0.8935545	0.071606158187526
0.894531	0.0488299817266247
0.8955076	0.0650627980252318
0.8964842	0.0447226069615527
0.8974607	0.0860788213628236
0.8984373	0.0371408160200562
0.8994139	0.108472831140116
0.9003904	0.0679520610298945
0.901367	0.00761606005465424
0.9023435	0.165985528472682
0.9033201	0.0556725299853393
0.9042967	0.018824916365749
0.9052732	0.0779099757320614
0.9062498	0.0949401714715389
0.9072264	0.146729559233305
0.9082029	0.120693781068057
0.9091795	0.0617277786249594
0.910156	0.0992405660722197
0.9111326	0.038667726166788
0.9121092	0.0465500023035746
0.9130857	0.0873350041784415
0.9140623	0.0648505017629694
0.9150389	0.0269176165581446
0.9160154	0.154183356672652
0.916992	0.11037682341691
0.9179685	0.0627467779495306
0.9189451	0.094407199178525
0.9199217	0.0832208352224393
0.9208982	0.0605350704291628
0.9218748	0.033883340946364
0.9228513	0.145506102325031
0.9238279	0.0270638375878551
0.9248045	0.0580411750392194
0.925781	0.0686482294761839
0.9267576	0.108124851915665
0.9277342	0.0254629327628712
0.9287107	0.0998496743802427
0.9296873	0.0369525055407778
0.9306638	0.041475730663136
0.9316404	0.0496710340192451
0.932617	0.0538291461857059
0.9335935	0.0404546404929768
0.9345701	0.0940691422670182
0.9355467	0.060022272360937
0.9365232	0.0833441424266427
0.9374998	0.0414738235012616
0.9384763	0.0664361905034794
0.9394529	0.0419104905458061
0.9404295	0.0459281490717338
0.941406	0.01624886282153
0.9423826	0.0558205551602132
0.9433591	0.119077240108313
0.9443357	0.020502292182478
0.9453123	0.118098687848199
0.9462888	0.114036680649694
0.9472654	0.0174602362237313
0.948242	0.0111583676698763
0.9492185	0.0235798738396328
0.9501951	0.0696418622967175
0.9511716	0.085346521173196
0.9521482	0.022783267007954
0.9531248	0.0666531776965285
0.9541013	0.0354483229114115
0.9550779	0.078417843083422
0.9560545	0.0475152791652511
0.957031	0.0732115443609988
0.9580076	0.0956968622659301
0.9589841	0.0720318644564598
0.9599607	0.0588998034385727
0.9609373	0.0701779188021538
0.9619138	0.0256383428002923
0.9628904	0.0494686193050472
0.963867	0.0379917632029031
0.9648435	0.0437537436528499
0.9658201	0.0520739362206555
0.9667966	0.027513199984751
0.9677732	0.0108728360535097
0.9687498	0.0212632085110365
0.9697263	0.00516361531557912
0.9707029	0.0466761190400753
0.9716794	0.0350430329704565
0.972656	0.066973031669177
0.9736326	0.0257851181922694
0.9746091	0.0587464500196054
0.9755857	0.0388659198842874
0.9765623	0.0488463905017812
0.9775388	0.0578776667938365
0.9785154	0.0700795764384839
0.9794919	0.0603298339314878
0.9804685	0.0279789729109324
0.9814451	0.060912808516129
0.9824216	0.0263272750774268
0.9833982	0.0429620146842126
0.9843748	0.0533313853435435
0.9853513	0.0122873222475592
0.9863279	0.0413144339522944
0.9873044	0.0746383665514359
0.988281	0.039753445453582
0.9892576	0.0525196624598826
0.9902341	0.0557208091235384
0.9912107	0.0792009187216929
0.9921872	0.106105520923249
0.9931638	0.051110125728692
0.9941404	0.106891126929521
0.9951169	0.0747330670929074
0.9960935	0.0140996424148455
0.9970701	0.0590531095972348
0.9980466	0.0915841719131336
0.9990232	0.0608280016453771
0.9999997	0.0627317872181281
1.000976	0.0214400452196841
1.001953	0.0471880692241439
1.002929	0.0188542046501379
1.003906	0.0182675384849328
1.004883	0.0628649001381256
1.005859	0.0903700288776955
1.006836	0.0668397007647289
1.007812	0.027300577216515
1.008789	0.0417392045826858
1.009765	0.0639405727285618
1.010742	0.0237070349251657
1.011718	0.11348616580168
1.012695	0.131088130605873
1.013672	0.0130757395837645
1.014648	0.0745519441101874
1.015625	0.0614780234662639
1.016601	0.0894322294188203
1.017578	0.0392497530941648
1.018554	0.0809337869583192
1.019531	0.105198886633169
1.020508	0.0350430102669177
1.021484	0.0508868092502379
1.022461	0.0839626249080417
1.023437	0.0558256443286999
1.024414	0.091126613662113
1.02539	0.0481300509124758
1.026367	0.0483230249566601
1.027343	0.0543659306344847
1.02832	0.0457288507318542
1.029297	0.100507642337677
1.030273	0.0222903038379234
1.03125	0.0452840150990523
1.032226	0.0537279045316463
1.033203	0.0262658509171167
1.034179	0.0361018082967301
1.035156	0.134175386954456
1.036133	0.0948407897462294
1.037109	0.0420839454479983
1.038086	0.0310181641348522
1.039062	0.0618477987146398
1.040039	0.0877067048266283
1.041015	0.053739253879309
1.041992	0.0424922398751113
1.042968	0.0338962786453915
1.043945	0.0528250055418935
1.044922	0.063146836104408
1.045898	0.0328616386964597
1.046875	0.0124426735289778
1.047851	0.0614454746280839
1.048828	0.0265874877531356
1.049804	0.0265877211479537
1.050781	0.0369463173376211
1.051758	0.0595161464980933
1.052734	0.0276059907349745
1.053711	0.0377232211121863
1.054687	0.0882131720221056
1.055664	0.0468271263857393
1.05664	0.0645202212486985
1.057617	0.0232795673477408
1.058593	0.0803578116413059
1.05957	0.0251040728979542
1.060547	0.0262762691049643
1.061523	0.0373943947077861
1.0625	0.0483744698853693
1.063476	0.0538245284493345
1.064453	0.0432383919306639
1.065429	0.00619606433338978
1.066406	0.0822209747409631
1.067383	0.0632855042129752
1.068359	0.0539532921196306
1.069336	0.0450606233417448
1.070312	0.0727655730692757
1.071289	0.00796193689445024
1.072265	0.0225951583126888
1.073242	0.054431042013069
1.074218	0.0621935179631913
1.075195	0.0699709350692307
1.076172	0.0701218121277763
1.077148	0.0596687452930971
1.078125	0.0410646768756653
1.079101	0.0541545700095061
1.080078	0.0667017722511554
1.081054	0.0230067861173596
1.082031	0.0657003334205855
1.083008	0.00286184963255165
1.083984	0.0553474565792043
1.084961	0.0628019096244605
1.085937	0.0283622429691681
1.086914	0.0176369772441028
1.08789	0.0469413557580914
1.088867	0.0579424649100545
1.089843	0.0524419813168734
1.09082	0.0723739335779782
1.091797	0.0626684806807154
1.092773	0.0703958112317771
1.09375	0.0576071745051265
1.094726	0.0156521950381067
1.095703	0.0488220930292383
1.096679	0.0835713454419617
1.097656	0.0647125659028075
1.098633	0.0142185715969687
1.099609	0.109257804412713
1.100586	0.0801924116939034
1.101562	0.0549131188952132
1.102539	0.0422896239818623
1.103515	0.0485280077358039
1.104492	0.117693279185179
1.105468	0.0922579856362283
1.106445	0.0649257848326141
1.107422	0.0336720699266811
1.108398	0.0343587537692929
1.109375	0.0691116244822975
1.110351	0.0145864937552689
1.111328	0.0834752352886651
1.112304	0.0344112470119742
1.113281	0.0310920265965794
1.114257	0.0831630080684591
1.115234	0.039571437316576
1.116211	0.0038733678207596
1.117187	0.0564392523476569
1.118164	0.0257465948969581
1.11914	0.0424014131175755
1.120117	0.0138581793534527
1.121093	0.0754936163677069
1.12207	0.0454889648391345
1.123047	0.0538379389511486
1.124023	0.0342767374686309
1.125	0.0573039773985829
1.125976	0.0647687657064128
1.126953	0.0438414326518021
1.127929	0.0351299802597247
1.128906	0.06195551071797
1.129882	0.0317399362557551
1.130859	0.0906691414859791
1.131836	0.0686150359795905
1.132812	0.0589158193094011
1.133789	0.0822603258430109
1.134765	0.0951431652256666
1.135742	0.0602446559308019
1.136718	0.0552179997746054
1.137695	0.0478256356130402
1.138672	0.0406637177695003
1.139648	0.0465170859488479
1.140625	0.0258119029770689
1.141601	0.0312999224327633
1.142578	0.0266854646599549
1.143554	0.094919976742042
1.144531	0.0407281700573853
1.145507	0.0372100690593836
1.146484	0.0800406440124731
1.147461	0.0435423294937926
1.148437	0.0311956492418176
1.149414	0.113109236856103
1.15039	0.0291788821398069
1.151367	0.0530956481394332
1.152343	0.0373271070408424
1.15332	0.0376217078909677
1.154297	0.101682390303968
1.155273	0.0182180374316226
1.15625	0.0651655148579346
1.157226	0.0614609538134294
1.158203	0.0369389064068253
1.159179	0.0333042837750776
1.160156	0.0195456725343924
1.161132	0.0653969786100765
1.162109	0.0552539516769161
1.163086	0.0525842117227215
1.164062	0.0236359056658407
1.165039	0.0419554808368513
1.166015	0.0575325329370305
1.166992	0.0575783604006592
1.167968	0.11771496609497
1.168945	0.0295101603980376
1.169922	0.0583881345628142
1.170898	0.0366988096455689
1.171875	0.0367066987188551
1.172851	0.0323049616865924
1.173828	0.0532640606062747
1.174804	0.0464157960225525
1.175781	0.0804179316377846
1.176757	0.0419468505928753
1.177734	0.051378901119589
1.178711	0.0635173164628009
1.179687	0.0213695004528331
1.180664	0.0464266171729203
1.18164	0.0835901040044442
1.182617	0.0299462304447722
1.183593	0.0467053402421918
1.18457	0.0336217852318478
1.185547	0.0428939213376173
1.186523	0.0308606078699464
1.1875	0.0382500054768637
1.188476	0.0736391868234972
1.189453	0.0336181122796165
1.190429	0.0254500617659231
1.191406	0.00874054094472997
1.192382	0.0712084030782393
1.193359	0.0776509281325871
1.194336	0.0734172900815503
1.195312	0.0195958494395069
1.196289	0.0387234928794222
1.197265	0.0430831463954665
1.198242	0.0371725675510059
1.199218	0.0474760293005691
1.200195	0.0806353881181867
1.201172	0.00817525608455203
1.202148	0.0571561721437475
1.203125	0.00965815586371073
1.204101	0.066641513357838
1.205078	0.0544459522406111
1.206054	0.018632458969919
1.207031	0.0493639765493908
1.208007	0.075829342800689
1.208984	0.0504264569983754
1.209961	0.101049047856962
1.210937	0.0956545796855838
1.211914	0.0305005035440433
1.21289	0.0401217388222027
1.213867	0.0303286250721166
1.214843	0.0491118091782988
1.21582	0.0430341578712576
1.216797	0.0547461112738942
1.217773	0.0829335639665305
1.21875	0.0374873642807093
1.219726	0.0639149689774798
1.220703	0.0224418675448947
1.221679	0.0378761352937123
1.222656	0.0553829523007441
1.223632	0.051795328900507
1.224609	0.0532664745071513
1.225586	0.00789720073254093
1.226562	0.082271403669501
1.227539	0.0409076903675641
1.228515	0.0242227762741206
1.229492	0.0562339235017485
1.230468	0.080123132967949
1.231445	0.0799133337877303
1.232422	0.0975148025746871
1.233398	0.14440768276965
1.234375	0.0817119207437103
1.235351	0.037396578532741
1.236328	0.071809126862518
1.237304	0.0471299576474041
1.238281	0.0451240258681215
1.239257	0.0795349318873066
1.240234	0.0253859646410866
1.241211	0.0300588979159208
1.242187	0.0755597432931174
1.243164	0.0115177771111103
1.24414	0.0466650156241986
1.245117	0.0851985271827653
1.246093	0.0703208748296536
1.24707	0.0968499413580349
1.248046	0.0578550929435568
1.249023	0.018343567362508
1.25	0.0958832135270429
1.250976	0.0515935849315591
1.251953	0.0495016284467057
1.252929	0.0325854515197473
1.253906	0.0395237198864255
1.254882	0.069586594701027
1.255859	0.0118018232894888
1.256836	0.0748529167178334
1.257812	0.0349459624784315
1.258789	0.048443197986578
1.259765	0.113810051482111
1.260742	0.110616927960815
1.261718	0.00728121702755013
1.262695	0.157144575545709
1.263671	0.0773964393662267
1.264648	0.0667621146633358
1.265625	0.0579761693209934
1.266601	0.0142223343334331
1.267578	0.0667066449873249
1.268554	0.0747930761025876
1.269531	0.0275024360584475
1.270507	0.0488462498849731
1.271484	0.0569629649003604
1.272461	0.0603935619319891
1.273437	0.0681592368814249
1.274414	0.0841210150527732
1.27539	0.0348064913861808
1.276367	0.0312253466139449
1.277343	0.0339563098848653
1.27832	0.048793761027283
1.279296	0.0124238340347948
1.280273	0.140141889983318
1.28125	0.0533953297065726
1.282226	0.116069829587442
1.283203	0.030946442645868
1.284179	0.0227002045354398
1.285156	0.0552579174482372
1.286132	0.0195786862842659
1.287109	0.135498621800373
1.288086	0.0560326745854666
1.289062	0.0511054737028677
1.290039	0.0382136335838279
1.291015	0.116196204784795
1.291992	0.0528325369829474
1.292968	0.0415433090383831
1.293945	0.027785558802618
1.294921	0.0604356568335457
1.295898	0.0244004908259855
1.296875	0.0928249305956649
1.297851	0.0695896903164118
1.298828	0.0703997688790809
1.299804	0.00826847603075296
1.300781	0.0727955728466182
1.301757	0.0195257799077795
1.302734	0.0117690403605487
1.303711	0.0521719242267212
1.304687	0.0255043871174188
1.305664	0.0418066860740073
1.30664	0.0774681983810395
1.307617	0.0467577353680229
1.308593	0.0867970950819928
1.30957	0.010631178938429
1.310546	0.0466573287507976
1.311523	0.108904503867361
1.3125	0.106625244359681
1.313476	0.0991745603871527
1.314453	0.0361225630404184
1.315429	0.0985876480515308
1.316406	0.0619307460830748
1.317382	0.086179554933017
1.318359	0.0956210333433654
1.319336	0.0884845508851934
1.320312	0.0740894140322601
1.321289	0.0267016136238592
1.322265	0.0424367780883405
1.323242	0.0241391777690964
1.324218	0.0490203606369144
1.325195	0.112863868569356
1.326171	0.119668370833754
1.327148	0.0363159116063744
1.328125	0.0140277362188032
1.329101	0.0758144674956812
1.330078	0.0370370203995054
1.331054	0.0590162318961529
1.332031	0.0657552720527531
1.333007	0.124727231822284
1.333984	0.049510180594505
1.334961	0.0908032310574492
1.335937	0.0674585098894224
1.336914	0.0319613720178661
1.33789	0.0578045667375944
1.338867	0.0657639513102505
1.339843	0.0649491599492989
1.34082	0.0348966075869747
1.341796	0.0737906688147011
1.342773	0.104678908415289
1.34375	0.0667386611013345
1.344726	0.0620950808025673
1.345703	0.0772970314291008
1.346679	0.0832067557456304
1.347656	0.0298506767650062
1.348632	0.0767685294329916
1.349609	0.0382192556905613
1.350586	0.0531630076132813
1.351562	0.112227066631228
1.352539	0.0551830901668727
1.353515	0.0898724027401738
1.354492	0.0922044477066963
1.355468	0.0535995319674636
1.356445	0.07465458427366
1.357421	0.0431471817100352
1.358398	0.099324844433946
1.359375	0.0526698250120171
1.360351	0.0660376327643716
1.361328	0.10150031126113
1.362304	0.0182358627991357
1.363281	0.0896330328789677
1.364257	0.0673750509098323
1.365234	0.0758743633612962
1.36621	0.0784673949744102
1.367187	0.0801377845200683
1.368164	0.0878327735084262
1.36914	0.00960318554957765
1.370117	0.107099989870088
1.371093	0.118484245804479
1.37207	0.10890445878579
1.373046	0.0370638079716907
1.374023	0.0531077469978948
1.375	0.0637374176669629
1.375976	0.0498946898106797
1.376953	0.0647081796726944
1.377929	0.11936397573571
1.378906	0.103375575876944
1.379882	0.125395862740454
1.380859	0.0547232795520016
1.381835	0.0832723391368737
1.382812	0.0970188103694052
1.383789	0.100749096045943
1.384765	0.126392059857325
1.385742	0.116132533153078
1.386718	0.167085303148179
1.387695	0.0842143405093099
1.388671	0.0535065359622476
1.389648	0.143446757941466
1.390625	0.124519905268979
1.391601	0.119352121222668
1.392578	0.0709412131230705
1.393554	0.104268950072529
1.394531	0.179539261820253
1.395507	0.165485007579525
1.396484	0.128114105763878
1.39746	0.13649772106919
1.398437	0.149968343985892
1.399414	0.0623129585328381
1.40039	0.103065299618929
1.401367	0.0969249388776207
1.402343	0.147082132361657
1.40332	0.125509281184207
1.404296	0.149755078685499
1.405273	0.145183065206657
1.40625	0.194742104032688
1.407226	0.17099884341762
1.408203	0.1650924960403
1.409179	0.158369261859467
1.410156	0.132337527471689
1.411132	0.189336271509174
1.412109	0.142726791543844
1.413085	0.201211443192257
1.414062	0.177189178390639
1.415039	0.132958403245282
1.416015	0.178455951726161
1.416992	0.242898076179887
1.417968	0.193295796249357
1.418945	0.174197934933382
1.419921	0.173577927475403
1.420898	0.23486000989174
1.421875	0.250728669243698
1.422851	0.168050184584159
1.423828	0.116553184870686
1.424804	0.134791731812521
1.425781	0.173299236920328
1.426757	0.515465788345357
1.427734	0.807852046361774
1.42871	1.49302553234909
1.429687	2.19508165230932
1.430664	3.12193759506272
1.43164	3.87495749435642
1.432617	4.18783996626792
1.433593	4.38067876489306
1.43457	4.77592868394598
1.435546	5.39030456735239
1.436523	6.63211776262304
1.4375	8.14512160203622
1.438476	10.2490498124525
1.439453	12.211751600438
1.440429	13.7217349250415
1.441406	14.9934721410302
1.442382	14.9744056205013
1.443359	15.2211249122133
1.444335	15.3543241107567
1.445312	14.4998713221873
1.446289	15.9353497192156
1.447265	16.7757653615418
1.448242	16.469747620965
1.449218	16.895869581815
1.450195	16.7386030129901
1.451171	16.3638088858078
1.452148	16.5928163831106
1.453125	17.262377124882
1.454101	16.1647270187006
1.455078	18.0652389464117
1.456054	17.3407582850232
1.457031	18.6192172115613
1.458007	17.3124130361837
1.458984	17.5232679080141
1.45996	17.6862108994832
1.460937	16.8205260636241
1.461914	16.4574769147474
1.46289	16.1273751307924
1.463867	15.9395438711307
1.464843	15.4659900089075
1.46582	15.4557907149733
1.466796	14.7431325786832
1.467773	14.1838485746889
1.46875	14.2828326185999
1.469726	14.2183462969628
1.470703	13.0973243176883
1.471679	13.4571186766669
1.472656	13.6249589298369
1.473632	13.2836284468177
1.474609	12.9506794936365
1.475585	12.2872906818426
1.476562	12.2340161489895
1.477539	12.2595709042901
1.478515	12.2252079766364
1.479492	12.4167751415372
1.480468	12.2844237975865
1.481445	11.5041165046078
1.482421	11.8061566305618
1.483398	11.9443538763551
1.484374	11.5869301502417
1.485351	11.1987147704491
1.486328	12.1251581463713
1.487304	11.9273703125584
1.488281	11.1360559813213
1.489257	10.8187752821345
1.490234	10.5661557074238
1.49121	10.2425538163261
1.492187	10.3384972945236
1.493164	9.99138595480337
1.49414	9.83970148759936
1.495117	9.25676251022624
1.496093	9.82928325147297
1.49707	9.52967562360241
1.498046	9.78235575463584
1.499023	9.40785269353693
1.499999	9.37726085277572
1.500976	9.41611584619104
1.501953	9.29317378097607
1.502929	9.08869833607531
1.503906	9.54752213461458
1.504882	8.96393448384564
1.505859	9.2181887694667
1.506835	9.11741474019615
1.507812	8.5853963482314
1.508789	8.56827367979157
1.509765	8.50755486644483
1.510742	8.62673898404993
1.511718	8.35495973939845
1.512695	8.10991834834119
1.513671	8.43806856768971
1.514648	8.18552578279221
1.515624	8.03632787831171
1.516601	8.53919579168015
1.517578	8.08316002050824
1.518554	8.03254052049568
1.519531	8.10970904358141
1.520507	8.30957725902973
1.521484	8.04864014247836
1.52246	7.83271987359857
1.523437	7.9795368566158
1.524414	7.48037545218648
1.52539	7.47321036537016
1.526367	7.43274048209979
1.527343	7.65179428658044
1.52832	7.71982750021715
1.529296	7.44077474242468
1.530273	7.42707185605265
1.531249	7.22203305767517
1.532226	7.07088451964144
1.533203	7.33069703753334
1.534179	7.50515605347484
1.535156	6.97614109021205
1.536132	7.59773249598899
1.537109	7.56012386343924
1.538085	7.38616500640387
1.539062	7.54627031582106
1.540039	7.48398098776881
1.541015	7.47852687693091
1.541992	7.96387594763461
1.542968	7.97843308103283
1.543945	7.55672916299175
1.544921	7.69722734137222
1.545898	8.1450027423422
1.546874	7.62392909643853
1.547851	7.9119788924491
1.548828	7.90535977043289
1.549804	7.81464228894823
1.550781	8.11801828957351
1.551757	8.36859959132811
1.552734	7.9412912906676
1.55371	7.97106184004948
1.554687	8.30500963820753
1.555664	8.0489871978251
1.55664	7.83729017968686
1.557617	8.15435237508369
1.558593	7.91754380587377
1.55957	8.09715665863333
1.560546	7.84502506325589
1.561523	7.78427139546668
1.562499	8.06635399603377
1.563476	8.02860342170573
1.564453	7.89135603632006
1.565429	7.6895912727277
1.566406	7.97266423037776
1.567382	7.85780512328099
1.568359	7.6315629429516
1.569335	7.5667711224599
1.570312	7.35180266463083
1.571289	7.54020253586129
1.572265	6.96507116208083
1.573242	7.30568716225657
1.574218	7.11974345515967
1.575195	7.13151386387105
1.576171	6.89804428818379
1.577148	6.56194220589438
1.578124	6.87442459098738
1.579101	6.68210948646264
1.580078	6.49125359447632
1.581054	6.38977802274884
1.582031	6.58467928378482
1.583007	6.34077613254695
1.583984	6.15014736540329
1.58496	5.98420798421187
1.585937	6.09166834197539
1.586914	6.12090349838396
1.58789	5.76696186109818
1.588867	6.02242943293593
1.589843	5.83551324695832
1.59082	5.46640826016215
1.591796	5.50707626502351
1.592773	5.56218423586823
1.593749	5.43383103374341
1.594726	5.56060396841395
1.595703	5.49155290486762
1.596679	5.51559875813341
1.597656	5.13820728482153
1.598632	5.02203312968453
1.599609	4.96394424860927
1.600585	5.04183064011288
1.601562	4.735610528785
1.602538	4.71505803354894
1.603515	4.65178029909851
1.604492	4.45256292704326
1.605468	4.1555857638244
1.606445	4.16819494751157
1.607421	4.25036090132081
1.608398	3.7744126640106
1.609374	3.91534132849143
1.610351	3.72527770286968
1.611328	3.66020494291686
1.612304	3.40742015877262
1.613281	3.3902748403924
1.614257	3.37158807005911
1.615234	3.3590932303135
1.61621	3.25526480956389
1.617187	3.11760714571577
1.618163	2.98328720774207
1.61914	2.99024146776006
1.620117	2.87960764756829
1.621093	2.60031061946164
1.62207	2.4448156710967
1.623046	2.3250064897546
1.624023	2.25181770491491
1.624999	1.92412875403802
1.625976	1.8721348232423
1.626953	1.69153412559269
1.627929	1.59632325701595
1.628906	1.32201791036227
1.629882	1.36442229961768
1.630859	1.2040571528008
1.631835	1.23609196412547
1.632812	1.12348586794121
1.633788	1.10388279253479
1.634765	1.05928723890343
1.635742	0.959643764011928
1.636718	1.03045626353611
1.637695	1.0805404056198
1.638671	1.0545285995611
1.639648	1.04889668445773
1.640624	1.20335374445989
1.641601	1.31040081590977
1.642578	1.38213365753288
1.643554	1.32554321588355
1.644531	1.40438494431869
1.645507	1.48928713932119
1.646484	1.58074619051505
1.64746	1.64104809393437
1.648437	1.77159678614784
1.649413	1.86621469267445
1.65039	1.96051021606718
1.651367	1.95394011024791
1.652343	2.02106625646786
1.65332	2.16122548162338
1.654296	2.27809046022255
1.655273	2.31060607136937
1.656249	2.40545859569617
1.657226	2.51143124310547
1.658203	2.50471946685668
1.659179	2.62898958617945
1.660156	2.57088193043749
1.661132	2.74066098177082
1.662109	2.75237951867773
1.663085	2.73163785368551
1.664062	2.86793092813418
1.665038	2.84370736844036
1.666015	2.96147988320603
1.666992	3.07423612224175
1.667968	3.08954925864155
1.668945	3.14433298362455
1.669921	3.18725182761717
1.670898	3.26281784489941
1.671874	3.23055173895141
1.672851	3.4138158648041
1.673828	3.38944091769974
1.674804	3.49497531677192
1.675781	3.57142274398145
1.676757	3.47802272253259
1.677734	3.45806587012755
1.67871	3.52429956592879
1.679687	3.55387586839192
1.680663	3.71365177564362
1.68164	3.74458682433964
1.682617	3.7894283959728
1.683593	3.72509795726894
1.68457	3.81139914049292
1.685546	3.72638536413667
1.686523	3.98984574335713
1.687499	3.86856453245645
1.688476	3.90667279261525
1.689453	3.89349354757029
1.690429	3.94534657831426
1.691406	4.01455607107996
1.692382	4.13357479813744
1.693359	4.1623834457105
1.694335	3.86914074166189
1.695312	4.1331577004316
1.696288	3.99649101556916
1.697265	4.09759213090932
1.698242	4.12934172463905
1.699218	3.91293644137025
1.700195	3.96959922187883
1.701171	4.05787154438494
1.702148	3.88788560449044
1.703124	3.99004508123931
1.704101	3.70586543837743
1.705078	3.77210515399624
1.706054	3.71260886994604
1.707031	3.75575800350555
1.708007	3.79768026484063
1.708984	3.53089848937028
1.70996	3.55264831411414
1.710937	3.54238023768906
1.711913	3.54151329407444
1.71289	3.52808649933218
1.713867	3.4641564364397
1.714843	3.59616728646625
1.71582	3.3133695976996
1.716796	3.52903951865731
1.717773	3.39172752285743
1.718749	3.28707399471396
1.719726	3.24155417928344
1.720703	3.07841175763087
1.721679	2.92779333484042
1.722656	2.78247937132214
1.723632	2.7425237585883
1.724609	2.64228416743651
1.725585	2.65443002022374
1.726562	2.50390383253431
1.727538	2.41097787334066
1.728515	2.31876845370296
1.729492	2.33970750147867
1.730468	2.34230407074231
1.731445	2.34375943191788
1.732421	2.50400056132022
1.733398	2.32095931487289
1.734374	2.35517397835065
1.735351	2.30148703991572
1.736327	2.29250508457844
1.737304	2.40101977027603
1.738281	2.2120152318646
1.739257	2.15047240719733
1.740234	2.05675668879379
1.74121	2.06967385372986
1.742187	1.80821027246032
1.743163	1.69613829160651
1.74414	1.62888767308719
1.745117	1.51651532832654
1.746093	1.3834837846674
1.74707	1.3020339177476
1.748046	1.26413120459642
1.749023	1.1790057233818
1.749999	1.12475460856335
1.750976	1.06673498225811
1.751952	1.08806580611798
1.752929	1.00356985605761
1.753906	1.0806136398387
1.754882	1.01550056189165
1.755859	0.914093372978477
1.756835	0.781767034720204
1.757812	0.843999215190298
1.758788	0.7665705544717
1.759765	0.729067506501867
1.760742	0.620668299093888
1.761718	0.506527441962161
1.762695	0.532677931504285
1.763671	0.457264049413957
1.764648	0.359613214234474
1.765624	0.276456999854534
1.766601	0.25248824458238
1.767577	0.198742298112455
1.768554	0.119480661874111
1.769531	0.121666608731864
1.770507	0.0604694101584669
1.771484	0.0518455418990775
1.77246	0.156763180077211
1.773437	0.138039217842635
1.774413	0.174090342824897
1.77539	0.201238087515386
1.776367	0.181005283895774
1.777343	0.191677379257047
1.77832	0.203472736857644
1.779296	0.218621682043599
1.780273	0.247046416533036
1.781249	0.388333426256448
1.782226	0.359676116186327
1.783202	0.430883874278836
1.784179	0.536599245863102
1.785156	0.486535887695091
1.786132	0.562058063230482
1.787109	0.611675797175146
1.788085	0.59055794006276
1.789062	0.711170508857897
1.790038	0.668547902458223
1.791015	0.659017537087844
1.791992	0.673348684559389
1.792968	0.694962384946934
1.793945	0.705505842459976
1.794921	0.722290704111648
1.795898	0.761546750973868
1.796874	0.815265008498868
1.797851	0.908059978809693
1.798827	0.934179525504354
1.799804	0.975839335468295
1.800781	0.995122553020727
1.801757	1.0603816694159
1.802734	0.992759155100395
1.80371	1.00330093419692
1.804687	1.07096680638141
1.805663	1.18768554080373
1.80664	1.08519087302675
1.807617	1.24604521405168
1.808593	1.31674860382679
1.80957	1.2565011631149
1.810546	1.24464224532041
1.811523	1.22615492550684
1.812499	1.27447722848833
1.813476	1.30222458475879
1.814452	1.30656459269873
1.815429	1.28833686822584
1.816406	1.32361648944553
1.817382	1.35664426299632
1.818359	1.34408358009442
1.819335	1.41738306222055
1.820312	1.43172968066444
1.821288	1.43308316128605
1.822265	1.47212575789392
1.823242	1.50845174876939
1.824218	1.59560808527464
1.825195	1.57930506520431
1.826171	1.6066679825261
1.827148	1.5949950065066
1.828124	1.57186917659589
1.829101	1.50228702626698
1.830077	1.50632914162584
1.831054	1.58926372255834
1.832031	1.46575515170278
1.833007	1.4835087016382
1.833984	1.48263625066068
1.83496	1.43023225421051
1.835937	1.38787296099845
1.836913	1.38791258399102
1.83789	1.41562968335941
1.838867	1.43813315520643
1.839843	1.42974167969717
1.84082	1.56056840422047
1.841796	1.45017792679045
1.842773	1.41133819639162
1.843749	1.41918991757412
1.844726	1.41822862701057
1.845702	1.40808002290536
1.846679	1.40964763398138
1.847656	1.32888767741155
1.848632	1.36028915708745
1.849609	1.24443320980288
1.850585	1.2607365975453
1.851562	1.23470788444258
1.852538	1.20899016984116
1.853515	1.23532621279764
1.854491	1.18398654886392
1.855468	1.20458085131785
1.856445	1.15488573964522
1.857421	1.2772313110347
1.858398	1.22218964498334
1.859374	1.28291898531125
1.860351	1.16449923867543
1.861327	1.16195957994087
1.862304	1.13724220525466
1.863281	1.08308009999307
1.864257	0.997080057963111
1.865234	1.00830920199665
1.86621	0.946043742046619
1.867187	0.941908106838147
1.868163	0.932954335464764
1.86914	0.914615415476478
1.870116	0.87694185092799
1.871093	0.905403394126132
1.87207	0.941870724144057
1.873046	0.837671516805961
1.874023	0.852102379383745
1.874999	0.879849076676426
1.875976	0.823405067350063
1.876952	0.793102128250007
1.877929	0.880029726418886
1.878906	0.837478268859825
1.879882	0.821803875249788
1.880859	0.747281193448156
1.881835	0.692646027235593
1.882812	0.712714554424259
1.883788	0.694617664890557
1.884765	0.651602416491322
1.885741	0.631096710320986
1.886718	0.608046062436268
1.887695	0.549743713187127
1.888671	0.609652878946864
1.889648	0.610261685783304
1.890624	0.572166897085745
1.891601	0.565107565657911
1.892577	0.541372765939488
1.893554	0.55787176053119
1.894531	0.496691981018226
1.895507	0.510915096297389
1.896484	0.515180925029531
1.89746	0.367332629544222
1.898437	0.370658222651501
1.899413	0.336899290637929
1.90039	0.282072749238272
1.901366	0.307877613545527
1.902343	0.319100634070006
1.90332	0.290829771707317
1.904296	0.266409860178741
1.905273	0.230054743303033
1.906249	0.262390125324106
1.907226	0.230780788057953
1.908202	0.266878138262878
1.909179	0.226396902453161
1.910156	0.217152776104186
1.911132	0.207967101943778
1.912109	0.231346035297863
1.913085	0.138591081653068
1.914062	0.215922013889309
1.915038	0.144742641212575
1.916015	0.138857946227044
1.916991	0.0855829816704727
1.917968	0.15560472553988
1.918945	0.117555844866004
1.919921	0.121235143608571
1.920898	0.135967496228722
1.921874	0.12825922492091
1.922851	0.170754502720865
1.923827	0.103244409775615
1.924804	0.126233234541459
1.925781	0.104131028168547
1.926757	0.131931246111943
1.927734	0.0927974145653558
1.92871	0.074422399630892
1.929687	0.0812128294936914
1.930663	0.116166895361735
1.93164	0.0694807523679767
1.932616	0.0936736133914375
1.933593	0.0843677918012141
1.93457	0.0828771897515345
1.935546	0.122075114007053
1.936523	0.0895497319325658
1.937499	0.139244396714159
1.938476	0.153469687706079
1.939452	0.147056057671291
1.940429	0.131405627153341
1.941406	0.166408481038017
1.942382	0.0440867172032904
1.943359	0.130847060193106
1.944335	0.122252361451237
1.945312	0.134833703877311
1.946288	0.140163493050407
1.947265	0.17712791994138
1.948241	0.159289280243725
1.949218	0.167117757053111
1.950195	0.129173015395228
1.951171	0.162560902361576
1.952148	0.207355580406935
1.953124	0.19453419950498
1.954101	0.170885120936331
1.955077	0.12756490910688
1.956054	0.224811396966012
1.957031	0.17739971326474
1.958007	0.136374083323145
1.958984	0.129363916862569
1.95996	0.101388101546657
1.960937	0.154068438937091
1.961913	0.169996352468582
1.96289	0.0827956877030996
1.963866	0.129244643164845
1.964843	0.1300822070838
1.96582	0.144055750510188
1.966796	0.133101111842482
1.967773	0.16338300036114
1.968749	0.130318508852318
1.969726	0.127815483366459
1.970702	0.163313494614813
1.971679	0.153886785329697
1.972655	0.151216059154178
1.973632	0.138270690659769
1.974609	0.124876503759305
1.975585	0.150242871234131
1.976562	0.131241868736505
1.977538	0.106127082244847
1.978515	0.0905216507199154
1.979491	0.117759619120132
1.980468	0.0960694513695691
1.981445	0.0874601822816675
1.982421	0.148347201674754
1.983398	0.0992742766706608
1.984374	0.101930653096553
1.985351	0.101217490187262
1.986327	0.114010076658034
1.987304	0.137456857548885
1.98828	0.115231547899985
1.989257	0.149598199616506
1.990234	0.103888701181285
1.99121	0.104891659362305
1.992187	0.0878017078542838
1.993163	0.101973291842779
1.99414	0.112573237645377
1.995116	0.119333269040963
1.996093	0.0671240845331033
1.99707	0.0936654708301122
1.998046	0.0701830877724741
1.999023	0.098618486351136
1.999999	0.0714637211299922
2.000976	0.0842414707437287
2.001952	0.0656661888235986
2.002929	0.0339976203838215
2.003905	0.0845304731642288
2.004882	0.0549777201543798
2.005859	0.0877354022285696
2.006835	0.109400426611893
2.007812	0.0853609912659934
2.008788	0.0538753775449416
2.009765	0.0601459626241471
2.010741	0.0792862839666137
2.011718	0.0965381962939281
2.012695	0.0993158999209341
2.013671	0.087885732399534
2.014648	0.0340967662250015
2.015624	0.0618836698259387
2.016601	0.0365226543842599
2.017577	0.0818251810127833
2.018554	0.0371505331226121
2.01953	0.0515048457554433
2.020507	0.0739865100139438
2.021484	0.0549435801662333
2.02246	0.0467762875633303
2.023437	0.0791429846250671
2.024413	0.0425083015696617
2.02539	0.0774661004959382
2.026366	0.0744941837066869
2.027343	0.114374665667642
2.02832	0.0329627629481086
2.029296	0.0199056581289055
2.030273	0.0161565538402481
2.031249	0.0384915947101332
2.032226	0.0616173104967111
2.033202	0.0245344113353816
2.034179	0.0721591042095486
2.035155	0.0590952800325254
2.036132	0.0303543701673499
2.037109	0.082787930769977
2.038085	0.0641156949084715
2.039062	0.0229612455563195
2.040038	0.0398391959983042
2.041015	0.0339246802016674
2.041991	0.0108809174934316
2.042968	0.0764266668712564
2.043945	0.0158765032405668
2.044921	0.0193740904017969
2.045898	0.0231105629204103
2.046874	0.0788355561450093
2.047851	0.0172922225781766
2.048827	0.0279090848956267
2.049804	0.103680089220028
2.05078	0.0726694781319895
2.051757	0.0163317553954719
2.052734	0.0387836978070186
2.05371	0.0258101569033782
2.054687	0.047417369826321
2.055663	0.0554546002174112
2.05664	0.0383824696674537
2.057616	0.0754383105625212
2.058593	0.0237573603888984
2.05957	0.0373630011499746
2.060546	0.0232600234453767
2.061523	0.0836060185776419
2.062499	0.022686845874668
2.063476	0.0240850992627766
2.064452	0.0552827849923663
2.065429	0.0775838803113946
2.066405	0.0183264026362614
2.067382	0.0519517423978147
2.068359	0.0839491974214245
2.069335	0.0405913631314076
2.070312	0.0569305031845969
2.071288	0.0202568975264437
2.072265	0.029286124024063
2.073241	0.06256172206853
2.074218	0.0503004659022658
2.075195	0.0668821948091837
2.076171	0.033810495565984
2.077148	0.0887410769898749
2.078124	0.018326565522544
2.079101	0.0329924956576249
2.080077	0.00690534621641783
2.081054	0.0548214592399044
2.08203	0.0319557178631769
2.083007	0.0463439335514132
2.083984	0.10071880486196
2.08496	0.0512521876472849
2.085937	0.050654594398694
2.086913	0.018724507248972
2.08789	0.0184233846068475
2.088866	0.0502619650268491
2.089843	0.0624779496481873
2.090819	0.126164723786893
2.091796	0.0551228067763244
2.092773	0.0478129603325218
2.093749	0.0570274227223658
2.094726	0.0388750548998879
2.095702	0.0940246026157372
2.096679	0.0855904998568252
2.097655	0.040004799398728
2.098632	0.0292781090361604
2.099609	0.0394417297428827
2.100585	0.0237393697405627
2.101562	0.0783990052521816
2.102538	0.0830104914226298
2.103515	0.0412977522928028
2.104491	0.0609188112280837
2.105468	0.041920440510918
2.106444	0.0448761456422641
2.107421	0.0684079339829329
2.108398	0.0425499938923909
2.109374	0.0754728474782832
2.110351	0.0223006167891471
2.111327	0.0424942299833335
2.112304	0.0691437430952367
2.11328	0.100017437958045
2.114257	0.0652841561601289
2.115234	0.0769045037383897
2.11621	0.0720059384762292
2.117187	0.0531755085404233
2.118163	0.0795785735640168
2.11914	0.0679664656893214
2.120116	0.109351115820093
2.121093	0.0938057990717258
2.122069	0.0501290648827311
2.123046	0.109080829369165
2.124023	0.0511975814683037
2.124999	0.0714906404995416
2.125976	0.0924172825528927
2.126952	0.0998709369718699
2.127929	0.0967600257697785
2.128905	0.0540282241678699
2.129882	0.105181688428529
2.130859	0.152689231167972
2.131835	0.123495316182437
2.132812	0.142800032342901
2.133788	0.0525477280118151
2.134765	0.0708637398231063
2.135741	0.0795720878808455
2.136718	0.046295431895349
2.137694	0.0745718757998329
2.138671	0.113810956667773
2.139648	0.0982590166698655
2.140624	0.13289628618781
2.141601	0.132911024810399
2.142577	0.134535822104069
2.143554	0.134460407914093
2.14453	0.149180033352048
2.145507	0.211613707859132
2.146484	0.0813279074501668
2.14746	0.182037645896302
2.148437	0.124128180436129
2.149413	0.120278483338833
2.15039	0.123289259396504
2.151366	0.133717951754318
2.152343	0.0694110728799988
2.153319	0.144053383232795
2.154296	0.144393333702311
2.155273	0.150575885623464
2.156249	0.0926108973103975
2.157226	0.114471478820615
2.158202	0.157947271198571
2.159179	0.146942196592436
2.160155	0.12779852162682
2.161132	0.167341162744646
2.162109	0.0749250842658732
2.163085	0.104151433013705
2.164062	0.0754411314283793
2.165038	0.146364597421852
2.166015	0.103402405702925
2.166991	0.142635682854804
2.167968	0.129401028403722
2.168944	0.127133669628877
2.169921	0.100882573665985
2.170898	0.155248513376119
2.171874	0.104549786330885
2.172851	0.0758861011226232
2.173827	0.116199190811799
2.174804	0.0984929366846516
2.17578	0.106521375618563
2.176757	0.148285838599856
2.177734	0.124450895411434
2.17871	0.0944845499897459
2.179687	0.131156500603992
2.180663	0.166323534472329
2.18164	0.0964072436989477
2.182616	0.119431299137496
2.183593	0.0587250027768292
2.184569	0.111432867300649
2.185546	0.0963976608139597
2.186523	0.0993998709993217
2.187499	0.135841523619023
2.188476	0.111178069353258
2.189452	0.0895699969778636
2.190429	0.120410078102499
2.191405	0.186392095854117
2.192382	0.0526646263009565
2.193359	0.0887642900538105
2.194335	0.152835974033838
2.195312	0.138126604340072
2.196288	0.105831040371823
2.197265	0.0937016489944729
2.198241	0.085464330447272
2.199218	0.074045923701843
2.200194	0.199231818490124
2.201171	0.128539311459115
2.202148	0.178838361456288
2.203124	0.0863891408740265
2.204101	0.158846138471261
2.205077	0.0870484751508962
2.206054	0.114146664703297
2.20703	0.121523556530436
2.208007	0.0606075142587231
2.208983	0.107102386963993
2.20996	0.123049588697084
2.210937	0.121230029048178
2.211913	0.0366951864568883
2.21289	0.084094278643733
2.213866	0.0424985317304739
2.214843	0.136348219790397
2.215819	0.161845345891499
2.216796	0.0836984501993914
2.217773	0.0971589329625995
2.218749	0.0756168118203309
2.219726	0.08292519377924
2.220702	0.0877712483942783
2.221679	0.0216670139721975
2.222655	0.129106034983191
2.223632	0.132400078748294
2.224608	0.126135658750805
2.225585	0.0461691586506241
2.226562	0.0344746739868887
2.227538	0.0809678407583875
2.228515	0.0591628882362871
2.229491	0.0835775908758239
2.230468	0.0776850783243076
2.231444	0.0376356874590473
2.232421	0.168751666705777
2.233398	0.137492832849557
2.234374	0.0484712234404837
2.235351	0.13285812085096
2.236327	0.116892519360038
2.237304	0.0787729834542592
2.23828	0.0626226314953515
2.239257	0.0740200428157915
2.240233	0.0570142616129211
2.24121	0.0807463263189633
2.242187	0.0603230502829115
2.243163	0.0607262984820588
2.24414	0.0518585545556083
2.245116	0.070984781228538
2.246093	0.093776580380586
2.247069	0.0607308470267705
2.248046	0.0555263460629934
2.249023	0.0730840231644763
2.249999	0.0506132328944287
2.250976	0.048184860888417
2.251952	0.0819916089359815
2.252929	0.0921429639668977
2.253905	0.0166869482359148
2.254882	0.0261287239738185
2.255858	0.0667491838571686
2.256835	0.0628887153031512
2.257812	0.0514126217900984
2.258788	0.0893223808773668
2.259765	0.0473845275973708
2.260741	0.0147363843611993
2.261718	0.0308409118798537
2.262694	0.0681796134904533
2.263671	0.0524580123399858
2.264648	0.0519623796431736
2.265624	0.0303146797048147
2.266601	0.0398450767033344
2.267577	0.0402506980085398
2.268554	0.0133092628550196
2.26953	0.0274372495406683
2.270507	0.0515757891625635
2.271483	0.0796086828085693
2.27246	0.108446738280668
2.273437	0.0569863866290117
2.274413	0.0237697635592321
2.27539	0.0693987189502359
2.276366	0.0729200486014573
2.277343	0.042735192245634
2.278319	0.101037373664031
2.279296	0.0160439683257684
2.280273	0.0617269791714741
2.281249	0.043490092650122
2.282226	0.0250691862315892
2.283202	0.0204761326970622
2.284179	0.0715854748749249
2.285155	0.0509319386752959
2.286132	0.00468028613808964
2.287108	0.0431955785820366
2.288085	0.0268401039695286
2.289062	0.0707668732213852
2.290038	0.0417311784671042
2.291015	0.0499248971096619
2.291991	0.0642598736421167
2.292968	0.036769369521372
2.293944	0.00743771127438609
2.294921	0.0593211351913178
2.295898	0.0520703468882722
2.296874	0.0127865905020699
2.297851	0.0503882312460618
2.298827	0.0184576220178739
2.299804	0.0836432154483913
2.30078	0.0220758085336705
2.301757	0.0107946830184914
2.302733	0.119406889461274
2.30371	0.0552047966871476
2.304687	0.0208636810758145
2.305663	0.0354790109786688
2.30664	0.0232272238273475
2.307616	0.0555991189876288
2.308593	0.0171354400228568
2.309569	0.0627034368012713
2.310546	0.049070073358268
2.311523	0.0368622416885638
2.312499	0.0236914895746405
2.313476	0.0209241512628332
2.314452	0.016593418711013
2.315429	0.011611811284006
2.316405	0.00960007297388369
2.317382	0.0116366524921989
2.318358	0.0527601554500828
2.319335	0.0175552427560829
2.320312	0.0798575385637658
2.321288	0.0589910079921185
2.322265	0.0293464258223887
2.323241	0.0658410152716413
2.324218	0.0314721952977617
2.325194	0.0503807289984067
2.326171	0.0215634114632805
2.327148	0.0356432735240648
2.328124	0.0321030583880103
2.329101	0.0207755451661852
2.330077	0.0551354568856856
2.331054	0.0352336658627792
2.33203	0.0680160713803826
2.333007	0.0610709143885791
2.333983	0.121092132279375
2.33496	0.0168093243833933
2.335937	0.0382340035055198
2.336913	0.0218251303087542
2.33789	0.0373495131645394
2.338866	0.0508430602704328
2.339843	0.016391390027158
2.340819	0.0569694278595362
2.341796	0.0274501917736949
2.342772	0.0525104400629227
2.343749	0.0413703711759866
2.344726	0.0393628274056844
2.345702	0.0255239090550899
2.346679	0.0629119246428728
2.347655	0.0685923036537157
2.348632	0.0662865186397212
2.349608	0.0030453939402551
2.350585	0.0262240694906511
2.351562	0.0222799736914724
2.352538	0.015460956373741
2.353515	0.0219904361944865
2.354491	0.0491190760129912
2.355468	0.0284169565639581
2.356444	0.0365166317647921
2.357421	0.0445253862700247
2.358397	0.028813819989977
2.359374	0.0606434503203248
2.360351	0.0309543709416586
2.361327	0.0501078495555337
2.362304	0.0157241749738579
2.36328	0.0077063537042327
2.364257	0.0239724913011498
2.365233	0.0494266569279089
2.36621	0.0303927774887916
2.367187	0.0188640746249601
2.368163	0.0216274510155427
2.36914	0.0293675738376718
2.370116	0.0408456406752924
2.371093	0.0619310713005871
2.372069	0.056942006363264
2.373046	0.0306457344853211
2.374022	0.0831005598293982
2.374999	0.03879488663471
2.375976	0.0128812479060627
2.376952	0.0346025787626818
2.377929	0.0609973578373572
2.378905	0.0797467105203776
2.379882	0.0689693789502653
2.380858	0.0186909882847303
2.381835	0.00736760211832344
2.382812	0.0687739710313699
2.383788	0.011078719900585
2.384765	0.0664952702360777
2.385741	0.0260010342172589
2.386718	0.021771782141692
2.387694	0.0118157180802152
2.388671	0.0947244813328661
2.389647	0.0506432246165516
2.390624	0.0557885499191313
2.391601	0.0431879908307865
2.392577	0.011571803440398
2.393554	0.0386301964786187
2.39453	0.0436789839671491
2.395507	0.0888688466986587
2.396483	0.0540103413596045
2.39746	0.0299361286633208
2.398437	0.0377386235398378
2.399413	0.0113350825677496
2.40039	0.0466949930035609
2.401366	0.0457004639286047
2.402343	0.0852979334290963
2.403319	0.0143233994789198
2.404296	0.0437259786773332
2.405272	0.0492953666429449
2.406249	0.0451027997069472
2.407226	0.0455498817343316
2.408202	0.0419833675476301
2.409179	0.0562304911580079
2.410155	0.00536672433361674
2.411132	0.0788733292141475
2.412108	0.0247934616148089
2.413085	0.0419090750013228
2.414062	0.0695029620019011
2.415038	0.0393926165839764
2.416015	0.0119303808336809
2.416991	0.00780346287909496
2.417968	0.0490596207636402
2.418944	0.0645775478295979
2.419921	0.0380104147270521
2.420897	0.0159194550881016
2.421874	0.0303752341910834
2.422851	0.0136441875755585
2.423827	0.0182777490928868
2.424804	0.0383858899597717
2.42578	0.0194465997377431
2.426757	0.0441796433688865
2.427733	0.0197672076932605
2.42871	0.0143532435752003
2.429687	0.0314129519162033
2.430663	0.0399171242639071
2.43164	0.00907083092304069
2.432616	0.0374141564772256
2.433593	0.0706753276651988
2.434569	0.0917317710912904
2.435546	0.0504780879442259
2.436522	0.0378403646528571
2.437499	0.0481240610195877
2.438476	0.00942021992884163
2.439452	0.0149735556729823
2.440429	0.0504368370116892
2.441405	0.0597664375246718
2.442382	0.0354012163274117
2.443358	0.0256376090701317
2.444335	0.0773525609949625
2.445312	0.0507561568789701
2.446288	0.00760973342108572
2.447265	0.0283080739778291
2.448241	0.0135803899082023
2.449218	0.0282154496929254
2.450194	0.0351335946793975
2.451171	0.0093296723679714
2.452147	0.0203535238432366
2.453124	0.0480763873268375
[truncated: 48 more rows]
