# Supplementary material for: Nanoscale magnonic Fabry-Pérot resonator for low-loss spin-wave manipulation
Source: Nat Commun. 2021 Apr 16;12:2293. doi: 10.1038/s41467-021-22520-6 (PMC8052321; doi:10.1038/s41467-021-22520-6)
Supplement: Supplementary file 4 — Source Data [file 41467_2021_22520_MOESM4_ESM.zip › Source data/FigS2/FigS2d_lower panel_YIG-CoFeB.txt]

0.5309766	0.102384715762951
0.5319531	0.0705602840615633
0.5329297	0.0847641036183437
0.5339062	0.266317735350938
0.5348828	0.207335520162344
0.5358594	0.103908016297133
0.5368359	0.16695820300365
0.5378125	0.0479049236892838
0.5387891	0.114520516103536
0.5397656	0.103580542654532
0.5407422	0.226519061488305
0.5417187	0.131480976083875
0.5426953	0.145163196858213
0.5436719	0.0990126863591192
0.5446484	0.115092204111432
0.545625	0.0520780062861968
0.5466016	0.147856243075853
0.5475781	0.1369303887568
0.5485547	0.0622838652753191
0.5495312	0.205059280511507
0.5505078	0.143485036738424
0.5514844	0.0831137494310952
0.5524609	0.121103119029363
0.5534375	0.206210705743775
0.5544141	0.152346770831264
0.5553906	0.25272371755785
0.5563672	0.145067786362208
0.5573437	0.328929706033082
0.5583203	0.0827125204894858
0.5592969	0.122334500843069
0.5602734	0.0513448208837754
0.56125	0.135215558512203
0.5622265	0.0904062594594893
0.5632031	0.132400349559909
0.5641797	0.0766546810207524
0.5651562	0.0331064188633954
0.5661328	0.123601314582377
0.5671094	0.0547539079074106
0.5680859	0.145547706087185
0.5690625	0.0245897768451139
0.570039	0.0455933256640794
0.5710156	0.286055978204138
0.5719922	0.249520154866435
0.5729687	0.0686316642366809
0.5739453	0.253554740941932
0.5749219	0.0831437303902302
0.5758984	0.0918027999930051
0.576875	0.197034441413064
0.5778515	0.108824087462496
0.5788281	0.0934144391588292
0.5798047	0.213752372439144
0.5807812	0.17235636404587
0.5817578	0.106806289313194
0.5827343	0.030652562899693
0.5837109	0.229662566158942
0.5846875	0.0249301254540064
0.585664	0.0199450553677508
0.5866406	0.0122761366971393
0.5876172	0.0808119689868289
0.5885937	0.0767406657376492
0.5895703	0.0900702345359809
0.5905468	0.02099279086141
0.5915234	0.0191601175809858
0.5925	0.24301843603912
0.5934765	0.0557949504494663
0.5944531	0.0427569008629578
0.5954297	0.174102103266378
0.5964062	0.0858600738318457
0.5973828	0.152717799125065
0.5983593	0.162525959532526
0.5993359	0.0444694550932716
0.6003125	0.161834646921827
0.601289	0.113907577609986
0.6022656	0.0951081505341367
0.6032422	0.106028800395331
0.6042187	0.0734464432494345
0.6051953	0.0646980492998359
0.6061718	0.0487204009351504
0.6071484	0.120626901391234
0.608125	0.100738673378139
0.6091015	0.00627383929970389
0.6100781	0.0537435573730545
0.6110546	0.139292521956731
0.6120312	0.155794566662288
0.6130078	0.127534484414563
0.6139843	0.0963627348531899
0.6149609	0.0502318913195691
0.6159375	0.222888649175906
0.616914	0.113526749729725
0.6178906	0.205923650138225
0.6188671	0.233510810012461
0.6198437	0.135325893008517
0.6208203	0.135192645091523
0.6217968	0.180657012408865
0.6227734	0.0918798813211168
0.62375	0.0417763577298278
0.6247265	0.138861651785378
0.6257031	0.131988342723006
0.6266796	0.149851780879768
0.6276562	0.0397636298135319
0.6286328	0.137146274516198
0.6296093	0.0897314841187072
0.6305859	0.205129160650772
0.6315624	0.0823350965868122
0.632539	0.130731861768319
0.6335156	0.176764338723155
0.6344921	0.145209907330486
0.6354687	0.0763355648904002
0.6364453	0.217975647708669
0.6374218	0.0522360999546414
0.6383984	0.0631657323451197
0.6393749	0.0960262912092766
0.6403515	0.117661474542849
0.6413281	0.11007023354014
0.6423046	0.0874837428211008
0.6432812	0.115973465716432
0.6442578	0.0642427831560573
0.6452343	0.121237016075581
0.6462109	0.0939154967955481
0.6471874	0.0760562151935534
0.648164	0.197887644434346
0.6491406	0.255106990075618
0.6501171	0.0386501315649054
0.6510937	0.133605408069003
0.6520703	0.117553116122478
0.6530468	0.045819461076272
0.6540234	0.100338008085308
0.6549999	0.0808218742447718
0.6559765	0.0821242323225417
0.6569531	0.0751911145126337
0.6579296	0.0708840681396038
0.6589062	0.0174748834020727
0.6598827	0.157833853935998
0.6608593	0.0700048879427608
0.6618359	0.122040732213346
0.6628124	0.296852112913449
0.663789	0.076592807771514
0.6647656	0.0743891675730546
0.6657421	0.12043307636328
0.6667187	0.0354024544720984
0.6676952	0.128279744563963
0.6686718	0.041369911236111
0.6696484	0.0995230727796791
0.6706249	0.0862017718875198
0.6716015	0.0570425190092531
0.6725781	0.0848035901105133
0.6735546	0.0235772867977023
0.6745312	0.161835111142793
0.6755077	0.124199860685349
0.6764843	0.106522014428857
0.6774609	0.0446448464660924
0.6784374	0.171389044328855
0.679414	0.112302872628277
0.6803905	0.0660482179727613
0.6813671	0.00949179834767522
0.6823437	0.157640314994353
0.6833202	0.0921077084841752
0.6842968	0.103437996411829
0.6852734	0.0415437254428211
0.6862499	0.0862004590285139
0.6872265	0.143991919864059
0.688203	0.0774077537371548
0.6891796	0.124106282201881
0.6901562	0.0821955319248559
0.6911327	0.0588971477359176
0.6921093	0.0761152610230675
0.6930859	0.0706584141928709
0.6940624	0.105062787439905
0.695039	0.0701231434043604
0.6960155	0.0894833252816216
0.6969921	0.0912959447062228
0.6979687	0.0267015497937704
0.6989452	0.0717571674957875
0.6999218	0.0903298616737926
0.7008984	0.210699291757353
0.7018749	0.0501659908486666
0.7028515	0.0852507514197107
0.703828	0.15975338366465
0.7048046	0.236569371894525
0.7057812	0.0560325531934116
0.7067577	0.116073618528588
0.7077343	0.101420626980457
0.7087108	0.0719489607165038
0.7096874	0.0462658358161981
0.710664	0.0733874811676932
0.7116405	0.0708183573657791
0.7126171	0.0454906678290526
0.7135937	0.123507980810988
0.7145702	0.0772607331551869
0.7155468	0.0606911081696858
0.7165233	0.102137783556082
0.7174999	0.0287342629008636
0.7184765	0.0908068249044404
0.719453	0.136168107485019
0.7204296	0.169547839574853
0.7214062	0.0511947251358469
0.7223827	0.0974225629712466
0.7233593	0.0826500101980006
0.7243358	0.0570627218711218
0.7253124	0.100591732188951
0.726289	0.0164709050850295
0.7272655	0.0597693156322233
0.7282421	0.108659086211955
0.7292186	0.0994529630520931
0.7301952	0.0669120254224224
0.7311718	0.064800718071519
0.7321483	0.113080396901718
0.7331249	0.14576025781298
0.7341015	0.0702126240104391
0.735078	0.0361717577411025
0.7360546	0.0737877259250952
0.7370311	0.0525500228446984
0.7380077	0.142514033791097
0.7389843	0.0731434295149633
0.7399608	0.0527329450442268
0.7409374	0.0628302900905009
0.741914	0.0881298187132199
0.7428905	0.0814622525302032
0.7438671	0.0675627410611084
0.7448436	0.0498468413679603
0.7458202	0.0360340708017385
0.7467968	0.044362275156954
0.7477733	0.184042559384112
0.7487499	0.132935247499988
0.7497265	0.0405695226442129
0.750703	0.0449419337165926
0.7516796	0.0456462274055557
0.7526561	0.0572549904874522
0.7536327	0.126589558855859
0.7546093	0.112557447647413
0.7555858	0.0766306437154445
0.7565624	0.13391993631477
0.7575389	0.0944819481676712
0.7585155	0.0323392347303952
0.7594921	0.0484430673217459
0.7604686	0.113859044519274
0.7614452	0.0359952665896295
0.7624218	0.0558410953519786
0.7633983	0.0494746883471458
0.7643749	0.114512534432611
0.7653514	0.0999694348571105
0.766328	0.0587732993669821
0.7673046	0.132321753451122
0.7682811	0.0364219065272855
0.7692577	0.0761196833826107
0.7702343	0.104300454250169
0.7712108	0.0895260706724656
0.7721874	0.0991055485240378
0.7731639	0.0326121178415461
0.7741405	0.0248906743662531
0.7751171	0.103411196174691
0.7760936	4.90062209185905E-4
0.7770702	0.028596841285962
0.7780467	0.0230919140847343
0.7790233	0.0427038467098984
0.7799999	0.0682835916168658
0.7809764	0.0643107494795054
0.781953	0.0466515942454858
0.7829296	0.0777537380946653
0.7839061	0.0187910550282042
0.7848827	0.0713025595672336
0.7858592	0.0972407451551303
0.7868358	0.0386596239903623
0.7878124	0.0170992900054291
0.7887889	0.0841436443580714
0.7897655	0.0137364657963103
0.7907421	0.0536700203365016
0.7917186	0.122582399352284
0.7926952	0.0705266344837537
0.7936717	0.0262038581178421
0.7946483	0.0654027907178623
0.7956249	0.0902379035321333
0.7966014	0.124333792432354
0.797578	0.0247299245389738
0.7985546	0.0909347056048025
0.7995311	0.0649393502133252
0.8005077	0.0960535580944699
0.8014842	0.138448588854153
0.8024608	0.0872546816194644
0.8034374	0.120387250146642
0.8044139	0.0434033250151878
0.8053905	0.0924301448512226
0.806367	0.112871538232116
0.8073436	0.0128575045939842
0.8083202	0.15891113490158
0.8092967	0.0726305172256291
0.8102733	0.11544566906399
0.8112499	0.0796857098259311
0.8122264	0.141916639258595
0.813203	0.0802575970619287
0.8141795	0.0883859200703489
0.8151561	0.0248380592632583
0.8161327	0.0416495880936991
0.8171092	0.0620236611853871
0.8180858	0.0612332028373014
0.8190624	0.181308280034752
0.8200389	0.0968987732111867
0.8210155	0.104001824360886
0.821992	0.0726858625080682
0.8229686	0.074923011831795
0.8239452	0.0322241124423739
0.8249217	0.126936444646384
0.8258983	0.0562120083925256
0.8268748	0.109816452278048
0.8278514	0.0809018100880969
0.828828	0.121728717514079
0.8298045	0.0580690622102587
0.8307811	0.0768814476606522
0.8317577	0.0438297747791761
0.8327342	0.0612796788008444
0.8337108	0.0505292957858118
0.8346873	0.0370955507348829
0.8356639	0.0438391090488128
0.8366405	0.0712279433729832
0.837617	0.0903213999028137
0.8385936	0.0550614191254185
0.8395702	0.063534576171725
0.8405467	0.139887758173844
0.8415233	0.0147271134517233
0.8424998	0.0904778894690659
0.8434764	0.0548320712907656
0.844453	0.0511506620482091
0.8454295	0.0412845435798205
0.8464061	0.134425850323725
0.8473827	0.0918665718900194
0.8483592	0.0674760260869688
0.8493358	0.0627030974893306
0.8503123	0.0918485230767267
0.8512889	0.0704095931726672
0.8522655	0.0637232004518676
0.853242	0.0275679069339876
0.8542186	0.0157998893239321
0.8551951	0.0599839843842138
0.8561717	0.0938297350151219
0.8571483	0.101131968381736
0.8581248	0.0477038698619608
0.8591014	0.00698291995200002
0.860078	0.074419721388859
0.8610545	0.0751524565013347
0.8620311	0.0490456475619896
0.8630076	0.02631277698045
0.8639842	0.073698700441425
0.8649608	0.017960311583662
0.8659373	0.0743610780279529
0.8669139	0.0522318406944768
0.8678905	0.0667653415337778
0.868867	0.0913427501354508
0.8698436	0.115180808216317
0.8708201	0.0717675030313985
0.8717967	0.0579000060396727
0.8727733	0.0350437254055273
0.8737498	0.0429737741792596
0.8747264	0.0800619991314831
0.8757029	0.0681037743302913
0.8766795	0.0454908029070459
0.8776561	0.0421839118583282
0.8786326	0.100325559955058
0.8796092	0.0210658563020567
0.8805858	0.112910174879993
0.8815623	0.064615621146732
0.8825389	0.0229153101891836
0.8835154	0.069055534593973
0.884492	0.0700157507191875
0.8854686	0.115439222321016
0.8864451	0.0592507353150364
0.8874217	0.114361954579121
0.8883983	0.0653365576274159
0.8893748	0.0600468872266273
0.8903514	0.0813404105596929
0.8913279	0.0438193545385826
0.8923045	0.102684212892787
0.8932811	0.055446071356914
0.8942576	0.0927081532883451
0.8952342	0.0600796712789717
0.8962108	0.0257668298514027
0.8971873	0.0750140374419339
0.8981639	0.0118598278077622
0.8991404	0.126227949893699
0.900117	0.0737563864283128
0.9010936	0.0129615685832635
0.9020701	0.0541314877604015
0.9030467	0.0192753377449119
0.9040232	0.0734061459779929
0.9049998	0.11152466623622
0.9059764	0.0252834135263833
0.9069529	0.0933677502222716
0.9079295	0.0651076675363033
0.9089061	0.0613822199275694
0.9098826	0.0976640620808207
0.9108592	0.0643168557303123
0.9118357	0.0299576820173144
0.9128123	0.037992410770036
0.9137889	0.0483755764296406
0.9147654	0.115817919097717
0.915742	0.0524866278107453
0.9167186	0.0781127904095738
0.9176951	0.0176387974217434
0.9186717	0.0400533227765413
0.9196482	0.0331025996792272
0.9206248	0.016518477437864
0.9216014	0.0249269509032226
0.9225779	0.0250565148506691
0.9235545	0.08142811632825
0.924531	0.0280403483804481
0.9255076	0.0314007373746621
0.9264842	0.0923531316602724
0.9274607	0.0602847968332722
0.9284373	0.0300124565732512
0.9294139	0.0425620297397128
0.9303904	0.0740756498153914
0.931367	0.0373114025943612
0.9323435	0.0590791618013196
0.9333201	0.0535988085378033
0.9342967	0.0665570224647776
0.9352732	0.0408666485939843
0.9362498	0.082416676146135
0.9372264	0.0620989082179257
0.9382029	0.11086388966912
0.9391795	0.0207273059529999
0.940156	0.0609633640913049
0.9411326	0.0431147979938505
0.9421092	0.0805679064465901
0.9430857	0.0544935502039564
0.9440623	0.0604284460632615
0.9450389	0.132592553936712
0.9460154	0.0585362540762509
0.946992	0.0530622297628252
0.9479685	0.0286759783344287
0.9489451	0.0305847153495157
0.9499217	0.039949308748708
0.9508982	0.0794738481422474
0.9518748	0.0208495039970979
0.9528513	0.0608828630235775
0.9538279	0.0160062742449641
0.9548045	0.0250476330927395
0.955781	0.033250217706367
0.9567576	0.0230900947447385
0.9577342	0.0400316033487556
0.9587107	0.106435438967299
0.9596873	0.0291705008310879
0.9606638	0.0843317926938097
0.9616404	0.0689028808041028
0.962617	0.0561318682229346
0.9635935	0.0597532846268688
0.9645701	0.0497898116703669
0.9655467	0.103277114615499
0.9665232	0.0245952221323151
0.9674998	0.0327895640121964
0.9684763	0.0475862700101671
0.9694529	0.0622632081808736
0.9704295	0.0997050230697637
0.971406	0.0578413237601233
0.9723826	0.011423169594981
0.9733591	0.068786152825028
0.9743357	0.0667934120224458
0.9753123	0.0917588569571118
0.9762888	0.0581021546352835
0.9772654	0.0272897129898026
0.978242	0.0540888089642395
0.9792185	0.0454776023883494
0.9801951	0.0628015771823176
0.9811716	0.0533673464289284
0.9821482	0.0361561115399134
0.9831248	0.0334372858984537
0.9841013	0.0542713970200381
0.9850779	0.0570082638522688
0.9860545	0.0450906481410005
0.987031	0.0787041611506183
0.9880076	0.0322685778542265
0.9889841	0.0443879273806718
0.9899607	0.0651036931511339
0.9909373	0.11909752469588
0.9919138	0.0367571642172203
0.9928904	0.0263169092645565
0.993867	0.0252466884344716
0.9948435	0.0851732143611183
0.9958201	0.0212583220565105
0.9967966	0.0561853098909608
0.9977732	0.0876607578162418
0.9987498	0.127844157114111
0.9997263	0.00866853463066723
1.0007029	0.0305353324684258
1.0016794	0.0363019324970393
1.002656	0.0505834732918421
1.0036326	0.0317892121572225
1.0046091	0.060388372733542
1.0055857	0.0845877677254371
1.0065623	0.0625029694321678
1.0075388	0.0364856905680515
1.0085154	0.0363912477440194
1.0094919	0.0289610475440651
1.0104685	0.0644747777542645
1.0114451	0.0561803827868955
1.0124216	0.0206782783296155
1.0133982	0.0672688786138888
1.0143748	0.0510455398298235
1.0153513	0.00682236329457894
1.0163279	0.0183457846174799
1.0173044	0.0778238835337925
1.018281	0.0357714088335056
1.0192576	0.0219362817932415
1.0202341	0.0242027557421154
1.0212107	0.0679821707232654
1.0221872	0.0345961106369849
1.0231638	0.0715844344645014
1.0241404	0.105517662388815
1.0251169	0.0456030464375968
1.0260935	0.065973018565193
1.0270701	0.112319464881776
1.0280466	0.023185860300873
1.0290232	0.0603947138054987
1.0299997	0.0138009457881867
1.030976	0.0468453436659592
1.031953	0.0570630998043972
1.032929	0.018884839044559
1.033906	0.019177086990399
1.034883	0.045697495985532
1.035859	0.0654570969749368
1.036836	0.033749732516263
1.037812	0.0191096923856854
1.038789	0.0494103455927703
1.039765	0.0852363310310979
1.040742	0.0971476483103945
1.041718	0.0662274091773973
1.042695	0.0602378835884139
1.043672	0.0590323786175426
1.044648	0.0357311761470078
1.045625	0.0604323156988064
1.046601	0.021941730519625
1.047578	0.0170394069327029
1.048554	0.0356511426018326
1.049531	0.0333527933441414
1.050508	0.0757388295031406
1.051484	0.0437670700554195
1.052461	0.0936854536678859
1.053437	0.0271922010920135
1.054414	0.00955008661612333
1.05539	0.077721848782646
1.056367	0.0720270943750315
1.057343	0.0202855860515733
1.05832	0.034224239816237
1.059297	0.0199763960449355
1.060273	0.0929581515372783
1.06125	0.060422688596888
1.062226	0.0615424371817277
1.063203	0.0562443845348422
1.064179	0.0752016521813147
1.065156	0.0534305498974136
1.066133	0.0473549504001651
1.067109	0.0398753459447125
1.068086	0.033477860992749
1.069062	0.0508992194584712
1.070039	0.0262691816202104
1.071015	0.0358925719562098
1.071992	0.00554620901078394
1.072968	0.0556942821315887
1.073945	0.0486449597803359
1.074922	0.0830920827939762
1.075898	0.031402047921072
1.076875	0.0697859357675578
1.077851	0.00806223413614868
1.078828	0.0428379594042947
1.079804	0.0571331485745963
1.080781	0.0430883109578108
1.081758	0.0515625018134041
1.082734	0.0468373477547192
1.083711	0.0364253809848535
1.084687	0.078571806095289
1.085664	0.0835335690263082
1.08664	0.00976771211581202
1.087617	0.0821181002948327
1.088593	0.0220586807138437
1.08957	0.0319876443625352
1.090547	0.045761864031582
1.091523	0.0625625048837305
1.0925	0.0621426741074827
1.093476	0.0518248205693845
1.094453	0.0743508522041382
1.095429	0.0492077808364045
1.096406	0.0235975429149583
1.097383	0.0631491823885923
1.098359	0.0567125014723562
1.099336	0.0810897240595194
1.100312	0.0833735859640984
1.101289	0.0449993745894404
1.102265	0.0332100881433049
1.103242	0.0410023142857242
1.104218	0.0337925694847018
1.105195	0.0263841237194435
1.106172	0.0393735915060666
1.107148	0.00993753219983377
1.108125	0.0533514725903325
1.109101	0.0103892313106965
1.110078	0.131831850254413
1.111054	0.0427813686609124
1.112031	0.0467128110237374
1.113008	0.0452633474019079
1.113984	0.0426977439310678
1.114961	0.0670624179107345
1.115937	0.0270588523927937
1.116914	0.100998933700369
1.11789	0.0582548915379644
1.118867	0.0313039880512643
1.119843	0.0300538739871002
1.12082	0.0370358191652198
1.121797	0.0224739895621496
1.122773	0.0698014420476855
1.12375	0.0380632723816766
1.124726	0.0394184640508125
1.125703	0.0760288477920177
1.126679	0.048149661271334
1.127656	0.0469050700517063
1.128633	0.0474337657823728
1.129609	0.0319880231184892
1.130586	0.0781254071276413
1.131562	0.115355162811987
1.132539	0.119962152553476
1.133515	0.0692918129992642
1.134492	0.151644891143268
1.135468	0.0191101637860407
1.136445	0.0341927478296115
1.137422	0.0259739053027649
1.138398	0.0501511138897802
1.139375	0.0654538407286914
1.140351	0.0198975408961635
1.141328	0.027393256516694
1.142304	0.0519417364530384
1.143281	0.0407369800152994
1.144257	0.0379777237466444
1.145234	0.0509637136617427
1.146211	0.0975012268812706
1.147187	0.0262732030759834
1.148164	0.0146523123839932
1.14914	0.090650297892184
1.150117	0.0135880788710924
1.151093	0.0149974136245504
1.15207	0.0981472348492353
1.153047	0.0265403166935137
1.154023	0.00865031845631246
1.155	0.061554490901433
1.155976	0.0433179631106819
1.156953	0.0867122350637654
1.157929	0.0872878974657736
1.158906	0.045861420097376
1.159882	0.0415636704440455
1.160859	0.0297110053590457
1.161836	0.0367131754036858
1.162812	0.0742910080409642
1.163789	0.0499037293670913
1.164765	0.080080544758493
1.165742	0.0609161305565496
1.166718	0.0118678113996617
1.167695	0.0693840105577049
1.168672	0.00871102434889513
1.169648	0.0645686521246108
1.170625	0.0950596192684849
1.171601	0.0549032456165936
1.172578	0.0333594759357548
1.173554	0.0551876735938815
1.174531	0.0306654074520693
1.175507	0.0490979442331927
1.176484	0.0167454367564957
1.177461	0.0715546319628751
1.178437	0.0732890947330536
1.179414	0.0637454572151522
1.18039	0.0554447983799454
1.181367	0.0645644029997777
1.182343	0.077439441464895
1.18332	0.0448325133661509
1.184297	0.0292899299772618
1.185273	0.0561391701224466
1.18625	0.00861314481997307
1.187226	0.0593091570933899
1.188203	0.0765030927125727
1.189179	0.0240336519549672
1.190156	0.0522292184586233
1.191132	0.0262170179344505
1.192109	0.0401632871540889
1.193086	0.0776051485925006
1.194062	0.0196431625161021
1.195039	0.0259008917744641
1.196015	0.0158917791773892
1.196992	0.0353713486432916
1.197968	0.0357936289629314
1.198945	0.0627407220213552
1.199922	0.0821297898685506
1.200898	0.00208993249584598
1.201875	0.0395426249766312
1.202851	0.022973270634729
1.203828	0.0220351709272001
1.204804	0.00972513751418935
1.205781	0.00789681401539241
1.206757	0.0597957668004768
1.207734	0.0262588397905353
1.208711	0.0372465018065106
1.209687	0.0208794315859083
1.210664	0.0379618046866153
1.21164	0.0277253431586861
1.212617	0.051556386574858
1.213593	0.0365776825291648
1.21457	0.0461821738236844
1.215547	0.0398612901474551
1.216523	0.0582680189204764
1.2175	0.0190426730609656
1.218476	0.0686929237979117
1.219453	0.0394966404680221
1.220429	0.0447247694519826
1.221406	0.0742364512830058
1.222382	0.00837942631558808
1.223359	0.0521439138021812
1.224336	0.0715150114851456
1.225312	0.00817665628063361
1.226289	0.0613875230276398
1.227265	0.0288774711153487
1.228242	0.0465868301394042
1.229218	0.0298362139830067
1.230195	0.0328491562025423
1.231172	0.0606496085283937
1.232148	0.0188254668534593
1.233125	0.00855052871450485
1.234101	0.0328375035162983
1.235078	0.0672651274342136
1.236054	0.0519747802827836
1.237031	0.0406372721266204
1.238007	0.0249548952487082
1.238984	0.0241374707289627
1.239961	0.0287547196055534
1.240937	0.0357245205681385
1.241914	0.0142439102654082
1.24289	0.0283855811626343
1.243867	0.0235385051901948
1.244843	0.0363722965049225
1.24582	0.0721218477377972
1.246797	0.00369177611244412
1.247773	0.024036964821385
1.24875	0.070276800048171
1.249726	0.0230682955462275
1.250703	0.043983886682816
1.251679	0.0457712750366264
1.252656	0.026910726276838
1.253632	0.0197928204517434
1.254609	0.0307499705350916
1.255586	0.0609988330125372
1.256562	0.0164540138393081
1.257539	0.0550449055843899
1.258515	0.0583763752553145
1.259492	0.0527590174765878
1.260468	0.0371209097991698
1.261445	0.0615071461838395
1.262422	0.0869531431076991
1.263398	0.0104455465148762
1.264375	0.0394786997552972
1.265351	0.0398082213625065
1.266328	0.0469924520349226
1.267304	0.0332829576866299
1.268281	0.0599191066965622
1.269257	0.0438536747419928
1.270234	0.0314617488254489
1.271211	0.0334828194479013
1.272187	0.015201383239011
1.273164	0.0523998654275848
1.27414	0.0225470554813027
1.275117	0.0425019257201977
1.276093	0.0531890970875808
1.27707	0.0323812496660636
1.278046	0.0397109463435285
1.279023	0.0651341513239944
1.28	0.0334217928315239
1.280976	0.133650839437312
1.281953	0.0455467076979401
1.282929	0.00943249035279788
1.283906	0.0466072607522175
1.284882	0.0586312151910195
1.285859	0.0407656269635707
1.286836	0.0499286606052476
1.287812	0.0437758703481736
1.288789	0.0273100616649181
1.289765	0.0524697177548689
1.290742	0.0288435356538584
1.291718	0.0132081564584647
1.292695	0.0352197693073933
1.293671	0.0244604842887074
1.294648	0.0324967266950273
1.295625	0.0232294397060282
1.296601	0.0377669152636643
1.297578	0.0330572696639771
1.298554	0.025945688487531
1.299531	0.00493830913066294
1.300507	0.0432062394100528
1.301484	0.0521061726660345
1.302461	0.0224809070516116
1.303437	0.0328559162237458
1.304414	0.0428446952509736
1.30539	0.070161822674188
1.306367	0.00995010817947152
1.307343	0.0527304789142077
1.30832	0.0256560015992847
1.309296	0.0772307628079932
1.310273	0.0323969328978868
1.31125	0.0403765911341447
1.312226	0.0458962667935302
1.313203	0.0135480681751763
1.314179	0.0811275754356464
1.315156	0.047758004752146
1.316132	0.0236746401491853
1.317109	0.0465359952600017
1.318086	0.0377675593207041
1.319062	0.0522522821311395
1.320039	0.0218151880608535
1.321015	0.0492295959267911
1.321992	0.0408144087466565
1.322968	0.0147999127877329
1.323945	0.0780112301839453
1.324921	0.0768997203387449
1.325898	0.0406730440790766
1.326875	0.0526698895127805
1.327851	0.0414550380574002
1.328828	0.0833478220136681
1.329804	0.0495635184780836
1.330781	0.0776333027890814
1.331757	0.105027407611843
1.332734	0.0497708515549706
1.333711	0.0909319756822659
1.334687	0.0295201750610086
1.335664	0.0527915710672168
1.33664	0.019136328942384
1.337617	0.0449719923600634
1.338593	0.0636587544239848
1.33957	0.0367994577095492
1.340546	0.0558258199822878
1.341523	0.047033719099663
1.3425	0.0552966125404595
1.343476	0.0361409309694507
1.344453	0.0602683964359431
1.345429	0.0145224175881776
1.346406	0.0275673427455386
1.347382	0.0882258129773968
1.348359	0.0888061096917464
1.349336	0.0635896905616382
1.350312	0.0406876282289347
1.351289	0.0698756893975995
1.352265	0.0154874425419403
1.353242	0.0342384914153471
1.354218	0.0627791802118927
1.355195	0.0803094676719613
1.356171	0.0680190926820617
1.357148	0.0281363419857397
1.358125	0.0932243654469951
1.359101	0.0701236916736719
1.360078	0.0160417582500388
1.361054	0.0478691240625531
1.362031	0.0286534024065066
1.363007	0.0426814863433374
1.363984	0.0550748019396548
1.364961	0.0968104749263864
1.365937	0.0117289663721065
1.366914	0.0272403629243518
1.36789	0.101177196538945
1.368867	0.121149613264179
1.369843	0.0989809035731807
1.37082	0.0341877871117389
1.371796	0.120181224069505
1.372773	0.0964764968103242
1.37375	0.0680136398260886
1.374726	0.0441235305899347
1.375703	0.0773459225839863
1.376679	0.0938023096106114
1.377656	0.0477091097072928
1.378632	0.0871410950430358
1.379609	0.0349010296386358
1.380586	0.0676522572098773
1.381562	0.0623878729658003
1.382539	0.0802007816409508
1.383515	0.0122330601288862
1.384492	0.0947984629030028
1.385468	0.104681777031444
1.386445	0.0903236830138657
1.387421	0.0747455764301146
1.388398	0.116348643095337
1.389375	0.091925221073249
1.390351	0.113724884789923
1.391328	0.121396131954169
1.392304	0.165990281711028
1.393281	0.13493503841736
1.394257	0.144326834117763
1.395234	0.108943094134698
1.39621	0.129157069745733
1.397187	0.151934389192077
1.398164	0.0736057958021004
1.39914	0.127354687272361
1.400117	0.141508765127479
1.401093	0.0507206556153408
1.40207	0.119704077080827
1.403046	0.110057056006682
1.404023	0.0693292239178869
1.405	0.0875327198307656
1.405976	0.103421616349247
1.406953	0.100082364476125
1.407929	0.0337765571309821
1.408906	0.148132743986795
1.409882	0.194217327433188
1.410859	0.370987103618381
1.411835	0.574853362918951
1.412812	0.831731964545821
1.413789	1.17596743688322
1.414765	1.66157541436854
1.415742	2.25107087938341
1.416718	2.81934263304569
1.417695	3.81839438851738
1.418671	5.06128146631584
1.419648	6.48763735967918
1.420625	7.39403451911154
1.421601	7.85959348202062
1.422578	8.41242758326067
1.423554	9.25933130633937
1.424531	9.70751504065175
1.425507	9.59468055110383
1.426484	9.27139850622208
1.42746	8.80572920803843
1.428437	9.53463819177576
1.429414	9.39659891665857
1.43039	9.74480595374387
1.431367	9.73338984027482
1.432343	9.04243466361693
1.43332	9.87710395995512
1.434296	9.1972691678744
1.435273	8.890051122807
1.43625	8.37762741304702
1.437226	8.33317490786135
1.438203	8.83804140950901
1.439179	8.66549141425234
1.440156	8.52816508691905
1.441132	8.23234421386788
1.442109	8.6180534930443
1.443085	8.26550868784765
1.444062	8.34882437622829
1.445039	8.33037474022868
1.446015	7.9527822444305
1.446992	8.12697457774817
1.447968	8.30355935057491
1.448945	7.92935129029822
1.449921	7.86556223467558
1.450898	7.96097996480792
1.451875	8.18021217973471
1.452851	7.74612600432274
1.453828	7.69560975853279
1.454804	8.06494237824177
1.455781	8.0122097703168
1.456757	8.47276362382948
1.457734	8.64030579409716
1.45871	8.30224430067106
1.459687	8.28040812454272
1.460664	9.11873213004555
1.46164	9.16811455421015
1.462617	9.44715613269988
1.463593	9.588774442567
1.46457	9.67595638662484
1.465546	9.57976331884969
1.466523	9.36455282581977
1.4675	9.44463280459373
1.468476	9.5154225866919
1.469453	9.07669248140291
1.470429	9.07926011998114
1.471406	8.85625461979843
1.472382	8.85325480679959
1.473359	8.35608598310214
1.474335	8.42388403810753
1.475312	8.28755427364865
1.476289	8.14255491513475
1.477265	8.45596065693142
1.478242	7.98659397196634
1.479218	8.18007463549527
1.480195	7.8177168986859
1.481171	7.77958894329643
1.482148	7.50727013578338
1.483125	7.92931075941314
1.484101	7.66162798370229
1.485078	7.86619382417355
1.486054	7.71151503658833
1.487031	7.36167523697949
1.488007	7.39205796281388
1.488984	7.34036338233033
1.48996	7.09048100391426
1.490937	7.1061848795576
1.491914	7.05150740740486
1.49289	6.95860331148744
1.493867	6.97832488888852
1.494843	6.83796651209846
1.49582	7.01429973445197
1.496796	7.19466726156937
1.497773	6.96461865658961
1.49875	7.33729060901455
1.499726	7.12845092557815
1.500703	7.9760053625938
1.501679	7.38453893007411
1.502656	7.28289208344824
1.503632	7.4315758313709
1.504609	7.49400785730296
1.505585	7.35244920601183
1.506562	7.63553695867278
1.507539	7.43454093303158
1.508515	7.17225976519179
1.509492	7.34875455828853
1.510468	7.24454126477453
1.511445	7.25458790824159
1.512421	7.0306262190785
1.513398	6.90218524353049
1.514374	6.84754764045793
1.515351	6.5377796401115
1.516328	6.25856078740872
1.517304	6.12685339905714
1.518281	6.07389388734319
1.519257	6.30889698909754
1.520234	5.87671570505882
1.52121	6.04663674027119
1.522187	5.98465035230338
1.523164	6.05474900249523
1.52414	6.01889043003484
1.525117	5.90996533122996
1.526093	5.91715179575867
1.52707	5.82866879066081
1.528046	6.02971965825344
1.529023	5.95800520292237
1.529999	6.22582870470888
1.530976	6.01939445389335
1.531953	6.04382980007156
1.532929	5.77381211565983
1.533906	6.02403363940151
1.534882	6.17419050438946
1.535859	5.99972154157049
1.536835	6.17538028621218
1.537812	6.07227187247418
1.538789	5.99702520698263
1.539765	6.01212609175265
1.540742	5.96298168796014
1.541718	6.31912664752124
1.542695	5.97328812967012
1.543671	6.03710754369553
1.544648	6.1103508152742
1.545624	6.19329257385843
1.546601	5.92897561203282
1.547578	5.8268273494914
1.548554	6.05834890178966
1.549531	5.77917820223836
1.550507	5.71485659502957
1.551484	5.67427632062037
1.55246	5.66147205937369
1.553437	5.68209625860034
1.554414	5.35022529005601
1.55539	5.45014084288377
1.556367	5.2858130827797
1.557343	5.25222758996923
1.55832	5.35816915379666
1.559296	5.3208017006937
1.560273	5.21608950963653
1.561249	5.18344962035564
1.562226	5.3991168676253
1.563203	5.46412243543618
1.564179	5.34637665362739
1.565156	5.35153891655488
1.566132	5.00007817705888
1.567109	5.50202927181099
1.568085	5.22687657054995
1.569062	5.26694807104465
1.570039	5.2345913141827
1.571015	5.45145400625898
1.571992	5.08211830611311
1.572968	5.1200416321823
1.573945	5.33277918346316
1.574921	5.19774393572019
1.575898	5.16246556728363
1.576874	5.25821150871557
1.577851	5.34345148040422
1.578828	5.36939442721216
1.579804	5.19373827464188
1.580781	5.23584127068975
1.581757	5.12849020702259
1.582734	5.11009773589997
1.58371	5.00741604834689
1.584687	4.87251254582531
1.585664	5.12266629829467
1.58664	4.99960313634681
1.587617	4.7287054707094
1.588593	4.90356870841686
1.58957	4.72302983682826
1.590546	4.86347376597232
1.591523	4.73500520772093
1.592499	4.63698606717689
1.593476	4.71761992744361
1.594453	4.76710327944025
1.595429	4.76621979916422
1.596406	4.98814117373566
1.597382	4.8826856519873
1.598359	4.79425233057471
1.599335	4.64393714653343
1.600312	4.74775089370641
1.601289	4.67031544372851
1.602265	4.62367671350454
1.603242	4.34822626202007
1.604218	4.31891379594476
1.605195	4.41858087888182
1.606171	4.44835543004221
1.607148	4.20273883363735
1.608124	4.44084126692871
1.609101	4.29315242219514
1.610078	4.27939227947544
1.611054	4.33459766509534
1.612031	4.43793617022555
1.613007	4.22870440111479
1.613984	4.15420814316568
1.61496	4.3917323538269
1.615937	4.16747359157872
1.616914	4.32126144429529
1.61789	4.47655161545256
1.618867	4.40169065579488
1.619843	4.24902223530602
1.62082	4.2328426521671
1.621796	4.35573111106643
1.622773	4.21984427413594
1.623749	3.95558169003372
1.624726	3.8244236109308
1.625703	3.84096492554579
1.626679	3.98379914146785
1.627656	3.92423271504545
1.628632	3.91108275759156
1.629609	3.8291795037607
1.630585	4.02126439565095
1.631562	4.10991549689017
1.632538	3.82014457491465
1.633515	4.08720362158628
1.634492	4.06192164321679
1.635468	3.99369768333083
1.636445	4.15065483019174
1.637421	4.07844718117465
1.638398	4.1023987256571
1.639374	4.10903334359372
1.640351	4.02894391798372
1.641328	4.06515876382928
1.642304	3.99261600830912
1.643281	3.70542370177676
1.644257	3.55387377206929
1.645234	3.31995778534683
1.64621	3.4883798277655
1.647187	3.45459664660353
1.648163	3.30180259203075
1.64914	3.22998977856216
1.650117	3.39137802850257
1.651093	3.38378983484086
1.65207	3.55630139773777
1.653046	3.75360642458343
1.654023	3.49580466351669
1.654999	3.71824787826121
1.655976	3.5760845952503
1.656953	3.61090740212762
1.657929	3.55332864342661
1.658906	3.58336979547032
1.659882	3.43613707450925
1.660859	3.25279571119061
1.661835	3.23353497134346
1.662812	3.07101278649911
1.663788	2.79451424869941
1.664765	2.78081245305918
1.665742	2.83818778492232
1.666718	2.8313524065259
1.667695	2.81849732726377
1.668671	2.84983343452648
1.669648	2.97678196029084
1.670624	2.94468219995094
1.671601	3.0859758910397
1.672578	3.29136340712979
1.673554	3.14817146336377
1.674531	3.3453846742868
1.675507	3.03810185798057
1.676484	3.16409064177056
1.67746	3.13103005044474
1.678437	3.08643653495305
1.679413	2.97964871604786
1.68039	2.78402118271059
1.681367	2.70166554759763
1.682343	2.53494298508586
1.68332	2.44708157890047
1.684296	2.42573760577719
1.685273	2.4318573996496
1.686249	2.59825182499695
1.687226	2.55680027252893
1.688203	2.67793879691919
1.689179	2.64604717236335
1.690156	2.76273696031026
1.691132	2.80898425229228
1.692109	2.73345506296427
1.693085	2.8123575014955
1.694062	2.79184345835927
1.695038	2.81425988080156
1.696015	2.6315250641932
1.696992	2.60874309147854
1.697968	2.44344078233298
1.698945	2.3798223916779
1.699921	2.2442832005285
1.700898	2.17074417237684
1.701874	2.07428832874617
1.702851	2.07168439815447
1.703828	2.04192480208534
1.704804	2.07145814262351
1.705781	2.21893078933661
1.706757	2.16199681431639
1.707734	2.24217302911707
1.70871	2.36280193966187
1.709687	2.29095876705802
1.710663	2.35447697498404
1.71164	2.28005270365574
1.712617	2.23794585340758
1.713593	2.2166959633238
1.71457	2.16577885954591
1.715546	2.06979988091064
1.716523	1.99049757064253
1.717499	1.80216756293104
1.718476	1.7509727131144
1.719453	1.70033807243677
1.720429	1.60506019604406
1.721406	1.67115222062948
1.722382	1.69250425116091
1.723359	1.69404875775463
1.724335	1.71206908023755
1.725312	1.74590170548046
1.726288	1.82948892207792
1.727265	1.83829480721503
1.728242	1.8018765517815
1.729218	1.87821470090348
1.730195	1.88355239950537
1.731171	1.82791144793205
1.732148	1.70995101194996
1.733124	1.67621390353678
1.734101	1.63137061562663
1.735078	1.47162434520838
1.736054	1.32887242543325
1.737031	1.32518920258697
1.738007	1.29286620733943
1.738984	1.31107286787472
1.73996	1.31337495736169
1.740937	1.28307020890341
1.741913	1.3165870095289
1.74289	1.3712348773895
1.743867	1.39773342010761
1.744843	1.46118415339752
1.74582	1.39774470237509
1.746796	1.53000113974268
1.747773	1.50701170950136
1.748749	1.40781118372215
1.749726	1.37673491112024
1.750703	1.31581237151158
1.751679	1.29919207694398
1.752656	1.26074829888374
1.753632	1.06992438940892
1.754609	1.02662521539811
1.755585	1.00833085361634
1.756562	1.04709723828604
1.757538	1.05013933159552
1.758515	1.08350495120745
1.759492	1.13343969384726
1.760468	1.16555888639571
1.761445	1.20651575523074
1.762421	1.28245072443414
1.763398	1.25663219926603
1.764374	1.16842835726864
1.765351	1.24239375389781
1.766327	1.1912595349085
1.767304	1.17766675442411
1.768281	1.06572896007662
1.769257	1.02810597532326
1.770234	0.985156608457787
1.77121	0.966682207057919
1.772187	0.951642273695584
1.773163	0.921865005671161
1.77414	0.924331421695449
1.775117	0.885358431948033
1.776093	0.940256023937746
1.77707	0.999834015943391
1.778046	1.0645353708718
1.779023	1.0758207820588
1.779999	1.08467446525868
1.780976	1.18478968361359
1.781952	1.12516728360096
1.782929	1.13212746423256
1.783906	1.07299726716609
1.784882	1.11490238841771
1.785859	0.977707312221265
1.786835	0.745014230924698
1.787812	0.95350597732277
1.788788	0.925754967801362
1.789765	0.883543571013733
1.790742	0.888084874769822
1.791718	0.899839905215883
1.792695	0.904031954948607
1.793671	0.968720704114292
1.794648	0.976202125374848
1.795624	1.05765623506518
1.796601	1.045606827585
1.797577	1.05257156484929
1.798554	1.11072506901769
1.799531	1.08343985707275
1.800507	0.991851185586679
1.801484	0.949518822764715
1.80246	0.88325401881101
1.803437	0.847520636696803
1.804413	0.904333722875234
1.80539	0.812576271559107
1.806367	0.758976063016489
1.807343	0.767554971487037
1.80832	0.760770528829936
1.809296	0.795071179537763
1.810273	0.833712748825373
1.811249	0.916220468468512
1.812226	0.930588844144744
1.813202	0.89594695984489
1.814179	0.954834103276271
1.815156	0.913405274871768
1.816132	0.913255043278213
1.817109	0.877776012300684
1.818085	0.734931101836227
1.819062	0.650860506085021
1.820038	0.836643337390288
1.821015	0.771703134297283
1.821992	0.700180694444434
1.822968	0.68822153866978
1.823945	0.685341727000399
1.824921	0.636546897461177
1.825898	0.726171766923123
1.826874	0.78941119434374
1.827851	0.791687536704002
1.828827	0.823406182980065
1.829804	0.885755391516016
1.830781	0.815225171618271
1.831757	0.85201051049603
1.832734	0.781845935169762
1.83371	0.682884286113138
1.834687	0.610384660905072
1.835663	0.747804084946528
1.83664	0.720610002608186
1.837617	0.644620522661977
1.838593	0.596564735521477
1.83957	0.554442953332641
1.840546	0.588819820836162
1.841523	0.621707975716453
1.842499	0.676877492840132
1.843476	0.766664531942387
1.844452	0.758858682875969
1.845429	0.788542334808633
1.846406	0.745292741701467
1.847382	0.750739637136075
1.848359	0.641968938632922
1.849335	0.568807557511695
1.850312	0.583751754644635
1.851288	0.689772718637161
1.852265	0.62416858564504
1.853242	0.555113600399135
1.854218	0.522470579159586
1.855195	0.515348099017082
1.856171	0.548928214687094
1.857148	0.579188345241692
1.858124	0.5998835352074
1.859101	0.608942174236643
1.860077	0.644766447067533
1.861054	0.624763678993786
1.862031	0.583212426930969
1.863007	0.531949824314183
1.863984	0.490959411029517
1.86496	0.42443477844504
1.865937	0.510163852537099
1.866913	0.552714735923116
1.86789	0.506110871078739
1.868867	0.449497632577803
1.869843	0.434888964654214
1.87082	0.464907000210967
1.871796	0.446773882953626
1.872773	0.485627557559756
1.873749	0.4973180477446
1.874726	0.546089403409121
1.875702	0.56174537253746
1.876679	0.484699094556055
1.877656	0.466129924158046
1.878632	0.400233200378092
1.879609	0.371562409654058
1.880585	0.451147924150173
1.881562	0.508314972479043
1.882538	0.455771820498152
1.883515	0.394631830110547
1.884491	0.342024691292727
1.885468	0.387747378658851
1.886445	0.440323930940325
1.887421	0.496626628049876
1.888398	0.449583747585931
1.889374	0.456935567461606
1.890351	0.47530885866166
1.891327	0.409687856444877
1.892304	0.408563648188272
1.893281	0.311583926434757
1.894257	0.319822732222492
1.895234	0.390353274273628
1.89621	0.432789998769992
1.897187	0.378438184451966
1.898163	0.325215798208701
1.89914	0.294212810911832
1.900116	0.293231768126341
1.901093	0.343928623265582
1.90207	0.363449527404263
1.903046	0.385666021903927
1.904023	0.366854757713104
1.904999	0.348311258892445
1.905976	0.321793289834845
1.906952	0.261321557262408
1.907929	0.277855624098308
1.908906	0.272768971079381
1.909882	0.322606661845799
1.910859	0.304565247530115
1.911835	0.299704767906852
1.912812	0.234551471346723
1.913788	0.237192482472157
1.914765	0.257187142280189
1.915741	0.269320831371846
1.916718	0.317075628849757
1.917695	0.356208207899622
1.918671	0.284757638279994
1.919648	0.270643584967892
1.920624	0.249278537363341
1.921601	0.24371438834919
1.922577	0.196731060632757
1.923554	0.255447112986936
1.924531	0.299148432715567
1.925507	0.253271531292129
1.926484	0.214179271061207
1.92746	0.207888535885412
1.928437	0.204426961081091
1.929413	0.263049299294833
1.93039	0.255549661387754
1.931366	0.282526851115235
1.932343	0.246741354031241
1.93332	0.245264136977449
1.934296	0.198622718824281
1.935273	0.202915208798183
1.936249	0.203107655863614
1.937226	0.223539303881015
1.938202	0.248893711185518
1.939179	0.191863443353886
1.940156	0.155833574569424
1.941132	0.162829744454405
1.942109	0.173877537716821
1.943085	0.191935581787294
1.944062	0.220782239906381
1.945038	0.188866420624631
1.946015	0.185384075546242
1.946991	0.175276960939993
1.947968	0.165824282048676
1.948945	0.124736534377569
1.949921	0.137019137338438
1.950898	0.158277339393929
1.951874	0.133420888805592
1.952851	0.149248672242035
1.953827	0.129221312159642
1.954804	0.159152536900434
1.955781	0.130622880800541
1.956757	0.176791481606204
1.957734	0.177255495913498
1.95871	0.182123508091213
1.959687	0.181330509450149
1.960663	0.124651845841303
1.96164	0.142482426117057
1.962616	0.135624605357574
1.963593	0.144864687349695
1.96457	0.170803029464293
1.965546	0.125209935187932
1.966523	0.134075031494213
1.967499	0.0974645038489942
1.968476	0.15050361731056
1.969452	0.161391508718303
1.970429	0.17037996896868
1.971406	0.147868222411173
1.972382	0.11953184738003
1.973359	0.102828169714821
1.974335	0.109895911886594
1.975312	0.119107502947757
1.976288	0.100819525133913
1.977265	0.0769055858747816
1.978241	0.110941264058841
1.979218	0.0817922995807368
1.980195	0.0786045512146415
1.981171	0.0776167393336418
1.982148	0.102880616320108
1.983124	0.142956940226327
1.984101	0.117393799222798
1.985077	0.118694693951878
1.986054	0.0844886813338723
1.987031	0.0644623287947822
1.988007	0.0809025299356627
1.988984	0.085467696275978
1.98996	0.0723622130389681
1.990937	0.0829219482938359
1.991913	0.0399179088573349
1.99289	0.0527308895481624
1.993866	0.0653524035023143
1.994843	0.0877718117282442
1.99582	0.0743922039244953
1.996796	0.114461345979802
1.997773	0.0948887942749074
1.998749	0.0748811339485561
1.999726	0.061744068271983
2.000702	0.0724630890548219
2.001679	0.0667070109908591
2.002655	0.0917303405845313
2.003632	0.0605205297799945
2.004609	0.0604451871456984
2.005585	0.0579236931049161
2.006562	0.0740546952660728
2.007538	0.0736954089152642
2.008515	0.060216404899479
2.009491	0.0631310911026326
2.010468	0.0620727282708421
2.011445	0.0675952001123993
2.012421	0.0342383857715109
2.013398	0.035227567724156
2.014374	0.0688626920941681
2.015351	0.0265903089097655
2.016327	0.0421449917218938
2.017304	0.0400648724694891
2.01828	0.0319954808874602
2.019257	0.0759990425529829
2.020234	0.0739152904374799
2.02121	0.0674850628575243
2.022187	0.0316705965111016
2.023163	0.0369638952086081
2.02414	0.0458759038911911
2.025116	0.057602343955161
2.026093	0.0489080151844767
2.02707	0.0333291571063566
2.028046	0.0110734115269666
2.029023	0.0131522909210314
2.029999	0.0329067965832744
2.030976	0.0342651695841127
2.031952	0.0687568635581118
2.032929	0.0222149913228792
2.033905	0.0450671048243544
2.034882	0.0587559369543028
2.035859	0.0468002744577732
2.036835	0.0171434547792848
2.037812	0.0447696919996922
2.038788	0.019705367603874
2.039765	0.0363873076259621
2.040741	0.0315931351097887
2.041718	0.0514001400307684
2.042695	0.056968264805502
2.043671	0.0529360183024186
2.044648	0.0184911095702151
2.045624	0.017066581694193
2.046601	0.0588463029791312
2.047577	0.0389879010797391
2.048554	0.0138377213335352
2.04953	0.0399398278593737
2.050507	0.0274219712461086
2.051484	0.0529864047651065
2.05246	0.0203326130476066
2.053437	0.0155301214145576
2.054413	0.0406567479769066
2.05539	0.0564052435630306
2.056366	0.0146765483088187
2.057343	0.0541422823061828
2.05832	0.0273363779605
2.059296	0.0458905305096574
2.060273	0.00896709810565402
2.061249	0.039979670585872
2.062226	0.0215298643336858
2.063202	0.034750708761339
2.064179	0.0438297569279046
2.065155	0.0218054650012596
2.066132	0.0593626935610253
2.067109	0.0207608245865342
2.068085	0.0493923857821689
2.069062	0.0527570517366864
2.070038	0.0210480793622601
2.071015	0.0665492743037225
2.071991	0.0240568468503771
2.072968	0.0301602593529233
2.073945	0.00663426357454224
2.074921	0.0210362697890779
2.075898	0.0146593387500142
2.076874	0.0153677294591165
2.077851	0.0225478268621845
2.078827	0.0406127572105367
2.079804	0.0319398414304533
2.08078	0.0327523467764754
2.081757	0.0206494844335151
2.082734	0.0234566528535825
2.08371	0.018151846265635
2.084687	0.00551628296175695
2.085663	0.0471814931971478
2.08664	0.0437750441401045
2.087616	0.0308588387697998
2.088593	0.0163283146570528
2.08957	0.0770303358322122
2.090546	0.00749891372185492
2.091523	0.0403601635143987
2.092499	0.0394634435230581
2.093476	0.0284623358052357
2.094452	0.0326487635506523
2.095429	0.0136393953102136
2.096405	0.039659780305661
2.097382	0.0533409031110592
2.098359	0.0062644045684182
2.099335	0.0334598227270472
2.100312	0.0442582205212647
2.101288	0.0477107357086055
2.102265	0.0520895437909337
2.103241	0.0389842688370425
2.104218	0.0458224130164715
2.105195	0.0772778308583167
2.106171	0.0265948218292528
2.107148	0.00740253050331473
2.108124	0.00967946858621257
2.109101	0.049813942008234
2.110077	0.0229165135978076
2.111054	0.0260457014977789
2.11203	0.0324297943403992
2.113007	0.0633430496405249
2.113984	0.00252966649565748
2.11496	0.0149103924071985
2.115937	0.0559493481042733
2.116913	0.0381659373037561
2.11789	0.0432703490749601
2.118866	0.0186967796095825
2.119843	0.00990955419986198
2.120819	0.0464146534814907
2.121796	0.0385372832868652
2.122773	0.0251014996370217
2.123749	0.0556459966035518
2.124726	0.0454069172804144
2.125702	0.0291882749588828
2.126679	0.0202843390381151
2.127655	0.038455906828473
2.128632	0.0147941679312478
2.129609	0.0153434419908323
2.130585	0.0126457095377814
2.131562	0.019702839994483
2.132538	0.0522668590828108
2.133515	0.0652111692050196
2.134491	0.00793377792212997
2.135468	0.0509459667453911
2.136444	0.00627520785308879
2.137421	0.0340603374784485
2.138398	0.00635665529145045
2.139374	0.022552407955588
2.140351	0.0472285496618327
2.141327	0.0515637264336248
2.142304	0.0134433292742322
2.14328	0.0923314182134494
2.144257	0.0666982063946745
2.145234	0.0254202924899665
2.14621	0.0264503763659904
2.147187	0.0265035489887015
2.148163	0.0116391676793766
2.14914	0.0425945326241538
2.150116	0.0134135319675814
2.151093	0.047486085681392
2.152069	0.0504569598215846
2.153046	0.0559824548542309
2.154023	0.0683338900390955
2.154999	0.039164623139752
2.155976	0.0623060411200339
2.156952	0.0311991866920181
2.157929	0.0359181120257747
2.158905	0.0310356422371654
2.159882	0.0233645316204712
2.160859	0.0656199132021752
2.161835	0.0529453230754181
2.162812	0.063671052838462
2.163788	0.0151806205952608
2.164765	0.0948464981660414
2.165741	0.0290450242422613
2.166718	0.0453144126932701
2.167694	0.0345843974420093
2.168671	0.0371867469462348
2.169648	0.0274966895103429
2.170624	0.0643217544894766
2.171601	0.0505847945184184
2.172577	0.0278037571111711
2.173554	0.0946065031087636
2.17453	0.0407475416454539
2.175507	0.0354811006083746
2.176484	0.0787027554274031
2.17746	0.0322912704626761
2.178437	0.0473458850322021
2.179413	0.0645443400562466
2.18039	0.0343137952409421
2.181366	0.0561476783264245
2.182343	0.00805580388000633
2.183319	0.0204455492019751
2.184296	0.0355993802829895
2.185273	0.018970692680623
2.186249	0.069292519711098
2.187226	0.0246499879237201
2.188202	0.0612331478088666
2.189179	0.0273463444023015
2.190155	0.0758293347999836
2.191132	0.0337995973116145
2.192109	0.0705486961184711
2.193085	0.0155632645246587
2.194062	0.0621868406728699
2.195038	0.0372504749511211
2.196015	0.104859239750668
2.196991	0.0262976542715771
2.197968	0.0402590284562606
2.198944	0.0755198855765453
2.199921	0.0322368876014187
2.200898	0.0185693482968385
2.201874	0.110092013003336
2.202851	0.0226610500929356
2.203827	0.0253410555081611
2.204804	0.0922614031178836
2.20578	0.0128637365586832
2.206757	0.0204467217052985
2.207734	0.0774274340455533
2.20871	0.00640342204988302
2.209687	0.0474760393077319
2.210663	0.0475958923276053
2.21164	0.0248222208527863
2.212616	0.0238474018631339
2.213593	0.0428629529062208
2.214569	0.00571665927900028
2.215546	0.00954417070582342
2.216523	0.0537407142367172
2.217499	0.0508826551928739
2.218476	0.06102201965245
2.219452	0.0432739503321007
2.220429	0.0574434883114266
2.221405	0.0317468112858615
2.222382	0.020749710388979
2.223359	0.0165930883755674
2.224335	0.0600456184715604
2.225312	0.0412228765724785
2.226288	0.0552795745039639
2.227265	0.00472145210240379
2.228241	0.0298227687674854
2.229218	0.0138211363161214
2.230194	0.0760890287656716
2.231171	0.0339484296325029
2.232148	0.0545391648029872
2.233124	0.00898161353532454
2.234101	0.0593120825935576
2.235077	0.0315433945355363
2.236054	0.0593126429773999
2.23703	0.0348461976616675
2.238007	0.0271017201154927
2.238983	0.0270566534230178
2.23996	0.0235190954593517
2.240937	0.0549150222088519
2.241913	0.0472590031682182
2.24289	0.0675035433913583
2.243866	0.0157579153698736
2.244843	0.0218108726926045
2.245819	0.0209707236191178
2.246796	0.0536621819928979
2.247773	0.0735120963231562
2.248749	0.0186860924754327
2.249726	0.0779025828539432
2.250702	0.0347137679942541
2.251679	0.0506670196871782
2.252655	0.0504094283442076
2.253632	0.0380028988063976
2.254608	0.066335394917118
2.255585	0.0154572532360858
2.256562	0.0186847078155682
2.257538	0.0363719366304213
2.258515	0.0208862450444871
2.259491	0.0225141472352941
2.260468	0.0559510129143818
2.261444	0.0393798854690928
2.262421	0.0224447096834911
2.263398	0.028003782943631
2.264374	0.0325615588058695
2.265351	0.023020727497002
2.266327	0.0546867097890612
2.267304	0.0654432178212793
2.26828	0.0529797185451282
2.269257	0.0349998073218754
2.270233	0.0287992480848025
2.27121	0.0159464567236242
2.272187	0.0718312623159638
2.273163	0.00618898458719054
2.27414	0.0283745327389263
2.275116	0.00993733521962754
2.276093	0.0575906632262366
2.277069	0.0264368044147737
2.278046	0.0439537409540855
2.279023	0.0396834246813478
2.279999	0.0699190560141768
2.280976	0.0518023561853937
2.281952	0.00562998691294749
2.282929	0.0221754775846564
2.283905	0.038469388274341
2.284882	0.04492318356493
2.285858	0.050030018575893
2.286835	0.0224318459858122
2.287812	0.0442498560564258
2.288788	0.0389403039210675
2.289765	0.0639780878219426
2.290741	0.00250524894541541
2.291718	0.0193646900776613
2.292694	0.0649450174752837
2.293671	0.00680142912828956
2.294648	0.0361982556349173
2.295624	0.0485346933676623
2.296601	0.031121472394894
2.297577	0.0156936402645676
2.298554	0.0437895319957008
2.29953	0.0215962350032133
2.300507	0.0079020738374957
2.301483	0.0144134812159417
2.30246	0.0198732306587656
2.303437	0.0536670326208651
2.304413	0.0196818072630012
2.30539	0.0320280531099799
2.306366	0.0440630046968804
2.307343	0.0251024449409865
2.308319	0.0472779608495333
2.309296	0.01856571959864
2.310273	0.0139278906134251
2.311249	0.0456496293023657
2.312226	0.0401715543601305
2.313202	0.0272038905360331
2.314179	0.0251728023914677
2.315155	0.0198632081099936
2.316132	0.00424358315554517
2.317108	0.0161099227284211
2.318085	0.0619021461163383
2.319062	0.0120439149355648
2.320038	0.0162736906959996
2.321015	0.0164088988187942
2.321991	0.00536855358204585
2.322968	0.0657946124742265
2.323944	0.0469756634197924
2.324921	0.0254644267576052
2.325898	0.00690128955148485
2.326874	0.0285663845513744
2.327851	0.0226123505070592
2.328827	0.0626789387056809
2.329804	0.0570083570785766
2.33078	0.0132048073796766
2.331757	0.0466942333044456
2.332733	0.0116563183960474
2.33371	0.0371851552035422
2.334687	0.0271037621288208
2.335663	0.0122379201829802
2.33664	0.0537990655334282
2.337616	0.0201576977493464
2.338593	0.0445068932474712
2.339569	0.02095549067183
2.340546	0.0236858717808106
2.341523	0.0133284139760774
2.342499	0.0182622038489691
2.343476	0.03374101537436
2.344452	0.0428273422700068
2.345429	0.0215929688938428
2.346405	0.0394000402652745
2.347382	0.0130559569924355
2.348358	0.0205843410396133
2.349335	0.0208890943060747
2.350312	0.0221919309399539
2.351288	0.0733607939001733
2.352265	0.0276007927706131
2.353241	0.0262247053610083
2.354218	0.0309470928974613
2.355194	0.0425364129549178
2.356171	0.00860108836678365
2.357148	0.0579759364002635
2.358124	0.0357325770160984
2.359101	0.0290743270840874
2.360077	0.0103178654907215
2.361054	0.00626411609320661
2.36203	0.0352528159623838
2.363007	0.0522767388401094
2.363983	0.0271481114938203
2.36496	0.0174211695948791
2.365937	0.0207143734883052
2.366913	0.045460910655947
2.36789	0.0754532196835132
2.368866	0.0393306810764853
2.369843	0.0539983826401439
2.370819	0.0408974374118636
2.371796	0.0126766114743787
2.372772	0.0301108390988843
2.373749	0.0312344352591575
2.374726	0.0268121893716421
2.375702	0.0528097387475161
2.376679	0.0397865672977562
2.377655	0.00599618246359131
2.378632	0.0306557440506441
2.379608	0.00840345933474721
2.380585	0.0182634661476245
2.381562	0.0443301954840907
2.382538	0.0151818526586908
2.383515	0.0312808133543311
2.384491	0.0194824470636475
2.385468	0.0345069000269816
2.386444	0.044465446262109
2.387421	0.0512259223821006
2.388397	0.0264449614832637
2.389374	0.0193506942666046
2.390351	0.0387436002866086
2.391327	0.0144043418820957
2.392304	0.0163570734142988
2.39328	0.0319235514660069
2.394257	0.03512633482773
2.395233	0.0359499330333757
2.39621	0.0256817435462878
2.397187	0.015060112344644
2.398163	0.00610539648984618
2.39914	0.0163919727964557
2.400116	0.017873358877088
2.401093	0.0432740032857881
2.402069	0.041692316907615
2.403046	0.0312527641529533
2.404022	0.00549199320925909
2.404999	0.00819296851135808
2.405976	0.0260453002429715
2.406952	0.0322072355534669
2.407929	0.00800973963964934
2.408905	0.0240487083838301
2.409882	0.0425393586638092
2.410858	0.0291831542905989
2.411835	0.019598127937599
2.412812	0.0308441390204314
2.413788	0.0107832170909266
2.414765	0.00842530735905885
2.415741	0.0324943402304618
2.416718	0.015981609500462
2.417694	0.0102768578229195
2.418671	0.0171254402881823
2.419647	0.0251235253454088
2.420624	0.0332036680454702
2.421601	0.0261574847122349
2.422577	0.0328120234860714
2.423554	0.0163605748938508
2.42453	0.0323606754991811
2.425507	0.0172306626091848
2.426483	0.0293291128410565
2.42746	0.0282680471023684
2.428437	0.0425991834651229
2.429413	0.0196314115651766
2.43039	0.0322727568311467
2.431366	0.0518054665445887
2.432343	0.0229967984680502
2.433319	0.031328908239456
2.434296	0.0429989084617794
2.435272	0.0210589896820936
2.436249	0.0120759495132489
2.437226	0.00905697123973843
2.438202	0.031389235565915
2.439179	0.0147441444831296
2.440155	0.0389244085300792
2.441132	0.0603819997567113
2.442108	0.0405700560675506
2.443085	0.0346608525987763
2.444062	0.01549552975221
2.445038	0.0304730814153377
2.446015	0.0525439846799327
2.446991	0.0388708974353256
2.447968	0.0150304614051657
2.448944	0.0111683285599467
2.449921	0.0223390253485281
2.450897	0.0295649766722807
2.451874	0.0434064096006869
2.452851	0.0250299486455675
2.453827	0.032195906465997
2.454804	0.0216820838128116
2.45578	0.0274694008010095
2.456757	0.0279556208561592
2.457733	0.0272864948943246
2.45871	0.0236628250960277
2.459687	0.0089465420642394
2.460663	0.0087965405239369
2.46164	0.0404558276685127
2.462616	0.0239520557242588
2.463593	0.0103166700303271
2.464569	0.0391531142806249
2.465546	0.0424934361825094
2.466522	0.00992552454120391
2.467499	0.031170006293596
2.468476	0.0416302055217645
2.469452	0.00388185762646661
2.470429	0.030208111717696
2.471405	0.0297507021144928
2.472382	0.027206903286011
2.473358	0.00604252014186672
2.474335	0.0151038382724411
2.475312	0.0216794035192249
2.476288	0.0410808406235182
2.477265	0.0221037963752338
2.478241	0.042950893059238
2.479218	0.0105996184523465
2.480194	0.039533654334793
2.481171	0.0642891522755776
2.482147	0.0265178937469664
2.483124	0.013995719101854
[truncated: 48 more rows]
