# Supplementary material for: Nanoscale magnonic Fabry-Pérot resonator for low-loss spin-wave manipulation
Source: Nat Commun. 2021 Apr 16;12:2293. doi: 10.1038/s41467-021-22520-6 (PMC8052321; doi:10.1038/s41467-021-22520-6)
Supplement: Supplementary file 4 — Source Data [file 41467_2021_22520_MOESM4_ESM.zip › Source data/FigS2/FigS2d_lower panel_YIG.txt]

0.5009766	0.101868268629223
0.5019531	0.0735560228459438
0.5029297	0.217014272983088
0.5039062	0.044056859887105
0.5048828	0.338602375141773
0.5058594	0.066996274123618
0.5068359	0.0567898787663664
0.5078125	0.0262001850480488
0.5087891	0.164595943205349
0.5097656	0.0934946920938558
0.5107422	0.11406340273975
0.5117187	0.0272865956256188
0.5126953	0.311577882516665
0.5136719	0.125470722692667
0.5146484	0.0177800189904541
0.515625	0.139164893457986
0.5166016	0.243026652505941
0.5175781	0.184669560963928
0.5185547	0.0463918656061017
0.5195312	0.131910112920877
0.5205078	0.112069506343378
0.5214844	0.128472450397157
0.5224609	0.0777379979707639
0.5234375	0.0499601503622657
0.5244141	0.03266373226402
0.5253906	0.115353325668699
0.5263672	0.0582851094921435
0.5273437	0.0730730889210098
0.5283203	0.111607587991909
0.5292969	0.242296960583387
0.5302734	0.0567997652183897
0.53125	0.0300970656244639
0.5322265	0.0387330558688493
0.5332031	0.047275801465935
0.5341797	0.150313170879386
0.5351562	0.122789437060392
0.5361328	0.117312314728782
0.5371094	0.0561057715345623
0.5380859	0.125632032905867
0.5390625	0.0710330361586804
0.540039	0.0430455374220476
0.5410156	0.0886756345596247
0.5419922	0.17784713785282
0.5429687	0.117122724624088
0.5439453	0.067929204071584
0.5449219	0.0373647118456635
0.5458984	0.147300196860888
0.546875	0.0918426952409308
0.5478515	0.102619586448323
0.5488281	0.0769746045408179
0.5498047	0.117416320914659
0.5507812	0.0997696714712863
0.5517578	0.0637592246576329
0.5527343	0.0454396568267567
0.5537109	0.138652574803409
0.5546875	0.0770284335260091
0.555664	0.0961669688221153
0.5566406	0.00874599342784019
0.5576172	0.0977989129943068
0.5585937	0.0656680231197575
0.5595703	0.0247653908671368
0.5605468	0.157317776482872
0.5615234	0.0691349052098128
0.5625	0.0665203644876439
0.5634765	0.117834255368955
0.5644531	0.0537627392376477
0.5654297	0.0545709226549158
0.5664062	0.134244811117393
0.5673828	0.0744538071547722
0.5683593	0.0888704411288905
0.5693359	0.0445059789981839
0.5703125	0.0778637988047751
0.571289	0.0460333668170078
0.5722656	0.0609765848899633
0.5732422	0.116368679292196
0.5742187	0.0771825501827168
0.5751953	0.0714477741932343
0.5761718	0.0558766804824571
0.5771484	0.0999351774612203
0.578125	0.0803818184676168
0.5791015	0.0640120835554765
0.5800781	0.0409389369195635
0.5810546	0.0310737574183506
0.5820312	0.0695777222569818
0.5830078	0.171987116483178
0.5839843	0.039995647453177
0.5849609	0.034236644873122
0.5859375	0.161895854939605
0.586914	0.0774684064520886
0.5878906	0.0981608845372356
0.5888671	0.0758432924743072
0.5898437	0.043740147565921
0.5908203	0.0590463919101244
0.5917968	0.0160577407973931
0.5927734	0.0136659827461031
0.59375	0.0993030079942647
0.5947265	0.112054556031725
0.5957031	0.0758918782140256
0.5966796	0.0879628889170415
0.5976562	0.0458958830967888
0.5986328	0.0897413266403088
0.5996093	0.0392032928399197
0.6005859	0.0172672608645059
0.6015624	0.105419018288837
0.602539	0.110357598795519
0.6035156	0.124352664188945
0.6044921	0.0573223781623835
0.6054687	0.0122173627210645
0.6064453	0.122907681162238
0.6074218	0.0580393634587956
0.6083984	0.0531396846546016
0.6093749	0.0306571042243849
0.6103515	0.0872648896085115
0.6113281	0.028570448717612
0.6123046	0.0143339597167008
0.6132812	0.0610369748084241
0.6142578	0.0492991320265753
0.6152343	0.123663763976159
0.6162109	0.0194473133493249
0.6171874	0.0416548593124443
0.618164	0.0668429743967105
0.6191406	0.0501578666709989
0.6201171	0.0116829331246992
0.6210937	0.0533062605576868
0.6220703	0.0405858691077178
0.6230468	0.0810020660693621
0.6240234	0.0408511758796831
0.6249999	0.160312068039596
0.6259765	0.120164619591735
0.6269531	0.0297796771257208
0.6279296	0.0674447775841318
0.6289062	0.0386737380991125
0.6298827	0.0801454660892118
0.6308593	0.107147899612777
0.6318359	0.145323774185067
0.6328124	0.0505606894651606
0.633789	0.0462201185689057
0.6347656	0.0428263850722531
0.6357421	0.0318077479137552
0.6367187	0.107020471668537
0.6376952	0.031737184545936
0.6386718	0.0796757863827205
0.6396484	0.0761427947271191
0.6406249	0.0563060066972042
0.6416015	0.0407951435911384
0.6425781	0.10273137766257
0.6435546	0.03233477282139
0.6445312	0.0591411938641029
0.6455077	0.137258233198052
0.6464843	0.0909075707316156
0.6474609	0.0339829946855733
0.6484374	0.051540315425393
0.649414	0.049726167473292
0.6503905	0.067176967589697
0.6513671	0.0782220094311601
0.6523437	0.107832640552653
0.6533202	0.0281192397051362
0.6542968	0.0733557003396805
0.6552734	0.0379102084246288
0.6562499	0.126063880971858
0.6572265	0.056381648527591
0.658203	0.0478532864908566
0.6591796	0.0193031899511233
0.6601562	0.0447929413611207
0.6611327	0.0344873419604889
0.6621093	0.0591557024238523
0.6630859	0.0361308555136416
0.6640624	0.0159347253603
0.665039	0.0830028591924616
0.6660155	0.0964710450544836
0.6669921	0.03912186076719
0.6679687	0.0914237937704764
0.6689452	0.0454986476196348
0.6699218	0.0235961503715654
0.6708984	0.0627163859174211
0.6718749	0.0284773663551846
0.6728515	0.0412625247264987
0.673828	0.0734824982397584
0.6748046	0.0164398697707836
0.6757812	0.0670722182897345
0.6767577	0.0641089208823858
0.6777343	0.0790342704438935
0.6787108	0.0268827630843353
0.6796874	0.0486222371537386
0.680664	0.0863525570243842
0.6816405	0.0396797318782428
0.6826171	0.0597357459179694
0.6835937	0.0606727751563129
0.6845702	0.0108366302508348
0.6855468	0.0187787397880639
0.6865233	0.0172012899260724
0.6874999	0.0584766934808134
0.6884765	0.100312000418712
0.689453	0.153392896173658
0.6904296	0.0475560568294902
0.6914062	0.045293853405534
0.6923827	0.0228217035606814
0.6933593	0.0481631489753129
0.6943358	0.0430826937473749
0.6953124	0.0902849026174282
0.696289	0.0311716971294827
0.6972655	0.0296933617918517
0.6982421	0.0661767271665387
0.6992186	0.089742329568674
0.7001952	0.0355684689254964
0.7011718	0.0210314338420596
0.7021483	0.0906898359448643
0.7031249	0.0789767240220896
0.7041015	0.00799026476047572
0.705078	0.0552263216411197
0.7060546	0.059923121054502
0.7070311	0.103325087279451
0.7080077	0.11125515071374
0.7089843	0.0480540025596058
0.7099608	0.065899367880265
0.7109374	0.0727347736604367
0.711914	0.135768465969075
0.7128905	0.045659832954313
0.7138671	0.0221650263379122
0.7148436	0.0520556926609799
0.7158202	0.0158534708609894
0.7167968	0.0891317917737173
0.7177733	0.102068176418338
0.7187499	0.0809958121526354
0.7197265	0.100761587664905
0.720703	0.0532210837940952
0.7216796	0.0632672973449159
0.7226561	0.0778392055676855
0.7236327	0.0459437260212643
0.7246093	0.0341109219520273
0.7255858	0.0367166905575784
0.7265624	0.096145545883229
0.7275389	0.0617652151243999
0.7285155	0.0713187509176156
0.7294921	0.0284284678002882
0.7304686	0.0992108486451421
0.7314452	0.0485247166623732
0.7324218	0.0600894026180299
0.7333983	0.0670212826899531
0.7343749	0.0775833045731097
0.7353514	0.0928482648227876
0.736328	0.0415013038443975
0.7373046	0.0110437865640595
0.7382811	0.00737720679522324
0.7392577	0.0296348343648973
0.7402343	0.0711376316588998
0.7412108	0.0486065756425908
0.7421874	0.0769179386423537
0.7431639	0.0309047846659186
0.7441405	0.0398120395288533
0.7451171	0.0144282837307457
0.7460936	0.037468595698841
0.7470702	0.075070073261337
0.7480467	0.06502925698386
0.7490233	0.0129746173737569
0.7499999	0.173807650301309
0.7509764	0.0191633002453127
0.751953	0.0520707409865447
0.7529296	0.048189294013099
0.7539061	0.0595774155163951
0.7548827	0.0312723169869599
0.7558592	0.062942494968144
0.7568358	0.098062032459429
0.7578124	0.0262656814671027
0.7587889	0.0844022950648387
0.7597655	0.0558237841090982
0.7607421	0.0748131825774422
0.7617186	0.0422124782753275
0.7626952	0.0651468094579013
0.7636717	0.0849618084128822
0.7646483	0.0987960524371966
0.7656249	0.0454028156555263
0.7666014	0.0545406676869517
0.767578	0.0728361283643557
0.7685546	0.0501173257227478
0.7695311	0.0164367660453174
0.7705077	0.0388521716767807
0.7714842	0.063397865667154
0.7724608	0.0318232311332539
0.7734374	0.0674172192536959
0.7744139	0.0430082882337114
0.7753905	0.0453458639728939
0.776367	0.0223872892315922
0.7773436	0.0725626883314641
0.7783202	0.0587760715834607
0.7792967	0.0510835359843658
0.7802733	0.0569240332019697
0.7812499	0.0508851201370067
0.7822264	0.0660358854349512
0.783203	0.0563129523110048
0.7841795	0.0647459842411435
0.7851561	0.0734807704568243
0.7861327	0.0586499728650278
0.7871092	0.0523853455858984
0.7880858	0.0644245263318389
0.7890624	0.104321445488086
0.7900389	0.0927239971810157
0.7910155	0.0619447261755228
0.791992	0.0250443854463271
0.7929686	0.0874191712213574
0.7939452	0.124293165150231
0.7949217	0.0643198505811674
0.7958983	0.06561992797614
0.7968748	0.0853778517423348
0.7978514	0.0767064376783618
0.798828	0.0381229303333269
0.7998045	0.00493991839431068
0.8007811	0.0420639475192462
0.8017577	0.0275596212903625
0.8027342	0.0940963068480767
0.8037108	0.101345996281306
0.8046873	0.0273991965034032
0.8056639	0.0123596085987743
0.8066405	0.0906554074325261
0.807617	0.092779997269177
0.8085936	0.0148303013931119
0.8095702	0.0830365643503644
0.8105467	0.0222373989331505
0.8115233	0.0632219671279485
0.8124998	0.0332004517207161
0.8134764	0.00998174441538652
0.814453	0.0424722384876965
0.8154295	0.0438200651513002
0.8164061	0.0299166592820823
0.8173827	0.021225406161845
0.8183592	0.0109588918109711
0.8193358	0.064971660100847
0.8203123	0.0222420304176481
0.8212889	0.010404970179347
0.8222655	0.0628331045428292
0.823242	0.062667291117311
0.8242186	0.0238878914427535
0.8251951	0.0652709472876572
0.8261717	0.0226788169411927
0.8271483	0.0538511978906254
0.8281248	0.0180451842374856
0.8291014	0.0540005834392437
0.830078	0.0259748543842887
0.8310545	0.0495464975743977
0.8320311	0.0364963230323385
0.8330076	0.0355746218659454
0.8339842	0.0438691148607423
0.8349608	0.0315325148475173
0.8359373	0.0258386492942337
0.8369139	0.0283829474538979
0.8378905	0.0727406952891406
0.838867	0.058437213023701
0.8398436	0.0297038493651075
0.8408201	0.113167251576222
0.8417967	0.0758774174137692
0.8427733	0.0167592154634272
0.8437498	0.0228268963767249
0.8447264	0.062268349467939
0.8457029	0.0335503971250047
0.8466795	0.0349659852332778
0.8476561	0.0662651712222944
0.8486326	0.0145375684123376
0.8496092	0.0344072137247892
0.8505858	0.0333828149124609
0.8515623	0.00804678392592152
0.8525389	0.0337996416278579
0.8535154	0.0386595008370051
0.854492	0.0809649164868401
0.8554686	0.0264503795645791
0.8564451	0.0272491107863784
0.8574217	0.0885266558148177
0.8583983	0.0560993694768435
0.8593748	0.0755072695037663
0.8603514	0.0362002130746105
0.8613279	0.0331067407011714
0.8623045	0.0141922001758501
0.8632811	0.0571599123267645
0.8642576	0.0394645665571019
0.8652342	0.0363148669557318
0.8662108	0.0239923356245302
0.8671873	0.0653936337558977
0.8681639	0.0934573904423663
0.8691404	0.014524491388595
0.870117	0.0392131919082915
0.8710936	0.040788811245773
0.8720701	0.0675998059693029
0.8730467	0.072585622460705
0.8740232	0.0455553471859067
0.8749998	0.0863684731999734
0.8759764	0.0313887359605477
0.8769529	0.0625697925970424
0.8779295	0.0492654481364221
0.8789061	0.0285033755117054
0.8798826	0.0662195919526374
0.8808592	0.0358979298915383
0.8818357	0.024406712213889
0.8828123	0.00146574233740054
0.8837889	0.0298450865777434
0.8847654	0.0849547314269388
0.885742	0.0212738841668958
0.8867186	0.0209360335464798
0.8876951	0.0457553168808197
0.8886717	0.0733930147902271
0.8896482	0.0562620574240091
0.8906248	0.0612042547150213
0.8916014	0.0453463874435431
0.8925779	0.0586748799462181
0.8935545	0.0375693417477243
0.894531	0.0419729159618211
0.8955076	0.0564645196443218
0.8964842	0.0294742666375216
0.8974607	0.0274482221478902
0.8984373	0.0383368567602731
0.8994139	0.0160682802876008
0.9003904	0.0391974797573543
0.901367	0.059667610979389
0.9023435	0.0646401495707402
0.9033201	0.0684172530396515
0.9042967	0.0495695815711248
0.9052732	0.075812995738333
0.9062498	0.0349968530021215
0.9072264	0.0227244109997157
0.9082029	0.0397424433680492
0.9091795	0.0403450071668949
0.910156	0.0228695060809301
0.9111326	0.0555649892592406
0.9121092	0.0514707085118711
0.9130857	0.0720750708475746
0.9140623	0.0680247722664802
0.9150389	0.00749310885228454
0.9160154	0.0292881147059708
0.916992	0.0518663269107858
0.9179685	0.0131408865653287
0.9189451	0.0210104428527699
0.9199217	0.0327218813422748
0.9208982	0.0088325565599208
0.9218748	0.0540499178721041
0.9228513	0.0561940451294236
0.9238279	0.0432528731092236
0.9248045	0.0230280599313881
0.925781	0.0824368026796115
0.9267576	0.0417646087739493
0.9277342	0.0526221478050237
0.9287107	0.0348927893633138
0.9296873	0.0349810106785698
0.9306638	0.0527427248438598
0.9316404	0.0684284588181203
0.932617	0.0349736960319752
0.9335935	0.0131473930867162
0.9345701	0.103152711288856
0.9355467	0.0355939796898071
0.9365232	0.0535881413067817
0.9374998	0.0199999377630282
0.9384763	0.0759277855403111
0.9394529	0.0631968890426934
0.9404295	0.067722480786989
0.941406	0.0785422459985739
0.9423826	0.0277288317012546
0.9433591	0.0570829056174062
0.9443357	0.0460453054797001
0.9453123	0.0382935902333589
0.9462888	0.00563395549209132
0.9472654	0.0234701978915339
0.948242	0.00376198832554542
0.9492185	0.0666220215838644
0.9501951	0.0245563321250849
0.9511716	0.0437693134319878
0.9521482	0.020293867009665
0.9531248	0.0112302308029822
0.9541013	0.0637884132835329
0.9550779	0.0512122829814264
0.9560545	0.0296225778858689
0.957031	0.0297410869717248
0.9580076	0.052781564759393
0.9589841	0.0248625016414687
0.9599607	0.0366483107945619
0.9609373	0.0530210664683313
0.9619138	0.0281313236321365
0.9628904	0.0328401446619743
0.963867	0.0587923537442166
0.9648435	0.0535251015041877
0.9658201	0.0810612786135168
0.9667966	0.0691820704678777
0.9677732	0.0133095243713661
0.9687498	0.0494572061441182
0.9697263	0.034642528555843
0.9707029	0.0344687018555457
0.9716794	0.0272168654463166
0.972656	0.0360785786838853
0.9736326	0.0178780614683472
0.9746091	0.0432196442569867
0.9755857	0.0206340694311989
0.9765623	0.046924208020152
0.9775388	0.081941457359737
0.9785154	0.0343134261084559
0.9794919	0.0279754560376717
0.9804685	0.0141764107374886
0.9814451	0.0489442599372929
0.9824216	0.03813080736485
0.9833982	0.0379206573384806
0.9843748	0.0353321380062359
0.9853513	0.0140323497399126
0.9863279	0.0308204194381339
0.9873044	0.0468622624643443
0.988281	0.0242388814597124
0.9892576	0.0426313867785743
0.9902341	0.0283644436558661
0.9912107	0.0646343689626038
0.9921872	0.0345327764324363
0.9931638	0.0422032610172671
0.9941404	0.0575058733345256
0.9951169	0.0510519167107073
0.9960935	0.0642154003952089
0.9970701	0.0342643332787808
0.9980466	0.0708959154307327
0.9990232	0.0862377921949563
0.9999997	0.0456738154008465
1.000976	0.006193085016977
1.001953	0.0220688202849676
1.002929	0.0460397396386958
1.003906	0.0102046279617821
1.004883	0.0329689570741508
1.005859	0.0377799847777696
1.006836	0.026526906903056
1.007812	0.0296087260594457
1.008789	0.0364279992768446
1.009765	0.0232973910521606
1.010742	0.042071399644199
1.011718	0.0171358706114389
1.012695	0.0552407850161762
1.013672	0.0115647735940333
1.014648	0.0117207713000919
1.015625	0.0516804911967253
1.016601	0.0462625915698483
1.017578	0.0243104809533008
1.018554	0.015784568544756
1.019531	0.0847476301477038
1.020508	0.0817367384202294
1.021484	0.0779829114913582
1.022461	0.0486508516220816
1.023437	0.0180332374061056
1.024414	0.0526928419995455
1.02539	0.0175668384248414
1.026367	0.0478076767998132
1.027343	0.0542739250743854
1.02832	0.0354522213367741
1.029297	0.0105087465234558
1.030273	0.0636078663046403
1.03125	0.0153833852127549
1.032226	0.075572010344267
1.033203	0.0392179124768036
1.034179	0.0278222259657898
1.035156	0.0191278958506287
1.036133	0.0080968205121182
1.037109	0.023074128850403
1.038086	0.0557679216625135
1.039062	0.016319502943783
1.040039	0.0277661424791083
1.041015	0.0142271112907222
1.041992	0.0358599595926836
1.042968	0.0409008153531552
1.043945	0.0735136597142742
1.044922	0.0631137457689496
1.045898	0.015711439486383
1.046875	0.0492566661133536
1.047851	0.00890965206423376
1.048828	0.0364237885752883
1.049804	0.0761611558818772
1.050781	0.0324127296553453
1.051758	0.0442195849824553
1.052734	0.0140247019726711
1.053711	0.0317406984226832
1.054687	0.0149678185848039
1.055664	0.0539467996571449
1.05664	0.0465777492543124
1.057617	0.0286467731062139
1.058593	0.0376550947189714
1.05957	0.0111534098692485
1.060547	0.0649521171677921
1.061523	0.0408477815279949
1.0625	0.0209290761055818
1.063476	0.0177676436559508
1.064453	0.0622216236050346
1.065429	0.0506606015517858
1.066406	0.0319056811480244
1.067383	0.0148000699124024
1.068359	0.0739531300843859
1.069336	0.0802368950639872
1.070312	0.0474962097846595
1.071289	0.0460954413726791
1.072265	0.0299411870999214
1.073242	0.040198092294293
1.074218	0.0330266597155936
1.075195	0.0297708607132575
1.076172	0.0388323385513157
1.077148	0.00225781900688363
1.078125	0.0353877933679991
1.079101	0.0623426140100734
1.080078	0.0593610940660531
1.081054	0.0303518748880691
1.082031	0.0329081026585399
1.083008	0.0341479011403579
1.083984	0.0161437792680798
1.084961	0.039759096879876
1.085937	0.0258913272609804
1.086914	0.0417515546706958
1.08789	0.0401091924169401
1.088867	0.052445099709195
1.089843	0.0358808675476458
1.09082	0.028895155930808
1.091797	0.0466810104111479
1.092773	0.00733805881425905
1.09375	0.0910546292018176
1.094726	0.0556475982251858
1.095703	0.0241106837221535
1.096679	0.0319634938034721
1.097656	0.0219088774174511
1.098633	0.00841171145602445
1.099609	0.0412244223643018
1.100586	0.0468166649814326
1.101562	0.0197562187853351
1.102539	0.044436253431658
1.103515	0.0207361238412693
1.104492	0.0546274134593658
1.105468	0.00974593542087043
1.106445	0.0511070837319378
1.107422	0.0651938271909741
1.108398	0.0581812119986555
1.109375	0.0074318858841977
1.110351	0.00212137710667976
1.111328	0.0288520146420402
1.112304	0.00661954497639981
1.113281	0.00247766582761296
1.114257	0.0578564373656709
1.115234	0.0295339967643304
1.116211	0.0268498706905583
1.117187	0.0124673340310012
1.118164	0.0405198156155644
1.11914	0.026770073952388
1.120117	0.0492612564463234
1.121093	0.0310936060667816
1.12207	0.035556313991605
1.123047	0.0280115621765574
1.124023	0.0468956367242497
1.125	0.015031086862184
1.125976	0.0130556202291499
1.126953	0.0408651391017197
1.127929	0.0533356399744505
1.128906	0.00359549199607091
1.129882	0.0690932273766497
1.130859	0.0434859074369732
1.131836	0.0211235056205709
1.132812	0.0224203851039282
1.133789	0.0452470046903317
1.134765	0.0188777184846899
1.135742	0.0126379335171746
1.136718	0.0657526262475424
1.137695	0.0442265248181768
1.138672	0.0219302591882472
1.139648	0.0148756839883356
1.140625	0.0265291948242842
1.141601	0.0087729782078223
1.142578	0.0624970074580095
1.143554	0.0199803797291458
1.144531	0.0518535209669797
1.145507	0.0257401934450928
1.146484	0.0258111755051806
1.147461	0.0424845316294422
1.148437	0.0395226251976915
1.149414	0.0248935400586678
1.15039	0.00920724251002709
1.151367	0.026427921828462
1.152343	0.0193764847853681
1.15332	0.0556934450336563
1.154297	0.0327177439898673
1.155273	0.0111221953878385
1.15625	0.0232434557375038
1.157226	0.0241136226389735
1.158203	0.0526880590946829
1.159179	0.0176254859508055
1.160156	0.0197491670764324
1.161132	0.0159693573269856
1.162109	0.0661407284780036
1.163086	0.00470615948144452
1.164062	0.0172261476894458
1.165039	0.0374761721826403
1.166015	0.0284723312505211
1.166992	0.0393461668575962
1.167968	0.0247269016801135
1.168945	0.00181805384466248
1.169922	0.0203419952935915
1.170898	0.0121049878342184
1.171875	0.0290206585050252
1.172851	0.0295280007993769
1.173828	0.05901500140462
1.174804	0.0358991664660797
1.175781	0.0510831798349574
1.176757	0.0452944024971033
1.177734	0.0716197841373178
1.178711	0.0352817166676637
1.179687	0.0324962022662895
1.180664	0.0582266518176762
1.18164	0.0270972027687895
1.182617	0.0743518010475686
1.183593	0.0146320743662832
1.18457	0.00895443038282397
1.185547	0.0124055818498815
1.186523	0.0338988957394133
1.1875	0.0516445462245841
1.188476	0.0284411110232283
1.189453	0.0320677694328807
1.190429	0.0199014335260394
1.191406	0.0495735678336208
1.192382	0.0248956739527674
1.193359	0.0374566272619853
1.194336	0.0504311419522362
1.195312	0.0535865372764789
1.196289	0.024313822705073
1.197265	0.0555502337585091
1.198242	0.0144128507624509
1.199218	0.0461438683644368
1.200195	0.00279979199640616
1.201172	0.00281896343356445
1.202148	0.0205949268489718
1.203125	0.0307527495467446
1.204101	0.0156324494539238
1.205078	0.0139744349750074
1.206054	0.0474218749730059
1.207031	0.00842626273592997
1.208007	0.00327294219837614
1.208984	0.0372274308547138
1.209961	0.0704056976398374
1.210937	0.028745129803295
1.211914	0.0161214370404106
1.21289	0.03568335837896
1.213867	0.0637077922732989
1.214843	0.0355554037016766
1.21582	0.0225543518242955
1.216797	0.049583274474986
1.217773	0.0221139094233923
1.21875	0.0314120898542408
1.219726	0.0175017883279281
1.220703	0.0780013939864782
1.221679	0.0356850408401448
1.222656	0.0177752505635569
1.223632	0.0185840356210615
1.224609	0.0308100797866234
1.225586	0.0134326147313208
1.226562	0.0154606861087626
1.227539	0.0325230298494202
1.228515	0.0429135227481574
1.229492	0.00649911515976906
1.230468	0.0417443396010046
1.231445	0.0325232493439831
1.232422	0.0507731443518272
1.233398	0.0267367793444286
1.234375	0.0704067678051514
1.235351	0.0152040421592294
1.236328	0.039834473157829
1.237304	0.0676215135133199
1.238281	0.0104307634356709
1.239257	0.0248460721108388
1.240234	0.0394813850405858
1.241211	0.0159855430221466
1.242187	0.0296379524182154
1.243164	0.0483374802209321
1.24414	0.0649260230410165
1.245117	0.0342704380037898
1.246093	0.074867883789625
1.24707	0.0255849649391459
1.248046	0.0160351132807079
1.249023	0.0143423649473205
1.25	0.0314650191888084
1.250976	0.0230626983775316
1.251953	0.0348175285266272
1.252929	0.0255848095043446
1.253906	0.017168635673545
1.254882	0.0115531559448499
1.255859	0.042627778055179
1.256836	0.0240014996885879
1.257812	0.0146357595337753
1.258789	0.0582658227235736
1.259765	0.0399038474455785
1.260742	0.014525775280172
1.261718	0.0434871068817474
1.262695	0.0335558021039656
1.263671	0.0409534572861987
1.264648	0.0277552887903711
1.265625	0.0354361717102774
1.266601	0.0240511464691083
1.267578	0.0144770344662918
1.268554	0.0328906623554057
1.269531	0.0246160899339152
1.270507	0.0108884082774257
1.271484	0.0434292496471272
1.272461	0.0132998664284667
1.273437	0.0326294101135135
1.274414	0.0186329185854954
1.27539	0.0494326771817934
1.276367	0.0497449655914576
1.277343	0.035260461751527
1.27832	0.00988119433871129
1.279296	0.042513274332738
1.280273	0.0225678470687569
1.28125	0.0222750066624457
1.282226	0.057878109350263
1.283203	0.0258830466442755
1.284179	0.0291002610167074
1.285156	0.0403699617396524
1.286132	0.0128288686272952
1.287109	0.0339075135329929
1.288086	0.0176726566784799
1.289062	0.0519323343434993
1.290039	0.0752342615756738
1.291015	0.024695707985465
1.291992	0.0075687757341906
1.292968	0.0302092265689094
1.293945	0.089845928430523
1.294921	0.0171024175559861
1.295898	0.0292812071136454
1.296875	0.0191629751909492
1.297851	0.0451176774963473
1.298828	0.0786094993400688
1.299804	0.0464381326384018
1.300781	0.0563055868233917
1.301757	0.0525446904744999
1.302734	0.0554737597171437
1.303711	0.0232358755755706
1.304687	0.0707083905810513
1.305664	0.0112276433217993
1.30664	0.03319785306179
1.307617	0.0335531315255209
1.308593	0.0428426142060659
1.30957	0.0521709016184549
1.310546	0.0497917983745135
1.311523	0.0462646775501581
1.3125	0.0812119753363074
1.313476	0.0199158960886826
1.314453	0.0152803189508636
1.315429	0.0412685732810476
1.316406	0.046398474003376
1.317382	0.0636321848137694
1.318359	0.0612874373522421
1.319336	0.0623504427685145
1.320312	0.049780433029118
1.321289	0.029832939374242
1.322265	0.0177769276926053
1.323242	0.0212352198554971
1.324218	0.028064781995608
1.325195	0.027817051670735
1.326171	0.0191712923650572
1.327148	0.0298490303719836
1.328125	0.0711301011216946
1.329101	0.0298194418567592
1.330078	0.0423703367046156
1.331054	0.0483496635817096
1.332031	0.0378273312297722
1.333007	0.036395047190817
1.333984	0.0585181785869357
1.334961	0.0452655772744152
1.335937	0.0402276255669372
1.336914	0.0552385496714532
1.33789	0.0446097874405718
1.338867	0.0651293128949024
1.339843	0.0299017196592604
1.34082	0.0406993507460257
1.341796	0.0659634122815423
1.342773	0.0261740655217018
1.34375	0.0246958541704911
1.344726	0.0469823044484719
1.345703	0.0247505148908725
1.346679	0.0149961610856355
1.347656	0.0559286491798434
1.348632	0.0691073462594658
1.349609	0.0578383717405139
1.350586	0.0567857122318335
1.351562	0.0409024909754357
1.352539	0.0409134296824722
1.353515	0.0420631864365326
1.354492	0.0375140101058631
1.355468	0.0717201909071393
1.356445	0.043807255970404
1.357421	0.0577456500095418
1.358398	0.0891225465904021
1.359375	0.0328209044665286
1.360351	0.0471474556602199
1.361328	0.0472267798530806
1.362304	0.0930820647000398
1.363281	0.066211827683466
1.364257	0.0294411491253954
1.365234	0.0523277773452637
1.36621	0.0835901847972841
1.367187	0.0814769113719954
1.368164	0.089477843138025
1.36914	0.0536862473182714
1.370117	0.0600011066168992
1.371093	0.063895885311282
1.37207	0.114257647985361
1.373046	0.0797272704559644
1.374023	0.081687120438358
1.375	0.0892783002278717
1.375976	0.089124759332061
1.376953	0.0691907115403578
1.377929	0.0811688206161479
1.378906	0.109420181888398
1.379882	0.0937723098087047
1.380859	0.0871716587978989
1.381835	0.0904138311122729
1.382812	0.0857129403893747
1.383789	0.0750339701004885
1.384765	0.0948954979366529
1.385742	0.138194947600066
1.386718	0.111376584187048
1.387695	0.113248977310537
1.388671	0.119038367143466
1.389648	0.148018972724419
1.390625	0.115380368666371
1.391601	0.124925170633649
1.392578	0.109481614091947
1.393554	0.0896886511917294
1.394531	0.0839995205468204
1.395507	0.112894855215294
1.396484	0.122790942027374
1.39746	0.132802101729856
1.398437	0.126442168622428
1.399414	0.0789029530467251
1.40039	0.0836014827597166
1.401367	0.0618386785683629
1.402343	0.152476209118241
1.40332	0.292855379106207
1.404296	0.432068073020271
1.405273	0.653191028325841
1.40625	0.926565217001394
1.407226	1.32665368761454
1.408203	1.8372744104022
1.409179	2.4939785701243
1.410156	3.22659923476651
1.411132	4.06931846225508
1.412109	4.75042295680764
1.413085	5.30229775504262
1.414062	5.93427410782751
1.415039	6.46782383216651
1.416015	7.2980055218227
1.416992	7.96217552524145
1.417968	8.41095718197757
1.418945	9.30127356595268
1.419921	9.4638911629632
1.420898	9.84429531543918
1.421875	9.75590269914712
1.422851	9.50109938426412
1.423828	9.62045614900359
1.424804	9.52627789353649
1.425781	9.41833107963279
1.426757	9.37159096524112
1.427734	9.28559280616392
1.42871	9.13720197172997
1.429687	9.0210764262242
1.430664	9.35787960737538
1.43164	8.905266030232
1.432617	8.9419162457367
1.433593	9.22221925313435
1.43457	9.22117662931591
1.435546	9.24595827187734
1.436523	9.34258117392175
1.4375	9.23541548692126
1.438476	9.38040847230919
1.439453	9.32989555657254
1.440429	9.15498955845871
1.441406	9.01141980544381
1.442382	9.41063401372012
1.443359	9.23001234367176
1.444335	9.7229175470659
1.445312	9.91088148049532
1.446289	9.53833669073576
1.447265	10.1382793167173
1.448242	9.80091476353203
1.449218	9.73552987218672
1.450195	9.83157879559967
1.451171	9.9083781059243
1.452148	9.39951704807736
1.453125	9.41771983025977
1.454101	9.45475027101457
1.455078	9.59738957364481
1.456054	9.36802927100535
1.457031	9.40797235762542
1.458007	9.36161608680679
1.458984	8.96731306764122
1.45996	8.69596603689234
1.460937	8.64782803882316
1.461914	8.53948266575031
1.46289	8.21892681647483
1.463867	8.19129469620172
1.464843	8.03463949902203
1.46582	7.42297868175802
1.466796	7.41157193733077
1.467773	7.18439204490526
1.46875	6.99955498946683
1.469726	7.29826347881965
1.470703	7.32830913068288
1.471679	6.90908338998742
1.472656	7.15435140020988
1.473632	7.61358050787493
1.474609	7.65795878954203
1.475585	7.36709273582171
1.476562	7.58718518486758
1.477539	7.59013178358334
1.478515	7.35209624204261
1.479492	7.35104186766815
1.480468	7.47177116788998
1.481445	7.6709180426931
1.482421	7.51299361741683
1.483398	7.66578341476786
1.484374	7.78670481360742
1.485351	8.00937877454201
1.486328	8.10642694996785
1.487304	8.33762928554161
1.488281	8.10592164080384
1.489257	7.8537105041938
1.490234	7.63494830311856
1.49121	7.53721325099111
1.492187	7.48110621877999
1.493164	7.41124128804973
1.49414	7.42262102062829
1.495117	7.4561294589038
1.496093	7.35164737823367
1.49707	7.17022307864742
1.498046	7.28226748419983
1.499023	6.91903763407781
1.499999	6.88451623481019
1.500976	6.69385707595987
1.501953	6.7459856074324
1.502929	6.90608233783076
1.503906	6.72150476958777
1.504882	6.83578920982706
1.505859	6.84514751564092
1.506835	6.83791545332991
1.507812	7.11963850255594
1.508789	7.22238044947094
1.509765	7.13382831466621
1.510742	7.23770982626963
1.511718	7.26313711663252
1.512695	7.63347229313004
1.513671	7.57218216554759
1.514648	7.50692832905723
1.515624	7.32903180766805
1.516601	7.3766194606165
1.517578	7.45869594357754
1.518554	7.57114673331656
1.519531	7.87711967384323
1.520507	7.57517560348868
1.521484	7.42849813620257
1.52246	7.18860495785337
1.523437	7.02517230192143
1.524414	7.09777734363576
1.52539	7.02299973268388
1.526367	6.9632470759166
1.527343	6.94666700026106
1.52832	6.69938819239526
1.529296	6.85878849455646
1.530273	6.24519495679509
1.531249	6.30240256682371
1.532226	6.24737954308725
1.533203	6.21289369486474
1.534179	5.93704905452835
1.535156	5.74047833530073
1.536132	6.02989854087944
1.537109	5.99640386020105
1.538085	5.77324977150799
1.539062	5.82514092939802
1.540039	5.81558379520449
1.541015	6.05330125323957
1.541992	5.90820811046966
1.542968	6.00733959677036
1.543945	5.95499185096
1.544921	6.29911235450456
1.545898	6.36317246719732
1.546874	6.41918690244318
1.547851	6.22867071586418
1.548828	6.38349333338416
1.549804	6.47284890032588
1.550781	6.3909576635538
1.551757	6.53915604569374
1.552734	6.46290871277051
1.55371	6.07922909093991
1.554687	5.88550169650218
1.555664	6.33145899603212
1.55664	6.06101719455623
1.557617	5.93513662989362
1.558593	5.86871840154262
1.55957	5.61436790740694
1.560546	5.53838275620402
1.561523	5.62984671569253
1.562499	5.70465492765608
1.563476	5.3501428433739
1.564453	5.25791634383907
1.565429	5.22404566061592
1.566406	5.03875274412151
1.567382	5.17964126032238
1.568359	4.94347821229244
1.569335	5.03014223708117
1.570312	4.95199766904347
1.571289	5.06913439024534
1.572265	5.3873090596749
1.573242	5.43433150560128
1.574218	5.41888824241145
1.575195	5.55812798326208
1.576171	5.51552747408859
1.577148	5.57786351833609
1.578124	5.74578105204758
1.579101	5.43169249674952
1.580078	5.65904241873491
1.581054	5.62485259347167
1.582031	5.74815480447187
1.583007	5.73019035584176
1.583984	5.69997564945439
1.58496	5.53013891561261
1.585937	5.55325071628681
1.586914	5.48608273679273
1.58789	5.38170224208224
1.588867	5.41844978229696
1.589843	5.08385437398525
1.59082	5.12951178068098
1.591796	5.1344553730027
1.592773	5.04641654068425
1.593749	4.94671035251156
1.594726	4.97250472695321
1.595703	4.83235253490016
1.596679	4.76652575996316
1.597656	4.6026054297083
1.598632	4.57573668542979
1.599609	4.44967555527232
1.600585	4.46757783237461
1.601562	4.58545208251586
1.602538	4.50047448773127
1.603515	4.51708662061035
1.604492	4.63012760467549
1.605468	4.61184090843667
1.606445	4.65270551139442
1.607421	4.69995048420806
1.608398	4.82960020956404
1.609374	4.80292382347514
1.610351	4.8777903723105
1.611328	4.87509769055924
1.612304	4.91679981011479
1.613281	5.05594483440168
1.614257	4.8238137992038
1.615234	4.77492497880302
1.61621	4.84635911746533
1.617187	4.70524781511731
1.618163	4.7334857790736
1.61914	4.55821398586826
1.620117	4.63261570839985
1.621093	4.52257860136871
1.62207	4.28358339197873
1.623046	4.26198779193582
1.624023	4.14975742222374
1.624999	4.0221540341792
1.625976	4.04773725933113
1.626953	3.99059770394486
1.627929	3.96369667248391
1.628906	3.92710619919515
1.629882	3.93918361937661
1.630859	3.83405313958062
1.631835	3.88602140367374
1.632812	3.90794280804262
1.633788	3.93399620727791
1.634765	4.16710571561474
1.635742	4.02738593412519
1.636718	4.17086704525917
1.637695	4.30701177537153
1.638671	4.23534678046769
1.639648	4.14579468455989
1.640624	4.14201849173117
1.641601	4.26751450513153
1.642578	4.18728626179057
1.643554	4.15497110390385
1.644531	4.20420131156977
1.645507	4.28685326468738
1.646484	4.18262702679955
1.64746	4.03643646891228
1.648437	3.98029351373401
1.649413	3.93764904718214
1.65039	3.97466883536038
1.651367	3.9960302407836
1.652343	3.86738674102617
1.65332	3.85849765755754
1.654296	3.69614259747113
1.655273	3.80971683244319
1.656249	3.51957693444553
1.657226	3.49569776036602
1.658203	3.47526082714812
1.659179	3.36981733661834
1.660156	3.39383170568975
1.661132	3.48864989326244
1.662109	3.46598642026898
1.663085	3.48516225987468
1.664062	3.60001479853548
1.665038	3.44091894753771
1.666015	3.55416139632811
1.666992	3.4765400174025
1.667968	3.41592263569365
1.668945	3.63323182625246
1.669921	3.5533986193125
1.670898	3.62601306984104
1.671874	3.53688691414145
1.672851	3.61254938128325
1.673828	3.37955105250771
1.674804	3.69725737749065
1.675781	3.43964863741546
1.676757	3.42030909070166
1.677734	3.33736315512879
1.67871	3.40735903691202
1.679687	3.26187693088274
1.680663	3.16469622038672
1.68164	3.17874164376753
1.682617	3.05333639335875
1.683593	3.07093401995224
1.68457	3.03675264216663
1.685546	2.93585167310955
1.686523	2.84907581371213
1.687499	2.94258990527766
1.688476	2.93114942761249
1.689453	2.87117820702025
1.690429	2.79920095994936
1.691406	2.90601410329971
1.692382	2.92735991480122
1.693359	2.88540279500333
1.694335	2.92346456468571
1.695312	2.93915058401673
1.696288	2.97403233963671
1.697265	2.99627863342197
1.698242	2.9017348601609
1.699218	2.92427096890624
1.700195	2.9471547404341
1.701171	2.93412245286951
1.702148	2.90278945769841
1.703124	2.90718706711574
1.704101	2.87353474049975
1.705078	2.72764704628385
1.706054	2.73020581306483
1.707031	2.6785298182895
1.708007	2.63214082444429
1.708984	2.55014450934244
1.70996	2.63606285515824
1.710937	2.49343732024068
1.711913	2.5595059186785
1.71289	2.51019457513076
1.713867	2.44248426735261
1.714843	2.41257880108609
1.71582	2.42848757408049
1.716796	2.44795048765901
1.717773	2.46444912147329
1.718749	2.50652006052475
1.719726	2.4442841999115
1.720703	2.49896037869196
1.721679	2.40146946310185
1.722656	2.39215613350634
1.723632	2.45367410237077
1.724609	2.48584709785377
1.725585	2.43145151285856
1.726562	2.46017851125405
1.727538	2.47320324428483
1.728515	2.35248017743168
1.729492	2.38826233648313
1.730468	2.31188649132662
1.731445	2.30165986539823
1.732421	2.28718931991495
1.733398	2.24273170266438
1.734374	2.25899172577737
1.735351	2.27888823780566
1.736327	2.30657343119182
1.737304	2.1546842369022
1.738281	2.1089464717788
1.739257	2.07305754414752
1.740234	2.02865725673806
1.74121	2.01958986817151
1.742187	2.04471092736338
1.743163	1.99941847346938
1.74414	1.95834539834448
1.745117	1.90899160989696
1.746093	1.8846287239093
1.74707	1.95412147912564
1.748046	2.0243225757149
1.749023	2.00368666369021
1.749999	2.01017270966539
1.750976	2.09107344951246
1.751952	2.08986382141995
1.752929	2.04549413009009
1.753906	2.11162305345556
1.754882	2.05112818198326
1.755859	2.04611535601773
1.756835	2.07761031701737
1.757812	2.0358508346808
1.758788	1.93448837338297
1.759765	1.85778125546643
1.760742	1.79090281858062
1.761718	1.74416517458865
1.762695	1.75344454637444
1.763671	1.63066872249725
1.764648	1.60809384826546
1.765624	1.65268882081201
1.766601	1.61410077686511
1.767577	1.61673658467717
1.768554	1.62200576224875
1.769531	1.61842407561554
1.770507	1.67147427790691
1.771484	1.62004743905654
1.77246	1.59471508577237
1.773437	1.6267597475783
1.774413	1.60192435898321
1.77539	1.5175401349896
1.776367	1.64180571391051
1.777343	1.51749273207546
1.77832	1.50462288379683
1.779296	1.55710740069128
1.780273	1.48705825963956
1.781249	1.46753526267009
1.782226	1.45080526178729
1.783202	1.43519798398526
1.784179	1.51003771029443
1.785156	1.44594693661913
1.786132	1.45488493155054
1.787109	1.43420610982509
1.788085	1.39556711968954
1.789062	1.35944006224484
1.790038	1.34744426505503
1.791015	1.29126003244167
1.791992	1.28341442218498
1.792968	1.31234657930839
1.793945	1.28200761027609
1.794921	1.27278387444545
1.795898	1.25757407974212
1.796874	1.22098351786586
1.797851	1.23183481184141
1.798827	1.22360738016686
1.799804	1.29331806391182
1.800781	1.32708737841285
1.801757	1.31111044359261
1.802734	1.28510704419398
1.80371	1.24404447738831
1.804687	1.27810442591606
1.805663	1.24394344559018
1.80664	1.24515598563594
1.807617	1.2441394637059
1.808593	1.17414213548269
1.80957	1.10865589037635
1.810546	1.10554404800006
1.811523	1.02696258302402
1.812499	1.01095254997066
1.813476	0.98303350765862
1.814452	1.00869738968285
1.815429	0.981696624098199
1.816406	1.00746738345482
1.817382	0.981990790124149
1.818359	0.991207884703088
1.819335	1.03219200122349
1.820312	0.995325755250074
1.821288	0.980467638565159
1.822265	0.998581145500855
1.823242	0.987486696724851
1.824218	1.05071523570038
1.825195	0.984742974161019
1.826171	0.984973789329772
1.827148	0.954550539616845
1.828124	0.952516663810104
1.829101	0.959718716131617
1.830077	0.962934840048739
1.831054	0.918116559497115
1.832031	0.903873626647005
1.833007	0.895600211617354
1.833984	0.88556071629025
1.83496	0.873008861748161
1.835937	0.906881845093053
1.836913	0.880030545464065
1.83789	0.856998989890933
1.838867	0.808712733979903
1.839843	0.816450242008446
1.84082	0.778410453011263
1.841796	0.791442201341726
1.842773	0.772989173245531
1.843749	0.757396506857855
1.844726	0.778559224448057
1.845702	0.769469625322439
1.846679	0.734275197898751
1.847656	0.760790370280079
1.848632	0.748121365983488
1.849609	0.755121037401267
1.850585	0.755976258785956
1.851562	0.78077912846467
1.852538	0.697661846602958
1.853515	0.727782010972078
1.854491	0.709493944428633
1.855468	0.700084656207805
1.856445	0.707815288697454
1.857421	0.674391109793249
1.858398	0.67294868044576
1.859374	0.669028576114504
1.860351	0.626413361305754
1.861327	0.622991267324005
1.862304	0.607673113763058
1.863281	0.617994004044327
1.864257	0.611604262676757
1.865234	0.622918974170325
1.86621	0.629786468336959
1.867187	0.654684758123488
1.868163	0.658640283470972
1.86914	0.673907721231542
1.870116	0.618396015642412
1.871093	0.614431734675627
1.87207	0.612915277411789
1.873046	0.597261205934698
1.874023	0.581592562495507
1.874999	0.581142384853929
1.875976	0.543517554940271
1.876952	0.533112819268652
1.877929	0.546458612690275
1.878906	0.532443899336392
1.879882	0.526182260300297
1.880859	0.503758135518435
1.881835	0.477804953665272
1.882812	0.494126458654867
1.883788	0.46770838420132
1.884765	0.476621455948282
1.885741	0.441902292932179
1.886718	0.461536744722769
1.887695	0.460997159359318
1.888671	0.464665905849235
1.889648	0.445650058854136
1.890624	0.435528270930212
1.891601	0.439969512655332
1.892577	0.46291214594004
1.893554	0.480967101349812
1.894531	0.445993382722625
1.895507	0.449496544357852
1.896484	0.453285274567972
1.89746	0.413332506498219
1.898437	0.43541160704902
1.899413	0.403010059392623
1.90039	0.392468906895352
1.901366	0.397868672941575
1.902343	0.378116886425164
1.90332	0.372168288265508
1.904296	0.33858203744809
1.905273	0.327229995219662
1.906249	0.336115686467264
1.907226	0.353214322034941
1.908202	0.331696571859961
1.909179	0.354923960854519
1.910156	0.357272507316894
1.911132	0.364435956480229
1.912109	0.387145894544705
1.913085	0.359226390327395
1.914062	0.364496963388049
1.915038	0.359096203494621
1.916015	0.346774998601975
1.916991	0.335905538593843
1.917968	0.322749928766708
1.918945	0.315753203012495
1.919921	0.297531658765601
1.920898	0.308401648288796
1.921874	0.303015456829598
1.922851	0.289147188488216
1.923827	0.307435473866885
1.924804	0.277638598022917
1.925781	0.2867036652979
1.926757	0.286499186581742
1.927734	0.258778707156192
1.92871	0.270832105743798
1.929687	0.250735934481378
1.930663	0.258320463680464
1.93164	0.261600476566284
1.932616	0.252646557448345
1.933593	0.248858756174326
1.93457	0.246168414391505
1.935546	0.26102227248528
1.936523	0.239534544274391
1.937499	0.246364626976681
1.938476	0.222552523594611
1.939452	0.249763146726013
1.940429	0.227601776316836
1.941406	0.21147840211888
1.942382	0.219100826768545
1.943359	0.228696111561168
1.944335	0.194688163789253
1.945312	0.192281124914589
1.946288	0.206279657787771
1.947265	0.187318915415662
1.948241	0.170378736132626
1.949218	0.185336586242571
1.950195	0.207443291150691
1.951171	0.203097947373597
1.952148	0.196069078519103
1.953124	0.211684130286661
1.954101	0.192984654108124
1.955077	0.208009006323248
1.956054	0.178728500044565
1.957031	0.185616870886967
1.958007	0.202562055875764
1.958984	0.174354808898005
1.95996	0.158408559567501
1.960937	0.165620562705292
1.961913	0.151870778741491
1.96289	0.170758862471322
1.963866	0.146363089886657
1.964843	0.136464626486359
1.96582	0.149423654790866
1.966796	0.152720393768441
1.967773	0.161313993428817
1.968749	0.14373558869578
1.969726	0.159357899808577
1.970702	0.15192471498714
1.971679	0.1412083209379
1.972655	0.145545756257586
1.973632	0.127345334100439
1.974609	0.150880709781048
1.975585	0.148112869003539
1.976562	0.120104843298886
1.977538	0.114849454647756
1.978515	0.149476729764809
1.979491	0.135982817841486
1.980468	0.137411681113989
1.981445	0.148078863603821
1.982421	0.122649235838275
1.983398	0.125997083663363
1.984374	0.0891671568633726
1.985351	0.096772845759637
1.986327	0.0960033932179113
1.987304	0.0942799223685722
1.98828	0.113041790494003
1.989257	0.106569054962715
1.990234	0.0933801954745486
1.99121	0.117655367653921
1.992187	0.115672978925694
1.993163	0.106984869722405
1.99414	0.105624635133602
1.995116	0.130094588565782
1.996093	0.121484704427362
1.99707	0.0882682252899026
1.998046	0.10195404351314
1.999023	0.0767602311371694
1.999999	0.0973006456323379
2.000976	0.114208259410913
2.001952	0.0974810879636093
2.002929	0.0947124447037505
2.003905	0.0829101807404193
2.004882	0.0971962736786241
2.005859	0.0742087190836325
2.006835	0.0788039132666151
2.007812	0.0886813607932997
2.008788	0.0841490874100991
2.009765	0.0737044938911543
2.010741	0.0658231082856629
2.011718	0.101845008763111
2.012695	0.0703597857982029
2.013671	0.0924344848182068
2.014648	0.0568049942403395
2.015624	0.0923102617391501
2.016601	0.0798280801332163
2.017577	0.0964514901071938
2.018554	0.0903907773775715
2.01953	0.0724876989485809
2.020507	0.0644440640593734
2.021484	0.0664327553029513
2.02246	0.0763957644488286
2.023437	0.0795631104399893
2.024413	0.0538855608704707
2.02539	0.087413044145787
2.026366	0.100195524032869
2.027343	0.0741663401477038
2.02832	0.0598961163571062
2.029296	0.0446424955555141
2.030273	0.0727543934253932
2.031249	0.0788426959207421
2.032226	0.0750982220820047
2.033202	0.0701072740614874
2.034179	0.0702846800876357
2.035155	0.0442320409900903
2.036132	0.046318550573891
2.037109	0.0360961283058793
2.038085	0.0502504970200982
2.039062	0.0418026274760475
2.040038	0.0748615060660074
2.041015	0.0414272294658586
2.041991	0.0294298815727455
2.042968	0.0698290735418457
2.043945	0.0430515439743527
2.044921	0.0484827407685931
2.045898	0.0619864856253845
2.046874	0.0324635486507277
2.047851	0.0720291275540583
2.048827	0.0432854007473652
2.049804	0.0339626702996393
2.05078	0.0436004879618405
2.051757	0.0454367579199595
2.052734	0.0290568681347474
2.05371	0.0421033122701017
2.054687	0.0318227384813546
2.055663	0.0419410697360022
2.05664	0.0536433760363579
2.057616	0.0606261470579526
2.058593	0.0182208950007044
2.05957	0.0171543511913287
2.060546	0.057826631846114
2.061523	0.0415093494540266
2.062499	0.0111526310937169
2.063476	0.0252951277514011
2.064452	0.016815249838703
2.065429	0.0195294001169269
2.066405	0.0338703914617139
2.067382	0.02454873463724
2.068359	0.0399236794665334
2.069335	0.0314456545386835
2.070312	0.0330084799781344
2.071288	0.0196042545431062
2.072265	0.0122646253190956
2.073241	0.0190509616469143
2.074218	0.0205100905356973
2.075195	0.0411471112228319
2.076171	0.0416734537734347
2.077148	0.00523617108431132
2.078124	0.0209271043969513
2.079101	0.00622787607936381
2.080077	0.0367212805002859
2.081054	0.0437545153922381
2.08203	0.0333466758203048
2.083007	0.012726179483176
2.083984	0.0208702124915004
2.08496	0.0121091039998864
2.085937	0.00457449354949868
2.086913	0.0136888199489964
2.08789	0.0146083055400057
2.088866	0.00596906838168847
2.089843	0.0385306039754025
2.090819	0.0141675850045879
2.091796	0.0176418935228118
2.092773	0.0256667716169934
2.093749	0.0300916068830879
2.094726	0.0161439184638586
2.095702	0.0436874751545349
2.096679	0.0263826978975356
2.097655	0.0136388800523969
2.098632	0.0177128036972694
2.099609	0.0280801089389358
2.100585	0.0217624730580273
2.101562	0.0439223851524766
2.102538	0.0202473505965379
2.103515	0.0252671495823368
2.104491	0.0492446328915548
2.105468	0.0481221385380783
2.106444	0.0303313887914813
2.107421	0.0195514923852829
2.108398	0.0176442393763942
2.109374	0.0294105810523526
2.110351	0.00184674066239828
2.111327	0.0336657981675439
2.112304	0.0125289127400248
2.11328	0.0239767147392604
2.114257	0.0377074108123324
2.115234	0.0231071533704435
2.11621	0.0275891157214236
2.117187	0.0551725294840911
2.118163	0.0189445869587389
2.11914	0.0181795196535992
2.120116	0.0427432624990676
2.121093	0.0213548259787911
2.122069	0.024587303884013
2.123046	0.0160989903181021
2.124023	0.0129730832091845
2.124999	0.0270912235945404
2.125976	0.0193845963574778
2.126952	0.0025421560621325
2.127929	0.0451753089759373
2.128905	0.0166572374031959
2.129882	0.0428762078707276
2.130859	0.0459303096653626
2.131835	0.0352345316500958
2.132812	0.0370567483145324
2.133788	0.0580813116879647
2.134765	0.00958223663184233
2.135741	0.0193683418625462
2.136718	0.0326751942805184
2.137694	0.0381018920377331
2.138671	0.021126511213752
2.139648	0.0385791198628305
2.140624	0.056628058123033
2.141601	0.014350825926761
2.142577	0.0247148393649848
2.143554	0.0272394667299065
2.14453	0.0299829571852044
2.145507	0.0440479868281174
2.146484	0.0342704091482122
2.14746	0.0744237259400966
2.148437	0.0202153040055103
2.149413	0.0546612749221284
2.15039	0.0719212177880666
2.151366	0.0123331608377099
2.152343	0.0200429126194429
2.153319	0.0113489337015872
2.154296	0.0291404325010731
2.155273	0.018427946252312
2.156249	0.0162349068825306
2.157226	0.0431865564775718
2.158202	0.0388472755921833
2.159179	0.0266520920287831
2.160155	0.0166567530841078
2.161132	0.0878479190850062
2.162109	0.0611991084876128
2.163085	0.074394414667366
2.164062	0.0287202009027966
2.165038	0.0714464901886107
2.166015	0.00720474197486086
2.166991	0.0478696538012069
2.167968	0.05943097607027
2.168944	0.0392983073174227
2.169921	0.0446000794284326
2.170898	0.0411592740113938
2.171874	0.0128744891017275
2.172851	0.0660740773646738
2.173827	0.0370537448383271
2.174804	0.0644678973086435
2.17578	0.0137112276657417
2.176757	0.00320846550640287
2.177734	0.00918253525878692
2.17871	0.0191580607727244
2.179687	0.00462085640562494
2.180663	0.0255343534605461
2.18164	0.00913776329634736
2.182616	0.0680334161135754
2.183593	0.0392438639272448
2.184569	0.0382665294821075
2.185546	0.0236391048275395
2.186523	0.0707478518164509
2.187499	0.0471676959520995
2.188476	0.0438399010273906
2.189452	0.0283104227762021
2.190429	0.0684520414362501
2.191405	0.0602238899649609
2.192382	0.0547522763178299
2.193359	0.0411654223203721
2.194335	0.0307550222893212
2.195312	0.0441133905793173
2.196288	0.016457915552441
2.197265	0.017556326766898
2.198241	0.0430649418436818
2.199218	0.0313158623758142
2.200194	0.0145563107509904
2.201171	0.00127453693159409
2.202148	0.0519102793284191
2.203124	0.0482991084170741
2.204101	0.0300939746875859
2.205077	0.0270431585134152
2.206054	0.0369940072421737
2.20703	0.0199040965571658
2.208007	0.0395942555987823
2.208983	0.0273580786554686
2.20996	0.0441332938319953
2.210937	0.0271021482541237
2.211913	0.00917553682588054
2.21289	0.0662543386595142
2.213866	0.0150891659870673
2.214843	0.0570952986397873
2.215819	0.0309503464648815
2.216796	0.00386778498204088
2.217773	0.0219134383161275
2.218749	0.0595932261155882
2.219726	0.0830724597876727
2.220702	0.0212689616825669
2.221679	0.0636980755448962
2.222655	0.0332924155653155
2.223632	0.0255097418283075
2.224608	0.0351436600243885
2.225585	0.0233790241057526
2.226562	0.0158602207488396
2.227538	0.0194090924338697
2.228515	0.0312323682561424
2.229491	0.024534043149632
2.230468	0.0186977833443031
2.231444	0.0533353420208028
2.232421	0.00145344803372781
2.233398	0.0518263646034104
2.234374	0.0509243045127108
2.235351	0.0407225166142185
2.236327	0.00964510728871877
2.237304	0.0369262105564242
2.23828	0.0390480341091941
2.239257	0.0500965572543463
2.240233	0.0409106703709497
2.24121	0.040238440869161
2.242187	0.0350185740492027
2.243163	0.0225750092506515
2.24414	0.0303743313331718
2.245116	0.0241618624260158
2.246093	0.0392875081651891
2.247069	0.0431804711996256
2.248046	0.0285599499307247
2.249023	0.019455036076538
2.249999	0.0280874075471131
2.250976	0.0131035149826532
2.251952	0.0153463181485482
2.252929	0.0289409197398395
2.253905	0.0445448341793187
2.254882	0.0426280291295106
2.255858	0.028096937666728
2.256835	0.0361445217038295
2.257812	0.0337425537334461
2.258788	0.0382615715065667
2.259765	0.0202807655917217
2.260741	0.0132465104805299
2.261718	0.0261857463848129
2.262694	0.0440829707056739
2.263671	0.0126820499851492
2.264648	0.0144757879500677
2.265624	0.00594310765333257
2.266601	0.0263665673305912
2.267577	0.0198540410003636
2.268554	0.0122489156043805
2.26953	0.027550523847811
2.270507	0.0193300500523149
2.271483	0.0240977993583501
2.27246	0.0278756744713122
2.273437	0.0506219019284943
2.274413	0.00728939824428011
2.27539	0.0409665067193787
2.276366	0.00799125212581771
2.277343	0.00498500928342432
2.278319	0.0356666763862778
2.279296	0.053743888399859
2.280273	0.0234952928268337
2.281249	0.0271484973102477
2.282226	0.0438024477227586
2.283202	0.0109975704495134
2.284179	0.0180203555022008
2.285155	0.0151438225067055
2.286132	0.0182963975791531
2.287108	0.0347861882719449
2.288085	0.02890336768411
2.289062	0.00698167958958444
2.290038	0.0450148403583292
2.291015	0.0453266557856026
2.291991	0.0204935853789722
2.292968	0.0483365761667022
2.293944	0.0356439944243639
2.294921	0.0254957451872582
2.295898	0.0175382112148104
2.296874	0.0109025394577192
2.297851	0.0333818527194073
2.298827	0.0299470666598763
2.299804	0.026484438363524
2.30078	0.0164739802946295
2.301757	0.0187814730412526
2.302733	0.0393900078343455
2.30371	0.0242564482253957
2.304687	0.0280227521615169
2.305663	0.00882872155494952
2.30664	0.0362651987719154
2.307616	0.0441101293955674
2.308593	0.0249370532544846
2.309569	0.0441382658222658
2.310546	0.018473536920596
2.311523	0.015164554175847
2.312499	0.017792665445875
2.313476	0.0258621549822612
2.314452	0.00555617536035833
2.315429	0.0557462642190631
2.316405	0.027672864231438
2.317382	0.0232844490517813
2.318358	0.0202205529468657
2.319335	0.0366668760001561
2.320312	0.0193213811078339
2.321288	0.019604496750197
2.322265	0.0140304364094814
2.323241	0.0118606923388781
2.324218	0.0215876906038997
2.325194	0.0131189948972764
2.326171	0.0209555462464356
2.327148	0.0216741613518407
2.328124	0.059523925827651
2.329101	0.0140551577267935
2.330077	0.021127229653157
2.331054	0.0275210688102043
2.33203	0.0325518755289403
2.333007	0.00670642514522141
2.333983	0.0135927822084802
2.33496	0.0296176513857024
2.335937	0.0132376694185344
2.336913	0.0363614675009315
2.33789	0.0333258287352376
2.338866	0.0133587663185127
2.339843	0.00722999493791559
2.340819	0.0312323554072824
2.341796	0.0190721285074034
2.342772	0.0186005345835355
2.343749	0.0348193127025578
2.344726	0.00958876653794011
2.345702	0.0106240800074175
2.346679	0.034984590519806
2.347655	0.0242615299554109
2.348632	0.00221965838082347
2.349608	0.0307169061961731
2.350585	0.0380736614500237
2.351562	0.00503510639986764
2.352538	0.0379624802688233
2.353515	0.0148479408972729
2.354491	0.0280280708945215
2.355468	0.0491232077454119
2.356444	0.0245360613939911
2.357421	0.0328672848808431
2.358397	0.0168023171809052
2.359374	0.0193805159689582
2.360351	0.0343544847122362
2.361327	0.0538532872355701
2.362304	0.0353875715239973
2.36328	0.0346517806879964
2.364257	0.0303335584915344
2.365233	0.012607808292731
2.36621	0.0262357346883339
2.367187	0.0124420323081923
2.368163	0.0276135256103618
2.36914	0.0119173652292088
2.370116	0.0301529536363405
2.371093	0.0172426545600928
2.372069	0.0139907671471453
2.373046	0.0429639664796932
2.374022	0.00278932621357417
2.374999	0.0236272004270211
2.375976	0.0341329317079032
2.376952	0.0288149845733026
2.377929	0.0265207373220973
2.378905	0.0275678754380181
2.379882	0.00978881023870113
2.380858	0.017093923894428
2.381835	0.0143894206342235
2.382812	0.00392911451929337
2.383788	0.0187668737205273
2.384765	0.015452223832703
2.385741	0.0305005557195154
2.386718	0.0477754393315815
2.387694	0.00594849538480051
2.388671	0.00970435177316651
2.389647	0.0360604671563778
2.390624	0.0119275250674872
2.391601	0.0100228620490008
2.392577	0.0203253635532193
2.393554	0.0139445458033426
2.39453	0.0189459588351156
2.395507	0.0187089832099285
2.396483	0.0126131896027527
2.39746	0.00451067317575304
2.398437	0.0143811462493754
2.399413	0.0205765674457549
2.40039	0.0144575384299147
2.401366	0.00170224082731889
2.402343	0.0237109644767658
2.403319	0.0251568494044921
2.404296	0.0264592523693202
2.405272	0.0243042295588443
2.406249	0.0331034395394964
2.407226	0.0100329213435883
2.408202	0.0071268514533032
2.409179	0.0178165175402104
2.410155	0.0508590511021637
2.411132	0.0160888523765025
2.412108	0.0261540433926633
2.413085	0.0157258164812498
2.414062	0.00218744224579416
2.415038	0.012801680073823
2.416015	0.015428676586052
2.416991	0.0166472588162257
2.417968	0.00925916065304626
2.418944	0.0167927906147188
2.419921	0.0165301317769515
2.420897	0.0294791666826761
2.421874	0.0351540741461641
2.422851	0.0139470307477765
2.423827	0.0159115228345812
2.424804	0.0272714649576164
2.42578	0.0192829220255567
2.426757	0.00229919227308632
2.427733	0.0128474738856668
2.42871	0.0215519227871998
2.429687	0.0199884770076462
2.430663	0.0289974037452373
2.43164	0.0167310873088126
2.432616	0.0140415810799525
2.433593	0.0192424360154954
2.434569	0.010847703974728
2.435546	0.00368081949953716
2.436522	0.0417535915650582
2.437499	0.00652769329638924
2.438476	0.0267372805206268
2.439452	0.0149020125978253
2.440429	0.0206034344138641
2.441405	0.017892651659563
2.442382	0.0273389849559654
2.443358	0.00366834645465419
2.444335	0.0283864144993625
2.445312	0.0255425156640551
2.446288	0.0416355283301581
2.447265	0.0245916237673928
2.448241	0.0164850725483906
2.449218	0.0228642606146973
2.450194	0.0235851411153824
2.451171	0.00957851269181458
2.452147	0.0179399602486199
2.453124	0.041325619217012
[truncated: 48 more rows]
