# Supplementary material for: Nanoscale magnonic Fabry-Pérot resonator for low-loss spin-wave manipulation
Source: Nat Commun. 2021 Apr 16;12:2293. doi: 10.1038/s41467-021-22520-6 (PMC8052321; doi:10.1038/s41467-021-22520-6)
Supplement: Supplementary file 4 — Source Data [file 41467_2021_22520_MOESM4_ESM.zip › Source data/FigS2/FigS2e.txt]

0.549367190432128	0.376850429954485	0.359299219911789	0.560817321407604	0.559223477271475	0.425650175106942	0.182809905762954	0.439891714979596	0.253875678177981	0.323976387510957	0.284738108031325	0.378015760920997	0.522537440756287	0.494810175137264	0.105003944194418	0.84294785185735	0.203575274487238	0.374112524369794	0.337831929825475	0.0398743986969208	0.166767930558871	0.484608372150069	0.479437915961994	0.665726380868935	0.522051538878931	0.58049482715361	0.365008651128079	0.43616702432817	0.702887080768291	0.387560930085645	0.676978246010084	0.215278654504673	0.321817053711935	0.408888169217673	0.487127567449318	0.382720002529264	0.576172838155306	0.290626496485524	0.191874182962612	0.16666178736884	0.280938885070828	0.605046130237002	0.242418481210275	0.359478349226416	0.413227352243404	0.447361423482736	0.378516020431368	0.451211497704048	0.467285644376852	0.637328215452133
0.169291926417197	0.226305592479285	0.345540983272231	0.109452524720796	0.327094611098685	0.157263857256238	0.274895884570603	0.239882636444892	0.178415419979608	0.0309444844717958	0.114081467436581	0.297837412248582	0.204783241367891	0.142682155582304	0.168703160849063	0.220342932403546	0.242274838584695	0.153219769940597	0.490006664413367	0.229554398415477	0.192271780594186	0.0989542366601544	0.190644100167852	0.0928996945035219	0.428697805278022	0.251903276365134	0.21548050231765	0.525199175680846	0.341816209307999	0.211283799722373	0.413290381060944	0.456328131859017	0.13053309132273	0.194529104654316	0.240522459485034	0.321979173866381	0.319880067707024	0.363732239777243	0.14887453524859	0.315202593551401	0.144523532289129	0.179817670955336	0.111715798904927	0.235523939928604	0.368098033035359	0.451676383706122	0.252734176657175	0.143525560813675	0.081962766539336	0.246060220300661
0.0456351700520553	0.146255430867333	0.10121012271084	0.341986366692158	0.226015919302076	0.178463083179687	0.107340923562603	0.0427845237148318	0.195393738956498	0.159540002397275	0.0709859853473691	0.19588358495239	0.132339848200344	0.16790202630227	0.160857906869934	0.225683452437919	0.173825598310088	0.077401845504577	0.331392612603616	0.0473632149102613	0.261282829472681	0.0836251963568363	0.124549450894701	0.139634175907564	0.117533226894565	0.139823489565602	0.283579754466858	0.0407739676985647	0.0587031749501592	0.172658384965602	0.152072746965493	0.142422540776073	0.111355684066841	0.0461228925961772	0.133688424356792	0.264080090031433	0.103943896506098	0.0937867438692068	0.0453920830700972	0.183154661538521	0.129641856184146	0.135709835945638	0.16490595758408	0.267337849045912	0.0973065235583411	0.261713657107458	0.117814234707071	0.266673066215099	0.163788091826634	0.137184506261675
0.244295343664988	0.50495505247425	0.15259045738476	0.304266270996619	0.241903196677183	0.344105301851196	0.399791881695145	0.338351482648435	0.161386522775291	0.287078217317452	0.267698909025062	0.326249589584297	0.39675856246676	0.214820288782527	0.288418547023085	0.427362985528789	0.279726588436953	0.377830421771144	0.273106736099849	0.25442770405719	0.269841434068872	0.417752547875797	0.242849486362563	0.386721929587197	0.313465460764228	0.246608236849852	0.246376766574488	0.432146022194972	0.261900519349301	0.148895081048242	0.333820406607469	0.365813201899404	0.330319321435441	0.197624346041668	0.215232461254576	0.245020165605547	0.403425811671753	0.467722517040976	0.335369247364158	0.365947550882924	0.206578462749851	0.184960488684954	0.235474718377936	0.335323923950037	0.242507826770875	0.231586575628003	0.303147934909092	0.411571274929478	0.586729364527922	0.317324709960316
0.205794610925384	0.249979172628343	0.144308785678972	0.201116249990969	0.348575975139438	0.101299110522974	0.159673782086133	0.194839125886855	0.119828648084353	0.121519093045638	0.128117520066266	0.129280981675761	0.116653063361531	0.104176841612313	0.135066489182976	0.214491942416638	0.241978616809868	0.1832155548822	0.0801433328222504	0.339837627741779	0.344216894889443	0.264409737463071	0.216727467375186	0.136003125117508	0.214619901797037	0.216100005642254	0.159509826278806	0.13154122013084	0.264505640666092	0.075203371521013	0.0541809936884338	0.0803312078672542	0.267028112604489	0.0443674756808408	0.222049496671463	0.0709489679228458	0.0487161808365555	0.199640903673821	0.141443406364072	0.0687842961879072	0.0402351863606993	0.166541445078426	0.241775286276865	0.10622813595853	0.207710331915386	0.089874284598257	0.0775701153507573	0.25633962384058	0.188786199780889	0.0443118519805992
0.144827250739151	0.137101988826567	0.190002290086618	0.0994437818934523	0.0234118273685866	0.230085716483944	0.138566777993545	0.130798385590448	0.129839447441107	0.101030450163069	0.0306690982717132	0.18392785840565	0.125841757964563	0.197041475270284	0.320822136497546	0.289909265626356	0.173759073199286	0.159108392244571	0.0867488272443708	0.179853600754208	0.321687126317498	0.168558816093908	0.133352122938023	0.0739946593748285	0.121958538973958	0.275342542673594	0.0954569829805342	0.152054738946535	0.226506338318489	0.0793806033087057	0.0808264343859953	0.189104394169596	0.171357126970058	0.167759484543266	0.103186788789568	0.1422966508251	0.0677197248412617	0.108875340096645	0.178087905721808	0.0960966003577281	0.185974488660139	0.205563716975113	0.26184469640705	0.0744741466522343	0.0691920479040684	0.184567648953673	0.32858016966986	0.179119891080834	0.166874240415837	0.161397077076391
0.268627824181059	0.30807850314882	0.299347304814846	0.169476343699348	0.242418841983171	0.267114119139274	0.294800514488864	0.199159022037215	0.458400359869111	0.527758822637438	0.308367892054375	0.468270643155569	0.247967526495817	0.221880625000674	0.355765476122498	0.347192923947479	0.36498809504488	0.294776423082325	0.291317619561502	0.392344939298699	0.222111318357305	0.155205506980598	0.558855685569736	0.284738687695666	0.278897017619526	0.364562238784943	0.491436599818321	0.356340512753744	0.534114522534578	0.263502131174778	0.441345806627604	0.455490830660135	0.22938548604029	0.414837734639339	0.331753175330395	0.0975049661651108	0.285431039275413	0.206787742745937	0.151750716592443	0.482672816296443	0.515277006140876	0.58322049093739	0.282290025303558	0.30183618797515	0.509998011432172	0.248060125195767	0.0772780077734021	0.52748444003106	0.353639210899838	0.399476892065524
0.19645559059077	0.0585608411295774	0.077011663257915	0.157308391910923	0.117733208569418	0.183839612552232	0.212043597601673	0.262195891976462	0.0953903582361346	0.1872750224621	0.248510782911426	0.123493605301854	0.114961842020603	0.152862098610284	0.220931159422228	0.125226000340653	0.123160420689912	0.166339013487185	0.130834864960912	0.0734463202239418	0.163770039036609	0.234545013496599	0.12105348793427	0.143835382384864	0.149609864999699	0.123394094790808	0.0889876042932481	0.254140804180518	0.102031033292745	0.033829887320335	0.109233026329968	0.188276172802657	0.185089963836454	0.184313240141885	0.0730463904763117	0.231888836885721	0.278300849082905	0.143894658947158	0.111450190772454	0.146358341277262	0.0818488648759371	0.137901455046006	0.203461393178387	0.243860594055113	0.283745108172899	0.142589078851126	0.125954449710522	0.0755594498165293	0.173993439464653	0.204667690949638
0.13086776988872	0.0845617629638231	0.0718368688940296	0.299294020063912	0.0455514356759751	0.0993180684216649	0.307477089657961	0.0409462889260761	0.261829470034162	0.243615984976843	0.0902215636164437	0.142857333643394	0.0734735275300104	0.152417462181884	0.0973917865043516	0.161214346077803	0.0525270442903787	0.06900849360138	0.0530505772835335	0.0299708222212848	0.197892064815021	0.144470875828513	0.0891334565607337	0.0442381567070894	0.131623698359285	0.173078910580174	0.127178552567609	0.0670844347830792	0.111011133658979	0.152365168348897	0.154264183670092	0.0883447299704793	0.0940583068237681	0.281463473705577	0.172325310172477	0.0301280112820981	0.0528893241849742	0.172617771760709	0.0980335927262716	0.173057158767557	0.227759228177213	0.178625127176022	0.213885712621531	0.216133901123216	0.0428064640255943	0.119314070209246	0.209232445026988	0.278739254901821	0.0644809825893201	0.225890417012497
0.236126903752559	0.324017024051179	0.253085342100288	0.218186856740089	0.373952720232696	0.17760125463674	0.10749454015814	0.128329472104581	0.427414405960024	0.212400401296631	0.368207275867506	0.187194068183692	0.372583666850078	0.133919765080888	0.307970220322829	0.155254055880972	0.299510466115338	0.142092881743023	0.145729574305081	0.250465333150946	0.067215127578467	0.306309425768415	0.0235565056736563	0.0775840706641009	0.171859198575956	0.573844311938229	0.0548053732106333	0.414610450199524	0.0947153389373068	0.36051066911982	0.258314987483982	0.240318815836603	0.19047330897278	0.132118791525975	0.242180209206075	0.214832986337569	0.23535942014587	0.15832595972234	0.117124616237075	0.320915757448034	0.442008973963934	0.231306638101071	0.267626861818508	0.322681846385647	0.259204739537532	0.207923384545221	0.359991223867277	0.133301935579184	0.0785582541158416	0.0837670453267787
0.21723488031093	0.0823876055344856	0.0750032916091934	0.178660773079699	0.23381315251591	0.150260993678765	0.134004462413832	0.107110757484251	0.0953103811036101	0.220569729476681	0.1306156491274	0.135781343440321	0.215880456655066	0.0879787981524822	0.0711012531795748	0.131319995521598	0.222776551510521	0.175415317823052	0.183624453184699	0.0534522268033073	0.0709995398649611	0.155766090518174	0.0582695110187489	0.114116603872997	0.119926205049086	0.140072695400811	0.143209675565581	0.159671301350305	0.0133141220078436	0.0599868142217413	0.160551739184566	0.104678640926006	0.0129279407952755	0.130163325422803	0.283891400021451	0.165029116469133	0.188659012794433	0.130941717396236	0.161577609034948	0.217174171212615	0.0680856794787458	0.0348438592569681	0.110350969544164	0.263667755138446	0.204618831392159	0.0382458955367828	0.0715454727351634	0.065332113447227	0.11518001159573	0.168538088310662
0.196789729834141	0.244717309139653	0.290708544135204	0.0300031121767797	0.260319610183828	0.163653150778992	0.101979759049773	0.255637826069205	0.25770543487969	0.151404455000147	0.163851778356207	0.224952126257944	0.117181694833796	0.156984491462081	0.180343751034527	0.146856538361301	0.199017423732597	0.228417317909173	0.141278398120794	0.132129635657305	0.258315956103722	0.0981416673629529	0.192097279932695	0.155010944662647	0.24259411674202	0.0628716810089948	0.19451144522439	0.122575461706018	0.128648835324693	0.153338716327255	0.136925716845193	0.115584279011212	0.221924264275653	0.267377249784887	0.0790967196199333	0.284902766074972	0.190651745816377	0.11407956478454	0.0619067312289714	0.098974577515168	0.147139727576214	0.338298281237047	0.237895524332142	0.0228023412693016	0.04786490883869	0.0447562369091292	0.0291034801470657	0.065276424591337	0.146435154679995	0.257101891202762
0.461870549668898	0.079541759803326	0.288071070498879	0.290677847879418	0.145081307626457	0.295673938216441	0.160306251722815	0.536099209591844	0.309422902010905	0.3313320064557	0.282261042769774	0.324905916572783	0.200046276491997	0.204888240166975	0.263116324322362	0.33772143354007	0.359298124133108	0.325392130424354	0.370930905501415	0.528725818189069	0.405375798389901	0.364465335849721	0.220933207043079	0.424998449319066	0.383649189453295	0.238705279797619	0.2473471035904	0.265890896951701	0.265462326583763	0.234172928430701	0.505336663193954	0.113395916212227	0.490106545953153	0.136183434435685	0.394989893375577	0.234346718424304	0.270334359009795	0.172829938573414	0.268330974413186	0.0541413578654664	0.257756493775453	0.286595107990925	0.250429181466333	0.204354025739187	0.243059797727432	0.146883822353726	0.266807976185196	0.309294748857138	0.0671977127223963	0.548226967632905
0.235390501862207	0.145050880163826	0.0606338028203625	0.169658700987873	0.105004533880095	0.240904580006543	0.323028946060991	0.158082944226251	0.166755198723383	0.175424566400547	0.143703362519775	0.0574154903226037	0.131211421239673	0.198967200930663	0.0705789534219721	0.0874762422036909	0.117325949674452	0.403468895758087	0.30569393570408	0.126794922880294	0.251766375380165	0.0756442435164111	0.0971029203217313	0.0737706522320771	0.176407221342467	0.137650309859335	0.120297552032658	0.224388363775954	0.0801710527903532	0.128126744947978	0.124872827897869	0.19380629931667	0.199662892996571	0.163543178422424	0.172200813963931	0.11287690338316	0.10678809170437	0.0447211924517281	0.179213324093969	0.0613454924085258	0.369989343964417	0.115089016391422	0.285522960023953	0.23832838289396	0.0889687371092211	0.256565590188416	0.0365488214688516	0.0996679139332975	0.0990613532563557	0.22129101514339
0.220031260467075	0.211298519924	0.376767244477938	0.139861000529383	0.166097853644646	0.339493035361876	0.202945112043096	0.200494597744408	0.0969104481720754	0.147957576896373	0.026106058426214	0.044666736873389	0.0453929310870162	0.197972190317428	0.0265470794622328	0.122471750895682	0.207630502215512	0.208663576985687	0.066534639518889	0.189315696908319	0.0760775335054949	0.119142625315369	0.0705026350018388	0.0686790049740108	0.215085721621683	0.126529629259168	0.275867471110695	0.0518124469796023	0.172040055042272	0.323537782593394	0.292343982710485	0.293540963663762	0.11811322665092	0.22392793228041	0.149104158305402	0.172222298990026	0.21906598927483	0.0797358982840979	0.212182695328554	0.3699860958201	0.11868960456136	0.075561234392126	0.235001837600417	0.123998821006326	0.340153121179503	0.142886284304812	0.120448143294791	0.144819327428049	0.0990467494962838	0.24468793483215
0.101475031317425	0.097853999939004	0.31109629333986	0.119553381145432	0.0732254888736757	0.128494146320774	0.308178983754445	0.207962661890278	0.0226507234469917	0.0671876814998025	0.168564610561578	0.0156766531389878	0.040275378016968	0.299811560809953	0.172951211120642	0.385361246715779	0.189225892048002	0.125940991659336	0.0906447712688454	0.0943928165613719	0.353770741002545	0.191138851372739	0.20005228643235	0.218896698090972	0.122593722350737	0.197464745039944	0.292430855260658	0.0728139987150363	0.324388920582427	0.155550164678172	0.260432897802889	0.110759926609467	0.150341214822045	0.0632031928003451	0.200665077593296	0.0557533116477398	0.229730380382265	0.150598725863593	0.205267050999486	0.11967967462343	0.0685776625898224	0.224841597575982	0.129754740533162	0.133962313157845	0.0493240075156561	0.262839226809489	0.148878421342545	0.170543850099587	0.168294178033644	0.186316498653244
0.0692773062544929	0.136407290644074	0.158737860153399	0.253775726378565	0.047027171611323	0.0880881706981749	0.260176365282233	0.266649358655863	0.164511738487015	0.0933278190483444	0.10176210892972	0.160620097181299	0.111389931456313	0.276430310068722	0.371880284781007	0.297371120092063	0.336540927559491	0.0338603269985539	0.115444463040189	0.164403459224177	0.0807533473123308	0.133230184946348	0.22978083659752	0.123189759918727	0.231253258508635	0.0424579258777095	0.186002865918835	0.0741655235403216	0.0453718243219787	0.212775650979077	0.0958394728774404	0.195071657174199	0.138087515305484	0.291031928497906	0.0513052755815579	0.327618940101549	0.210155167141319	0.256460441169335	0.0912254137977713	0.292037669640956	0.218792893934534	0.255837783038597	0.335646148330187	0.0724441340142651	0.229942813073482	0.254680797489014	0.117414486976412	0.0352142337479832	0.13595119912926	0.0354873390287367
0.451009207494012	0.410715196062101	0.373469484901913	0.34400790764888	0.396400474713879	0.279844717481392	0.128508475812998	0.200481775083971	0.361462870829871	0.250613022816352	0.32557441372227	0.233725042841305	0.0739933746875977	0.191039273332338	0.374281597906312	0.411465030793833	0.187653032629995	0.334458747189677	0.331900120534175	0.225461907042849	0.406668881789841	0.2784046994313	0.208865197015357	0.359893495838199	0.341196913661452	0.369974265178472	0.226492111793719	0.381836842757584	0.462565625860829	0.44160027205166	0.363727534585094	0.336794244080269	0.333989193883275	0.331876435364734	0.210674511360152	0.357579000866466	0.439147454399385	0.468450060925399	0.299562337732646	0.178749927658185	0.222656525143549	0.231604803811318	0.374581390791654	0.274121238229551	0.246052134978507	0.47394114754446	0.537897262716375	0.261660635668512	0.490657980426997	0.279436828352282
0.0372262734929646	0.187942359089622	0.144007692250313	0.150548825437294	0.235066607898825	0.0639467674682971	0.148954258376491	0.287095351570332	0.0692009683137202	0.103210463081895	0.24804228547682	0.0847216238587765	0.299414211096835	0.0686872707800601	0.261266819426061	0.132767219149813	0.269599147651524	0.0915927546672165	0.184690094091633	0.164393297017488	0.257414117202029	0.170208355889816	0.148595409876685	0.0978658081972299	0.15859816542992	0.0605446484354761	0.0256595879010186	0.0598141149778453	0.111914309608959	0.22185754338574	0.100152103123769	0.290924384986871	0.140110408062758	0.105306610494184	0.19496153044665	0.150094525179435	0.271943415049271	0.284216135281655	0.288336534791292	0.223008320886393	0.125424895226677	0.115928551627528	0.125306690548753	0.0814869136840855	0.119132472543698	0.210751807573014	0.183386243227996	0.129026829901042	0.150576712008563	0.0919155285137702
0.224505756903336	0.166862567469759	0.0364840761657041	0.0815938651432484	0.166659209744575	0.285883893463973	0.209415934571094	0.139964576657757	0.234500197636304	0.250306351521514	0.220978904247125	0.113747991341784	0.194217959103503	0.0885703425914775	0.0867340177525059	0.067206923388087	0.210012440139269	0.110386190085975	0.313582703531891	0.211125017035265	0.0907831744408098	0.162059105385967	0.1389477167037	0.120240485246767	0.252574281740657	0.100553934055824	0.241767080378593	0.124468496247751	0.128902817996882	0.0991707767837784	0.0601807903111377	0.233725482837473	0.121537537281467	0.0999026140769785	0.177792067288987	0.150328059455147	0.126801915794045	0.161986844567079	0.01864216678723	0.124177235898365	0.0593944764518486	0.0850138321136272	0.270571030311692	0.214066835587019	0.0871971205693636	0.291273800963345	0.132754209177031	0.236820565286257	0.102532418208472	0.348311895226103
0.122339003618014	0.183724435912919	0.145679569922439	0.264286651079259	0.104803158977791	0.146890013855708	0.223575853623977	0.179016509167478	0.11113175902434	0.124131262278122	0.0293329747146535	0.0961679697393394	0.208583746333128	0.318778702118335	0.212848308855978	0.119861694007609	0.169987161174306	0.264239723332028	0.234399097695042	0.0250402378778637	0.0256107317626797	0.0606447328777735	0.0427666885647264	0.201365847397927	0.146650118503483	0.028611607740183	0.212472564812142	0.237736590305414	0.183026080177361	0.212070816538297	0.122455325560216	0.157719560187023	0.07380132095839	0.231828178325781	0.0394993678799358	0.182481726150022	0.0690541349610652	0.0351768210244544	0.100472274811712	0.0567075271794935	0.0861513457925911	0.0910220718776988	0.154623377875126	0.105216352649446	0.125618879075735	0.151318332039479	0.126702752354093	0.0925914688999922	0.229245362275292	0.00770477808281199
0.149276336582419	0.128371593195059	0.0986174196249993	0.163372284074736	0.0612100755381702	0.184828317164227	0.333139314215615	0.148757519599807	0.240348140554759	0.159388988234276	0.108356379599847	0.14557242263784	0.211781312933365	0.125641027337884	0.104322122908532	0.154478173808933	0.0721876408937887	0.26681113859425	0.125200458143449	0.0830299936219177	0.0844337636774602	0.106509541007989	0.142208994987953	0.154286281942662	0.147094613317674	0.0868248246689321	0.0781296327573258	0.0745098655378098	0.0519845730195642	0.157664823380092	0.159303903182667	0.100180669319342	0.0628380939161609	0.140993037968582	0.139259238075016	0.0727903533549508	0.173793017725576	0.18666602967988	0.175208607026848	0.107339766857407	0.0407813632454856	0.195659826831532	0.156903062139593	0.186202796044007	0.0777628598780967	0.183865875206634	0.103779981347879	0.122902427759424	0.17781289979392	0.0280433662610363
0.253224815119688	0.143550968452158	0.215599359581146	0.254354074895758	0.148354292031431	0.195869874334567	0.0405535957897324	0.369515924517523	0.372346333726015	0.166632912830209	0.0367108744040577	0.217965678061042	0.10108360265048	0.125698840564233	0.143881925491331	0.210869635726529	0.326233400111101	0.177327040171015	0.266438407534087	0.188858042854554	0.112939405874894	0.190605048986937	0.225306401565091	0.338391510166109	0.15921635978883	0.251258669839212	0.116001748199118	0.128765800684699	0.199851364297445	0.217638062596744	0.113779823444576	0.0970876845394003	0.0984213144439725	0.177464262161013	0.157577493527401	0.146805391321476	0.160603202449585	0.167087812895286	0.217067865624371	0.280745050509996	0.216322455193625	0.232660652874911	0.107320381873243	0.242013349043105	0.144818882410385	0.304453998521698	0.288819467956923	0.110679757395233	0.142482353380034	0.144748760549374
0.123254006691312	0.138000369783476	0.0736402675075295	0.0670094822313533	0.147213798593821	0.224945177660194	0.138247354687612	0.0683175200665962	0.0427311780198967	0.102351886355597	0.0809691393377046	0.189019649253685	0.034532205593366	0.0802898390566627	0.0680659928486539	0.176734610530657	0.0978164027616902	0.0565604617347065	0.0970922462685332	0.196480498279957	0.0805795100137107	0.0975784847812509	0.13982119651537	0.173843161117351	0.0148333728855023	0.0515097676419278	0.0974399688186208	0.0362962564637526	0.223629606294627	0.082190413592823	0.106078886509074	0.0449381842445475	0.27165527692515	0.224402869254228	0.145414532897088	0.0883010261089836	0.138640415353709	0.144581110737684	0.149414527834446	0.213042938202303	0.0658992245232802	0.093562947065644	0.0465871713365716	0.11796289843	0.269489241560141	0.0744369144694015	0.260893449328235	0.129019750780673	0.30862581298075	0.175363143446228
0.11328781042531	0.201844610555967	0.0188796857245735	0.173935323415284	0.115986463440691	0.107671183250673	0.160836587036485	0.119623208024969	0.194411524596486	0.14486470668268	0.157659175337665	0.11031996863553	0.188339224736586	0.12262977216524	0.0487767726687416	0.109201822190383	0.104412011232053	0.0672914175999235	0.062596579307538	0.256656560754503	0.123052690078884	0.139964823971598	0.0690871717030839	0.0620339695976269	0.0673074407316828	0.100389499917951	0.127059203612532	0.0655202674914106	0.124734589806347	0.205601572980808	0.116797905461783	0.0579544650500037	0.0706079634052031	0.0674747772000923	0.132638040486506	0.051747475811633	0.102155605404329	0.156021502440566	0.157481616299966	0.0930183087475794	0.174610936776216	0.284690314838409	0.168393157509183	0.139977641444264	0.11411862116318	0.191088463712203	0.148818642585482	0.248407268208668	0.210842422297032	0.204881610664345
0.18432495244296	0.0902836729126972	0.0846513857466551	0.108001895174324	0.116538675670933	0.187907977241654	0.261431305860411	0.146241124731761	0.2162908372667	0.298503001727008	0.0938308428021538	0.182079501745645	0.117344071474747	0.0787271670713247	0.0941725841953405	0.0828910018026595	0.285444137072222	0.0622462614083167	0.18094294206107	0.054075603818062	0.0654679379294801	0.133862575718309	0.387101704499731	0.23251928957693	0.186625498521255	0.264476240651216	0.289769607427255	0.194553749787933	0.132282314834457	0.132908654589883	0.0955620110032292	0.217205113728137	0.0412669175442533	0.0810685540793543	0.141854823304865	0.159983260026549	0.100862412925364	0.116933856118318	0.134477841458681	0.121430935720042	0.0589984118950501	0.271171181867761	0.0229539950925237	0.3693702637997	0.162222915930141	0.281500429287008	0.231078521260328	0.0995214753221077	0.0625768260285907	0.117631714052972
0.143348835726029	0.108898252093753	0.113530430887985	0.0732032066399991	0.0952468470023822	0.319573059513408	0.302565544515631	0.225858684895423	0.131650591278195	0.116456699217867	0.035133971114471	0.0768113887643031	0.23838416584098	0.0906239118732148	0.26164527901903	0.242179069871552	0.106250076617012	0.126031476394314	0.22961479486466	0.110258659473504	0.290449247620062	0.297657722870767	0.257148805376811	0.0367838245709075	0.235478474233634	0.225920739912046	0.205144721751499	0.106521255641493	0.334434749700318	0.258880703221248	0.192444875428394	0.327754658032378	0.299729547192199	0.164940959029933	0.160612641724498	0.217898705771193	0.201054252748705	0.066168094933141	0.216983099223903	0.246011586331906	0.281907393660489	0.112951130545516	0.157966750627213	0.257712073702611	0.160041040782078	0.0968549344774648	0.438611751968982	0.20243676225597	0.261531349298675	0.138798639207486
0.143725499988589	0.299765340702244	0.387872652514263	0.326886128405593	0.262708505796006	0.406823758630933	0.319633565981739	0.21452624626379	0.200828590294638	0.229453551458351	0.273039038599337	0.428409905582306	0.17762877995826	0.302959792256567	0.327358132303216	0.261660190949154	0.365376683039518	0.21722819588311	0.301018222192943	0.163191788116443	0.2553248072876	0.295988341564019	0.389532617123868	0.418966344210952	0.349921361880866	0.316133162223897	0.340155251842908	0.139735825674029	0.333686472342362	0.299145752454635	0.271581633354706	0.238379598108395	0.398154775291783	0.289707111612073	0.177743858307753	0.187652148984231	0.376797710187735	0.195084288574067	0.307839115868176	0.23102071511503	0.158755095233192	0.213196542952272	0.593928504636375	0.140870731826585	0.42707813088517	0.285006850291655	0.233754053397823	0.194381212622131	0.355013165736892	0.368626904199897
0.183552286277851	0.15476386334869	0.0397931921951691	0.0424935029634367	0.14046520122115	0.110502982573589	0.0797849962330172	0.068400497039268	0.0658247344114543	0.172290753940338	0.135718193243407	0.288131893865431	0.158269506644224	0.153996969516192	0.165272771993513	0.0757445704009687	0.159210510795349	0.149793569939392	0.225403601901145	0.159119482818164	0.16125266138668	0.0383388573406274	0.113837768421373	0.097542127073951	0.0781010949919167	0.0862463333590768	0.103501448272017	0.153284941985688	0.185557892501613	0.118480164926479	0.0139723393862955	0.080070686640456	0.386300597889597	0.171813511651587	0.333013530848898	0.226497301944637	0.119379004272195	0.0207890805623623	0.066362559119664	0.0679914272049503	0.186763510217741	0.113483884500694	0.155857599599667	0.210344853012309	0.053424092916614	0.197048886205048	0.17102293579321	0.082221120050844	0.109586042967935	0.0105988796069271
0.0893479057251204	0.0369553301330092	0.14465582017522	0.0517404930853601	0.200231465975478	0.110611191980132	0.35854449262822	0.383816158099818	0.164555340193876	0.0696258804843285	0.174003541916228	0.321016990556964	0.144564882415613	0.0343738560703291	0.223548685391192	0.138400968947327	0.18211203904465	0.0894133390599915	0.298688959571692	0.103401522788756	0.199573280677953	0.311959025952066	0.211500406480139	0.232854708121631	0.393765854130709	0.238487513248218	0.189545146657348	0.26299616643033	0.19282539514367	0.372693590252381	0.211423495584431	0.141238154721405	0.129928560586502	0.143906487781689	0.126965267983536	0.240091313103479	0.240253300564654	0.194687173423058	0.125778310290768	0.196697851193271	0.127262562976159	0.20777378665503	0.0817874017614113	0.154810710877523	0.0320600555757091	0.121336805230448	0.194053910460985	0.200546696433692	0.17689615916944	0.197055001363223
0.0713649062760374	0.188365980701877	0.218681587493886	0.13020338133303	0.0916587033948059	0.165042775000367	0.0967204886104335	0.0689127025827757	0.128474973169901	0.280800438356656	0.12006908046491	0.0791168535903223	0.20947995552152	0.103782641385735	0.26019168804591	0.234217777749448	0.179823255349753	0.0825629887732326	0.240038605357506	0.191486376079553	0.295725549501358	0.250147318872132	0.106406458254589	0.372090101156978	0.0981818747626837	0.0922913886526284	0.21087483895982	0.035976961281755	0.0622651764678935	0.0819198433357731	0.156534578888711	0.140495470725403	0.124846454783998	0.2073228456952	0.163767290199072	0.236564439613939	0.239333664604549	0.165281496167448	0.177634546150939	0.191482466880397	0.0784020490763711	0.116692925529381	0.185398463581687	0.1947044274068	0.0653073698686971	0.159227006720766	0.172755793493332	0.072236577296459	0.167819890149715	0.262142236982624
0.098058813200228	0.27015264902458	0.0712394527236846	0.251583514037486	0.108263204735626	0.0841079165977359	0.261007012490795	0.0948113745638112	0.211362291950865	0.217864082207325	0.194572874522354	0.245012472544878	0.296622549175783	0.13511959993369	0.246026517916362	0.111933134519498	0.185364419636563	0.227546553719148	0.125533973937188	0.143723870294708	0.367082886724329	0.139775149048064	0.244661674618666	0.141169011468574	0.236706009723307	0.280441448390818	0.38352006128427	0.212284258753823	0.0916829116816635	0.0986240238539961	0.127967528417	0.275301485950748	0.291469870725089	0.154073641217076	0.147175404063298	0.112200230442117	0.234732750830237	0.0504697900798145	0.134833110214214	0.122555998418806	0.152201379948955	0.344329201036363	0.134073645104438	0.200263074549578	0.217742052652346	0.195533566792242	0.300698801554063	0.295388298411735	0.197646430220696	0.181325622637205
0.0997313872340931	0.0982954032431044	0.196840654432043	0.0909648402406122	0.111367919951169	0.140004904934983	0.146513983237909	0.0595370996775036	0.0881522329468817	0.078671591487706	0.0716980403564679	0.0278454076299935	0.182112317412771	0.146051620569031	0.173347045612444	0.0189796055024252	0.130890986040396	0.0749523107752759	0.156687231066747	0.00561742891608011	0.187058405350896	0.223152543037381	0.20538065947262	0.143657970228963	0.0321954263134455	0.0746856045738307	0.126685981435005	0.0306018434621397	0.0584892707684021	0.122818702281939	0.180303828756997	0.142828916874695	0.0848207751853754	0.233670991654356	0.0446702945879351	0.154351261220731	0.16765867788364	0.146601731343868	0.131101608221648	0.120118436352595	0.1694859145747	0.189776366074784	0.0830933742291267	0.0183680471604914	0.0838689441858546	0.0441059184680016	0.116377008287438	0.18039654027902	0.168245854862172	0.128068814394235
0.111609641245363	0.0548911717286505	0.212261089885222	0.168233432193201	0.303467757694174	0.30413463406171	0.126584005126149	0.239422515627751	0.0513898367288757	0.155139438303936	0.0595168132753569	0.116165936379166	0.120741391420555	0.111693789499472	0.182183001186494	0.071159123548049	0.169490359540506	0.0730918306611108	0.0948962479538559	0.0916885253885376	0.0634406257511667	0.186904182647313	0.135859897876652	0.178412093623397	0.251005161925587	0.123681297698641	0.0532800661984882	0.195118257578533	0.196359599986377	0.32564123825844	0.0366887306967139	0.0881532735989861	0.141138335551396	0.0916154666609574	0.192703701651581	0.138100056992476	0.129313663612466	0.218531523804347	0.209786278875517	0.163846515794911	0.0358968526701506	0.0656626816757776	0.0890814503715117	0.0835430157514606	0.0912439769381108	0.267575817491974	0.137631242188569	0.0314147230452872	0.295430188838785	0.0584061299567465
0.133713445501821	0.0699368572900449	0.117564636547207	0.266042592803183	0.194742691235113	0.0553332117713547	0.0577955848835428	0.145611121312977	0.0544741313173556	0.171327887093614	0.113867302975503	0.119305784063716	0.218318946141676	0.165391908952488	0.205659917511396	0.0843220469612598	0.0278312808556029	0.0263363176266662	0.283513709025595	0.0730904754114091	0.185152817740549	0.167899400135211	0.0878053889561155	0.158802197559527	0.152238495041971	0.319291959474098	0.0648021993759853	0.133604820920313	0.200016139567531	0.185075390802451	0.323791957567869	0.063518654923937	0.115038864466273	0.210362141347558	0.0682822256418579	0.0637355197378016	0.212624757323248	0.144824565146154	0.158060540060768	0.129395544229283	0.200768676189415	0.0375785477681083	0.145902419232697	0.282966734878042	0.173575234719941	0.0579403870602719	0.0176984904332912	0.159343660869209	0.0554025004194063	0.111847189250848
0.12835069744469	0.116086777107585	0.0912691790159416	0.04216280466647	0.124695115650162	0.0436685691419378	0.0730155378171003	0.201414831009874	0.13372530444035	0.107186723167426	0.156323045537008	0.0486774781819361	0.0781229747081343	0.0902833925896984	0.112410917211097	0.0830331225194344	0.102149440043815	0.0754563079197869	0.146668071020882	0.0873601425707502	0.021261205771786	0.101116970922684	0.111736041090887	0.192727953256507	0.0937588785232764	0.247087556854955	0.106092739511682	0.132330904633989	0.103953617961746	0.154011649461942	0.0218491413817591	0.166703979901051	0.185310435532622	0.115654645379372	0.0872063640384261	0.102519045768905	0.012488331890021	0.107828966843705	0.156117883071031	0.0882681014557728	0.0905329931233581	0.0880458708240199	0.0729159304487691	0.0862768849598014	0.161975620303577	0.0418956164414489	0.0682679440388213	0.135712530917754	0.101710975615272	0.0811360000135834
0.090407060319641	0.156252233281512	0.229855524000501	0.0946218234382201	0.123865275470514	0.137097696253228	0.0548420838068303	0.054955453300718	0.155718261609941	0.155019803512298	0.0683716126472215	0.140318887668492	0.174634398029949	0.0743764957322654	0.132880951554691	0.140429513059056	0.171742689718134	0.0136712913481254	0.139779140630343	0.110404066645409	0.0743993373673777	0.0748153905712702	0.159976697601102	0.151490248610663	0.188377369044147	0.237860331995021	0.0492794981673566	0.158121273426956	0.0402448568131084	0.105399227743668	0.30417747847847	0.094273135263716	0.192905911067261	0.10090117423907	0.169876709443202	0.0666269748143288	0.0549361155504537	0.129954612189218	0.18066323602669	0.0846325567396667	0.114675969854093	0.148653345917757	0.0571900505237895	0.151714871229364	0.12712213897453	0.166690976547922	0.210384328853078	0.213086381606732	0.0530398448430046	0.227865645361504
0.0352143720575818	0.0786010539626153	0.106089843813397	0.13503535241727	0.14020348463955	0.297732097108793	0.0720822969297289	0.238113135183286	0.258998775346876	0.166560927969515	0.190360682547725	0.134188608992409	0.0966250734438976	0.0940262484775874	0.0437502640927355	0.230293047742558	0.0437025478356411	0.0649021769295699	0.151649063877514	0.18818282131023	0.189950292300769	0.0812054059373933	0.306991876801316	0.0512947320377151	0.128497995323585	0.074027588763896	0.293957635547573	0.270206891113476	0.198062150033636	0.092832137929319	0.0747093060136473	0.252684124064849	0.118926964539835	0.0756124355616945	0.0705070544031255	0.166972092356382	0.29626088061305	0.27064710904824	0.0113004666201746	0.22000730839054	0.158170515934716	0.116935458906055	0.125140528646403	0.241074161132959	0.0963682668260668	0.137581073542295	0.194461342929077	0.158762689556811	0.139264121177915	0.0661669689127838
0.226098017584277	0.175003742547708	0.100646469707884	0.234457634117098	0.159259233168756	0.0870751488291591	0.0730845381222193	0.22042946371641	0.171695861521966	0.190911586813399	0.191205639092318	0.0973705627732896	0.121904879415151	0.0492654114994861	0.245936786029524	0.212698044406309	0.244854355633793	0.0371114933197493	0.176306364521104	0.114060201798822	0.227681127990463	0.196949071112128	0.0961800887685533	0.226887680306323	0.309016740493715	0.154983394265858	0.14616979976996	0.114451272046013	0.382773011857459	0.143691317877447	0.198297777275459	0.17824591082406	0.0767055394308977	0.116944519518411	0.127171077485963	0.0658399353928617	0.209576207898398	0.272135010635861	0.0314841444184517	0.201393916716103	0.203266044188251	0.133851534998419	0.135183592327271	0.135758749885281	0.181880537879401	0.20080995214319	0.229685113652636	0.190805224611546	0.116123701011557	0.15640133304905
0.318689962910726	0.341318804162677	0.305091860138484	0.303016612023396	0.259710507786495	0.0827184704474551	0.421548157230255	0.351352560689118	0.198780003478217	0.210938385099062	0.220420225678521	0.515782927733751	0.15350946992883	0.380743363270392	0.168805062574622	0.0632473623087729	0.166668545949997	0.313495954379845	0.264321690345401	0.36497122496675	0.193730421710298	0.370942823260108	0.230728914157394	0.110301514420612	0.212923288379195	0.290136928082859	0.401648857969695	0.310134450195153	0.321348287501054	0.275632156063203	0.400088606148051	0.315278783681395	0.325290942303194	0.294258113335916	0.189920109471167	0.254399893054321	0.255747135705622	0.154326825845023	0.381521838884133	0.241284106478202	0.280095862825581	0.474389144672783	0.389424717828145	0.173479865183476	0.21581085468013	0.116581726546489	0.0676409524264177	0.217220942720868	0.306540478037444	0.313241028060135
0.210511773814218	0.0590352506963202	0.0109987036862527	0.0505678740572846	0.1123572806187	0.0407813852004711	0.183653925505694	0.159956246852907	0.195441730855951	0.0682723796727176	0.165659292706427	0.0987903234732906	0.183559138252335	0.21160754034781	0.0545797499879809	0.029827034269637	0.0686435765360474	0.0675009949736217	0.06419639274512	0.22865070619387	0.206990007035316	0.144050071897019	0.0475370583328849	0.110694024052711	0.142987455948642	0.262002427672104	0.154973948668503	0.27330888107729	0.205365846679943	0.102480020967034	0.0512358765444827	0.222098794384369	0.114749768976286	0.184478064353462	0.210132326671442	0.044482553710112	0.060881694163461	0.0118002324023095	0.281601606421128	0.042752888451347	0.107741560182986	0.285118748156378	0.149533601461153	0.0947795792447888	0.0489240280850065	0.0538680859251496	0.0788359936861717	0.0890432822624017	0.188778470026775	0.0497859985477092
0.0289374077649623	0.0444597412637539	0.153802733031967	0.0734893861945036	0.293137170475274	0.0770467851164758	0.0606653592063016	0.189997702064525	0.186766064599399	0.116567209892577	0.192945987967896	0.077210035816384	0.107814673561697	0.0429075931355419	0.0856886448613123	0.131165691067475	0.0864384129391509	0.0146748913565248	0.0645066265253485	0.127370366547005	0.132270977211331	0.102967723634783	0.11612669990458	0.0678796093475736	0.181973708206653	0.120881594674016	0.0622331701522656	0.100520819368113	0.176307454533399	0.173411989465896	0.241715833473544	0.12204963683234	0.184317369009067	0.148023663039799	0.114538661682955	0.130946174924715	0.0788606388710173	0.181353749485359	0.13465557094835	0.242698799067557	0.0580612956201401	0.114644182953683	0.139824878516641	0.135169870462543	0.0853830971566914	0.00959126113926068	0.18253762719397	0.0651613952734255	0.116461397982875	0.0723572783812728
0.0654661565670576	0.114068818587958	0.189537929524304	0.227234758215749	0.100595604969595	0.130367183739237	0.261276452882372	0.101967174958714	0.150018466524548	0.140421085858692	0.061804544700656	0.0871468435088593	0.237070153219379	0.366040592267137	0.130312550545746	0.0350844056387222	0.318163782265251	0.0748191663298233	0.312650355650573	0.0370699452293593	0.136855126774392	0.0483326777045603	0.100380978956312	0.155797985428673	0.0840050501547742	0.18883349281207	0.0987731271561046	0.218570016239035	0.184667558161567	0.207841069225412	0.18275094154463	0.0388687373190653	0.0746388750841095	0.0252893452031088	0.439646488107735	0.117163852242536	0.0612019403288523	0.0920998094823328	0.0294960004390782	0.161395778455355	0.143074166072036	0.181198793980562	0.135329730716994	0.039216057699488	0.0991304266957557	0.223951969597816	0.0369978261120851	0.211138840925399	0.156617584346383	0.133402310429556
0.0400017299051154	0.0794434430141525	0.0300424347524861	0.130877326298221	0.0836478173942596	0.264683326221279	0.153097730975836	0.0419965756014285	0.113797689234371	0.15466483855628	0.113851945933454	0.119934236033532	0.147402599001988	0.0319699580707804	0.235119455289403	0.158323428403208	0.151562064621199	0.217821790837969	0.141586922133516	0.131427508897804	0.113111932863251	0.0770793634655898	0.134994208978433	0.0715454276130963	0.210044709921394	0.0586534542068179	0.221737331837131	0.0286219564329642	0.102676677184149	0.11452288136736	0.132042688156319	0.100212881514608	0.147088638372221	0.109691076249803	0.240332218970865	0.100260182024908	0.106586713535302	0.11215472112233	0.155270305455797	0.12074152291328	0.162535056667279	0.14017026145531	0.189488562270994	0.0597344819706181	0.0208761063082433	0.156763566304285	0.0777038637271015	0.0921180163737149	0.0683465183520009	0.105394230585569
0.098417610729564	0.224738258980553	0.162165024979194	0.153288494241243	0.118284219276942	0.199056387967229	0.12647267450596	0.073807363754282	0.134544796555215	0.195465168194514	0.126324202474337	0.166732140611041	0.178861542439117	0.222771925450605	0.0664308775731775	0.039234036821222	0.1225755089543	0.188657147651613	0.0949538724510301	0.184704725089774	0.12803486334506	0.0252408843660899	0.172551109338271	0.164505682817649	0.244927631490615	0.174241834861477	0.130037268103763	0.0664566566541532	0.100072798439221	0.120337695938439	0.224552416211204	0.0582831637334805	0.0231113609480922	0.254566155764135	0.214249148320361	0.0631930703386732	0.0809063077858531	0.0306496911215774	0.0542588301600083	0.142977381562636	0.192606124912917	0.116609603738612	0.300833966737027	0.0570465819746109	0.0813640441028112	0.0706112953648466	0.0818742380440716	0.13829490688691	0.172272986003472	0.137972172380471
0.210932872671213	0.206533527016657	0.155089528155901	0.180084611335184	0.221880777900317	0.307400038487766	0.419085467809909	0.258976646777214	0.25913919804878	0.0694601543703532	0.111186423220626	0.0725802830669769	0.250743924112011	0.289671698532546	0.114603444770461	0.391882791130417	0.25238655640307	0.189595597726684	0.258312280585285	0.251926498454926	0.223354855322558	0.297322592838721	0.283009755147925	0.129921301604972	0.22145873910056	0.140496168327688	0.330364575862319	0.255193659809888	0.0853936067264936	0.16185642846368	0.365788785320846	0.263292936136787	0.165223907492591	0.165435076449543	0.195414110857379	0.0933075379542939	0.355641000354176	0.0797805616322422	0.176607478346851	0.252264411772479	0.326056090183591	0.149172338637243	0.158397165342436	0.140119891904499	0.251906230804579	0.134766336717226	0.251131116085363	0.266624462907045	0.0921167602390637	0.160166659749806
0.262337214153011	0.186661472754136	0.0115322095710817	0.181072918535319	0.14821210229824	0.155264933092642	0.332489720753338	0.132335630840668	0.112667115407857	0.10096580965459	0.0923486400653009	0.172300877923632	0.0588104541852662	0.127129043529778	0.228937769688293	0.0652764397016971	0.124169340969644	0.321126422521178	0.158937754141904	0.0834001231053558	0.0643905915646253	0.122233337722946	0.162821269634229	0.191424125411788	0.0831294539668101	0.16155314976917	0.0845104809327489	0.0503184345012571	0.154160066613407	0.0656184678146122	0.155051101662936	0.0649744713395546	0.234850817175207	0.0871362241678224	0.319172452611256	0.218237899092252	0.0964355950355378	0.13057783507096	0.132069329737263	0.148173701214494	0.117588862892336	0.134182884198144	0.00955359690421597	0.183362021545909	0.194189896105075	0.0467408267347725	0.0868830302519715	0.275258863586261	0.118853937193079	0.112601005333161
0.330826928979519	0.21842664422238	0.119555423049578	0.19451702078484	0.202861126639679	0.112105568928071	0.371994136992735	0.199401195048947	0.334168120687611	0.109476302673911	0.165231732997744	0.0610995782737532	0.0999770317799734	0.228139788636848	0.0596483959227019	0.372265598493938	0.231593864121677	0.0391891646705055	0.128520334228376	0.0730658201164471	0.194346387334132	0.0473911930446799	0.123120820454426	0.255826815161292	0.127603294343877	0.155002508208158	0.0769815386447329	0.0922956051952226	0.0780330671521997	0.184089674288006	0.0803034073764607	0.177122157423349	0.240020076083336	0.14362684269902	0.166937308143527	0.23552983594271	0.154843876021842	0.248428483061504	0.268917253246758	0.250982421932951	0.193490529091426	0.24498098558378	0.180741826828023	0.236600774574894	0.158275335064667	0.168476660613499	0.116601331664252	0.166301682051609	0.162887805193623	0.0736772690804715
0.1412483065898	0.102721216875141	0.158482678898353	0.100647367425977	0.135674149400571	0.17135046996947	0.198058588525982	0.140962273976403	0.0578150113175272	0.189730098707285	0.079313591891974	0.0580054501886822	0.251031907031382	0.0629787769957142	0.0334548996421571	0.157765344537336	0.105406339702923	0.0115954073384725	0.0923477209645392	0.0929562244684637	0.149253575119735	0.102990028647143	0.0500762014391158	0.138627415331527	0.0342242906455374	0.179731630087872	0.11415333455071	0.133266106657348	0.141647108809499	0.136524617612533	0.108368206363086	0.0863329647072832	0.0574705761955629	0.145264915864961	0.154181153035415	0.111990793692025	0.087893153159112	0.0379540978390951	0.141213948808308	0.126904620958036	0.0211366789102025	0.123634307563071	0.170475896874771	0.139809675739627	0.0265458260463091	0.0713014591127398	0.0648883665097535	0.0502483532307414	0.0915441508569199	0.0608089581501574
0.394500263590001	0.360306738348674	0.247577109218552	0.309968889375982	0.492608079738498	0.779186157442264	0.605130733339003	0.219770822085395	0.286541769529156	0.214818831720529	0.412636709012468	0.255390881319441	0.45996279673679	0.40997804404091	0.183569826004711	0.365588769562145	0.338465426666373	0.21961332380623	0.358697709589077	0.344728772360808	0.175752452857974	0.309985095095313	0.49770297874632	0.270031434550101	0.177044417500242	0.219880046179057	0.429595584260139	0.588889367859533	0.094298789848778	0.440890396284439	0.342556697534697	0.197292103496199	0.162805244943645	0.357171260638356	0.354724488474337	0.534512958175057	0.398513074016964	0.328590200591938	0.350054447750546	0.225098479906851	0.345419482132489	0.560920867959419	0.327354777739351	0.42246241936822	0.519843406774405	0.188062310879074	0.442732057573269	0.325568387227077	0.473123668952558	0.427655735378134
0.144283756424014	0.279276904594007	0.11786730766156	0.19472252028328	0.0952073187401625	0.243134727224395	0.259347644830894	0.19819963191704	0.115488914759321	0.150742908237018	0.190788264158	0.0789272723535294	0.197845346740781	0.0247696226548595	0.132550035615085	0.169023943958317	0.090142795712206	0.1985935345578	0.106303990742815	0.0963380660779056	0.160106853128589	0.105784979828046	0.177738321371058	0.202719806073926	0.188818012466364	0.26301593293276	0.102144039156186	0.063042866171425	0.243791708404147	0.0781615094884432	0.300756068262637	0.281059978715278	0.0612500105112971	0.252311657908339	0.0244106015580725	0.15044207185505	0.0983079731892226	0.144600208473516	0.131275335442887	0.0298129206393537	0.094688592013835	0.348871313230584	0.170369033460979	0.0693411778751371	0.0779559688521059	0.141686315759462	0.0620639719812405	0.200958542101425	0.124862241679397	0.181666801568203
0.0966017042452798	0.0691491644196183	0.0626074420061074	0.135491569934497	0.0856916341774044	0.139963136089954	0.141745179010569	0.188998782883711	0.108574689695117	0.0846537755939929	0.0399469982419405	0.0472967039124768	0.205577595797153	0.031076583192819	0.0332150650174059	0.112595724857441	0.0341520528220838	0.117948885758076	0.100636585382583	0.0841477221777254	0.139476989629619	0.0467636211014267	0.124427052977264	0.0587748877897466	0.229749385939463	0.103155056471847	0.109168625358216	0.0543321908275426	0.209957662615038	0.225205652374002	0.216705202031107	0.0844273578506517	0.18001268808582	0.153793235094948	0.09526644903565	0.133628374398687	0.233352819268276	0.0556440596352159	0.0283184238979238	0.136426256219967	0.0771839101239222	0.135819101999461	0.248539031624753	0.0793286534993101	0.111030158686843	0.17478602179445	0.203351397531072	0.215435678930102	0.240814989101583	0.270754237511549
0.275995502444804	0.180202917044226	0.180670037411854	0.0621495685784188	0.130342859305909	0.0855204927378959	0.157531671193769	0.13789670131835	0.154417119739448	0.220398776860331	0.175640014112708	0.162690119815649	0.0473222131103027	0.0354682304211671	0.191146933148169	0.150172006443696	0.196830889317835	0.175234825591245	0.159911879670531	0.130068739054385	0.199115789261324	0.0921317573665463	0.0587792479796733	0.136211986032844	0.229008573581523	0.0901949193790271	0.185860025281527	0.178949327813351	0.142429151854848	0.258296900446811	0.0311445084165393	0.13126974095414	0.194503225870222	0.0314877726167038	0.0554826397866095	0.130476498088906	0.248381301533269	0.157329280758351	0.237175701395611	0.182106975079361	0.18859769259953	0.170852244425282	0.200820228958884	0.148722072895989	0.210212040866614	0.144678799416317	0.263567578562102	0.22516877312596	0.170176414606195	0.176446103781296
0.145815639457436	0.0864390289449766	0.238027494514692	0.208881599072615	0.145411579980258	0.055042376860274	0.201007654408165	0.0589815672902645	0.143282357841998	0.0545039864940437	0.118650344953422	0.0283888451367117	0.0710344426014888	0.198182285983063	0.172039687098791	0.0961442211845773	0.054650426575305	0.0686216973233991	0.0986079822136455	0.187990502620894	0.200633655525338	0.0709556055109031	0.0743402886359315	0.221315061053558	0.165653609762812	0.320066061181644	0.154185549798935	0.197157351174386	0.25655855020985	0.0513052193699676	0.163836309175275	0.0895044221574582	0.0852119326079734	0.134279959909438	0.0917171866257715	0.263867461739961	0.0647923844042068	0.29996813797754	0.064335580699996	0.160025042400931	0.0286840181035744	0.0904518753348774	0.133389557223382	0.130549533557388	0.106997113553027	0.188264555223288	0.148947352768185	0.0807553460782938	0.155459605359245	0.0896331930375996
0.0984656162327642	0.0773668312055477	0.111554527826066	0.135220954112303	0.0315592456105022	0.364674571624963	0.238213600464142	0.236288146655738	0.062678666261504	0.165885477445828	0.0785810489287958	0.23399051094097	0.172056332743692	0.0601690351449398	0.117687320538104	0.247422044603698	0.152391246683744	0.132816454389019	0.189668100647895	0.115134297447724	0.227905171805753	0.145925732476196	0.159953011455416	0.224412692581753	0.214808142380544	0.178692633587974	0.032382528520433	0.257878796970748	0.170266647968092	0.24713382182947	0.0532255393369583	0.156092954174655	0.161008614464196	0.127014277543974	0.246864632552498	0.0747409008111763	0.169238652814214	0.169368494065602	0.0272253448474946	0.0626408236505252	0.237872160003078	0.203163912603814	0.202993635599347	0.0612967078934497	0.216070683767072	0.193834365067111	0.117082508249328	0.133188629986966	0.331704573240783	0.106631377408981
0.132363181520854	0.235489671619567	0.206736171854613	0.243838699057492	0.134032481646033	0.200707668899853	0.0309022542672676	0.171052429659897	0.107627429896221	0.0764504261531282	0.32254664161982	0.145360198967855	0.25870945859168	0.0636177494450115	0.152871731412274	0.214822610436634	0.134212056853237	0.245511597016736	0.146042776400648	0.233345408093946	0.0227410353347239	0.0367599147794279	0.153324487192783	0.134950221285472	0.139070390373608	0.0500375294212989	0.188239226106952	0.122496020622577	0.0475179509381476	0.134895758951104	0.0827596035343814	0.17726669178571	0.121560691988481	0.205912293318539	0.212850950668847	0.13947103894103	0.0393557968439644	0.115799747837249	0.158166730137064	0.153133820413914	0.106354019160322	0.134021876377981	0.151899550456926	0.0988855488711394	0.176452844163561	0.0723770997394411	0.236757385408629	0.218527865286001	0.14463977777637	0.188667057057321
0.227209061998372	0.154423496001346	0.163374786548047	0.0124071627729697	0.257037492555896	0.166057853943535	0.24083290115003	0.087058061796825	0.0865449371997346	0.107345760841036	0.0382323813067941	0.0251104316671592	0.0958351731409992	0.0156409025269803	0.128443162345748	0.0306924983051967	0.0821632783290741	0.149508864812241	0.0350841474106697	0.208974936549129	0.158219000624264	0.103454467881334	0.104983510412813	0.0204329235007353	0.235083232337506	0.19389162785025	0.0663107534536782	0.00267636269372375	0.111488938599874	0.0786275469926571	0.208737020546423	0.0926257521819634	0.112927463427607	0.0276580555566778	0.119442206425547	0.0767342606896978	0.18545292156911	0.0321291815191813	0.0734281161394258	0.212779153536548	0.206354952469154	0.0171211417534462	0.0695171651753301	0.207073546490801	0.0111000798238788	0.130249142061213	0.138216583882498	0.09101455300152	0.0629383334936063	0.253286193017503
0.154703893519966	0.0369367898708375	0.227622452164	0.155157743592416	0.18036021378984	0.115355877405561	0.321332508433031	0.101467356436356	0.190922146181012	0.0968199717805562	0.0785875635676638	0.00826908946901707	0.0936725415273238	0.0451013539367168	0.142328166570761	0.199186926938394	0.110733928499842	0.134939546473994	0.0481380873209017	0.186927399641616	0.0803494114099475	0.265501144495071	0.102675829845169	0.115590906474947	0.216088191197437	0.147593531115595	0.0628594758113636	0.166398500555181	0.00424488475459876	0.127279618242242	0.0639650690055229	0.17705379788082	0.234307383878742	0.0773793111397317	0.0574597398561527	0.160332327086817	0.0937948508314577	0.0573982227941467	0.208698114673923	0.0471227665360925	0.176987605170135	0.0414249108675699	0.125919670709673	0.0842526062617941	0.154222245270752	0.121639805621593	0.154598931415428	0.183793426743953	0.12159328724773	0.19226098435892
0.0972659040874345	0.120346001985834	0.121730566726334	0.0866159506043754	0.107420926028074	0.0764774197643442	0.0633096337510013	0.139232689842472	0.10085039491208	0.0702384741994165	0.0812188869431169	0.125682395692401	0.143963925220287	0.0980116733040152	0.0699796596381563	0.138381901735984	0.0609695901507863	0.102189996198601	0.0717432600934088	0.0723972831882861	0.034251543050848	0.111387552948264	0.150838323859973	0.101816632863666	0.113969191211061	0.217101678510424	0.124443957152393	0.0447531580619134	0.264228785895292	0.20062781539657	0.107742249664071	0.0535731463412072	0.0852703320124286	0.125417009450872	0.0822071641743425	0.233322555041131	0.0732843190671306	0.139770790077156	0.202027788622209	0.113426256670682	0.101379495072375	0.0405617155903116	0.188309628200016	0.102533114875459	0.119413387019644	0.190461295252999	0.074117115452023	0.182357561800196	0.0509382385949701	0.127493398816143
0.108035593082439	0.228692807237954	0.187965745158747	0.268898895535256	0.0943100843575924	0.0648147361780298	0.178295473721243	0.179971479558678	0.0661918617711876	0.0947342316832991	0.201573597671372	0.20570433650288	0.0882960259586897	0.0477058006915522	0.123109318625717	0.177876044220997	0.179589739820687	0.105396741242813	0.270301176023827	0.288163535583498	0.145914867149172	0.20267753154724	0.0499530834063524	0.14428686912675	0.142948786264873	0.216854543136177	0.14291590945587	0.0939793454612241	0.201967867820606	0.100573349501488	0.0987461953469505	0.214412049657809	0.0940250236065405	0.0437920687568368	0.157923207990764	0.0852659810658209	0.130074929231578	0.205876707127804	0.131365243422248	0.082858144136413	0.155956838926468	0.101734081761468	0.189525823321916	0.266299033936062	0.0990602735683463	0.163199933858726	0.283009861999913	0.137706316125435	0.100934882434774	0.236107209387824
0.0956638075432952	0.168495766704639	0.199162835005096	0.247180479662007	0.186424810082596	0.169925482767411	0.182346127699653	0.159873336258019	0.152235426220575	0.49628248729792	0.100088481927739	0.218510732851735	0.0555025955157937	0.140376465275507	0.118791751724358	0.155847034721261	0.313751348536799	0.176516392336011	0.17033151358909	0.203171823361464	0.170388760783429	0.0979451689515338	0.230212951562374	0.289855133677403	0.150674219548243	0.142982450679515	0.0759098973453989	0.116044192654837	0.30683588754327	0.196441469728849	0.143994143491505	0.0878693695836137	0.252443281024174	0.166873615239195	0.0980831582803592	0.169952596565101	0.129582532800632	0.0814420677129363	0.123328642392265	0.288487262168246	0.162652906362536	0.146283729425163	0.0322764420498326	0.31155344591741	0.228484543931203	0.117442051538037	0.153063241612856	0.220672545126292	0.433705268891733	0.131832867664813
0.206669625173527	0.0790802488617512	0.29759940313008	0.148907353333583	0.0298261682860673	0.0826670331328626	0.0418269879639032	0.231763903704591	0.210812750099769	0.0539709183170678	0.0421052235994122	0.141515542257732	0.185605057465355	0.185453276914124	0.155273889774083	0.0489149815598452	0.272439662008343	0.147994870804231	0.0483003184289669	0.132685166577641	0.187067190496891	0.0518516811373489	0.156987471343642	0.193469945024345	0.292234180606139	0.162124955615914	0.0494627686909225	0.210752480387017	0.134495494626332	0.123399333210972	0.256942747419425	0.0495329942497988	0.136375470708894	0.0262187131301415	0.163493231911494	0.268753729562382	0.329191407752832	0.0973375637398112	0.0874901877667033	0.0649033968461374	0.0968640562614678	0.0366306080901887	0.147271050180469	0.0749510740692963	0.020138055703911	0.0678262388769811	0.18668152164111	0.0140947843849533	0.245787827867599	0.215586374542572
0.306095336709758	0.189731397834851	0.176807122387643	0.183778259700543	0.116002777833335	0.38308493585055	0.412217805361413	0.104804782800375	0.149605033774095	0.265662080128064	0.352151879776042	0.151209560523518	0.266162655768611	0.237089702183878	0.411406113429735	0.23097165179357	0.340753486539595	0.352758855949684	0.267310732316442	0.268462054771433	0.254991048250589	0.242268931382602	0.275206574667576	0.128529498305223	0.445664952808138	0.270838928291367	0.239031799372217	0.370464117190154	0.233977164812637	0.335249580295233	0.165509813531719	0.093558488175871	0.271395604907393	0.205502520672473	0.0854114037215289	0.306652293590656	0.256656609154333	0.302558308594112	0.21229594834073	0.130333525114847	0.20896990708804	0.13670714696647	0.218896778633515	0.200598001951647	0.307409472359213	0.114014937679273	0.257832230429946	0.249556421000726	0.314297997568756	0.0385479026030795
0.12950376093894	0.183728880196737	0.201881213381434	0.0261507531527203	0.132006487320745	0.132461519582896	0.142066196218066	0.121736636267128	0.175594891828534	0.041119888805212	0.0529307838219963	0.0992464913791541	0.17495491935018	0.157849056414356	0.104668731142427	0.0728283884922006	0.0537493417479151	0.0630619020610043	0.0911352291266254	0.0798164566794806	0.0762232514126746	0.16329847889234	0.0418786609578637	0.0339049602910312	0.255838425328207	0.0339694641995381	0.168233742589096	0.0718991825556105	0.161986632353692	0.162111404072958	0.144504948546836	0.121348714435913	0.0868311174880734	0.178437464392145	0.109597249102859	0.0927275697569698	0.186672623278248	0.174072189024767	0.0595875902951314	0.123186839515757	0.142876865986397	0.0241098007848613	0.165511751713238	0.122323946053415	0.143209387619815	0.139943201975739	0.0331968299883182	0.0803743153587867	0.107186711873719	0.072992335743848
0.0694341214548078	0.0933566505161711	0.367776647092542	0.217218559929164	0.334175487547157	0.164851042616206	0.21720301838568	0.117559109747405	0.167746368406741	0.374829362451249	0.278150100366707	0.18629486662764	0.19058857123074	0.186903485376658	0.152581406906215	0.0935261583990896	0.243842625470302	0.0977519786642567	0.274636979563639	0.121271099123235	0.127853973424648	0.19094784861682	0.0501705438874585	0.0815207157571945	0.118939709115987	0.21571797305234	0.325664638099948	0.319944388875481	0.240269779701069	0.134663639570273	0.185604458767376	0.162283104840561	0.167136463059681	0.151648608187619	0.1754623760535	0.126649034454158	0.185648382302916	0.168402948096196	0.175293698881529	0.311003821426313	0.16814742220262	0.045397722223257	0.225577788266886	0.189563352276783	0.119660523882248	0.21982887410586	0.236893010699268	0.145510149772207	0.261578343236594	0.130353749634194
0.163032606351675	0.198112499984352	0.100820122922476	0.13766955151789	0.083912156820826	0.0984957115043087	0.0215820108837673	0.119698915842932	0.138273685861402	0.0688179508797559	0.111527244907971	0.0535740766072512	0.123329403703406	0.0420577981739047	0.11181244535585	0.0797237161112156	0.228436294174689	0.095600965449703	0.145232290785106	0.0873810143967859	0.0584370062459954	0.232918346857826	0.0437645899899142	0.207654442711208	0.215732890498806	0.181410641734298	0.117539641520043	0.0364470009155829	0.0740243868775217	0.0238566055034365	0.206400605216888	0.0330108167315821	0.250707941736994	0.103302073835067	0.063333335615374	0.121228572430871	0.113465796828588	0.125268891799926	0.169412611351268	0.0692411491411626	0.115405512022867	0.0270842333784455	0.288927026791507	0.287527977535422	0.225998381887689	0.0801031986736416	0.0457579444815269	0.145692158268195	0.157424390551995	0.113950942930632
0.0844781684771586	0.01380755795902	0.152592664040838	0.0627203551374711	0.202950527997606	0.0280692302387151	0.0473659577322627	0.116334538130275	0.0990251536883392	0.0661989147743632	0.139224935177778	0.0872525759631663	0.0873055554448627	0.0577927355205003	0.128825717894334	0.0959429699042973	0.203604136716605	0.120813543102791	0.118238543508027	0.245592508663913	0.0613109091037166	0.151650220285083	0.10903815382302	0.123124367631166	0.0539604307283228	0.0991610346809118	0.117130192460634	0.278267751258747	0.041759621412089	0.171263368720931	0.125276073164068	0.158436675257134	0.0788832258464041	0.127448930443413	0.0445413863267523	0.105648611496981	0.115261792372184	0.21692759816743	0.0626753669211701	0.0639311206563705	0.0628600566254183	0.139534931747168	0.0711391945581506	0.0826729126320254	0.085556660017105	0.120210732933836	0.0742140559728573	0.0434031995135601	0.0748998824423977	0.00448101302226383
0.0459543943928329	0.10400881653397	0.0652878198689438	0.165850817366926	0.0681500143293492	0.152762499954341	0.137032400605222	0.188315617149857	0.267939382787843	0.113567687963227	0.175204688156453	0.0903448691802412	0.218304190801542	0.096989541617793	0.222305093333278	0.1332995169495	0.128230703578115	0.216257356283318	0.204858547679823	0.19388544894724	0.0771652288209774	0.119603673459012	0.3298813727087	0.198549829141297	0.120413457309089	0.0899313478821929	0.100658449075932	0.16033448931394	0.134647683049765	0.133243644593129	0.224906578636664	0.0951191131543545	0.145682118944327	0.138283080493503	0.201438301899083	0.13292947628592	0.129528587850252	0.104379357067909	0.134781846496368	0.0604018226738291	0.188866679095071	0.16610543661035	0.112141166629582	0.358757882650263	0.202199293801462	0.126566163012085	0.17328033119232	0.227212043002324	0.106532962338837	0.120144094501706
0.222274214818363	0.109475327201232	0.150030064725122	0.328586693797862	0.176708465731414	0.499198279713833	0.252802116270407	0.226028501281208	0.174722766544317	0.532374059820104	0.158222572221938	0.228618986353856	0.203044476273451	0.170876322807833	0.307631242554301	0.0692488814000775	0.0955138976904181	0.440503740714836	0.065459732904394	0.377482397998182	0.222889888263812	0.387292301459805	0.361494041373188	0.156972236995426	0.129228907006885	0.392545717082049	0.475080967162023	0.213097217755879	0.538398181542481	0.400197213247994	0.321522704594972	0.408602356515887	0.30604840180773	0.241732656371411	0.307425998410389	0.52883142803851	0.3020177447113	0.211371499846915	0.120552297971883	0.162258467051584	0.337397520253916	0.401295738955888	0.373214147413157	0.323820207885858	0.288429461280499	0.384985370144113	0.403747965933965	0.322969854146204	0.28858029003431	0.256822229938304
0.173695799811078	0.156360885947331	0.216630555578339	0.143446203331786	0.103595284700155	0.195436438786032	0.0613651786755266	0.174060393347144	0.0774336031971237	0.298963708616765	0.266448590568181	0.264453006451222	0.137625010868892	0.188401966783535	0.170257788876163	0.275681024334415	0.0497990908486335	0.23943554415268	0.0905078835688469	0.115306592046689	0.186376710945705	0.183983265723285	0.196802645199226	0.237975133667575	0.0959469450533835	0.210564079245488	0.166117960206355	0.168507157158175	0.0764162070008614	0.0808935492670837	0.27302556154983	0.218942392058276	0.168479017820652	0.106262108713494	0.245578158379165	0.157648037970106	0.217010008549769	0.0619932304563168	0.262353733946079	0.124636483184509	0.184683700617207	0.185313980679025	0.350768681878243	0.319935970339457	0.119724821542322	0.0487332830692505	0.208626808905322	0.229328640021542	0.101935477342441	0.160115477291869
0.223202862309479	0.223864742215696	0.0588036903755751	0.103491415469277	0.163126611253989	0.148163180240205	0.0930497653497315	0.0823828285631472	0.200263369750561	0.197128441759605	0.132922167954268	0.182012636485959	0.11534982163556	0.146373163155394	0.114188211791815	0.161010377341897	0.215618248968482	0.174584929051028	0.0742808572293091	0.109352004309522	0.171540014531492	0.323262744416442	0.165688083413533	0.174217381681508	0.0727016926725107	0.0312624486898002	0.121442012425154	0.115845886386487	0.097272587422814	0.108419818704538	0.118150906408877	0.126669863023842	0.152627481565097	0.185209631311581	0.151599118841643	0.245195026937049	0.209277231555409	0.232707333643941	0.318681941135201	0.34021465331332	0.223023638582392	0.0889769479320938	0.124800666280914	0.0857612271612448	0.132658652164154	0.174171340642306	0.10540680076193	0.164509820314923	0.180328879165951	0.301925766547381
0.13539186083486	0.176022364131092	0.213521802932534	0.175657354146724	0.211043374108973	0.0475310864696874	0.0792149904192142	0.0823429057281622	0.168868085126153	0.0288818764869691	0.089412116768159	0.0496671447565745	0.0634856634041104	0.0281872320088458	0.0898014955404112	0.112448042178508	0.0845235469011044	0.0355079810530041	0.131162792194982	0.117333828061348	0.0537020866440663	0.0819901366929035	0.185942496816436	0.117618829152588	0.0431308461298516	0.0492203257537737	0.0994454474111681	0.107171661483668	0.0367877785713431	0.104542881858315	0.0670950444357883	0.168937532103462	0.108863456661537	0.0972014961731691	0.190337827005606	0.0220400503481095	0.175219862182918	0.0688520187119339	0.0774925934536418	0.0810024325969937	0.14781113391102	0.170623169949483	0.0771029790058575	0.0645890077026618	0.12592750387836	0.160506770543613	0.0463690151559735	0.166310608587666	0.147262800930215	0.0303749860162766
0.170233598057705	0.227820763418021	0.157679321915545	0.116235018014731	0.181755802168584	0.211927654068198	0.0866161654925639	0.0641610439294016	0.14354882876848	0.050008628823779	0.0964948165451896	0.0997736456041744	0.289524340542871	0.0911659933665536	0.128449341923694	0.119460519362545	0.149009735375354	0.0914725370147374	0.241787073599107	0.272591869738076	0.207571538312656	0.109935921353941	0.157508969188487	0.293639933955874	0.0889298536040176	0.224713160621074	0.0311587577704212	0.144828162690902	0.137862010493209	0.0994799462429112	0.15261333524581	0.0292725716738058	0.221112157815016	0.08998436797199	0.102505801096633	0.286146900987937	0.209880321178569	0.214357779492721	0.123629190911463	0.142308861629494	0.125513864510973	0.107441682739615	0.119391927742718	0.189222673120229	0.422460846027653	0.218714961235907	0.0577886272115842	0.0983525858959128	0.183227518712345	0.186260183736187
0.0736066350396084	0.169700505067218	0.161012309254329	0.220887533378469	0.0463608463321077	0.254607817817816	0.0466851008971428	0.154345601606545	0.0867153912108093	0.0943536724632767	0.0837566804782341	0.0583907739346174	0.103038699286752	0.185747980716612	0.019248175224496	0.0566913483103524	0.134242204621326	0.00951280726393897	0.247191873126102	0.0850679135306574	0.135561137650179	0.0261753264359282	0.146816225906622	0.0387665550001437	0.0664296142798895	0.0602721904252177	0.122809772500807	0.113606115272713	0.0945256538477815	0.0644841847755448	0.0520169000694399	0.0829073166128744	0.0539763485616599	0.0329026024456197	0.0393968048068454	0.136870282601419	0.0765483699519363	0.105271684693749	0.20742107886907	0.053068959497207	0.107669725135968	0.0695737509597154	0.169716127644075	0.0581380582918001	0.162890349575869	0.19356557645279	0.0307998261132705	0.171402523839741	0.272878163993526	0.116607705629131
0.140804501358551	0.120755419713342	0.449602794134195	0.312046446036071	0.189981450660617	0.316486248798175	0.102820287453374	0.338332533955495	0.0530420732606353	0.0492364628110763	0.182335633584618	0.171795678886434	0.0876163598316667	0.203595279265337	0.314871525427515	0.368326933087778	0.148566012448629	0.361307221081632	0.241318446081894	0.406491548119859	0.341071343964811	0.360081628111849	0.131893180969441	0.0901660690113665	0.267684866167757	0.286666273349108	0.585744184845659	0.180317212919566	0.131993283332198	0.14883738951212	0.241206211594664	0.0901381339797009	0.160549401656776	0.267922142303655	0.278062454566829	0.276255599667176	0.118571655110872	0.180154853112557	0.0985082511424067	0.244394288337385	0.0823802370597858	0.314159623770373	0.192281206380993	0.199781444975009	0.229528687114117	0.058788931664776	0.168517994885353	0.148006366814021	0.189202626725618	0.159801099094888
0.132306582577576	0.217082212343734	0.031554038892943	0.139633514965113	0.0867943738310479	0.0309629851829002	0.102500658757273	0.0964193988878613	0.0998661891676758	0.270123669501484	0.223095750012635	0.273265603047135	0.131653574060939	0.106188263133667	0.115775313248135	0.184855745125679	0.130662942132104	0.149184705484953	0.12136131423364	0.0808284498936519	0.184849637873651	0.252054190401231	0.122625077728212	0.163201110066021	0.192417931954509	0.205542347247958	0.206577801897838	0.158516542628682	0.126273216320332	0.170508891527156	0.0779276226000415	0.268703472425088	0.134390430977957	0.0993508496188941	0.129073439830325	0.143056774206666	0.145334786279172	0.196786327955431	0.372373683795955	0.269736142926235	0.136635801724328	0.246185696484915	0.182776160994367	0.161256347934772	0.255213045466364	0.205803345666197	0.23009927670573	0.212844198264	0.210059504829581	0.111240580865454
0.136108535785236	0.197033643132188	0.200464357581985	0.184208315293861	0.252051552520928	0.165556443590844	0.149634425908043	0.113344874515403	0.265137477682673	0.0424671772434806	0.125089769279038	0.149786447128442	0.173556953541269	0.137893847547192	0.186895560969248	0.0893843693920227	0.261949110362088	0.137246988771887	0.0660202225392076	0.41971212047843	0.148862155512676	0.191430303592593	0.298321162903029	0.141231262472201	0.189762613681064	0.303691506501614	0.0676852434277738	0.167052111456576	0.359574177930688	0.223488458150492	0.100146699128429	0.201654228567863	0.0629333613082481	0.166366547281988	0.0251267765464236	0.167534727298423	0.132299216400407	0.254519832279314	0.123833297494424	0.205076087620884	0.239702401407148	0.181177631760242	0.140002112918913	0.127961541451931	0.00902749661047797	0.212676073374365	0.171825542499391	0.254517991199247	0.15790864695335	0.107392512076868
0.155871234251687	0.100007420426338	0.0897195292021113	0.116631740719454	0.0470317263746838	0.07450683096215	0.0909747258529511	0.0979044160879176	0.350620952021881	0.0747172574281638	0.0430743526628901	0.0501530261070227	0.0575370723000884	0.237701210207963	0.0411800838671978	0.17567568984723	0.236027192559205	0.0847805952913572	0.101501925882786	0.134451945246008	0.264814092875395	0.111293690966489	0.0509752415022356	0.192492154625942	0.224639252380256	0.262367678823383	0.143477540199303	0.204623750592398	0.243912452364778	0.21530628381601	0.190205321783179	0.143144951078535	0.166578021104106	0.00676863901101499	0.0517636791594618	0.106184508467912	0.205531092121118	0.0398022107509884	0.0367560026014323	0.118710756584568	0.142023119517093	0.08172536092065	0.0769736762413398	0.101066521700359	0.149533225925416	0.109357780524557	0.0977891760654199	0.221774989464547	0.132109822406014	0.153178524833486
0.152606263457516	0.106595727499776	0.0431689062727202	0.124239180112997	0.160975478249387	0.161094567061245	0.195100112640896	0.149646729855302	0.0809709726828695	0.18832767298581	0.116772690854864	0.302193753510509	0.0401955430742825	0.0914319186126508	0.0465312407180047	0.24583462929381	0.0583095140718096	0.0757648341053671	0.0941384307709901	0.0818303547043761	0.118517210236138	0.111076080420879	0.0729675452416538	0.0487500536123808	0.130026410783269	0.0548501247460462	0.0286862409730038	0.0971591784172026	0.0495754432266702	0.0650405711896582	0.105462302365124	0.164442449796791	0.158027969249842	0.0545454223683244	0.0403839206455664	0.109468437955395	0.0975910308461253	0.0990908573482458	0.100713907398317	0.128263339386905	0.053771149947136	0.0296304077383329	0.145848536499206	0.127224796810201	0.135296904287757	0.156637387981446	0.21315176524464	0.182433490522875	0.194197104772883	0.11769497607672
0.211100085748917	0.134356013999828	0.119962663760604	0.193757899277501	0.121855594054693	0.141430552046313	0.226746445009663	0.14649730370957	0.180726289468544	0.0748443181353697	0.130916594305735	0.160870847563598	0.136945609831394	0.122012858825538	0.199879298417245	0.291963282767765	0.111397166774602	0.170780619694081	0.0456201390385825	0.159374001095589	0.208173602562525	0.0311164542359505	0.184782750209321	0.021912639460688	0.0841754599632375	0.028268754403978	0.161312123506485	0.0809715345503357	0.165635117169093	0.115548048893383	0.045623991049563	0.029815597125804	0.0496724502921308	0.203606444508089	0.0876289707627449	0.165363101123638	0.14182013707133	0.0631476407904975	0.0613151551145694	0.100317572864946	0.124036667293023	0.119827932213344	0.300432267796726	0.0988514959156259	0.0818213394407327	0.159548526296242	0.123366437600378	0.102464185939298	0.207343052436176	0.0574286200929991
0.297278114159536	0.141939101701413	0.201231079665269	0.24542657340282	0.309399676417106	0.306696479587262	0.287661913287404	0.242168913361436	0.16821235777397	0.234480581579989	0.266182183891898	0.228294188326655	0.392531647227392	0.205362647155788	0.17927154649203	0.171402782133342	0.310009808513577	0.180299658589703	0.157964791225956	0.221069902823451	0.112108688421856	0.28975655481519	0.406576229199027	0.27774686326056	0.397320628819459	0.238902042359652	0.206012873343828	0.392923141526902	0.320209454902287	0.0994320999048703	0.265870151706397	0.300406718671142	0.327104170642259	0.141223583913936	0.240263592370151	0.305065430530075	0.244766459620779	0.187277744439045	0.303316386783965	0.326351818761609	0.262046151748599	0.257780102510202	0.374363879311626	0.102418459767222	0.350057359195104	0.309960042962123	0.374352848119859	0.143514938697789	0.165806187306589	0.310044754916528
0.063788046686032	0.12125690793429	0.0445294735630874	0.0750610927111403	0.114766012741057	0.0564350417897932	0.127795536238612	0.110649076589915	0.0637191814190248	0.184697731044763	0.253921677956338	0.100215602264646	0.13343011598793	0.0725593915180785	0.210405558881339	0.172391320001588	0.226276078994749	0.0409860846052879	0.163124427891748	0.0809104223918903	0.0552748372034961	0.0667907067217603	0.162704164864125	0.0966620744092769	0.142759576623952	0.187469953510048	0.0673567123115291	0.0396812982895813	0.163180178260021	0.090862989132096	0.120678846345108	0.054522201091582	0.144609480288785	0.150654811850947	0.0197930394481116	0.179651768912332	0.30833155809859	0.0789075383508382	0.0911415129904612	0.253438129000734	0.115917444376043	0.171910208396045	0.0554984531334361	0.0642981710595604	0.00109171132822764	0.0881482258414541	0.0784423853225315	0.118568790414219	0.102497050605469	0.122759102506584
0.222042320598619	0.0487816895342502	0.217099045777411	0.196013438548483	0.0766380097082747	0.314074188382386	0.201652228487389	0.189346363861903	0.153671361000906	0.101127575919501	0.0837102877320542	0.206042928636406	0.204065968858406	0.147240330571594	0.187368794162795	0.16912157190879	0.179507466894042	0.244252750211763	0.225627339791103	0.315775046363784	0.166745276015732	0.207357887186478	0.162693040531733	0.174403394917566	0.342988947538976	0.123641719569387	0.179782619508839	0.264591109619559	0.0297452083790398	0.0978947629213417	0.0736561305716093	0.334455268158509	0.193952818227508	0.10357686032589	0.265183550258024	0.146657672290718	0.112251858278176	0.124633465634148	0.134823747175957	0.195744960556843	0.227677627063223	0.123386120358627	0.116515612309673	0.248399453865722	0.313417843352127	0.245675234428077	0.0907411658048237	0.119880163395735	0.194642864173853	0.209582011710476
0.271307089467287	0.161006162900169	0.122836340210467	0.448014050540471	0.298684172134598	0.350001269068954	0.227454697496556	0.28279627561508	0.272472246564104	0.292801476292044	0.136752519518421	0.0910435250717288	0.254923139632498	0.136636862313014	0.194121463084901	0.330065398172332	0.377469244035031	0.248323227420636	0.175754695176008	0.111045428407658	0.217549144404948	0.219158508083273	0.207962627401968	0.330911946450442	0.241951125616332	0.2408851832952	0.240151155286936	0.277361281783768	0.349762518441142	0.198806708255058	0.0925713235488534	0.170133930573168	0.286417926116614	0.0972207856281483	0.0978026200675672	0.167689572728508	0.456886981800795	0.234597332937312	0.1135712231306	0.331806928966726	0.12623375348957	0.455824628238328	0.120801915637667	0.422898502767863	0.33145353427455	0.0441596886876889	0.316020428324262	0.278086492642919	0.289671206818728	0.354785385839778
0.0953594214358546	0.136986902808628	0.0709930435447566	0.0161036148046659	0.0514220477039276	0.121043909719989	0.122520245043914	0.0446696765560081	0.112892996737619	0.144711755114262	0.0454290877472323	0.0310528688560725	0.224717320133123	0.035520109466264	0.0639573686085001	0.171323968088589	0.274548575666807	0.130877060082058	0.108953609733676	0.0627557216979504	0.141391671061093	0.104238997812915	0.0891340281142471	0.0673013426272203	0.10778722353792	0.0849354038685541	0.0719632968745944	0.107289840854018	0.0826673505829992	0.062253234740092	0.0950223887968515	0.094182252746913	0.0138525413435469	0.124802575245385	0.0916553089465897	0.0886791098156296	0.104432045063282	0.0468392957899709	0.089921905564756	0.0735578058095659	0.0193797616747648	0.0584313902105949	0.0966655797982477	0.121157234132039	0.0846858657767192	0.0879601569274868	0.201238075897803	0.176063251160705	0.0939876360794041	0.0834418485343584
0.181661520847915	0.114473404718024	0.203967941036366	0.0941287960395356	0.114950468819048	0.0778109398360386	0.11657276470139	0.213300713989054	0.18833323867151	0.0692858838179733	0.0928335958613804	0.26502095500784	0.1236913340743	0.16951031615612	0.15724638642617	0.0888881995849944	0.0959629403530368	0.0986176650500812	0.168478764691715	0.0768075769601646	0.0853182343473358	0.0926338576677086	0.0801505298417971	0.109539945006074	0.215773473650863	0.166918535875918	0.104037261542055	0.180746638629353	0.0582467243388648	0.0767840116381972	0.165559081216262	0.0424963747626783	0.110013856390046	0.145976898259337	0.0369498405565992	0.14200842706781	0.021023648912734	0.0917816853010779	0.0256225231324415	0.0999047712491642	0.273634663422966	0.165481840871809	0.0715186293750971	0.0983090279195482	0.184827838202887	0.126080977472116	0.0462037190377842	0.146243577961837	0.230717598527832	0.114785764798697
0.102417338572382	0.293131298298384	0.108774014966671	0.0611974192373412	0.10965601752209	0.0640761260099657	0.245874097729102	0.180700204990565	0.0447838944295882	0.126332485064321	0.126739482606684	0.148224978665246	0.0535622297932881	0.097744438854632	0.20956771938156	0.0353595492645551	0.0363051389407878	0.0471912668827803	0.0343174136115938	0.077120503998982	0.0988983211013837	0.200436880296557	0.0977411714263033	0.191729671672644	0.111078879921456	0.161063483163462	0.18899155464319	0.238241796557851	0.0440546719771354	0.155916779166323	0.0235248226230295	0.0532423185873232	0.0669078985334826	0.156242091512654	0.228281072612859	0.096655011738153	0.153410009041053	0.0955986766074646	0.0263029812223634	0.160900393408717	0.0233056095861061	0.150029241300116	0.120211867858845	0.191355124908062	0.194500141781293	0.210815366294566	0.098189140548691	0.112556119604176	0.0629140781426518	0.187001051224024
0.220273234826658	0.0675537518597043	0.164832463241237	0.253855383120454	0.214681613408285	0.183834916468479	0.228645303765501	0.204687464358177	0.284007157332786	0.173260265413696	0.0162665097920613	0.169990587326505	0.0917248780122258	0.274821827506374	0.200684395582247	0.138878040099891	0.151319923672463	0.0547687748136995	0.211227620446285	0.153377934369799	0.261365526847364	0.210688600404297	0.0887569938432758	0.106778021708328	0.00947709103947857	0.120009111867558	0.159613737819466	0.182182279339903	0.0299845457422273	0.198069575994901	0.177415863429178	0.193331416832275	0.231091949828172	0.17853378338491	0.106563315923538	0.26534511141259	0.247171487945339	0.153666328838168	0.203966688399881	0.144163642223636	0.260577831042082	0.153097891037075	0.13734086443127	0.0950336822190543	0.260668285750784	0.302656149811036	0.207740584148423	0.248917990852891	0.160175027996752	0.272220546903646
0.193945564521311	0.174741983947941	0.172171242827888	0.0231467654447787	0.0934379133539325	0.0841258584885804	0.102645102231289	0.11628642339221	0.0900211727088806	0.258086890347902	0.174562053565029	0.134662939131448	0.0701128594907703	0.111863326585452	0.224855404558329	0.0554529000272024	0.155723620684669	0.155865044712565	0.260469445417404	0.125793039744385	0.0359215355108273	0.245919356449778	0.133506477277653	0.0757434886480185	0.135339163910753	0.0864417128852668	0.094618116831935	0.230067022528871	0.168880326641471	0.0854503973178604	0.278463908985078	0.0606066369626867	0.226859364755316	0.0865112674536086	0.104528182920208	0.106728024501736	0.175515984925838	0.214054372925308	0.206900443315137	0.0479637829159315	0.182701939642059	0.0724472002060121	0.27531818025145	0.11522813347348	0.196995795252453	0.240211121201561	0.217458033634136	0.160048702223417	0.0668788650319965	0.225855615483105
0.234519626208682	0.127606936183932	0.124027967178012	0.178294515903429	0.165815119524595	0.1706467680607	0.212834080311596	0.249442786711202	0.195045435014768	0.191904151559575	0.112387603439748	0.238285288357029	0.167697523778618	0.333241425449433	0.188707980714542	0.230529451151041	0.206074582338361	0.286125528299905	0.184916181158962	0.162808688368339	0.135313277230198	0.198244882148251	0.18488133413241	0.229647441789627	0.0938395438207289	0.157279098306787	0.354914590094363	0.270060819767627	0.268635799660135	0.204657897255752	0.262903600271202	0.328086093806184	0.254351768464036	0.31936136734004	0.330843976619947	0.21431984022714	0.188895301661132	0.197294344681007	0.27198086182796	0.271487448008062	0.302991200951711	0.23919261165284	0.13077868107023	0.240884394411494	0.0616303479059741	0.231193047285109	0.208623486617788	0.315778318690046	0.26453316483082	0.14188798941717
0.17777927818801	0.210464349111031	0.0523490064899551	0.161762493626803	0.0768328025355902	0.184184714177725	0.0677721659642017	0.199032498230898	0.0298900639884037	0.0403827707658591	0.248334159295172	0.038280558673499	0.0862929047289616	0.171045505953866	0.242642404856353	0.125081981510188	0.163198772259268	0.107165627885949	0.20817232528714	0.186602597115004	0.0808911204618436	0.241495597774449	0.109480737534893	0.175950780813982	0.247448839265999	0.151559238434225	0.285873248796795	0.0912199759475264	0.164722268391921	0.165648233638646	0.155115890562051	0.173316434352961	0.121437328365568	0.185073440203636	0.0547947207423799	0.10981774985268	0.0672587235239571	0.116911398226678	0.0298270200578538	0.0939588497487602	0.16950409819654	0.184321841676807	0.0322408222678901	0.12645804756517	0.228532132237656	0.0618763866948451	0.0883564703832651	0.305973634608278	0.0677375257194209	0.250980925313194
0.209380196206385	0.0677792938012148	0.022700398480258	0.0604194705685386	0.0448616912896215	0.122162822319583	0.154230735426244	0.148798702129199	0.0806931303682031	0.0911996047775263	0.174078995941756	0.094886292746111	0.0763639708512391	0.0824240280178153	0.0186553941687215	0.211705522884619	0.139511706094639	0.0767574866242799	0.0383780160941365	0.0816564867338664	0.0987241296746778	0.083699787349467	0.137814210164411	0.119896840642319	0.135450342821456	0.14448997983257	0.0928930274267612	0.0677339437887113	0.0970577098959191	0.117825401410061	0.119036288357261	0.20082652502215	0.0352116505173217	0.185474008595544	0.0247447289371959	0.0382897321659593	0.061511565995748	0.0589982290793995	0.0713673587175328	0.0864083762943738	0.0940553668125334	0.0941896577085213	0.0834142007812057	0.0265566651283821	0.0638296908922713	0.109043778514437	0.0406318875804423	0.0977941144050685	0.0598871005707448	0.134947173620775
0.167834271256579	0.113162697968785	0.0821909954269256	0.118638923962568	0.143258255600448	0.153325773598896	0.170313124119875	0.133138339010448	0.104726322292215	0.0997365059009589	0.0896242459915496	0.0423189745318506	0.280331012751729	0.0303213425550684	0.197574345690422	0.131187630375302	0.243135235660918	0.134821626985941	0.104810214334305	0.148675564785105	0.073858475582342	0.0503307892358031	0.113931617326432	0.0398948739174997	0.137174833290176	0.139590200853856	0.0527609400864323	0.179312629179952	0.0385071603693508	0.0331810217406909	0.128906052925988	0.119549196736971	0.0654459573428069	0.0148715098569288	0.0692184964327115	0.127286339251794	0.102304107333269	0.0147081383889259	0.0328994652542921	0.140979264818244	0.0980718239748793	0.114642499017162	0.273862135642707	0.107792437495874	0.177893492418195	0.0463187496147856	0.130631195938525	0.103577812610457	0.100312791178388	0.0406779340327517
0.0478836661825899	0.0386125500366764	0.116719909008815	0.0986658493258554	0.0919383502552036	0.00863477805823155	0.158854410245139	0.0843093426924045	0.0258732046446662	0.114121709728721	0.14964150807516	0.0305622791637107	0.0878758089337561	0.109026974425011	0.125821622387845	0.0544687792385005	0.0893067179482092	0.129219191549572	0.108373943773134	0.0844244819425858	0.140081896560477	0.0392336609910641	0.0585266630766183	0.0831172687565767	0.0800044166950832	0.26286869505778	0.0796706487420531	0.110469413469359	0.0925331452534161	0.17095670304194	0.169434354840924	0.12023051650475	0.0242250576406525	0.164304902243238	0.113492420866631	0.113996514223346	0.084659516708666	0.160328024987535	0.132245021730356	0.0772012336684849	0.147390398512929	0.0633376569883517	0.183667188926127	0.173020051889947	0.17520769364458	0.118616458197662	0.11379382190839	0.290676978092401	0.136891082956262	0.144632974406159
0.040319919816835	0.11023504396957	0.0715932178415399	0.0984275785163798	0.0982830762498865	0.103132586140832	0.11344340603221	0.0931577287739375	0.0721842026862867	0.0749486969235463	0.162813359156858	0.190268569845101	0.0987829058105769	0.126551428733264	0.122868707052148	0.114691770538669	0.121809027867232	0.158031532108773	0.085537847059998	0.201439365720249	0.04192975296349	0.00812025972566321	0.184305478861073	0.0784471669956468	0.0798827940271217	0.138857541555626	0.163000500911531	0.122793724447139	0.122567740691773	0.125552912975072	0.0823600122626685	0.11697365262877	0.158274308309781	0.083160774885224	0.0818327996059893	0.0555843933857068	0.0756656306659246	0.0808159500700511	0.184965962006485	0.156334116408478	0.0936425485083154	0.125834704181993	0.0889107712655649	0.116509789030706	0.164548744039557	0.0612314111638275	0.0420592044109408	0.0809627539642174	0.154679887829182	0.0735715020974569
0.0210820565221982	0.282732997236085	0.270667777667254	0.185095686309348	0.267200717407574	0.149184431723002	0.0721647945203823	0.26750072066544	0.161763896719246	0.148560547134492	0.0583633381712613	0.132636970548409	0.298190288803563	0.193603813342539	0.158209999404937	0.219894261533151	0.187109189314154	0.0471397994102828	0.141834987975359	0.236495761145311	0.18385731555724	0.037050259267159	0.150764545288016	0.143243059012688	0.233107897386686	0.181901885606685	0.185326378994735	0.144307216152303	0.0729364506426423	0.17124856012679	0.169773228720523	0.0931593839150364	0.106322743734064	0.201394561344888	0.0907560949141224	0.0302242913243426	0.257332092498575	0.203722015627178	0.235838224380855	0.235245418823853	0.329668248485125	0.190486864554459	0.179526002810345	0.0969458136801342	0.223099531818516	0.0429390498332791	0.234054188402451	0.170575201289812	0.0746091650885285	0.159072071518361
0.0386637803761044	0.189564748550809	0.11900704242566	0.0679053236776212	0.142581909499933	0.14757690665108	0.0815212846164546	0.150439654276557	0.0554788354444413	0.16685061470464	0.179473069043519	0.17561136241525	0.106241274744793	0.135760507891139	0.173797491509848	0.180778294979837	0.110409909160148	0.0570951016543215	0.119116602960167	0.0848003306357257	0.161159942837984	0.138481334270591	0.0234244492881177	0.251502356941603	0.154522817671582	0.184437021831181	0.173607968591594	0.196495567069995	0.230864895889741	0.135168067114026	0.119188034251042	0.0762092290783223	0.207032233465072	0.249660420179168	0.0942684662162634	0.102620784847894	0.232870199909263	0.221818316408142	0.170421738206854	0.239350824691874	0.100479069463528	0.0935820922040665	0.202638381887662	0.097801151175637	0.173361008241618	0.189290296027874	0.312308620662847	0.0737091017730545	0.174326122743537	0.161980307576482
0.0953234246807053	0.0395616703198866	0.110796368018029	0.137072853661665	0.0944149268609901	0.108547555382917	0.0672972956982266	0.0373906630321154	0.149928884716488	0.103912768369659	0.134704311968653	0.20637867961289	0.0874765014134996	0.125895118565385	0.0864984115878733	0.103379262547466	0.0662711736771773	0.104374570686224	0.150382470237692	0.081727511829808	0.122601943041234	0.0504970546497632	0.193251618554833	0.251926048761047	0.0989087677243024	0.125345088971031	0.0562150849900852	0.0854525744711656	0.0778433592194948	0.0743726848260099	0.0384429944885176	0.140940708042485	0.197381317890589	0.0591106149721221	0.0830272374444194	0.0790444595460314	0.02673916630931	0.0656242526617134	0.084052094941802	0.0251336408169211	0.139229028098725	0.0284236832148883	0.200504781334859	0.111258493022232	0.103980460117984	0.0746577903998129	0.05126858971906	0.114923033792023	0.116236758399577	0.0703722781356935
0.127768371621807	0.0400550958504158	0.191332150391822	0.142966420128863	0.0601133444897086	0.179165741340421	0.0742069873569956	0.040009947144311	0.230058478176311	0.0402789383043608	0.120179017611645	0.0887703483065517	0.110435252615991	0.084255339543566	0.201035739686364	0.0955389393647559	0.232240487551956	0.215772690383569	0.0601855636408973	0.190805660260869	0.136191781828839	0.0814057859734307	0.12081828292959	0.144736451097183	0.0725858558134744	0.0775451215714356	0.174106663526005	0.0640446839887941	0.0786523393249152	0.0902052254744491	0.0706524381494227	0.100445041687797	0.120048231173325	0.0733607584655789	0.0702161261019504	0.133776705576689	0.095843878932106	0.0746330290940982	0.147661414429797	0.0520085985269744	0.0740589514280522	0.0513465711230049	0.180346885385609	0.0423260026038852	0.0773338650012949	0.119235250655907	0.0591742888246728	0.162582719389615	0.0637054796742698	0.15264597999719
0.261821205013259	0.158895978263713	0.186673562187006	0.319955651221619	0.0447170677584847	0.366382058244301	0.201670500208831	0.127909994144838	0.174834108011023	0.114978283907963	0.175174666160703	0.207166616871059	0.190537198658536	0.22661353749289	0.156477385581136	0.22796057556536	0.251629963235323	0.0973283912752009	0.290237076392559	0.195159882352032	0.139136907331157	0.238691917277921	0.0980546446448398	0.229991945506349	0.235453477409646	0.174060369432593	0.196129499664099	0.144479254524976	0.232753251243484	0.144987852246311	0.13188248863687	0.328834893885822	0.154792381465461	0.0524584889738563	0.0527754864849288	0.265874649177578	0.102161392258243	0.22334217190233	0.198760241977589	0.216381073493987	0.179620750575903	0.278294098748544	0.27468944833031	0.365862093281075	0.190270405011304	0.145247541345974	0.285134042205416	0.283922979727739	0.450473352859367	0.254410888335344
0.103773301212921	0.176028140375623	0.194125880268577	0.303890156219427	0.315235599392341	0.212205013903887	0.138593581355503	0.195781578929267	0.0900452449064164	0.205871099935711	0.0434243012788842	0.249405472869081	0.221197804967997	0.25233587915559	0.3243729577374	0.171551630848157	0.0886491047504587	0.192505250320728	0.236237742312938	0.228117802784377	0.227464540016844	0.146324352222821	0.153802623971927	0.24149315308118	0.144455164122139	0.2084896672638	0.213726967191085	0.283502996347802	0.267592326499024	0.311887638538606	0.239297484416782	0.143142513457001	0.176209579500378	0.19179025800347	0.15024608891371	0.115749630197148	0.273466732866742	0.0579069009756609	0.279732714803071	0.183448603477514	0.271995868529836	0.128411240632987	0.264447963824861	0.216264766389026	0.139884817943989	0.160735667237537	0.280654094956942	0.211844435308639	0.326587848783497	0.182145803743648
0.175450094869687	0.296063853356569	0.122765349139692	0.0434533428791813	0.143843504482956	0.108489208310449	0.0833316809825225	0.0484698494403325	0.0403232615435929	0.259828932959457	0.260309303554253	0.0775774807762053	0.353566226109526	0.244647319086149	0.0801465309713558	0.24821593274566	0.119407212955541	0.148394934155752	0.23356145714865	0.218155537418994	0.358281843894392	0.266853956729406	0.371512630141207	0.178785886932308	0.187536458180403	0.0811707009348386	0.111413690344152	0.1919505530606	0.223134692021486	0.181344112702371	0.262990835689669	0.112453535099887	0.279951334131493	0.236286453720962	0.236681701582785	0.114877182014716	0.151080125863902	0.129686469293591	0.219193661155427	0.275394160555376	0.121636785720421	0.129237720320081	0.317050784246073	0.227263560107312	0.207332197800631	0.114399131526959	0.1500439005693	0.0959345060580905	0.242510937144721	0.210044707610495
0.182497705770127	0.137414728266491	0.0376766892963535	0.16459831984687	0.141528539500172	0.0856562060164125	0.0589076314694972	0.0902981963945156	0.157434442320462	0.0837115615345463	0.167716023402078	0.0989376600748097	0.229631451385275	0.154870402180016	0.181059412013964	0.067119465297456	0.317371258017625	0.210466106096397	0.145201338851438	0.309107218201468	0.144904381654895	0.0155907881726267	0.0907685055240296	0.0545573701468876	0.137052855497892	0.147566081595784	0.222421834299888	0.0754080911058383	0.180815180758973	0.158980536137584	0.235563833450065	0.119857762970483	0.125485037378384	0.119143977191279	0.0307421776228848	0.148226093737886	0.17693615516016	0.186651832383135	0.131218589837514	0.13834654917572	0.219006262403893	0.146646384531835	0.189171989053031	0.0565319469275713	0.144654676162559	0.1848421268352	0.155498211511934	0.23038248531802	0.0567010721318716	0.192868923020488
0.19235436879754	0.175733320564962	0.132583950078679	0.0653699871467059	0.126202048525058	0.0702183218244049	0.136058367363424	0.123504026345369	0.0950194634900208	0.169994360623423	0.195144977339546	0.0377146001714946	0.0949287255814198	0.0639146962981324	0.17972153311461	0.178434078401857	0.08691550993545	0.102409247501058	0.0556290452849391	0.0931832645111106	0.170727742427764	0.0890705348855305	0.142488095402472	0.0492710746771389	0.103428911520246	0.0784705663004346	0.209225480596785	0.170020221518853	0.0228451551358554	0.0900135605108886	0.137165249250597	0.117997625552586	0.10878065739171	0.188487449013605	0.196759404192203	0.0762668148697433	0.12629673755884	0.16245235271982	0.145187016436388	0.0326230671194264	0.0934339353834767	0.158781167921257	0.121042871973735	0.06019243057768	0.205242917499447	0.234616382421001	0.0673883807679996	0.0906716954340328	0.171951446627384	0.13209760049457
0.153469594571888	0.381066119577167	0.381141395378155	0.222069643121702	0.269256904364243	0.103350414851954	0.185319966631797	0.229087805653124	0.185787779035295	0.260759805894102	0.162262052904325	0.34690912007386	0.214915870779056	0.247916681164024	0.298824815897208	0.216401200032977	0.267068045104698	0.316180114629431	0.312298583890882	0.267108660161787	0.236223201674285	0.380975978781785	0.305217776773143	0.313811996403932	0.309612602248972	0.303040441445065	0.127392416407581	0.243750569204048	0.261840163801602	0.163363586650041	0.336450095122	0.106113068938375	0.270652391448552	0.296921320312264	0.270340676930308	0.373457412648845	0.503867031807649	0.231666393885389	0.185703186253326	0.0623243958561228	0.286543372249665	0.340402241676432	0.224121745467612	0.353007577762319	0.178092034737611	0.199814287544366	0.238031556351443	0.200611163666681	0.198505007409952	0.365899685593798
0.206909899811415	0.329364190905387	0.225235924413425	0.175032582719324	0.130387742939636	0.14069212282995	0.180107833760361	0.211344113770605	0.1931210168858	0.18948704219508	0.103345341957712	0.317536917085195	0.19830593383553	0.254850967817683	0.165016063372462	0.249710403490228	0.0977184295186005	0.00958464885464512	0.362578295342303	0.185354347429188	0.321204084922783	0.0856103493246658	0.0125329997597554	0.26610603665819	0.156344409235572	0.169126580053237	0.217757694896588	0.247377236083375	0.237973927775838	0.158723606381641	0.228791499140702	0.220136595858736	0.32438057859277	0.243224522661429	0.0416855288424364	0.29809663980872	0.262564992195445	0.216347605623678	0.325097964214912	0.142903857058661	0.183120952371923	0.2007221468617	0.358522395078829	0.188410080777648	0.133049136588743	0.197531560843821	0.186975557839037	0.0958765860571417	0.241901822032659	0.286327696776578
0.156903744668636	0.0454080864449715	0.0862928368586235	0.0864148479625313	0.0712150521595828	0.0666740558191633	0.0822517984577711	0.0823153488463956	0.125622614401759	0.108318306776752	0.110204255792045	0.105252422473648	0.0378761562809451	0.0983766123539254	0.10303084421581	0.0282857646387299	0.0590833490402454	0.0316529906965977	0.150069950113086	0.071663247865821	0.0179482882599841	0.0981175789758573	0.125927997212336	0.159316198822499	0.174872088559525	0.101539077969169	0.137531153218113	0.15844800544573	0.131175514249531	0.0835319993424322	0.0850897803010473	0.113386750101366	0.0255758863050276	0.120443678557436	0.0663640005673535	0.06161417970242	0.0622775043783077	0.0468344125863472	0.0237673686692878	0.065998015022281	0.122790644182186	0.0625379108606228	0.0510799506868995	0.126161854855719	0.0664351190609191	0.00817727744387856	0.0973185683404046	0.124123553513162	0.0343631916597818	0.0608803347419083
0.128511319012982	0.0445609381131378	0.12504798215104	0.248757751341581	0.094926900996412	0.0267511899082438	0.125663499200096	0.0836630223685668	0.152305929768378	0.0430286947096481	0.288199234040516	0.0606399637972517	0.210590171913815	0.0676096047363871	0.182306578482429	0.298357307406975	0.0919004831610438	0.10436990234543	0.0741636501062893	0.0614776703301174	0.127564945308774	0.0960514438728716	0.0436691982101985	0.0425342072472311	0.0434890099386384	0.107165706463886	0.0750158506349158	0.0953154622814204	0.0789448346306088	0.0911985163797795	0.0664065031604172	0.0833420375614016	0.118984929758649	0.0413754551097073	0.138919423805553	0.121332336423707	0.0619041655767381	0.211126836051541	0.0709478518524278	0.0735604270343722	0.0876884712723446	0.146679800544257	0.0549304829610142	0.128623496926427	0.159352238212207	0.107095160107076	0.0774496732830966	0.0685887894785871	0.156940473150276	0.161119152719606
0.148342315676531	0.110150098016311	0.0181401768854088	0.179262788174314	0.0768414815381673	0.104145666956645	0.0647995513632718	0.108695005617455	0.12415683802212	0.135534152106469	0.111347563061837	0.192470442411995	0.153867747910118	0.10822090708728	0.256142927063458	0.0190667725801027	0.246220486381118	0.0807813514330133	0.255008033958033	0.118032294704831	0.151927298431338	0.0200581834937858	0.200956573821833	0.0187584164407595	0.0476277342751605	0.19462347830252	0.0995582089279458	0.0531940431290572	0.278565792539651	0.165573987411368	0.0724194568926349	0.160236916737717	0.0821123782460939	0.0531276456175173	0.0976253550772672	0.141064080095585	0.13116928392948	0.303365489396751	0.103657740896381	0.184351398749266	0.108982726870191	0.209508993278443	0.225933169698694	0.164918031961991	0.138375299270386	0.165085327377009	0.180352295497436	0.0706971256897239	0.114032448990768	0.196575004228115
0.0684786811123411	0.247668972550956	0.145262314594558	0.0887636290614489	0.304667507378405	0.164453141826418	0.122458180534434	0.0830613831022124	0.130743611268637	0.234544241496269	0.0485351847392147	0.22486742004882	0.089212697572794	0.198255448810053	0.266472879162566	0.245924673188029	0.144183430171035	0.113347379718061	0.0440208737343721	0.137066630995862	0.189663684884314	0.241523738773447	0.0400905604083118	0.0703998390236981	0.431706087270889	0.429165503537423	0.0523979898982776	0.165447674485227	0.186662672505652	0.139561703803032	0.164590743115064	0.208173800994506	0.164932204417321	0.0921684073509969	0.138298030541581	0.0482503869859072	0.209242923003701	0.225920273412193	0.248525790001235	0.105429955100536	0.197105412096421	0.103975122677918	0.136313418580741	0.169107887650467	0.215438807986166	0.0476124437918366	0.126841071539151	0.152997947486004	0.126385468381743	0.0909208044064523
0.1103141952516	0.210919972108044	0.0980999751449026	0.187976275637034	0.0885806830285661	0.11582760633771	0.12506366694229	0.1513750909579	0.087489552626522	0.131173958872121	0.191600677426908	0.0181757670078295	0.14772706246346	0.118817031625651	0.180508865507764	0.116484037151337	0.114337863391472	0.154914963757257	0.317098765619247	0.129650348659595	0.111567048320947	0.18424662483469	0.0790606043163326	0.248876988304363	0.092812570996156	0.200938819791475	0.140388140968824	0.185163338880667	0.0651785765916325	0.178521442761779	0.229287701744446	0.129365228061307	0.174247213264029	0.148610010002416	0.181548253758498	0.28943294070704	0.210148297265169	0.173208578249451	0.0177867308785641	0.153164227976444	0.149739147313909	0.0974920211803558	0.138214672379248	0.0717111652932129	0.174127936569703	0.0789000694526266	0.170436083646627	0.121650620278682	0.179448722404201	0.164548146761639
0.0252794792623426	0.0364945887380499	0.075473245401136	0.0587899127279885	0.136305383866171	0.066138550858367	0.0247366822342791	0.102471882595727	0.0475236413869267	0.0565321464482165	0.132252042031352	0.0683954287059077	0.107689781468747	0.114185205299927	0.0488244179530335	0.0804270981590683	0.107986401838165	0.0451162296193742	0.100836401672867	0.0801349577202765	0.122530775449552	0.0160621155570242	0.0638610305953946	0.177131043874133	0.107106901251787	0.169558611500082	0.00536329753888939	0.108713574675169	0.107795966410783	0.14775583248109	0.188427026111039	0.110337044367248	0.0462258902137936	0.0859756675182205	0.0655150423626216	0.0793667590789494	0.060133024206381	0.0185319011515818	0.0415099631220181	0.143233824717472	0.226966823202269	0.0839784301126152	0.0883685072650319	0.0480734936765283	0.113273567548802	0.0849603858053764	0.0542055711022935	0.0901251301224126	0.131535749752007	0.193408157288256
0.0256343046941262	0.286236293836404	0.096283246399424	0.203255043125981	0.13743874838948	0.0781942734850481	0.0700878839038653	0.138171637327139	0.00776332796365695	0.174590203939802	0.0647696438100574	0.0928608934034412	0.144849447859864	0.0704402232368219	0.172101398717849	0.136636460803216	0.167612448913707	0.188145441130499	0.0926660753576027	0.182501362805583	0.146398371212589	0.152604073410305	0.149321008829756	0.0560561319781066	0.137520634807726	0.0780013817954804	0.150836645781137	0.200192196335522	0.0890217287037328	0.0955211540181299	0.272169300036579	0.148676241246606	0.150908592110868	0.109538197768392	0.111212070457016	0.148864038946053	0.21790279790994	0.17658649229191	0.117310819446805	0.177638162165905	0.144201247759191	0.215445225425675	0.0448905734571814	0.111948206280683	0.199361150982693	0.13807107894334	0.0267214921401482	0.18654357580434	0.0249592227972748	0.0792945049688161
0.255909478932004	0.0459400956419366	0.180240184006342	0.259845483343337	0.289627952867347	0.152552211293116	0.226489133044259	0.145440275178014	0.117562432766109	0.268198953260541	0.271770518265411	0.355210415514875	0.276216073998057	0.179033142069283	0.360503153107223	0.256254083958656	0.198911561358943	0.353962148929868	0.235274658904226	0.311050037420638	0.320106333253827	0.237832888161231	0.220639861208531	0.183154411549294	0.229668643968523	0.354713875587874	0.271292525247287	0.193684765901711	0.248164598305963	0.244523122061411	0.209360712402733	0.340352821373601	0.331374570640733	0.419493986717927	0.280840720272454	0.262105837194863	0.193146101864496	0.25555195578109	0.259636105781611	0.216280867987277	0.431488548945554	0.291478348970561	0.354043608356513	0.18505937253707	0.209171274024375	0.400191734800233	0.438300427037529	0.276880576899735	0.295064308953303	0.214205447440069
0.0913857516866968	0.129314759017402	0.0312913689895792	0.0938953212809249	0.0864466723803814	0.193353266208715	0.0317565326787812	0.0930118597321309	0.0961609466807233	0.0405053633569309	0.117023860042576	0.0620826600337139	0.0499443462677379	0.0253776123814081	0.161469344512658	0.0845754564229186	0.122565110868383	0.0662245701112971	0.126660763934466	0.10158134447179	0.0771652855493123	0.1554302716581	0.165642308243765	0.112798836830707	0.0900088619873754	0.0528916711680918	0.039076320781257	0.0857363046720724	0.026886536274346	0.136660233199141	0.0802061232293975	0.0201935448596408	0.0277294028927653	0.119694059955188	0.111091909157413	0.134958685453299	0.12190844182018	0.0827174486610298	0.152574008763329	0.118437982386617	0.0234748796676213	0.0843006064093047	0.014976829179786	0.0221601184763711	0.103847923214578	0.133562898476736	0.12207793742265	0.0670281739319915	0.0948450628754423	0.0718864850545706
0.0558441506946618	0.0936898944659081	0.207215277426744	0.157750379372452	0.0840543801494247	0.0479412341752379	0.0941004380974308	0.0232638693564953	0.063983409214072	0.189546743049745	0.0824753389758708	0.18975914829333	0.0304767819226785	0.126821550549091	0.0607340313432033	0.0505299111612251	0.103956680510713	0.0944780360211478	0.0705099029932463	0.0532370686582056	0.165345855371542	0.0780525684863592	0.176726033062061	0.263531881845902	0.16615273057038	0.123436388656688	0.125784031173754	0.0487317088542819	0.166013000929928	0.0700258592724936	0.072646206278419	0.105378196176511	0.12259846896128	0.0518399935242984	0.0168519413339327	0.235543391825158	0.188460396046825	0.159269094429428	0.0311482283286161	0.136476360337172	0.142079821517011	0.139062577964278	0.115781382155785	0.102740829590866	0.161324465465868	0.188853698533993	0.287008945750773	0.0667510757350281	0.117091002426532	0.105487770774052
0.228926292622426	0.148968666919752	0.0559803237656277	0.152684848594771	0.13472775369493	0.142481394801265	0.0994487433699391	0.123004759269334	0.179360778516876	0.0969538798334394	0.124448068819922	0.0486091297007147	0.185027413821682	0.0589333467382237	0.124719285069911	0.098954673717444	0.0657611889718556	0.159172423460574	0.186681658866103	0.165277077615638	0.0965536307744898	0.198203705384662	0.056819872667693	0.146136289294338	0.196639948842286	0.325797161744697	0.123587032117264	0.188192115361775	0.0377566258782512	0.142064403149908	0.284676132945634	0.140388406857139	0.158467113837268	0.167444837433119	0.272421763829269	0.104682469618925	0.217177971263092	0.115555627948521	0.163018598490152	0.084139142624199	0.17438195609274	0.105375604777671	0.0888583209775292	0.0976882094183786	0.0585513511662541	0.0306180045802155	0.107325291926798	0.25022003432695	0.0976166418902484	0.113331888155986
0.103708500646614	0.0386328092264852	0.14305963974907	0.0288711726615494	0.215619974522886	0.0432110393170137	0.079247859520283	0.128153237787941	0.118595228471794	0.123066623194575	0.226526054451182	0.0692827964666107	0.0865092276266426	0.0936648226946115	0.0165310692881767	0.0894279838172286	0.161323695422123	0.0227509341717346	0.125952901186754	0.064409787200358	0.102935486633228	0.0536784040253108	0.183165884838116	0.0444376237976011	0.0603305142926969	0.0182876534977461	0.0703858583464662	0.0509321392895184	0.123209193191916	0.208323662798757	0.16677340833285	0.10397192251958	0.0951360338691718	0.0937878429651615	0.0451157112994408	0.0932537874901031	0.047347344897692	0.0599023528245895	0.0778907434945366	0.0770639856866969	0.108683924038251	0.0278557426996751	0.0352231413241593	0.0149119801343678	0.0868747305348966	0.138057494582232	0.0899765744016547	0.0964189135909642	0.0890316079102158	0.123843437959616
0.102705976266048	0.142671707633876	0.131922093192205	0.0476302821183593	0.097164642792891	0.0243873174583227	0.0838295155924624	0.0831734802081679	0.0738050443941334	0.151188337588957	0.131592415924513	0.095293898757644	0.0405448699789841	0.103327159718565	0.0967304152351105	0.144426399181722	0.117062581600966	0.0846220426377194	0.128915146629993	0.151266265618999	0.020632214638109	0.0830488708289649	0.143939927345365	0.105667552267432	0.066518403947125	0.149391978034465	0.125835052190835	0.0923160864807451	0.0345924991477983	0.0555274164840408	0.118547922727425	0.107866854213926	0.0665789685448881	0.067130808641575	0.0356154411686196	0.142008269029752	0.132802561121565	0.067555948189981	0.0872381130729597	0.0653742685573927	0.118482607057756	0.17849245918358	0.0289473975350272	0.0951413076528592	0.078760007624794	0.151722296403355	0.145064339018534	0.135949112800738	0.0296167298553769	0.057752683854453
0.0669108807792074	0.0668340067254904	0.0177670659773577	0.101580630900205	0.139943885034117	0.0364352498725679	0.0331547149128823	0.0719674038340171	0.0294303202798737	0.126075886089817	0.0988191295698905	0.0656629989801905	0.0170874147251885	0.10520516528665	0.136796925869391	0.0563733293682776	0.117874743171299	0.0823819907471493	0.0981389000091019	0.056804554488784	0.140394461721252	0.0985345301249207	0.204040312531959	0.085128293070269	0.125184179352783	0.136470791435741	0.0697411665023127	0.200614524498771	0.133772492998158	0.172139358773143	0.104483531737629	0.193762488282048	0.148447651534482	0.156380540404123	0.0570720175762676	0.0625970739771541	0.0360724911872446	0.12344129251057	0.0492504047241127	0.0292571288160493	0.0485092038771347	0.0775774976887306	0.117372588857365	0.10776382380575	0.133953268596934	0.114335328021369	0.166394563217259	0.0968270786777774	0.105216138437602	0.0375702812002592
0.126513066703799	0.238416315343497	0.190200217970337	0.230188642091872	0.171980539184448	0.182053044897618	0.321526043342759	0.157063863321008	0.21003399125801	0.265622776402271	0.248470170085927	0.109720697814114	0.238788593579551	0.231997618550279	0.153546189844364	0.189260883572544	0.162106235314454	0.325586093475904	0.293509414858394	0.226729900299172	0.0895425997429123	0.202215334581758	0.130464530683746	0.268090901922345	0.218560710912943	0.1571974238676	0.0829051299040132	0.209493832748992	0.15324752760891	0.237515241798514	0.22888512458963	0.148045715714121	0.412546357938817	0.196245241622281	0.331423389972684	0.146593410118651	0.206673504993153	0.138416922272318	0.0898759965921185	0.100416579414781	0.259787302317859	0.208155137122922	0.107026682857062	0.160787690908741	0.22554509883105	0.246993649010066	0.164104721506512	0.317862442342423	0.233253212642592	0.232516566661901
0.0574288816653102	0.0671749463847981	0.0351131277122973	0.092121770386905	0.141318129980254	0.0546271952576599	0.148416890482264	0.105347573268837	0.199019151796454	0.139136668494523	0.149976054266439	0.0843857556876307	0.150670501010724	0.0841052913008195	0.0379317502642338	0.108703261609805	0.0713781400990144	0.0810054433403046	0.0766187772984155	0.0342685816702968	0.0798026851052826	0.116278531329942	0.108204797030699	0.010161552641196	0.026721469999945	0.11831105474649	0.0489623546157494	0.0526529269125934	0.131089200575055	0.111796438027168	0.0775965331008834	0.0529992140018369	0.0383628313388728	0.0590769324999911	0.0997124416191906	0.0919647037857775	0.0514685466252409	0.0854077568489847	0.112027266729446	0.166375296660441	0.0497800377675409	0.11935025813642	0.077525688378553	0.0726228534282068	0.0606715029521678	0.0476640949054044	0.139449416846599	0.0745294451988098	0.167265289732101	0.0532020237077745
0.0367134937274485	0.0730895448752098	0.0181572287592848	0.113615501308065	0.146660601494881	0.263644961248389	0.155710682060443	0.109540585742513	0.165677442940824	0.0755690429786743	0.16400674243275	0.188049521221216	0.132441476417443	0.192049752742935	0.126848479699295	0.0811581735218678	0.0357117051554832	0.0777539379213799	0.050458499642535	0.182855451239196	0.00849633289980077	0.160131226943954	0.0789387790929864	0.0649339184665041	0.137404666015714	0.0219996972423577	0.116908534589918	0.191060981481134	0.196296181424958	0.0748059506314337	0.0893161279631786	0.126562978771829	0.190975705296082	0.186605750397596	0.228397219293274	0.127419871866568	0.0713065887747558	0.121535386479402	0.0914496513240865	0.132169410127202	0.223331481165988	0.0592702707600978	0.0974872654624233	0.211097188120487	0.0443976252839046	0.21569534846278	0.173987326658879	0.096268262551332	0.0932879409320331	0.0582017474508323
0.118564881940096	0.143702867034928	0.129907080207892	0.10851632466023	0.0347534274244714	0.119999451878783	0.0698577144625345	0.0728797248146047	0.0696544326345776	0.0418004557564687	0.144570179882687	0.0264558570887318	0.125811037784214	0.0991309297629095	0.0872800447756605	0.0509653995971797	0.0860886903058404	0.111756279117498	0.13068563918875	0.115856076796729	0.124530985549432	0.113419485348839	0.109817286332912	0.0766224016877949	0.0664048344850177	0.0423780160852829	0.0173780292364734	0.0731801766092048	0.136743659593914	0.0973700352453505	0.0959358340198661	0.147791444260994	0.0607084085573037	0.152317901140058	0.0579832344319511	0.1294544973984	0.0788522900069909	0.0205587163193323	0.0727078906457903	0.14520805586121	0.0557827068310937	0.0660206336514426	0.113685345086066	0.117691870788099	0.141989817676607	0.103460250177869	0.143248383927568	0.0372662796896177	0.0332674789286023	0.0672255310125371
0.0658151457035902	0.0991028689280976	0.169589630792067	0.122082850518931	0.0312207462940046	0.0692132432476921	0.0579473948633707	0.0938260532156447	0.0515662960605264	0.122725054237821	0.116145726085216	0.112625528310881	0.0363055808267062	0.0255515344193534	0.0638005994585858	0.0250338915341961	0.0834536221207858	0.0313825205956246	0.07077527240142	0.158758376682543	0.0319406110523343	0.15049839086772	0.148091282419915	0.0596137039433132	0.103287062495498	0.113719727857406	0.119577680314919	0.101237632524278	0.07363815379264	0.0249738739540841	0.110878023086105	0.132016734114286	0.146054945715099	0.0623440690181073	0.0574497765611086	0.169384076236269	0.0187013513739649	0.0607198647549951	0.130848542075293	0.094393125031089	0.153729116467353	0.0561995760591939	0.0312109229159376	0.0851778627920618	0.051222378305395	0.0706350448528944	0.0749154957264277	0.177120892435767	0.0307671986786984	0.0818109370945016
0.11755571859607	0.0988053524752101	0.0780952554426567	0.0634246299891848	0.0498152416590184	0.105443051133368	0.0709218005532213	0.134465369430124	0.0942601474409424	0.241117878233697	0.171237171487993	0.190170940496281	0.160542523257773	0.157400250142876	0.120334047980746	0.048230744897392	0.168117867446538	0.171581690207791	0.0952311137866202	0.113727323142201	0.0738841036218976	0.127088766761748	0.112145847600279	0.239027008444171	0.0721059190628207	0.106961402200858	0.104099012161836	0.152064486898437	0.082598756978178	0.185125046226269	0.129268818513557	0.0813755946103873	0.153635515396644	0.0902723742496684	0.0182430036185533	0.176084964765678	0.0295193876835683	0.143184563113389	0.202247734708684	0.215891246225501	0.142024978088404	0.127801245029861	0.111608911104329	0.131962702684025	0.0866277240214702	0.0856496172586953	0.150169016269894	0.154674794439244	0.163312022345264	0.0841494636633253
0.00185245876462946	0.11987440706385	0.0385411715289559	0.116954981671948	0.138591684120341	0.171645734945681	0.168321514176093	0.121653183893138	0.0622885995122615	0.10429404747891	0.121024680474672	0.13645071785279	0.122402955694403	0.101211309478106	0.0861527771961177	0.119954228422346	0.0221034709970286	0.206561466929377	0.103555728837723	0.146927523901669	0.214498188074054	0.0225682724672359	0.0184803850681468	0.122085765035323	0.135979188702231	0.107369758784112	0.116546897923518	0.131952337874107	0.0943157863712507	0.0680152689522522	0.0322994221160968	0.072161091992787	0.137553909865183	0.10070213262207	0.117606130294685	0.111052148848975	0.108046465073834	0.215451404736924	0.093304832342293	0.102472747668797	0.0757460425520819	0.10885732872079	0.150525592533887	0.128338406301143	0.0571843307008152	0.0578520966259651	0.0386316226571963	0.124394487604913	0.0504557481493105	0.0688691394440747
0.111168622869803	0.148165105512217	0.0494464555374756	0.0611063003916945	0.0573178720996933	0.0882404501651601	0.0942899148420259	0.0721802530949428	0.116923952215428	0.0805507984725428	0.0332697753941842	0.139335452786575	0.110960004920337	0.0568908373967111	0.0342327834321444	0.137839846423063	0.0815208470159934	0.108660310710997	0.0470358137613723	0.11284111864014	0.0552444262842986	0.111666975268029	0.126586704911687	0.208180438586824	0.0330649995549146	0.157266636153413	0.0510119594827919	0.185400263034652	0.084901210404807	0.0377522479217864	0.0704553386950521	0.0766283481869112	0.0357144160964057	0.0936313692729632	0.0632955748016649	0.0682970189508949	0.257346148839257	0.0769056372386895	0.130496266192673	0.0522836210194713	0.108610742787393	0.124087630454926	0.01373940224388	0.100820316343945	0.161829843802766	0.049862782444269	0.122831818744933	0.133412008913975	0.143697820955259	0.208082876946549
0.108395353101055	0.154529852313688	0.206001228868276	0.23992919019352	0.137197896404676	0.273529851489076	0.199877075625681	0.0618493129894682	0.150317745060988	0.204700379144037	0.122664922453047	0.0740984881501978	0.157784836343869	0.233248467868966	0.185229983199591	0.245931306784476	0.139171789703082	0.113623732966716	0.216436124917876	0.1864271938712	0.140966786282238	0.121450892019014	0.102614124651386	0.169152344743762	0.14884436979084	0.0519337775089725	0.191969713115351	0.139700119700389	0.0657714748845675	0.241995232123776	0.286374988231979	0.061695413282283	0.0882498449056586	0.131267612362368	0.240134921756458	0.173613724968628	0.0323149031993754	0.105113376264683	0.075571842850174	0.183240222109318	0.186733336432101	0.266824763633525	0.149829976862084	0.0717676105949265	0.185321155627256	0.084890303987075	0.208202758770738	0.142009740521889	0.103076991264551	0.151224367000163
0.140447171404913	0.172898597829884	0.183747087112095	0.0803187908546715	0.248329613959451	0.183258862425889	0.178116357478728	0.137297106298037	0.204312690761612	0.197936880583767	0.160843187223612	0.0771748724973628	0.111134963937514	0.0891755890475796	0.315466629518433	0.236982111685744	0.145323154471111	0.168895151237832	0.15768353572778	0.122364382403829	0.0522301566693697	0.221082782636233	0.20019157720069	0.0742082430032574	0.26931814429377	0.294537227436957	0.123717257976265	0.233893270093562	0.178415860784881	0.147646047013032	0.103420719335364	0.138893576499195	0.11518049953969	0.0487140773415295	0.111868236884133	0.117373306062271	0.218693170993632	0.24265501374582	0.166816164143197	0.219244646803882	0.0542157752304511	0.157360291385661	0.204824019205466	0.0732446863711437	0.0853074244551792	0.282306386454504	0.186106592991215	0.0199920751541734	0.214143556694054	0.185266434864538
0.0490992694773232	0.177997384843379	0.0614901600811919	0.0700090584813744	0.100541630873719	0.17842041634502	0.0938156698991384	0.0342669213943272	0.117883824116306	0.123962186668426	0.152782174108141	0.167201131729667	0.119109115044735	0.0608769044018904	0.0531278025297146	0.0555279146994528	0.120969481236545	0.0769538966240131	0.0393499085121401	0.0881707955169783	0.106560176080253	0.125798271046416	0.169372604370364	0.127314629928732	0.123118117158148	0.0842213336137787	0.203073371078715	0.166822505247705	0.16346388742877	0.128195046921689	0.0936276554916788	0.139168104222169	0.0530380856220207	0.0710159713366205	0.116507982467793	0.0280656893795556	0.0193862999114482	0.0276501701414096	0.143810565646612	0.0569773586490514	0.11689070878979	0.19971717538113	0.263779593427741	0.0233094274839431	0.102395853926944	0.0978796916483276	0.147538495434307	0.13215535137901	0.159706748733467	0.104771881023977
0.103748252140753	0.0831298219326975	0.157640250745685	0.0484196933483061	0.0435494460048954	0.0619436874189267	0.0683516594563907	0.0864499997326399	0.0930960965900784	0.0455889116946698	0.134113028309004	0.0407778036307499	0.251669687329245	0.108883442169873	0.177283154418196	0.152754828233193	0.0416730699743902	0.199172695776729	0.0655964976073876	0.187285996048879	0.0389486100241459	0.0585471173055993	0.15743363753925	0.137984923340064	0.0788711586599417	0.0627583935943751	0.152923132438041	0.125504415272057	0.0618701229382212	0.107849299540516	0.113401936691891	0.0908828206592082	0.0601479725435945	0.0945936565364137	0.0726835965379682	0.0481792841926175	0.151427225610514	0.171172303032791	0.173685838935657	0.0671122174067301	0.0209890247814447	0.028146314629324	0.0275738092078062	0.100933561873603	0.127902557532961	0.160398965047194	0.0501292053066972	0.113298521172598	0.132706067139826	0.0469667618960526
0.144740740883782	0.288436949965361	0.192934893470777	0.162332779538815	0.151587479186031	0.258633978079467	0.131606048850553	0.141979763472345	0.119274771385349	0.371040520433038	0.230969161217221	0.220059964338837	0.116590210670633	0.204150001221283	0.0755797753195456	0.149192461784753	0.096769812336379	0.0939778124944314	0.328363318886535	0.0989122957153953	0.219168359361281	0.238892961469118	0.244803075319266	0.112400751804128	0.211738000688468	0.141769382864575	0.188730625180795	0.199190558275984	0.168547567856761	0.206181625630453	0.292489858708178	0.0587313715250964	0.0612926388640641	0.233844435706326	0.220255916834854	0.114085504685214	0.170968539282115	0.194525281200002	0.121420723726229	0.193471285077604	0.0937189785525072	0.172554284108422	0.0862739584529376	0.125739920811906	0.0682287572760936	0.080825328493064	0.0526216176884325	0.215091671911885	0.152086082737377	0.201131904089282
0.254906722609369	0.404808672284686	0.318377313234427	0.299537404408615	0.302547268256532	0.251528919234457	0.0788045708145416	0.135855474128253	0.204429845432043	0.32864328325315	0.27764977610312	0.271600262242086	0.0701586457418841	0.303656482166955	0.166197050167354	0.158834353929086	0.132021314323908	0.174046509101131	0.187882786966366	0.211171027290399	0.159282329381867	0.22552092183802	0.127084714786201	0.391783843408697	0.0701059435676898	0.130304722341013	0.276306364974872	0.343946336393935	0.135366089135242	0.215942534633739	0.197580700096442	0.231767233968233	0.18120538510742	0.224875730091723	0.364008502890707	0.321579656807859	0.161598100718985	0.275320354906516	0.283661254343857	0.201084834468649	0.173882193216622	0.242027510378244	0.259236467720011	0.151957587749324	0.30693436300097	0.198113814479096	0.222891319071383	0.199540683244206	0.370024526052604	0.105512641721701
0.117091153841363	0.104013427513302	0.0879339517426853	0.0304084126479516	0.0215842035936307	0.0877036724531533	0.0797846676257178	0.0454831812740193	0.0281633405576487	0.078324573653854	0.0971136380761858	0.101463628130441	0.0901166624249445	0.180466774031027	0.0360078604613965	0.0371132011399839	0.0292742280490024	0.0587402140191002	0.0991905777658266	0.155312724292276	0.0708506709427123	0.0656976067515781	0.0358555475770704	0.0351655962694677	0.0788266293365205	0.0715961071008229	0.107300439387404	0.139234155313014	0.142990487736483	0.0697585633240952	0.121309597486143	0.0930529970930421	0.153496652818555	0.0413423531564061	0.151498599014804	0.0425527684817451	0.0301944344064995	0.0137003940213572	0.0871993440811214	0.059819399418177	0.0460942401806527	0.0901234138334989	0.097025261159041	0.0782234183756763	0.0667647000601501	0.155706690956155	0.0539972316578658	0.0740647064481349	0.0871830709110003	0.0696960967533305
0.105224550274335	0.0539149333097955	0.068691003142258	0.13795762426732	0.0737304375853996	0.0439813196109223	0.0987174250121796	0.134598332001886	0.0844570738873565	0.081396471068152	0.0488513120918268	0.00790662080543623	0.163813629997581	0.145938699540026	0.170366438450124	0.0832566947971159	0.0984660107267203	0.0888628120631105	0.181621018517406	0.0779004052950387	0.0242004848158234	0.0419260331286064	0.150679184036291	0.122221910122811	0.117503643782821	0.0709098910485702	0.0119838665915305	0.148591012464955	0.0650459197618675	0.0983935574010092	0.00872451550790633	0.0570966308912269	0.12320479331384	0.0745971306903054	0.0745518159775636	0.0548139622618635	0.10527217988317	0.130576690542864	0.20495473795714	0.0469064013494491	0.0814471627651971	0.111781746041447	0.0720551453898505	0.155439795182897	0.100051441788604	0.0729677858809626	0.0555743558789708	0.155946191073716	0.0822613291799671	0.0997410129710647
0.120915890438718	0.153942517403396	0.057310490365735	0.15628206681395	0.103630522032257	0.165984075448718	0.141297740782147	0.132117580572734	0.10081980418181	0.0570996517417052	0.25248380291892	0.154681989380821	0.0684097055313776	0.110832583571188	0.180567700780701	0.152041068669916	0.185658846730109	0.112095768273134	0.0342120808813553	0.179109503229421	0.0856509941445358	0.226441922207815	0.13761448802556	0.0832545997328598	0.224223444640965	0.0982047394871347	0.0390847057410159	0.0637702984559905	0.107808632904304	0.133353244094773	0.0915093908079215	0.0784176272555125	0.0711704641278965	0.0894406055316024	0.0758359301663143	0.0675778993104825	0.140879465968201	0.190054467300824	0.0616775137826874	0.154281163949642	0.0885562506585961	0.0839293830795443	0.180539861994519	0.142307747787963	0.180961334150057	0.0498103249383539	0.221185421288656	0.0734775940251244	0.109470275251329	0.181492248444114
0.173182793979066	0.114736855068498	0.152942333482208	0.0895440481706741	0.145761803340254	0.13918721197539	0.0978438333792427	0.172918552602271	0.113679122366642	0.147407386286525	0.0604969822407862	0.136058083647202	0.112816608792343	0.186442693439853	0.0367951024454641	0.0578591311641931	0.148465365305557	0.14378991716768	0.045046174552225	0.233948413640807	0.171690258472775	0.21957139013535	0.0796359175634393	0.157780853270985	0.18975374709469	0.151506950629062	0.0519232181960729	0.0647220464885166	0.146659843070121	0.103498426513219	0.366921238342645	0.231698255652174	0.120716872030917	0.186319584573523	0.143983664022446	0.163922668582879	0.189104124154664	0.108479515925141	0.205822460385693	0.251417095326969	0.15984489403184	0.170738583298461	0.120737032349715	0.152700087262221	0.104170041298687	0.123354949730321	0.148447799703288	0.0550079410713853	0.169525532539252	0.120819176308151
0.0554870101148557	0.0448128088272315	0.141267239454261	0.0230292662929673	0.0696842474159892	0.168783310849651	0.0506805917375182	0.0683013413288899	0.0737101972309883	0.121232770491969	0.0282985466442773	0.0903193264562159	0.139450750493992	0.0658658601038816	0.123121072336299	0.0428262193285763	0.104283932144837	0.161383588173563	0.0315783165146374	0.036265812098697	0.0786962308732331	0.0782030415399945	0.0644281295228753	0.00916415632523633	0.0611668072014389	0.0718672849558525	0.0108656194395309	0.0362385936902041	0.156823645571209	0.0735795758583424	0.0982501672941843	0.0505767976190348	0.126245974281543	0.0455066194115845	0.148335479494461	0.147830095916515	0.121101973779374	0.0683559064609841	0.0719631604202213	0.063140359596865	0.134262831417071	0.126926527137979	0.0761230301933981	0.0273094014773173	0.11425582426254	0.062536143401858	0.0278507057769242	0.108612899371038	0.0905752781088228	0.0518996165421952
0.136104835955017	0.025050383690836	0.171380337201544	0.170039362159126	0.244931646213142	0.108646307697989	0.113150995044067	0.214818823953233	0.184151497616084	0.0759049540229391	0.202422541296665	0.0685561233639782	0.245833214124963	0.150664713439146	0.192706945514277	0.0542231927045854	0.0638747830925985	0.114595847451978	0.0778018752244572	0.100597029201121	0.187587438971335	0.126934720726459	0.0144134474290665	0.106796325975565	0.105344474511405	0.1286837209232	0.17060881322135	0.154582258021967	0.207117498392935	0.100728807558005	0.0861212354038046	0.138451557245179	0.13085780027426	0.0805340609973209	0.130854726679415	0.0890252058642023	0.151335927248524	0.115430805586182	0.0926615446908325	0.0802843509958529	0.0958321612565954	0.102603826739061	0.0629173209005787	0.232111574932709	0.099731189922051	0.135136389661274	0.0777091378196393	0.134028136131224	0.161069859628902	0.161869404898011
0.10767750435551	0.166723323882012	0.0526061649603561	0.0542138966005442	0.086457140619873	0.0651815383136452	0.161797500459445	0.031215164682412	0.0948802530249288	0.140245758647214	0.142064516151052	0.0859232746571946	0.108955311174292	0.111796644258415	0.115367027365744	0.076634339718983	0.0687457305096898	0.0656590525069042	0.173064213214865	0.130247036686007	0.058778609671275	0.0806263192189976	0.105599456029435	0.0371983843953175	0.129558565326044	0.0701127321565703	0.0506465934589139	0.0704266417027257	0.161243060537477	0.114272590077054	0.0284999259428108	0.116823742233692	0.153875403395125	0.142934130732236	0.0587421188645665	0.0821956684140155	0.0240695564895035	0.0572384986741074	0.0678299539920521	0.105328410614233	0.0947805917646545	0.0734139725107558	0.0220314027910508	0.154192355706534	0.165282955299601	0.0801379348733716	0.076176223703319	0.130444858944843	0.0369476487169306	0.0544859473856579
0.0282835114521575	0.0299698235912454	0.0656279134904253	0.111687124918086	0.0628804465839588	0.108251167392966	0.0591931824493886	0.0398007718647744	0.110424661763912	0.0392413342232906	0.0975744322452004	0.059245565576226	0.0849172222812081	0.0297360728587165	0.071256768716703	0.131160939111896	0.0301790955253467	0.0351659009231173	0.105977144003822	0.120913187445408	0.138697356928668	0.0654570819194296	0.102374612773602	0.0566630936505959	0.0849509813166122	0.0246906874384028	0.0356704946027378	0.105494029333667	0.0917559947672222	0.0899618676447132	0.065412645246206	0.0260592869484583	0.0171149039164495	0.0811976785134286	0.0714241494048617	0.0483348257859819	0.0471715984056784	0.0198468004760925	0.0811455038252453	0.0630647854035721	0.0328711751841032	0.00752412058017846	0.132242246573358	0.0615359415925335	0.00992060377922256	0.0657525214070951	0.090672605196562	0.0957799001444499	0.13995299725971	0.0506424020899572
0.109880301941759	0.0654706335780654	0.130946481493045	0.156203834914179	0.15756412716255	0.130279330943956	0.0594910374450196	0.123451055418129	0.108283632388671	0.0858954604996248	0.0982691786496076	0.145367697978362	0.119340438131217	0.136373096590066	0.0687071610123093	0.124736288690238	0.0760587954575787	0.107766917086773	0.21714467828418	0.0709672482807816	0.139992109855743	0.0770800303175472	0.0760887527644129	0.198996014989848	0.0940460675001406	0.145445158390261	0.082958782669228	0.109583573347677	0.131554424096548	0.0846266891750162	0.0503543854800374	0.154431336399398	0.0767552923285554	0.214707211397871	0.0247627349195845	0.0821214087702409	0.11497342617054	0.103867635654272	0.0647150382617835	0.0963631032336195	0.0890952615339071	0.137614770987974	0.176413356216369	0.190057906401044	0.0098179979421653	0.0806178905719177	0.111695398905711	0.0436533836699489	0.124369680819891	0.170790511918286
0.151168973044476	0.0320490666138211	0.039414246556573	0.0541682227308964	0.116168419008493	0.106152904332466	0.021550369493946	0.0481643205714573	0.105827995909613	0.0433506467495065	0.104635741345866	0.147650854887984	0.156116084783611	0.118501252280456	0.0914090560371459	0.0455670109841989	0.0463155011394318	0.0814265692741258	0.143321802034976	0.0753913881141155	0.0933300887218715	0.0465284521492839	0.0963020522264237	0.206673492206258	0.0796969725910251	0.101620935349218	0.0963038967066774	0.14066321052642	0.109930448681392	0.0237316085864093	0.124833769968771	0.211433384193004	0.0383626040649133	0.186167998172544	0.194869721292611	0.0789280926200805	0.0851658583728527	0.113218879014675	0.0922374225463185	0.0362102210764033	0.18459557377044	0.0306266201034411	0.0472699992172625	0.0617248771918503	0.109356652385772	0.064636308361141	0.135964617043967	0.0833462680794466	0.0163491990078865	0.170662549641163
0.111903313803898	0.102779673105705	0.152425279249901	0.0626461612794593	0.0475299777325469	0.189386795151431	0.145773661628847	0.132159873060841	0.154349429575185	0.186799217887281	0.158286971934562	0.0880722565218409	0.0517044189988283	0.0934875042808187	0.114442469554036	0.229438130702574	0.249628910182455	0.158896111508339	0.142209237216318	0.233336195753667	0.134700008764643	0.118861484567577	0.151387748862362	0.14407256261306	0.0862246207063133	0.0509598173437406	0.0537138458568599	0.0304777174305557	0.1794282106153	0.11181435107996	0.0417238865314397	0.116843063602103	0.0616346919979203	0.0575761859832518	0.165250380089668	0.178410962863973	0.0861250026993817	0.163943503117319	0.0792861762495664	0.185873893570883	0.088491333048111	0.112225686146706	0.0576889015682774	0.0940544897978294	0.141936690695942	0.139499968963995	0.150508231878612	0.0383865515358468	0.104535994274717	0.0967520160649617
0.139079719924896	0.0791867729709912	0.0433680735813801	0.0348678534059669	0.150727966900591	0.108892612552989	0.0966181270397626	0.046765017170695	0.124534248001727	0.111536515975867	0.136585465038865	0.144967162790672	0.132090229988514	0.0987260701665573	0.0689300981172673	0.230874862305276	0.115821495315114	0.12363845869721	0.0772322302661952	0.142857029159961	0.175151981898718	0.0767423533310629	0.109942864211337	0.0866574783763577	0.0579467775839606	0.152815384927306	0.110840543643983	0.121834311769882	0.0799259356275953	0.0379727513110994	0.117019717766341	0.0356799132030685	0.0717254740481797	0.13515522943629	0.0873420040397294	0.149042325136498	0.0575084361796945	0.11592954580496	0.186540087984567	0.0718815918440013	0.0903179955712127	0.187223827126784	0.0693120935142043	0.116513068693997	0.112896345903088	0.168549148595447	0.085095668974942	0.149309752759724	0.0299066348814473	0.0482255119583252
0.176330136826406	0.19729400643154	0.15953607586662	0.115695335437865	0.215906617829873	0.161336470234626	0.202139882238043	0.146051492512915	0.136921197195044	0.237957717081219	0.263902698308183	0.116738187644368	0.215075876141328	0.162826123759993	0.246081167713358	0.200699505697647	0.101596820439891	0.200468231356692	0.157752225696661	0.0780677656214836	0.191481357581188	0.186763565461435	0.14244435542484	0.170232579953927	0.136321601599387	0.256270659723816	0.222253865287662	0.162445636417389	0.190174800887228	0.205247593249217	0.147702771867018	0.20870365983147	0.125140823111273	0.247281342138727	0.215658879286826	0.147539719550706	0.205237716865304	0.0434745451023757	0.106612339579431	0.109169753096601	0.236048098209315	0.168515375242642	0.229406850798009	0.118128111746429	0.115546895826885	0.194054479757464	0.149849552474608	0.117686259717662	0.170843724872375	0.174411967674813
0.0146752449902332	0.0695669465082643	0.106830811165666	0.0709315410044093	0.0484092032004246	0.0593565993481181	0.106106479910102	0.0977617865645125	0.0962823640883553	0.0775986734239091	0.0930585543689144	0.06577332558331	0.0456986348946574	0.152721419492257	0.0694856697876908	0.109670149769708	0.115806324211511	0.0312884683706587	0.0630117898528664	0.0726563295494962	0.0963094706391708	0.125846678760786	0.124833391173549	0.0501537722668595	0.108857088660379	0.11730833928772	0.0626614120845461	0.104696081528241	0.0217052537199108	0.0804724752781378	0.0647702851696702	0.126568435292677	0.13213663438681	0.138730427520962	0.195973414977013	0.122020572520009	0.156206948152411	0.173498520111066	0.0894483988553504	0.166875383282856	0.0397501494019673	0.1856818374901	0.0571004872599985	0.107771551584065	0.123610548448761	0.148258314974314	0.124084059639781	0.0735026668862318	0.159719546962362	0.20941583517139
0.0472527543307607	0.0743191613052872	0.0576995568408987	0.0860028172512186	0.0662847566343613	0.179988167952986	0.101363449842714	0.103165146531725	0.160641764805254	0.074016277679903	0.0280381605652172	0.090465908307804	0.0685648208336287	0.188100775039033	0.0973869144231364	0.105578829378508	0.131195562109091	0.122382909235596	0.0842848161504431	0.0195581847372353	0.105886922887401	0.124670032059064	0.137541583668291	0.0417101129527217	0.0431708269923521	0.0821181867235517	0.10728490952642	0.0194709319074966	0.0216255455420256	0.0958711250794147	0.0391167876029576	0.151338262187095	0.109851519932878	0.153680535497928	0.146548432956838	0.162260035523472	0.156356251066059	0.169845091772359	0.147266758943009	0.0959205240080917	0.0653359462717798	0.0890317701235969	0.21493162542097	0.0264248531226121	0.164757509714961	0.0685056468817995	0.0668715941065767	0.0826170348194455	0.0459987515025571	0.063202991532895
0.104040344783464	0.0725998866958627	0.139499755549465	0.104517091852918	0.0359981211487453	0.0269096720616008	0.213204431390766	0.0678351890531434	0.112157827505039	0.0506367632647381	0.0579458144081656	0.0824137358279177	0.125457249754584	0.00606269968557284	0.0916759926259874	0.039465337045958	0.149717497646377	0.0448494760330876	0.154217739389141	0.107269933565921	0.0753769335379916	0.16233591762432	0.115354230771647	0.139350648391139	0.114323655277583	0.0761091108166993	0.0869022973899569	0.0690683701269051	0.0951479602093918	0.0802860108259621	0.17732616468772	0.0411701351665136	0.0471979870558176	0.118144874507437	0.0685590784693477	0.0794691582244143	0.0215310884494607	0.149568080301179	0.0920553344424157	0.0608127955279846	0.0701192054865748	0.0424118593759285	0.0713779166371372	0.100172294835018	0.0839814018413458	0.0961973390911464	0.057799360955067	0.0595351391669029	0.0237113240468904	0.036419846244291
0.211027626710976	0.187761477627997	0.19794072153594	0.31523936006872	0.171971584386928	0.211743349386999	0.135993095802281	0.244324801915886	0.194551685632302	0.257252866216569	0.0768098512372013	0.0925408817886479	0.101756500890286	0.202455167624733	0.200784920155973	0.117208838637417	0.210514986051629	0.0832920404769077	0.0959758433827346	0.103709066587003	0.219934995042806	0.0278406195678347	0.202932868348501	0.238561252223114	0.0743752771674735	0.250736795853221	0.221484426366535	0.14236875735863	0.195735438083946	0.170207857997699	0.103061854716191	0.251714426424629	0.112388100407662	0.290456912741731	0.123939081193206	0.121825557859517	0.270445365354014	0.195501107854048	0.13221963067762	0.199657697145838	0.127860887301774	0.144974890215314	0.203107903368339	0.143851691993315	0.113397775210687	0.28934778351052	0.195283284947112	0.188196865279866	0.263458185021276	0.21824257860535
0.00851343280137836	0.151149357619128	0.0499110096236261	0.114081644867532	0.141297874430531	0.0524942523479371	0.0595523202251138	0.138164560571823	0.0875415821430079	0.0835824857601759	0.0863031382629786	0.108539986540565	0.0762192137442135	0.0724672827644538	0.0791411635435953	0.169909567422269	0.0706296530204503	0.0762630583401722	0.125677773090249	0.0796592383591232	0.0670384984452911	0.149338485288181	0.113630770223397	0.0334693643066073	0.144326176808955	0.105592732779974	0.0569398482179159	0.109324738546406	0.0989001877671832	0.0737959792474637	0.108930863925994	0.066186791555296	0.0785288781604405	0.0439461249245721	0.189823515715334	0.116711824217553	0.100709629972276	0.0967153885481737	0.0909382114763437	0.108510537705365	0.125621859238731	0.00794292145402893	0.0873326949565282	0.195881568104097	0.0958461026516123	0.117357958892906	0.16864425367109	0.120365525768725	0.125286719456635	0.127416598256626
0.0663777850690244	0.0444810998697222	0.031750811394788	0.00175061127432049	0.151758412457145	0.0545990110354574	0.159006182524248	0.0571243517633907	0.0858620100477796	0.119361749187851	0.0952280634838281	0.0885233916514505	0.120230128645021	0.114235811294896	0.0745161353760546	0.0944585426761841	0.0118854147594373	0.0833511770878492	0.0990677426945754	0.0586588626569592	0.0508390292020531	0.0525546865157865	0.027274350937487	0.0201800183186859	0.124818909258722	0.0602934578610869	0.120207891234519	0.00843616657608359	0.0165216986458692	0.14329979157415	0.114966146971639	0.0139249763284925	0.0596563922510539	0.0471892811619864	0.0404044258089219	0.062235743295963	0.0610349157915082	0.0282897023844366	0.0437278259750745	0.186422388627815	0.104513229260159	0.179861113667543	0.184372607639204	0.0799149764226972	0.108223443925657	0.0933190369975452	0.101675935478068	0.091185754823624	0.0873759497267669	0.0244072626971256
0.137857065075789	0.183011222099093	0.107076053054767	0.0402097783931743	0.17779493661467	0.0816649292070084	0.14659387466947	0.172535339767603	0.0754228133413876	0.101855048606158	0.0418714309890957	0.0544039151265757	0.102881795861188	0.0543497488167535	0.0393339182325758	0.0317379226150295	0.0980117547343098	0.106602531454438	0.0118101443424871	0.0370237453539482	0.123357524821562	0.0802453490680307	0.0583139712959579	0.151702013171182	0.0779732606177791	0.117293953907683	0.0541060208369059	0.0606900834367724	0.0415493010762997	0.139198095553738	0.0526190643567443	0.0419946015185976	0.0783928306593486	0.0624790127003748	0.0560077055280048	0.196306015576872	0.0441839667723214	0.0186287029171578	0.123449688362986	0.0731169968712381	0.0997966109624856	0.0736632298254401	0.15274893457685	0.184430236342982	0.109694585329567	0.0979238755662668	0.0810147089073762	0.0368968879547869	0.0761240987667591	0.0758821453668384
0.166869968424338	0.127296057113662	0.274627898492524	0.261362832909444	0.251398562163574	0.178448259615655	0.0804239158045746	0.301759116547218	0.22740521815264	0.177746955403322	0.13004661006605	0.111403433957129	0.0378257762011634	0.151022873669398	0.0449147374590134	0.266384857101128	0.118889156862093	0.228092587720474	0.095019824746538	0.0529855797533574	0.176616191464277	0.191357059527352	0.181909210178182	0.00792670906298143	0.0857080999668351	0.185152341633201	0.185648303658854	0.148784627467057	0.16860039774937	0.116657484791601	0.117701272702505	0.158438935388496	0.11090583553306	0.215380705138433	0.118534186095162	0.106294468244204	0.0913846771108516	0.233185359857272	0.236906969720395	0.142500703834258	0.133023610961342	0.149947644488187	0.198327836967365	0.211009220953138	0.0484872855705339	0.140188428356405	0.16595286745309	0.21497013587034	0.221041528474267	0.116780539421115
0.0414688984457219	0.0816188442012095	0.085412946786595	0.0919601254705331	0.0454989085691965	0.0276843207649696	0.152520195340978	0.0994891284461021	0.0946040024990407	0.111725176078238	0.127613310166062	0.0884592146633566	0.125359361764489	0.0960186263958515	0.145483697475104	0.0676733110901816	0.0105632888651538	0.0456191791949768	0.104022296305912	0.0562254002891522	0.127355538231912	0.188993055481359	0.115793487613301	0.0548140160914652	0.0387549984898593	0.113696473593628	0.0599760546462044	0.0196831014311185	0.160750649766346	0.0931520974184828	0.155719269078685	0.0729972090612792	0.0615105136250682	0.0827678306742372	0.0972241453004859	0.095124063458636	0.0567538776790388	0.146815690132043	0.122377513244916	0.0606708518292705	0.156913715435968	0.12485837737057	0.0802871166375185	0.0968328064541377	0.0181895321588457	0.175080524617941	0.0550697511473767	0.059297282504099	0.0463363163096561	0.0854800218485097
0.157690908316119	0.0415970342388132	0.0949314737050258	0.0934186322302632	0.0600064783403301	0.0537509359192052	0.117254030371199	0.178926969172301	0.118347908419349	0.0511869020116016	0.0591145930788549	0.100731463858643	0.161830405733246	0.141722329227424	0.066523044703571	0.124759901518166	0.0392956589671544	0.0726046735111687	0.107934113344912	0.128016334199489	0.0669176341821676	0.0927489886180309	0.0803663099092528	0.0895324914067748	0.0918118806290782	0.0417790069607129	0.11364605373361	0.203933391248726	0.105857342356978	0.0539626936070799	0.190748962341006	0.17356991477855	0.0965275564138583	0.100267811853147	0.102556737814832	0.193161806215726	0.0790157637296584	0.0605280119352899	0.153172155019633	0.145172744871576	0.146922902737743	0.0993039942991484	0.0948630169063777	0.180753972117265	0.137475287005128	0.137740658757714	0.155073244124803	0.312500863750476	0.135718451984771	0.0442122116126359
0.0797113898258241	0.0613999512206036	0.14798690217466	0.0597491749332943	0.115806983824701	0.15394785937729	0.0594138660197979	0.119383467381761	0.111818587633508	0.128468015357477	0.0722971982242113	0.0993176848348133	0.105332114638088	0.104234419514942	0.0998769050940537	0.0753501289944898	0.0942344674727952	0.0458692712244701	0.0923065808872656	0.0639546268373492	0.0983064581510086	0.0421833112893128	0.054100929619548	0.155384547274115	0.141178219240108	0.183306284077251	0.154792915338016	0.118345974241034	0.161131936652329	0.113972991490969	0.180522353444842	0.0970339304870338	0.204285172752696	0.106961257017915	0.188606243736123	0.196782728573648	0.100260861879414	0.131697668439656	0.13494494957027	0.102095118635583	0.088094500613401	0.120456814830677	0.184389260285137	0.0704431785136311	0.156620669051009	0.164011162136149	0.16314789089563	0.0424938071224373	0.0771927053751817	0.0178308617896469
0.0815592816979925	0.103234605641154	0.216453890619966	0.0665806196346091	0.0699442253751037	0.146621761105915	0.0433643898105992	0.0779556685782407	0.0697013263628692	0.119141879787529	0.170338206476938	0.0738646937175766	0.0814391950190454	0.0845633529441259	0.132472558680235	0.0453080886063725	0.132791126773647	0.0463495417786565	0.0676790526353982	0.101465761065001	0.0307292203631869	0.121309993913303	0.052127284125716	0.140446087446985	0.159485875264313	0.0359299493345732	0.0411405703486683	0.0999416912471717	0.03595826280774	0.0813864069557841	0.0824893498300975	0.0848736887738126	0.0963239603773147	0.0914849907774221	0.0937591877104617	0.0579338500799334	0.0725207140301342	0.0401118348507383	0.0523973644076436	0.0495054512048992	0.0327858889091625	0.0438090841499854	0.133610442247399	0.049163011132389	0.0265821879295986	0.0404177018341135	0.111251205358689	0.118902634532598	0.202825525864399	0.156666494310577
0.166205308638229	0.0531708162834181	0.0600073231147749	0.0799451887038714	0.0970892790260454	0.150996993514291	0.0679564190195139	0.0165941326292423	0.112378395231988	0.133303797750449	0.0641371181727913	0.0703382539585289	0.0840180609163679	0.0543246039845317	0.021476409015756	0.051116050903318	0.0723399585796261	0.0196237082314262	0.0645645881142481	0.159847574269516	0.0628740429816471	0.0602931271900846	0.0472402897278944	0.0375535957011752	0.0641855652259135	0.0874935823085979	0.0781219857400975	0.0270027285783987	0.0418042292627959	0.109311266181057	0.0399381125560398	0.0879459048747028	0.0668966115843262	0.0606262487097866	0.0834685541723978	0.0341610927998988	0.0427715911384648	0.0906525828884258	0.0269623735167976	0.0309179758527848	0.0492781354691926	0.0672504853403639	0.0685649923954829	0.0777383816168695	0.131787989609545	0.076224707918814	0.06224372737437	0.0868908664634494	0.0955697594430231	0.0951688366160857
0.135142616839992	0.099954060148071	0.0705958503092484	0.175247418147853	0.180765376947716	0.0193285758823248	0.0550411929481947	0.198429659544634	0.137653764896495	0.102712020750429	0.0832777776486651	0.0840132801691857	0.135616334879874	0.186748795414941	0.0708198716189884	0.147144179909857	0.135101593395242	0.129544133651832	0.150033938417647	0.0965123911503202	0.0827174189635339	0.159882922030535	0.0685370658682157	0.0161314938276833	0.044582129059752	0.151596579263229	0.142004605199731	0.144230827641894	0.107846794119667	0.045019679262669	0.120925432588756	0.108006218165883	0.203130869980648	0.169507072982487	0.120416899745239	0.0960851313649438	0.088232006779926	0.141608122620337	0.071353271025638	0.0989936409292865	0.141888685664291	0.0261999902767843	0.148587264522326	0.122839692845333	0.069206134683512	0.16619875423505	0.0605355627747608	0.0338297363160785	0.0831333592452573	0.118116305402091
0.0508508416433101	0.119741030676383	0.111780613786018	0.0408324010768948	0.168046118294778	0.111830236255319	0.0453721860474157	0.105615819247697	0.0550857432993157	0.0222728503492887	0.0510156617231072	0.171427005001163	0.0967395828194876	0.139353476688524	0.0548023753517637	0.0630465044009959	0.114036558061522	0.11168498283015	0.0423882309568894	0.0204578932905936	0.128381025244629	0.0821910445069255	0.0656405658181776	0.0195806996195225	0.176619247892522	0.0925282643294648	0.08672095340178	0.0480259130652526	0.0127667564414504	0.161451373560482	0.049773136547796	0.127047261223905	0.0633321115194536	0.104035071308009	0.114974881801889	0.134800471016906	0.0758365055467642	0.163773917693509	0.0747345328443833	0.107952098954032	0.021825851404573	0.0850512819681267	0.104987956458958	0.0337764083107485	0.130932050387192	0.0184603549624769	0.0659656501587061	0.0456080463354054	0.0910562888436872	0.0355982731525449
0.278512025753741	0.18445346359883	0.0773190059468388	0.226165216794785	0.185084351347521	0.235087985051518	0.151605194516781	0.168363804814752	0.111519013711611	0.125383943764746	0.152166829865737	0.218524847053693	0.238703487764202	0.136311448331606	0.119039139168132	0.254953269798722	0.196528056595077	0.233187832152435	0.146117329312226	0.181875612437107	0.224946408235815	0.219507961751049	0.136245048906553	0.0309561367913278	0.196276504600302	0.167823206573901	0.224305584954809	0.220274092105736	0.140902634330839	0.174584977837793	0.0553283007424464	0.218458086025815	0.331160678710507	0.16421880426224	0.139829636912593	0.0473057955114381	0.177842777012241	0.268088211592323	0.154490822920716	0.231287899483765	0.185180417227265	0.176113953542942	0.226587304082512	0.0262958780888659	0.23722085043107	0.135183826098992	0.0682456242373275	0.217742253966645	0.292309422256964	0.0886768111316059
0.0342990900270955	0.0172165847875682	0.0615253784315229	0.06659055547011	0.132515957271629	0.0861242490328879	0.0936710615123075	0.187838926977264	0.0831235199072958	0.104047913590528	0.118570008803514	0.105702195429628	0.128618144166348	0.0487054403635118	0.0970159836373634	0.0409934210376796	0.07570812666183	0.0957327277357644	0.0677923279038388	0.14589329156079	0.0957563155373232	0.0786628081253047	0.104106889844769	0.0636871734223747	0.078926466698593	0.0545470626645377	0.104171748760694	0.0868179311541596	0.0716254972155733	0.086242192355942	0.06104075483131	0.054853273124295	0.0686842182810227	0.0441797066053782	0.106848980819864	0.0371413261620435	0.0597720433462283	0.0143967226387363	0.10811672706317	0.0443619841258943	0.126969618913994	0.0494604233876187	0.112953478267593	0.0339166356576312	0.0766145329311306	0.0830929883575654	0.0884744791542878	0.198909183152764	0.121664362633381	0.0811256295166022
0.140693230627874	0.121889408513451	0.170299453680744	0.229632982631198	0.155844229495384	0.186770399909919	0.121972267066708	0.127527318981315	0.151999166234182	0.0446329556917151	0.131452491703678	0.0971093594052087	0.0636092408788613	0.0729348365584581	0.113324438551934	0.0717563364053886	0.216121320985645	0.0681074139503072	0.12241524796028	0.165961517878508	0.282111276413288	0.0873309896653101	0.063049057212203	0.211947847993481	0.250379087835104	0.14178653118862	0.131577646057288	0.0367698882147746	0.090616281381174	0.279696577182096	0.222783209720235	0.249412107229413	0.100919497533442	0.21759840493085	0.199404611120128	0.0857046484854217	0.164682775332759	0.0521625602730848	0.155391005658669	0.0575965528137969	0.154958109317106	0.192081711302768	0.153131545864518	0.201213488434256	0.184290244651037	0.188768914713981	0.163545469369347	0.283009618827435	0.140791191565413	0.139990596387658
0.156772770187436	0.10288760319445	0.154743371051428	0.0170014905197493	0.0683945822278068	0.0349365442985136	0.149344390129693	0.0696530377437266	0.12682175388953	0.141170440995371	0.101731507105638	0.143511666977317	0.0747503591610081	0.0530749304401212	0.083494886114051	0.0726696909600282	0.018236191166606	0.225838673209661	0.0694652717350044	0.146054627775954	0.0778089174242966	0.112806564836068	0.159039292140312	0.129210458416656	0.131077149082334	0.134401054181373	0.0950490085314943	0.133874500546221	0.0251356991746621	0.117547298848591	0.107283611093798	0.164334697404048	0.189509281023561	0.0932252918628443	0.0699310751593088	0.131036102949755	0.0813087052218599	0.075280073333705	0.132820656350229	0.0833180921638716	0.0772793561549072	0.0638692292469073	0.186493866308197	0.136177497491216	0.0927118273649686	0.0679998739214927	0.18645072112258	0.144892078426718	0.0774252779707253	0.149589452672841
0.0824262971145041	0.0709046977305862	0.0415145660708166	0.0179749508414488	0.130832967094761	0.13279904540136	0.125383763696672	0.119748017761358	0.0220238669537678	0.149912559604743	0.152398024564341	0.0194051403845526	0.0788503171801439	0.0165557673791711	0.0517131457847006	0.0802875108537149	0.0329321900546456	0.0712435238987966	0.0145303091852954	0.130877726227567	0.0548584659557301	0.0499285042102925	0.0349477791614517	0.0952848463517311	0.135292715095307	0.0800963953497659	0.0375937721209085	0.0744165016896205	0.0261544264143485	0.0693463701075298	0.0628195583146926	0.0309289246748704	0.0290457178787742	0.0418798632314732	0.0981843646755073	0.096746208019755	0.0561843975843561	0.03080512757732	0.0420521339598135	0.106762718371709	0.0815130412385255	0.103812676175593	0.0795166855140681	0.0277831889074531	0.0930106965917066	0.12951180528043	0.0493526883933348	0.102790488485587	0.031908405398531	0.0412170652704071
0.0837563812871903	0.0796954598103738	0.0731834683272035	0.103033259506698	0.0895586015711059	0.124659103442058	0.0576701544828397	0.155411443157226	0.174152968374415	0.0464288531475773	0.0166228245149105	0.119679281668167	0.0550133059885572	0.0728528222810819	0.0780077318879901	0.0718607378189318	0.103547980230597	0.0431067793133895	0.135384197434384	0.114953611294172	0.0834104570600503	0.0401854582499305	0.0970548064943778	0.121138536222665	0.0445019700001202	0.0362477368239067	0.0834490615815828	0.0967717716611415	0.0735764500109376	0.121279725554163	0.0495116482366079	0.0864785724064295	0.20684112445513	0.0789062044470807	0.103198021725813	0.0786618119219771	0.0509541684666574	0.0385993359979231	0.0454083849804252	0.127629798719492	0.0287441039960981	0.049474442680767	0.0504366614303098	0.0137833363054429	0.0801494036507135	0.0682216720799403	0.0789251887345333	0.120263404403262	0.0480895462544361	0.0681648681637873
0.126323224833674	0.190552133556058	0.109724654645625	0.258858896816005	0.180698676356769	0.130648036572232	0.102581778040879	0.0330211215307491	0.067781605245087	0.0556237238979664	0.140697743823275	0.0896609593506142	0.112898923020059	0.0622514750699267	0.220516811795551	0.168554853424041	0.105300249632418	0.131943402801664	0.102160074839198	0.131816124720294	0.0622653981835923	0.0537083278612265	0.128306325808093	0.166268203932526	0.10508498537742	0.107629095431889	0.192409525485226	0.200922127270866	0.123244168080951	0.179514830845432	0.0932610882137754	0.0954447824693068	0.045530795564309	0.147173209781069	0.0382605400167065	0.166032838194625	0.0710689655494183	0.228578214245365	0.133759740983752	0.241473709340168	0.124051639997737	0.22825650890276	0.0469636944849721	0.132180537339845	0.227696196687752	0.177459944365658	0.0761976026001042	0.0812000135083123	0.0850509285441476	0.202504786328521
0.0337220333211258	0.105783640350681	0.0693294381937731	0.040219698251879	0.0047712307759538	0.0752878403529879	0.128105399757759	0.0454587856597215	0.0326620521177115	0.0356244085053889	0.0478595041696892	0.062217424574979	0.0483957256530058	0.078320041490367	0.118105191294941	0.0402967627631563	0.204089911069792	0.196053560723849	0.0792534572688162	0.0839859450810819	0.0877403253250437	0.103845308025225	0.112853999036576	0.0682172530557893	0.101071039119469	0.0754719695374627	0.070428128533199	0.0817938998669082	0.0570217440286949	0.047710196244632	0.124497641512466	0.0583831483616643	0.17957268258887	0.0933107542775349	0.0344731552676282	0.0650610288841033	0.0979011654211251	0.00803386937640811	0.0729121741557718	0.191597561914785	0.168988701859503	0.104486606291344	0.127230317527595	0.0656012719518799	0.0518688196960303	0.086776891524872	0.0248848991394741	0.164003766970964	0.0845271825248778	0.0983979488940298
0.110126641785517	0.0792279244236627	0.0678907541481195	0.0192004640866992	0.0774336752712672	0.0332785795705687	0.0757811970284008	0.0228626185962063	0.108600059033505	0.064547644696674	0.0175989385950423	0.128455587637888	0.0913634915277372	0.0598515457659775	0.126411976911978	0.0680611375714291	0.0687227767626025	0.0635889180068579	0.0219436440262243	0.0776300636660418	0.0174580129882011	0.0952800362476678	0.0391193297015222	0.0489306807659336	0.0162324985280957	0.0275314052015603	0.0112802173438397	0.0512954827693989	0.0352330625658472	0.129252563399364	0.0244161223783815	0.0721813544361326	0.0647696899612349	0.0639023746507225	0.108706287690913	0.00520192103979847	0.0817897235702658	0.0805503366158692	0.0924055915280742	0.0294443300964855	0.0231864794446877	0.114211463160516	0.0487513637231175	0.0713926538488212	0.0476666501149315	0.0707556146596586	0.0513267480084459	0.145984818506552	0.0917824190756601	0.0667022164902539
0.0688756804857114	0.115359159002785	0.0664140359779475	0.0511592239429795	0.0267071399638542	0.0801061650547653	0.0265921420365025	0.0572575477466657	0.0772875619991269	0.0509248026752916	0.0678356461168008	0.0470215322228381	0.0649917296165943	0.0409345412887649	0.141178096736905	0.0567616829263721	0.0349704956698438	0.0509162090271723	0.0336952198726448	0.0790163321496012	0.131053933838105	0.0544781596143849	0.054266233134804	0.0830744513233918	0.0800624376177399	0.0166300075405973	0.134226308277172	0.0698789963122773	0.0406086477831631	0.0276569655659709	0.0281227881978875	0.0953646995986628	0.0940685211037529	0.0879618019298695	0.126125100660005	0.121640004651307	0.106701634460212	0.0929165197585322	0.0354196999167554	0.155201259905546	0.0593988062561025	0.0803228811458553	0.111922261832544	0.0221430350535445	0.0672416926501646	0.0424370505133185	0.051001638465565	0.0630504822182138	0.105317021336679	0.0730672028241819
0.0367913600503882	0.0451574549819318	0.101178394459648	0.0560264067320723	0.108176472062855	0.0758476751662706	0.0377668150722821	0.132991257824069	0.0662900193420216	0.118961080821621	0.0350637221427575	0.0669408511930734	0.0572174450560334	0.0940037571909065	0.0338513633982754	0.0115324003537814	0.0322786597672162	0.0963181855232178	0.100051602400046	0.0353147034226217	0.067548322368329	0.125798282546688	0.0788412409512541	0.0409759161854131	0.0445877835412958	0.0980849531063945	0.0436210968815331	0.149789449582636	0.0968835763263253	0.0335161274878801	0.0288604476015619	0.110053438069311	0.13058873104478	0.065782390493658	0.12170514690643	0.0749496827870139	0.0981221356123803	0.0616990003138868	0.0321417474178023	0.0476629101921085	0.0527192862392874	0.0754907291102245	0.0247681845525464	0.0144600718496149	0.0251938089657062	0.034289890954742	0.0757218841227614	0.0962974352676565	0.00818226329180984	0.0489013448316506
0.0444055950196876	0.190191492756526	0.106405504036389	0.106640398151418	0.150909031997334	0.0789438442629474	0.196613358323416	0.0676357681964329	0.0156890316016981	0.0541821227037627	0.0132313155326483	0.112269984936864	0.0806353258260138	0.112888780608528	0.0462626544058778	0.111533390432227	0.102701117927127	0.116301963232468	0.06013706782265	0.0104162878508412	0.0444136005318112	0.0848201485884693	0.0777966272967183	0.0603832585521583	0.074085517107181	0.164902553928775	0.137046021175198	0.0604480637678536	0.0678862081241463	0.143443695153456	0.0091444246083734	0.117531282606122	0.0506264909557605	0.111673063821277	0.0826859577854717	0.123549905545123	0.13719764524974	0.0619377007344848	0.11336865765317	0.105727624128057	0.0969049353463197	0.106435083594569	0.0461337169133943	0.144202596964708	0.100708612080509	0.0575104604461102	0.119280619096777	0.0966227591422606	0.0710342458728274	0.0490930157609542
0.219758924139838	0.138624081130392	0.217521615512398	0.206711257459166	0.149964827895389	0.169648732064904	0.0981061128832699	0.242065261860889	0.065108076897461	0.138900176181233	0.108144978760363	0.262712073900635	0.0793500651301087	0.162867224678632	0.163809951315827	0.251931986558289	0.0716239261581749	0.0861775614052312	0.099772405385839	0.162469621659013	0.140245082427709	0.19538422795453	0.225147521970688	0.102390997513677	0.149547360475885	0.259181412674124	0.139687245861045	0.186020690158257	0.209742379636377	0.203203892048313	0.120299893895381	0.157938041442283	0.164896097748159	0.209464983963149	0.110279328608697	0.132497395276628	0.10862069033791	0.229173527433576	0.171625582388134	0.198614390636094	0.224903353047347	0.0923048937378084	0.158340994136863	0.0726688663200259	0.120049142150211	0.189228151616488	0.120835731183237	0.165315185006664	0.104067254528192	0.136783127316846
0.0990688659196511	0.120602272179196	0.0496309919516465	0.0885078645423309	0.038092249695102	0.062751787722143	0.167556350643474	0.094759384397659	0.178605619978203	0.064029366467674	0.11943517298892	0.0572741027500606	0.039097202387115	0.0260515231305802	0.128079497971557	0.158306016713308	0.109291176465285	0.0508582689031902	0.0596789309703626	0.0856181805693183	0.05577655851087	0.0192365061074686	0.164052675662898	0.0951799633434404	0.0759377782470313	0.0817847005510944	0.118114779522776	0.0369375247843721	0.0122099909222938	0.124183004510385	0.0503960751247337	0.0409383442307502	0.0419578290440318	0.0315388449895046	0.0372320756757469	0.128701481293038	0.0274371774672467	0.0542865508245394	0.129164899116503	0.136430734569415	0.108993099613758	0.085152384351236	0.117938538767435	0.0952780017432046	0.0199756868627263	0.0209632554452404	0.0294674409508054	0.0500454335204412	0.0438031005379841	0.0798709137039141
0.031822902305863	0.0640232027109735	0.0708326768431414	0.12658263684686	0.0442883751861456	0.0577347287651133	0.117392875570813	0.152595291805974	0.0321664933060677	0.110419268377838	0.0176271026331878	0.0519269009419376	0.0847114445333598	0.0232366145236699	0.00785080332232581	0.0150420010240106	0.0638420892915458	0.0700914011599604	0.0264137078828589	0.109938270656248	0.0844478164592478	0.162335483083688	0.0331095147186183	0.0933916111436997	0.029495681641776	0.0113086958986658	0.0169401442045357	0.0572284681556138	0.0577503149693826	0.0194031623727706	0.03324261717355	0.0377570848697997	0.0858611898693589	0.0723610889481813	0.133933245992065	0.113707803262436	0.0138763257207368	0.108084639776205	0.063526014275706	0.048009071546037	0.0189216936565486	0.0933167859887395	0.0982811560805804	0.0227704277081591	0.0582897175807121	0.0923373843097394	0.0322336231541554	0.072339807284301	0.042518337168991	0.0139387126477627
0.0724046471671819	0.076108312227289	0.142460144557158	0.0952760399911987	0.0890403189491834	0.0905565015228377	0.13224180362042	0.0906988917750559	0.151854238802552	0.0399216238154746	0.0150617143370218	0.096581212599458	0.0409351014504972	0.0771548284516024	0.0374602487257586	0.0523914590090195	0.121914179123728	0.128148397982537	0.0352817798959321	0.112196011180542	0.0879897091585294	0.153900302152952	0.0998342164986659	0.144230757530857	0.0222066479597869	0.122799208730904	0.102597717964451	0.0939198959838947	0.122467531945313	0.116188394102043	0.0437103519532637	0.0268735419084608	0.0268444681283575	0.0971138426104209	0.139339462104845	0.100038776450984	0.065125110037395	0.181772239586281	0.0748324082144397	0.113386352759203	0.047017712225639	0.108589931884228	0.116323068194779	0.0736324474987658	0.113996076372991	0.0536718568765214	0.0475243721373802	0.118534674112924	0.0165720246222271	0.0639410488669133
0.118553467151778	0.0615158847939985	0.109182959273609	0.129250081296473	0.259941085367776	0.099510334087762	0.142613892871451	0.169588743711775	0.181352165320431	0.0649424833236827	0.15434395259764	0.0943723830145292	0.0682847619740891	0.0841518475392484	0.131347096941512	0.109276746426239	0.103060119020027	0.194510858615028	0.200903233336333	0.162873086771376	0.114087775027001	0.150150377489277	0.232455650618433	0.135413772199368	0.113003377710482	0.10099614260955	0.0793274251194138	0.224311326917784	0.0290413734622959	0.113032426812506	0.12832813928821	0.139967821446279	0.133815789013921	0.197267147560104	0.14505731536952	0.161257173713139	0.256470952063912	0.214598698451943	0.0934420350975342	0.0942096807771611	0.242572782006293	0.222880077793491	0.199350356781904	0.222109748791921	0.160468551333917	0.13328029287795	0.143191063534848	0.0703486554946916	0.0690741791094683	0.135357935018152
0.0697410724463217	0.0655178014235812	0.0884917837400658	0.0302473852018972	0.0863503017208579	0.100550633405311	0.0485411474700176	0.0747485435646341	0.085154747623048	0.0519486929317476	0.0486425104396815	0.0600542159266783	0.0579823878666428	0.131681443402704	0.0644012487420314	0.0192767735932972	0.0380302173236914	0.0908034433477525	0.0925410650601542	0.0629189742159899	0.0430902097208728	0.0932717976654878	0.0264496132435996	0.0497835309781508	0.107448912342993	0.0500149887714878	0.0525043474317518	0.0460408533517486	0.0271357055866673	0.015456259540409	0.0539547453089059	0.0303228787812387	0.0592259289587213	0.0163712741123159	0.0843425474396197	0.0493206887302114	0.0579088551806932	0.0228648318281076	0.054526206888047	0.0703278227851041	0.0823045818489694	0.109938999666695	0.110675832594465	0.141497591685888	0.100439451575291	0.139156135998662	0.0731536845617833	0.0348231772365317	0.0859443962266825	0.0379709129843068
0.063905774188955	0.0166613291608953	0.0357182351357553	0.0129438467648435	0.0652767108857711	0.164870241824703	0.0669538617303535	0.0119664886316109	0.0612473492093111	0.0836598788047754	0.037835842125616	0.0752659160063338	0.0417362792547395	0.0833975861743072	0.11528957418111	0.0380461083018935	0.0291856859454511	0.0348495869400576	0.0321177342268971	0.0472698931579256	0.0146410025252679	0.0933498350713165	0.0789870677412075	0.0548243596487848	0.0538591529641128	0.0247214117510255	0.0726816006047886	0.046038488557773	0.0242553639038611	0.0367089071935641	0.0968273497272345	0.0916575886860379	0.0283668943533539	0.0694039165535852	0.077367898562195	0.0687724596133489	0.048330431800285	0.0809852606861033	0.0472360386993713	0.0987168418927726	0.0367747587465805	0.0877844158266831	0.0758352332552788	0.046097733421633	0.0536180582542113	0.11534575860728	0.071113575136864	0.014824311874776	0.117602028654938	0.0880412404892372
0.0653467575721772	0.0928818574144838	0.0576817795342151	0.121441855054829	0.0338266525668533	0.051494066402899	0.022480816937955	0.0598882792113532	0.0499824610793516	0.0761023851583654	0.0318776512537115	0.0364502787030113	0.157133850100805	0.056339420381999	0.00999183619784162	0.0397033172458952	0.0605048352545315	0.0492759479649707	0.0361411724747413	0.0731658606203419	0.0872595639971425	0.0880357791106014	0.07281762536108	0.00875354140685226	0.138246294661638	0.102600246849051	0.0510006355739975	0.0902683478248744	0.0354893704493754	0.107370101186818	0.0713007132352686	0.0128504319044745	0.112026311596082	0.0606419345076738	0.102617842350875	0.0609706614062993	0.0983024466042067	0.0619215899010929	0.0532057159501834	0.0932681448957017	0.0848640861013444	0.0480863985435102	0.0754283133453665	0.0284872793432455	0.108205125951824	0.112127483676842	0.0691897923139201	0.0906582510325563	0.0658725724542909	0.0303624828000775
0.143018668714892	0.0946169101724132	0.11829992792894	0.0904558105960618	0.157039342694116	0.124409601510278	0.147688570533073	0.0969486785173197	0.100500191388489	0.12304643975483	0.152650774484801	0.110614554593792	0.166494249291423	0.0752120964741743	0.0757363022073325	0.0489126868897927	0.125932305146885	0.100205479199095	0.0830278148043877	0.135053437700804	0.12578390359353	0.0861622455051966	0.0927903347474989	0.0839812252731103	0.0911494339928916	0.0952975529075506	0.205067434581749	0.0939791132741091	0.198760757097371	0.142901929793782	0.146663730485618	0.0960609244160608	0.129500031726305	0.219282592206176	0.0665009111983337	0.127419912733755	0.094752304065917	0.14463900609393	0.137229245899671	0.101286051195597	0.149789831274426	0.152711660370746	0.131826351362702	0.14017440816311	0.101760356336204	0.163134703102965	0.160535519305051	0.166815320576242	0.115572673317119	0.149634940882443
0.13991336601152	0.10808865295651	0.0642742349673289	0.12394191558059	0.0914969697852087	0.0894860516085054	0.0861460564592329	0.0695026213715382	0.0845994674356789	0.108246153690082	0.0804669959514191	0.0950514534789369	0.0762900834307003	0.0670918462300882	0.0593839891440799	0.087603768682144	0.0452619979444622	0.13978115271965	0.0700013007831462	0.102977750654173	0.13230535538065	0.137247630021773	0.0964940703865025	0.0112330362779894	0.0400790483706911	0.105663936256345	0.071987561977584	0.0473519519239767	0.116012151596824	0.0690801414724898	0.0957994580934052	0.0758817493329149	0.101715610263568	0.109706195120562	0.123532241767882	0.0670335054826167	0.0535835731359323	0.0812604763040926	0.08483157498942	0.144022714244574	0.0911882114668174	0.133124660921793	0.141185003682857	0.141256295974982	0.0915162918762173	0.0506481968706853	0.0738446317097655	0.0601763475453237	0.0852330404304727	0.135224699692595
0.110460184379705	0.0707802042280644	0.10203288517033	0.0682350236889708	0.139420455413153	0.0725986190213561	0.132711648810181	0.11382932163517	0.144770822324252	0.0656371695373231	0.0628831729391719	0.072966168919724	0.0999754438265727	0.0817372167913797	0.115710321351425	0.115628660068248	0.0922150240510732	0.10083763546971	0.105813025562115	0.0539659603527092	0.106908990707662	0.0575009499689466	0.0252571824522199	0.109054109696217	0.109168610878074	0.0650114920175872	0.10476005789991	0.138366250110698	0.104867560947867	0.145046041010242	0.107058373698636	0.0822498619995833	0.140971629842724	0.0887001728183491	0.0801556497285737	0.140642061078073	0.125341409543541	0.147850575542447	0.0686779723970102	0.102139677795232	0.0232340694383801	0.100319755907999	0.0798043561970498	0.0633149581950902	0.119593943299509	0.0683762150154167	0.0987891537759424	0.0513051783640307	0.147871060052512	0.105170102862403
0.0904610269873856	0.0729604558670243	0.0933121156703914	0.194578281258646	0.0174416897327352	0.11908639737516	0.0932910437063693	0.0286666513406884	0.0259591330506642	0.236669057860297	0.0557718318468562	0.0480909157824906	0.217562988783652	0.0579671755736641	0.0442710087097753	0.114865448832235	0.0625352348642307	0.0935116972708469	0.0791931715625603	0.0362384178781939	0.0654715144493023	0.0731145355407282	0.0450624898822144	0.100056970381878	0.11365764206444	0.0869072119764913	0.0945089693294901	0.109561949635782	0.0728087567254826	0.103980650480232	0.0945446849652682	0.0371842042913423	0.0995300510982326	0.0818064411454771	0.0788207576681555	0.0361480710964126	0.131683400464484	0.136290451994659	0.0932943500930533	0.09199149318721	0.0452518275825463	0.035509705737674	0.0544982013668433	0.0795592965096606	0.0327519441320193	0.0712935987262847	0.075730145294102	0.0866984288638139	0.106282728123889	0.0525258978193853
0.0921578131166647	0.122446828627327	0.0618979441392467	0.0963969616717975	0.0566039149617498	0.062065137312128	0.182285227404242	0.0398543731845981	0.0315511377299916	0.0942871970973753	0.034240573375738	0.0554519179698602	0.109671684337777	0.0662001130764185	0.125657738771229	0.0205969097323259	0.0693083768885674	0.149365779550193	0.121900407611616	0.0666222359205071	0.146943361963037	0.117060938687893	0.121515979318245	0.0424525043056119	0.0930653823241086	0.0426909349433542	0.0667384608860835	0.108868752215266	0.176245602056739	0.0499235602398477	0.0961510051767011	0.111867815713109	0.0263281513329763	0.0693481638249161	0.141140315330186	0.0867738012231278	0.0668080141677785	0.124649927426646	0.149697997744937	0.0100903276047027	0.14924260220393	0.139889617168316	0.0764970569350122	0.0494633969959858	0.0872042832587557	0.0736783740354185	0.146767969894225	0.0772880087049059	0.03596850604738	0.0503801529337493
0.167549804405115	0.246178780669102	0.164024862742116	0.205004209447851	0.146447945443718	0.118840953247071	0.188756574678124	0.19795432361848	0.150463377086203	0.170500027548574	0.0949384981513511	0.240057157840829	0.204665682007008	0.228864027941995	0.285324199038033	0.137718187377458	0.239083781213157	0.181691489223406	0.162264856228929	0.148684491936666	0.0384501057762805	0.213473481254628	0.144854596988997	0.139214503020754	0.246096576426781	0.228882219127726	0.177967924446317	0.0489023203653088	0.215566898558536	0.153826856003994	0.12802104419465	0.212924728166464	0.30239246149982	0.149079628285274	0.157733008184763	0.153271475032571	0.165437701935611	0.145446886390684	0.0395132515122338	0.261391594286575	0.156736680695627	0.167959941666369	0.219363034860867	0.18724645660074	0.193333863762358	0.0524932608740074	0.192510395037489	0.161839020442573	0.193212527599869	0.173208976684044
0.146554604361523	0.0700277865631929	0.0690285212993847	0.111865023723009	0.0514157706413954	0.144637903568169	0.02571643169687	0.0439564117237503	0.042441808703949	0.0706266488792814	0.111753934797534	0.0633648993003816	0.118291063842832	0.0449444676074731	0.0480863953697145	0.0365128561361077	0.0835568246616696	0.0842174614497694	0.0992690230703239	0.0745367444753291	0.0372580968412626	0.185656211606982	0.0446832344939497	0.0396298557853221	0.0279831519585518	0.058510712271038	0.0693500833234404	0.030697036001357	0.0423610593878116	0.0703161855955393	0.065752517061965	0.139565691687655	0.0991125960937685	0.103270307610846	0.0195867418576597	0.0470708079483796	0.0346183478574767	0.082173099542851	0.0590211968134093	0.0836061431631725	0.0150048715843365	0.0257773370280542	0.0676595104964927	0.0356978893496969	0.0486440147368944	0.0783929592839183	0.107352531547835	0.0152603499561824	0.0360140905302147	0.0920284675070589
0.0683535134366449	0.130041381955421	0.242974112000021	0.131255241278876	0.0863008335864852	0.14475108987107	0.10984692590798	0.241543098035274	0.226103016320531	0.189525849256322	0.151473038782734	0.105360900724536	0.13763191256293	0.140002056841715	0.197323721085126	0.189988924216563	0.284868872016183	0.180229341869555	0.203177544059408	0.11749946124678	0.180812742314722	0.125513691506303	0.0692757006553474	0.172444334032424	0.0824275383958329	0.238571770449286	0.153753524334664	0.133849078656514	0.131126278030499	0.155693430612117	0.148448814689242	0.0962275070975082	0.0919677118058119	0.175136053515879	0.167651415473601	0.0810138530754741	0.203061150567525	0.182119118568804	0.0916219021623422	0.169824796210867	0.0884848960320489	0.184402382375621	0.0794829031575326	0.188665574875873	0.181946215322002	0.233506159819121	0.24971388126574	0.335279498513959	0.189932001008737	0.174068814774576
0.0546131774242151	0.0167826851922361	0.102857958988512	0.122485647352359	0.0685289226224847	0.00682652778354011	0.00904453972283399	0.0344370592782979	0.0758399414430418	0.0334587883780049	0.0781925271620262	0.041515194173966	0.079646196750209	0.0644481066770041	0.0589094433912883	0.0579464835513295	0.0591582049270471	0.0906473792117235	0.133311874767569	0.0802339606855233	0.038616189105102	0.0866946519876959	0.0876791174464271	0.105086452842966	0.0307912512676523	0.00863333125336275	0.0279757421622935	0.0313724563055764	0.0636210113135854	0.0818512704521708	0.0762533176558299	0.0274152711699313	0.0411664271221762	0.127197190479013	0.0745298935313482	0.0149039582603722	0.135901256082666	0.0886837173182817	0.0278715298187312	0.0754156899024076	0.0970523966205493	0.0755621261620906	0.0685695146517168	0.0429586080621719	0.0956462261061005	0.0765121738739059	0.14879375938474	0.12331959625524	0.0739068596974929	0.0896248414547847
0.0724269512421115	0.0820489032288604	0.18494808835265	0.159515336552522	0.0508874029124399	0.0523779096117839	0.122204606489306	0.0935006330557927	0.0990118318318538	0.130618618668747	0.0594004344271269	0.119409546322362	0.0510378155327332	0.0602678263526021	0.154605987630683	0.103238544978292	0.0165546201069126	0.0369158235920584	0.0809773576197446	0.0210121832597359	0.0108857100893097	0.123803909665931	0.0524577868679656	0.0959582652350703	0.0581111720828345	0.00776938158426808	0.0699997840655671	0.0513060183753992	0.0798521114321782	0.0570515435339378	0.108735827828329	0.0147891907544243	0.117501224891062	0.036507999041969	0.0125438035201501	0.0549047531423401	0.0832366024045221	0.0772445967689767	0.0698342223360102	0.132235113007018	0.0731835317436765	0.0664023345709931	0.109440412174503	0.102407241804384	0.0239347065838183	0.100388951539333	0.0960927678948801	0.0576352840883568	0.095030182198008	0.0299686054412127
0.139202072934347	0.223183210289185	0.0762532020705918	0.101732107510707	0.047663134023227	0.047229812801344	0.04308377346608	0.0775808918298965	0.132648124236214	0.223152973642201	0.167633662214804	0.0560303158212855	0.103398854697203	0.0651572334936114	0.0873629655343642	0.110975026089776	0.0291328814003833	0.114978855061358	0.0506855630325023	0.101150310455548	0.0908465522459163	0.0327630464054824	0.203936044920206	0.169441052288136	0.0576196609823227	0.125958143532971	0.0941581426552321	0.0644940372586155	0.0842423510141936	0.0589731423094556	0.0345445530306617	0.0872599649967624	0.120022487384758	0.107621720862995	0.102099397012779	0.0127761493985618	0.0597295471726515	0.145002467549536	0.09303475726446	0.0541239195442828	0.0950197554086186	0.0985738566127049	0.0633486412482454	0.101599924750931	0.0500987479456044	0.0723672919473998	0.118190670086306	0.0402122613522107	0.227813815634048	0.0757086031811504
0.103803641824719	0.0984123851537158	0.116832258456687	0.0344145079643949	0.131575439773128	0.0696142793266238	0.0187220436905937	0.0473990250155444	0.0519771263741398	0.102482069220187	0.103658880929962	0.0495359739889874	0.0251868257558669	0.110425044061181	0.0607848787510266	0.0976195917242113	0.106130399867863	0.0502971208059636	0.0556025181233242	0.0605851500129941	0.0455013898838195	0.0243768430835223	0.101392886878196	0.042878768707351	0.0523484944990064	0.0809903329501102	0.0582093937292936	0.0132959205266268	0.142062395806887	0.166421433784148	0.0276721155238932	0.047391744318151	0.00898240867414225	0.0480550898983712	0.0636681667399714	0.0704628234178116	0.0152426552153706	0.0928894931960903	0.0926661980282719	0.068849679373244	0.0492096037829731	0.092480004279263	0.152009368543647	0.0574270219937174	0.0089994352227682	0.166394385091535	0.0958422337074977	0.10692129407868	0.0718722442643292	0.065070488893932
0.0591244405142594	0.0838318421860602	0.0936909322209412	0.0526086462369457	0.0462300841649648	0.0476521688987521	0.054514482967476	0.095610963149539	0.032431013027638	0.0589092309488326	0.035393386986333	0.046001501619083	0.0485519088955831	0.0875690695603699	0.0372952639104552	0.0524900217027389	0.0428539909322177	0.0529958041759402	0.0652334932538738	0.0767028427147022	0.0520409773972653	0.128062406219769	0.0928329033687259	0.0649154274733817	0.0627852317207518	0.0320084189612749	0.0131172987210148	0.0152457077108744	0.0691045832058895	0.0624428399786629	0.0145821990178026	0.0761886036281969	0.0261992112822993	0.0397806109970825	0.0637421398211576	0.0373046037716206	0.0351205834132514	0.0907618479483974	0.134060649168545	0.0390826055974169	0.0825945054187147	0.0953526724670683	0.0887169219394344	0.0644711716952818	0.0309259283399044	0.0706364492022143	0.106557169446292	0.0585043520321942	0.0725092114675458	0.0490824008815624
0.0646564761220065	0.078662656954144	0.141046564998663	0.0813088114623426	0.105731556734775	0.0790932058059357	0.12067744110092	0.0718816101180554	0.126090574482749	0.16646199110252	0.115951356401719	0.0215281012206883	0.124839566659457	0.13034575321749	0.082820159794669	0.133025911296274	0.0946895255083486	0.139133989177254	0.0684544776229414	0.24207631890485	0.0629878762115893	0.137891504723279	0.0778955958697548	0.0644525410899656	0.12365905553885	0.162469757461185	0.144152706200127	0.029435303631179	0.0466150854655771	0.0885251762477477	0.15225329441342	0.117574201543514	0.122493792517891	0.162810954662409	0.0769650608566049	0.183596465363633	0.0850186460603864	0.0798269190580981	0.100805757756533	0.108647529964386	0.158524563233849	0.21077011876515	0.0578533125057496	0.0994388329885231	0.0388054144293232	0.0976434192051492	0.134712486628682	0.100812239065993	0.112208880147484	0.150775514581281
0.0557715899829904	0.0115873526399987	0.122810429123305	0.0802719899395929	0.0523863388516739	0.071957151987471	0.0651714069756155	0.0950990863964134	0.0555519013922612	0.0963474789119653	0.0292332054591162	0.104917771575613	0.0630390076156549	0.0267410190935548	0.0378886165215268	0.0431681524787453	0.0351458326257808	0.112699277160488	0.12482865909707	0.0491970913456578	0.0900505302852415	0.0339540253645485	0.0431128554609237	0.127624156207696	0.081200746455383	0.0470203868954148	0.0599740693584527	0.0605271658723952	0.0905947976654471	0.0898610760280295	0.0572111191142255	0.0284302054849222	0.0461305831485935	0.020746018062582	0.0791193799122954	0.057061484157109	0.0444426178837892	0.0304435943308884	0.0487318414417288	0.0562640316662653	0.0634600343685583	0.0194330157863612	0.111320244242736	0.0441840482874408	0.0771879778954055	0.0530862148503903	0.0229421844780352	0.0712636735033025	0.0520456534819816	0.00725145731103294
0.109564259368298	0.164065217429648	0.0903510141929093	0.0486919256428466	0.0878695210138697	0.102942309307788	0.027040077529051	0.0614378911989092	0.125300544276329	0.03603475565565	0.0743798840771912	0.0951123922404751	0.0744269122230293	0.0240893193604313	0.0352633258007248	0.0418692306461304	0.0619655651717438	0.00309229127240177	0.124168292009613	0.0595230080858414	0.0682999244594319	0.00837118556561459	0.0963827912091619	0.0291271236350674	0.0457385922077243	0.0548079634204675	0.0446755091327687	0.12284182355497	0.10043606461606	0.0331528343739868	0.0307036312339925	0.0167285477707862	0.142667864713101	0.0483175397758216	0.0222225945916538	0.0350700407431258	0.0740675558898125	0.0779579606705531	0.0341807961026572	0.0941869680067519	0.0960447535548699	0.0623950237297335	0.110052893103161	0.0430175047856626	0.0208474208874508	0.0228500080334185	0.044645200735357	0.0512822553624351	0.0770930085723174	0.0722081257689898
0.15343869207549	0.0899692196421871	0.0739735731996273	0.0433844014978771	0.0921554714371822	0.0446037627558259	0.0331398449849271	0.13033251779322	0.101540258585182	0.0957528244270867	0.0250658307499053	0.113139571139405	0.169926097586518	0.0935526050632033	0.0769973416205112	0.108338754364743	0.0496388481746505	0.0488264590719274	0.089390749344869	0.0841633141015282	0.0465383167259603	0.106353224871433	0.0891349839469313	0.0361075268881504	0.0388765356349521	0.0679338197361697	0.0574099444625903	0.0879355966216469	0.105964441100747	0.155030741222914	0.0517308176665448	0.0830953693963153	0.0347405407178098	0.053504045675354	0.0862961208693166	0.12602658871628	0.0359931178281196	0.110782518354538	0.0394085101951507	0.0632317907386095	0.080026266663768	0.0399541236235861	0.0929217407426197	0.0211034599560149	0.0197227139765297	0.0316554013870256	0.0816844925265622	0.0813909715255304	0.0617544942034392	0.0329673498731108
0.0925291259612761	0.0850924110557304	0.142503750476375	0.101194719188624	0.0478031117452379	0.120661623759379	0.0800897623391311	0.0487620119224208	0.0962198365718601	0.0792033235457837	0.0846745773320121	0.117378952095034	0.044863904079067	0.0374350813292275	0.124614171734859	0.0701698916620526	0.0270611201836454	0.139041384017256	0.0406337557158614	0.0751184483042788	0.0326140228439992	0.0642058216080855	0.189267278245715	0.0894800111912	0.0301899718281645	0.116160636749126	0.0542601490184058	0.0374851626994855	0.0696535861281542	0.11624685049734	0.0842656905123936	0.0528051368483721	0.0482803257629078	0.0873307264435617	0.0335331796207468	0.0196887618639294	0.0864620984059865	0.029743347349436	0.0279222505026211	0.0588498116637938	0.116646158022416	0.0261229946836001	0.0826349506268092	0.0444666693919446	0.0702083046810254	0.0923036856253232	0.120942573293869	0.149960562487643	0.218757271814996	0.0381180781578636
0.0702228573406274	0.134333958539252	0.166110249264761	0.0477534447178078	0.0630296150320264	0.122893133500454	0.106099364984294	0.0830792489087678	0.0184251760608077	0.159299890454796	0.108543998071622	0.134953712268255	0.0491798350404716	0.0551830459401264	0.0914102023077124	0.0861002810177679	0.0575719032653533	0.0319067587708717	0.0711551541404254	0.0945978382377156	0.0223885045103799	0.0465904584754947	0.108047767793969	0.0935772262332893	0.0953186516069489	0.128614485877598	0.10711452638014	0.0539341383323123	0.0884364148953976	0.154811351137344	0.100448557696041	0.101096207616658	0.169782710091091	0.0393729533564984	0.172829449581401	0.121554435137057	0.0847232420106466	0.0725456152090876	0.115518051979659	0.0533774058154384	0.0674871410655963	0.0494385856655002	0.170587595104194	0.146864724789289	0.0280506227010001	0.0642972215307295	0.204200484473438	0.124642553318636	0.128504119103368	0.158069043694876
0.0207991838930209	0.070861399162851	0.0820742593031384	0.0590263086385393	0.0926506238498673	0.0860243422532448	0.119117511508846	0.116910503297711	0.0334600326319999	0.0608276745330101	0.0688693900286535	0.0701179360859995	0.114544535610565	0.0153744751784092	0.036567027253962	0.0842694371951647	0.102433945634931	0.0636458657154875	0.027695191893426	0.0732404065320701	0.0533187635804451	0.104034211423562	0.0424690997517795	0.0378591255002186	0.0687998793150838	0.00299209663342496	0.0835025642704253	0.0476222017598452	0.0861600883118593	0.109265057365658	0.101189626144317	0.0150384026210104	0.0854945353537184	0.117563967690471	0.135301034024076	0.0752191913006548	0.0506452959944929	0.0362264138081511	0.108331993202579	0.0179411580878008	0.0648788453327046	0.0930602627650814	0.0422182774306911	0.0569633723508062	0.0204016389533617	0.0404575194464437	0.00629391917280116	0.077061515773177	0.0988029514847294	0.0441119235479414
0.101379000741598	0.0618690353970458	0.172833554604017	0.0455496813042324	0.0942535816078333	0.0662610417273499	0.0757100658337615	0.046183115634081	0.0290237084042081	0.150775299242755	0.119204252164814	0.150319648051431	0.149998572567369	0.093230663589243	0.085429274091841	0.118117341952833	0.0415884305470885	0.114093767752912	0.0128052368069834	0.107420287012505	0.0749081133173236	0.0382091349139926	0.0494360004992516	0.0703432184661933	0.0958426521480253	0.139408477516616	0.110208366938737	0.100880761861331	0.0822079986146421	0.0734396919593553	0.0623537209141475	0.0694249130251763	0.0835164247677551	0.0686961928785024	0.101701481054145	0.0858870697027952	0.15521036548984	0.0259897363371659	0.136163055511076	0.0841923864809302	0.061347600149256	0.0801431901057857	0.0835176648821134	0.0985674561930933	0.0896687359751686	0.0978249121539918	0.0930591810832419	0.087561220447568	0.137929224976105	0.133620668734966
0.0920032092788616	0.135614602373417	0.10662065087597	0.177336247698948	0.116278273503662	0.0834273257196433	0.0939750252410783	0.149503578829811	0.143658063093046	0.10588955692309	0.107573063399765	0.115204344999175	0.123406306208501	0.151698294923445	0.0904302981486117	0.0240092098471759	0.1087342532544	0.0792196936934176	0.0924291027353209	0.0619304052491085	0.133861005296067	0.0761521108651947	0.0847400894227944	0.0803300565605303	0.075590872623674	0.0693567156254829	0.104337815435147	0.071832295374156	0.110472017296742	0.15383376350813	0.157513373700458	0.107501759219729	0.129376424910479	0.100421251861401	0.0997473799850114	0.064622099460604	0.124051295999525	0.122080222396146	0.0947489551003803	0.0517381327366624	0.103890576466519	0.104875284236958	0.108411454565278	0.0683679668625512	0.0593110145405194	0.0994954317025683	0.114549843768436	0.0723761331082064	0.209796511907371	0.101519098894029
0.0449048296762921	0.0947677305439716	0.118127670611335	0.0847435892357676	0.133336644764007	0.11638621742373	0.0277771878934531	0.0807737686175023	0.0768543653724914	0.0582203409639114	0.111954975152534	0.0429568325832937	0.11965926390771	0.0958258485305072	0.0944258617751816	0.0897109792499519	0.0809976761352176	0.150064623984097	0.0709497866857635	0.0302744136952725	0.111607397877887	0.0411774695945185	0.02264995315693	0.16774701781335	0.0774903543524251	0.0285902868651508	0.0866537816003462	0.0571580488773375	0.032242660823437	0.0782557625678774	0.180706276935904	0.111034868924922	0.118139777099313	0.00918514204033024	0.108700325429177	0.111634901850461	0.11694225190289	0.0569540149466331	0.062935052567164	0.0783895128752341	0.0469872582711526	0.0461119804476609	0.054032972249992	0.0196055968485583	0.0667945916621735	0.0867356170224349	0.0411390065760908	0.0386900001970664	0.0419553137811088	0.0280829263794323
0.0599562763731146	0.103391631807475	0.0765332658895496	0.087039270850141	0.101736972645726	0.0518141332695173	0.0677060046525063	0.049600807441825	0.0461353701050506	0.0460830248163573	0.124272950143072	0.0263016839320071	0.0367796054101862	0.0430602897359888	0.0668317568313605	0.0247250761838208	0.0865535653201767	0.0494010748966629	0.0727771971605015	0.0509866161766252	0.0469917730324841	0.0615233435156833	0.0194934725688733	0.0231547997877114	0.0583968081048271	0.0536897577192271	0.0625448213682076	0.0611077266505391	0.0413840195395036	0.0364160640376661	0.0732882270155753	0.062653537096595	0.0650643722634671	0.053701121513041	0.0616580286835681	0.0427563157553887	0.0921931254032425	0.0235790356191639	0.0711751427450904	0.00970120258489065	0.0505366153052398	0.0639141990543979	0.0399848325154339	0.0543064886365202	0.0784835299201113	0.0167562436884263	0.0689953666131357	0.100462213854278	0.0883333964011574	0.0508932419526611
0.0529466851564572	0.0247964043918614	0.0531274043545325	0.0511740704396054	0.0468112439757565	0.100248156479281	0.0405163698544675	0.12947829908366	0.087439268968109	0.05000202795477	0.116817327970641	0.0168980236020033	0.0795463234335095	0.110996224811969	0.0574892620954105	0.0357794453479521	0.109716867208533	0.0928298664765828	0.0522618429431885	0.0577165359839271	0.148770040826102	0.0829106847010426	0.0739672007961326	0.076471282724496	0.141275564556368	0.0666051687383292	0.0145562258833195	0.121504079991786	0.070188757239814	0.0640879922392409	0.122141431019209	0.0756581282314154	0.0283941948747997	0.0781613728865327	0.0691533445918453	0.176984286251435	0.0507231640102731	0.0983814596644591	0.110889787035814	0.0487631239313721	0.131894791827427	0.0773954550192219	0.107076579977615	0.092687858706015	0.096726616185061	0.155345910836205	0.0401919263452761	0.11187858939119	0.0901205707148418	0.0794628792026598
0.0629579490181987	0.0687236623885034	0.0787511664089568	0.0446444069798726	0.0969218043439581	0.11488145661867	0.111950611060739	0.0822949437838103	0.0296353150671036	0.0364265473621454	0.0595779740195863	0.0308175540460544	0.064360389360724	0.081538673307771	0.0686667458864498	0.07149927896834	0.0138616202474424	0.048733276402247	0.11601683812973	0.0611593341380733	0.125912126071022	0.159147582809197	0.0769932993614957	0.0991820064440985	0.0840271620813324	0.0121498475492434	0.095732350156081	0.0834748265766129	0.0714334151694989	0.0352288346446487	0.0696576788050858	0.021742441944347	0.0320581193135536	0.0724634276074662	0.0507754782940122	0.109600014120082	0.072378670389316	0.126413220368124	0.115292270849297	0.0159649658915273	0.0949799765447739	0.0784625994826229	0.0272118632862909	0.0452879756181053	0.0651998453292031	0.0849367386102086	0.0893274403443024	0.0880108574979184	0.0761114608165157	0.0241883420536113
0.0928936152255541	0.1007579926269	0.120376297454982	0.111744831505166	0.0603966994040903	0.0602770433256517	0.131155873053112	0.0793629331379092	0.113876582153954	0.0470112477925202	0.064863122142316	0.118352459199938	0.154384195378036	0.103058054868208	0.0544041788785108	0.0761579868900078	0.0993545646006287	0.0733869918832684	0.0930497734134657	0.138715984335945	0.0922104815693975	0.106324279462868	0.0854019133982009	0.0706219098350767	0.118837333551065	0.151932960033406	0.0493366484461531	0.0962385744007802	0.00947224436140691	0.0165396298651241	0.0497455118514002	0.0141153793616723	0.0346141060402331	0.0949956174520541	0.0225241571809636	0.0699900303252578	0.0552299155008705	0.0478791018527217	0.0899550659184462	0.0495698817493334	0.0686676534151568	0.0831938918036252	0.0599473605715214	0.0128842528426137	0.0351158207914626	0.0100486235252216	0.0819422573272771	0.0495923465786002	0.0551567926743579	0.102536916096002
0.0950948644698508	0.184896467416146	0.128573332215237	0.159785166064485	0.151628971453776	0.208166802983321	0.1162457534326	0.113166408075984	0.191554880984354	0.191439459385406	0.0736488535335724	0.0874604740226852	0.0887407923208498	0.0946196498957009	0.164399095357694	0.103492310489791	0.127349313514676	0.235411721414143	0.128435519012266	0.154129015553019	0.183702880263539	0.124938204593995	0.127165470323929	0.126240276698526	0.127091690053726	0.14345306754421	0.234665268280268	0.0501361355254531	0.165525089901304	0.0611434983916917	0.17959550799158	0.229702834139786	0.14847635606532	0.12143264854758	0.0507124105338526	0.0476375570664208	0.0623262107977438	0.0943579244777798	0.0849114096910256	0.179634085859282	0.0304985259697989	0.101669334900345	0.0257008710562502	0.149592369915882	0.157450019778651	0.138813085792199	0.0859788863728515	0.141261598236738	0.0650443766053067	0.151385945783405
0.068712283780271	0.107148665453954	0.0929443090309342	0.0862454731241408	0.0367590580461152	0.0525137230364112	0.0311866552393247	0.0802066438358731	0.0342243385187619	0.0545025288294782	0.100940282803338	0.0505877659410316	0.0820560826379696	0.0950493933179402	0.0522850223912967	0.0741499176231626	0.016508608576919	0.0591644014831791	0.0975153673317026	0.0137363064505889	0.114450662428147	0.098153498255239	0.0669504240794172	0.133953444708121	0.148789441467815	0.0515449496216768	0.0703033938279298	0.127524420969294	0.109237070823794	0.0332835723924837	0.0873955135532036	0.0494788103817432	0.0321523345728502	0.080763832424373	0.0875020805072548	0.0564813110887182	0.065175731996594	0.12971865176528	0.0777680000824381	0.0817804642384262	0.0514219945404104	0.0562458934027303	0.128225563641391	0.00575431967850944	0.0964190210995346	0.0408197818331488	0.0719448585216551	0.199613405075518	0.0617969709873842	0.0505646255083472
0.134143318460454	0.0269728827275562	0.0344892585349424	0.0616870318465859	0.0280270102153904	0.0615714600718133	0.0425315009036479	0.0295027157255548	0.0184563664389988	0.0704637612530299	0.0364669688736602	0.057169989140041	0.0132128088625856	0.0598161888313732	0.071263563610611	0.043529866444477	0.133454140939982	0.0585306706914349	0.0431017402575428	0.119499763953838	0.0205241820369753	0.0232997449658253	0.0391967752979477	0.0894147466072443	0.0720051813794063	0.0579043858266996	0.112050298512503	0.0295813572728923	0.0841523626851201	0.0691668678541055	0.0254717430430291	0.0654735993442433	0.0688955513923802	0.0509533194283572	0.101302503242596	0.0444040335936027	0.0336004303221959	0.0444922255577679	0.0698964005405743	0.0508279054042128	0.047932046195197	0.0701158414169302	0.130382351359752	0.094679600484409	0.0663085575202779	0.0182530224006053	0.0021333052156729	0.0604660647038064	0.0408958615025041	0.0515689333142513
0.13760028188181	0.0163186192103955	0.0883918932439984	0.0555740182706639	0.0570853117330693	0.0976059262343921	0.0552899705810529	0.0161112180505378	0.0233449033624751	0.0855709508332955	0.0386939464561086	0.030255531702221	0.0666666993023323	0.0264859021344658	0.0797222129444065	0.119190913014666	0.0541422141756338	0.0270257367882283	0.0669746178127572	0.0576762545431107	0.0763379128834749	0.0594802976392368	0.0905642212067553	0.0597226435653681	0.077731234472138	0.0623477426815639	0.0471735813011152	0.0479721821439061	0.081337800174055	0.0647331547046836	0.0441346198601144	0.0819060844972729	0.102249818990715	0.0669905497882949	0.0724014644349968	0.0418888493285795	0.0221334150363844	0.0313398462160855	0.0774639404780321	0.026986391122733	0.0321568972257524	0.0936158054045457	0.0798308302844321	0.0787345424082245	0.0400650903265929	0.0387376115741304	0.0315649522881217	0.103571852340111	0.0446850612722017	0.049369810692375
0.02778193809308	0.00414207506211561	0.0889506248080068	0.109285974902706	0.0930371124049118	0.171912107346148	0.0735203486295665	0.0817977826529705	0.0529874633759015	0.0787310184677801	0.0294799412027433	0.0984915905476706	0.0790430764097558	0.0824062869857907	0.0841779108052285	0.078736634409901	0.102616180959134	0.0741677879596448	0.0610279907589173	0.106582273349195	0.0211153668489468	0.120521691350618	0.0464663700608096	0.0717368696358916	0.0405267510819335	0.12138704155544	0.0749275192059466	0.0732236111572326	0.147173371253069	0.126134900947753	0.0852991550462143	0.193681542452917	0.169062158654598	0.0421937068438328	0.0717925687438038	0.0826847463837254	0.0145073251833468	0.116915081946654	0.061825741240675	0.104845944530394	0.0791973801022313	0.0639906065981289	0.0710135692527315	0.129263206104512	0.110877407192967	0.0759930856616114	0.116520191297146	0.135113206847846	0.138668081249215	0.187081896998837
0.137525051958399	0.104114138080632	0.0878023001479415	0.187420657132355	0.154934354380629	0.125298105270985	0.0904903934094277	0.134526244203801	0.0925875822367665	0.130802213804814	0.113389085758449	0.122515083948392	0.108124699398467	0.135207878285929	0.118023589026442	0.177721852767801	0.183120459133108	0.0597365320434657	0.114880142107329	0.162097743508928	0.159813217296537	0.148200878596598	0.0727986182404069	0.0723431245479106	0.0941245844976763	0.105516162816494	0.116515572005388	0.154213391071386	0.0843470260414545	0.144121309452199	0.11512492228636	0.133899450570905	0.128235082775107	0.116228887638876	0.0961666990762795	0.032391522070143	0.146300157721829	0.132706299307769	0.111499547574421	0.105412548602528	0.103806174325509	0.150483297724298	0.0481407072501454	0.0736721544551081	0.0863557044061642	0.0757296226242347	0.122178586090331	0.0453926347850893	0.0833656165708123	0.116729608126603
0.0254439746147059	0.127751336256002	0.0973846311925131	0.173641820254191	0.150003900430925	0.190553419208998	0.0847568621708903	0.0436096980582118	0.142771233269451	0.0558697654124322	0.0540150963590476	0.129478485611201	0.0649498543552825	0.0271379747064588	0.160544632620684	0.195549164637344	0.0997691789192725	0.189261069292117	0.123043266117031	0.11064523069954	0.0752285107492027	0.06090590564818	0.164419312705117	0.124675772634404	0.112537883403101	0.0876361429579156	0.180678769855694	0.0610832908999057	0.156185048974737	0.0273334898843467	0.0669898162157899	0.125450886376167	0.0205225406154306	0.101591126580627	0.100286727412134	0.0643832781453834	0.103015269241654	0.0665257629009382	0.150915634655918	0.147296674810278	0.106021907085515	0.132266928438327	0.111853118486276	0.0465538049982813	0.058727114944402	0.0540794672892633	0.0674957293386256	0.0443900597324701	0.150427144509576	0.121817635776871
0.105135856388399	0.0488944884061036	0.0629914840487451	0.0306200442264671	0.10238410006308	0.078187579899289	0.123460437622113	0.0674735127705976	0.110418062443411	0.0313562530623861	0.0311709117751587	0.10363363278157	0.117591531575812	0.115516508012745	0.155036918690013	0.115887362854828	0.0787719324529651	0.084040518869338	0.0791429606235255	0.0393758363172178	0.162682982858178	0.0831095852667699	0.0916007426531712	0.0657730478905676	0.0428843237191879	0.0791499568535637	0.105784582830399	0.104133618406146	0.047813603952437	0.106394176033438	0.0886474859527404	0.0860539470293287	0.0892091756054959	0.0940621452140366	0.166519098413426	0.139873812729074	0.0550973222881775	0.0944159571550795	0.120897506795257	0.0296075137569638	0.092654797713099	0.0440443014943107	0.113293269918671	0.114626516012267	0.0208162018284463	0.0771424487447637	0.142743930597397	0.118698853939465	0.0781305506273442	0.0346000645241971
0.0834743703596409	0.0866624263562687	0.126222364967759	0.061197551038071	0.0184717438376835	0.0514469904913322	0.141044202935915	0.142254558492452	0.0334314127562839	0.0687506834474549	0.0760564740205185	0.0600282414848317	0.0384441150540288	0.0773013296074123	0.0546139499225647	0.0327739177245718	0.112931059125745	0.0656123809517541	0.0910738609691947	0.100386301071354	0.0989878110448807	0.072994107290445	0.0727996361002389	0.155009179371349	0.0468448275007871	0.0699707807720687	0.0541495909570405	0.0889288259647343	0.115159371723933	0.0119175331525226	0.037198126326795	0.0984293817678705	0.0737821489143546	0.0787106656211075	0.097026906333749	0.0562562021423274	0.105483449080529	0.00826555665371262	0.0130377097088265	0.0464216230566199	0.0899996352257908	0.148726162866116	0.0622687025317856	0.0488373769178423	0.0270971347009716	0.131139607396783	0.0322660902143416	0.0884649889633057	0.0868171700015527	0.140195506002716
0.107156352286129	0.0754689526041034	0.112253357695387	0.126009225405708	0.201974122513128	0.0287020668652921	0.0877063421046414	0.124253907723986	0.0534356506248665	0.143843356807152	0.13255315481157	0.203775107740494	0.104259615558793	0.0628464309395888	0.147308592318621	0.148929006190179	0.00623283683190324	0.114354314222353	0.142747175164396	0.0646263439919904	0.0946072514672422	0.125654152036184	0.18314680052676	0.0532366954040629	0.129373139181677	0.121295397172821	0.0796271634249852	0.173781837413275	0.186719234396138	0.170759140119772	0.230511483700366	0.0733309890108111	0.21821627506738	0.0830986253021517	0.172166299287662	0.116689274636181	0.131084436985822	0.116882231027828	0.0580966518844116	0.191719096777128	0.136965458880099	0.0907095214169544	0.130973041101008	0.0699536844418427	0.0371920197561318	0.153401637066911	0.111801340553509	0.193623731424705	0.131033968264241	0.0970462475790224
0.0216376559542771	0.0443054708616645	0.0238542479333986	0.0965180006491457	0.103454079690564	0.0312878542481344	0.0460516438377492	0.0367399731533516	0.0611391789409115	0.0736918316456994	0.0372043281170039	0.051593831408838	0.0171317506130926	0.0198123466361055	0.154188061453947	0.0398891588444843	0.0437457630813328	0.0145305135356609	0.0473273847191002	0.0511207485184685	0.0354605416973466	0.069284884292943	0.0371388404183545	0.0712306266073141	0.0548712930274603	0.0784446747916141	0.0730942873349881	0.0502685308868165	0.0820533324995006	0.0377779825621022	0.10555166986056	0.0706486989064753	0.0208133996124156	0.0227999752632656	0.0345153086341192	0.0393486763618054	0.0206818411329673	0.0266260418876885	0.0573801495990382	0.058386531631044	0.0250175889917986	0.0499467247169111	0.140348667701011	0.0592222867671233	0.0769390611308749	0.0975083732682738	0.160224490775851	0.0742627682036732	0.147200695608581	0.09130123632262
0.118544192385424	0.125414021181329	0.0798395509411776	0.0784871373108059	0.104968224069871	0.131097203059861	0.0460166348567179	0.0979168833077101	0.127373471214884	0.0579724044802508	0.0718631522911777	0.0707678849716579	0.0686383489483284	0.116624145764818	0.103087765803901	0.0851064468952646	0.0372816250336732	0.117145987674267	0.139106781695106	0.150177133775073	0.134108279641163	0.0888897547737713	0.0619500435437337	0.110957420435814	0.0533098130812049	0.13989631606732	0.145052927592989	0.135641555152189	0.155686644584564	0.0625341539166118	0.0208896660644995	0.0714699333967312	0.103663377628995	0.0748153152189537	0.13663230763682	0.125956225219171	0.0116336436281801	0.124826126869665	0.0751343295537599	0.0615733529280126	0.0506492884516861	0.0644851369329871	0.0200233957398165	0.155925715000376	0.0615619249044342	0.0890660899326888	0.016518516836175	0.0449567968190306	0.140516284887206	0.0817308044392789
0.0322833812092755	0.0721102149963346	0.0453291071802677	0.0522639173966131	0.0769442815371337	0.0280348514664319	0.0653698116009416	0.0581789996097441	0.0405288168485708	0.0956455786788814	0.117840391359676	0.0907962200094299	0.0443236273110454	0.0137943678665581	0.0696729984686988	0.0703456066652424	0.0419431230330146	0.0565917058238327	0.0496978357508373	0.0221724549982711	0.114773601607731	0.112745346167598	0.0756660374455058	0.123174294153292	0.0249942871901675	0.0353488225478134	0.0619053850185628	0.0140349462988037	0.104043604463137	0.0710323990433878	0.0169228248170707	0.0536400962337811	0.0401568457102808	0.0540111798857764	0.113270950236	0.0461926344674397	0.0423431220449582	0.0526028013679471	0.0430322015904845	0.141916243618622	0.108064615496741	0.0828512399061529	0.0361185611222056	0.0661207848341964	0.0455650721498225	0.160276026614712	0.010470286201881	0.0503032642524648	0.0280510043410946	0.0449266901661507
0.153815750668034	0.169689411218222	0.21397467451257	0.106203964890441	0.208012431526152	0.134265959646172	0.0814537247560927	0.137598355677072	0.233523200701692	0.181594344951856	0.139627480330123	0.171753715178528	0.0765328622968121	0.0966153598862546	0.188805269343444	0.157093887753189	0.225149432951634	0.12363549742127	0.201616118286318	0.162023712601657	0.134070413457949	0.158328602250888	0.102215464062657	0.162561809166952	0.152673764147741	0.151221376467963	0.0609659064971332	0.231112050991878	0.212099592805768	0.218247606950569	0.18958724762521	0.12267168933909	0.167701324841159	0.0346503885490048	0.231064452537382	0.163597390228386	0.122926754306255	0.109900682845632	0.222982117854585	0.104294409946311	0.193071537013124	0.104778814797123	0.0736951145691744	0.0962552859669158	0.23239787786125	0.202689350083689	0.235619896237113	0.0720984165898094	0.106472542933623	0.228366410633021
0.179272998784535	0.149189002291083	0.128677552902652	0.12313290912764	0.135465472503711	0.232221832414978	0.250914211048498	0.142464220315559	0.170935984874806	0.196878216925083	0.146080238569451	0.10392670832818	0.148770665712121	0.113930177785123	0.123731301227953	0.139197820808697	0.100571287129678	0.132568453713879	0.175578971346258	0.197515759330688	0.0835448260910189	0.127212882397752	0.210242041289534	0.131059010031692	0.15431444670816	0.168529834631884	0.0929822225558951	0.260458952051413	0.114347028439816	0.181702451962818	0.14001624839545	0.134334531903226	0.109451864710542	0.132986546202337	0.0794278950770981	0.138144501497428	0.00428906119530801	0.129872241604651	0.169103576310526	0.185339929844178	0.165339280480007	0.128920554139555	0.137764046536425	0.115173370780253	0.13146838580075	0.100498527368325	0.16221697861213	0.105829432346914	0.201387687892464	0.236181521463069
0.112992539068216	0.0868172825836573	0.0222688651048209	0.132571365534627	0.0987982936452634	0.118566311684612	0.091176296631476	0.1450252161733	0.0947601477441171	0.0539094765204059	0.0757940559352519	0.0873508169243322	0.104155428388072	0.0778834563849954	0.0469215167466589	0.0584644214901811	0.179295568692933	0.0844912836323115	0.123582044238255	0.0391521046585024	0.063455788741672	0.0679448294426956	0.08298080959838	0.117693224320208	0.0489656341349992	0.105734270892923	0.0291507648339954	0.0386924418963342	0.109761251816652	0.107289959041275	0.12865193017149	0.071447545280078	0.0773704283673383	0.125602183053367	0.0757743803220614	0.154125114167757	0.0709941807166264	0.0897218328753175	0.0408188738378412	0.199785820917678	0.0488225967539499	0.0523843847916849	0.120226862458474	0.0993934255056364	0.0999189314436879	0.0258740676076975	0.0505376481975814	0.133210015841528	0.0612529047371257	0.107368678496815
0.111831068618271	0.0217538075029799	0.1454243158831	0.222883237428148	0.137893132097272	0.102551849007835	0.103218536294178	0.0517419044894368	0.144626796597324	0.16089544175327	0.139035935431472	0.0357862518549792	0.083360586600586	0.0642596015219712	0.0878460476925058	0.193216619615474	0.0705874191269131	0.123730744564206	0.0980720874998733	0.11951841255921	0.0435288742287363	0.0542187806870507	0.0442838712582042	0.0623157776260274	0.0760542890830622	0.0453334372850504	0.170796394121432	0.0425908125966625	0.100208413454299	0.133827195400076	0.0745427086495907	0.15485041403449	0.163968455059594	0.0543248651132382	0.144172797069497	0.0871415674702998	0.0864345049938073	0.172836022970613	0.137649749544576	0.0386397214162641	0.0741813508794117	0.165395803828941	0.159896475082217	0.12687372657085	0.111928455145619	0.135101809226377	0.168746089313217	0.222975396265934	0.0765935234615003	0.130432249125182
0.0500949138382591	0.0618928610854031	0.0484567979906411	0.030989799855421	0.14373142869021	0.0346934472985318	0.0384206297095574	0.0477865288301728	0.0288102672595416	0.0927483077599521	0.10864425282257	0.0166251085529892	0.0987494237423504	0.0791232625742145	0.108429850920486	0.058780735898961	0.0591763284058618	0.0547917617951394	0.0952136865402055	0.0627480415661374	0.0412219894735807	0.0657688213987335	0.11635995498889	0.0364582423767315	0.0294079362540539	0.0476089609967714	0.0485019010559483	0.0535396868432241	0.070413949989135	0.0732095452727013	0.00687798863788106	0.0732607833753639	0.0874761790939682	0.0348495840052374	0.0343930736754975	0.0610437414801157	0.0511423425085721	0.101259115172953	0.0614358519648259	0.108540109628182	0.0392540557917192	0.0933715250085099	0.0564790728636457	0.0162248661977472	0.0411046202275572	0.104239431023264	0.0596626356925883	0.0510351178259089	0.103709537017239	0.0677926073693415
0.0618127448747861	0.0991923938847017	0.0325806003862007	0.0701833278014266	0.132746266828117	0.0250942271214785	0.109579709764409	0.048158094937978	0.0496020148326144	0.0713201846643599	0.040361475254065	0.0312018642734981	0.113663412115448	0.0362666208731638	0.107458457379537	0.0905715576107191	0.0514867715824997	0.0992036321964135	0.0173973073514869	0.133589803197957	0.0407584215706131	0.112595548656826	0.0406958811926625	0.121433759007092	0.0756239817467078	0.0777967893715274	0.0503107727581281	0.0249734903240456	0.0983903410431781	0.0520749307601268	0.0234640722582867	0.0732234110768359	0.110398546086173	0.0637083774733349	0.0449098677548042	0.0982142885881301	0.102366577822702	0.0892098944430275	0.108920079485471	0.0575752932306892	0.164480252442049	0.118686336599594	0.0736209523742175	0.028514025437436	0.0835362017539851	0.107281633975485	0.0343037563819372	0.0159979734625867	0.0478399577165744	0.0476036585537047
0.0584691353730436	0.0228134750300379	0.0680160022255498	0.0527873629278446	0.068711680703499	0.0584852015309309	0.0665478136585388	0.0450919686652999	0.0626879255193422	0.0585075805816212	0.0950057951961842	0.0302651622790462	0.107974269309171	0.0698291936429664	0.042055372898216	0.00450702077653299	0.0292148034152675	0.0822339096809516	0.0994957812325538	0.0206054483486461	0.0523252873166101	0.115883607813005	0.0889141482824235	0.0895060785678409	0.0823753534613418	0.109097896793669	0.0507846996497969	0.0792025626378333	0.101180763610553	0.0888880712901624	0.0602896075997777	0.0926668546975724	0.126557996481457	0.0771056286487212	0.0514374031894183	0.117784748120514	0.054104652730305	0.0491914293169247	0.107296333544319	0.0439221898586762	0.0662675596290845	0.0495425073221229	0.0808370060622683	0.0824269379051315	0.0753296427467129	0.0998896828730801	0.070304468808622	0.079367868586236	0.0489732318344869	0.0561945848711644
0.0691080394956332	0.0976697574441813	0.122201624473442	0.122402660294564	0.0246904818010443	0.0173843583889948	0.0629884074259716	0.103957388033315	0.0255303357492587	0.0863545438327191	0.0687803814589226	0.0891635950982261	0.0798102086008732	0.129747721111417	0.102507528609432	0.111885042859151	0.0372687340429428	0.0467524091805817	0.0685615530091705	0.108760125946588	0.103757675380907	0.0238114736680197	0.128706505933279	0.0504679079089128	0.030915831656206	0.0337543538582066	0.0618111590628917	0.0592905560804771	0.0982537665842253	0.0515022109452808	0.093753724177432	0.01994939943479	0.135756551932102	0.0577413003770556	0.108730800936222	0.0913723813828063	0.0398722326055176	0.120177372471126	0.0305666978981476	0.163364094123446	0.012155545426796	0.0664088208187022	0.047206142507589	0.0547920304671628	0.0658701517602814	0.0344825390292815	0.0618176211447852	0.0488070187604908	0.111194435719493	0.0744347245179399
0.10915154840131	0.0309641269069164	0.135702089701376	0.0982066453849662	0.110936522503675	0.0196698997259518	0.0722291518126144	0.0987858745827687	0.0526775992555849	0.121709480379971	0.0599302756991037	0.0577745065382233	0.0688427234116754	0.0657584377709819	0.0649022064536522	0.0193026769526993	0.144265894665936	0.0740363988225241	0.0265795925482421	0.0747778451192076	0.0637672546836541	0.02290712453488	0.0738695777801965	0.0570277850547407	0.119345619587526	0.0699000687865077	0.0345019858116776	0.0172211942842924	0.105486471288229	0.0376623943316951	0.0764511708385248	0.0292515010527186	0.0821954853167301	0.0932536576935833	0.0473509132161356	0.110135156423846	0.0705438988148302	0.0227218074469261	0.15294391314409	0.0359231255528719	0.0749895152158233	0.0861713591833493	0.079238929300651	0.0435612174223348	0.0626836691341126	0.00371361444359789	0.0626943881794766	0.161102634069785	0.0193930395695775	0.0542361011875043
0.115750916745301	0.0691479852867049	0.0400476206121687	0.0465214357290993	0.0301858492924251	0.0516105735174925	0.075606661218351	0.11726235204875	0.061443724336569	0.0952797832489779	0.115803422942345	0.100912033350471	0.0714232822271961	0.0925762032892239	0.107985550421701	0.14204389473976	0.0561241902393487	0.0397996676388761	0.0500805501507182	0.0117092742324067	0.0371692338104474	0.107794403838709	0.124801190663761	0.0288345273211717	0.110345357269094	0.0383938105405806	0.0191589560621267	0.0778183821464119	0.00507974662495373	0.100215465392304	0.107979004355725	0.0859296641847651	0.062375299174909	0.0603820851579051	0.128856555878646	0.0445353446009549	0.0150488596910817	0.11495922155081	0.0559721120917675	0.112457654036824	0.0657490233185779	0.0225124505342973	0.0530117155914898	0.0994131780252709	0.0115738041030044	0.0383297980468369	0.0699013021775031	0.0703871513304861	0.0173222752343738	0.0889048263076224
0.0653120667070466	0.0909001724032584	0.0570425387844984	0.0790416729327321	0.0724327213073663	0.0289826776818416	0.0455664164617682	0.0282023142226325	0.073839151583393	0.0739755516379757	0.0253461429543215	0.0612600032603435	0.106534628451789	0.0671153564749901	0.0631431766626807	0.0319927431886561	0.0754252923463622	0.0955869886937861	0.0724690702886411	0.0426598364841088	0.0429804237726735	0.00766907910779906	0.0280818147927088	0.0311216598916334	0.0636220039148721	0.0733516684911182	0.091443945214767	0.0926863364434711	0.0305910917185804	0.030270608524331	0.0371351775619573	0.133505295255512	0.05200791571858	0.0504468836697808	0.0492136616418917	0.0877977355561953	0.077178849825953	0.0539595209752737	0.0605524358745838	0.0500626199652096	0.0458443304865992	0.0201908488130637	0.0152471014333699	0.0581166052311897	0.0920117931436965	0.0621596544285922	0.0478476975991949	0.0965256546137596	0.0395166002946473	0.0573807349069842
0.0634690841349401	0.035201911421101	0.0941879133701395	0.0210488752499439	0.0575527701115387	0.0157526524617951	0.0493786635204822	0.0508887366418503	0.0478406361868914	0.0519023033261772	0.0912244101804977	0.0754594159085034	0.0778029312347453	0.110449210519584	0.0569458136390595	0.0511276770642174	0.0407629262573619	0.0279388633098002	0.039884546812851	0.0156845666416439	0.0482665364205409	0.0637847721091335	0.00910496052952323	0.0670888180229828	0.0586205003189501	0.0587719432941025	0.0806875459762342	0.0835205949291958	0.00792114570783779	0.0423840621666459	0.0377646344315379	0.0310164285418035	0.0957061605106677	0.0691336987088041	0.0804753342658438	0.0483836453284888	0.0642799155027284	0.0230421798270585	0.0494971039209871	0.106384178117705	0.020386537093251	0.0697831207501678	0.0249861231132983	0.0847507673383954	0.0154589367455271	0.0695370771922145	0.0391833321513023	0.0186165973998544	0.0332377477955232	0.0448893066117366
0.0743613537107885	0.0841542408993629	0.12127199881907	0.0569060794900835	0.0453959048815298	0.139266547165882	0.109607572803431	0.0690281274160324	0.113623739240031	0.0368717072928079	0.0662390394576318	0.0836547662911959	0.0423381291280779	0.151365485223119	0.0855540739607957	0.112027715031134	0.0517852791258443	0.075727575425391	0.0627404524620488	0.0983757417577753	0.0452028489485608	0.0139801643996995	0.0699919415789175	0.0861859805382227	0.12913486590557	0.0732969307888298	0.0809713736158169	0.0882808542250272	0.112833385337397	0.096543323260182	0.0564600143423036	0.129923217184107	0.0699821048503587	0.107939271410993	0.00524670538834543	0.0568714161958292	0.12980046647462	0.0878611928364304	0.0871605902925456	0.127796585122078	0.135215195575126	0.156615989038343	0.124876914447073	0.153237918377543	0.0445380168227662	0.0827340523867507	0.0583234609124047	0.0132058513481146	0.0439283049220249	0.02949576339851
0.083421309706319	0.0741048132399684	0.0542903908883368	0.0193438750030804	0.067974122719574	0.047586702291879	0.126569243631066	0.0325801113778727	0.184771966169391	0.0805628376881201	0.0952305160906083	0.0169913860380046	0.033638714600733	0.0844440178017466	0.0442101994540559	0.0380780619955402	0.113508562776111	0.107191126143648	0.0612395848671511	0.0322801062227326	0.0373637418512359	0.0449019926484868	0.0650944962193009	0.0543711862819656	0.175890444234454	0.119749639245129	0.0261286645870316	0.0215995586485118	0.0832817476077688	0.0929676398622795	0.0244763327880271	0.0480048565430644	0.0867830013848156	0.106168802173731	0.0589587728209441	0.0749994185726829	0.0925677796195096	0.116996926435117	0.124867421718697	0.0807356509054346	0.0808853891047218	0.0901291414516257	0.0708940981974445	0.0720281969178911	0.119501532935087	0.0564457009369199	0.0650511685154302	0.0715735059077205	0.0926157148447066	0.158521868951058
0.0491948844248883	0.0251355536856163	0.0573395293265937	0.0842033948782073	0.0988670834990519	0.0314338901883954	0.0398279716152606	0.0474027743283752	0.0540369181514375	0.0343040321212842	0.0296273414907413	0.0591774329257513	0.056714771946649	0.0601390774524983	0.0646810820707462	0.0559975482749101	0.0226313126230039	0.0553718431362547	0.0498936653650872	0.0120643591975392	0.0515882835147023	0.0684510065469924	0.0468311352470768	0.060339691066508	0.0635376318474752	0.0786577497738348	0.0186346247293345	0.0519004005568406	0.0636370798660184	0.0266204856239138	0.0596168265979816	0.0701630148149935	0.0792955242092579	0.0193910986299463	0.0541793120528122	0.0699519160905161	0.0283830093256952	0.0312670827660737	0.0367405464885422	0.00660387940563939	0.0488730198599349	0.00216372565713781	0.0522610247931257	0.115367512718048	0.0342738023958971	0.0426951436659241	0.0647032167516098	0.102963290155655	0.0478566022001165	0.0356022503567916
0.110399175005288	0.0514001224270396	0.0216382313378012	0.0838852866672869	0.0654222612402207	0.0237855097783875	0.0511657904770795	0.0370124155480119	0.108860423399443	0.0639657233422614	0.0218851418268103	0.0785960818800308	0.0697320679709479	0.0560974004370309	0.0128696817280225	0.0713155259358199	0.0414933756584157	0.0335612794663046	0.0745915397927741	0.0171225987422152	0.0448253824223163	0.00913947083798537	0.0302883138495906	0.0756160112038879	0.0968278741068847	0.048796412321932	0.025653572828879	0.0345491983015424	0.0747478955035424	0.0397333610546264	0.00282158545517391	0.0596364775590913	0.0283887455188584	0.0844275765557119	0.09800982648259	0.0457886359173988	0.0650439570128609	0.100861962079847	0.0394181352562345	0.099631592746528	0.0852850436339925	0.116368966718776	0.0174131023240892	0.116329358069513	0.0168724733760792	0.0162625174268906	0.0839168818587595	0.0283015378779069	0.0874176295778517	0.0423054443973751
0.0650610009316126	0.139244396294204	0.0885207359427722	0.118206153695738	0.116353484406312	0.10279960494187	0.106570671483558	0.106661222184809	0.0387269631030371	0.119826810799908	0.085934252898022	0.111513807891588	0.114209231470033	0.120941668146344	0.0180105343550962	0.137428893577882	0.154912686905502	0.194722623704042	0.104969343521406	0.173431789739338	0.113417752593897	0.0615883014306077	0.138679919591338	0.142278951573919	0.121536001699947	0.167220049778512	0.0789172888609381	0.102558384944532	0.115511164860119	0.0870861356407144	0.103858918842555	0.116326088411531	0.0583124833452709	0.0793378111642108	0.132347845722992	0.0956878284508249	0.0641799101992248	0.114179093630069	0.109328818258013	0.0660354307373288	0.143953364891313	0.142947584009297	0.077480920753561	0.0662395825749415	0.103193589109577	0.216004729929363	0.0910195880124372	0.0782339340114793	0.0881842127078997	0.0576907712443412
0.0792239090895678	0.0733586228267005	0.0827536912470308	0.0268979205652128	0.0797978166102087	0.131815201379242	0.0613619903322122	0.0252449073212861	0.0971905239404583	0.117976180838339	0.10495234828461	0.07733076349789	0.11640546666157	0.106329386011789	0.0982420456574414	0.0785089327326037	0.125224466379143	0.00448215537200954	0.0513071220749264	0.0553716269682317	0.0761751238042899	0.0971361937153214	0.0344396871694793	0.0618734225129603	0.0719491987818134	0.0553699916900427	0.0851727655522175	0.112144334575479	0.11211309010376	0.0325962582230798	0.0686426573789105	0.051329539392347	0.0820548139020167	0.0739244002093961	0.102576123955779	0.0492533224045605	0.0779869153476946	0.0921151163303179	0.09082631407068	0.132948612886996	0.162423275810273	0.0426951667228606	0.0372826748350517	0.0669262941148724	0.131183252213179	0.102390105078817	0.0451316741679525	0.0226082292878122	0.0663509271365668	0.101386612446875
0.111011495524086	0.118506660225358	0.0151960108475983	0.0686688106779563	0.0390407910575901	0.111817584668345	0.114503565336224	0.16525215295866	0.0995664516610816	0.118742067848715	0.170461381387283	0.0576859484501425	0.216377339147121	0.103541371752612	0.123070719498084	0.0731295024686058	0.137917210140996	0.0889399884623362	0.132877212045046	0.0616177421814749	0.063748034798141	0.0877406097606923	0.101519957085819	0.155451481632009	0.168319946651329	0.0876910674041205	0.0542776587280273	0.0786308513522402	0.198084555415148	0.128423571389658	0.0504621371840561	0.15503025884928	0.0696372884182153	0.0677317892721081	0.0460705266656471	0.0512636376668404	0.0296246273858209	0.138173241678434	0.0963824586321977	0.0975580426546295	0.14785728604516	0.0875375333868398	0.206890430670751	0.0483785945538117	0.0666073768676271	0.0484408784352266	0.0593984988786575	0.160687456807019	0.103753098184396	0.0903503287887288
0.16625211940681	0.0672809079633158	0.13902032106295	0.112943777924545	0.0593213177677854	0.0231663525418742	0.110149654456446	0.159822257367858	0.190337860454889	0.0944739254975266	0.151733630321786	0.165085271458874	0.165885030591954	0.175405438085853	0.102628817033614	0.159962820725444	0.160168678168692	0.216532588161609	0.150820886807147	0.15985220516855	0.134047451774194	0.154429890559223	0.0978304602938062	0.163818802331846	0.174410621221456	0.108232005386864	0.157171254590371	0.191546332255018	0.202304940577775	0.0900466018654924	0.186247325385682	0.149376088236279	0.163430322453373	0.13300830507703	0.13264071914258	0.197938450720425	0.183850471839343	0.103700436727046	0.0743315936757749	0.176488957994686	0.123326739862866	0.12856602753242	0.0488064951867145	0.0276513341646747	0.0711476143920806	0.127065697984096	0.137903131460134	0.16824776896689	0.154109786202576	0.122083958003164
0.0816014035311085	0.0331096226135373	0.00665542792368042	0.0492089265649327	0.0418948828035895	0.0732645468315215	0.0390649535279143	0.0334026420727732	0.0562508076355904	0.0183701945338693	0.00616261041443705	0.0971511959427845	0.106118164976317	0.0750776604032811	0.0717494875803988	0.0642786559360174	0.0133406171947832	0.0697388716575613	0.0419250359061182	0.0324937649090355	0.0556339752038267	0.125193829162163	0.0092067652315002	0.111720351978884	0.0308086372996826	0.0161831303922332	0.00662199625981909	0.0804594419376129	0.0256917317663901	0.0526967689779402	0.0728369498451686	0.0386622058810746	0.0169679076023533	0.102888490105376	0.0796303573885839	0.0313522819074864	0.0483584761090115	0.0653406150975946	0.080783815927992	0.0248094239114817	0.0282588711166476	0.0943604356219221	0.0731607459553995	0.0700488444545391	0.0456934555949715	0.0339490153169205	0.0812253541766966	0.0539289511859687	0.0538028406232277	0.0149056791660206
0.0792350195792195	0.0255739313328424	0.0504916969100485	0.0816394970820485	0.0841188656766364	0.118919214289409	0.0639096327820588	0.0395890387786632	0.0861447999793487	0.0642672732266781	0.0651961926696291	0.0198644326404891	0.0517641121359277	0.0864384241699882	0.0564494509147035	0.0309008851171111	0.0504099857434318	0.0563960611582564	0.110181608024066	0.0301423443877878	0.0651023237141425	0.0465776524736737	0.0684176994086163	0.0422525386543365	0.0517138522367238	0.04826354952449	0.0886617966611032	0.0656352853247588	0.0550429863366669	0.0244258702244965	0.0632536101280117	0.0183192098119024	0.130212748752034	0.0138457058090188	0.0597697824677738	0.0509718047786735	0.0564139120265746	0.058712553199384	0.056487935084147	0.06126293894393	0.105166286529677	0.0891433773163732	0.00327408581741423	0.0692809763219904	0.0729691297386422	0.00430471326208343	0.101836738076771	0.0684559945866555	0.0741212025466884	0.0901234755336882
0.0520457483338812	0.087882581507202	0.0982190437588241	0.0369969573558506	0.0488465571857424	0.0639128086614788	0.0445567328701567	0.0612674704265363	0.0875636351675158	0.0430789467085397	0.0239264333858589	0.0495959038958521	0.121004082425275	0.0652592244269958	0.0970887434832818	0.101123033429001	0.0610992125585011	0.0742897019008691	0.0252696344485828	0.107048561725501	0.0562950963903189	0.0339375340010726	0.0772973410582615	0.130088079678347	0.0546704073668607	0.129157502452959	0.111827607277969	0.090363984137875	0.0419833698175361	0.0561444154963038	0.107134584701032	0.0409935944321305	0.0380219309735552	0.0629530651973556	0.047061798368066	0.0433619019970723	0.037625851316256	0.036945932975781	0.0738037413191079	0.00399950608955969	0.0219467226310445	0.0158726518385153	0.130442885757961	0.0733800797231465	0.0619177321569329	0.0519352958954216	0.107022449026838	0.0468856491550421	0.0660053211041996	0.0937637132947123
0.0659639016913865	0.00637912358352149	0.0595670546690241	0.0945687635313315	0.0697667593535919	0.143266131702759	0.0552572939993237	0.0425538408360808	0.0799299940447952	0.11071916177299	0.0975397918508359	0.0929290800971391	0.039866150790746	0.0455059280401851	0.0785576160754596	0.0411323222817397	0.0343348536270204	0.0407752592834383	0.0936756662530461	0.0897664406459703	0.0410795734276844	0.0187564833463976	0.0795020239739387	0.0553608346860892	0.0568458306165808	0.0802765953849221	0.0461903000077397	0.0322421439022179	0.0592113313667251	0.0302546484483459	0.00732709848732842	0.063088385369059	0.0497646528276949	0.0767277617451813	0.10910568364966	0.0445411782135974	0.0748252862460814	0.0529657694592064	0.122832008287264	0.0798864024605946	0.02860094711769	0.0945229384209744	0.0639813367574709	0.0800943016574159	0.0230633639743752	0.0673760208808601	0.0724162986510979	0.0794774744116621	0.0316258713801765	0.0908381110695748
0.0815695065949551	0.0738270321543444	0.0265606052476407	0.0308450951135638	0.00480701493828769	0.0467031564834776	0.0698259455330646	0.0886568802491892	0.0818011532992588	0.045071520390891	0.0438231738487629	0.077661830763141	0.0577900529538588	0.0687254065623711	0.0816351787019359	0.03908235384592	0.0347939870048254	0.113909317700048	0.0578685805197304	0.154070726731914	0.032698497875598	0.0245219842197364	0.0897015947906396	0.14983914146129	0.100944251713303	0.0590180416487984	0.0956312955251831	0.0881254520765709	0.0861267321627478	0.0579348221038953	0.0577974146654892	0.0700334619965813	0.135639140569647	0.117208699014128	0.0658695088477431	0.0596110419239632	0.0406699615159288	0.0680801269484657	0.0223937910273562	0.109689342411873	0.139875735784302	0.124830591601967	0.00811341817924184	0.0296958562485358	0.0584167824719789	0.170247198458089	0.151395785774841	0.0408406092808053	0.0692354769430073	0.116978793212659
0.0556222639320929	0.0759382988577154	0.0166003817182601	0.0822401472767316	0.044110336565048	0.0254800488020495	0.00449691007476003	0.0100703506300272	0.0677501179232841	0.128694515460637	0.0834919429598934	0.0409778986584098	0.0903345705697564	0.129624784254023	0.103691126004813	0.0762022809930635	0.0393548024624512	0.102241054947586	0.0600286872213827	0.0463410209890526	0.148906454716409	0.0582882316559329	0.0838291303176467	0.0282844937643862	0.0847105181962671	0.0664136976075064	0.0433628886255609	0.00235930422754782	0.0552724465018367	0.150880668493741	0.104703627388092	0.138056757585406	0.0751245394315846	0.0395417994274224	0.113329423053589	0.0557229995151374	0.0761636519172532	0.145463449518723	0.0763882334155006	0.0727326657575069	0.0547956076736174	0.055385149473896	0.0444609169183059	0.070469609164366	0.0416620731837339	0.0813807739544034	0.0483908782179658	0.0503362523718741	0.0300940324239639	0.0315876565077072
0.059797272239981	0.092395225562885	0.0643642249999058	0.0304344140875892	0.0671199492512465	0.0419594516159018	0.0483452517579152	0.0379241019268828	0.0262263125308401	0.049991652419661	0.0236462812365856	0.0225094778747159	0.0409197740162816	0.0192669973423209	0.0475363401206119	0.0977791475302715	0.0625274744051301	0.0689563496577436	0.0594355518414829	0.0561335446720168	0.0332795339531503	0.0977435390656764	0.0433995746304615	0.0462472272279161	0.039876707726772	0.0556508272235463	0.100234463739706	0.0557210966336602	0.0353685767609626	0.0363923962496509	0.0654480852800149	0.0253855425877211	0.019170591919932	0.0880335739638747	0.00550902714064689	0.0678641458899586	0.0446696149060757	0.0488991453187837	0.0476815566647577	0.0714590976609837	0.0906219957872243	0.0697741175332974	0.0547108883829992	0.0502642659521424	0.0152483609962405	0.0554254065755057	0.0660334585346951	0.0787024966844896	0.0346015249562788	0.0544299926474458
0.0579113793723358	0.102719583486008	0.0761008277775137	0.00443226771575477	0.0145486121143049	0.0921918899232687	0.08407697668805	0.0247240022638149	0.0527272667361442	0.0899190286099934	0.0426721189522257	0.0621502191015808	0.0626784151262817	0.0920568390946604	0.0253036527571339	0.0387240814253069	0.0104122917986215	0.10107299562134	0.0473005631258022	0.0374019737489505	0.0476102879470824	0.051145554814217	0.0370671511294907	0.102183792466293	0.0386101836140635	0.0505622220938924	0.0294761823589487	0.0307722875938498	0.0470573524094886	0.00279383711073828	0.0367476124507507	0.0292237647283862	0.0838755015874087	0.0833328944201652	0.0757868689810266	0.117035581121324	0.0453433051554075	0.0222614637755642	0.0581209024658229	0.114374710186604	0.0398329523737834	0.0106544990650036	0.0346628293618683	0.0282727970760486	0.0924616282984624	0.0432617431370873	0.0794831194025279	0.064684850226223	0.0665915989729936	0.0556425114958734
0.0331824629182253	0.0941417367754218	0.0323055736482809	0.0295159504666155	0.0392304162482697	0.0164388729667	0.0143824418632512	0.0862267806737704	0.0158604217192009	0.0778788740053013	0.043086967780151	0.0539941282243032	0.0644839543157728	0.0555608029684597	0.0649867134805646	0.0621530990025374	0.023132620114308	0.0537757473839632	0.0613587337531032	0.0258956349118843	0.089315169721526	0.0579696292715901	0.0905469099812959	0.0529237008369143	0.0197966911421934	0.0600489949751253	0.0692190804938385	0.0614618514786148	0.101030625551345	0.061300419751425	0.102769987785637	0.0162604217747819	0.0476365280885163	0.0418412592075203	0.0437836531528834	0.0426290063634247	0.0453203024431932	0.0920361190004734	0.0418567529900362	0.0172112877712484	0.0437288198279046	0.0888304276136978	0.0568012342113664	0.0193585672916521	0.0249034472082169	0.0530633215683545	0.0469101668104996	0.0712809151753546	0.0387887933208458	0.0113932407401942
0.0805305817851237	0.0542401648096408	0.149352212482094	0.117023232115038	0.0331629291505515	0.0571301420974316	0.0262559512493961	0.0298962050906415	0.0462380083640645	0.0957876672084799	0.063585046196112	0.0189411472924223	0.0390297435269155	0.0211857212297424	0.057912951965297	0.0198756654619212	0.0604856911192325	0.0459242904311967	0.0916057557729306	0.119365574638133	0.0435686294984453	0.0158289101221665	0.034121433861321	0.0780028089597772	0.109678507753406	0.0624176273351557	0.035964868825319	0.0512168509968038	0.139555110807447	0.0405720610254409	0.0645182972793959	0.0491933909389381	0.0489407640444201	0.0232495358226246	0.0467743552552721	0.131554661853727	0.0365569262039384	0.0594935234893118	0.0551811619861027	0.0633451632163153	0.0616745021375447	0.0798870902225366	0.0397828542549991	0.0611344739350638	0.0177075610351969	0.0501465355612012	0.0700389677723973	0.0754620559890896	0.0623500508516954	0.0731800127909999
0.105519236591576	0.0917111028297387	0.0879608917376382	0.0990427372175039	0.110324064969536	0.116222009880046	0.0792600866222243	0.115041902497134	0.0589074814306069	0.0857274746227754	0.0754956616051293	0.104896218317895	0.0849844685660862	0.10544188992355	0.0815302993583175	0.0813100448907526	0.105469295140358	0.104906568792717	0.10489989330164	0.0649204147310328	0.0223958851386678	0.0820217598248983	0.0488055950231815	0.0452272165715789	0.133225077935356	0.0135338810547686	0.0919515972538292	0.0360734279652212	0.0792995871817887	0.0325534220351486	0.141187814720946	0.0211848512154799	0.0774572408756425	0.0545151994411192	0.083178370849314	0.0250944724075133	0.0946775050564188	0.0351559230464797	0.0829803027221714	0.0598318747743483	0.157420776146252	0.0801503870887546	0.0844583684088723	0.0519592085336151	0.0657670564859231	0.0828055386258041	0.0463827137187476	0.0761664767618386	0.0396342140088586	0.0941670224647684
0.103111065410417	0.117722254930809	0.156174242524419	0.156337787244783	0.11015935929368	0.0828694184856707	0.0801986678200611	0.0660978380829101	0.07604145979097	0.141314806583033	0.0830240116016999	0.0717269009066264	0.0877957802729156	0.0572646771491467	0.0792649594593229	0.0975108786703566	0.0896384691833992	0.0849545775591363	0.175096099707547	0.0761570895029386	0.107141560133821	0.102635948489837	0.142750926215572	0.0844548169920601	0.0450987463529586	0.0421470729190439	0.1053435299163	0.0669386255040519	0.144772511914531	0.0575649731087065	0.0702262472742849	0.165567287529039	0.0837922104514191	0.100950790238067	0.191563442709152	0.0521250004536247	0.124961618116732	0.030099921172322	0.135961493787569	0.0797680489502088	0.0276111463318683	0.112514815547646	0.124601622550752	0.121244677023193	0.0843509678770327	0.180959159655578	0.155125636208929	0.10832123293367	0.0167336840876652	0.11714688202186
0.12324834137326	0.0870979481610222	0.0913336350668044	0.0623399277350696	0.0991736568198556	0.0966750154413916	0.0745128802849776	0.0918741608190682	0.0576571049094715	0.18398438317928	0.0553674882757544	0.140074529850683	0.0739856898662714	0.0997229951882739	0.109965636981241	0.0305094505002148	0.0622069304714318	0.0170484829763802	0.0724076008747984	0.0900399105593958	0.061454501630202	0.14630388465847	0.127958144092756	0.0523081931994759	0.0629946177239818	0.0803821462755169	0.0459121360351803	0.101769256529949	0.035011127475187	0.0865937187791615	0.0671747708301157	0.0688817147048039	0.113811390271906	0.0502246140327161	0.0528759845139625	0.0707239592144801	0.0959306207919458	0.0529786444311592	0.00846722555229278	0.0320420221785096	0.0393122171482505	0.0247841279117359	0.082100277681193	0.0234160431068274	0.11626846503145	0.0546282735111005	0.0685678429399241	0.127883381416023	0.111914721128925	0.0376846702271428
0.128409764562965	0.104700855728628	0.0977166851497737	0.0727884765471053	0.0462501277964872	0.103263407943163	0.014373251479939	0.0616117819233708	0.110725900280965	0.0633654303784461	0.0366497640405078	0.0890845268707922	0.0138976665650191	0.0876879009299464	0.0704878794101655	0.113514732606874	0.0972258469645762	0.0154634459773953	0.0329649505295094	0.0476896517975011	0.12654320519712	0.0439895103050802	0.0957312190754495	0.0722092564498908	0.0440199245277795	0.073894851531717	0.108520221407269	0.0863893029426271	0.027698335561555	0.0267711843682214	0.0732930298799991	0.0566803235239047	0.00269692375895668	0.0371866837027719	0.0433693128994235	0.0835514490215562	0.0565780559306351	0.0936608116580147	0.0936899231573097	0.0348169643983613	0.0646161713725585	0.0157816982672968	0.10966260136328	0.0147831184730749	0.107307805705009	0.04535998866518	0.113656593314243	0.0478265766997932	0.0504737038628413	0.113438743259232
0.0897036134848831	0.0481756691279457	0.034432851594529	0.0635537914730377	0.0502266650914213	0.058080359345617	0.096179893562857	0.0735871862284332	0.0738315918357352	0.0636422408973199	0.0413320100369532	0.061364237921097	0.0615360956342229	0.0989175189813478	0.0921794866411665	0.0199981285576276	0.0536219544970192	0.0625213166411905	0.0838827886458396	0.0207857786666404	0.0681405690762889	0.0674884703139433	0.0572634461009968	0.0852532306996404	0.0965061985469649	0.0308323400333157	0.024565367527121	0.0796151208724825	0.0731627137641114	0.0351313405049138	0.0634753477604479	0.091947622815125	0.0430237587613844	0.100737707427126	0.0944378194139302	0.0751260104504086	0.0629117672430405	0.053131854539789	0.0535811247963581	0.0673425275449222	0.101984813643797	0.0987260259899182	0.0285664739122665	0.0339714129204674	0.069662401877065	0.0184182826526824	0.0765542878496835	0.0596687573881097	0.0734315378485028	0.0756756364469266
0.0895041570482016	0.0981713078128457	0.0501508736305171	0.0774033140501581	0.0388078876815413	0.0277486123357998	0.0256690781787134	0.0265982307993391	0.0610202981355565	0.0361010091014904	0.0643987379317988	0.065660404602449	0.0551394724859494	0.0769656584729839	0.0685633390707221	0.0286971586969947	0.0366239159713431	0.0386761697582232	0.0580152122634917	0.0710701844342197	0.0132334924593293	0.0447047040568495	0.0268580988761833	0.0196124567858447	0.0230610468225881	0.066228510546677	0.0439376589822649	0.034403299771878	0.142974887076401	0.0656714375787861	0.011469463822917	0.117376655671538	0.0423297585347767	0.0416369769885435	0.0964357731876947	0.0366886675534553	0.0465895958528331	0.0499903663866742	0.00509389394713206	0.0183352278228248	0.0580673942856884	0.0516190111207973	0.0483569003484098	0.0288611285881825	0.0677789435223536	0.0017555170174376	0.0154989543811357	0.0408955105519127	0.0201254161804148	0.0328653549104863
0.0872406193235198	0.0392819791372133	0.0704909923737587	0.0916956505592784	0.0655998719368034	0.0658425293207551	0.0869868688711354	0.00680268474796628	0.0377483219548472	0.0789700826013801	0.0945279448577837	0.110649303302127	0.0149879967189676	0.118405165823171	0.0672830305728153	0.0931646989591068	0.0765859966576299	0.0592414722922194	0.0730660473677765	0.0181515062749978	0.0186097295860766	0.100949236411714	0.0738255353090196	0.0724300759087066	0.100704107326195	0.0851172194411037	0.0601433795463241	0.0419104454393437	0.0884796142077055	0.0855018639837127	0.0144091743049023	0.0922709264941065	0.102243949974199	0.0517143623471594	0.0435215275056379	0.0575820151227781	0.0425858719753359	0.067834718232888	0.0728304566431654	0.0576890621489377	0.105837076934224	0.0410104317675698	0.029306837983049	0.0767384871976049	0.0706874690335562	0.0334354188066158	0.0977424200102136	0.028797370805011	0.102854837109574	0.110350801001644
0.0888980316200449	0.118715991668554	0.123989136276545	0.070032568992089	0.103814070120078	0.181138464001471	0.053599344946028	0.0994876594167015	0.147144370816632	0.0982065317705503	0.149335077156442	0.130390997841348	0.099023075363477	0.109217691333222	0.142635895620606	0.108707631309433	0.0951463412830747	0.11353832241165	0.0814158936459712	0.158041553819683	0.108292133821362	0.0912497088399591	0.117139282867276	0.129099541676709	0.0793159596342571	0.0805014588734621	0.188180670602739	0.127609220787381	0.0323328405649446	0.105014499280848	0.0665198973810393	0.0970281087330975	0.0490243386208779	0.0911675214127981	0.103821503523011	0.0555532376911238	0.0434601497048469	0.0918311593535869	0.157491826800734	0.0552622571407909	0.0482103979147341	0.110736758090038	0.0419314214366506	0.0386051925207172	0.046954192960609	0.0531248319678933	0.0577940177552703	0.0837532880982001	0.125432250664033	0.201820818326722
0.0580901383942542	0.08372944998414	0.0331192369799185	0.108062619382505	0.0833445011915651	0.106744530722529	0.10802083967615	0.0791862769849431	0.0857358044513207	0.0636338383445695	0.130823560017853	0.0757396749059105	0.182111634321656	0.049089791585568	0.049545870181115	0.147973412013754	0.104709191728996	0.100122916507474	0.0344418375370798	0.0267041826654197	0.0899489541073213	0.0876736521064636	0.106818031788931	0.0519579803396552	0.0620718936920874	0.10336399750143	0.0724311766404905	0.0620524242729919	0.0782924691161251	0.0738655783942751	0.110046348202984	0.0926605661954129	0.0894212095882476	0.0518285364773741	0.103428911275813	0.0532445373862747	0.0873461831247027	0.0760342514180129	0.0933186318226093	0.110814422895284	0.126079985944837	0.0882961385051946	0.0860116926227099	0.079277862912173	0.1112709347429	0.129262405387618	0.135047763569609	0.0232149100000926	0.198219076520753	0.103205911501004
0.132675864466484	0.0398514353686489	0.0313292793006956	0.103538393797654	0.0337069726072378	0.0737295948716416	0.0759988354229155	0.0873156423257196	0.0187228143192059	0.136666848144934	0.0681415070522644	0.0586299601801579	0.0949326793118287	0.0300578033490866	0.059434728490391	0.109722486904629	0.0805860740857209	0.0486801161298861	0.0596913413825196	0.073983218599377	0.0564963098017574	0.0482575085690194	0.0946329889175355	0.0562539025544184	0.061469839572448	0.0550475636722171	0.0600017219051062	0.0422611817319346	0.091164874179996	0.0833177899172302	0.0191839413871081	0.0356021585439465	0.0812493343214484	0.122744405791779	0.0276842187929405	0.0339064006061702	0.0402736701889052	0.0167607846786278	0.0561598120987713	0.0583666126207792	0.0436226871575789	0.0794195296201307	0.10654419212273	0.0634121443225515	0.0544173051698024	0.0703823210337497	0.0648342621691996	0.162969464254044	0.00532433951916451	0.0591659569571979
0.0259543699749695	0.0451470916277372	0.104290047961457	0.0472950551084783	0.103878756566887	0.0778598584442844	0.0459065322744313	0.0627861128804515	0.0310261425986941	0.0994796985896229	0.0410874751614759	0.0974687401805984	0.083293079429907	0.107360095423088	0.0654765176455425	0.0397197353444267	0.0493472284403299	0.117092502358197	0.062617878407498	0.0804846615863451	0.0147057224133498	0.118219640473723	0.115027599527579	0.10944154229497	0.0979951866853072	0.093150009730489	0.0799682871675966	0.0226133482799715	0.0582743971780558	0.0823523180749182	0.128980376438817	0.0753345288030993	0.186187973266519	0.113346435195214	0.0849416289162299	0.12167215716116	0.0897277479930311	0.0335921073348575	0.052944824963406	0.0911315707533723	0.0371310956923965	0.0793586015008455	0.0728971952782681	0.0654226268511438	0.0697585445733524	0.120457049104909	0.0624046149631331	0.0592992674155491	0.0843440992517153	0.0814474451208446
0.0430094632269951	0.0598071533218427	0.0190407235154991	0.0274003132617412	0.00498700260688612	0.0652783802262594	0.00787099781942823	0.0164278943753551	0.015934712516547	0.0892913025244951	0.0147499299611274	0.0534395229230576	0.0337211444575907	0.0663611136534891	0.066078667532423	0.0351886746482743	0.0438893147140907	0.0341137785701701	0.052636717351082	0.00786132417534565	0.0460045285093164	0.119360356800901	0.0471768269841752	0.0246051010285042	0.0457934510862896	0.0408421756329499	0.0368076151793213	0.0267959028107788	0.0592755319880455	0.0659821411586506	0.011931933081331	0.0507630318735239	0.0480795070853155	0.0420657457048808	0.0396839087598412	0.0708243568298126	0.0353726425556729	0.0604322470411692	0.0803519923310337	0.0681076274777679	0.0522199115431059	0.0784049379977594	0.0210362646657521	0.0697188593284416	0.0715789428885339	0.0455495714379781	0.00446479468577728	0.0287621369097378	0.109232408020126	0.0217213784574149
0.0183848759567837	0.0188837422997938	0.102562619290512	0.118915694343953	0.0383446363328541	0.0141457745638061	0.0870704202378334	0.0540971576222457	0.121436535481049	0.12968020778533	0.0932832039121669	0.0915526355245321	0.143168319907605	0.168096699179247	0.0810906170347384	0.0754649947318212	0.0362730385235439	0.165032140083564	0.0778914781370697	0.128922176197364	0.0642876924646584	0.107170446043943	0.112952111378694	0.070711920845349	0.147997832871682	0.119054497736593	0.121022756464956	0.0862362524516088	0.0680379496052843	0.0286429432652265	0.104938965133763	0.0833947115602572	0.0996256728645915	0.0724682291208679	0.0667487236533688	0.0883255084821214	0.0907844902727096	0.0997474884756714	0.0897465586136304	0.131754393288163	0.135579726106943	0.0813261052682142	0.041095767036757	0.0835627116163621	0.146836150293448	0.0527825424484621	0.0493698636396942	0.0429972033899846	0.0437032144992322	0.0719031294758837
0.0831861612688895	0.13114509051793	0.0865119290129045	0.0955888306813139	0.0938322509550511	0.0458179506866839	0.0181986190765375	0.0630000443994836	0.0968677829488112	0.0276979293194941	0.0570846370520659	0.0808429134370014	0.136599054151504	0.0799801156163268	0.0921550321350522	0.0472342426565559	0.0227023723955471	0.0486595988076536	0.0780185106821509	0.0493863184921948	0.124593011701089	0.0632556554690427	0.07464071410868	0.0824102709250166	0.0378319890800788	0.0734272622853011	0.0757341884681654	0.0331878370906406	0.120337632663412	0.0574850162780407	0.0719861517042174	0.11148752940225	0.0629341887514926	0.0269802284089664	0.104594453859318	0.0706609892097648	0.0571913536082763	0.0377237596837325	0.0854217788337752	0.0748985610638114	0.0666780766071848	0.100519775490876	0.0439196087814663	0.102257263189214	0.0959596583133944	0.0157240012246106	0.0552452634340728	0.00860134009200456	0.0392620338656634	0.0344881063448097
0.100709208736505	0.0663942578022294	0.0765386568569752	0.0496019542355994	0.082106822445415	0.0617276898576255	0.0548892165323016	0.108841378498481	0.0534648421422312	0.0550624643524289	0.0731884132093223	0.0332558536334553	0.138153424687404	0.0773099028682885	0.0629669624565208	0.0838447819339457	0.0448984317919958	0.110086793511522	0.0654785006994158	0.0211948076424817	0.0261719741952437	0.00899912325547739	0.0938902957708863	0.0884782339459921	0.101478923361625	0.0687155508807795	0.129305497010146	0.0492126348812579	0.0873200568869043	0.0743873431299472	0.0985744589995182	0.0379224660573281	0.0056168682962627	0.102995812246895	0.0231030248790002	0.118424940239181	0.05646496726909	0.0980759310024539	0.116675204516125	0.0519591411762165	0.0586139126093328	0.0263845554839803	0.0329985752765252	0.08340780142457	0.0522843995445687	0.118009172449225	0.0800526401463749	0.0692147203360109	0.0769037543886396	0.0778517573295819
0.0925965558027408	0.15278703261767	0.12919381577908	0.0516941208958794	0.0602995875130809	0.149201698721457	0.114715662468431	0.0488598833875428	0.130216142201668	0.107582728879113	0.0365163248603388	0.0423205863442651	0.0819790097039145	0.140981086547713	0.0734449643905164	0.0874872292969008	0.0474212096932775	0.0525480512455262	0.0889986816557667	0.0419662842130585	0.109954815007131	0.0363956984147944	0.092084675651013	0.10901310807409	0.103870160258673	0.0780429222716961	0.010571628155836	0.0960998747714756	0.103558300584753	0.0977439072170128	0.158898221575148	0.12249172563802	0.188545730913756	0.0494849046493163	0.00474296894747594	0.0680864481155612	0.150074740970077	0.036740641286494	0.127004398632093	0.100765764359358	0.100478016925541	0.0869965275273496	0.0267216171187992	0.0389103149819068	0.0845999972400715	0.0830179374310305	0.0875121481311309	0.0614472196373981	0.0695677348783716	0.0883726300617787
0.0637107758836353	0.112053807993207	0.0801176294275941	0.129335293165941	0.0616290763885238	0.0534651090289359	0.0577095468103996	0.114488126817219	0.0523347115217463	0.047359058880683	0.0557167293411817	0.0715296453068181	0.124489052377759	0.0664572601208942	0.0781086400651407	0.103648595279543	0.0999408794310541	0.0741439961864911	0.130261722318047	0.112922619239444	0.117558291323751	0.0709437237370558	0.0746769145098705	0.0879397734311682	0.0366672448836138	0.0737052027417387	0.130322500846651	0.0255690942569285	0.0841299085099972	0.0843100629542512	0.088034610360665	0.124639076143666	0.164812760380629	0.0926666025407644	0.117371264110627	0.0446951001798687	0.0508992814537202	0.0785321592582402	0.0669961419395968	0.0638602486065471	0.111635912526723	0.090651148326479	0.113452616012124	0.154507859822954	0.126243597584281	0.0690013356599689	0.0418611810952164	0.1174548313957	0.0218624340477359	0.116770576019261
0.0768625864816492	0.141630131923736	0.084431058320014	0.178757411387993	0.0910313924136158	0.0491945195050638	0.0661560131599033	0.153381713765189	0.05969526780512	0.0783067930708218	0.141288438608659	0.0829798033882703	0.148481167460867	0.0655713140532047	0.156369107547431	0.0860251891587714	0.1756031124633	0.0922437028326709	0.116274105410187	0.111136810837186	0.131786779517621	0.126982758130113	0.14207726162689	0.110804949848687	0.0683845343089218	0.113373665726101	0.19548988393805	0.117010274842693	0.10576980156773	0.120412162660772	0.0893693882955842	0.126230554285214	0.117686269856024	0.158448670521202	0.162051291445702	0.104366203466082	0.0776405859680522	0.117314553620659	0.0949082816926963	0.235391887789044	0.0533197009173992	0.0951223615112346	0.153292695121671	0.0765114781023063	0.102314711405488	0.0355005038635488	0.074622794808354	0.0751659077580395	0.124956538397011	0.0152662418652896
0.0721473703152935	0.0457403688385763	0.0442016385642879	0.0711729748280069	0.105431841791224	0.125864784137054	0.055716672386015	0.086325023464287	0.0767567468053584	0.0644684186778992	0.112010272041898	0.0616450163424836	0.0822758409410989	0.060924230833623	0.104785906973946	0.0670078200726012	0.103977903622362	0.143505846078563	0.0591411114442957	0.0810547928360026	0.0516397375895976	0.0366720170702546	0.024352986329935	0.0861447417646382	0.0573859619869572	0.0729805706545304	0.0451596031267825	0.0417698970343296	0.0357065981825093	0.102377763000011	0.11899752951462	0.0665510046998856	0.102887317076532	0.101464739037183	0.10533675280137	0.0797853082807294	0.06160870271163	0.0316452027868649	0.0777165881609377	0.0845960625011785	0.0843178880279464	0.06769003917793	0.0837577948905099	0.114508800164529	0.0446902882971334	0.0890514368866045	0.0123321454375364	0.0404754321975442	0.124215107839727	0.049031868755642
0.0552253620488221	0.0709792061107807	0.101988086791579	0.0642115260981941	0.0814837727152996	0.0504691024847688	0.0850161714535611	0.0475979692295732	0.0196747284193255	0.0415135525497475	0.0931096451218841	0.165130754756152	0.12061176358336	0.0744048020197394	0.08336229399876	0.028937565741591	0.0667021044870295	0.0918610054452378	0.093940578315482	0.105748119026821	0.0895250315326998	0.085797824262174	0.0911687372954441	0.0641906088337803	0.0465567222731036	0.111792622471664	0.0410935294133687	0.103485996659693	0.0829564150711348	0.0361110877925465	0.028072144447979	0.0216159405951986	0.0994235736388318	0.0509892408838533	0.0710604372340629	0.092287967090591	0.0523322379929896	0.101337734075418	0.0711785002624451	0.0793313253691794	0.0952306937790338	0.100394795288202	0.0422276485153057	0.160529810795228	0.0890914455451854	0.0312117298856504	0.0127451683157031	0.0631298303658184	0.0699384562219772	0.108188609400149
0.0932603029792516	0.031075884154582	0.0395561628162098	0.174949777181516	0.125237005662782	0.151727051167677	0.0651650089115631	0.0414847545782122	0.104505651061185	0.0202439469585613	0.0367406498186682	0.0215882965479377	0.0229445539902871	0.089624061717551	0.0423209747368524	0.0677727221584097	0.0323636496353424	0.0860874041396069	0.0570884578055249	0.0669158047504661	0.061095144140202	0.0299665782033418	0.0719768502611799	0.0444521224130828	0.0380643359559115	0.122474087696994	0.103137089730429	0.0708564310150271	0.104923490203834	0.0919949403706291	0.0509602480143425	0.0658923363402187	0.0336660590929574	0.0354131185573496	0.0236768812649639	0.0596245882387669	0.0896429362416738	0.05414267851024	0.0582217199766591	0.02723160966165	0.086357675566407	0.0967679209110814	0.0729612062629265	0.082539309418416	0.103565906289378	0.0702867963770387	0.11060899805471	0.110498672652029	0.0673130672503712	0.084855406866743
0.0536746553380402	0.00781569016932798	0.060303122280558	0.100058450163464	0.0509241861993965	0.0364934347274424	0.0598581981145056	0.0798061907716062	0.041912688558594	0.0376889896466274	0.0675480877946971	0.0414042689584637	0.0302369840170957	0.0555980326703059	0.0494535262731526	0.0468255169861786	0.0880816783106096	0.0149395061148704	0.0365415817624142	0.119796408433617	0.065754585247941	0.0428624700938058	0.0731186278560874	0.024531278076919	0.0985050054467691	0.0627104292584213	0.0970356794740661	0.0856653919805484	0.069275425957187	0.0522058402115443	0.0194624171856555	0.0664296212371831	0.124191068491806	0.012695879224982	0.00596063254227628	0.117145426484507	0.0353619747147087	0.0546681826742878	0.056691276236825	0.0382030603913826	0.0836835608041251	0.0197770374985465	0.105618147886071	0.0316575481393301	0.0809787177474162	0.0562750220812938	0.0885778142569351	0.0214469598755214	0.0539147298257248	0.0851160369443515
0.079317610281249	0.105977829571331	0.0108271537983777	0.105577653259718	0.0151616810969757	0.00616990819198552	0.0747709750354434	0.0414017325945369	0.0669475428674326	0.090275666208511	0.0379883112372872	0.0378838640380778	0.191192818450325	0.0220159215426761	0.0965555241559534	0.0271173388307965	0.133582507338059	0.0678554338161949	0.0579530819103946	0.0261259211488839	0.128351029180175	0.0942203460905138	0.173832392473717	0.0843806399881155	0.101449177144227	0.0320609165457546	0.14045777139896	0.0351375629175772	0.0762101697966859	0.0487690876727154	0.0738639019955798	0.1157663195303	0.0467311752269862	0.0570870306183261	0.145485974632417	0.0410702269721912	0.107957837884717	0.0682514675603045	0.0184852217598228	0.112349490610082	0.0543355440349694	0.134115865173539	0.129524726312156	0.109357001473152	0.0819344377809197	0.0450995631794234	0.0777572238606189	0.00106504943136112	0.11965782746754	0.0412825060003532
0.00912787725579885	0.0451559255003128	0.0595583108353385	0.0234673173702558	0.0227430569736111	0.132504437888287	0.0379843465953512	0.0625419393913876	0.0457763151683567	0.0488752602919412	0.0316505465653581	0.0383848120021195	0.0720800832753265	0.0949904382258494	0.067000538913499	0.0405897858552469	0.103588924801757	0.0834207302556013	0.098567147182469	0.0573210974426781	0.0865091815703634	0.0534621554152842	0.105260513261561	0.0367300126685208	0.0684546568595103	0.0831409749565454	0.00873169915066621	0.0190690236455278	0.0424670991053851	0.0878100484965251	0.0371151709057513	0.0807009562676738	0.0161702303959158	0.070639023077985	0.103556989149118	0.0631907593485866	0.0823406437924723	0.0485361035797941	0.0224917711331301	0.00472363568353414	0.0662813382696819	0.0669317984662627	0.0769472477823223	0.0824536051522208	0.0228596148643376	0.079044947883458	0.0372370554495989	0.0713770529993639	0.0513391702362524	0.0294698064921557
0.0356753197523507	0.0157846891212973	0.0343574385754381	0.023513166054885	0.00994741848173133	0.0374396854726706	0.0306656360248177	0.0764049207054362	0.0627333306904113	0.0236259172789133	0.0828270726366766	0.0388456886686348	0.0440137854875615	0.04666845350133	0.0678730685135695	0.0670697416045604	0.0661621974764843	0.0424457671892522	0.127163839092964	0.0824864468336304	0.101082994219118	0.0375482623119446	0.0299754081201495	0.0328578290096485	0.0840338023392521	0.0773719326688076	0.110712425842096	0.0431710791198008	0.0587462339400144	0.0317943013208206	0.0328901199166558	0.0590165002700338	0.0434987019872835	0.0535385456954968	0.00931174022669243	0.0509014973600669	0.0316054461906963	0.107783942229035	0.0330527519523927	0.0888581192310676	0.0510920272011211	0.104694862649566	0.0313400635542751	0.0445910402272945	0.00705712669927046	0.0647262072877749	0.0164534801138635	0.0261753048942446	0.0195719231318437	0.0220201097249725
0.0593399216705592	0.0412905103691877	0.0621225005447141	0.154118955017639	0.0436385557430869	0.0818586700096166	0.0543671794303926	0.0832690132447869	0.0320898458201235	0.0621394455311536	0.0248897618097281	0.0541466660837184	0.0545482084975235	0.0812195927415005	0.0629751487917944	0.0743473046538459	0.12503386356464	0.100115984114062	0.067742608088266	0.102748422788269	0.0530178420539322	0.0188441641112361	0.0490190964737275	0.0214026737759511	0.0149056447822652	0.0491919634194255	0.0495413421323091	0.0547618616220714	0.00880312667606964	0.125758945743086	0.0681749114757242	0.116221952562445	0.0461849829199184	0.155773597824015	0.0860434105031912	0.0423330460566636	0.0307337470833626	0.046684681544381	0.0137676417263141	0.0466545988557066	0.0261650268223945	0.0232156065303557	0.0910476754031132	0.0948594908981697	0.0339462131991611	0.0585790225793927	0.0970303240859356	0.0783750671265288	0.0617784134181099	0.0606756759399218
0.0796939923827517	0.119350987150456	0.0992432095721199	0.127608386424794	0.122668764495443	0.0950422227503597	0.119316334729659	0.0905182024815744	0.0598804131936354	0.0729031583970304	0.13198190025195	0.100811760502756	0.123573139068175	0.012547357131994	0.0973783753299386	0.142311669392322	0.133507930320872	0.117491674804607	0.0293233944423974	0.131897817766442	0.0710471405522397	0.079599252992307	0.115144254775766	0.0691103298502113	0.0788164326814688	0.0465668598882427	0.0615964840371267	0.111881717879348	0.0849373686655838	0.164754842303487	0.0606183628639794	0.115183913463818	0.102021427260124	0.0991605112745235	0.0601905190192849	0.109648597440906	0.0161784554358968	0.161747206454012	0.0446652141496534	0.0916472898130158	0.177138626839779	0.146220821302363	0.100540688811941	0.119231331902775	0.150367517420627	0.0818230283581859	0.128617597689984	0.133153506328043	0.0521882107075315	0.182750131567066
0.0751769737074006	0.116901141172011	0.0665711079174697	0.0684277671005017	0.0290735191412701	0.0613230954629869	0.0677123610330322	0.053898141596145	0.0671908466122321	0.0882884143801734	0.0855590063018313	0.103302544344428	0.0519928349956309	0.0910064932842267	0.0899657637344145	0.101219741111521	0.0870200220106643	0.0925678133069357	0.0334373319874658	0.140153448236339	0.0501441632074434	0.0727624998825771	0.0596227823480631	0.0427639557822073	0.0678985311815619	0.0681006868527543	0.0708857917117704	0.0937150075153068	0.0681928701201885	0.104500718866705	0.0781634683391909	0.0655312856020176	0.0591722074905441	0.129870874801035	0.109880701218912	0.0546193086902627	0.00743093219734462	0.0609964327473443	0.0436059809270483	0.047727127962621	0.0464366728349527	0.0363851061665896	0.0909556544535946	0.0769936749005975	0.0548598564975092	0.0285969680768693	0.0930784028939399	0.0320209804672909	0.08671465726718	0.0752524300486709
0.0636288814547639	0.0894455322395881	0.101942713948159	0.0932846914136816	0.0884452959836418	0.126728910487308	0.0744105171532284	0.075199715739131	0.108161877957713	0.0823856138279281	0.113743807740842	0.0928069246881471	0.0611641836633581	0.0218430139357677	0.0632584925088877	0.0420203311216368	0.0966727436252236	0.0267956397369609	0.0228411186186688	0.0815809716131924	0.0720329462034436	0.0990669345034543	0.050497776447387	0.0309257560310528	0.0863404664700452	0.100074487147835	0.0281131704109373	0.0316947656678023	0.0988519586486471	0.109791834503755	0.041895466318356	0.117606434544197	0.0776255650326263	0.0507169828295069	0.0597653810617568	0.083386607393046	0.154034687189638	0.13608582251504	0.053541757935686	0.0279532265075304	0.0938650319203914	0.108234894284288	0.0855302837928212	0.0716167589869741	0.0524908477691464	0.0937102097766561	0.107784069882195	0.0606736247329801	0.0284031136585766	0.0753995750872125
0.0864977906763786	0.0548340074204923	0.0219985977536187	0.114083418097419	0.0732685066109178	0.153111331193547	0.040030406511763	0.0387995440900147	0.074140155340426	0.0235190646535486	0.0753865486434032	0.108128046216368	0.08387984269002	0.0596785538109026	0.0886701222982635	0.0848172024715719	0.0470934415172941	0.0437002740469668	0.0784292319304509	0.0790181884302526	0.0905895704019409	0.0467525900050992	0.0613047293555603	0.0523442956029069	0.0777571178962647	0.0384767714344226	0.0606379851898824	0.134477437690231	0.100362162321511	0.105996030920137	0.092569441233157	0.0720985105147235	0.0890994896976554	0.0351762669222748	0.0115856920217118	0.0692619259557262	0.0515739555149864	0.00446985698575301	0.0499718615931296	0.0651034798717588	0.0539274113019279	0.0855612230432104	0.0771816974020473	0.0248868223904319	0.0526364961928176	0.108898993924148	0.0597910536059844	0.0845117545261401	0.0622649174134938	0.0970212804394995
0.00398599997547027	0.0139527641807919	0.075091106602356	0.0401930954931379	0.0570047931498194	0.0747949133156507	0.0163203190809348	0.0266937711318398	0.0440681348715883	0.0289442766083677	0.0348988321468112	0.0390465876606804	0.0720042506849707	0.0515132248077579	0.0572887729758301	0.0857420641588643	0.0471317551919733	0.121724768270536	0.0358784963825019	0.0438020908560151	0.0181240368351505	0.0733320486653264	0.0582710320686574	0.00747427849287689	0.0280804928285676	0.03640895210989	0.0206387464278648	0.0576172039053832	0.0908656347155821	0.0331686306472396	0.019638600696651	0.0246613526006884	0.0592759231594903	0.0527954341792517	0.0280804652439093	0.0691042896591024	0.030037783998188	0.03409720712547	0.0554154905789933	0.050495117633907	0.0779824864896555	0.0236846756944	0.0459938704888999	0.0298073436949655	0.0590382378596448	0.0369074859974288	0.0634416761862705	0.0228762518741882	0.0457091705022832	0.0872942868400103
0.0688235473666786	0.084874362377437	0.00777873838319101	0.062238235752538	0.0743358304938318	0.0432340194234737	0.142092508896264	0.051773488975947	0.0756949842438852	0.0550536048526295	0.188786351469803	0.166007825467002	0.0625304440493149	0.0859364796750344	0.0353221815591151	0.084104388406337	0.111314671087838	0.0558001342730015	0.0671420943560781	0.113084286540359	0.0513822812505683	0.117535396867921	0.058926054191405	0.047899894910082	0.117824595796173	0.0562509690307972	0.0628482342070582	0.12801429824312	0.0476730069901544	0.102157149313565	0.0686545876309588	0.116795619892482	0.1097521840026	0.0809355773141435	0.046706482771959	0.105729966493914	0.0612320623483678	0.0826662606146988	0.0262768683758011	0.0476581720187435	0.0820497439593933	0.0729642664314999	0.040526901094404	0.1627305825583	0.0343892805278302	0.0506590969693983	0.0919343291106891	0.0320313854222886	0.120326987301596	0.104509580696097
0.0159249389872444	0.048609252803418	0.074930793376024	0.083309019778539	0.0216242062311909	0.112532987163268	0.0769593234440532	0.0486424680517984	0.0977999647234343	0.0946391141645028	0.0933832206725582	0.0525543152407336	0.0627710201875037	0.0228681946253853	0.0346030199930622	0.060804219721609	0.068986528557767	0.0275629704599232	0.0494769619729314	0.0525831218618611	0.0449202258033294	0.0373910136886823	0.0180565445899382	0.0871346693106969	0.0488737633189919	0.0221336515578253	0.0497114650898118	0.078831464490355	0.0726162418225248	0.0754501814613835	0.0273113190854474	0.0579416528941728	0.03546375801438	0.07007506061155	0.0802994875395105	0.0791002815910859	0.044104052901603	0.0287250704700264	0.087530331996432	0.169475574431391	0.0583985708286102	0.0447125848589075	0.0593635353637919	0.0489581774718326	0.0711825040244048	0.0894979716763291	0.0574015451487544	0.0432889582722662	0.0979244234895611	0.0891614010541899
0.0556990443200156	0.0433518894442127	0.0123764872320744	0.0550938070768176	0.101964099237971	0.0455011779310316	0.0740950072192	0.123447393919031	0.106309264038338	0.164112596507703	0.0495116378089132	0.0796342363187147	0.0568250467047454	0.0576223476976494	0.0682275361995756	0.0670920570795418	0.113651028270099	0.0880190709153857	0.0860542749674396	0.111705883753323	0.0597726870141246	0.0544211258928929	0.0824058246409039	0.0755105601404208	0.0819745959862499	0.0509065935780779	0.0924669280667375	0.08369797657333	0.0810924847742391	0.0892053220429914	0.114025081233743	0.111151353874047	0.133854932823684	0.0168105674724063	0.105594846236739	0.0288700881919418	0.0865848765271886	0.0353449802141082	0.1075507836143	0.125452655750998	0.0782027208976727	0.0982686455886968	0.112274965314832	0.0659243697896805	0.136334943636444	0.0912079132486458	0.0371410768300611	0.10166908878869	0.0732759095682456	0.123314823172046
0.0715835855952424	0.0344332927635014	0.074996784358097	0.0984433176425185	0.0909531350521498	0.0554618081497358	0.0271916916987892	0.0222497191299351	0.050569354327459	0.042062942398993	0.0735986376034808	0.0542800553696853	0.0231163303110868	0.0494709195297601	0.0120140399207136	0.0896292406272975	0.0858551290703805	0.0385460622334435	0.101868480519099	0.0729857367136491	0.0424044244946503	0.0861704878657061	0.101575714580984	0.0241355708928645	0.0212527703915771	0.0242383985484012	0.0433783197538708	0.0202081914706908	0.0523321952048511	0.0658028373193109	0.0434526116060819	0.0436350565566048	0.0385664459491006	0.0377984962629494	0.0728654100684248	0.0427349220161662	0.00893087169584616	0.0224374994551399	0.108147457642702	0.0349094884286909	0.0418461272631737	0.0494685919133504	0.0413097517759633	0.0818752979098299	0.109009046807836	0.0388170428218392	0.00563250009054825	0.0608723124918415	0.0174846966023263	0.0922791702597471
0.0590728405180189	0.0559758797810986	0.0686031131320854	0.065201519003287	0.0960083785925583	0.0872042253568283	0.0200597394397077	0.0797852256342785	0.120062139974038	0.0540059000098323	0.0840193442388745	0.120072941697337	0.087410289116759	0.0590524779350748	0.0817460751851959	0.0705460453256063	0.135511437657728	0.0242113531316302	0.0959745271131262	0.0794060828507149	0.0465932186124749	0.00884748421469923	0.0989125630410374	0.0831942413374514	0.0337345862507694	0.0643563234579385	0.0305093266584318	0.162273469181887	0.0989619015895638	0.132233939654092	0.0320317821464698	0.0680111855015636	0.109292779909772	0.0729689352855892	0.0933932039444423	0.070490207490809	0.0147073983096657	0.106517084550318	0.126367757949504	0.166093901448699	0.108856314063424	0.0629107877476582	0.128160396298566	0.0694858014479393	0.12296942268189	0.0531578695962376	0.0482782642952292	0.100688764120464	0.0917202511604989	0.153522553860635
0.0403518534370108	0.0993089231457098	0.0516920333166495	0.0479964995981217	0.0496578876586641	0.0368306713654574	0.032884605934968	0.0326839143151872	0.0234408155383547	0.0848311830857174	0.0204923300500134	0.052808928601086	0.0438347310897158	0.0411776183565842	0.0863734125417405	0.0460751738755287	0.0995682964567502	0.0586401882600065	0.0879974217215783	0.0573390314238408	0.0497905137063447	0.0414986732948958	0.0356438545903624	0.0605003433775065	0.0915045771608503	0.0278587136634064	0.049014099742467	0.0212667464169002	0.0910312210207136	0.0381881442528175	0.0539256718301923	0.0366713036931304	0.0263121103041964	0.0543749485637872	0.0552271376571926	0.0461355822184576	0.077860021063332	0.0300807743764369	0.093753691472923	0.0613074590487014	0.0639418520206046	0.0147390889904451	0.106110955821107	0.0391749718677865	0.0678796176406062	0.022604551271499	0.0995501914510836	0.0490194980520424	0.0982980752900819	0.0537793589806768
0.049414718449031	0.0440420746101452	0.030461987673374	0.0226579821674722	0.0391257237667929	0.0920211418413557	0.0661303379292031	0.0888893994888232	0.0489567384179898	0.014971126351933	0.13938088027046	0.0758352692979494	0.0546408369288484	0.0772951267212759	0.0354057004112417	0.0286345384482743	0.0115323914569815	0.0344761992933574	0.062000581832752	0.0296086510386272	0.0850055644806133	0.0685875459480859	0.0334238478123046	0.0491130674975459	0.0296981523581013	0.0543977093285416	0.0539878355870654	0.0546814966829493	0.0401023898252162	0.00946604188869182	0.112948303898504	0.0836795472420651	0.0524526920892837	0.0323969731865	0.0449722487337347	0.0345991447351708	0.0426163385757446	0.0820920106652403	0.103275765223183	0.0448710071458932	0.00322741888942282	0.0714455104533973	0.0525354268688872	0.0370016673992862	0.0421719981483128	0.0166703120830303	0.00528019561311975	0.0384952718138215	0.0369343013586507	0.0462295964117902
0.0521757307985092	0.156995405503378	0.14570656384845	0.0414252138421035	0.0609736841574831	0.156068363538824	0.140342677613385	0.138897870554519	0.102109447779007	0.0409159673527341	0.0344895390115974	0.0966952796974439	0.0776204658193939	0.0468550337935399	0.0831388842809621	0.0810736665269069	0.124108208086363	0.209772691654196	0.0785892224407355	0.134224015635862	0.129802753415964	0.0828226594516959	0.0912199526614836	0.14698026731787	0.151147798972762	0.138681975455789	0.196820255626329	0.100194202317045	0.0812679448451713	0.118821273267637	0.173940636368032	0.0848441199454973	0.102977059893085	0.0814743348779633	0.0723115061317195	0.161759520656206	0.126066098120172	0.171287388882111	0.106614018520101	0.120409169887565	0.120426919560096	0.176037392363415	0.0801628521607384	0.0841812880095155	0.0129660797286503	0.120023257920383	0.105519377169779	0.0968126477046403	0.081514480247264	0.119230023478653
0.0538710439307148	0.0684418778273595	0.0452517317370076	0.0441125754452956	0.103544676283235	0.0923986359558998	0.0317956741765405	0.0985342413739508	0.0313789538034939	0.0615345689000947	0.0223014528285114	0.0133411292946725	0.0621534578532615	0.111383832409291	0.0495073504039273	0.0269952531873666	0.0501443498437716	0.0305662821060764	0.0626309491891477	0.025540881502041	0.09527054031639	0.0913192583565247	0.0380562293657399	0.0186189550719188	0.0778232405391609	0.0752106888755215	0.102990188282381	0.0878127251793385	0.0807835966861751	0.0901444277548979	0.0445188713337686	0.0573484960697776	0.042933066550182	0.0111075349729605	0.0240133664396918	0.0627957439877935	0.0438669276392181	0.0458491543877638	0.0424579364041365	0.0561280982453534	0.0712771602327008	0.0672431189940004	0.0219578693814097	0.042868124948017	0.0633838150335186	0.0340004804713342	0.095516112840348	0.0490816612698847	0.0822844108802172	0.0487335417988899
0.0927805514883373	0.0435752465047222	0.0366778492122016	0.0286248367667356	0.0692261427255123	0.059714250779942	0.0603258913946781	0.061167244942639	0.0916298200084265	0.0968942369103684	0.0117985694753695	0.0628710242721335	0.12549165748464	0.0273076504875136	0.0418201171695824	0.0486674742172891	0.0230806502755403	0.00733144024012913	0.0410688447577053	0.0129353555227524	0.0645586101103129	0.0889033145214575	0.069403963504055	0.133996189295053	0.00320283147606238	0.088715331811923	0.085938813341019	0.0632634999747097	0.0760885392439104	0.0509741909872094	0.0153710381137351	0.0138815809695258	0.0507945718050305	0.0299204154415342	0.0578793908949852	0.0106754869780036	0.0626752368240998	0.104745414044809	0.0867886342296308	0.126450993932459	0.0892760570297244	0.049564214978345	0.0344798469466865	0.0826086236951627	0.0658398288542505	0.0198799910610946	0.0546893689612689	0.0611911246374201	0.0967649928671728	0.0387037466654612
0.0757404916086211	0.0480697154948945	0.0271737337356327	0.0183619860127031	0.0312246958871407	0.0702954546491998	0.012916733295888	0.0204891842384053	0.0296816949299935	0.0232277146570579	0.0628951591718674	0.0126771989055394	0.0177295328771223	0.0236338353492653	0.0287304246924799	0.0208570971010733	0.0162501839205499	0.0136566372180594	0.0712144373827	0.0455842670148463	0.0212466036440463	0.0162688129660561	0.0829536834058073	0.0282333139274386	0.0500738244648317	0.0433652829932021	0.0798270290226493	0.0474386049342822	0.0166771873596527	0.0416282612881261	0.067839093423846	0.0660970583263862	0.0762027884233497	0.00954596936144722	0.0364342297791349	0.0226082002363059	0.0411313694377904	0.01840741090356	0.0599089499123228	0.0713460945550491	0.129789165648207	0.0533120607566899	0.112210558214615	0.0629090812615288	0.049414420209432	0.01972466790634	0.103435460702594	0.0249741419405372	0.0106244764020184	0.036228384899813
0.0457602141950417	0.0868112467332212	0.073146619549746	0.0256360801904893	0.0424165842921999	0.117961147422009	0.0691186276352298	0.112147417707908	0.0613689201510618	0.0448541040209544	0.070501544622884	0.042531494719524	0.0833725115352345	0.0683708086049083	0.0795140630097299	0.0470543290292764	0.0570477792178214	0.0548340843389265	0.0162868224592474	0.0499731646241701	0.065155258365023	0.0631324315985792	0.037205666753502	0.0499896545219608	0.0437670193668203	0.0606607513796499	0.0743703076237049	0.111712497045144	0.0794857833405327	0.079879382004901	0.0782751588376421	0.0658299726582022	0.0193101336404358	0.0219501159416073	0.0370440453846404	0.0607667869274302	0.0869234290642546	0.0576090987368358	0.0640102293462733	0.0649691438222523	0.0823146167510467	0.0789496425386923	0.0511940370865534	0.0554481198126682	0.125512761233853	0.056681198910583	0.0639105633555714	0.109664194267851	0.10733248791089	0.0949985680171759
0.157332861579505	0.133754824294388	0.119501447448244	0.15326199158972	0.173583228057235	0.116902404539289	0.0957364951874284	0.208402620671316	0.138403107783171	0.155661031712677	0.145658323964073	0.196282286742914	0.122163427620309	0.141552034108452	0.120597135531212	0.125571227368107	0.184381348799133	0.117444275622067	0.138230927256226	0.0769015477142656	0.209206274710885	0.110123597956705	0.103683175441421	0.164997227678984	0.135070527947492	0.142028656540249	0.207955317650879	0.177517083763919	0.156114170126657	0.10688949012243	0.0836453723689542	0.0435819272574596	0.154333871471001	0.11741169812177	0.171915486151924	0.168305855147153	0.129147871847059	0.147938881317869	0.148881742695263	0.105266417334043	0.176406507361896	0.0945090235910482	0.0859288903393387	0.200320314952617	0.107468951494245	0.185916329110062	0.119495042115039	0.098103632012659	0.0972063432914211	0.10581426853562
0.139947121170478	0.067385264875465	0.0547494243029824	0.0929219299207179	0.072158674234313	0.100195718307405	0.153916594942536	0.115470646262874	0.0847003220200596	0.0978500797651678	0.16087644727436	0.058793288368733	0.112098596304236	0.0506918675346884	0.121048232015279	0.0770816132132125	0.168176920464118	0.0728051104754879	0.0933626410896189	0.116568592855895	0.152218286163325	0.0634398024780989	0.101975998088572	0.072770268040526	0.0749852822921225	0.144544356237994	0.0907254717416934	0.0871441823431886	0.056416050635115	0.068091588893273	0.0768562196679143	0.121526701121863	0.112480628651433	0.114041611413132	0.0544077341413024	0.0830812292600212	0.0983038830575161	0.0725725519069903	0.0788862488123406	0.107448442348432	0.0684987066242713	0.0819826431476011	0.0430566033201564	0.0966248045972405	0.129112001572162	0.0330373005025729	0.0834478222432317	0.0628344434652285	0.0941321623104845	0.101134859624812
0.0571092066404771	0.0174931043095501	0.0256252391727466	0.0493611559141618	0.0198758640092229	0.0445312595657579	0.0379024075646825	0.0496407225334412	0.0583234443695338	0.0666211756835468	0.0733960288690206	0.0597115771543325	0.0243379488287777	0.0132840549698426	0.0255730033360176	0.0264947129657994	0.0389450298307242	0.0503879885924096	0.00775375599443676	0.00504983365961078	0.0418625671668533	0.0630388252860251	0.0608371207398123	0.0313342048967658	0.0606841650486616	0.0243715832125549	0.0246241818415396	0.0291817938626209	0.0467210173283095	0.060412984275682	0.100580611840511	0.00881635135347554	0.0233548045171589	0.0272745681460294	0.040576612462028	0.0364103668432852	0.0506651458354331	0.0995320446089344	0.0630425688853215	0.0210200565696147	0.0336785269191216	0.0148436437118488	0.0811734697335355	0.0544810446615821	0.0504588400092135	0.0666022510443191	0.0187201462658496	0.0382444830579523	0.0266715479865034	0.0483004930409297
0.0339369465827853	0.0609480683717089	0.0822048777135396	0.102744618009807	0.0481949003180471	0.0399540813270642	0.114908119081345	0.0637011739387274	0.0765724442433177	0.0260392579605001	0.0855011719043365	0.0251555408859954	0.0532211470177222	0.0235597789962015	0.091022266739288	0.0437613604473319	0.0497270610674738	0.0522239970928241	0.059604646460209	0.142554353603178	0.0625037420592719	0.103266878520851	0.0303605839258536	0.0681906352434739	0.0882411161772311	0.017941192327267	0.0084703188917951	0.0647134260640149	0.0511416890533672	0.0464532969411053	0.0275251578767534	0.0392279993200495	0.0277473902271043	0.0426511904640614	0.0288090211119035	0.0607208178294504	0.0409028727061132	0.0255169612998609	0.0328862187545993	0.0524496358222867	0.0232742374758118	0.0879080877803448	0.0391103768954042	0.0714969437131141	0.0544315858943243	0.0378145654122139	0.0547637669165024	0.0640725219411512	0.0218600879999149	0.00390653547365206
0.0616742512379925	0.0840383968639205	0.0630131871533602	0.104035764818901	0.108829134242229	0.108115526026341	0.123677954426821	0.10419385952501	0.101390747233302	0.0392962845628355	0.0588849334426974	0.0439832923639375	0.0843559189589741	0.108271646263315	0.0463451661417003	0.0901900307794304	0.10114681347173	0.0365987391983071	0.0611431397852068	0.028770962313747	0.0467930198127439	0.0402720868590482	0.0480386139562607	0.0854498949489126	0.0513061030056592	0.0523874548848348	0.0763560452443846	0.0978489082801443	0.0634511909224066	0.065644686922556	0.0804107982787194	0.0761196885379998	0.0452770469976575	0.0687745644358009	0.0421218733974274	0.0829284088474294	0.0598471547537191	0.0548223597964794	0.148376159036229	0.0341548238796367	0.0644353563270415	0.0810982208264768	0.117606053517013	0.0731607983740063	0.0776679908243576	0.077048045900218	0.0874854445430004	0.0699271221636355	0.126793120324606	0.0420605872964627
0.117681879277493	0.0167376947956283	0.113638927284644	0.13858182330609	0.145641624697964	0.0750097743657912	0.0296775924852981	0.0901742566976213	0.053254440949165	0.0592188441688117	0.0816047852987777	0.113250728768225	0.0373129977565901	0.0961197063256152	0.131825014311345	0.144275552337463	0.0657187964055011	0.0360277159429265	0.0904626126500191	0.00988583971630129	0.159937575370164	0.103937723679673	0.038190169001895	0.0787434107391924	0.0954023248229691	0.0127350301989063	0.00553566957675944	0.119230640098325	0.104036029748268	0.105673193851724	0.127148422240594	0.0659000723100848	0.0154961285669712	0.0995759292024157	0.0378777756097755	0.110917063736383	0.0306927084517105	0.0887984270225059	0.0930333967994548	0.0822892977433184	0.134177428709982	0.0809659822318229	0.0754274993218747	0.0411777391772363	0.105983128525012	0.122737443001158	0.12855283260309	0.119924793397164	0.0436822201996271	0.061288732549044
0.0771568219403087	0.0858032111831871	0.163033409801611	0.0847470559583382	0.117535537509848	0.0876823242895676	0.0714481828419485	0.077062340808487	0.0797568510711212	0.0455702509546176	0.0514064695221856	0.0405390066052598	0.107902932149685	0.0434913814334806	0.107949249042884	0.074030962111075	0.113283318622155	0.0547579504178836	0.0467750617927224	0.128312570611987	0.072796467305938	0.0407074421251262	0.0813301315736917	0.051003393771007	0.0221987481672382	0.110165357500089	0.0544148370847382	0.0708588108867493	0.0966778384568511	0.0658463528671099	0.0388749808813458	0.0535348233042466	0.0934641459921124	0.109050819146284	0.0402336612937309	0.044605593137063	0.0218026436895566	0.0594124506734809	0.0530863158587305	0.125103664447006	0.0408257970233623	0.065346789432318	0.0391665459925547	0.0399527635788027	0.0279549701110071	0.0180048771235463	0.0960624937237109	0.0804127275110104	0.0770964905444243	0.0461592068701467
0.0139687300626482	0.0482577168555538	0.056070890198521	0.0401822813069257	0.10572750038215	0.0540892017517961	0.0479169582972094	0.0901091547189518	0.0706449513566888	0.0342467205077117	0.0637807322586579	0.0479274967070435	0.0648517338337449	0.0480316589394089	0.0837162005382304	0.104551410071778	0.0374822802615449	0.0399210788498006	0.0731670306500031	0.0343329877178299	0.0520991794225533	0.0562650377715158	0.0630394767900821	0.109795839820316	0.0514718312422562	0.0299699924032717	0.0497507250372103	0.0139622048292721	0.0395883599170994	0.0231776371524982	0.0724640424805248	0.110201688374695	0.0789048392401613	0.0476816822950302	0.0533005553854301	0.0379615037063036	0.0342084061591197	0.122262797647555	0.0529604521168258	0.0193145801274319	0.0560822051664956	0.0445336243120723	0.0261166717745811	0.0208470142780327	0.00438014901882438	0.0522931831752371	0.069400908192889	0.0289731678645553	0.0638239964209199	0.06672412739074
0.0519662806398034	0.0476903776500921	0.035781774501106	0.0758740742832814	0.0320515381148191	0.0675279694325137	0.0673320702533236	0.0377492715648423	0.00949135093406803	0.032015687313977	0.0293880361011559	0.0220761953555266	0.054912011513352	0.0742794633426871	0.0359330856368403	0.0919334268265085	0.034051749183783	0.0469834635805279	0.0261894428802218	0.0632993925507923	0.0143696673474346	0.0694181477322114	0.0104027782323425	0.0402593177675032	0.0819722257646328	0.0606720022002917	0.0394295161840987	0.0493981977280892	0.0787054521896431	0.0314706588282371	0.117480703261237	0.0636811610100356	0.00327641305152388	0.0401488564524524	0.0642593236414491	0.0367850772780553	0.032287074623788	0.0374833331704866	0.0784912170822577	0.0583828842166869	0.0520121699807286	0.0631810419018933	0.0350521911836906	0.00545084686761837	0.0509416476636053	0.062259509894474	0.0190956328832421	0.0438179946512982	0.00881416995702738	0.0853964637583934
0.0674983729786882	0.0564646288140248	0.0588333456743614	0.0509354057192441	0.0912566017049879	0.127691773717444	0.0278756651205811	0.109603147469688	0.053752334075679	0.0545415186776848	0.0936953692238042	0.0669381975966443	0.0890105300706388	0.0182476663370251	0.0654122099511406	0.0712512723399751	0.0637985470820018	0.0236722015393167	0.0596081325055469	0.0976100059648215	0.0517039024557073	0.109743849304434	0.0558354495566529	0.0596643719562764	0.0857683272948937	0.140134571652595	0.0658889742722195	0.0746313985682289	0.101478275777739	0.0765239780950684	0.0861816940328774	0.0819130894283893	0.047664993748351	0.0713552767046486	0.0648359233574421	0.0425164103060171	0.0169800799898241	0.0587840122880244	0.0873206424542473	0.0520331680251981	0.0372536699885917	0.114181160740624	0.0799343637622393	0.0650153233676313	0.0766147876254108	0.0845531558782503	0.0578560276537009	0.0736587782138348	0.0603023121903373	0.0503400242392393
0.0388830839576197	0.0415063609488281	0.0566302362532843	0.004924756473501	0.0456557003569861	0.0246463003415056	0.00865277266073436	0.100638753531989	0.0837319054524714	0.0120222676811432	0.040805407202562	0.0404585143984119	0.0196449973008321	0.0630919449184753	0.024910026690561	0.0370710276519548	0.0196410517872469	0.0475328910491881	0.0248389507008386	0.0141254518070928	0.0385070051861541	0.0849653931120595	0.0526659354473198	0.0482318193734685	0.0564296269799402	0.022078205805012	0.0128533141978781	0.0576398889465776	0.0161660549442312	0.0372862823355091	0.0377075153691157	0.0455078026218099	0.0652025819536497	0.0444256854882287	0.0126644416205543	0.0744157496344278	0.0303514331722194	0.0289698383534645	0.032408712346272	0.0777717591946138	0.0375909885980743	0.0320464594399771	0.133495155323339	0.0411267898030286	0.0428978361408417	0.0594041592798114	0.00797208439444804	0.0578347715186159	0.0520368812581625	0.091074253135692
0.0179380880980803	0.0482433593761483	0.0118136395090916	0.0648130116975365	0.0389805669346201	0.081283064382429	0.0470069583522833	0.0584366692590817	0.0579723544672114	0.0266467568960146	0.0308185980368105	0.0601269325791039	0.0252192243638037	0.00343634246183887	0.0214655247853226	0.0344847579689077	0.0335822765238028	0.0559396691980208	0.0616883299758319	0.0129091897793529	0.034968678251694	0.0086396309831652	0.0269871293770252	0.0387392234354291	0.0450060112572854	0.0676597789782083	0.0944716182195103	0.0532524138012868	0.0382038256499595	0.0336883667080001	0.0693200236331848	0.0188682842210479	0.0217493948901935	0.0534552045204394	0.11144206989084	0.0196967501028774	0.0474915038427064	0.0316983888778106	0.0192033673390398	0.0420931489857785	0.0242659790000259	0.0338850610790853	0.0454251428354496	0.0383476044676392	0.011111549382171	0.0178009092750062	0.0239244412769076	0.0233987324159173	0.0556793129740598	0.0426761369741405
0.0973320472055556	0.0564204048936695	0.0778919294625573	0.0443819659075587	0.14150588315188	0.0571852984378651	0.134843736555789	0.140942482607051	0.0776962027405027	0.0647993343014016	0.0634269106386445	0.0322459663866428	0.123114263018997	0.090280388695159	0.0172435860434277	0.160626255894193	0.0817840277558675	0.168533648829099	0.0702259166681523	0.0698384586247277	0.15248729326898	0.127981450988376	0.0730795132705371	0.0751855979719534	0.0637844938454794	0.0829809493377755	0.0395068661402863	0.0837305824906264	0.0983239813057003	0.0475010282104482	0.127811657300752	0.0202226435693834	0.0486568635143296	0.0114479607765941	0.0390992374324922	0.0306573335676556	0.0673087663492929	0.121631492370346	0.0477340735905925	0.118409395515501	0.0885950912957457	0.0837987267115754	0.0777440383099476	0.0587734808367864	0.115736927706249	0.0483054181577418	0.0322221782815297	0.051042625946972	0.0508685869442242	0.0946329917224564
0.0657740315847714	0.0146368969152612	0.064782409929521	0.103415841832147	0.111963472352594	0.0368765218583383	0.120667782187676	0.031631289036952	0.0744369831435457	0.0991982296307031	0.0446317416130942	0.0704714400243526	0.0340323014362429	0.0702614825052311	0.0818335434895722	0.0728942099805554	0.020623191501634	0.0576418902848866	0.107379557974559	0.12349925521934	0.0352635831481544	0.0428833052150632	0.0703461063570586	0.0542412429258927	0.0585958810193369	0.045756741811508	0.0562488405543368	0.0538009255373567	0.0970647146554571	0.0647288539126602	0.0238826894009615	0.0486022092878266	0.049902850433346	0.0616916452625501	0.0362032141206772	0.0302923656709492	0.0955114409178401	0.102718587073663	0.0809745736800664	0.0924871846115179	0.0688851828240123	0.0853074020336014	0.0071533448792142	0.0274031222331197	0.00583701958935423	0.0873155164558007	0.0659030846946127	0.112577779250174	0.0571717469746071	0.0439211812983543
0.0933748728202898	0.0630324419528333	0.0640540097750007	0.024709131674938	0.0536013492168294	0.0605761195123243	0.12743107571096	0.0213457075711441	0.0478210976447781	0.0821614661752387	0.0284407253712792	0.120424755785338	0.00980543140715313	0.0626608653292667	0.0628440870462767	0.0726314344416665	0.0657500155673632	0.0248230833338689	0.0328838032448575	0.0972038751310096	0.0865176246703855	0.0680126258349029	0.0653047651327166	0.0772477761326351	0.0580361673976145	0.0340964430438558	0.06907207598048	0.0836396536552615	0.0299935861579588	0.0806776866477518	0.0131581442583101	0.104039467794799	0.0961876939885535	0.090935892922907	0.0858028349214687	0.0281031621277464	0.100648977235779	0.0432177431510502	0.0838986142895817	0.0737896214219534	0.0577130621230671	0.0328973308452117	0.0104677511139867	0.10264992619822	0.114257504564144	0.155768326625946	0.0625477055432044	0.0418774116988837	0.115126136801274	0.0519289787672134
0.0858230037616551	0.037027637746424	0.0327705521800198	0.0663226710493312	0.0323900625744147	0.0649996494435163	0.0161968702535365	0.0772000248519397	0.0558718289963601	0.00478623119641666	0.0387685580011321	0.109699543440935	0.0367735572221522	0.0371471015679568	0.0408275136364609	0.0573634745042392	0.0175709360179815	0.0435284641249493	0.0611763220533048	0.0670843423583365	0.0436815836958288	0.0709645968513209	0.0580397882041753	0.110342102744737	0.0507399740059916	0.0298907258306448	0.0445494686138466	0.047781043087259	0.0525388111066876	0.0106589604267015	0.0445603475563129	0.0103472599108362	0.0642788003936181	0.0162255752711083	0.0249235682715477	0.0845822153057444	0.024661040019472	0.0931185475643429	0.0840423588689091	0.0464721239663059	0.076377301975949	0.0369481363409983	0.0300665321566734	0.0111156459869076	0.0536739712389255	0.0312030374992275	0.0129932705665512	0.0413683063822596	0.0887909485324771	0.0395479575259924
0.0447464237074037	0.0126822465626609	0.0429008426164265	0.0327174045832654	0.11479830852602	0.0830317564278306	0.066387124904061	0.0376051683066065	0.0181275770529489	0.0167784097270987	0.0240974458317683	0.0617165138609838	0.0640696981727751	0.0587103975441872	0.0704814267590129	0.0414190010261015	0.0351683884148126	0.0579960579739451	0.0286437732976149	0.0279571692209448	0.0703701487511831	0.063305333416202	0.063961588260438	0.0584389434144227	0.0555671329578844	0.0990451915598168	0.0439613943043416	0.0557835447359818	0.0829489977648537	0.0595474479459506	0.019715000409634	0.0521625774787874	0.098268603985332	0.0653614072159788	0.127779557284693	0.0532893776852385	0.0252091075851693	0.0310504096792554	0.0495037142106943	0.110864218715467	0.0200937358880205	0.0466149086140153	0.06548137746984	0.136544790727989	0.0593266764171414	0.0359844751762903	0.110234179615058	0.0712776580393415	0.0487667347179386	0.0510036094531681
0.174047922893072	0.0561798150414673	0.155869703321795	0.0867280188901694	0.135116752581291	0.0807148415081075	0.147189634486746	0.0888217616297324	0.0925751004244932	0.112247868401356	0.0513199248767036	0.184194435525732	0.123640305101062	0.109547159964456	0.150441082287153	0.126751043625804	0.0838081915237908	0.0427539008793091	0.110074696336454	0.134298545091533	0.140553848193269	0.151776401220592	0.153340105720467	0.169754811281261	0.090506169006107	0.184414962544924	0.0907206147320448	0.0220698101666436	0.060177821515776	0.145251639859076	0.0997567326389798	0.117268671009281	0.189849652664014	0.0700668578128326	0.0756468606693232	0.13149727487832	0.145604151764579	0.0862157139166086	0.127905850417946	0.144130299423655	0.12671277567006	0.10065357004415	0.0711665346059599	0.0580296118866807	0.07766353382267	0.104232228652824	0.0217931205965366	0.0566459904152536	0.0848157077380953	0.0156065164620693
0.0667592189890093	0.120072122284697	0.042332176637565	0.0585888512395533	0.031512307523958	0.0353483786286613	0.00421028933307914	0.0385191550629294	0.0979484791302876	0.0773584342483901	0.0178982549508409	0.0665452793063009	0.0909430962765844	0.0892365312789835	0.0805904690411925	0.0408659826552271	0.0445757659995406	0.0776913010463591	0.0285430664878968	0.0764501883602755	0.0473448176631508	0.0742295981948185	0.0370114702801011	0.0272447271350953	0.0434372383895408	0.0675787298520156	0.0690811492450118	0.0265201136543059	0.0776465571029553	0.0907799765112159	0.0470248318551646	0.101914046656026	0.0140922086451947	0.05527831238119	0.0309968214634278	0.125073037948873	0.0884042835416183	0.0112938876170518	0.0790336251310801	0.115180346879528	0.0534538150781448	0.0916901152293707	0.0331809069562877	0.0996922614212001	0.0537740039766103	0.0587372211380527	0.0558705488427427	0.0311490538018814	0.0793649454078846	0.0722923430183951
0.0624057270589014	0.0857815803541122	0.0287644179675324	0.0581757308245285	0.0260293112447352	0.0488841426613764	0.00854122261783388	0.0254695966198157	0.0205895072969219	0.0266258307094702	0.0516346174219515	0.0284897955375219	0.0078150035999819	0.0453998719312427	0.0289455881919456	0.0469858300681908	0.056835103761707	0.0467583547534223	0.0133686228667849	0.08374957116056	0.0733300881326601	0.0305393615599981	0.041197604311416	0.0326912652084284	0.0302252601677591	0.0485595209518648	0.0470624731015498	0.0398212966992852	0.0584754317569225	0.010609346049047	0.0274718916427464	0.0560558704204912	0.0995317631608614	0.0439162702639207	0.0859940035158951	0.0930663952782233	0.0680942364558007	0.0472505878817026	0.101217006028269	0.0899759850583676	0.106551264627429	0.0373627057491504	0.0154033921129818	0.0775017555867685	0.0762509264080805	0.102576861136272	0.0655546634796679	0.0535773320806944	0.0592729925961175	0.0584616083388107
0.133384278150232	0.0929175410933942	0.0953048470772584	0.0463101772143381	0.0184453186595235	0.104125927547278	0.103438013522216	0.0769229976627829	0.0760706459148501	0.072491146818575	0.0642095155548436	0.0420942403528274	0.0973085376089709	0.0611678532051763	0.0681465372246719	0.0749141377757155	0.0563219897312302	0.0513823513191465	0.143676828569187	0.0542174064907904	0.0787750218868506	0.0711957659234755	0.0789354854724851	0.0907216098153742	0.0668630534219138	0.0570770393072775	0.0813155369337066	0.0694184469453776	0.0416794073693209	0.0630974474771745	0.0565791708130484	0.109151715941767	0.0124910011622715	0.0957006795365535	0.0589485964859867	0.0993417957719272	0.0917038527096654	0.0779174031693512	0.0469505691362331	0.0829048802838168	0.0544900460817285	0.0498955559337032	0.0678234725788683	0.0921875355528984	0.084824447732873	0.0733347704113605	0.087740919374178	0.0681517814607425	0.118969597603125	0.115016488119317
0.0791292681134389	0.0955853094377065	0.141707531757666	0.0876071865965229	0.111574019700825	0.0611717684747482	0.0775074318865778	0.13583971529465	0.0615460659767235	0.152294132252359	0.156863378362677	0.115397505949413	0.0802436129553524	0.104611578004407	0.077973782772334	0.076079233529589	0.122927183055486	0.128408993632454	0.128262649193963	0.131478423184462	0.17308013415687	0.0688379133685515	0.163231598196244	0.129469376490964	0.0618897082459969	0.0872745285374983	0.104548563166408	0.118344910512049	0.0465454763100905	0.0742002267885914	0.0405612351700783	0.188019268925968	0.143771047763102	0.0455704744635394	0.111021274724994	0.184817817903908	0.154706643216464	0.0847723662811326	0.075323102840436	0.116271244688356	0.160130208993788	0.207084427065795	0.12385518167459	0.08434442315858	0.136070577830547	0.0601130147708681	0.107999905291472	0.124852480616687	0.230642222038552	0.106076759641017
0.0541550782838267	0.0280682307040041	0.019525823858931	0.060954789811818	0.0402272231222842	0.0673899960157092	0.055968921943794	0.0753645434530383	0.0626741574106465	0.0812898886428429	0.0637471125128974	0.0273427824382249	0.0869088970919319	0.0382802001751611	0.0252842906674184	0.0420372694225553	0.0258271521704102	0.0130519888482031	0.0720232993723038	0.0333618067901543	0.0283133229183895	0.0525762260561273	0.0708409976278087	0.0148160399514992	0.094630205233679	0.0193647228634072	0.0256502023127187	0.0353219621040112	0.0471337206651204	0.0324185128025639	0.0151726159057915	0.0517677626228293	0.0297831428112098	0.0311652275484539	0.0269972477804127	0.0104765993531783	0.0843859177877269	0.0640840866089117	0.014956257115379	0.0500849579401926	0.045316441004538	0.0519629677577907	0.0731917745162132	0.0136338081663465	0.0331253216654393	0.0439976458408731	0.102587286998658	0.0277293072029173	0.0410761379828703	0.00969651457459844
0.0535962012542466	0.0500749418273676	0.0417940394705968	0.031313926459684	0.00848121671395591	0.0727612377904286	0.0658876730175607	7.2221674953934E-4	0.0226915693158538	0.0935494528989716	0.0216449230810517	0.0587334234829233	0.0490350841809423	0.0685754295328239	0.0772697098679198	0.0706709107609241	0.0235301174437661	0.0179763739301363	0.0616021938010815	0.0228751502539478	0.0495927070675399	0.115407896888246	0.0565929006470829	0.0190772004140567	0.0433723035640085	0.0649377496799951	0.060662297626994	0.0596420634851319	0.0726033705186039	0.00642287284552228	0.0369380570621317	0.042303042091534	0.0472408270470533	0.0998201389172451	0.0175138232294379	0.0847152827456918	0.11396245122775	0.0160838328418104	0.00997777280336729	0.0277400749350862	0.0188518538823762	0.0413726240332324	0.041987469738416	0.0173949675500272	0.0111328441850679	0.0138061941264238	0.0243755603039294	0.0747707479997105	0.0350238236569796	0.0501844130355243
0.0463110744140416	0.0312771236827798	0.0738965341633212	0.0814223731379582	0.10237034413016	0.0355128927760458	0.0596828151788578	0.108106078741633	0.118304510106021	0.0745184442178429	0.0503003120699236	0.0185361463674654	0.0524326663072793	0.0265340594501671	0.0758574374052492	0.118991748303708	0.0481990431764625	0.0954180182418227	0.0604743771390206	0.0703794981128742	0.0377651230787488	0.0681527015606938	0.0475562430850598	0.0702321508911752	0.0554650456592368	0.0808160999565433	0.0431519865337449	0.100610388526343	0.0673383204578767	0.110486607339353	0.1136557875968	0.0553961590991578	0.0603224094443454	0.0716053509541766	0.0902005931311851	0.0743525428907042	0.0388932997555749	0.0784866181725528	0.13384168546804	0.0501145695481554	0.0732221207536247	0.0207896187272789	0.0399267422332426	0.0750612452793291	0.0440865609791774	0.0535912612508765	0.027176699024911	0.0964845256675287	0.0961058650389288	0.0400672518882341
0.0764361918866089	0.0836589708257543	0.075785974544981	0.0200817475024511	0.0928538489442931	0.0776319238798189	0.0776785767727113	0.12725485631104	0.0860363997319024	0.057130734704264	0.0866522787793956	0.0100786892986099	0.0135280725540555	0.073943293967494	0.0331878071406066	0.0637009763391465	0.0666893971225302	0.0536646975351842	0.033518249914105	0.0979078906710271	0.0883763160977787	0.0170093138654356	0.044324300232068	0.00998789207657176	0.102079434400456	0.0616816461861266	0.059648469278352	0.0572308552203217	0.0538986291240325	0.0757670202652856	0.0958346836181182	0.0347826202315683	0.120036265042307	0.0811554360560944	0.115202060643593	0.0695903524843818	0.0384133336299716	0.11374013766514	0.0975806455771328	0.0762041476152978	0.0628375108936724	0.0679986637652984	0.00830256397429812	0.0656046891573204	0.114358585987726	0.0369900445725063	0.0683358818940796	0.113015315427836	0.0524234085557527	0.0992883498466487
0.129342024173902	0.0688590997918648	0.105396368138823	0.114818123032033	0.14539053809853	0.0415247722725315	0.0865078092034563	0.146041064229539	0.101923636048738	0.119916679155158	0.0518310769959616	0.108032126979832	0.154057447610598	0.126244099080664	0.0869666916993771	0.0972540348817307	0.113659181445997	0.0926658499435283	0.134227183496295	0.136609822442504	0.105877575269242	0.110909852896381	0.07838503586758	0.0744007945585942	0.145684422798263	0.127194242633315	0.127546854958151	0.0720993951984855	0.187477230379875	0.031958339401477	0.11901777427539	0.107649687665294	0.0577099840596556	0.0224441597637479	0.0533961726446653	0.0985882596926399	0.111832952866032	0.0212774936883647	0.139870891598424	0.0658980781281465	0.138476506206582	0.0996918821230508	0.0805357714218794	0.112624567495632	0.0827657546219607	0.102839614157276	0.0531009007472331	0.0937837891848719	0.0874062946552032	0.135569443343777
0.0100161156626462	0.0757154665770554	0.0277507233954217	0.0849857575946451	0.0405397522451939	0.0162407842303112	0.0116699035437798	0.0365584560409979	0.0830002906102147	0.0589415880755346	0.0283512121485867	0.0763030162348252	0.0404920916089846	0.00481044852361742	0.0543721963169937	0.0415213144208538	0.0423797356109844	0.0420626627873522	0.0721016608773723	0.0566371324482689	0.056954819763488	0.0433308708949996	0.0159462668935789	0.013278446686978	0.00810170137783775	0.0353121980915029	0.0139895746509781	0.018271082543984	0.0340949524798686	0.0779105725988059	0.0591975177162734	0.0122219795611431	0.0325297119981118	0.0382505708569179	0.0609887608909183	0.0491920200121981	0.0468342032959684	0.0657258266896431	0.0399735047658031	0.0179531762562364	0.0365839311088584	0.0213758600212582	0.0430778989169075	0.0127493316535086	0.0326049580685453	0.04999135705464	0.0287442676859665	0.0672756051401138	0.0428227180585138	0.0373413976549419
0.0663044960638726	0.0444264359191349	0.0330132101436864	0.0556759492747901	0.0262684296759693	0.0526795297067779	0.0602998302734568	0.0692320767440137	0.0399490315033068	0.0941027727305827	0.0642942888699712	0.0538816483987944	0.0446703113494104	0.0369049189264372	0.0856216445196073	0.0141156978652896	0.0763600204064837	0.060837595764126	0.0443422654999632	0.103268946272171	0.0482474993418488	0.0840518453156919	0.0961899201297859	0.0635414738669131	0.0566078650209615	0.0204743202197216	0.0369154976949806	0.0602283325641961	0.0616366291183319	0.0497565290102879	0.0119616821524368	0.0744813271363903	0.0176739616831824	0.0766226564648982	0.057999424703117	0.0949101001569401	0.0502393575459171	0.108395784419362	0.00404942219254476	0.0243172935980237	0.0850522575962543	0.0279341464640572	0.06350868651106	0.00959467210338842	0.0244866653781767	0.0973852629408367	0.0284728049207896	0.0736215238123506	0.059810976217732	0.0909288983919304
0.0288326029265638	0.0404927008135392	0.0557396855428204	0.110359901378343	0.0152186465421622	0.0158101122830052	0.0141050547747351	0.0422642445860446	0.0269045703587513	0.0460806492070077	0.0591322830060755	0.0466921514585098	0.0356687565796637	0.0679805712497225	0.0319682690355061	0.0672085385969132	0.0248383564554674	0.0603999561395263	0.0394317504665999	0.0189081093433221	0.0256769929700676	0.0686416031178833	0.0333683907711025	0.0298087510019139	0.00457666331115803	0.0514844531602596	0.0230147561079327	0.0839941933762591	0.0233762219896963	0.0198143549990127	0.0570590726668378	0.0610759071215483	0.00958489781920673	0.00434314740142791	0.0168489069683667	0.013274711923938	0.0392783422699073	0.0232888930358281	0.0661542597418186	0.0678549509885557	0.0342853613894356	0.0164850746801614	0.0727853821580275	0.0163678243033095	0.0552373343393913	0.0686427228045741	0.0491214203939351	0.0624349490669233	0.0707107314195929	0.0845988471714101
0.0332316705307934	0.0250032907767198	0.0480614923035917	0.0107124411952397	0.0191240363642167	0.0827345664717747	0.116753954009654	0.0262901134201148	0.100915691954584	0.0220043241744185	0.0257338545321625	0.0440006164485283	0.0755634729095189	0.0348599497982269	0.0909941529486818	0.079731597748902	0.0709578952872561	0.0758691324342763	0.0295414380527506	0.0192340985693481	0.0129189895217315	0.0629650600363257	0.0189567779580934	0.0574761328945642	0.0374575707564081	0.053839679604876	0.0943894889072495	0.05849168258904	0.0466127600125116	0.0583203606903833	0.0706135690874056	0.0882705206050582	0.184158235818222	0.0485856378056911	0.0845679857729703	0.019194241741438	0.108724188136832	0.0219016918679188	0.0386827266100853	0.0744732343926232	0.0988372153011091	0.0438594426161038	0.0637966990393116	0.0357107011127526	0.0708579842368903	0.0798789521744875	0.0336902001065422	0.0818012554710415	0.155066320844031	0.0559890420233683
0.0902796427120267	0.0437467589059075	0.0428510345268349	0.0615052576945582	0.0965573021481674	0.0475241754612197	0.0784214235398345	0.0165401056047185	0.0410168116142942	0.0452611991830851	0.111340582003626	0.0699825727091138	0.0518737243812212	0.0906778112827223	0.00452123739932245	0.0792541182732532	0.0122248189502036	0.0617372780347215	0.0766651563769331	0.0233305017288356	0.0531832316148107	0.0445437387268795	0.0225422793816886	0.0445851572387762	0.0896392052659695	0.0619204282788241	0.0480428443123687	0.0485286849085003	0.0599092181594786	0.0569141989908819	0.0377231775934239	0.00574661220202978	0.0578903069700471	0.0570700255218951	0.0751117901724656	0.0891915151128699	0.0206416557168557	0.0698383416605177	0.0545707916795533	0.0563918575903871	0.070895800047859	0.0532037617548205	0.0516729864604418	0.0562240308469759	0.120384252653451	0.0752811359365585	0.0147775832991849	0.0301547900403783	0.0177875489463157	0.0477446048424699
0.0360919773749264	0.0301726458412251	0.0573780900345158	0.0203156463355715	0.0358072623549051	0.078500341466865	0.0816195898479587	0.0137353496556449	0.0210315040237139	0.0391868616013327	0.0210802805857209	0.0554889331957977	0.0311774040159291	0.0420141207742159	0.0332589392613723	0.0223470382020907	0.0336869276795391	0.0324566982722519	0.0468596437283821	0.096339262483352	0.0607731683180242	0.0375164698765609	0.0460430394075472	0.00509338130133382	0.024241297775212	0.0554113309276478	0.0501644457751125	0.0199616927821795	0.0177000740771021	0.0319636519179912	0.0612410655751057	0.0336411752314067	0.0647570213632108	0.0455570067505724	0.0165211226207792	0.0346310102008734	0.0686824048614287	0.0312842987138676	0.0152864492697407	0.0306740209965502	0.0708705459563005	0.0500109127444299	0.0263023288081892	0.0321591214953569	0.0871948248124657	0.0263597499179715	0.0675508311985885	0.0314085670111546	0.066020161655898	0.0351472936541758
0.0690729379120072	0.0656780375306093	0.0961008636897068	0.0350621992703519	0.100113015842086	0.0226217953700452	0.180522890573741	0.131416379257163	0.0824036066332658	0.06280025334486	0.057352101393377	0.101935671166124	0.0441859455929349	0.127276917730491	0.102036662647531	0.0720395704061879	0.0387027129544028	0.140028831451784	0.0777742818920625	0.0748826731206766	0.0258293071713265	0.114018494680271	0.0450597708527241	0.0580626289296687	0.150739318745719	0.0934118154446192	0.115483690308123	0.0669787964852408	0.0582079228265749	0.103618193688379	0.122672568888672	0.0443315093209345	0.0751360449473976	0.0635365893948432	0.13777084224825	0.111436894160391	0.0413707792547349	0.10046996301951	0.0516156072794986	0.0570473765777928	0.0773671010020984	0.0712578417190677	0.102760595704775	0.107958089440241	0.0845417060954436	0.0849630062906785	0.0698362704124268	0.111429536242118	0.150338727085871	0.0623207052473293
0.0568105605860213	0.0672657207578459	0.0716409776898117	0.0204222409641676	0.0812003420875088	0.0554061328222066	0.0829544669435546	0.0589956817809211	0.0589366468342355	0.131909980244167	0.0252680136437419	0.109042389423107	0.100878782717926	0.0717656293156752	0.124617568065952	0.096616750257608	0.0467717112546997	0.0514281340152071	0.108236790751044	0.0240632533380775	0.107804139363999	0.118719757803207	0.0934659140322856	0.10295363693194	0.0860102424889228	0.0777469969864181	0.0590139956119267	0.0854879496243769	0.075135267903985	0.0544835113463514	0.124227054485311	0.0722772923064845	0.0654170529839567	0.0833871565212851	0.0755633689353843	0.0626746119476459	0.124317255882311	0.0302703675707993	0.100812738158203	0.052314759802916	0.137411408986962	0.100915699010276	0.0681792444249223	0.0592108209076702	0.0853637645239999	0.0764727754705425	0.102463026675721	0.0632780059741163	0.0669509835931004	0.0490002337339374
0.0423124403795976	0.0541065874905533	0.0403760947220853	0.0285628321958065	0.026590485910957	0.00385433163135322	0.0390883149760795	0.0186352436788564	0.0434532791692468	0.0574904707222554	0.0440699691127518	0.0555198558782577	0.0281424034075645	0.0730308994171762	0.0362696201105347	0.0130845331370951	0.0354939764712972	0.00410120557465956	0.0303569406804457	0.0604487532991351	0.00729924166497706	0.0347751709018863	0.0607336843980546	0.0414269687374638	0.0202007323533208	0.0577420432690514	0.0244077383955516	0.00827835127585711	0.0523308556756958	0.0879955377969735	0.0748203591446426	0.047364524660882	0.0446781088571629	0.0363356781160625	0.0441734320053185	0.047624028720334	0.0329146433039157	0.0248897845286482	0.0155239812616481	0.025332881186158	0.0387405925850767	0.0318159081947227	0.0406800775556439	0.017971000119103	0.0603541319650751	0.0936074011696191	0.0510814513670334	0.0705544672761269	0.0726383957526318	0.0876489607057637
0.0930830182292356	0.0787722713706809	0.0968809046251237	0.157259554052307	0.10989612399296	0.0561134674631106	0.107847901552721	0.100459938907344	0.0505346735532813	0.127247609626931	0.0514428467663173	0.128416955134082	0.118599986031706	0.159963541854537	0.0266500592735987	0.0661028349053783	0.0542525123076029	0.0210541134272474	0.0640750765261229	0.124457170912768	0.130914885633262	0.0728925514300337	0.0419515069344797	0.0929051492674373	0.084141991585858	0.0936319610221179	0.156181399209581	0.0659486513501679	0.122437302515588	0.0797535946185832	0.0529783906851463	0.0465341870045379	0.0842176966218918	0.0222076123284082	0.0413014363189296	0.0754601003637883	0.0878349068443367	0.127641742992067	0.139480401419653	0.0581557402019139	0.0310129363965185	0.111342609494436	0.104052645867129	0.0520335985245937	0.0687373456231836	0.0853695992835904	0.0707730449119529	0.054325736355847	0.0717453186777037	0.102735620015876
0.0688670210926427	0.0541107122509471	0.0905622547432086	0.0368950721518967	0.10806339621391	0.140517184266196	0.0838616693616458	0.110727074973662	0.0718024590989221	0.0451201036646061	0.0247360625309463	0.0453523302461296	0.0554168782048001	0.013238353592441	0.0506652077092174	0.0554065308569712	0.0494697409449666	0.00655989781352126	0.0449367631110264	0.0377347210918804	0.0731050174875436	0.0858755902480845	0.0811723635687726	0.0900700212511144	0.0162970577648283	0.0459652421627266	0.0576061238190277	0.0368990619093379	0.121418367433895	0.0696037835931388	0.0384520391478878	0.0439497279911947	0.045863821921375	0.0847261737095149	0.109645213743173	0.0886078933636079	0.0678958444925196	0.0982326240196993	0.0704511945343228	0.0481808901805239	0.0522598073717939	0.0658383951415494	0.0877904252311748	0.0479397773256117	0.0415636157332146	0.121658481661576	0.0327151543939209	0.0515588607935096	0.0749587512414615	0.0253514490114254
0.0369904427115181	0.0831916193540173	0.0441073456245658	0.122453970003614	0.115620395173212	0.0323822182305737	0.0167741257564202	0.088413209300039	0.0756642303437582	0.039793105445161	0.0249901843026193	0.0602524711968538	0.0136171909981923	0.114185310371522	0.0775258990918629	0.0396534659193448	0.0278997977087666	0.0433248756906287	0.0774424560820775	0.00474300577465778	0.0782631941070488	0.129149450400522	0.0806290532055288	0.0814118371995678	0.0532844057248882	0.105830289435516	0.0553104429806931	0.0311938476620663	0.092163618616932	0.0462014677609013	0.0426172773048913	0.0757500702987245	0.0594779798620935	0.0155723721381298	0.0564677924813428	0.0354819770877061	0.0176623491448296	0.0316488569418838	0.0692906648105169	0.0616413409471217	0.0837129180623427	0.0501491001353653	0.0546527612410462	0.01106649335675	0.0605070591724321	0.0564248960758015	0.0934261109714201	0.051412935236981	0.0624186055789458	0.0893921537271029
0.105674427349457	0.0681143399138779	0.0634705243939279	0.0703355869232748	0.0676033088540857	0.0718818475448183	0.0522133976400713	0.0512220686302154	0.0392464705837888	0.0403492300456527	0.0514516865416249	0.119025255680368	0.0505936205158407	0.0688551040091416	0.114308866377341	0.123872113209279	0.0851840488306443	0.0435698271989011	0.0507824833205595	0.0772377643539765	0.0659874981562212	0.0598329747254227	0.107443512489366	0.0599156256305815	0.0235039693151259	0.124027018431427	0.0471396885251343	0.0831681278605002	0.0474520616963995	0.0963316017947823	0.120109618388913	0.0620841376423914	0.0327156915899771	0.13065582794006	0.0688704847838644	0.0368536843416299	0.0873270667406	0.123871919273531	0.0626217544136301	0.126324842295492	0.043642557206164	0.140513777307978	0.0638694870221118	0.0521972263835896	0.0841093243088327	0.0623288207021479	0.101000949603467	0.13880130313974	0.111692675073171	0.108407937443827
0.0753289460693225	0.0782020154085776	0.0118540100315261	0.0634218967653428	0.0501193104610917	0.0635151323611722	0.0252603759294671	0.0786992717790654	0.0430765048038221	0.0535329437073402	0.0559531888220734	0.0689788554482386	0.0510663763537469	0.0468140330269557	0.0228698399685022	0.038135453980605	0.0222879942750374	0.0615738431004107	0.0426248549433125	0.0786932580921403	0.0715804349578074	0.0403692078442679	0.041739200377606	0.0309553056385661	0.0421188643136793	0.0313673817232759	0.00979625376299354	0.0738925060161164	0.0123025241598744	0.0386598864032501	0.0479018923558318	0.0462702301660258	0.0706892878811054	0.0435798462479734	0.0447664123143781	0.0604363929265951	0.0433266795892963	0.0227112627277809	0.0438736554946052	0.0227775531389411	0.0435411175836462	0.0468568504505478	0.0911301450006989	0.0547042279810539	0.025937670918455	0.0247484729472747	0.00238778387996234	0.0879074931861369	0.0279398199474921	0.0456660770951414
0.0430979349817425	0.0110776380636601	0.0806732148603649	0.0486776496588353	0.0709180853266253	0.0885173125777353	0.104234350549252	0.07939417727997	0.0219330046091815	0.0951337666447881	0.0848651784508546	0.0654724254582592	0.0755362139142332	0.0844296747632164	0.0516801818737638	0.0877389044235247	0.0775565381865778	0.101562436708782	0.0560445776604677	0.03300543697708	0.0673660078451559	0.0751615384395038	0.0812904017756008	0.095465483933418	0.0755407820559551	0.0490247659385356	0.0627064189078064	0.10126173107776	0.0209769892970195	0.0351861241048218	0.0873045449894569	0.0492219579307952	0.0148922374026874	0.10765668464097	0.0891995406967172	0.0543589700617478	0.0188859980012124	0.134945311172038	0.101432026140192	0.0224421772319555	0.0674361672395526	0.0704145223294243	0.0289520773481179	0.0991575103585694	0.049101887061945	0.052342282859967	0.0375230764955327	0.121928810841986	0.113010167911289	0.078211219826039
0.0550783041494861	0.025547047985105	0.0700453997642422	0.0465112663371413	0.080081343269925	0.0824892165320613	0.0346574311585063	0.0278259654332632	0.0210999594899859	0.0749178654974856	0.018952902007413	0.0552813325174321	0.059944995906289	0.0465350069472059	0.0277283619888104	0.043290004004949	0.0155489288453256	0.0451958893773545	0.0396078559964283	0.0382945370443635	0.0942715414162749	0.062801543259247	0.0978425046730397	0.0169346893058361	0.0179925189702223	0.0374979166950805	0.0679259842124816	0.0565407275985064	0.0320587299293845	0.0387209799562442	0.0758921812718708	0.0639231742187841	0.0641315280068877	0.064004526136341	0.0253164057475783	0.0753639728869816	0.0955062801242018	0.075208713891137	0.028433841289581	0.0134746956236101	0.0171057503588856	0.0419055175823375	0.0372270693567383	0.0217237591490714	0.0636188114228702	0.0597363726120577	0.0216085777494505	0.0277362406198263	0.0109736955128545	0.0258181407515026
0.0738805868309971	0.132289384134479	0.145943811020242	0.150310483625333	0.131338601688879	0.077853280572069	0.100441760313624	0.0547135355068424	0.0675798468277711	0.110315348554959	0.0471840713110367	0.0627817564349915	0.0486018993453684	0.08642490770343	0.048998234953264	0.0898177687559082	0.0551045012925079	0.0618045230434197	0.101388374006148	0.0939709687828433	0.142914175152035	0.126599290459805	0.137366715598611	0.110553128387427	0.0843535057887015	0.0763714926893756	0.0994001246470094	0.0772009035312055	0.0983629514845332	0.0789419776010875	0.0887526611322466	0.0274030156912703	0.128163261284008	0.026346478608947	0.0553733124266239	0.142344899112206	0.0914143580855447	0.0962628066234187	0.100128189329042	0.142509002627202	0.0472139176626998	0.131787564681605	0.0652447330024432	0.144790982576111	0.0800646351222024	0.063513484709108	0.0992256724105683	0.0673196821432818	0.106467508958165	0.0772277359671414
0.0541008769100067	0.018984669405522	0.077691598392785	0.0262050646999411	0.0880741293234767	0.0710459278223108	0.0815598294534325	0.0871279375801964	0.0318963140674312	0.0619287077882019	0.0143660770819038	0.0812282156480875	0.0787473633233495	0.0722817866307862	0.0938460035933385	0.0815118500864831	0.0190874576816217	0.113888248067922	0.0684919641548605	0.0744247202058187	0.0617851151874276	0.0551562879167806	0.086167592587778	0.0421394397197044	0.0659161955078758	0.0932099294096209	0.0830353891532839	0.0607933543971543	0.0469813542213717	0.0673308901717963	0.0475449358113116	0.0477120973824679	0.0851196618932723	0.027184279661571	0.0644110879560103	0.0271585794757289	0.0831870386144921	0.0167485597048531	0.0631741381877648	0.0691619509810915	0.0550244188696846	0.0814647992095691	0.0217519186652349	0.0137123637538684	0.0657794813210145	0.0132532488172204	0.0897753857412888	0.0984740900343238	0.0534599843392039	0.0339856036020327
0.0691345715729547	0.0455253942066381	0.0183365302896597	0.0679055478507528	0.0533079247362266	0.0728942321859569	0.0926016104909121	0.0465681479073035	0.0593532802669743	0.0683642667429733	0.0747586706429462	0.026602645916835	0.0596448793280572	0.0269450425053738	0.0207063006650081	0.0947412494531632	0.024263941674492	0.0444112294418247	0.0618650058838861	0.0242310044610253	0.033491396279788	0.0463704986335075	0.0508454881619048	0.0064275097587866	0.0141359980720896	0.0548337085730705	0.065999589947411	0.0303353280039132	0.0531192889845798	0.00678287823711513	0.0922123955124391	0.0184260882199108	0.0415172346036402	0.0643638065515038	0.0488987255772224	0.038304705182942	0.0289210642454744	0.0218187770855711	0.0138530317609029	0.013307282436515	0.0651370690955227	0.0246590726314993	0.0601676346115119	0.0126043319295178	0.124747704199979	0.0435390645624691	0.0318044677294409	0.0316616858144983	0.07044750234324	0.0286864622563335
0.0315274292189801	0.0642450169525818	0.035600155483763	0.052890685738557	0.0214089064988671	0.0482013719542006	0.0838465492161037	0.0412885562908489	0.0421201291783406	0.053475174374935	0.0263040839452318	0.0285225027824436	0.0655183606483839	0.10073078944118	0.0693952352236348	0.0854340771427713	0.0335765944716212	0.081681043035254	0.0323616881470965	0.0340660863295331	0.0532239341631413	0.0323995304768835	0.0439807533061691	0.0351675210969625	0.00389696272732757	0.0704654833866376	0.0143529069921699	0.0640759932654384	0.0516850354815985	0.069216717902782	0.0808968439922257	0.0769548342293764	0.0906827312958101	0.0463851079073618	0.0998411855288513	0.00789903744644555	0.0935953355379578	0.0531464941551783	0.0202790362185672	0.121002517106495	0.0600533580391388	0.0568126058313937	0.0319506779815265	0.0308951739900668	0.00478311770224666	0.028679923389807	0.0620499781475579	0.00298657530083811	0.0435433656675642	0.100408507053079
0.0378894356096921	0.0204027068576035	0.0554446605023829	0.0368023574803694	0.135458621986872	0.0523263221534105	0.0359437830909672	0.0589217199507991	0.0433393125100198	0.0351566257769613	0.0644717314157275	0.0292982755151937	0.107482479478646	0.0589275793185576	0.0757665129851236	0.0393154094075564	0.0555278625222131	0.0293777926041457	0.0463431865991324	0.0255654879425858	0.0284862792674965	0.0812962140442489	0.0656341974195785	0.0192343667181183	0.065822807248924	0.0343950257559146	0.0259431414510367	0.0588909035881918	0.0215216609454112	0.0457289531241696	0.101691899574309	0.0465993353584641	0.0664424384695204	0.0296015686149231	0.0303697027667892	0.0504769556226873	0.079994923398392	0.0522006787739403	0.0470083847245361	0.0434791239444627	0.0345704292684661	0.11358048125371	0.0559418235420915	0.0654573163919359	0.0474381955694196	0.0755886663144218	0.0324548897093286	0.0275299286042681	0.031627254544225	0.046294437542531
0.0635479409143656	0.085782271329674	0.101682624412141	0.162177715518366	0.135009619137434	0.0895275542572285	0.0506028806938597	0.0881469489790191	0.0476807679272388	0.103901135211717	0.0781718257325393	0.0641387309872982	0.0860881727556858	0.0646873756685708	0.102159900823235	0.049274427950921	0.0407051364219517	0.0546368816414599	0.0766434200972921	0.0728690275689864	0.0466211301362387	0.0901062820685245	0.0357498801402634	0.0769157232994079	0.121560039567138	0.06744155462917	0.100138309740477	0.137096285621394	0.0443083692896909	0.0927219147035407	0.112966251785859	0.149799743518175	0.0452287094254274	0.0853648162323454	0.093772779053566	0.0842386534196867	0.0788974489182813	0.106249448198873	0.139698370359192	0.0953059101897516	0.0923360230595454	0.0563731446918267	0.0960536433418587	0.0764449288342049	0.094346195094081	0.0760621123579361	0.057086934297685	0.0552526070304198	0.0871795619079896	0.0660727720962228
0.0566244887845886	0.0224030801810331	0.0287414657915859	0.0742719917051139	0.0523879386097167	0.0134282642733488	0.0344515015202313	0.0204751821374585	0.0776420749479778	0.0932864521080827	0.103513643672332	0.0484956187152386	0.0822681150305945	0.018605781336512	0.123026245248487	0.0338656289138368	0.0220796881079648	0.0829740708321871	0.0371537737955783	0.071694581065236	0.0253019165858569	0.0750080450912207	0.0439442858042431	0.0304667249998749	0.0676554148967398	0.0730192628763286	0.0345688587658025	0.0788227339920692	0.0152038255500022	0.0450335001655434	0.0360718396930819	0.0312335596725165	0.0369870554514684	0.0659592483483287	0.0475156477945245	0.051163028229065	0.0270893657802928	0.0334053772771825	0.0320951782204475	0.0297850386467099	0.0129008179364525	0.0418189835655111	0.0674877520906083	0.057148151056308	0.0472705447560328	0.0328361819544862	0.0656474873534951	0.0715878729282614	0.027968463767279	0.0732943784163977
0.00780709098783318	0.105479368008031	0.06069007046227	0.0729255246267732	0.0761468511891976	0.0856960850595227	0.0625894563204738	0.120794674888977	0.0736996819235911	0.0395325761957427	0.135119769113209	0.0357059137456248	0.0103432260444579	0.0795542446286916	0.058642610117563	0.113193675890979	0.0245178139388188	0.0416205559125596	0.030493950759103	0.0544963634457612	0.0770426424511731	0.0464851453918647	0.0831305975239021	0.0722213107877399	0.0583611281060716	0.124341527624891	0.116172721688934	0.0417086821873648	0.0800852326556114	0.0528880291839855	0.0248851213321454	0.036649467390673	0.0979730309040054	0.0462852800151938	0.039030381243571	0.0562676698872594	0.0676638583576587	0.0631620563084673	0.0716711249982872	0.0291443334845386	0.0248586744793065	0.0259944205623634	0.106540349697225	0.0941561295798319	0.062950692686134	0.0643410430163523	0.0535326433728104	0.0830840477697253	0.0585890255780648	0.0638026315158435
0.0396734694286294	0.0585075381966574	0.0366554679533096	0.060845190158015	0.0881962318327336	0.028358433297848	0.0347037849457617	0.102329090813533	0.0677658962076393	0.0226806432397871	0.0534559020202344	0.0433227970798285	0.0107377681948793	0.0557763930677567	0.06514656686801	0.0693826557184173	0.0521709744356275	0.0697318749782752	0.0368512784299944	0.0458525889481172	0.0621636289020493	0.100547469700088	0.0683342897893495	0.0435318592953783	0.0827409521805623	0.0476906911983219	0.0281578895712054	0.021258853117152	0.0424619087362262	0.0149447225125321	0.0454618061799806	0.08273919368379	0.0334434982238919	0.0674873912160131	0.0781699679111678	0.0365493224258845	0.0781596286586112	0.052710965342783	0.0392651990360217	0.0172911429818497	0.0623891200533627	0.066242221022949	0.0254814427063525	0.0355058372658046	0.0379865344566269	0.0461802581469983	0.0493054295801314	0.0357065863628256	0.0539302068607195	0.0504707153219696
0.0907787224588433	0.12111508443272	0.118661505633944	0.0491162432687528	0.047629572632814	0.0523563601222822	0.174080765219194	0.0589198083847623	0.0782673252506064	0.099109075078867	0.0790257130411033	0.0574760980255603	0.0782800311759168	0.0627630750140957	0.0524795356252968	0.064629248627968	0.077615046937179	0.119756409671902	0.103994451595292	0.0727718730269388	0.0968483496231061	0.0798150994368215	0.132745824945661	0.0651159721719443	0.0990696744756628	0.0596942736711404	0.0699760587097759	0.0370872737145867	0.0991575180673357	0.112020316299556	0.0529616954904627	0.0360588043329226	0.160652099258895	0.0854732074210545	0.0614419835376333	0.0894200190149258	0.0641126077026664	0.0424024616287736	0.0857858258617308	0.0772462948559379	0.0409224432883571	0.0985761901508067	0.0489667614751445	0.103952972928759	0.0380720746731348	0.141982553390818	0.0623298678432138	0.127219677489711	0.0711734908205471	0.12502100068039
0.0226487736093334	0.00534936335296566	0.0373203654520213	0.0350481670502524	0.0530825363139875	0.0201578694327054	0.0206691211657144	0.0181590840399256	0.0493549417343198	0.0225983749080526	0.0375822181426296	0.0455122910961749	0.0576895380225365	0.0571000091052751	0.0319113601414543	0.0314761041157383	0.0151756348178817	0.0113734977430604	0.0410107624820961	0.037797760335508	0.0458291649258646	0.0146850265819079	0.027610992313298	0.0673718161013595	0.050105192614309	0.0569792659670981	0.032994830261788	0.0545863813319345	0.10074944123613	0.0113284393701835	0.048731349130876	0.0412922132332392	0.0243852779447867	0.0434822354105547	0.0218322970554625	0.0109717577041616	0.0517022968793041	0.0643419641198821	0.0377030643834371	0.0357286745694771	0.0857764281381779	0.0651954306045485	0.00944425794717372	0.0499546089646851	0.0131498716631153	0.032310013039609	0.0161589149768541	0.0255433997715653	0.0785031403457925	0.0400240781711934
0.0324325164367429	0.067022172162976	0.0283261672622489	0.0466490922955635	0.0397212870204101	0.0489705447988549	0.0829833272662322	0.0267640987362509	0.0497258362961811	0.0359842902729955	0.0243268719063492	0.0295439565156954	0.0407197714657816	0.0220170782864282	0.0149921886014907	0.022990825202141	0.00389464248413253	0.0164357609050433	0.0202194969926946	0.0262568846223786	0.045206571112815	0.0352160188034167	0.0667823805113273	0.0519002688500937	0.0253031168359414	0.0772476969343747	0.0765461232002836	0.0648398452244829	0.023956039709712	0.0156055320909221	0.0332729600886846	0.0158578174003794	0.0366183707589183	0.0444943999926519	0.0802225050346261	0.0392919688591766	0.0159890718192348	0.0801793791265688	0.0424425587749243	0.0246955206938607	0.0550433084770983	0.0744251936288378	0.0694077540723693	0.0646038911773772	0.0696778327463104	0.0297531501951966	0.0311299518548246	0.0362201899342701	0.0447075482586576	0.0479672030124751
0.0770130257385515	0.11485016051908	0.149545455864765	0.113143172867786	0.0327678350413283	0.0784005733332672	0.0413388441967987	0.104553730410277	0.0813198083660168	0.091001116385162	0.0610335522268072	0.0618592119172901	0.0748101755762998	0.0553522380248866	0.109983029886843	0.0791523557202538	0.110479688203554	0.0769209293925158	0.112024914350352	0.0608076294823026	0.0722584395274801	0.122524647167505	0.125098144372858	0.0955162844579132	0.0800601263376052	0.0703346600626839	0.105492263954118	0.116108525930993	0.0916697511906458	0.101825572384733	0.059621152550074	0.0978400483429076	0.140639348728259	0.0731951846403389	0.0470117943428976	0.0500889148899934	0.0642458008766587	0.0430514274574514	0.103528838413708	0.0785348756173746	0.0771306639042359	0.127201784398604	0.114960185045302	0.0450242735378918	0.0800731562323261	0.0953832599364883	0.0864587245778979	0.0829378811355252	0.101782604553141	0.0544493935836296
0.0933631723059066	0.055027129196937	0.0775332399817066	0.0607806295591564	0.0361868510707205	0.10053692860613	0.0478006182714683	0.0831022986144938	0.10555661851233	0.127585711364488	0.07310758799383	0.0965836063233678	0.0469452535266935	0.0584759047061266	0.056129156589352	0.0400475159312347	0.142993219991474	0.109478512081721	0.0712840053820864	0.119798389729347	0.0616737449015325	0.0844926849459585	0.0724969134213816	0.102344857665534	0.0637320292697843	0.0920595055462478	0.0404477272192258	0.0844605859911592	0.066753421219367	0.118673142077652	0.0766971107727436	0.112339378887125	0.0490496058586866	0.0923355245988504	0.138586887726313	0.0744040565558498	0.0927556372843748	0.117663563167899	0.109373428882284	0.05023690140523	0.0799792204533065	0.0297580095745162	0.0854506292832446	0.0896749802875197	0.0848315443634628	0.154755857532096	0.0258971707158312	0.135179908365389	0.0316554623187295	0.0775755104486648
0.0785419430140724	0.0297114039745634	0.0784433224837016	0.0419620031948202	0.00572468801742907	0.0663143841531903	0.0710555412454377	0.0366264667218912	0.040826409845099	0.0185376020531163	0.0508762012402784	0.068582774110742	0.0310224200032864	0.0716992323062067	0.0552452460581252	0.0264451778661536	0.0517141748996588	0.0906083893362916	0.0638462081230217	0.0424942621396348	0.0447498701539088	0.0596568896580705	0.0882788981103423	0.0546944531310077	0.0121566872378067	0.0779917451055971	0.0909177142226888	0.036959420688777	0.0143130085582312	0.0323744686285011	0.046724713923518	0.047530951334583	0.0439541382080015	0.0579326738705655	0.0557651217260547	0.0575574639161283	0.0422560077810259	0.0721873124743235	0.0562166287757297	0.0472643480273895	0.101888536891531	0.0224742573556789	0.0389709218182609	0.0777557268257188	0.0290987862872973	0.0321105497656773	0.0319318279191186	0.0848769499098949	0.0997220880509414	0.0485748068293946
0.074918889953192	0.102387026334202	0.101022682063787	0.0463655166101759	0.0820481279994664	0.0419280820290041	0.0482545014866076	0.0306538896834072	0.0175621117089401	0.0515361512345781	0.0149524029617003	0.0661691271288242	0.0627005061358304	0.0672143207553658	0.0488582483652709	0.0533288517530023	0.0283972873089984	0.029145866995991	0.0706825905486811	0.0840743104173252	0.0348091510330545	0.0858665402358078	0.0676160845418455	0.0458319036852562	0.023792861631979	0.0752845148951609	0.0658347993247864	0.0383032224282741	0.0185587797030639	0.039872989013482	0.0567572906655929	0.0437804587372791	0.019877527438389	0.0534433700477141	0.0554101815872945	0.0852825356062054	0.0559047934828415	0.0271764597503114	0.0747228282379756	0.109901717117783	0.0863595062380848	0.03011913165953	0.0372207066206594	0.0691616380020434	0.0239890274424663	0.0448630735464313	0.0932925482360578	0.0802218774560718	0.0197434289146361	0.0471462658725503
0.140842404575905	0.127802399330869	0.133286707478137	0.063427966213936	0.123943388539003	0.144102855268681	0.156068921783874	0.141371917800713	0.125754752082228	0.153632758065471	0.162564497128918	0.112118447627915	0.118582396297157	0.130743083382159	0.0740758292125751	0.117521235630018	0.0910068050939978	0.0605599598147423	0.119157401653152	0.0990049417914742	0.119370232069662	0.103415708407313	0.121078525907916	0.141069758102953	0.155658928164251	0.0884294315847182	0.102917435992701	0.0556834729266952	0.127612508493665	0.156366079029919	0.151296357327182	0.176613824083134	0.0943144773146899	0.145452375311629	0.139404317183115	0.149501923564012	0.128527220529794	0.105935437221897	0.114661179666445	0.0793686590584703	0.143055413987589	0.0875477220543225	0.0834917731540372	0.125119065161271	0.118736213000073	0.0275087258772067	0.145663040105268	0.134522725319678	0.0535142829382446	0.116342840257742
0.093681163021837	0.0750098622536457	0.0432533476274484	0.0923122326053454	0.0509557799691303	0.0574140008270988	0.0756414771295367	0.0229492662065774	0.0547706418318911	0.057722331567331	0.115882827858878	0.0190870805570063	0.0604464628158588	0.0823092539766423	0.0542596570111257	0.0342639047651345	0.0491117011544683	0.052484241847063	0.0657382941428487	0.0242239138526759	0.059606198091139	0.0459905288796215	0.0798087966967364	0.0395553296918228	0.0875637778800852	0.0842102227329254	0.103451616647711	0.0726708380873277	0.04715852672052	0.0850350934783728	0.0558417100038538	0.0434476631496356	0.0611468956273671	0.0647900214397001	0.0568156992552631	0.0682381234883639	0.0613819817023115	0.0164947343419226	0.0594522408877285	0.0649330964850699	0.0802077253244106	0.101803076486305	0.0545088313169251	0.0516826913400028	0.0801516770070471	0.0513971858840618	0.0749931750632549	0.0572037696173618	0.00799702806901695	0.0685846600982727
0.0686124476247802	0.0270555669916022	0.0183115512934519	0.0111919092086955	0.0459386024087727	0.0680716599488113	0.0618050971331047	0.0259355883873662	0.0270651405286801	0.0675867166240268	0.0210164665536455	0.0300623723212999	0.023909719293829	0.0210131982770465	0.024998825712751	0.0213183377640816	0.0683330594776862	0.0689876399719285	0.0484171824837464	0.0260843602237969	0.0260932540276793	0.0434794155710366	0.0431299520837318	0.038364341326681	0.0368669149015347	0.0523416515286341	0.0418302508005116	0.0341570967036134	0.0348546975634634	0.0152565704268387	0.0346362083489663	0.0210356109309713	0.0622016602719033	0.0322337629601878	0.0306318056499335	0.0834700965089924	0.0161958762597013	0.0285623331445584	0.0552401655969006	0.0606408957820752	0.0400094397118724	0.0258506489625272	0.0355716087555792	0.0352084176825543	0.025401424359876	0.0683715089661074	0.0533464724163276	0.0216633187602672	0.0267716752640118	0.0514281074088635
0.0318663781439245	0.0819997650842392	0.0359815532927822	0.00353538833796416	0.10960858341914	0.0282382047584387	0.0789462755765394	0.116100988795068	0.0650999069571946	0.0770480916314694	0.0254376979319903	0.116364375007151	0.0436338155465242	0.0757555261046269	0.0426557056469837	0.0632793542068225	0.0383938007783809	0.0680579598691733	0.0585996895273259	0.0680696614301533	0.0696692272113664	0.0826300491451203	0.0145388980622995	0.00523412624586779	0.06093683672398	0.0858596148682843	0.0755893505918658	0.0234943653808954	0.0707493607610192	0.089075010785311	0.0519521926321786	0.0881913069041445	0.0195786205510833	0.0964927436948173	0.051895694637672	0.0692961084652998	0.0618937726775509	0.0202195383368914	0.0571645517822199	0.0477697382841146	0.0476510298684604	0.065262407774198	0.0353018384300266	0.0698978351462446	0.0736298005913706	0.0516630711201589	0.0445452767846761	0.0590093498328816	0.055070439402577	0.0920966636568568
0.0323363929792316	0.00698910474103121	0.0938636240536732	0.119893165638657	0.0642132237556378	0.0645150895976321	0.0174829304098591	0.0333036272013486	0.0504106913667736	0.0620860545916875	0.0930958378613803	0.00796060483693375	0.0880124699422644	0.0381860900421817	0.0399300885360407	0.0805167197789037	0.0322182084879793	0.0841177771154023	0.0955944660651782	0.0575557635495882	0.0413183990887413	0.0718392013821235	0.0814568178030151	0.0533413379459967	0.0698955048755512	0.0398571378038287	0.0692523370799492	0.0407321796940846	0.0728234749865045	0.088620216810519	0.0455030847700164	0.0516638876363365	0.0945366032188152	0.0122497031521441	0.0885954492620135	0.0628020612513037	0.0882233659591429	0.0521046491328615	0.0912418347353034	0.0525159601698931	0.0525509988494615	0.0534618997832774	0.0489580287460169	0.0772670182281108	0.0978678319589323	0.067246418572814	0.101118633922561	0.0523353801831658	0.0356207454652696	0.0892916945896358
0.0425959151682752	0.0458591986586595	0.0266702319210041	0.0366266206454991	0.0242536600596961	0.0351057999002688	0.109605543758517	0.0397216007381154	0.0153784172235767	0.082660814902502	0.0226848620825254	0.00870623529394933	0.0305476397742412	0.0443285992901479	0.033940443846171	0.0351882347735447	0.00295035882707324	0.0556223864609855	0.0253296112435174	0.0729655339197713	0.0136339447016315	0.0544341950420425	0.0455303690563145	0.0902016597156865	0.0409516872770696	0.0815469397363077	0.125327355629215	0.0680552946183264	0.070410101603069	0.00884908588787457	0.0432554947487345	0.068941156117104	0.01189262012227	0.0291942180586362	0.0332787876386208	0.0574543793125361	0.0269527997651246	0.0265159749030655	0.049444283585269	0.0175734967147414	0.0232531923352811	0.0275124437243387	0.0345458203199244	0.030704134985409	0.0577085195474256	0.0351909788319691	0.0245601674424692	0.00536099676071549	0.0288271002629268	0.0363417035053037
0.0254438305142327	0.0260052941921083	0.0638518713068572	0.035018240908488	0.0795649164944054	0.0264437833623808	0.0246282375466942	0.0342972182887334	0.0642877065115962	0.0162038669854815	0.061862898468081	0.0670032341916985	0.0674712604217529	0.00848379149283915	0.0271235999519607	0.0212384623724153	0.0484891396454416	0.0735323172339591	0.0130073874166106	0.0406614655273319	0.0221121566222561	0.0371321280087541	0.0857056535460118	0.0481970239631557	0.0283416828863242	0.00899186685255025	0.0743583050712057	0.103984169953417	0.0797822972454328	0.0497109553593813	0.0144654331368999	0.00692483813344897	0.0288500519736551	0.0618449701961687	0.0321936749671189	0.0671856955277721	0.0571071436722736	0.0411480794464395	0.0753795007029643	0.0315369467273308	0.0206500549121092	0.0296133713434489	0.0232672808707924	0.0202285745203858	0.0697913712648448	0.00976066468546958	0.0297880615192899	0.0604273027201662	0.0161217126052665	0.0221130236660887
0.0240539345536692	0.0578871867269588	0.0562179259106648	0.0249907449439347	0.0245439933219782	0.0853019139129839	0.0743077933127185	0.0392331588563361	0.0768595445763939	0.0514682403390754	0.0153198283475195	0.019605280309154	0.0443387231579632	0.0455193739443426	0.0508218658712821	0.0417534708793691	0.0382719500510858	0.0563534347547876	0.0454245028232165	0.0442441375354758	0.0483648838746151	0.0649827541013129	0.0377459630956605	0.0412609710800239	0.0511929252423106	0.0330252712823535	0.0330263335791077	0.062084303218672	0.057605593177879	0.0534264157069609	0.0250818404264306	0.0177881026125329	0.0749808609056058	0.0140587061666741	0.0466933339941238	0.0469800692979619	0.0285193069439536	0.0190422195584365	0.00992244059761519	0.0252144854763231	0.0369949109176762	0.0399614510506913	0.0568553815532152	0.0103430984683934	0.0153374229329441	0.0490092852354755	0.0703682732701151	0.0613391364290049	0.0310650606344894	0.0175270180188912
0.0156095617152719	0.0400252187669286	0.0267965199281391	0.0170110733918917	0.0380607582381316	0.0455059510828219	0.0130690385274318	0.005550721177066	0.0276630641855489	0.063623814001681	0.0529890325007364	0.0347266267659918	0.0311218866962619	0.0309666790551736	0.0497192741305925	0.0595656703409774	0.0562463110247997	0.0759754986275931	0.0641502481494819	0.0726908703431628	0.0197850867738537	0.0509187402602588	0.0559718292381393	0.0558055880581736	0.0402294142235318	0.0424520625355577	0.0490166925253969	0.0445048923308867	0.0307139968563494	0.0501124055790779	0.0566553577503948	0.0902249795805782	0.0661114890427042	0.0281628202765153	0.0771213141329224	0.0246670756526995	0.0393498245952507	0.0348022204740345	0.0314354986658793	0.0467059149212988	0.04699057611206	0.0252020871521904	0.0132376812865475	0.0622060708867077	0.10234218756951	0.0248167320203593	0.0312201683116807	0.0533682636467564	0.109650863442895	0.0365961520243331
0.0114954642049484	0.0272270051014099	0.0314131161936873	0.0851069559870173	0.110891389405572	0.0714798711879596	0.116224192737299	0.127014676141944	0.102717348532295	0.0428339146223947	0.0771977122239779	0.0677309065173328	0.0764359684682735	0.0906948241307524	0.113075244976433	0.0611395682911296	0.0475574817178148	0.045951615187717	0.0379618760569351	0.080717487116947	0.0751389519925544	0.0271743708831759	0.0974768092986224	0.0667028226797216	0.154353090961771	0.0907880506657595	0.100821390327077	0.100436953341194	0.0778743434286319	0.0631859306321186	0.0999384969604656	0.0336686191592186	0.0777027106682778	0.0937065895523789	0.0857864936598373	0.104674269043595	0.0660475231419506	0.0217473761067767	0.0225731009538182	0.0777567238528129	0.110462361045352	0.063742024135985	0.100293687424699	0.0795147199135066	0.0291957053219271	0.067004004449926	0.00525132409726956	0.0577416735217122	0.0770646340944976	0.0354425641749423
0.0947650942032271	0.101837730990374	0.123296501772495	0.0989393211329535	0.0890417640584277	0.0535749295797523	0.0814954708105684	0.096434781669043	0.141183970281367	0.0967534370147066	0.0760379084963974	0.109162889085874	0.081655347665922	0.0738269780261308	0.0801609088863674	0.0750079708203135	0.0432052431172572	0.127995735498913	0.161806857536143	0.0813811949557513	0.111734873061755	0.0639009147668459	0.0905036809798596	0.113839209636296	0.190513853484123	0.0664412913672516	0.0718146278252349	0.0280794144935274	0.0471557495832958	0.0676120359030565	0.0952534454751571	0.109955331773216	0.0511381835291106	0.084059999488413	0.0831669162241242	0.0885542738399237	0.102671076302542	0.0894150643559182	0.090146753649061	0.118472335258367	0.0924984896974399	4.4172941586615E-4	0.0915808982651004	0.0457307016093751	0.0586248281964425	0.12119604146804	0.0942853143803615	0.0664827346656709	0.13302578357651	0.0258781498575632
0.0303017247457913	0.0460887834771563	0.0188000296235774	0.0188479870306009	0.0576628127588375	0.0633018999715846	0.0820681382623589	0.0641199355607258	0.010135121010488	0.0320132536982857	0.0464998874048981	0.0801222616974041	0.0785466256790481	0.013000388999286	0.0445990218330694	0.0555078044092238	0.0460325322580118	0.0114616553431267	0.0421573352580687	0.0107044340066014	0.0848871057430803	0.0323708439480746	0.0210851071560978	0.0255763470898183	0.00247671806865477	0.0515511789756975	0.0227929867209587	0.0368314802708023	0.0319465584970826	0.0384771007410707	0.04973817219702	0.0510709213378425	0.0341045735992667	0.0359330046606382	0.0259045374910825	0.0597777847158792	0.0453272413243859	0.106502247873153	0.0934851648474949	0.122909705032786	0.0518315007695552	0.067977286786195	0.0302708629254346	0.0242192081873629	0.0119253682315724	0.0755854910044753	0.0471922965324013	0.0923602468194298	0.0250697017472027	0.0196506696626247
0.0805405644921595	0.106073999923622	0.0877231830431078	0.073642464096653	0.0928326002255075	0.0710471539153047	0.0571378946957919	0.0409670320187209	0.0210868953987144	0.078054285370722	0.0706369961090143	0.0972978757040235	0.0424735551741669	0.115355291410786	0.10629178232398	0.0346910139130957	0.0483243749742115	0.0842250444434481	0.12152959347034	0.0676732828969844	0.0875230531129765	0.0479558966984061	0.0402172671114081	0.118529157563875	0.089310318209086	0.0931983585099094	0.0395092335434858	0.113962534632634	0.056691508967834	0.0374162372697849	0.017671977529155	0.0265124357204464	0.0848524740336752	0.139229915682912	0.0857769534843527	0.0922155419793573	0.107433900040831	0.100672485627831	0.0177533576407553	0.0709755283621165	0.0341674748668921	0.0349015194026535	0.0797069999260504	0.0727201509986091	0.196416810089437	0.035066322823668	0.0797928461750482	0.149350288766045	0.062321388148001	0.0519179537882764
0.048806944684056	0.0428199189568791	0.0912678541679254	0.0238739223595496	0.025944787346523	0.0211370539363957	0.026827467754234	0.0507247191239786	0.039040373158013	0.0415086705774745	0.0229255025778717	0.0479715407142714	0.0150768518852614	0.0260926382154814	0.0293616259144227	0.0205277696073627	0.00646279132021572	0.100882271484815	0.0798036857363048	0.0571460931730464	0.0303598623434462	0.033542493626041	0.0145996422422139	0.040992091240332	0.0324886231714257	0.052879286014084	0.0513489620028059	0.0786124668713589	0.0381713104788361	0.0231895573767433	0.0220079525816286	0.0213655528780677	0.0411958598638662	0.0160477903292244	0.0857088083772006	0.0233043797679513	0.0178537671143157	0.00228851518109213	0.0403367690064165	0.0236931483338496	0.0272149059620385	0.0671152586366565	0.0238051879080107	0.0314909074797472	0.0298817450968026	0.0263383129273592	0.0796775507142696	0.0159030603120412	0.0429167993054655	0.00664130063592366
0.0999653521687395	0.195590127091075	0.0783004572220239	0.133698971210536	0.12281770640699	0.181038752358266	0.0357366846672226	0.157608760767835	0.128573051048285	0.160943473808304	0.183396777610385	0.124994338385905	0.210716054851191	0.112693740442245	0.126070467762992	0.108921011496999	0.0865846978957281	0.117752114639561	0.106659529441548	0.142427294883258	0.123650439628383	0.0975969976621952	0.0930717722152361	0.120969241929519	0.1367575078479	0.0769038764944915	0.0873713930982584	0.122541041870241	0.137800856051195	0.0856463735099916	0.144655212742782	0.0637082221128859	0.0727538973048322	0.0859222860831496	0.12475334702993	0.110364234382485	0.127257675841749	0.112359619488823	0.135095186661213	0.103591388207887	0.0859366032685008	0.192141638233175	0.0913343609960945	0.154102005476002	0.0833585411287872	0.179866832911085	0.148814372795514	0.0983563877243661	0.185110410407698	0.159380028383428
0.0657674269818806	0.195493069281394	0.0939549189702434	0.107737790012219	0.0906172936186405	0.11575449309746	0.140635190753559	0.143772022763078	0.111786234020756	0.106133113440343	0.134851587610542	0.116067052514399	0.0909576764416176	0.130760371156182	0.15865611842838	0.094133291056776	0.110836813519065	0.138396087924538	0.101766062216468	0.0723183667838731	0.134302093972111	0.110858655332818	0.145355588498366	0.111163523252049	0.101037370337579	0.0985485978747283	0.106080916060751	0.0875142867319759	0.149367824181383	0.172318278875168	0.0744691402409058	0.159402168224683	0.189508073155367	0.0372045507827121	0.0618468524210392	0.114744369523895	0.154049619772137	0.0989358726637108	0.13611283391508	0.134430065859463	0.146364706562074	0.101479937468351	0.0925192261321424	0.116317031703016	0.0927610927064982	0.16231263246174	0.0356071501305566	0.161950086992309	0.119264667187261	0.108181005498419
0.0498362828589332	0.0226993779680413	0.0446017720787695	0.0492681550289998	0.0616611658755695	0.0572883592313875	0.0748053914931491	0.0259844798973272	0.0690649394481172	0.0265831034568671	0.0377727724538959	0.0356736290952364	0.0454794766976688	0.0379836421935983	0.0418166106214863	0.0511871524877737	0.109991222932071	0.00313302675777147	0.0407396299963623	0.0421721347377934	0.0729971987484575	0.0203751842660691	0.045001125143705	0.0717407991099493	0.0595740706350582	0.0939028064389776	0.0544648290848324	0.0843416365819599	0.0220729315174152	0.0193077075884612	0.00766268053622647	0.0820112272394323	0.0254364992432725	0.0225037568401047	0.0320321408564351	0.0416210420139477	0.0180278779794323	0.0594284693304692	0.0626533821040825	0.0488970547304866	0.0427644590211884	0.0516834710777837	0.0386334056636501	0.0582867782084857	0.0670557849831938	0.0286567091740422	0.0249197512765798	0.0141499890307473	0.0638566779242156	0.06210496321317
0.0510434854308332	0.0198774361067889	0.0512367228828894	0.00449150227920459	0.0332394182927018	0.0358905071821965	0.0596066935527588	0.0203941859554065	0.0512172404469638	0.0159768783030504	0.024369818138749	0.0277161188171937	0.057504998614024	0.0621387518245096	0.0476806371256111	0.0229672734380422	0.0163999638354844	0.0278246068369294	0.0594389313956737	0.035994004227039	0.0245217319454741	0.0440411605152146	0.05769677291202	0.0319238339504637	0.0511751749515182	0.0265497374160744	0.0442822661436664	0.0343472195157745	0.0851571499548558	0.0407518746673819	0.105566997720112	0.052757923935372	0.0211141336587154	0.0151918356678225	0.054837574611301	0.0195425423452974	0.0352792724653944	0.0774923796930621	0.0223610057874417	0.0538321092790996	0.109184611884011	0.0276322641444689	0.028897275364989	0.0341259075267686	0.0575790359147303	0.0131120182036909	0.0249491008776127	0.0224994537113704	0.0260286537473651	0.0347234450306388
0.0870220378883476	0.0360131154104815	0.0433329880059822	0.0770622262605883	0.0316410326278236	0.0874202512709555	0.0655211889338314	0.0895112517578975	0.091376689311691	0.033899942568034	0.099736407369408	0.0654125549202554	0.0278953724589279	0.0432186640465899	0.116370873353698	0.0804044036176378	0.0544036926757752	0.0693086829731088	0.0120340382835049	0.0160079095218629	0.0391851663572391	0.0856791004275103	0.0585543840046063	0.0624267575840471	0.0370470238562965	0.0811062451816409	0.050799514686981	0.0537553270648798	0.0486198864245	0.0524224401584618	0.092784618812259	0.0829533597531938	0.0321421330492331	0.0418598345485658	0.0400363537286827	0.0547458592380986	0.111580494983623	0.0447393651528003	0.0303506546002609	0.0400493373826575	0.0939988084166954	0.0104261286441342	0.0436567477804131	0.0580288104860724	0.0783381439709162	0.0715855275065156	0.0495424194557048	0.0268564037778497	0.00911138765978712	0.061082027684025
0.0309437202352307	0.0459345897289309	0.0476700065181294	0.0246728877572205	0.0445371389482228	0.0207239272752286	0.0679324932477095	0.0502942783436844	0.0504556554328055	0.0114434386612167	0.0175870699121201	0.0507036398219083	0.0367944381482107	0.0744779617923069	0.0626027643143017	0.0450223542792089	0.0506995687101311	0.0458300233063954	0.073823715553362	0.0528183705563888	0.0363689261955643	0.0883778724963693	0.0430642986196153	0.0239352739881007	0.0145756974405584	0.0326672439063016	0.0688932463738304	0.0829860286206455	0.0397432234052461	0.0456807638466973	0.0683098399463331	0.0526997194930599	0.0670139838442134	0.0654282789000426	0.0653471678020287	0.0872119406630537	0.0257795949449726	0.0639612177254677	0.0454220906039561	0.0802922495705034	0.0256340657063704	0.0340622448193501	0.0475731943889559	0.0155832246816152	0.0282210978881049	0.066660830137058	0.0167279791094491	0.0476880758295205	0.0566856409615345	0.0207851256624267
0.0568359103555983	0.0779354168579138	0.0510706044943674	0.0547370967611226	0.0300378459093613	0.0344560184509122	0.0810644306181527	0.0317437631715586	0.0533598149433694	0.0666016393612158	0.0336957185192095	0.0267597047213696	0.0266867914923526	0.0273126834690497	0.0720944932392655	0.0410800759677139	0.0807041067707369	0.0747495853707363	0.100651181430329	0.0283594558024744	0.0521750918207769	0.0141895509352285	0.0356139494853797	0.057464671204594	0.0327622160559459	0.034004900440857	0.0787469269602462	0.0263986372313913	0.0111922381312598	0.0121748767937378	0.0245866406294882	0.0266889885234079	0.0170520045857043	0.00706950116800054	0.0103404513767489	0.0596000694137119	0.0581413681102363	0.0355198624509189	0.0220201185408367	0.0350209539826848	0.0376378588137918	0.0414336142531966	0.0610824166375644	0.092629468286385	0.0538043846207513	0.0783235265954668	0.0543808025736004	0.0459311566335761	0.0542895030022978	0.0684286517518305
0.044672927433148	0.0853966321391757	0.0439493675934683	0.132303214138646	0.0653803679222441	0.0739053561623906	0.0323490480698536	0.0463724325868743	0.0540696023780109	0.076298572413188	0.019751712445873	0.0263750482099792	0.0574489657619787	0.014995566762401	0.084779452299776	0.010227253221841	0.0326571466061106	0.0488107066677486	0.0321853678052823	0.0250691848052174	0.0359486703514581	0.0749238211101576	0.0258991311926081	0.0896281610705318	0.0255589523464871	0.0333127123796667	0.0599733762336781	0.0742316585047121	0.0363638581890399	0.0442489528913454	0.0185087262373963	0.0590484182168608	0.0364311915199836	0.0388355139991799	0.063243633723563	0.0611745943050133	0.0365272066381937	0.0528118986040419	0.0639050247908848	0.0791701843217117	0.0322652783023872	0.0331278669415109	0.0181239820182079	0.058904719439561	0.0718018723512096	0.0456060574303023	0.00376611807631172	0.0694898130971532	0.020814289280158	0.0666905133906652
0.0951117532845153	0.0948997377075153	0.0438828895753231	0.0504173755553165	0.0343631750880998	0.067941566839638	0.0364014113355203	0.0982992382521635	0.0468390095017927	0.0621627383114354	0.0453083628820387	0.036461411731628	0.0378736286841548	0.0411955410244216	0.00959687980412905	0.0740982735547665	0.0239045615570251	0.0676731399915749	0.0909984404687778	0.0581428386748403	0.044219318416285	0.0780184585240115	0.0293610031780251	0.0598332687136922	0.0462855928836879	0.0302096267362972	0.0876125803704177	0.0365372795673909	0.0437556866330595	0.0817036493221772	0.0763723542422551	0.0255423526404773	0.0485954190644684	0.0275301290837312	0.0240077074838556	0.030841858007017	0.0626364408910923	0.0357677079373104	0.0485886280476183	0.0898367821473282	0.0463496764402277	0.0526219669780178	0.0665591728495855	0.0162150662883628	0.0150159271524652	0.0855868551343961	0.0739777513728101	0.070769508142946	0.0511759997790419	0.0548507095541999
0.0454701384341471	0.0418959036852972	0.0400196374259001	0.0596640452735087	0.0866323028189795	0.0731204943870602	0.0396100364598987	0.046240008694398	0.0470220378132318	0.0437529200356193	0.031514661778577	0.0676152633097143	0.0649974437098875	0.0285525665222586	0.0123025510802339	0.0550820922989242	0.0439289550706467	0.0270141467172573	0.0131972266423647	0.0725452160628067	0.039955049639814	0.079509457937946	0.052931485766637	0.0567070815419459	0.00625000380110636	0.0132472287914402	0.0700039310986366	0.0328286287649898	0.0434415695010143	0.032319708373327	0.0475402767674106	0.0122283446727838	0.0335353244753767	0.0245668084789598	0.0477484042816092	0.0687519980002741	0.0638915092077539	0.0387434825403409	0.0318445148661194	0.00690252580763332	0.0149219181946651	0.0215130762080043	0.00966064731912319	0.0181567748644863	0.0328184306659688	0.0512007548942494	0.0207656640457186	0.0289360885864417	0.0304973085694328	0.0464788418705383
0.0487735954281166	0.0940534980574067	0.0933818032781789	0.0784212636428157	0.0522488444595208	0.0786155875947525	0.110512838829204	0.0497008501072215	0.0157770405547465	0.0892655514139626	0.073376944908681	0.0314738084215717	0.071062223973071	0.0896795145496986	0.0668515365688612	0.0475435392834842	0.0942610013001114	0.0919228720583185	0.0541190286338669	0.0915146776046143	0.0617492761684871	0.0533254273275048	0.0391697600808698	0.0658997204712142	0.0931109236958779	0.0415556421742764	0.0332253785390656	0.0612533794377029	0.0626256281992	0.0451815597359941	0.0912001123422156	0.0115264605380644	0.0497705993207275	0.0393098773781451	0.0328756967687835	0.091735359954009	0.0842374486124817	0.0653813910470044	0.060056367145376	0.0300810837753311	0.0754501910027384	0.0880849022403783	0.0872242659786008	0.0864471495941191	0.074960345743008	0.0561303683632176	0.056019640742162	0.0716943349346606	0.093837789514703	0.0814130612760711
0.023018391633073	0.0216744026292238	0.0635976323444458	0.0644834737078346	0.0458407592251447	0.0636095989131114	0.0239113059863321	0.016344611011575	0.0343624020982614	0.0239234801513262	0.023064493536106	0.0581272313419872	0.0615685497827016	0.0597736553543934	0.0748563671365436	0.067904860374764	0.0735724080402327	0.0423150942917016	0.0733764096321979	0.0386459700317656	0.0619926967738943	0.0188866151897468	0.0260780595713958	0.00867459902802798	0.0396337262836401	0.0206000275733335	0.0256223252522233	0.00620229417675057	0.0733147527829297	0.0606441514532935	0.067126422682084	0.0769817811139466	0.0551829748350676	0.0422266905237387	0.0577421592348442	0.0525811304076985	0.0606019020414261	0.0505214846342463	0.0302674535372188	0.0136823695778546	0.0823215237857639	0.00297453799270694	0.04685315543248	0.0697308709195533	0.0548686506630881	0.0166200674123121	0.0338945160479052	0.0635137866621366	0.0448644501040278	0.0695246696988263
0.0269115638275073	0.0416604642370672	0.060845526058961	0.0298755525224087	0.0219797431199265	0.0176491628896614	0.0368232993153859	0.0483943677474268	0.0473711039283922	0.0254363347107027	0.0335060003518849	0.0455351936750433	0.0575754264185625	0.0539993487255411	0.0140937994432437	0.0498517859147918	0.0525186257536962	0.0261078593381991	0.0648969980936206	0.0204374367577232	0.0320956440209136	0.0346620920003121	0.0355832492105723	0.0185728354448098	0.0432603176708921	0.0413473929841919	0.00511959948753074	0.0798878975625845	0.0379173233025566	0.0330859007033419	0.0617356834245358	0.0462046331738907	0.0777742880483968	0.0570344558194851	0.0361768806192518	0.0127556965779327	0.00744459785445242	0.0386456554745097	0.0186071099731698	0.0561346718369015	0.00584594117147966	0.0181793017257766	0.0612213913305222	0.0199378033045322	0.0462230937454191	0.0289242153234016	0.043230887372351	0.0416231614195798	0.0231722246775916	0.0327592558844385
0.0310056381062558	0.11834781123983	0.107627525171707	0.127021385582871	0.0594361088838132	0.0186895914649117	0.100677279126079	0.0272429589847508	0.0228249500165254	0.0318109684938403	0.0878007655421324	0.0849889545138259	0.0296006185393295	0.028796588649605	0.100007820817431	0.114652165270536	0.0509908273462208	0.0616393553235285	0.0252388767547607	0.0511396377520236	0.0276216194302688	0.0212228564587239	0.0302354595238521	0.0857053295519479	0.0594019123042579	0.0881003383590801	0.0529652155246007	0.0543724770388286	0.0890639250156543	0.0660754653544484	0.0974916093628927	0.0787503508519835	0.0401277482148264	0.0855362842282671	0.06453155736264	0.00323398831062529	0.0614543944730936	0.0473842112015142	0.0540073915269502	0.0216565422082566	0.0885003052880638	0.041975276294239	0.064692903275466	0.0749178264323786	0.0726778289499693	0.0546878752631879	0.0836886354056166	0.0997284959387762	0.028394610008248	0.0593779499786731
0.0470686757680912	0.0524064105168681	0.00890470192260471	0.0594018869371029	0.0310070279929035	0.0226404791288281	0.0460085660301927	0.0521353573035738	0.0686329406750148	0.0447732712393142	0.0133737952297517	0.0479524860887316	0.0498579233189871	0.0165512475439678	0.0765689866602634	0.0384826907623518	0.0716688965052065	0.0151997211382972	0.0280557426608743	0.0611574833781288	0.0518318424253132	0.072356504829237	0.0266055144152505	0.0749418090739829	0.0184313884501338	0.0523812028761702	0.0594491483723039	0.0247409959078308	0.0379815817105844	0.060751941128954	0.0900632678884162	0.0674736771644484	0.0183695688825574	0.0468207946793826	0.0231334600186397	0.0567553516677414	0.0239430317143052	0.0427044583234456	0.0522674181117415	0.00412723449210304	0.0195460545777435	0.0296410597076104	0.047755674160465	0.0828451677764175	0.0468243003998191	0.0595876055343937	0.0389245741296462	0.0622839808245756	0.0751451374045859	0.0973227998004175
0.0492559885922007	0.0370482828165557	0.0355263704333739	0.0381779171559804	0.0459076675099923	0.035918405672382	0.0536645624471513	0.105899389873259	0.0678978209311153	0.0356886434298868	0.0254397764655058	0.033188628524074	0.0742722746245057	0.0639323299492028	0.0431925497257687	0.0256180287426355	0.0247101760844702	0.0247427782638666	0.0481824854151765	0.0704354398741008	0.0470103786675506	0.0267866014385574	0.034823605295173	0.039425290438177	0.0467123160874442	0.0307682446181595	0.00549460567542977	0.0174351817193547	0.0127329310599973	0.035813981811033	0.0303916946706251	0.0592844778290743	0.0133506812779057	0.0464522144172868	0.0450809474531592	0.0301214332161884	0.0698248380009041	0.0117612182508287	0.0527367326617871	0.0641837968921254	0.0557771254931132	0.0454284279054823	0.0548525127349514	0.045154527178118	0.0393283778471068	0.0417167271732	0.0168892425362588	0.0499243983527624	0.03341188940426	0.0372339677173465
0.114959252353595	0.0622488736692947	0.0812649227321306	0.0473411606187111	0.0439011215624477	0.0964720065437705	0.0763284143675709	0.159883726949188	0.091674472124292	0.130030817602982	0.11206266201733	0.143640698105998	0.0146035451335229	0.102816268152989	0.092685653207608	0.108801765583754	0.0916124960742864	0.0950754899352031	0.08783651738507	0.110418552743085	0.107444999649134	0.070286219207854	0.0910343634770634	0.107440545012168	0.074225775134825	0.026339888681572	0.11996012320508	0.098698251511545	0.109201496673828	0.189734201249786	0.0831663370453845	0.079262530778234	0.0350786068020781	0.10328247231666	0.138037266410142	0.156783920707763	0.129633053504564	0.0818140994278878	0.0547270208827649	0.0679286742882562	0.122720695804235	0.0696805337444325	0.124113633442329	0.0425534763340529	0.164008832829085	0.15548457086921	0.0976560389258263	0.103190885027394	0.074173972334689	0.15156697705434
0.0535175574888214	0.052078916879338	0.0241182230744955	0.0476520077195715	0.0539496761074142	0.0904290885024052	0.0823154968182541	0.119420489499761	0.0375778714134329	0.0331545213086194	0.0395590386017595	0.0367856481939445	0.064704591588249	0.0524058699074543	0.0385521722621437	0.0365967939874588	0.0596828165889218	0.0659880545452963	0.0300944919838465	0.092623005612656	0.059615402785999	0.0877445883883132	0.0521103049192125	0.0801543367321819	0.0619539249358723	0.0426771230308991	0.0787874667207247	0.0880905503910845	0.0800953802209249	0.0410851627119913	0.0498323115694432	0.10894419009318	0.0525825772695073	0.0270228483544444	0.084114399513169	0.0349770911605711	0.0493142568994931	0.0230076215089169	0.0285687753392241	0.0245204990740692	0.0548124467799023	0.0355084938607201	0.0389793322117648	0.0536666058414821	0.0212031374470148	0.0723446757966452	0.0806734449740359	0.0289402301026315	0.0495898772866852	0.0276176844349703
0.090511132606196	0.0539978003045346	0.0450976041763184	0.0822354428626587	0.0852807413480119	0.0578452633579354	0.0937001718563648	0.0361097602051797	0.042124225765234	0.034511157414868	0.00522650810463745	0.0460062429243793	0.070532488234963	0.0874937425517756	0.0615999964133132	0.0511481638940608	0.0883243561222113	0.0782087955814671	0.0639592056099042	0.080984097747096	0.041726377173928	0.0752717362074006	0.0909526857652159	0.0681022674790809	0.0542719467441403	0.0709060099136441	0.0632388584429898	0.0754021920493808	0.092975998576089	0.0866919345255659	0.0789590949018351	0.0735557127377805	0.0390513173223363	0.0706358684459668	0.0878274607337415	0.0906971601627581	0.072629548874496	0.00829350030056725	0.0669538742525151	0.059535681407134	0.0848435024526357	0.0842738547898582	0.0217534874926766	0.0188393204434157	0.0356568289987612	0.0696231181966429	0.0665336110358216	0.0450922558454252	0.0998664455440335	0.0561793003774646
0.0202107831468527	0.0413191368354084	0.0384993989301924	0.0235984024270961	0.0349897172415697	0.055612988545534	0.0595966044691583	0.0783238954947275	0.128257366946452	0.0561260463484629	0.0731135196014788	0.0505836120305786	0.0105999695800207	0.0186892984327288	0.0338630102406281	0.122868156478673	0.0224360754420933	0.0864459150538399	0.0482462457779442	0.0508174591328042	0.0758023772744028	0.0908206820876066	0.0382710607158007	0.0484850184626133	0.0102400593567532	0.0380547234142005	0.0206606352709228	0.0654166237438688	0.0689274191035534	0.038146733342555	0.0441664138766442	0.0482484142015725	0.0531952304770658	0.0453230276195424	0.0378674642627705	0.0616039468953201	0.0831135521860045	0.0514186840208207	0.0262030706212707	0.029144464917622	0.0150846996137968	0.121232658582145	0.103236491398211	0.0175020196754803	0.032237909994786	0.0348107705111292	0.041762010690675	0.0528176765401139	0.113204487653075	0.0631268520130895
0.0343230389213732	0.0832994595449388	0.0346438448123636	0.0423101826367247	0.029118813119516	0.0249448282069429	0.0577832676605027	0.0259021850487671	0.0366936725866954	0.0223631749649508	0.0176025765010757	0.0323061621534422	0.047811861762685	0.0427021173615138	0.035268157007399	0.010043793072029	0.0139460602725206	0.0248971561394971	0.0554671268683722	0.0313425767427929	0.0590435725828282	0.0339603390048565	0.00212459447692477	0.0584777255065764	0.0188579873267563	0.0456809800452831	0.0236205474487503	0.0277985370340477	0.0342842505747204	0.0372162534621045	0.0428588740036518	0.00806671069187758	0.0111105622510124	0.0326866841226166	0.047781039441607	0.0102639830239704	0.0174897631863612	0.0408181955870982	0.0580767921531183	0.0282494404429346	0.0401427454078997	0.0239726759727841	0.0425670555280607	0.0799030302699397	0.0171103761081434	0.0178100820926616	0.0484951477236775	0.0217883752899683	0.0604231233349105	0.0256047672394127
0.0697636101542953	0.102510005961389	0.0649055106618699	0.0571329450187	0.0615652151598459	0.0516795453440237	0.114427444895282	0.0242027278613899	0.0599185682150784	0.0795578165455982	0.0822567041123946	0.0247570598833545	0.0779787804292886	0.0433792383355183	0.072468358726874	0.0539264656892569	0.0150170661644652	0.114266198492049	0.0503636249026219	0.0124926972793933	0.0614730727682764	0.0422172245473456	0.0684965950118619	0.0233558872251516	0.0834241732254627	0.0565832464712551	0.0194471593706545	0.0592251653887535	0.0743955341082917	0.0546456351118239	0.0746109313063039	0.0497719483554964	0.0403257720652004	0.0325414970629129	0.043903879031704	0.0945530905186795	0.103800853953151	0.0177858832291671	0.0416836665562009	0.0410483827441642	0.0818425211585335	0.0778323149745605	0.101573942179119	0.0279342120249435	0.112616062365118	0.0573123367242935	0.0375311617118788	0.0469711225634674	0.084347516954256	0.0307705512601637
0.0929448818867921	0.0493210497393691	0.126221236653346	0.0792093616297853	0.0630733108404767	0.0337801985760729	0.0733349117387128	0.14508676555328	0.109661315605778	0.105505889435851	0.0694446014022437	0.0670623450014918	0.0958132208680796	0.0988350460882803	0.103362442924631	0.0462152845379545	0.0783315975823039	0.107424076161136	0.0987152590842191	0.0884318408932039	0.100931188712451	0.0962469619043727	0.132341499246504	0.0788116217449647	0.10148937876534	0.0577507352014223	0.0588901197881427	0.0732331444369624	0.107106649405768	0.0704098486119833	0.130606636553096	0.066763710280305	0.0468614725387605	0.126516383698951	0.039579686157751	0.0589001167093937	0.082654704500655	0.126759552012971	0.0677631697818749	0.0210317856849341	0.056867691260613	0.0762346902225293	0.0363670809216426	0.154138035788881	0.0902609063711306	0.11752046296451	0.0857088880615149	0.0806129631639597	0.067326145125154	0.0619663696256308
0.0364468575852048	0.0343744530780782	0.0233076749009355	0.0238650733657054	0.0462916563587486	0.0690743126122347	0.039895421550484	0.00835221674461607	0.0777059754664498	0.0656668292374164	0.0520395322128133	0.0777312491383292	0.0700705278785539	0.0549491947869166	0.0517677461200012	0.0329427351220174	0.0366425288814691	0.0456557285200937	0.0539578595343894	0.0409520517043481	0.0566426703416003	0.0424721506433957	0.041350296187167	0.0143261715222959	0.0247402537353601	0.0455643588016445	0.0653327469903294	0.0459490982573478	0.0490431479422702	0.0828291258879435	0.047914692204302	0.0443653375249969	0.0800447094210779	0.0580214724236338	0.0575874727307639	0.0599167914423903	0.0358426929498357	0.0153496081427312	0.0806280895674516	0.0204513513759419	0.0109104778790388	0.0417768957297165	0.0454372662501014	0.0727589566586829	0.0438222604229699	0.0368318177554964	0.0419195543346501	0.0162287313735344	0.0835597856900136	0.0679902484210787
0.131330953283841	0.0100127619509221	0.0864738831283498	0.063135727741747	0.071139995851473	0.0379210259709544	0.103037549075099	0.0776206229534007	0.0487784106981972	0.0345011217674223	0.0980573747348179	0.04505100276659	0.0484463317897609	0.0912293310266797	0.0535212404781924	0.0899007790438465	0.0384387591015644	0.0726445123106739	0.0549561844594328	0.0299811694281271	0.0373891800710743	0.096111624016637	0.0539413535209164	0.0598417833397744	0.015865983276195	0.0893295579503968	0.0844265982373387	0.0814061121584913	0.048808923833291	0.0532640464382871	0.0377738076031502	0.0692168127342057	0.0842680217168787	0.0849884805439667	0.0699537731249788	0.0784061168240984	0.0298953421580878	0.04423098822454	0.0658469223161303	0.0848065727496431	0.059266490039443	0.00825658509041467	0.116376751295504	0.0782365535667801	0.0679411453123613	0.00937184840374413	0.0617438845699823	0.0697173399500017	0.0704119052872431	0.0130190230028712
0.0768094237651637	0.0319500029999032	0.050326330604354	0.075536968888525	0.017854408826731	0.0641335006984532	0.009253127211455	0.0687289944199876	0.0686186538181478	0.046990536959556	0.0237854057706121	0.0565326198299398	0.0372621705161575	0.0487120810221705	0.0654702029999029	0.0748914471048497	0.0731806683965458	0.0104368287049601	0.0563691833345136	0.0563484414552807	0.0166143371374285	0.058672625851742	0.0793755522815495	0.00982171187772559	0.0355257687366016	0.0647397095069081	0.0293332163699495	0.0946852424230091	0.053067191231942	0.0281330805250084	0.015381710471287	0.0406332100813884	0.0631483370301578	0.0629143896197023	0.123172322789958	0.0569905623488003	0.0308322378094633	0.0687941018389113	0.0636096679166807	0.0620698939281009	0.0273531873915642	0.0628698550039373	0.048670270214554	0.0722462011073586	0.086906471031647	0.0130930245135345	0.0480178735364708	0.0447741097793803	0.0317775588036982	0.0613589163740894
0.0626873468845588	0.0317228954638019	0.0335270702432079	0.0323583358670328	0.025415252432172	0.0266141199383753	0.0666704842868537	0.138178758783773	0.0676926696901888	0.0617369771555046	0.0481891450813894	0.0311410015278459	0.0418589706392047	0.034999263903652	0.0597326884368258	0.0500855667828667	0.0423590455064051	0.0155347687859596	0.0361224543492119	0.0280618721431946	0.0338998624994055	0.0429967670562872	0.0537122621990942	0.0537910812250377	0.0286468453087035	0.0437297841347759	0.0948208900623091	0.0360920187490027	0.045106971175867	0.0386560703942926	0.0455275716239248	0.0372744821098592	0.0566467759514176	0.0624215772347071	0.0652381558483119	0.0210140576389235	0.0442799610020266	0.0256139385803687	0.0697105804559925	0.0315256653547812	0.0855896627396329	0.037242235407155	0.0487838524897583	0.0493208111405824	0.0548300006170527	0.0229256762217871	0.0548302929863821	0.0613460195405317	0.0482252842901062	0.0391398798263255
0.088221051822057	0.0884162665281276	0.0662641620094761	0.127479511382865	0.114175997123093	0.0622411655822385	0.1194367387696	0.0502009434144093	0.0446031831691746	0.0795002442519065	0.143664560925512	0.0990035339800512	0.0928569107754043	0.168736886996804	0.116298445853154	0.0296650109957741	0.0608796892443991	0.108314755998537	0.0472074035876976	0.0106801870612129	0.0632299587905488	0.0665748929949359	0.13169626104598	0.141387170338192	0.0944005858675279	0.0502016126396005	0.107157817052001	0.0220659149362867	0.0730094622543161	0.107757219458947	0.0315640123666716	0.146855963376304	0.102374887778365	0.0701133847268617	0.100378988222481	0.0712774520843303	0.069473239414888	0.0565006289861104	0.0821987618498971	0.0889378372576824	0.115196319848212	0.0824546566184555	0.122559964205577	0.0682371296074417	0.088121551485644	0.0337565269735099	0.0545513609930256	0.0578219697712159	0.0522636171939464	0.0983677466886804
0.0653269717122968	0.10324386343839	0.137012917317727	0.152433748941612	0.064209467155847	0.0851337658436416	0.0709114199831995	0.104281649734785	0.108529299703764	0.0530853349606009	0.108457248562233	0.109300846636245	0.144423250185298	0.0665312136900643	0.0768113603638739	0.110108728469159	0.097036517760963	0.0610901094266576	0.10556399801308	0.137540856533237	0.14947678538354	0.0654292241561368	0.0502394295974835	0.107669704075083	0.0911243069672203	0.0818433145890748	0.0854907967406951	0.121452250538524	0.130954865276235	0.103324357050213	0.105381582171327	0.0688150193434522	0.035467646977922	0.0686514011368741	0.0788358158471218	0.0893872044431472	0.122596334034613	0.0757699086624763	0.0807768344882349	0.111688786123597	0.0695744236831035	0.0930951486583404	0.091639667715443	0.0999296731771264	0.0859714058890263	0.116378516276784	0.0598027055190959	0.0572666400525341	0.102485536913799	0.102884592183187
0.0319569910952596	0.0102967978620675	0.0525167162545346	0.0400015136847343	0.0230471276385518	0.0410456014969156	0.0166425830902327	0.0414695871523807	0.0590157931077335	0.0731182975008322	0.0426974655379336	0.0652183857720354	0.0443101551838946	0.0730493225814025	0.062806898561369	0.0533998570357811	0.070947143517098	0.066594903890743	0.0668926189893175	0.0851021312368786	0.0231281719120629	0.0260028605186218	0.0198313141536886	0.0173467009624305	0.0563144335681825	0.0312260721642172	0.0114158865872533	0.0906476252458987	0.0699174207026918	0.0839684116674866	0.0271252111738324	0.0261321368918851	0.0254155337221472	0.0465787349381518	0.0356395642085871	0.0468257238602863	0.0579095789087824	0.0202504434103969	0.032278894231626	0.00918915310596668	0.0571818021462353	0.0204636063086764	0.0290037778342064	0.0312488620630645	0.0498642648376901	0.0155002973160969	0.0301382166437526	0.0384318730456961	0.0321162373190027	0.0410864919970161
0.0363406227377366	0.0516344033680123	0.0437346740394598	0.0573119546243713	0.0413570627559272	0.0924326284784805	0.0558367214359887	0.025645970565159	0.0511527085471806	0.050141034897675	0.04362124400063	0.0571774284603304	0.0429165234784226	0.054285700173775	0.058903518272936	0.0738653782593859	0.0157009051580019	0.0368138693988149	0.0243875777731205	0.0372136373490539	0.0352642796715682	0.0782887660384585	0.0385217175228481	0.0269656019951975	0.0397728586160688	0.0301391317773986	0.00960992656051611	0.0317353445390861	0.057496054601929	0.0363596689098141	0.0157299888211793	0.0153545583333885	0.0302886229125145	0.011499424990863	0.0429631320262955	0.0353472736031861	0.0371098169646715	0.0457448621834709	0.0886733271378361	0.0633961100120205	0.0392446670785828	0.0621377374945894	0.0932225435088364	0.091067854252029	0.0484997493275914	0.069859624761747	0.0512418041901464	0.0670982030519097	0.0444947369749772	0.0739792176053464
0.0179967177180762	0.0890113086853176	0.0838261833487587	0.0537846110023691	0.0486715793229692	0.111152966923821	0.0523639019319159	0.0477747773965932	0.0621699263098759	0.047533207879411	0.105004881866646	0.0571353816515913	0.0506951351145512	0.0551087050037224	0.0616839831872521	0.0765636503034514	0.0675454352237929	0.079796744201956	0.0809817336660466	0.0686073392043227	0.0241259924312349	0.0109685241985677	0.059003532461612	0.0382970171439709	0.0753566358012405	0.0581520795828387	0.0321854621260795	0.0598437726807268	0.0821455531002975	0.0517041678396877	0.0787827402512632	0.045191390574438	0.0908095537726824	0.0748669886549415	0.0641754372526951	0.0628659134675581	0.0528208864853138	0.051800957654195	0.0712083818923391	0.0724482210789892	0.0651720996844217	0.0952561665075417	0.0192375891101958	0.0580993973083043	0.0720946702794555	0.0688413252015684	0.0404271195606554	0.052281641357839	0.0719274680182418	0.104240933342017
0.0728386867363773	0.0499683070707684	0.0627210238930919	0.0480753940793854	0.0479915215447948	0.0378308646370682	0.021363693837308	0.0488233919374596	0.0396916699248167	0.0853484639332548	0.0217149836273942	0.0450903804361252	0.0243848543817879	0.0496296899132294	0.0353014578214102	0.0157303853861309	0.0406032403073905	0.00858120819099414	0.0331180716145279	0.0318576997414565	0.07872325137666	0.0998571664872151	0.0704902006823736	0.0514800365003455	0.0490009067680446	0.0323974740364384	0.0494476251603047	0.0151965565650553	0.0471002738851697	0.0111618007848141	0.0124716979424329	0.0195234151231014	0.049344104635558	0.0758342116018601	0.0286944679397441	0.0134432725504737	0.0350662594480007	0.0947845948409445	0.0535459705012781	0.0371625183656557	0.0288668661422504	0.0916910919216954	0.0428687697332335	0.0236485493840383	0.0229354200903711	0.0624449618280682	0.0455366383831591	0.0285715274875478	0.0177669687149025	0.0455722118721157
0.0344171800131054	0.100819461866069	0.0388517490251868	0.0369440638131216	0.0447717563856864	0.0214739746770084	0.00389103787761768	0.0531004859181204	0.0248123879544156	0.047646543336558	0.00647134334385271	0.0141783200452589	0.0885809648871748	0.0272756580327148	0.0251239216022544	0.0589157904005717	0.0620494710541855	0.0620076765014294	0.0913735199138355	0.0544355715207483	0.0415388765815155	0.0318962165132308	0.043453237184073	0.0264557755969487	0.0285240455969367	0.00672096551287276	0.0523092377314266	0.0101266981422623	0.0427106607404393	0.0342073385091007	0.0354067637019429	0.0190051135867798	0.0640960233146995	0.00296488482634857	0.0311951377608579	0.0478001978693359	0.0108931318047042	0.0487558079297923	0.0318741012083996	0.0195808436292847	0.0494645543890461	0.0384627117447535	0.0347156356434403	0.0388818903859529	0.0514295071264756	0.0261946434696605	0.00750938431905945	0.0236876528698814	0.0468737897007027	0.0305002186006976
0.0526369945617453	0.0357394332155198	0.0342461592569108	0.0489541399799823	0.0300920056904903	0.0183725929497035	0.107575188238348	0.0551631166189185	0.0877475241289833	0.0272370551688824	0.0450236520627914	0.0502267103073345	0.0364559407495747	0.0563047150973052	0.0167917114709302	0.0485755931796875	0.0057811613669944	0.0791725665660581	0.0481037838749151	0.0886734596353396	0.0625903581856151	0.048696598201487	0.0711571249484583	0.0187118077633414	0.0391078089622041	0.0365356845717544	0.0296946220765798	0.0423667000171454	0.0612143324015416	0.00908297186699706	0.017093921369051	0.096105053630505	0.0835927600940093	0.0554224458649643	0.0846464739968447	0.0305715239541407	0.0612665205433881	0.0457791567752367	0.0526991273756189	0.04301119695746	0.0380573217521772	0.0459940181043068	0.0349008731984034	0.0346830132697045	0.0451272248065677	0.0515372502303383	0.0953328120460658	0.0320681086985965	0.0538772910226266	0.0827529445080264
0.0876104782332182	0.0396750605128542	0.0252808867332014	0.0443000234073087	0.0250117236480215	0.064165560038396	0.0613167570340278	0.0644639469375961	0.0543029189006676	0.0281009064767982	0.0431597074561274	0.0371807476224825	0.0347590323662844	0.0861357400658844	0.10100967840584	0.0198271510494549	0.0569438535828591	0.0465326161610123	0.0140098040026418	0.0515809356841973	0.0930877403455004	0.0345359957672647	0.0540794038608277	0.0697615305668461	0.0206673900020027	0.0357208644813756	0.0717405092786502	0.073151701545543	0.025314742692609	0.0526417821368103	0.0547925660533662	0.0429171880398239	0.0545909879986505	0.0712184715334919	0.0838116201057013	0.104523105255106	0.0526738892735528	0.0329653103743678	0.0174408253254173	0.0868334636585671	0.0430188893677045	0.0666334775714198	0.0395945625176804	0.0656522537295423	0.0742543453593391	0.073492798850897	0.0343505414374213	0.0645740032723084	0.0284970947894167	0.133235876413413
0.0748977501159547	0.027267826540473	0.0222242676378313	0.0401561004090151	0.0442669067989833	0.0303381214027077	0.0599892473160066	0.0655869336529392	0.0637034715313514	0.0703083690394174	0.0415110631572994	0.0140412129689599	0.0590504558316945	0.0581440191372948	0.0314448944116389	0.0762030805253547	0.02420381012742	0.0344502065396944	0.0582280386565132	0.0313367415041609	0.0405400975611221	0.0775610881718726	0.0221201992878707	0.0486598916897438	0.0621116638768734	0.0774222469153989	0.0695119124123815	0.0408929797918237	0.0750895838698344	0.0503989358916369	0.0850458854678026	0.0290585650017512	0.046750016516842	0.0725238467841372	0.0367903692066446	0.0152114703036894	0.0414205578794009	0.0410563801043553	0.0336171787447847	0.0625851634582103	0.105933103653039	0.049971358179072	0.0241116627075364	0.0536062230346972	0.00520715167361601	0.0140551775028384	0.0565047215467056	0.0140771757868537	0.0675570036916299	0.0202640389597948
0.0801278982976423	0.0271123889109084	0.0140678752453384	0.0274977611799917	0.0909793765339816	0.0359988116270533	0.0774748632214411	0.0262908448408491	0.0558681922187366	0.0320857215951792	0.0156537425289088	0.0713840957682105	0.0335702594580382	0.0548545704649146	0.0378018940768237	0.0788810790775055	0.0657081526719912	0.0649134780289618	0.0297673219583632	0.039189000449852	0.0417943412916258	0.0800444900082229	0.0166377124971424	0.0353201810808906	0.0365874844386854	0.0228863557268199	0.0411554669804248	0.0469410542645007	0.0800628113344672	0.0437044687634983	0.0590544594162211	0.0717683861182596	0.0735513247680078	0.0347030253889542	0.068261201545479	0.028031493595713	0.0358151324995916	0.0203932782444578	0.0317164249170271	0.0335718368837514	0.0522262817551748	0.0698171385812373	0.00947043968418473	0.0339697384138133	0.0662990617027308	0.0236625206677564	0.018456082274245	0.00501797928818374	0.0147830333195405	0.0198431039170041
0.0374905554732202	0.0440941144179368	0.0569315656892396	0.102275953609793	0.0388465154508072	0.112142697555803	0.0900762100437319	0.0455833514446239	0.0227711969974088	0.037589580192596	0.0754494256127268	0.0529822309724855	0.0397001002679759	0.0459558081284292	0.0850549588660914	0.0292563350345494	0.0283354104656991	0.00537309401326135	0.0571028161693157	0.075960996104222	0.0730755481011542	0.0836950860634751	0.0247250232332206	0.0315693500949754	0.0297816097438403	0.0626841109068965	0.0255639925426637	0.0640415900190001	0.0429917037977073	0.0414233267995114	0.0497733481144769	0.0661622482797562	0.0494926127560972	0.0244225518330941	0.141314155537221	0.0526070810412006	0.0346296291200151	0.0378000176088239	0.0493386372211986	0.106223641153764	0.0199672920182094	0.0352353405167157	0.0284038057307203	0.0171629468790264	0.0605106270056302	0.0455863645943138	0.00768926135292311	0.0606588550194092	0.0158162279647737	0.0853810687135368
0.0767135647959425	0.0988167098743659	0.111425372163615	0.0923832386062446	0.031951105423624	0.0654716684950712	0.0542194654789892	0.0343411601820789	0.0879986617622314	0.0353588669588128	0.150757347599627	0.0941026964625977	0.0879296093976187	0.086757789461653	0.0753801843545228	0.0838122885697032	0.0807511919898066	0.0947754479307336	0.0525009675506845	0.0255503616228421	0.0290351406699279	0.0483195211178515	0.088198320195705	0.0363920963378547	0.0814230029151916	0.106397927748744	0.0721538555010784	0.0729117458914714	0.0490419166191382	0.0626076415365105	0.0775473941541507	0.0946063731136148	0.0742701110540849	0.0756648144319736	0.0608201799948792	0.0946191067538946	0.0124640753973195	0.0934928173695354	0.0767576746913595	0.0519196110610548	0.0995957623134102	0.126482162251854	0.0762582742111913	0.105272528462068	0.0618516380539796	0.0390994305768562	0.0861143159686007	0.0772885872805565	0.0688904744130348	0.0302552175976634
0.0733259062597279	0.100413366358391	0.0872271530455053	0.0591156591791244	0.0905391391671757	0.0948569339085578	0.124581993695863	0.116633371633826	0.124677718560706	0.129844613335565	0.0818173079163731	0.165117454987801	0.107772146307892	0.0873910616833421	0.065204340739654	0.082457166461096	0.0830583866336597	0.0921476622954267	0.0951105931463289	0.0376970217295491	0.0780254545303755	0.0627717902917608	0.0430493293991962	0.0655795677280052	0.103541988345628	0.0858787987726523	0.0946627114785674	0.0443462713123099	0.122983176363243	0.126249757411324	0.0909062013831928	0.0785545205355573	0.108784152279334	0.092179631422753	0.0791119859830235	0.119325577810272	0.0448577840008643	0.0956970067080288	0.0678052386497918	0.0845653880900998	0.127852553645972	0.0926816490203158	0.118879140518369	0.14135978098003	0.104980032729037	0.110404826360844	0.038887767888426	0.130482504526215	0.113423145799721	0.0775906019338863
0.104304101022806	0.133487384149089	0.0485970995510016	0.0559713491644618	0.0260823483194171	0.0358007458593882	0.0346286690908054	0.0292845407674852	0.0406431123492591	0.0535380380542517	0.0807385760332476	0.050426355245986	0.0539459082029583	0.0148782809556245	0.0652526129151393	0.0590531550992536	0.0635773150066004	0.113003054967476	0.0776816559132476	0.0761603454565124	0.0744625939371038	0.0741873736902183	0.0390155706558254	0.111832435716893	0.0643665490643432	0.0799462867533071	0.0481047045970121	0.0802224600148774	0.010106363749788	0.0386968182243243	0.0444038110699971	0.0573357908584734	0.0586250552661334	0.0214586512804176	0.0399341967265926	0.0106101474911606	0.0293819967123799	0.088236093022652	0.0757845819483864	0.0657540330381303	0.0763294813436624	0.0467580272530183	0.0458872758973995	0.0418704177674907	0.0499019380605894	0.020846722872634	0.0794549457394541	0.0838238784601196	0.0779424249924629	0.0311310316606844
0.066894595313777	0.0331621408323795	0.0218663748731517	0.0121528547651367	0.0215145497661908	0.0740768385485106	0.0518978611726784	0.0171493155000754	0.0243530694790718	0.0737823485151191	0.0475371597613751	0.0585602274518605	0.0488304176761476	0.0508677948819093	0.0689965867719991	0.0401319431299037	0.0171319898666828	0.0684160543851665	0.0149128692997679	0.017363515159029	0.0328464507114038	0.0812368987046182	0.0543318337655276	0.0456720428220346	0.0648184130124126	0.0522214858882941	0.00764637293360584	0.0124105805771084	0.0198714769159642	0.00575503405725196	0.039824343975851	0.0305160544396327	0.0416593715292034	0.0422950974865088	0.0401652832446828	0.0294212317986756	0.0300111714697032	0.0407477494270309	0.0243880828729525	0.027414388334165	0.0379597023003408	0.0572874510508977	0.00905885017609989	0.0358215303563977	0.0395987910639369	0.0922762579416965	0.0165892305172465	0.0470197434692875	0.0509769600195745	0.0211398296237079
0.0085611669825665	0.0455047466102274	0.0438906199563499	0.00271307094937314	0.100863537636302	0.0247055329182432	0.0296015119138101	0.025643587484689	0.0133232303295351	0.0520373594786671	0.0382030284399994	0.0257036205427439	0.0298909330686631	0.0555732192181882	0.0172657057188452	0.0268292639601809	0.0194103017021252	0.055508325664599	0.0587562840951213	0.0291944740116657	0.0127700631780292	0.00582062571093263	0.0174034571223141	0.0253400662347602	0.0703581684825501	0.103057878513545	0.0705986630855521	0.0169226110444909	0.0121178270459637	0.048358296237197	0.0242493307610193	0.0357489076131901	0.0453897763603237	0.0186963939538276	0.0422781827072123	0.0517021175953684	0.0681904064678456	0.0348152863326277	0.0565494147086599	0.0413909044641699	0.0158203621507379	0.0165797246539638	0.0428470212047057	0.0452936786550011	0.0519564107071861	0.0348671159945585	0.0447906284268058	0.0287684205458811	0.0346209022714342	0.0583148247005819
0.0379361758290139	0.0733852694618157	0.0100044823556988	0.0441569433219839	0.0499875399753549	0.0358406234554772	0.0208647611566416	0.0349688983760845	0.0785811172282988	0.0590787452680099	0.0526898365925508	0.0471873884625331	0.058480814497547	0.019576565633821	0.048882273185837	0.0399856103433135	0.0984094659280478	0.0817214176025255	0.038195518966922	0.0404607519586354	0.036585428775109	0.0411955791205865	0.0847243792816613	0.047452170639427	0.0515630383457191	0.0319257303701529	0.049774688572419	0.0547544298700005	0.0328424326941231	0.0641516089432603	0.0288947360168887	0.0269287644020219	0.0318467944805078	0.0618807565133726	0.0386524517289783	0.0624164612442848	0.0370536179581225	0.032127053331504	0.0226476533249805	0.0957087606368623	0.113346669955476	0.0223752913722285	0.0408073254287928	0.078287380739031	0.00657736881780617	0.0186353228193129	0.104703131687355	0.0760894259571966	0.0125926563844161	0.0786756595252287
0.0600607720184032	0.0371758005022246	0.0792966524822152	0.0350697638858504	0.0478918433246216	0.0153616323569177	0.0151281685874002	0.00851189422422565	0.0296905035765344	0.0382387309399907	0.060435395341383	0.0194194793026055	0.0568470929094197	0.0499988994563236	0.0655322297064307	0.0104670776204762	0.017868987620767	0.0357367732256985	0.0421702660237246	0.0295255133199509	0.0298587937894568	0.0355867901152998	0.0145060694654065	0.0299641757378724	0.0576802191000424	0.0208321723170317	0.0843955845624225	0.0554527000186887	0.050348063137523	0.0711774716558673	0.0698224641348351	0.0370203372603992	0.0224590344745828	0.0364001420390333	0.00937066537019698	0.0717382933230796	0.0343832207527524	0.0699782024561372	0.0505550894386411	0.0658302864046177	0.0259332815505273	0.0485895293314681	0.0122060269680254	0.0540119270794183	0.0670460746512822	0.050720552317187	0.0059369165767132	0.0378471682326829	0.0422276981336196	0.0255662408706982
0.0497206887144778	0.033539649386058	0.018749402117879	0.0251143696859655	0.0706544901053148	0.00950601255642217	0.018639368628948	0.0495767856748075	0.0695285875638411	0.0169580465931811	0.0113167799315207	0.0186336647039974	0.0284362331169971	0.0271173850489239	0.0210400647532066	0.0273396268565086	0.030436166508069	0.0593439383325323	0.065185014664165	0.0567234233731683	0.0744086106403238	0.00853744947071062	0.0566247950369535	0.0227652562058583	0.0391110599030785	0.035002257667641	0.0556222074254825	0.0147129210809579	0.0485161574573552	0.0157230702063287	0.0433470477355137	0.0244093326863518	0.0336493006132683	0.0438117433152277	0.0507558069881112	0.00257649053844682	0.0198668088872194	0.0465511000006165	0.00806724615909171	0.040752867362512	0.0438056634720443	0.0226540563863676	0.0561737382934802	0.0337092105941633	0.0292248744772976	0.0383095629760867	0.0334876347277753	0.0492812854992014	0.025231744235875	0.0162395362905264
0.0496183526508086	0.0110007285206321	0.045515546076176	0.0429735118267265	0.0124123535755884	0.0380006773034705	0.0622825176214077	0.032416721417412	0.0272403877599109	0.0750054345919507	0.0145312447252354	0.0171785411895226	0.0377814074435892	0.0474771639447282	0.0247784981665275	0.0806841709223174	0.0629220944908742	0.0103836961651131	0.00948423817869469	0.00462288010741614	0.0569583829685227	0.0157145734982551	0.018324621337452	0.0635353396036017	0.0201492618475101	0.0554387905903267	0.0470331264294614	0.0321263578813067	0.0655859140028444	0.0277846035657826	0.0203686466830666	0.0124094865589563	0.00576925999199083	0.0154177695116098	0.037485316426624	0.03198169080386	0.052716752027339	0.0175558205877495	0.00797463128568419	0.029493841738107	0.014278819065751	0.0394267553197724	0.0345196996287308	0.040771072978715	0.0347914619293197	0.0469783305606425	0.00280220680648039	0.0518331903259958	0.0150569944415878	0.0147354180196525
0.0281958244561229	0.00753376229389652	0.0495142205057749	0.0479411595163623	0.0528247326386514	0.0462576156667721	0.0589530379178631	0.0155835500901349	0.0473355390891248	0.0159445029379301	0.0477874937558824	0.016793920997281	0.0536451864649579	0.0724745764193327	0.0249931306320217	0.0493841406848229	0.0498573422538501	0.0511447599293914	0.0361756506677143	0.0117578253753983	0.0178481276604634	0.0319196893949753	0.0252373708380033	0.005850743005585	0.024407611744279	0.102778761278058	0.0538154359179381	0.0233199433191078	0.0232869538088198	0.0158038170591904	0.0317320840440602	0.0551553850181195	0.028296279875648	0.0597616602165872	0.0192792464595441	0.0865806295659507	0.0453963078854933	0.0352006323028175	0.0622262017085158	0.0447368664039906	0.00695932892978195	0.0337418478848684	0.0542282846911056	0.0800533120097563	0.0420730700077116	0.0587978038227279	0.0250414521010843	0.0210621188496742	0.0769603669959239	0.0224708539377752
0.0530747473701053	0.0414545960089397	0.0598646369922653	0.0412919016667554	0.0489121180664087	0.0395237379328296	0.0537297134631911	0.051820301763398	0.0862196890357168	0.0772194901895694	0.0626185483228636	0.0536961630490457	0.041805241419761	0.0545097334221266	0.0783620331582853	0.0573411335657763	0.0500146694998277	0.0442727140337725	0.0690744645635889	0.0512036035783469	0.0110506141604709	0.0234571579029281	0.0743030852421351	0.0290198486659269	0.0394283061978194	0.0470562855130672	0.0343547918915499	0.0199146052865052	0.0235955679521494	0.0865002550664846	0.0566432241356575	0.0354412634244788	0.0401075569957155	0.071358117951821	0.0280443662049778	0.0461067514548834	0.00831462360770997	0.0483352487042272	0.0538313748157373	0.0467055620800649	0.071480907339228	0.0601807553638753	0.0526372791598738	0.0402574573262621	0.0824282974670744	0.0527794075700154	0.0526478630861083	0.099877124886953	0.0347265717658697	0.0528153801769466
0.0656837407107916	0.105814185756034	0.113562592342917	0.109420933600854	0.0979934777306842	0.049555816046207	0.0917165145200607	0.0868260163126825	0.0984694909540173	0.0867611751581461	0.0939140113810702	0.159877819283548	0.100705991520746	0.0229213976110468	0.101983757648424	0.0810972248308379	0.085927859191818	0.03241818026553	0.0869683140009107	0.0718584872250182	0.07597318592246	0.0647752510364545	0.0414352557449547	0.0768621008179825	0.0505521511695836	0.0717643624634463	0.0108125404947284	0.129321270303113	0.111821384349596	0.0935552056741842	0.114410301356837	0.00745758247208263	0.0315250332556621	0.0203765678851177	0.0593192684608888	0.1087204609719	0.0883674560560957	0.0321134788593824	0.0300640160509021	0.0691032433158517	0.0777987579035707	0.100473301065308	0.0539855100724574	0.0833817500143773	0.102706982448035	0.0471000886713953	0.0654235644027448	0.0873145478026027	0.0201862667264164	0.107455601651013
0.054335652975447	0.0568637946976352	0.0353092947298357	0.035998218230283	0.0102391945843376	0.0250784772143669	0.0904922350380683	0.0239427136517872	0.0397785433986264	0.0614881873736737	0.0613648070993929	0.0973015828135278	0.0467425025309183	0.0224867398214956	0.0219150064775236	0.045711419276719	0.0467435416585832	0.0477254157645222	0.0351414288383896	0.0485215055261489	0.0659373277988364	0.0510507365214499	0.0166613224079288	0.0845192762142803	0.0802520501234118	0.0681407629851538	0.0655446935903556	0.0270022041243488	0.0737210394105251	0.0290615012340674	0.0425847319545147	0.0798278882023695	0.0715635173221642	0.08305139959186	0.0542466440690824	0.0446037753776875	0.0365726937343765	0.028827103045343	0.0605958905746759	0.0412762551374733	0.0180765853564217	0.0394357641585123	0.0261817940498278	0.0366334058003949	0.0449335529203111	0.0468983306667604	0.042285642031141	0.0580155364650306	0.0611208653721493	0.0384831953716216
0.0465512928828942	0.0429053949499419	0.0157300248987724	0.0592724029839631	0.0172707099749894	0.0931826505427298	0.0701878212317386	0.0501689776317955	0.0284647963886004	0.0198771023751802	0.0370407780439693	0.0377185997708889	0.00535956555182935	0.0840015585330445	0.0373734424237012	0.04172463470984	0.0279628044871755	0.0167330463654491	0.0212921257270825	0.0734690935915777	0.0420253816056499	0.0359087705472632	0.0263180336488509	0.0555908955854176	0.0781457186885999	0.0335466365399406	0.0355406313516814	0.0420938620972571	0.0374590232024502	0.0440079027893582	0.0255831080029871	0.0450126871149024	0.0223465661395124	0.0380415850158284	0.0190505781607932	0.0298066204846167	0.0609614646859327	0.0176612524719228	0.0440201857670149	0.0413337078337282	0.07274881256349	0.0701538258867213	0.0497167675449823	0.0383355393153484	0.0186929455986273	0.0383387386490114	0.102637598206063	0.0411002812759584	0.0380707810541326	0.0404743500740518
0.112288596964652	0.105769079257307	0.1023400022725	0.110433904231196	0.0642057460267493	0.0576212158145774	0.0696552692741188	0.0973824656328871	0.0234200829280436	0.114489979496981	0.0936071259383281	0.045592238473	0.0315038808533476	0.0672666599729004	0.0820196738196081	0.119271297104981	0.0729396369075498	0.111390245626412	0.0968007605622854	0.107212587393303	0.0480592516467496	0.0788405152783631	0.0616944343957581	0.0960226679892644	0.049981836316544	0.0423463692121119	0.10440395985457	0.0888522426692951	0.0773913536614254	0.1251131238197	0.123031009270472	0.0503295409642997	0.0623292574918317	0.138191766826029	0.0641668171914955	0.0532162891620874	0.0432850228417452	0.0490010996213942	0.0856706052379368	0.101237318603454	0.139964100129801	0.0704217368554954	0.051508936428284	0.0577171598143132	0.0970260681092849	0.0771663704407879	0.105494884943065	0.0905679200937341	0.124034743296038	0.0799994738778676
0.0606727022594511	0.0601620828269035	0.0608207937424833	0.0566208958785862	0.0770298533796534	0.0744594155062562	0.122971563887576	0.0814963699632812	0.0645012629061207	0.0898233259806099	0.11385134165931	0.0682165548853664	0.0653794036434511	0.0502005064658635	0.142443339597753	0.10695339720523	0.040180612492049	0.0525479397305166	0.0451852519145008	0.0747439023995516	0.0841782228736417	0.105986207311624	0.066945054470532	0.0616024642854894	0.0773869171445226	0.0803628946209841	0.0512666528230047	0.0730450942289633	0.0919715601640708	0.0924842386944864	0.0848633303645603	0.093607039822211	0.0460610189439237	0.0910902392906123	0.0880620410807364	0.0755835017789531	0.0603229153255079	0.0204097052057403	0.0370884914253317	0.0978977430235207	0.0519376941247414	0.086771971294127	0.0679941520485064	0.0370821964743528	0.0228528323667472	0.089123387180372	0.0685073571739926	0.0712586606112268	0.0585027736825682	0.0973276339488513
0.0574250317034166	0.0501022002799329	0.0557110043900131	0.0930713927239564	0.0386419135261648	0.0460782741971637	0.0421174760548312	0.0758461250577898	0.0530155903981011	0.042511903505037	0.0178900424921916	0.0526039993480885	0.0693543810673331	0.0397276188281189	0.0437154385863873	0.0733082626371632	0.0422228718777562	0.0779690306275921	0.0179954147756804	0.0533888111417415	0.048957917855972	0.0576409937913114	0.0481712991946449	0.0490887559334936	0.0212431214257193	0.0515501256688876	0.0679817682910124	0.019933645252758	0.0298875984986834	0.0290437318857815	0.058262742964331	0.0201152379654126	0.0371236453638082	0.0197078201933173	0.0611662390685776	0.0229847148777334	0.0905302707393196	0.0376969346428552	0.0501825684213921	0.0348845859289429	0.0330372637202686	0.0789704384617997	0.0540330713459509	0.041026066987647	0.0198913690461165	0.0254298136273179	0.0305470290882665	0.0417310519191764	0.0644855292086186	0.0719196000761691
0.0619411828459879	0.0516434473478291	0.106689163219041	0.139927116624971	0.115448235796151	0.0766861055282724	0.0593346935091612	0.0894887700299451	0.0814790205827052	0.045224969992	0.0487781182022849	0.1312579584604	0.0643780163820244	0.013538066168023	0.096977133932573	0.100208587241097	0.116545327063277	0.0586040396388875	0.147756004472543	0.0527236828488726	0.114571962892461	0.05792691508596	0.0360807816309009	0.0749389711744837	0.0537707372767317	0.107233306863271	0.0769557903805224	0.0966414589404615	0.0932224183412515	0.140420335599621	0.0860166300715877	0.0769183890422577	0.0884051387606111	0.0893210692736697	0.0787781933210784	0.0769649120356712	0.102874945800937	0.10757998826271	0.114539065130035	0.0849442963141876	0.061931064499877	0.0488830351823145	0.0582270293052599	0.104966823373058	0.143248968833303	0.1183866161413	0.0505198006174411	0.0655032552438396	0.0771350257967138	0.120540638667627
0.103282599345716	0.0183365003262408	0.0474483581739442	0.0974973946199066	0.0636013182193427	0.0614518669745306	0.0626132282213088	0.0646418761332752	0.0558842476610646	0.0930227676715384	0.0840459376708952	0.0696408080072058	0.114733342013746	0.0377764428653692	0.115249028940432	0.0992500074986108	0.0346788284090352	0.113736739941936	0.116344076728641	0.0598776565821092	0.084919885067384	0.0441122886321374	0.0478781352084696	0.0992204848392307	0.106364323107356	0.0516399500352121	0.0653457507489913	0.02155491132969	0.0859310512574006	0.0255960465070614	0.113409619762731	0.1264638166068	0.0425906890649271	0.119075601055294	0.0842872372982832	0.0477234174637232	0.128368141970284	0.031895409360988	0.0567479465869744	0.039125753840968	0.0325307455753784	0.0736383639383393	0.0631661064183515	0.0640954078523329	0.0982310675259396	0.0790214029048179	0.0417159576721547	0.0389387571291406	0.0820979495904021	0.0473795610054106
0.0765238751444332	0.0284507016352304	0.0678025995616095	0.0572776244821326	0.0383323161034094	0.0408210485725318	0.0174202697552989	0.0634810341281441	0.0553417145959411	0.0840835669433532	0.0411172798299014	0.0571110118593499	0.0448634445792173	0.0651647930789149	0.0887449138786584	0.00763849976959383	0.0684440237374002	0.0589695279040455	0.06767271838973	0.0433816167213473	0.074886560332579	0.0232246735981633	0.0697176086883436	0.0508947818244669	0.078643727802479	0.0837327301883606	0.0604690978857176	0.0616641780998946	0.0457960169890276	0.0628136359656543	0.0613270107619294	0.0616259336328505	0.0563975317429141	0.0235718654605312	0.0620980544418744	0.0354754305366869	0.06149191336203	0.0560467628436278	0.0497228017648654	0.0921945695887356	0.011164502610259	0.106075802500552	0.0418977692165025	0.0536800807397674	0.0199734811855876	0.0865630674862513	0.0505865177201643	0.0849655637044403	0.032408860699055	0.0347413521974908
[truncated: 597 more rows]
[truncated: 351 more columns]
