# Supplementary material for: Nanoscale magnonic Fabry-Pérot resonator for low-loss spin-wave manipulation
Source: Nat Commun. 2021 Apr 16;12:2293. doi: 10.1038/s41467-021-22520-6 (PMC8052321; doi:10.1038/s41467-021-22520-6)
Supplement: Supplementary file 4 — Source Data [file 41467_2021_22520_MOESM4_ESM.zip › Source data/FigS2/FigS2f.txt]

0.140252881809619	0.268982831811866	0.199398774849258	0.106880618369283	0.117972154399094	0.234253243048293	0.151261641160125	0.0680343018015983	0.0468140267723778	0.0151301049250625	0.306572197139679	0.20706954084045	0.189499220571175	0.134055727460551	0.154637903411001	0.00733002712644503	0.111574510212683	0.229133732369021	0.143289964955276	0.0411266454952723	0.12004074626088	0.222763776311873	0.38844026561604	0.193480819164164	0.165708135580423	0.270841134197633	0.132902057961025	0.0716800057577056	0.135145584671406	0.146629275734811	0.0489733275169025	0.0921495089239829	0.0776285250312235	0.0887280945324089	0.152168444518936	0.283218306790032	0.285704889708977	0.173387573744834	0.247182913345077	0.210539058301452	0.266348099266824	0.160521943050662	0.0416959228836501	0.138550037318273	0.0931842102727678	0.0685391691329389	0.22515622762754	0.125287943200361	0.27728769812101	0.0208528655175707
0.124413259468203	0.20677143679798	0.247781330264197	0.103745480902652	0.207388036788801	0.0709722049072346	0.103059030449779	0.180146790695505	0.120676412316741	0.122806254917227	0.0374698420354824	0.265424289991753	0.129309679763987	0.110832843352158	0.314293200241605	0.275826335159662	0.242129202337636	0.0646980460911031	0.232423395838995	0.141443569915532	0.0436562397115246	0.132984208494257	0.169984696437826	0.263987557455006	0.141272758256015	0.0847738290636002	0.0169047606859843	0.14579232796637	0.210797128289147	0.403433691121912	0.227006915374334	0.139847141449378	0.185893787087681	0.0378742546460429	0.124523819839228	0.157920105462404	0.16825970226532	0.0624476924350636	0.214080480649562	0.0888436801161574	0.213631145484551	0.27198273448015	0.214335837656293	0.0693835502636089	0.319648537326389	0.171200920124763	0.310027242580793	0.222473374606064	0.129699000864964	0.101331319021047
0.20603592297634	0.117763390748197	0.143316478074952	0.372665624197846	0.0928643420245818	0.258472615718598	0.0754368106377384	0.217167469823291	0.328571238864452	0.145598459576809	0.122518488758075	0.139226224176495	0.281574186460625	0.303382042879041	0.190947925705179	0.131299695523023	0.0433510854363636	0.24585419762227	0.0477955942320024	0.146201076668665	0.125567024347097	0.189565638070501	0.249240355115711	0.268001712308952	0.196173703838129	0.289322229948547	0.130846904086316	0.325299890400981	0.243863870664786	0.184898503476739	0.262435010574934	0.0888192104951558	0.226140198684666	0.0722666085389552	0.136671898882411	0.143177954845381	0.281018441926451	0.123286827438062	0.149151041026143	0.235602179532554	0.102811151542444	0.0870961183547127	0.215244480140095	0.0828029246534324	0.101609590865011	0.133133487246213	0.15834611694122	0.073936913672295	0.222756727071709	0.324855453237806
0.0750954636768427	0.13874992578073	0.0568034892146354	0.0687841173890018	0.199860529888126	0.170521445344189	0.0856440724415006	0.1931821349408	0.0767824447286813	0.26325965193045	0.0410011490102899	0.0518559809212332	0.312852339951182	0.275301799715876	0.0664087597085392	0.166668650590466	0.103948427981627	0.17266849354558	0.287913119694188	0.198622336594951	0.036671908658844	0.209171966833895	0.158834155488437	0.0217199534172741	0.246092428245027	0.0780239113180447	0.231680299994626	0.282103530308138	0.104988862624566	0.15601738377678	0.228367671634166	0.0715882215868623	0.266542220744579	0.0590892674183053	0.171862501098893	0.105428947931894	0.0491499778156634	0.206781072765333	0.128276775936849	0.112090135845356	0.265441874730806	0.31067678013833	0.199780825572551	0.206935616475777	0.189624041927435	0.166214227601641	0.162196180359456	0.242065514612874	0.0754707471669368	0.0190453336149987
0.0435092884853373	0.0845602771265563	0.106302336591029	0.129119906045169	0.148316527192623	0.0483381786025467	0.0797791185065823	0.104798702919884	0.246670721878807	0.131535142693965	0.148296061196925	0.031062890032582	0.0127867466694158	0.123137292121331	0.273931644677824	0.173741636532899	0.226808246619408	0.154766505377607	0.0958819459874699	0.115032209324313	0.218192802120208	0.0551099293980431	0.154554931512269	0.162054200445759	0.122409886762316	0.264889396151715	0.212581565532908	0.191990770813468	0.0792194141561404	0.059834636707149	0.130871262176843	0.0354463504526877	0.353717727957251	0.0666611153094711	0.20984245739593	0.176935296227877	0.174791558531741	0.178432980123575	0.0747651734336014	0.221341794946675	0.233943514354833	0.207726635405718	0.154629674821185	0.107800366325178	0.267725680528592	0.145678231148564	0.192436423781218	0.1320737800881	0.0427304631138969	0.214390394516102
0.253084359385897	0.153622500870806	0.391722251227129	0.104642839815657	0.450853905584759	0.164489213861256	0.0930607803588193	0.237425850396352	0.278543701249768	0.266952067685662	0.308593802925464	0.336085420752597	0.240505106969894	0.254228505161105	0.0735771168177994	0.429304413790739	0.525386466255927	0.1565665053667	0.348060762963667	0.438025238184536	0.119010655798503	0.29474268859093	0.273730660315574	0.19334891032378	0.39656592915161	0.161549699514076	0.396325918195833	0.236001707880467	0.254024538787661	0.24861476317009	0.110437677156587	0.347033697533533	0.0219102858326518	0.410654311712776	0.148449199767767	0.24013187730872	0.18889277029299	0.280204828301031	0.0717022016125377	0.246615168123046	0.0426628262670314	0.280020709292079	0.13418028699524	0.176049301981039	0.348077353226754	0.121882491753487	0.244520420932	0.209458811528783	0.372338249516463	0.186188682612747
0.322654159101491	0.172518362257065	0.0756829623300846	0.0933486107167524	0.129077345662992	0.102922829155002	0.0428325890025352	0.102224037700455	0.103276005159393	0.218726481871972	0.130952678155593	0.147960794232236	0.0684381502043195	0.122124621604081	0.181598554305754	0.148571861013997	0.107213036130173	0.211759532563991	0.198588338876462	0.161867935025174	0.0483342174116402	0.239143315387518	0.15408185658028	0.132150935931253	0.0682141062740875	0.199053337649622	0.111099943832078	0.00997579206871685	0.173397083026165	0.262266488488408	0.0369175156749693	0.156763344484686	0.055892081247785	0.112936099035181	0.00984453992044042	0.127074622959773	0.0179406978532595	0.126478901230017	0.129208419291573	0.253488010749956	0.0993626802309826	0.0718885345220683	0.0986836751029901	0.108418674397011	0.125725436959551	0.146035434743084	0.119300232329276	0.137458996018208	0.293046209855369	0.18963751898731
0.189095514990741	0.134121978734813	0.0361435316701065	0.0365342934486504	0.189639873923806	0.130803741257169	0.0295315331198736	0.109729046061346	0.156605073740594	0.104646435275199	0.18676157210754	0.0686879848582283	0.130458673161504	0.159167057103512	0.265813566953626	0.115412184969103	0.337726265095466	0.123793620932488	0.181152350371259	0.0763921918120884	0.223145708839502	0.128629713788133	0.0169098561865009	0.0710617968937811	0.0264355527881541	0.118495913568158	0.186242126875621	0.204565583997505	0.31714026839512	0.283109473678102	0.126384322675281	0.145735646487024	0.218852184373837	0.337280385695601	0.116474251681101	0.0515030145106837	0.259817990621839	0.0548785707915376	0.114225258065854	0.158869358925006	0.293865020219603	0.129681122921088	0.289357892244535	0.0091941356529601	0.145357118815798	0.0825399136971277	0.153289064093384	0.180082161469171	0.157078286508519	0.126028601027418
0.277404413154009	0.207560097060105	0.279040318237456	0.048487498332047	0.220944654185061	0.262125193784064	0.183137920940066	0.228707247976206	0.270339825458995	0.115664414263377	0.0436975295567816	0.146179449382902	0.17427187144128	0.0595328359074829	0.210878614801211	0.230017206459539	0.190530791146146	0.031145205028402	0.0332984455553259	0.21463441624153	0.192495825230705	0.292300682990683	0.0898541374671044	0.0975740940115244	0.351923512099433	0.232414331752949	0.274200330579305	0.268071383504189	0.13618507552354	0.243401042011398	0.211787000369088	0.105270425718777	0.161397903820179	0.155264470005929	0.355313660840191	0.0782458233804623	0.117824816651795	0.241256316958127	0.136371566088802	0.27934978312612	0.0465643475673675	0.209539326320976	0.102790315149784	0.264471301319992	0.295961286638185	0.256116264679247	0.0456247806177871	0.0596576985886479	0.128098447660276	0.117497216851582
0.221756000402097	0.178358827442688	0.338593742322108	0.173901250182981	0.224081466738623	0.2621600286229	0.27646048431334	0.179596519864127	0.155328740692837	0.296387838795336	0.349638453972481	0.121394688851087	0.197795165227692	0.104504265503877	0.285423005622211	0.211320022418614	0.151556034112215	0.26786638404668	0.254240115280988	0.300243203381076	0.275391323366678	0.153782331026975	0.239399692176765	0.174409655471671	0.0876450155350742	0.32870698540714	0.0862728808588128	0.275528255681158	0.351224022752579	0.196019085067756	0.374493922664507	0.492348786835677	0.181706693750489	0.250676731028292	0.109946156650892	0.162053230493336	0.161090737792669	0.367556726784166	0.409267752350219	0.279657447099626	0.322812240290851	0.212491262965185	0.217059006929752	0.215529875059336	0.380771807610583	0.151553752641637	0.254507162311103	0.0371249834752354	0.0986713608189086	0.2592675474307
0.177203738610752	0.107532506080885	0.148952495733539	0.0761369294274868	0.115611317508921	0.148773801187568	0.132900941168497	0.151227413711271	0.0279698534171812	0.199963350374062	0.056834606053841	0.20855207781583	0.275316378765685	0.148857197451455	0.140894654417009	0.196758332340895	0.0845734881939961	0.119174245836344	0.133271208623133	0.149102503308618	0.0853303970152911	0.166517293811199	0.191315106172482	0.240623735780862	0.210034187770052	0.10886361219518	0.0107017305181966	0.266661609055709	0.261906474752267	0.167529260685363	0.127181223756402	0.142774414040256	0.225539807979922	0.218664000274542	0.391318978627711	0.158916967223955	0.0359113635467995	0.196367957180557	0.400409612533333	0.113198803349507	0.105306640765692	0.165602549337805	0.139254825353752	0.0739628332934867	0.0383894361605183	0.127394289634445	0.0931295490753091	0.0809042429131557	0.229966753566541	0.168191865146093
0.139637261112908	0.176308390363636	0.287354633978382	0.202338901969687	0.105512962240047	0.228675206501295	0.2497877922481	0.244450163308137	0.208402558929199	0.302707375866983	0.189363100970744	0.212332482341822	0.314249587642514	0.0824011803387015	0.166089195518661	0.0654637017228884	0.138240538694676	0.294268260009468	0.233801928548043	0.148665184926238	0.116588439167899	0.0890142994971594	0.362304732329184	0.152001776447359	0.0427232819588395	0.162583478361752	0.154536140943706	0.12995085784555	0.0635522361848149	0.206192827716817	0.316319243921011	0.0654340151545448	0.228047296672103	0.214755501306058	0.226150361044739	0.179945928551033	0.42744943507889	0.188565533957148	0.348783552467788	0.157276988926241	0.134315369492411	0.455331240259978	0.177245526492617	0.127371532010069	0.0896829292816788	0.176507529716922	0.167890902778519	0.179347460467663	0.0831639399776664	0.137141788113006
0.182237495652044	0.296854771064522	0.0837360346593466	0.295861439117545	0.0895826285427309	0.188065186067279	0.177066685347941	0.0574071141677493	0.0504279528690844	0.106597158171008	0.164716086700874	0.152597487712408	0.201558995370617	0.0712484664851911	0.286495109010695	0.0731151974093355	0.116092964350832	0.232028009241494	0.0917976131280817	0.264920451818069	0.141816219674239	0.468353358137422	0.127902786852486	0.0541728534502014	0.205975990342018	0.152855280033569	0.251612361518231	0.375776885160929	0.262405299019608	0.147266406687031	0.246110365850953	0.197098013812929	0.225050971417721	0.192272675379513	0.0713140164630299	0.194662821393557	0.194856013456932	0.0134687353886965	0.156899741637859	0.291225664412136	0.28744659780823	0.440642399799656	0.134814185013939	0.213264798833492	0.100896100113465	0.195870301814874	0.130474565246957	0.20120573860338	0.0387114891814226	0.207290506588565
0.192523009349116	0.252066153328943	0.4907301468938	0.197919106628126	0.310747639320154	0.259653615552525	0.223883645829011	0.348078451544955	0.220844198157109	0.427628440676997	0.152609140211458	0.563135242663465	0.327642710879092	0.423616291445755	0.288711747219402	0.368896554187231	0.276026689956846	0.129262889565883	0.390183857679542	0.126935960950899	0.19042995696959	0.266337818327815	0.247959686604371	0.270537598016599	0.270384910437536	0.347853989074511	0.497894733903988	0.524657937316543	0.345683880354711	0.160804072235252	0.323820530953212	0.685454745487439	0.153861507686821	0.315131217935291	0.223113264082134	0.0915839954208703	0.284782309453737	0.350784776566383	0.157033952232573	0.300689108229779	0.243792369160273	0.111402990456747	0.0658375410450208	0.333528859801202	0.197331942588725	0.375916552042192	0.199556860140594	0.146546929359096	0.22312909517966	0.31448338735981
0.276620702990716	0.103863809362917	0.0563527062400458	0.300284564689046	0.112512378363005	0.31327217622976	0.0620330704631425	0.339584125047756	0.299301937633588	0.0633520298122681	0.106112425896411	0.326836551913904	0.162777975820913	0.231001355162886	0.0893453559700346	0.0844951057552122	0.199612240873839	0.0122207480020119	0.0914527834111155	0.105298706403576	0.104119125515407	0.117736662483809	0.157204451269155	0.335423268761277	0.155592852878311	0.261588793831731	0.180708291443455	0.357468638684249	0.111095019956049	0.00528970095746489	0.123996053604466	0.173714240496145	0.220570373776942	0.132907775955143	0.0562733091315021	0.0977998326044721	0.206048107498278	0.0846188466549551	0.198307654788771	0.159403988543701	0.0509046729956003	0.209258738261875	0.350502972838348	0.405016516002178	0.058696865762492	0.345315888231254	0.369791542114311	0.0636640747984646	0.204499039538885	0.132433059780214
0.26600757596821	0.342006352196605	0.0702176583750797	0.290773528190876	0.366457239650208	0.155993076513373	0.242278190829014	0.209347299372722	0.106033037712333	0.200667806642253	0.263698691254213	0.0945867191331214	0.28975372411926	0.147234830465654	0.2725943774267	0.181391220374564	0.191131478049019	0.259382057129729	0.121269101822406	0.395721022718278	0.164057822117272	0.242132231778423	0.122508311098838	0.264133021344701	0.30746951047972	0.117440146308662	0.2701612813008	0.164885474051133	0.225642947717871	0.22597706036049	0.106696815431092	0.176548509041363	0.142416750005061	0.299513143678003	0.352943630285405	0.198810945312641	0.0239742388815704	0.107006911593124	0.294732009787142	0.265285258632368	0.356674379223826	0.0715827378973367	0.119972622258766	0.27041958970119	0.178202477419615	0.163948291526429	0.223407429088045	0.0906867726437875	0.138142047747052	0.107744372448269
0.157954799578321	0.139132022748805	0.147168814178203	0.0869105891239295	0.0929588412234409	0.129750810394505	0.0549105952804894	0.0717987628676539	0.251108443345704	0.0716425648235663	0.25294612549237	0.0538847888838557	0.0720770521947069	0.257513178311228	0.0893037942753144	0.0962350177324933	0.155080843829525	0.06320452727261	0.0526819972422973	0.263696897459598	0.123091112657771	0.0420662379305126	0.0760891013531012	0.108106362739526	0.206152663784027	0.182444800968538	0.100998813348661	0.158914778475792	0.106498623059871	0.0913276135043159	0.164929721806138	0.142530055287434	0.14809758092466	0.151649955065455	0.195784342908875	0.231235980633508	0.131966916741223	0.0106391649614874	0.172848298478406	0.041327218139184	0.207745403647292	0.140045045015013	0.183046405771761	0.158320530317716	0.0994866430394116	0.0966792912513228	0.0532400265253221	0.252709083195223	0.177042017080595	0.156480935507061
0.221402807817529	0.25135049185526	0.184964876988497	0.139667910524952	0.0808727213583122	0.166561842410229	0.305174632047266	0.185720902143943	0.25243386165722	0.314555393580718	0.161302043301193	0.244966008041381	0.145413248894033	0.137658225929734	0.324619693834319	0.268352663196492	0.302769254859621	0.251990563805076	0.269225176868082	0.294566048513091	0.205024396087311	0.231850441843039	0.142080028392261	0.266572615385095	0.249353972475255	0.279166700294306	0.152166543252656	0.192689559566262	0.283260834959336	0.247240775251778	0.335885213894155	0.352474629516693	0.252339685587916	0.31065091617046	0.196024887143266	0.314963423247747	0.204158271730548	0.331849215190047	0.348454649735557	0.156510241925569	0.220431110485822	0.212552038125251	0.215369144282371	0.35504302009298	0.321917432225816	0.349284531890907	0.351498257669039	0.510670003635587	0.250240163197185	0.289777803830245
0.308321936783373	0.333612136411567	0.605681950690071	0.289613364758401	0.189167308164519	0.649384970469998	0.243550436009264	0.335935569268349	0.41400182907195	0.270374921579831	0.233509605717676	0.241297040446248	0.293686507862551	0.219220167713192	0.404113351348765	0.297950224877219	0.265334705026576	0.361569135731536	0.279690902140488	0.260031325031159	0.377437194182692	0.412179591370085	0.251069723982363	0.0966227542184474	0.101514264971261	0.54739703128246	0.316451828239007	0.400197161261509	0.335008428505075	0.514553414993944	0.281190200382481	0.174188662354048	0.139891676169634	0.316146030441137	0.412922981238741	0.262819541530525	0.197256667981845	0.263658768581096	0.252568092062431	0.216351663213875	0.236922151064522	0.492134396311333	0.314290970507773	0.417063773259525	0.29262881104177	0.407300917964802	0.435101089675583	0.340514891133824	0.224654665870812	0.291541913532151
0.135577885998321	0.550168195681157	0.228293278420293	0.418929983815816	0.388409856580005	0.185564473798094	0.474333415840051	0.267419373858459	0.579735210330829	0.30981926878113	0.443420336035877	0.200194636725618	0.364086584212605	0.178840510719388	0.459733939937982	0.301324868664138	0.613323803900322	0.428365498628777	0.454549002594713	0.443771811879225	0.480912851667231	0.207547457749258	0.240734155570351	0.399527266211842	0.293200000334396	0.46198612227593	0.392962917317563	0.286937107395889	0.234892111003674	0.310710046886708	0.205040541641037	0.262277461976191	0.420347312959902	0.138956201730468	0.39940398774435	0.303816432528506	0.453042541008965	0.473661805071169	0.404317369995483	0.607413759805563	0.294243905366449	0.440923597886887	0.179486068151829	0.266504670199473	0.629347989702875	0.489952462217162	0.251880898126908	0.165310684765408	0.34684159365562	0.259743420164944
0.135478855515298	0.113611033030083	0.0507733132591459	0.249146459542274	0.17450362781106	0.123448451190017	0.157535173863542	0.208919138716825	0.239209264273439	0.306341412056803	0.0413683767841331	0.0420174720693999	0.199159715871289	0.196333642329358	0.355707565165882	0.0584671892053013	0.423861407018473	0.131337447605676	0.113893645688355	0.0724904892568791	0.0662589952528787	0.0664111732586212	0.173857646252274	0.237202709104266	0.0342553178648586	0.0403521862032629	0.114251323400147	0.0885751333897466	0.124256013357098	0.114914332617792	0.171276377563618	0.0325977426277542	0.155254327636263	0.136159642396829	0.170851225597536	0.108496989029225	0.103640929452482	0.194587284885961	0.0813481843148733	0.195137355132972	0.191921299662778	0.201501705966004	0.0850218333411977	0.0429031513064775	0.0319817207600717	0.218587036611506	0.10243105509851	0.210010146485934	0.0644368661740482	0.116049794569022
0.212711615710708	0.211111232800661	0.222305932884389	0.0761603658694632	0.21120052775739	0.183235821842373	0.0403202778031563	0.147181094489836	0.0112071167308968	0.0853614630593572	0.119015149507783	0.161257044513277	0.10419527017843	0.151477529674795	0.243464945117803	0.151339513407114	0.0762895026217592	0.0928621914981603	0.226351636884958	0.331130368162632	0.173806020692111	0.122051995577506	0.125779029473836	0.0968140266540443	0.0715519024803233	0.101067774772793	0.158526521098805	0.122189962285531	0.0848563200110646	0.0744762176918511	0.242309936062003	0.19103618680015	0.090062536174159	0.0653208026554501	0.128419448287681	0.155785731528226	0.114848988638486	0.272245718031524	0.0489243897762548	0.258152846954919	0.179548455068794	0.0305076123493273	0.169134574189019	0.256834689044966	0.265745585176316	0.26917968344186	0.0523837986251484	0.0569556781210969	0.107000910151095	0.262323061415241
0.187817879902145	0.260379212623524	0.197538256603984	0.337325180916649	0.0924791112902984	0.130929039455244	0.282640258800453	0.418598198571483	0.393289377318405	0.150670407783182	0.441333855651852	0.302592486914745	0.163775620426729	0.20195509430501	0.210580969476589	0.130518020543341	0.299011765217261	0.0570049844709039	0.234671003335669	0.129923808035858	0.15790414097272	0.255718904390157	0.083781545241334	0.0487242325437949	0.150314442073562	0.0803851261820407	0.299990908149991	0.165939715021401	0.0817119543466322	0.26135562176104	0.0797780864753405	0.0222919740527594	0.111670171280667	0.284681273193812	0.0993835123839335	0.245763130944146	0.213543062097748	0.323274982160838	0.00374553875506972	0.25401334409876	0.227780280363595	0.0432523220089014	0.0944956170890322	0.2577602562101	0.314787987569316	0.399502515188641	0.279652982336359	0.0194658081614019	0.352144186404524	0.0560257319814904
0.188432852505113	0.100952671454871	0.307878246903587	0.286282593026164	0.294364816285591	0.308290043477145	0.248476320873539	0.110010082676873	0.0474423469718647	0.428616717846584	0.139806106711084	0.127063157324493	0.0995759690606344	0.228837969323493	0.332464658807669	0.333306714532576	0.332109100826596	0.279258527632085	0.260020024501592	0.40011491621308	0.300788719761397	0.0979048964693457	0.375526160261173	0.178081772456949	0.179976646411145	0.186479851907391	0.321359177666019	0.243364458515084	0.461227802195022	0.157172723738386	0.395270518967681	0.176474237493215	0.0761495429702805	0.23836221146985	0.232232764708213	0.379550517328958	0.371755464036361	0.290273602439922	0.300827837383328	0.2959018082014	0.294655105746532	0.264597655901937	0.240632484666659	0.17930391584682	0.16276130056301	0.105733743264871	0.259413229161959	0.167542478250181	0.200668864745951	0.261741643784466
0.185089271272062	0.222982352243464	0.129440554794146	0.164312546542996	0.239749954775262	0.114540766488112	0.0511437341301149	0.239819745948035	0.179201300479084	0.113001588260902	0.28558864527742	0.247642142115974	0.131527302888839	0.229580401402755	0.189521263322633	0.0647941137291753	0.0983225340000394	0.22038603576261	0.11525994561835	0.171512401765195	0.335329110144407	0.329382383043128	0.186386281701477	0.213120326779826	0.180540856071118	0.103458512151441	0.185933219941489	0.0293358535206788	0.21466189065789	0.117590270961753	0.0162978325927121	0.222686555686357	0.107829638594118	0.107812303541583	0.449839739569205	0.208160031444786	0.154388595535314	0.138868811804631	0.121323010821186	0.293438034797406	0.0471934232213452	0.140537157247336	0.271584741610814	0.0968478674140824	0.142025000683121	0.0988443337355097	0.127917543930265	0.104114216920379	0.166805351231568	0.224661606408644
0.312128353096479	0.285423057091224	0.307347704646789	0.200870767220276	0.173691421110766	0.306998130292499	0.234858692697853	0.185331647843879	0.128431922776787	0.230052281229463	0.146459590161288	0.141970783106886	0.0934982582927404	0.155450308298416	0.240863058682003	0.139671199696185	0.123902303749146	0.212802837979511	0.272374968439482	0.183198835653287	0.325687024887415	0.246494611673907	0.171658420093171	0.0851060635537304	0.198106056508048	0.102843702154212	0.254492540589719	0.210529854071317	0.227961880395142	0.0972409332397998	0.113612078468561	0.303378279317587	0.178957645553941	0.175585934862961	0.0671118952837439	0.177636327957375	0.0407449181216026	0.159010952216833	0.228227792496737	0.17282666436441	0.0274398160437128	0.206531573960512	0.148981534369916	0.0981354554081149	0.0901613061827107	0.0768533408875665	0.238226055181565	0.103844424679741	0.152241790338931	0.108095667960716
0.102604030872354	0.0221954635941974	0.204987429573917	0.0828569688805341	0.173295074916574	0.196865172534703	0.173635188961829	0.0628302114548766	0.19221753303222	0.0728946866610352	0.15889202887888	0.132715860344254	0.145130440040281	0.206205962753166	0.0735634330284089	0.106148796100573	0.203620932344884	0.119597265368541	0.0850906244658182	0.0299510124975451	0.147756234148094	0.104748623850256	0.149196605620891	0.179277292842401	0.114777750946905	0.27722356522153	0.1608615296225	0.0410539174244067	0.147135353857346	0.130861456993624	0.152768431738334	0.0557610414139496	0.113003105799098	0.112662958266816	0.158778827781194	0.0824934226765989	0.0368513651947486	0.0369693095127279	0.295730357312953	0.0452864958065437	0.171322069832093	0.133824819677239	0.106649868647929	0.0587279633366908	0.0251832457179709	0.234729999179659	0.0702617676718918	0.033654848792596	0.242396619640149	0.220247129745808
0.355615386309226	0.378484196707852	0.1509548369558	0.21560775607353	0.143648142119946	0.31716275286988	0.33502382647347	0.0842070827230851	0.281413395084633	0.229489668027397	0.287233415620224	0.0690758839039161	0.225934857027926	0.273899477308031	0.255540590545025	0.167953752718023	0.221979127186766	0.0922716153512812	0.10588879980441	0.100647814755883	0.171064972192684	0.223493389424945	0.161258875221955	0.219649098259002	0.240853516425749	0.186483148155162	0.226758741227218	0.146836027626494	0.405609542862236	0.290243079472707	0.0521012457376704	0.181501262224261	0.188140072220274	0.121922351281225	0.408930189180235	0.325794006387902	0.208145057361442	0.232201582334833	0.231872498031556	0.230457197213554	0.241234793875362	0.252184385284359	0.133881363211677	0.232822644302079	0.37051541277955	0.184362177362833	0.104372677351441	0.257968200885943	0.22008626601233	0.245407725427105
0.212867855876316	0.0693699072583501	0.164023398978456	0.00636815741665295	0.126023102786761	0.173682917136327	0.118066420770659	0.318417906450705	0.0213614707851298	0.149967039158943	0.274218215170637	0.0979294536097333	0.0775641441170919	0.0914889957026581	0.054701569038661	0.199863084119206	0.0464529462173337	0.0355515237540475	0.255586518001072	0.119332097633993	0.269284511178554	0.135497020080297	0.0936381743243134	0.122306335262611	0.0585483714718864	0.200865030318355	0.240168392031546	0.0981973234232527	0.0586473903686311	0.0977356995260688	0.0703337396280967	0.167026994020337	0.167002717807932	0.142335838930327	0.12698244259674	0.172785442572828	0.231996707489956	0.061439083284451	0.239715441971455	0.138529731669735	0.125343501226013	0.225535341481667	0.24871272653455	0.198819458496421	0.159769046309352	0.0786481481106796	0.0991562426134311	0.0797161968323007	0.392555186871424	0.0648942295458464
0.108208157046738	0.127321013925956	0.0921150558789631	0.120086586014249	0.0862902237423128	0.191721287977133	0.165269594169141	0.220976773677326	0.14250769805296	0.223041724817191	0.0466696116215563	0.0207277040798138	0.100219414839953	0.154097505067754	0.209350540882823	0.272675055765668	0.160459051432616	0.116026206118187	0.0426408788561962	0.0473689952777028	0.140299406378451	0.154187623434828	0.122681056899709	0.0980449044111248	0.232429216005427	0.0732576357933574	0.115573626040968	0.0237194702458733	0.06117734627948	0.0731913474695069	0.215372974186944	0.188231174307877	0.0830609384228291	0.162290047043095	0.105103320667431	0.204217420853831	0.153201725349543	0.104498934528754	0.287746985901538	0.156870191137131	0.0327784241453689	0.130630003576423	0.0808065488612829	0.163504580611951	0.1508274716385	0.365866787406144	0.214621210575749	0.207414745419137	0.060799845909813	0.155339529771256
0.160283018493197	0.0376366629220903	0.150833140531079	0.123730713720869	0.0398633864066389	0.184946884625169	0.260828714658009	0.11714470293901	0.0793041112350526	0.48690651849966	0.29196136348818	0.243794542247114	0.285366430916042	0.21902720239406	0.0548661877163824	0.310147843618443	0.221850770999601	0.224712276455676	0.0749303254564299	0.0830572425471572	0.156127174858484	0.23894355378886	0.312235155311574	0.233636724430028	0.332853592301621	0.205232877139337	0.178338149792123	0.116646343782696	0.12104936417441	0.272122590825624	0.207928193636304	0.361451841136855	0.2693672030893	0.208395787850067	0.281810635432306	0.212418991910278	0.426479716478105	0.038201524135233	0.248369833068862	0.13974504913355	0.322333581951679	0.196588813699458	0.292111216104569	0.0427336937689898	0.0769306401974207	0.213855903972685	0.199590332596143	0.270399231307387	0.195302111002183	0.156801933305628
0.0667859144564735	0.188189479946781	0.0373059047451097	0.0914208786899937	0.0814406790981516	0.0278776726530281	0.227211801134994	0.181949202309876	0.22707673744283	0.071040064700863	0.0634882752225047	0.173650917377219	0.0576165369422434	0.27211077790233	0.109790844645637	0.0860984649736428	0.0649563287476478	0.0394915711000666	0.114659049985915	0.124271276932088	0.160372117706235	0.221572961125224	0.00694368319075784	0.12300500822668	0.0756518667602115	0.149660465776041	0.21303855138303	0.260055418511555	0.128923742785947	0.264215112888741	0.0513816136948705	0.135460095316651	0.0405663150690837	0.00864031272959423	0.207539293346802	0.103757525675082	0.178453544639271	0.0778999010046027	0.0846099794068011	0.0774484731212088	0.0860983690960308	0.0535555206048872	0.10540263817308	0.213770225441477	0.0509488703839379	0.0648135829149648	0.145860218719327	0.149801353495542	0.00782707647651005	0.116246887526795
0.112220442189355	0.100455156419852	0.20237169328115	0.28670834803713	0.0278922699935107	0.21139356398635	0.0849910618049128	0.0763664410057193	0.11412497728681	0.126545463524656	0.275366603242554	0.182885265656668	0.0602062540334574	0.248732625900911	0.200165272283281	0.147263135606115	0.175161143647357	0.117227744825847	0.0432852702505055	0.102315383998947	0.199296752527531	0.140350828906053	0.0547114924226695	0.104385241254413	0.0820831439300987	0.0357420669184758	0.1779366848608	0.0926871159129925	0.0747461642253975	0.154580189935969	0.0940998923935056	0.0934336188958696	0.0956822291384064	0.179085200941889	0.155311465004462	0.0584628031382562	0.0785287720859157	0.120031131204003	0.0284035865829498	0.103074507486383	0.134994373764242	0.135006599002403	0.0693206760653335	0.128873620958249	0.130543314064072	0.116736533767337	0.17445372897345	0.0476438752944605	0.0864419840774724	0.130713666698582
0.241121300125435	0.276909810705092	0.0768954186992307	0.0879289410739559	0.180335989117505	0.18856285991833	0.141597916521107	0.221798912972908	0.155486838948365	0.0994157765635178	0.242401023518796	0.0917740278153171	0.0634356932333887	0.119516474085642	0.268673782682066	0.104573123663396	0.225415919917139	0.220919492806067	0.316970555153787	0.240084723177762	0.144750704286573	0.172305473443424	0.219747041282012	0.212120952239636	0.166317491115675	0.281864970915118	0.0878595327092177	0.0300004695245991	0.28487950686822	0.270303985194561	0.279839894347625	0.256062256658493	0.149589720789699	0.17605217251795	0.224317351110118	0.0459226970506019	0.283488962356209	0.251835418960181	0.249972198958083	0.0533067445397635	0.0686044417346027	0.209882910830325	0.170028114217172	0.239846216635681	0.203456924647184	0.096729151534847	0.207745917449658	0.206360252728863	0.233023403223796	0.07437194496817
0.106119085051789	0.118873201814818	0.152200783748837	0.104411749767066	0.165060836179507	0.0387570196099403	0.166787411728164	0.217432246346856	0.121413435719115	0.236280648743015	0.121188142497199	0.141449736539247	0.164597438082348	0.219833402333676	0.152783152203211	0.189056324484178	0.217404986589199	0.158378294850879	0.167776307760356	0.151089583320171	0.222420719758246	0.101837996764797	0.170217288737545	0.1702195985212	0.0361851782598912	0.185037822174685	0.114622507247801	0.0163158866102344	0.17213318776706	0.062919109430398	0.0920049732392874	0.104107101874399	0.0583416611666011	0.125988668291885	0.0923413758683706	0.117120342498232	0.0303305194006994	0.194435111074164	0.136655199227441	0.237088616358337	0.171268859595727	0.158511441342297	0.0680327604775008	0.154312328692645	0.140432970207895	0.0547323960843959	0.112441619697221	0.149749418476664	0.109272673083679	0.126069106878767
0.0951302154021581	0.0762161770068076	0.0835667197273185	0.284565842459988	0.170990165617847	0.145274866614231	0.243203260931366	0.0950672350302316	0.0451902973974923	0.158986069922187	0.205865148516729	0.236115516771982	0.0766349281125584	0.110080327240854	0.0656773911320874	0.098626946378979	0.132310104420139	0.0370836718864408	0.178992620939384	0.10731993042675	0.137424973552408	0.0686190681427728	0.152642940435785	0.242883249446251	0.190577142471122	0.309902955060709	0.0343617911504465	0.232005735295132	0.0487994184585933	0.108642781118328	0.0342261863340765	0.0923834216213109	0.136341610802141	0.188732813780399	0.251069145348866	0.102222287792372	0.119179730204012	0.104147037246927	0.119320215093251	0.0986240774322711	0.170519570655319	0.156813947814645	0.113644202811628	0.233913461734118	0.111951414588621	0.154012708294024	0.109898998656243	0.0849856569884736	0.35680099231297	0.129173851791997
0.0869158106316912	0.0788900608768248	0.17910027102252	0.0868325335514431	0.0827831807463664	0.163343679315516	0.129019184969145	0.147904138939063	0.194600249184244	0.103230925441893	0.102644054073649	0.0236942211514269	0.196969327863544	0.148722187364875	0.0508470512923228	0.243870163464822	0.150353455953114	0.127384866682992	0.0752605675032563	0.130444661172382	0.197556854676478	0.113017791732397	0.225144034872368	0.0967877011093228	0.0584833914476349	0.0923067581380573	0.292890720076567	0.158187341858799	0.248419462790016	0.113287301458988	0.199033199387423	0.127727152308685	0.204226735665378	0.189409307816802	0.0987187693303908	0.126850321322302	0.0841634133734992	0.10312284306434	0.242270808136996	0.132201482152641	0.0741902356586825	0.054956486607749	0.155080548849378	0.0575285211980885	0.0860289418123971	0.130725414232581	0.0350987708756646	0.126705087972739	0.0660588377398763	0.0697202387378583
0.0523335217885028	0.0550682491737244	0.131029579962413	0.188093400664619	0.126517606148215	0.184342186415976	0.226177170760557	0.140143111139738	0.109084511446614	0.0891082596563248	0.102919229873414	0.197267053541993	0.0206821527841398	0.158306055208253	0.192408267949691	0.0738236707603388	0.210713050350357	0.201163843164195	0.179641122156009	0.119600781551631	0.23878428520267	0.121974998199782	0.106080868014028	0.0378441350829954	0.210753713899068	0.126096365282867	0.110420837187137	0.0573970415304003	0.0687222700228754	0.112892251795324	0.0753511895710347	0.228758997819735	0.117356190722609	0.347779887091275	0.130195903357978	0.189053972646241	0.0897263557033768	0.0929136683958937	0.228009413367229	0.049210529033531	0.0740648461045441	0.180328175688937	0.168056171269616	0.0340948658613962	0.126470873785151	0.148206156873247	0.0759885977967813	0.080415421064192	0.0873826920040445	0.0983601462442274
0.29119911423775	0.314424157460969	0.201693830491668	0.149586910646455	0.0947595918044083	0.294543930202176	0.191010309384834	0.478182388166691	0.236918187132579	0.0868383098961656	0.157538316575048	0.400712940903248	0.0589636251516959	0.240449736566594	0.287940219015035	0.212007287318585	0.0670438535724559	0.185115903316392	0.218832909960574	0.2915028343622	0.0998439998142382	0.404704346209481	0.189905306429937	0.231018211299188	0.115666659221672	0.159227401432794	0.188982622887952	0.189535410454221	0.0597681721778557	0.138438561265841	0.0857688921296259	0.133896386106622	0.234249926541739	0.353188603979082	0.244141466699002	0.108742522644237	0.329920761121292	0.0411961509690371	0.21899517383845	0.0720905896578694	0.0985464570212572	0.0663253469784583	0.263145279883634	0.0734901757900864	0.29773299196098	0.165447818651569	0.185262269617249	0.0999779856893806	0.12821084890947	0.111233834602787
0.220302137117596	0.196323568131048	0.188412533960121	0.121416302438645	0.322691614460153	0.255570384194433	0.164789363507902	0.218490112326431	0.215358969910896	0.10326030493489	0.0531749847676386	0.201631084950746	0.311231697759483	0.211950444932319	0.111266630531324	0.172857152697107	0.198979391302347	0.256340436647562	0.152929155504156	0.373413094455532	0.128562098755517	0.217705493860398	0.481048367147598	0.287224578701841	0.232538228372304	0.132866323783635	0.31060715496872	0.101088905397341	0.10424953238722	0.154714896212348	0.274563558031351	0.114877262706658	0.0335424908858004	0.173876193089738	0.510939471002975	0.197490046201068	0.142049420014467	0.255921440809577	0.178455543563613	0.170605371919148	0.220495380744019	0.278826385838446	0.306182385999128	0.405243136779736	0.140557923930543	0.257148273434664	0.27370027433876	0.138027411789633	0.0649891901771364	0.142921682726254
0.0767872810643149	0.0482795209643105	0.0356942804740619	0.0852571195782997	0.104209747821979	0.0112543340009233	0.101213050087179	0.113550061206448	0.105776181632878	0.133370607591139	0.0173217239970153	0.0913962740080128	0.0558480092703402	0.098276683192214	0.100296253272218	0.102793233230417	0.0199062070870769	0.122084074734006	0.1017780065205	0.0372365869917424	0.151311737141447	0.115680343181329	0.148431746004991	0.0293792212265268	0.0813180346353901	0.0884155148240924	0.241429566994442	0.147455762159586	0.0676665603921243	0.271908466007831	0.145762773261008	0.0439520976106181	0.150484259969606	0.03457833580802	0.282863759809877	0.16018361927072	0.0554211012019835	0.0735677777241299	0.0774157434640707	0.13990043832224	0.0924437044114249	0.139337380588426	0.109285866348342	0.0918846926668039	0.0597409812410283	0.0833544254660603	0.0869774342286371	0.0749865719505619	0.03967097577658	0.0867254117683204
0.44796320307129	0.175689561741841	0.10301888804347	0.16303025522035	0.223303072063119	0.327179849431135	0.370770947153199	0.40119000874269	0.27885663691162	0.348853609795886	0.342771099705879	0.402522166721879	0.322318366037826	0.462918601616963	0.291199579334449	0.39706608251893	0.395868915760381	0.443794231431685	0.377419590179657	0.412777589693748	0.519317245571626	0.46659877362652	0.187594197058231	0.182263101492019	0.508215718008642	0.30881483138057	0.271068004682612	0.636005640570876	0.314935359654787	0.271824681307824	0.291397901003645	0.246126604245102	0.254437128906258	0.218997700882062	0.447673851427352	0.118580498655765	0.278460156037804	0.406142824502477	0.40503942841379	0.334843733391483	0.271976909260547	0.648822185657647	0.449577689489247	0.269031021498655	0.361575515872245	0.0565398971243194	0.279254814781142	0.134587427303601	0.120387711704775	0.267020024864948
0.10370206285853	0.0358792689646068	0.249963223722711	0.0138910929753445	0.230866558319584	0.0865863512669982	0.32362031946596	0.136874044703795	0.120619416283295	0.111754374797335	0.15023388405354	0.178325484372285	0.131750968804844	0.231241937635412	0.202079902095236	0.0618953309730484	0.321015914097884	0.168892613901793	0.11858259620953	0.268794214838378	0.25295704065099	0.167068551101326	0.228140378206602	0.0988713372348008	0.0623738875272182	0.146816653770736	0.249082949384337	0.204540960864175	0.23416402364082	0.14691779594843	0.155768552556022	0.211263256956723	0.229115073080428	0.329822301309129	0.284151050032195	0.257989714291268	0.091945574362886	0.214014648255362	0.140814522362833	0.0602456573926885	0.0448580040113245	0.202477931850193	0.0906472837058922	0.305644415700013	0.159659766983155	0.198836009289638	0.208311224628709	0.139309954303384	0.0893246040091766	0.491246540414548
0.183635512706618	0.144869589422628	0.289100197303087	0.0455266429440037	0.104765207011937	0.103471949324823	0.058226249206874	0.0732935175335752	0.131091014955395	0.113654558580914	0.149698000514147	0.0909531730381549	0.131731369842217	0.269315624524832	0.237032053268819	0.113837408902621	0.105151535574386	0.323363442222184	0.18203987480511	0.127258009833871	0.0615501569586431	0.168466797775741	0.194345136017555	0.246048712400228	0.110981164155521	0.107770647558877	0.0812242463947466	0.0627621914482039	0.123081491388875	0.247778068788382	0.121315308015642	0.0958398458035248	0.160907996934896	0.216397419643881	0.101336227310664	0.0768092691419541	0.230050091025629	0.0791309576616004	0.145231225391305	0.185323273878643	0.137095446247071	0.0542002734370667	0.141184598912064	0.115085998796733	0.12057218994685	0.158584794247092	0.0098982607734695	0.0953640771487902	0.143759093910403	0.0503471954821339
0.380072198556919	0.290969557381541	0.0498112952155894	0.0912481258499614	0.101324080464137	0.295869554807064	0.38688412001907	0.226479300718322	0.420922315015942	0.262858732148604	0.316356116960776	0.185362119511977	0.337851261096729	0.351820451515656	0.153103245341226	0.237242379935563	0.41023875494189	0.408552609679219	0.287371699700893	0.250576411228826	0.398685534663348	0.212947263503102	0.481672819670125	0.152456445442006	0.430603201531934	0.356655313206027	0.0614439255545941	0.290161960824864	0.252557027756861	0.275693527866022	0.260980077180815	0.394984525135264	0.199348264958137	0.199509739238025	0.227635183283457	0.181960943882517	0.377050582376142	0.176616182123076	0.133427864529634	0.212182444200814	0.295760863110955	0.376384223520713	0.0935508086651804	0.0054349786575635	0.147580954542159	0.289279616700693	0.0733452126817191	0.397016955190203	0.180124700579129	0.383162780585093
0.166417286081795	0.178523461316175	0.113353896733673	0.139649234812816	0.272084518597035	0.172836107880095	0.0857391924436825	0.112549970545782	0.235679820254786	0.0440999130863656	0.0873249292411262	0.197534207684231	0.122629288461511	0.206513730095438	0.0922456726192926	0.224623801291673	0.184447477379551	0.107073541297626	0.0693827531285585	0.142393702174977	0.174682472575206	0.153699237479729	0.249085630713335	0.120490738382083	0.162694538315504	0.178065791857711	0.103740050259229	0.234226267457575	0.209394602135447	0.140393807750201	0.195692612570263	0.0461010965279684	0.125953266202731	0.111460873023373	0.206719897023165	0.225545983967646	0.233590466566815	0.103113979582063	0.187733113923064	0.315626631300355	0.136386967830861	0.0380179448007819	0.304222059463804	0.161634296413114	0.0680188536016964	0.0810556167912854	0.188972821439979	0.246243203593985	0.12649657473144	0.190472833975347
0.112740923543673	0.0599372381790828	0.208376531847639	0.0536817801686243	0.0445817948931692	0.177522123334915	0.283309511036181	0.265295489774572	0.149055803517508	0.124487184979991	0.159622634992997	0.150597553971684	0.200545584471348	0.214541029465136	0.228484149100217	0.12996363267603	0.297026571701927	0.202311908087152	0.178421741178871	0.224634784824167	0.109957536477677	0.189516327651129	0.180739245822068	0.186991023503262	0.26511647361358	0.159073592026419	0.334106279654424	0.201845332237099	0.233282293327655	0.243856339008411	0.260877045872572	0.160552139957187	0.0851497161396279	0.168772934457713	0.11993335235635	0.157049916412362	0.124423655759659	0.194426963417393	0.234116143500778	0.189303902231861	0.455879853193032	0.176996907370101	0.119335584527309	0.237447684975238	0.22997433260475	0.43723828385815	0.353959732026074	0.338225745848908	0.209713792100218	0.192480058610815
0.110420744668058	0.0261329104673207	0.236778280905577	0.193620329271083	0.196891181014539	0.164061711044279	0.133985748874287	0.170222989605332	0.121553267736275	0.0111967658542683	0.0844651218830832	0.106341234403729	0.0445642731222994	0.0817250413204062	0.0381747322676391	0.233523860285823	0.124399938637093	0.086505524888859	0.10829944412319	0.156118748004493	0.12191056920116	0.140843851927793	0.0904691525298901	0.0419581544291512	0.0590273773987774	0.0596702208554661	0.0923257019409379	0.190915701568697	0.0273772270743499	0.0833279395840729	0.153180114876456	0.180426421884594	0.125688951213114	0.0779720158817252	0.0892508677360646	0.165539307011182	0.0200983169284109	0.119885864037509	0.136390076037511	0.17914731515308	0.0661432760941745	0.154831782004659	0.16828309360509	0.139742823054959	0.128929713674936	0.0316893602068739	0.0778504636345764	0.171023758467186	0.0350185889037303	0.118480527925774
0.16554192892329	0.302269069344533	0.186192546202399	0.0705884016772162	0.0792754327053378	0.151131412397859	0.172422794953017	0.216722532997425	0.110776117907652	0.161555537118592	0.110588539028676	0.113961773241629	0.117674593258209	0.172211762516422	0.116011106265158	0.117556478321269	0.201596493795899	0.158830069740874	0.199602783002645	0.160578966553042	0.168863705403844	0.0674316887780997	0.174818101196212	0.0740361090592645	0.154277930894385	0.15765198674215	0.277035400735448	0.0502042811008832	0.213847458017713	0.0628042004729564	0.0468304531954635	0.112528340572111	0.16689126534582	0.0938180594306853	0.07379739256821	0.186576637675256	0.102898969170757	0.0671819545179187	0.0528322405227117	0.237387935134143	0.314121808645961	0.0147621094037784	0.0985953215158035	0.303008673044519	0.214281152553634	0.112952238194836	0.301548967046299	0.0065904675046473	0.166346201628832	0.217301015236616
0.189849439754032	0.174108754173956	0.0910700298329116	0.0906421913592556	0.173014754657058	0.1872121178243	0.120105976346077	0.228379658001758	0.255162526445962	0.119466741986201	0.0801125309574089	0.204766830587427	0.0527639790531922	0.287360265690927	0.133595386501041	0.0746470748844575	0.236918387959778	0.24861792211514	0.0430605572106551	0.126266475626153	0.17632046589639	0.0955092419526508	0.340150021514577	0.222656150987734	0.056440197785728	0.144305402998365	0.162714951542025	0.143004803189947	0.112828803551532	0.226001413978273	0.116470211630135	0.216788201591234	0.266201724480008	0.0868203941295621	0.211113492839776	0.123324085660354	0.185631990294992	0.197686255649004	0.219285286004898	0.150434210658347	0.0509911839017148	0.090712843873015	0.17611403935254	0.277466280486751	0.122060662194046	0.158744548632994	0.091737520430882	0.174042371495657	0.38099194633089	0.136034874373486
0.272785099154664	0.204485532016405	0.246645754517466	0.166373476419831	0.100272652335724	0.169475346653475	0.190575546691437	0.382750285472251	0.213057486641934	0.303839800208484	0.458754834641293	0.0349601663352064	0.146045600209207	0.109695562175579	0.278886376585161	0.218324660594707	0.308951672033232	0.234830330590003	0.131445026021223	0.29695253206548	0.208137141069897	0.417042907673582	0.128430565872017	0.108378809990173	0.283509884063047	0.136840428513348	0.114146835790058	0.281940386946873	0.197164536039986	0.0669266285073953	0.255788957695148	0.393012543624959	0.13612343853101	0.235112837818036	0.109545605804947	0.290504935866811	0.302096489347489	0.327396155866269	0.0995769135476758	0.199911968429779	0.0310281824061755	0.233949309279275	0.115694767849865	0.29923792609339	0.288326211596605	0.190073575735462	0.412836227949132	0.0594048174521697	0.123679196277505	0.221110468405461
0.260853319965455	0.0988958636360258	0.256801803138783	0.270997448716127	0.214270739761551	0.343827983394911	0.338934353091465	0.186343008535672	0.175265723521526	0.200567425139204	0.129943199156347	0.296786140285509	0.20081290409613	0.380529979792631	0.107094027898151	0.170371418230436	0.165748350222998	0.0925941191068828	0.225353676454435	0.284291733874607	0.149571837363599	0.399916553935405	0.3565165409623	0.404712794205234	0.320635066307154	0.0684537124603188	0.171331055893298	0.332916188976206	0.257152147768379	0.321412034921719	0.203274738416155	0.339167035637088	0.47963169289387	0.169031140135145	0.123802609271219	0.380415114495008	0.351665311879681	0.357956232347643	0.261744454911363	0.124115710668821	0.45359828781758	0.244848601587226	0.207729753045273	0.108016161584452	0.360158856597544	0.0491942983835251	0.335262274703552	0.0785360101762801	0.376181987824417	0.29285250693489
0.118465493280337	0.325668629804668	0.155660024767963	0.072655689037542	0.0377048221281764	0.156486112141418	0.136536188126491	0.120373610845291	0.300082362030048	0.197002767289523	0.122466674374909	0.116934078203057	0.293852594393448	0.138102445132509	0.0448023230709525	0.169352675301662	0.161990078523366	0.105254778901601	0.283784400045528	0.163692399819944	0.0197176122888067	0.372748036653654	0.130906078778386	0.160472557400759	0.0905397886060847	0.140796899497255	0.105677086069956	0.119173970083028	0.0140577196364341	0.253331031668704	0.0489292361205956	0.280456578893409	0.159639470857641	0.107247417203417	0.136060777842507	0.178122707693828	0.193971180446608	0.0633260826948786	0.0883669090957198	0.200598984723242	0.311355723077826	0.269249560003255	0.162588503332506	0.0854255298712867	0.0884145737694284	0.115777421622275	0.103071317421594	0.304654207975742	0.225381943799653	0.0633966093438947
0.109213302999265	0.189441457035412	0.344732598876791	0.21525745380934	0.244805984860633	0.0347677450742049	0.249133648550164	0.162282357897647	0.297951401079975	0.198362030507479	0.300250107648577	0.144091429069463	0.19396999297746	0.393774202853098	0.100526075334328	0.201655611489908	0.134797379441579	0.419583948527014	0.342654145923276	0.358763833344583	0.221525368614703	0.142418973002652	0.319939351090524	0.095409954468167	0.133862485110817	0.254537820573308	0.0516365571682466	0.10038624521195	0.300551010626694	0.252190275715877	0.153235001636839	0.0268723206174053	0.180070910619678	0.273202211472916	0.21253809441894	0.204987229992944	0.106432832375275	0.152546616787001	0.149589425336466	0.190325686152184	0.437633593112991	0.0880993282668932	0.377549806836052	0.209000489096318	0.16646042676508	0.196245761352941	0.147275185990952	0.194146765140771	0.0883047382600488	0.199799253769903
0.0306980956188556	0.087459088873862	0.217524145234868	0.113738685856182	0.0787171804531444	0.0991888925017257	0.17730476331724	0.318774252690678	0.129798888063795	0.0550610801418661	0.140719891293281	0.101927981760965	0.112361262407381	0.15159099079067	0.0653640162873312	0.146990712293534	0.114014228799823	0.108336624925092	0.167694267313854	0.136658295938403	0.0794740035656371	0.132494666230143	0.208279499328595	0.0753996404748358	0.272625307131418	0.146465723164808	0.125852964934991	0.0935312941656909	0.03954123691986	0.16051807171874	0.0549811075670589	0.147357349712602	0.0295102979307529	0.1872575769604	0.151087712847097	0.102809225585844	0.050136624658046	0.244881986113945	0.132298715594425	0.046064077441206	0.277767233041336	0.0769352526283348	0.0552026170905628	0.263390385008812	0.048582458539619	0.0784664534108201	0.0148251806996846	0.192501054966244	0.0820916848202916	0.117331686217559
0.0488452335552328	0.235413640406095	0.0941312565958455	0.170975368065959	0.206896072058049	0.130567815318056	0.200960926434892	0.16705187438535	0.129465489735423	0.274175306856325	0.201785716680358	0.110703114468801	0.281238375437013	0.228174296477452	0.217723703083748	0.0795911641351438	0.126471437932703	0.169009339044445	0.20531621350965	0.296434469058712	0.0560552277656951	0.108342619310028	0.0690450622952431	0.0925394118669646	0.0939346213441801	0.110598592985685	0.186202824600519	0.0962526578525024	0.0923886776522324	0.175335927738727	0.145687697921585	0.137252098338885	0.246373274150992	0.21598059544121	0.1646027282379	0.132994997875409	0.155251757835376	0.278285186926092	0.133490297141643	0.31052702496561	0.207114215556659	0.180267870094038	0.0324391712417703	0.143052954812753	0.243493938397576	0.193021551862937	0.153336487805382	0.137387719394603	0.190677207912552	0.122303592845529
0.461203602771119	0.50187608352956	0.35393176228721	0.457047487342628	0.492891613643487	0.434440629028166	0.254043476591862	0.475471794457642	0.324203697707052	0.539125404255466	0.521694469009482	0.290470132384846	0.313287845965799	0.307889659405508	0.244398830535948	0.256834662511274	0.398195839228203	0.226990303679651	0.698842413579843	0.121050097658099	0.471011369214555	0.393774944076132	0.441687232912522	0.530261632068218	0.495460135803608	0.398648459589549	0.404976337301045	0.539019183203168	0.37015716065755	0.302743548959962	0.603377803065007	0.409222211118422	0.593692242692938	0.191004923625047	0.434164544305152	0.21664630013825	0.287221754969986	0.593703959913028	0.278209762285151	0.33792992529199	0.536583250382352	0.374301743342574	0.390861464624846	0.489112263545187	0.529594287929203	0.399175725703267	0.467640581829328	0.450995274724576	0.241305619068869	0.220657053934975
0.20853043169826	0.105223101561106	0.0574623126267943	0.100992194815649	0.12465884954202	0.0756450665025975	0.0295278479328515	0.228363962538465	0.10613525765061	0.104240549250694	0.0691480993181483	0.0533946866848119	0.078009359246052	0.166393578438339	0.142230952591027	0.0875151617571733	0.230278201783669	0.0320970224208181	0.09810596719333	0.167288084139337	0.220016223457022	0.186167352820629	0.170043936505753	0.0888877563166728	0.124990822267859	0.205763061053697	0.139774862051232	0.222145961096177	0.0823165682831525	0.0278357912707444	0.148135458805149	0.211034831044001	0.0897589717406216	0.12735945469654	0.149201023778162	0.143311301150171	0.146707762061155	0.0939284443023118	0.247788752761379	0.0278422924715359	0.0712836687765473	0.0862128604635875	0.223763318488081	0.165289834179475	0.0969414542796269	0.0910470620889054	0.0842338362072356	0.110233677804764	0.186439229897123	0.0696622879043066
0.0511818659338969	0.143388788662967	0.037975267221339	0.099346712158534	0.140094630594181	0.126900629022726	0.237453176404991	0.126619883328064	0.118594752263716	0.164255633779819	0.117721644464228	0.140033582160329	0.0606097033832699	0.169544162057177	0.0858953568636053	0.101157037979673	0.0628540660298775	0.244136347850295	0.166175970141731	0.151489508866654	0.0947872772616937	0.0874020558386609	0.058360811179963	0.138618888915436	0.162006383923019	0.234847219355249	0.183648495676136	0.114602747743361	0.0197573856129853	0.0841170426503244	0.182730109657001	0.0849273678033565	0.198554208236063	0.153708847831664	0.194752781178318	0.179523907297554	0.0695148360632676	0.257600408978965	0.190456535684996	0.148992499368014	0.157013638087856	0.198641928615704	0.0363962006382057	0.205482873498448	0.15384277118019	0.0373751003174707	0.327287511095566	0.249474049796068	0.0266730782669639	0.222972894398099
0.120662383017797	0.0919812155717601	0.0612092282432584	0.0334035080317322	0.127891082021326	0.160409245170397	0.121404702539409	0.209839391948143	0.117609734238334	0.144488628372971	0.134138183776917	0.0635626240188682	0.0931897568300285	0.159311042735255	0.200411110426978	0.067172400235564	0.0809287468025306	0.177839999653506	0.110114970024814	0.085822702898239	0.0181248761131997	0.0981153577144791	0.114173449559199	0.0842316731746634	0.0804821070105263	0.0899044288631795	0.0811244353395233	0.110346449386652	0.183214203583374	0.0774695886721809	0.0169713428694803	0.113623825954111	0.26535547883939	0.170313207928694	0.12427384448973	0.174091405782724	0.153574597957321	0.16180919973457	0.117742723035449	0.0388201103277412	0.0306480371017699	0.0649352749679017	0.176885616386732	0.0869950805332077	0.0848261995284818	0.146312250130578	0.183927694469695	0.0815356707594252	0.0274869355418042	0.235654661297703
0.14500428576649	0.106644519433568	0.213621041526578	0.0250637393548788	0.11790131884053	0.102455267433612	0.180892198727447	0.174162537857603	0.163489558970602	0.0869162902125654	0.102946998466722	0.119542613990729	0.00686889328595226	0.165243367293046	0.115748452673976	0.0657530017858115	0.177390191380696	0.195819550154866	0.0927362149516196	0.285387228760083	0.138191770362305	0.159984547646273	0.126048271983247	0.215720946759512	0.134521749483914	0.229784654898995	0.11702331453652	0.0848450344989222	0.147716608935928	0.170792211256071	0.0756137385487512	0.0991469788853705	0.0968919573212318	0.0842106477861143	0.0541017209160309	0.0882015313241652	0.0975230164254347	0.243328985102988	0.0348756674674769	0.160203085975357	0.106010667677892	0.0258677907386	0.135208762755445	0.170486118674574	0.0699835728526781	0.0879126259840013	0.196556260527361	0.0977889179253774	0.145111548475943	0.125495906739318
0.185962812600277	0.218290098290734	0.298465839318644	0.344292692069902	0.115519820516552	0.0830174035160941	0.299142150656833	0.241505364273794	0.137688068007811	0.422645241506171	0.359730117608522	0.212330466844233	0.204979212855853	0.165970194275599	0.318831930619748	0.14564423239595	0.323808830066831	0.240038713119238	0.140741973868985	0.179779135988829	0.143567710700179	0.147986526793489	0.302366274469597	0.0683250899754592	0.086935909238374	0.102599800207881	0.261766220692766	0.350288614765724	0.302362018100637	0.233801928567845	0.402632938559188	0.318828359658449	0.341847151889399	0.142830183466213	0.124099516077038	0.265506370069201	0.227064813910148	0.0351212258685898	0.324302796091653	0.0673910938828308	0.106463627267531	0.341244045966407	0.0706357131213673	0.133082905445966	0.246354893416733	0.270819504745708	0.272393668232964	0.345920350086837	0.103706374075476	0.0998378972869052
0.16862418986567	0.223532313015367	0.269127245115261	0.347173563984472	0.0611084679954083	0.130084161828045	0.15891949613666	0.285348977592176	0.206940981593159	0.114184762706969	0.330700718159033	0.278941125889404	0.1129837834593	0.227453617974325	0.153273715371496	0.00749272551611768	0.306806812273668	0.234074069827352	0.243158104176192	0.131972417421764	0.0796773091820156	0.109233295477729	0.158697895473128	0.44422496419174	0.21722924789651	0.248761919969753	0.188035456045978	0.197753122331962	0.223826272104081	0.119956092909084	0.185893667071647	0.317426116483726	0.13082233784241	0.100217048319304	0.16945054174355	0.326426988314462	0.243124133008166	0.32697064765133	0.334056250691107	0.150074209289725	0.21105226794074	0.170027987046186	0.141741844144819	0.0498194900888892	0.036662428796741	0.0761076914927401	0.152843838002106	0.224111777652247	0.190041145601821	0.244613642375364
0.304287524871412	0.287173890094225	0.219471040750853	0.266233008653409	0.366657823170984	0.0799631852816964	0.422963869918756	0.33835262779912	0.244045644760032	0.150183591553733	0.0674009894102943	0.0696730281254381	0.160035614719349	0.334550530181332	0.374156340667071	0.328047078007674	0.184341250316866	0.350571906873968	0.238843758344761	0.563293503772989	0.359883205638569	0.335649166864123	0.278122096330407	0.267045543518675	0.387146232933565	0.202841438317101	0.35949140343915	0.289104090621686	0.342599865438643	0.0501802074562003	0.338687283354601	0.195415997501539	0.116492341036795	0.164352636509382	0.0909279256337513	0.153966278811044	0.262271446504762	0.260378164822245	0.480067015252183	0.229843492096017	0.279824455176759	0.140390245739739	0.0988202260263439	0.241878770257992	0.176903584077601	0.526546691121728	0.299861596695586	0.0368000299701142	0.449752158482194	0.285447794506542
0.217418386944243	0.0922765325655624	0.0368620292838213	0.235089045529416	0.118418265459339	0.0551287188372612	0.108722336211882	0.165188336906	0.0821130796745908	0.0955475349946989	0.0538643989755794	0.104473087951319	0.122094351733943	0.113672711782391	0.0821051100597429	0.0950736304556474	0.181631635421967	0.0596752667535898	0.117454819666379	0.091213806439015	0.0565640682067733	0.0599137614072235	0.145183386633309	0.0935379785572684	0.349637901056851	0.173524421675038	0.149188420407495	0.0744206146020207	0.0285058271152584	0.0704315306452515	0.0933437493190224	0.105511747874936	0.0503241435707286	0.134218813175479	0.0665245230844453	0.0557006058017729	0.171595363455572	0.0913654695723554	0.15058707493296	0.0926429459562448	0.200597793463342	0.0133801718243659	0.0493610657400638	0.0173401366406734	0.111695924514321	0.115301410396292	0.0733013750937764	0.0746860198293469	0.086513012509708	0.141666590166462
0.213828022015203	0.214909165476789	0.157529281579532	0.0580153952924437	0.0471479525940342	0.219519650734803	0.197366434001251	0.203567108862862	0.131565406495683	0.223639304082288	0.0699266578898184	0.155912081075234	0.118213337787072	0.082972597382252	0.234851177172592	0.0346274434740918	0.161532913032478	0.0682648822322649	0.137852915550332	0.219896128501254	0.176657568966093	0.088785862638905	0.179771795333824	0.11871165345759	0.121745253510184	0.101119603229915	0.111119012091297	0.249513671744155	0.0758374753612652	0.0943861381424635	0.0419745004077714	0.137203832885477	0.244413075269553	0.134059252395524	0.152366102418505	0.153667971333033	0.159520038943061	0.0795412678527719	0.0807911734297566	0.148336497549647	0.181830773268754	0.13408331202384	0.16804041764734	0.171778746007677	0.0602569023262188	0.100910973455661	0.128795916160499	0.182386992788883	0.218296882122604	0.110574788307149
0.183417702596191	0.0497147026425061	0.0939567982697102	0.245594491703234	0.129362282705223	0.194870118339165	0.181493911761625	0.160054864339277	0.118695054856344	0.0570349272260431	0.0560217261999887	0.183142678417266	0.245416854996494	0.190551343156986	0.201382381528847	0.212307882478173	0.127164621755214	0.162758682825495	0.228669155018473	0.127785678919772	0.0809856383288111	0.0629942859219661	0.16022898612173	0.145834923702387	0.0527306045159601	0.135643738189599	0.0132315263628052	0.0994087614789406	0.120682797543688	0.133138660466102	0.103684865817049	0.0937851279644321	0.0722146894709885	0.0338664848453167	0.14418109876674	0.212088399846638	0.124146647908486	0.119620850868267	0.14726536469306	0.174562234279906	0.0932768399456934	0.175011727898961	0.177549458186682	0.0881450217118721	0.118827829493189	0.137209962313452	0.112378861623039	0.108159247573423	0.187812879125007	0.183098966804559
0.147371347565616	0.0930813048470648	0.287355571282427	0.146625592448844	0.328409086213779	0.211317820773389	0.0852203569877673	0.351163794812227	0.161789518647544	0.127180239203292	0.182304302746515	0.179187879103697	0.182404483098532	0.143166318965089	0.358889911991742	0.145139474881682	0.13102817578022	0.179986046094829	0.0817217564496707	0.219234069070873	0.165264715143123	0.0812353959358111	0.215040403596719	0.130263380835696	0.0402468869237111	0.299949000627176	0.151382282944983	0.0671109795071537	0.112535508008346	0.0895200133794008	0.0986678410828675	0.248339950536518	0.0982523107775654	0.0451766662176645	0.189127169478271	0.289807999810927	0.111502190277675	0.19779946498578	0.145235558348556	0.081951160845204	0.265403457917784	0.115900683629326	0.179674639741405	0.125917377017721	0.225824584196722	0.089658432547781	0.0900793876715256	0.0843064079762209	0.0371971420347653	0.306709506138447
0.0938342521421362	0.0665329654952106	0.0967571127407531	0.176222033391992	0.124331110424182	0.0382569507149635	0.0859319550939316	0.120596058134669	0.132244440443588	0.229527247137773	0.0931443588649903	0.0803427261450259	0.072896867455021	0.0661580347938873	0.148216661390336	0.0388561996778535	0.141736299702767	0.0577206098122208	0.0543647923880094	0.120606739888849	0.0509430113320257	0.0862216984684261	0.121545050626095	0.303232736486403	0.0157629525807826	0.0910792731939342	0.162097756991122	0.15088790322593	0.167309890644613	0.0747020891698485	0.0702664992849829	0.109951960757289	0.0181423032968414	0.139145417768455	0.0932393947332274	0.0673430680239689	0.0762735688930477	0.0293052280986892	0.218686479779181	0.120304743897363	0.155567061147146	0.0432174467335149	0.111222354025335	0.111294354752665	0.0947121899802073	0.0421892750162171	0.0848024559155842	0.0776363348045501	0.295275615941513	0.0995923728927477
0.144410648728976	0.0334171263472983	0.167081422589706	0.249962035261677	0.0843483238746835	0.0350902211406486	0.0388310150376221	0.0525444104484664	0.0772975861446786	0.228555108810681	0.0258139189181844	0.100639984328296	0.243644398377902	0.062628516561117	0.22679297429193	0.0260910826047406	0.112214217054924	0.231931396901912	0.202515280078442	0.0763518958321586	0.205267797590489	0.113633223263709	0.164946572431004	0.120879020480662	0.178260145159583	0.0477590397507433	0.133253368330277	0.0409269524377494	0.163329538068094	0.151055087731099	0.102794682720073	0.152030852415204	0.148195050215573	0.233703027346459	0.16361226011583	0.126715083760285	0.149102796227259	0.0139641538908529	0.0468956545881652	0.220402247703574	0.179653834823585	0.100510916658836	0.0839047317859738	0.137743470747118	0.130392002083717	0.0602429466981827	0.0568337286192997	0.00535873628735069	0.0261738030375966	0.0709959993054059
0.115727282876103	0.0792482871066151	0.15779771055681	0.0929371431548906	0.127399962242943	0.102760914706685	0.0164551469905659	0.139367708260915	0.106972628244734	0.109528530964868	0.0168958707080022	0.106556553869605	0.202686148760195	0.161106967071863	0.245581155632713	0.126019608998659	0.0694226993501765	0.174136339063281	0.0992636793694219	0.0459009976950548	0.171572562369192	0.203564199343451	0.109352085665599	0.1045668678799	0.166513641314429	0.186287873793955	0.14195219435303	0.163357312998715	0.135918160797196	0.0812715994039769	0.0576169215966013	0.148982444750917	0.0734644909349696	0.21913319216351	0.168847270457559	0.0626178041286957	0.0835543045436753	0.0739621584546077	0.0143447208247858	0.0451531645315807	0.246716949257852	0.192466277057036	0.252870177074344	0.175562617786504	0.104234455307353	0.122803340474189	0.127274246102599	0.214522636893048	0.0733751356407932	0.159261304624633
0.10423048967948	0.216625301050824	0.199436926064483	0.205997752032977	0.213195886059042	0.148589288551228	0.184964883959794	0.173028804860838	0.127607792530928	0.0914604393057944	0.136908732175196	0.227966504244099	0.0358573138662535	0.21908690948416	0.155549369565783	0.12534157067702	0.15068028290693	0.201816550633167	0.0926812701047898	0.157719637026117	0.0785972765707884	0.185895579879297	0.0103558524210269	0.0442447143098628	0.189623961708768	0.318203219152557	0.233800853361402	0.204765221998843	0.179287784562055	0.157326277403529	0.215850833275621	0.212393937216116	0.178565402132341	0.326391514712515	0.229839972235336	0.201774679382548	0.193778817815614	0.216937039441409	0.200229897322167	0.148827979777588	0.252670931639573	0.287168878652022	0.235430255121151	0.25081723998509	0.195059055767145	0.130747149333735	0.11088292697368	0.152754404312776	0.120106386054941	0.129458828964487
0.230102269199524	0.253073030873086	0.454660052491199	0.00719784902353926	0.204178284924152	0.247681152433547	0.187523529297884	0.160264807859524	0.385732129472786	0.381080447608599	0.195499791499045	0.185825707631297	0.313984885709519	0.164843529312356	0.172644551105384	0.173131743705587	0.196724341099098	0.454788175278316	0.251434973699658	0.225778537614739	0.392541003099676	0.180341033164835	0.156139878734934	0.242220183183373	0.392297925748531	0.242946524636122	0.257660501183512	0.252337813338628	0.405752450263088	0.154656475098117	0.272203382962538	0.202318659698405	0.265555234847329	0.249232882785438	0.212862088402813	0.176291508448308	0.28314919131525	0.358824253724424	0.288602767047609	0.175115278097551	0.0747010802466537	0.190984734376248	0.282406503439608	0.204405816002256	0.349492781401061	0.257049305987261	0.276485296399447	0.124360832269697	0.428600140131125	0.0642444402751988
0.0732057036662288	0.0550601981287245	0.116482380584465	0.116782366424955	0.186409535321218	0.0773515614833088	0.0685413728074781	0.030942981764279	0.0450763575786667	0.0725894404233839	0.0883597928324807	0.207407072848256	0.125728753364771	0.087357791296986	0.0923670401446431	0.102186862549029	0.236098682197635	0.0893479961128228	0.0826857746561916	0.166749137305714	0.105616530981958	0.129286990251146	0.0635163813687123	0.0611709453900363	0.0850587243450571	0.254591691839439	0.104489576065914	0.16723433559703	0.0890846071690424	0.0172742923447653	0.273208988384442	0.0505031348282035	0.1601281886257	0.0890583304638673	0.0621389375651864	0.108819155822394	0.0877621044236019	0.141015650704425	0.058673343952623	0.11989407041516	0.0518533263057906	0.0857430725531817	0.198582987611463	0.17119555310088	0.0582953485672982	0.150238119206519	0.0682667660117279	0.17041917502756	0.0988528969958665	0.0399654626077129
0.172678826929472	0.343689911384477	0.254863437449462	0.142218352546454	0.15986849061441	0.237461648202451	0.0847206480265944	0.13513277303713	0.125815616275757	0.17214945190299	0.0962823820895168	0.154504299042865	0.0705961095386948	0.0304040104100251	0.178503206818685	0.0970630792556804	0.124740230835304	0.22846819352182	0.228810755244102	0.140658524056445	0.183580562119458	0.0916147428732688	0.21251620653298	0.12675464556478	0.117524649993249	0.252876346114559	0.118149513675455	0.040771443987091	0.0610588460007238	0.154862609686716	0.119568625277462	0.200551440291912	0.0183536039226878	0.128139739299783	0.197593832031367	0.12530214313636	0.229025171035325	0.164980492444054	0.0409791712758056	0.0270520257335865	0.134225683451468	0.20867497724181	0.131106464137803	0.0553326745831515	0.199368182525442	0.174842238088226	0.0809111381292084	0.132557838595114	0.179603397281627	0.0333295775811215
0.0890765649504588	0.0380891695057401	0.156571392697658	0.131980281239773	0.14649792016381	0.362809220698448	0.0870601235033382	0.0612596637286012	0.185177471653067	0.132652518802479	0.0428187192725285	0.0487897732902306	0.196237913415482	0.213123927817086	0.11998639449328	0.143700224603861	0.243062775071729	0.242906500261941	0.104243204530951	0.115610706103617	0.138579934914047	0.230060816580281	0.0413599807588181	0.0141442760541528	0.207831204995039	0.169428677710594	0.0635472248651489	0.308972676690312	0.164565763895893	0.105692287557014	0.108573503981254	0.157244916031008	0.192264214981369	0.0851058472002999	0.179328559562979	0.0807244328686557	0.0475810684533807	0.0479491488392973	0.105577710945161	0.232306487597785	0.1904249681034	0.0122319262775287	0.0441159754998255	0.137398371752432	0.111684225472804	0.0929150725177568	0.126940068742153	0.0581384672580504	0.0226683024666	0.21122401720179
0.0758434004091061	0.159682227223271	0.0658275115734463	0.155584806822282	0.224162654352437	0.096211946281214	0.0527376433640611	0.148492957326063	0.126272939400384	0.157118282093185	0.0410852674578034	0.174631628364486	0.0743593352649235	0.0786403045098536	0.113572904128573	0.148725330575906	0.35488268767393	0.0657607678730746	0.065915313374172	0.147703035800646	0.0367858070258109	0.128934437481371	0.233145809122794	0.128874064298338	0.145042262800855	0.0893582842357132	0.0133534339530611	0.124509636408472	0.253283887079895	0.0421494355300044	0.0932413159801861	0.0923634818958586	0.0324267063834504	0.0660687640814243	0.136231582583858	0.0798363908307064	0.0416986616977001	0.0296820165739527	0.128720712195433	0.11990197275242	0.205099110094511	0.138600634245005	0.0707224414272697	0.0995177660476833	0.196367153110922	0.17811557957769	0.077455557126016	0.0928794936303256	0.147069805661809	0.155284790321068
0.143875211536028	0.0282784099152191	0.0499970094614328	0.0563744933419805	0.0446521850539982	0.0159509265116482	0.120631513803253	0.0574719268464151	0.148925318723131	0.179789887308603	0.086978915771664	0.0527153062788775	0.194891675859925	0.0161549852696064	0.0882461431891689	0.049744954049827	0.0725611041589763	0.0920685370167013	0.078518219445365	0.0699630001877886	0.144630192713438	0.159761057741859	0.0241149078878689	0.144686837392931	0.135812882962718	0.0264702840437566	0.0851115457245666	0.0997228800853325	0.00467350070592153	0.121102625139098	0.18300460176654	0.177318310965127	0.0803060556608466	0.22997837642225	0.0491623955946097	0.155551616833404	0.0915883746099433	0.0879065504163188	0.0331009758687112	0.179645275616003	0.0508907993458949	0.0553852103004278	0.0654905959547581	0.0208179651762915	0.0363904429532618	0.15133882315765	0.0971874040220465	0.109348884446425	0.0454416883426584	0.0853991668976847
0.131055488634581	0.127881704326327	0.0639132379964355	0.0697352303968123	0.155153459445557	0.0715236560979611	0.0486125397907323	0.241524646939396	0.241746416622179	0.177859812094048	0.0714614515012297	0.190589528697145	0.0745734317871358	0.0735919277670554	0.0499598834414433	0.0883412093263772	0.2025402716914	0.258173156553822	0.0862218797214518	0.105608316528249	0.282713845458326	0.06696556672133	0.157769091432563	0.0618644256236175	0.206163235989276	0.198193055281618	0.153850139998629	0.103372334188662	0.142296573088278	0.219986855181486	0.18417252107213	0.218988139099957	0.0169454625139936	0.189838094002495	0.160088614589846	0.252744551363664	0.16463178835247	0.115102629085673	0.336831109713295	0.107547290377566	0.192550746981119	0.120425069786911	0.0449980212790343	0.0720024961262941	0.190570851113662	0.0581338569690615	0.200627975971158	0.0808735688777653	0.0687666713663363	0.120569204104684
0.186519208246041	0.163038877674302	0.0753226220186771	0.0826853101526069	0.0492473987243286	0.0738384505389882	0.075014681336154	0.141182123288516	0.0809471421177366	0.154488315735282	0.131953966210079	0.103734697545904	0.210970429296025	0.034456034488574	0.167270721493818	0.0458100430247451	0.20415808643659	0.14783739308633	0.0277719471649091	0.0521588024271148	0.134052012284124	0.0748924613331422	0.105158669335754	0.162119999417345	0.111449262745675	0.188655088971223	0.0503728602734709	0.143950674528126	0.133672579192295	0.145435007444245	0.0693239565759284	0.0663854125745107	0.234808694889031	0.102448611647087	0.152058730418834	0.143691011903789	0.117561065818253	0.114807202632037	0.0822410696286284	0.12545394444029	0.100082974232766	0.066233788261869	0.141482206666774	0.0483620283712863	0.144046822036588	0.065314908529854	0.111539044041118	0.127645048323159	0.0901030474894901	0.0563260565799127
0.312149556587267	0.323838850666022	0.0388955192949432	0.172729994632577	0.298794433511637	0.402155840603938	0.236710166460438	0.264399837534163	0.139455832043534	0.33001804633461	0.196626798814861	0.288279479082452	0.361530627547809	0.337641004226694	0.363235404740407	0.44736587949356	0.423866363610381	0.134028484345026	0.273035316604203	0.177089652777792	0.343308993589987	0.232703821712103	0.340475028086895	0.29480679245644	0.497936886154159	0.259876659354664	0.58280151207019	0.315963759191541	0.313456001939985	0.250808363776659	0.205848529632594	0.214284450667541	0.276870656973255	0.279000458221457	0.0958840759229837	0.111259058008426	0.299446330861496	0.152552484216457	0.374872125776494	0.260126503063298	0.298109876280798	0.288711701439775	0.320818815405581	0.112974721684357	0.487785667109823	0.440600181855909	0.157207666701373	0.226313441025368	0.0836876807069594	0.275912332546515
0.277544680920838	0.143630225676074	0.0768350467140803	0.149429432560868	0.144667910416452	0.28538046021669	0.176978831885087	0.212761604887517	0.16064005632161	0.146307192248423	0.0262251854526999	0.13600660191887	0.00321123726609231	0.209238643346825	0.101118946807437	0.0471267087878222	0.0692442483699507	0.0535208433292321	0.111113314355863	0.199950353879769	0.137731036031332	0.11638106381587	0.0829716884155945	0.10886511846843	0.0863356842955941	0.20035590247849	0.152135217365344	0.25780103007205	0.152303156539162	0.0321319691856755	0.0752364449555034	0.107679806815579	0.202924521087522	0.121343476599828	0.196151936843068	0.163615008898237	0.0558710693820415	0.0152283673381292	0.132932126272225	0.0289876301424884	0.117871963784829	0.131224804685938	0.128084425460758	0.303186400199745	0.130330559024076	0.134842629408825	0.0471006124374245	0.0700926670634275	0.163477062343529	0.181883349887366
0.0897485026287224	0.162811897711614	0.16382255283019	0.0773716979249809	0.0348028531984379	0.151483008305489	0.162312892365132	0.1191298754088	0.124446734084587	0.0937633518410712	0.0864320321817583	0.12548783920845	0.0519100321054081	0.036515737822041	0.169909811480238	0.0727543934344703	0.0632468258505769	0.10488358371397	0.164487331029852	0.0570838427728942	0.103888489540542	0.0886396217953873	0.0757353103322704	0.129438727528829	0.112611531126257	0.177207774539865	0.0599608179701945	0.0308495027848265	0.136139632144519	0.0979763846084458	0.131696400351246	0.113069599355604	0.112301369055508	0.0407691864430246	0.072019159767273	0.110692495702172	0.165180510107405	0.123056771928682	0.0946586275797114	0.0436741075724548	0.088634610840292	0.14094509101556	0.0973995460455859	0.0542016493423752	0.0603694903431071	0.0836554223263364	0.0968532751286419	0.0955196846410189	0.0726728617783902	0.00416001244510112
0.440983625365591	0.2120550331783	0.172990467139662	0.172635160849383	0.388557611583854	0.336707374982684	0.0819658647246108	0.0533615919958185	0.118772605905792	0.154240757093574	0.181408244459954	0.202207726973551	0.203875646049767	0.0702419192787961	0.0547034392409709	0.13830851750842	0.35563537613508	0.249981876690791	0.316483102261592	0.329772482409019	0.217237589323878	0.0953008829530582	0.0487429380224592	0.112590785675427	0.273392985241099	0.181593272236102	0.213418182319876	0.126538699703407	0.246120001699679	0.173529330943032	0.25731532060917	0.0947069462685167	0.17204478140266	0.0766430413188601	0.0611879958182199	0.23292316511488	0.17251952577285	0.158830891859811	0.244115181857552	0.275196980280973	0.151944561892521	0.0719921745108239	0.116916240090352	0.0189893166343091	0.150283785502807	0.192338723950483	0.247752956675968	0.0826686371784518	0.247089673308073	0.17664177626696
0.233870655385285	0.124973336863952	0.110911283879705	0.0961632553120603	0.0363353185716996	0.190996340652511	0.184658959606155	0.0649695086602362	0.0798958086952607	0.0998200574918513	0.0721451459646316	0.121781556130971	0.0480037663830714	0.279901216207128	0.142782744690145	0.0334722368885454	0.174361749968058	0.0700513245510433	0.0576293022098741	0.222459455195015	0.136052555851716	0.00979764629527572	0.164386095169864	0.21777928258721	0.116974790433844	0.0683685307537796	0.00794786430876944	0.127649348842158	0.23862128467905	0.10741776974344	0.062973340801806	0.139093510040618	0.0468962585422302	0.0304139506252279	0.189790735669507	0.199859552442734	0.0601625818922177	0.0915866338236017	0.117719313556531	0.110615037130006	0.362287709778344	0.0811916019640899	0.084194925972277	0.0502246497499089	0.137759914911641	0.18682715488848	0.0906263559533999	0.109797297011128	0.163625479465438	0.187596990049334
0.200768654917815	0.137274487901753	0.16665884579481	0.0790528401113003	0.12536924989081	0.10050268681666	0.153746307869109	0.227743181218466	0.187121896040549	0.192561614509091	0.169579933184072	0.0880488374920266	0.125641241282608	0.182749398377813	0.0935218770923579	0.172898473640135	0.121973878944968	0.185543932637415	0.112241547720966	0.175621614652333	0.23952837341384	0.0907090459699241	0.179934005324543	0.0625992075213361	0.174193350024746	0.129754551438864	0.0924000085648183	0.247245723549694	0.180452054861811	0.0993711167625734	0.183212499398545	0.0999324161637674	0.191564884348819	0.110021387155191	0.104615429020771	0.30490766261962	0.119611171627978	0.144972217028037	0.173592433931234	0.104995996578324	0.144045584683318	0.135439020540407	0.23641384365667	0.22979933329711	0.172547395626302	0.153864502843494	0.0958473538082742	0.11174226110084	0.130833584448384	0.194901441695155
0.230789388485373	0.243622294907782	0.0558424821089679	0.180673406097427	0.269167404501827	0.0984366062155665	0.243799267790471	0.10675343458551	0.16247633987658	0.0862118999024503	0.158654223573468	0.067654918687912	0.0849798507116299	0.0898563763184767	0.0740796128834925	0.198087895910881	0.142786885135007	0.157555027095273	0.227533318484502	0.306622235951423	0.170891971410304	0.149300931458749	0.255261261506908	0.0472124905995776	0.28161813858592	0.0901043121825476	0.319740736404532	0.0140194439180602	0.269120511017294	0.154298065494584	0.0447191250631963	0.0781988976969394	0.247369917365372	0.263119595008161	0.0415960179269242	0.285873995887383	0.160898513477716	0.142762590616777	0.346138291851812	0.130275849119666	0.0271060435924758	0.186490423494184	0.235026988479118	0.135908977622485	0.21338056013447	0.187090856559438	0.0861248228226753	0.235841420574271	0.103717886128623	0.135359537146941
0.140656851545769	0.0866567546635737	0.0560898592527559	0.132847087088436	0.179602602202195	0.0589470231492388	0.0776413135681993	0.120820685608401	0.0108155801311163	0.266884353468164	0.237313746416342	0.115259857120762	0.0742672461637629	0.0139991866784869	0.235964906972287	0.145294866829114	0.0290120652510855	0.0392536913685172	0.135725201728612	0.0851637924864675	0.162510825428739	0.137572152565811	0.0897543028074454	0.139777062985779	0.311550452029844	0.192343940090714	0.158858199425344	0.195967733170163	0.0631391880349756	0.213197414059235	0.145759868227198	0.119451367375147	0.132668282773064	0.161331293229051	0.142596127556397	0.15248464965931	0.0509605594184925	0.0586558728124346	0.108223055634424	0.0406285544263502	0.0972894953669516	0.195069033777837	0.162916767212906	0.0215595775006028	0.163809151408895	0.176026748016266	0.184413006927386	0.151268336432838	0.0536130706158125	0.0940952670076418
0.271205688153936	0.344854471856709	0.212851517566478	0.172997064113643	0.179971200606477	0.173838281106251	0.199698813242271	0.204669320515069	0.193177313941706	0.226422471333081	0.174967933155371	0.0650308300502662	0.132192343444458	0.234526538660971	0.181576588566091	0.0407535181894324	0.180928843551951	0.204283803589834	0.13637131573379	0.0742855722745898	0.116557341307586	0.142204765486006	0.0747087561520402	0.170431393609615	0.129990308505594	0.16242712313961	0.208217926538009	0.224236072383235	0.180568110744779	0.204940053661461	0.128553591663535	0.165283271480601	0.171055993677229	0.161784176795603	0.246395771205697	0.0465558620070266	0.312480245269188	0.189476670833665	0.141842710999486	0.255865026830565	0.069449553974508	0.184765519036562	0.239654661993836	0.258581916159677	0.158791886404854	0.0755283137344531	0.0365202552148002	0.159184636273073	0.15210926374249	0.229182414938843
0.103531985770937	0.166474706216174	0.170530386576498	0.213930880230728	0.183459410010716	0.118891840306394	0.201261708978597	0.243452197638304	0.26149454142005	0.322103987159939	0.294781704648118	0.156783752862406	0.180083067166933	0.167198670911284	0.0360930114630589	0.295948594860935	0.165160871402498	0.0498541012630596	0.192104110091279	0.121591417818858	0.0784352581981203	0.147918394226352	0.025287667141447	0.192312891473505	0.0744678905357799	0.246132443180518	0.145378156285702	0.0750543037127146	0.186714750674552	0.294589851789711	0.097339749656835	0.18538029767071	0.114611609138211	0.109281227084886	0.244653346389127	0.0516592594704047	0.157375559443346	0.0342033579732108	0.139614133910368	0.235629819099727	0.0841503763776212	0.149485236965723	0.186399920911109	0.145123288542284	0.12669457365447	0.119518000565221	0.173129559310659	0.123883422346703	0.098140647769573	0.104051660052831
0.340043295389234	0.349377590899273	0.207413641672562	0.350388869339607	0.160990504168134	0.165010898822867	0.166384696194313	0.24271550457136	0.223205925538306	0.140686551850742	0.247180860933855	0.0975714819575607	0.162096704422922	0.258371777673529	0.191028426907309	0.306139175577808	0.127845757779188	0.162743131322211	0.366685940926674	0.251769602378564	0.265635396020393	0.289602893382222	0.177964265221202	0.251606461235224	0.176285974449047	0.130526445861239	0.188725897369306	0.119887816154505	0.198270163838134	0.205680100530946	0.309091540223298	0.136317821992982	0.23511277972967	0.371747583784762	0.206197596853493	0.267868438598223	0.202543370404291	0.257751975063354	0.257663165486357	0.241495772084772	0.203644904010864	0.0903287091961321	0.126198707667317	0.297529137719737	0.188010641223101	0.195059165241959	0.124495260853138	0.29539530310357	0.246846929351208	0.164576412991671
0.0683908503756172	0.283106253109482	0.131835779972718	0.359424053201466	0.293266043142095	0.166822342241657	0.264270515218569	0.183559571476346	0.365756387280509	0.333306932647138	0.271344148680326	0.313803055595155	0.198985651898593	0.187568731032196	0.249234601112818	0.212110789266977	0.22974486557993	0.3934305656321	0.175095986963175	0.306885755735375	0.342381431502849	0.236229355691376	0.183868756409048	0.238454746427493	0.192307209321596	0.136785575414517	0.147265457792917	0.17176961421492	0.283042086729097	0.28827193030884	0.0868112580333594	0.296479638723761	0.42274373601228	0.282156094656893	0.396014304815322	0.400179645309511	0.14878370097431	0.0213313397082134	0.371496633355203	0.435220123673619	0.229782390780886	0.185433174796124	0.272701415100637	0.287590419647548	0.106783220772015	0.21318718074631	0.144007727846854	0.263726278974565	0.228636995421919	0.241159154680044
0.270296904579615	0.28186117616554	0.173381812257673	0.117583360836143	0.183382849752839	0.167090071662252	0.0889279748838829	0.194399089956883	0.00585719417680454	0.126253965759496	0.177765315886741	0.0869044301091721	0.311964598635523	0.217499156244557	0.100806128214259	0.112631234423278	0.0597849097000949	0.160795060196625	0.0827647998815438	0.129090185932256	0.0819838104384476	0.0872980796304947	0.145869086420793	0.151010976736645	0.0908175083172986	0.0665033825860978	0.118149009868069	0.145830024150523	0.287802680546933	0.0270471095970298	0.00867285771691638	0.0645634034194883	0.133040183159438	0.0612141615569812	0.208564612342552	0.0463288403572634	0.0547622479616323	0.0311535771417296	0.271879370616971	0.189557030219939	0.0458002379054454	0.0501651403694199	0.186093230825993	0.125807403669204	0.0738354054995096	0.0965902607952339	0.0542938015806123	0.0943376507343574	0.140920984885383	0.157741349289842
0.118409316331817	0.183711617451776	0.0919507011644505	0.148979753760468	0.0991542834440076	0.0159569582898374	0.112614653948177	0.0673918412693443	0.109967577896325	0.103165883188093	0.129357581723137	0.0766345627838412	0.0589534578240598	0.13236951100654	0.118007281190166	0.224399317714827	0.100882446086096	0.0210234866112593	0.18008519807001	0.0350015103221029	0.188170122452115	0.0871450365366954	0.0673168470565876	0.161675190278039	0.222027523638692	0.148275770860727	0.105494177502943	0.135166341923979	0.0859837192139727	0.116762345868574	0.1306770376315	0.0749098309609313	0.154516821790389	0.211438391574378	0.193428516514628	0.102591689655498	0.161206649355819	0.0504160057645387	0.0304223328553997	0.0887002622359427	0.210583224421045	0.0741436755393688	0.0714629275008245	0.118489486739003	0.135132266592476	0.191260268683482	0.120984665013588	0.270638656364501	0.201705013606199	0.10339681636671
0.0593545628450754	0.12389017872925	0.15882966281643	0.106631433085432	0.268728328267588	0.0162541394966275	0.0849054838374059	0.148620140494561	0.0474123237363209	0.105916838100891	0.145612519513484	0.217157321281623	0.0365976312746057	0.203979406716134	0.243431212139961	0.083070137492975	0.0323475276635078	0.205694174419017	0.185352129291518	0.112748898313422	0.243197176712113	0.127518870247107	0.326089555099262	0.150698228683878	0.255543173906903	0.154708150439071	0.138147308444026	0.104694222656233	0.134096559807635	0.036663720450763	0.245352193611751	0.0290575573135767	0.139123337202184	0.231650996359669	0.139951613304612	0.155414334641307	0.101446273324981	0.0305738805576018	0.139702216792039	0.0318849466486965	0.103874092694717	0.0940556166604488	0.12894418737098	0.0972303629138407	0.0295096637492365	0.106475689015385	0.116055408091461	0.227407446000367	0.198488358056959	0.25407948591126
0.0231477138224059	0.0928857666775809	0.136882783500811	0.0696305018441494	0.12949317919178	0.18783414171599	0.11150321811661	0.10324995358501	0.0283699204632818	0.0754620147023289	0.10529875725071	0.0502123936324977	0.140928000578481	0.202104027487029	0.169304233171272	0.0169458292347859	0.164313178143478	0.237502217537795	0.0885794844687245	0.0314256709970241	0.0529568570800468	0.159093890942329	0.10056318165075	0.117265640721914	0.108572976312011	0.0940909429946863	0.108817402698479	0.115964258151477	0.0562774693104274	0.0816456131125782	0.0595697237534278	0.101973496973901	0.0412296383650403	0.0557483308038008	0.0282761929580151	0.0479797460292038	0.170843840144518	0.125539183142373	0.130785771139562	0.0902577534387035	0.0355728817074735	0.0625851132674089	0.0765736250691614	0.0384516933492545	0.146600008178516	0.302760813731384	0.141928914006484	0.232580048197174	0.131342722304276	0.104783378631864
0.115524441335047	0.0951148390607161	0.138616623101277	0.196970112305548	0.130915264966459	0.0716034788484365	0.0861742956847302	0.105878423308023	0.072736934502175	0.0861858349288797	0.0775099991455063	0.0347698996637321	0.123294481006249	0.165218948976892	0.165980983673311	0.282282726787347	0.12850653941827	0.250066941459404	0.0440334627744969	0.0425902408928371	0.0597521666339989	0.0827167306239917	0.258397666995959	0.114509498154291	0.02671352575376	0.0398214216688518	0.339458231576626	0.124492551995555	0.00531746114020306	0.121337704289599	0.146264987300197	0.00974027033271834	0.166417403019737	0.100142064577515	0.189463106006903	0.080715911808001	0.193511947599573	0.0415975746790796	0.113530980965501	0.251592404859312	0.100344030298413	0.0156995359070237	0.0757689925804936	0.0580861549517138	0.175142681268714	0.190000999599519	0.140794849194315	0.0892230404221062	0.164449631542556	0.0938882539986894
0.156700788354474	0.219515208682875	0.060777332469503	0.157695570582777	0.216507355723648	0.197705231221255	0.207542511533506	0.177453399637224	0.0769974049473215	0.109351507813526	0.115727778112993	0.205521981017749	0.0737199878487687	0.172732062655322	0.0574352035859611	0.248947482890208	0.109382989496951	0.132380159610397	0.112650623877988	0.0706766531776739	0.133936279975764	0.115021316073666	0.135213992699161	0.0873944471305277	0.0918937063491794	0.159236329636515	0.0883581230432834	0.171299396553782	0.188516528898344	0.15058534711319	0.0707034621519689	0.279727907185894	0.228911361893223	0.16331625590048	0.0757174209986506	0.0591620042598051	0.249178712087068	0.130485504592823	0.0651238713796301	0.0493042499019662	0.126429259453884	0.125770558470821	0.161472279043175	0.268882966475249	0.229078710726292	0.120293720895807	0.114712015723782	0.171333601430539	0.179758458360907	0.164243220282094
0.142534464615952	0.233160407507793	0.132271855471924	0.130708161010942	0.164328056644438	0.0396585688130331	0.186908518105677	0.101761128161968	0.125484091685217	0.10998493321742	0.129446727267226	0.0892110132420533	0.0617438815231186	0.110293299909915	0.090286922578487	0.0650707208249248	0.0339601440722754	0.0831392015526972	0.046412856390162	0.137625902103196	0.0913845068203675	0.271059321038844	0.0428522189033343	0.0703453978555101	0.082541115828785	0.0886093671501749	0.120765800494579	0.0385160529482332	0.0894609393004489	0.0948874629959547	0.149610337770395	0.108996667426916	0.0604728737544132	0.160504386504855	0.090113632865542	0.157786703823857	0.094529520393924	0.143320134487083	0.0457862713047765	0.144069721898045	0.075182057189525	0.0674863014456026	0.0476729953920382	0.213783420877953	0.0628146357445588	0.0964647684400652	0.143713001631948	0.172962817520992	0.0252147200852842	0.0691516232346993
0.0276812007193781	0.0566398140455705	0.153504960544719	0.187781636328013	0.0443233003782221	0.128840891799509	0.134028830255232	0.101404536576038	0.0261358671324006	0.0438946228879247	0.0761741512514613	0.100751141242731	0.153623154816453	0.125181095540143	0.150282316013732	0.104363398237659	0.0680913231618846	0.0721303799892868	0.0565305811851975	0.071188892168903	0.0460092596049882	0.0408835282618135	0.0605939373110322	0.0304108244447257	0.0964325823052732	0.105444352409458	0.031197076522482	0.0707780512501022	0.135713754124932	0.036743832880097	0.107561121929685	0.125670470735611	0.0378431012221658	0.0575448137172943	0.0859995652823722	0.147548309908797	0.173897513943346	0.0905325604066233	0.125112512455823	0.108534719564704	0.0659696909594709	0.104882558856143	0.0222984202310792	0.162057833246565	0.0565083123433889	0.163250826660112	0.111630212173912	0.110562015987047	0.128002535586089	0.202469512430159
0.099329987146016	0.100368981639216	0.255276196442339	0.134975086837053	0.267240860706929	0.148321093209506	0.288632282103666	0.19188170162174	0.198136883868199	0.274024103665651	0.198754428683439	0.373663450536469	0.270144563838845	0.067902937336175	0.274401787044204	0.15898902646564	0.147647228346793	0.140042184053047	0.153650785182615	0.248873730024409	0.33180140129478	0.205494332835508	0.222935853486244	0.255667253408273	0.223310798756741	0.204954074102387	0.192500911898002	0.0627442117672629	0.45675837878143	0.0749590885728535	0.266238842954988	0.122727380893531	0.154244524822698	0.214963153626151	0.120029445689323	0.18982683578791	0.541458699923191	0.340272508787442	0.144314952131865	0.0492580009265533	0.114560453989855	0.0819334985838913	0.209469723393319	0.136795180227982	0.165101839140779	0.187599310457362	0.244725911410378	0.299884980346082	0.204189585018556	0.148481531125931
0.273235871147201	0.127714599752444	0.199995328071458	0.177731636180823	0.182068521045701	0.255217146163361	0.040364857750308	0.0579634393789508	0.0423499982125882	0.113178846766858	0.0720510002775541	0.0669061525382412	0.171391112178256	0.0163627563883351	0.135244876826233	0.0209748230119316	0.0524139638715618	0.241108954869225	0.0926896069573887	0.0627529673714614	0.0528594537265549	0.173900807201174	0.0978548859122349	0.108647153110867	0.160553259187435	0.194934604386733	0.0950852697402432	0.060809720496345	0.19566268238038	0.20292039959734	0.0799265706662841	0.0704044744907325	0.0830836323548519	0.0388279862517038	0.104960919201038	0.0147032885560803	0.058897891240176	0.133793239701325	0.101954693123956	0.0522743262772788	0.0816437546541589	0.00437355499137498	0.112738479696773	0.173460982678573	0.143732977595389	0.142357248586159	0.0329881763814279	0.0895074107458578	0.184183669558429	0.151307532988447
0.101021642794172	0.249183298977404	0.11916653664145	0.11747372582519	0.105305447788734	0.0633312537304142	0.237778624246762	0.141958810380517	0.0615739837646428	0.165760493509159	0.0890984445366831	0.138753794416479	0.25468845114298	0.0601567696862822	0.310492850859742	0.0389994539503449	0.152404471733829	0.236682328967912	0.137967275828141	0.0490451742777218	0.0101951346222048	0.269711049060642	0.0357240969079024	0.185156942195128	0.079203063473743	0.193332017934422	0.127370245752179	0.14357637188366	0.128608243853054	0.101547831754708	0.249303149289037	0.220050068973632	0.0268215135038144	0.126025321142368	0.026167906730094	0.0745175970555043	0.116828962212446	0.195634949993182	0.101237778600562	0.165998815533751	0.277155737855831	0.125410517147927	0.198307546234056	0.174444389605456	0.15242272905037	0.152642906499588	0.149414695176472	0.109184685249675	0.0285795588822488	0.179062552738681
0.160749986308823	0.0407199378981304	0.142901727755929	0.179760757164071	0.126770609265435	0.10978523330778	0.0146489040905114	0.150801034156263	0.0363656590403694	0.142067956233772	0.239128524323846	0.159137937386931	0.140395708644178	0.232641755555056	0.0818476539013917	0.156933173882672	0.215681608758396	0.196117966081503	0.064954282274714	0.136569180356032	0.150733183405156	0.105661446514501	0.151459750030315	0.079540533463829	0.109758243747888	0.220327794614161	0.0359183338609755	0.171569566421895	0.155013087332662	0.062820109460543	0.10838225802355	0.102018364303689	0.155214395977906	0.124880707383727	0.0614858914568619	0.147798756725285	0.128229870052155	0.141859919428107	0.134943078298994	0.150371896359374	0.24151942957087	0.141126858692074	0.134885589712291	0.172024051924433	0.213626796094928	0.104285884031566	0.128307735642332	0.0849612665472414	0.0169371251618243	0.051209130074931
0.153583098844033	0.2145913261577	0.0733587491310614	0.149464514268421	0.112475603525094	0.144944392593236	0.196823765596236	0.0283017576001297	0.0383586479744334	0.0311063079453744	0.20306989244188	0.18676141999336	0.137646818847313	0.0355363502580344	0.0264515846463885	0.145209879027599	0.0307936062510685	0.0329914380728674	0.0610253883847846	0.049822543672107	0.116554451835029	0.0617837100919943	0.0875357619172873	0.129806108410779	0.160993516277458	0.173687370524625	0.057152758153489	0.197319049411112	0.097635914804284	0.0520813838973461	0.161899166782051	0.0256816392400271	0.132098266889019	0.0493009943439623	0.112671123209854	0.0293729190655208	0.163827764754696	0.112513072253401	0.0569699494670886	0.0588940302035386	0.0255976905035845	0.0674310326801726	0.047432885221763	0.101817964535663	0.05224135172269	0.117360557049614	0.148100442861427	0.16458478961192	0.058977642433239	0.0870273199629002
0.0690073104922896	0.146018875385342	0.101262061901983	0.152160543119726	0.114614533472727	0.0741183752367306	0.0389435499028658	0.0702446776905674	0.116224615008687	0.0381039878050226	0.0543967338348308	0.183870534198006	0.0652542101815965	0.14097480441176	0.0961839435419041	0.128188384282947	0.059578838339292	0.019560357435704	0.119542641783364	0.186328588967179	0.119522570045389	0.0616784670170589	0.124069101170567	0.0907124868741873	0.0522450712186518	0.108152887488356	0.0227608108865062	0.187349857894351	0.11560820235566	0.152777381995013	0.0952714264175498	0.0923506162983989	0.128401679759239	0.0224014998396592	0.157777023452342	0.116409254827339	0.0877929792687599	0.0363508093303246	0.0806527437412739	0.133755161417429	0.111792014403506	0.0850090707852292	0.18750994038037	0.121716737818116	0.191875023962082	0.106758530286422	0.236344552558494	0.178316258971935	0.0262725076987959	0.0286928987387864
0.125520339937016	0.225251891984138	0.229213062284155	0.110770689330612	0.153272649818901	0.161657782654696	0.129590030803256	0.119249725771401	0.146397504295156	0.100564277818324	0.182300376700031	0.231293756680756	0.186891635661406	0.258529657173505	0.104690853457965	0.303261357944365	0.187732745853594	0.190731114926023	0.173597046035191	0.116778236812463	0.165193111118261	0.0934321810290876	0.136859770631484	0.103865903150988	0.150746513343357	0.0750175607405926	0.24675806396239	0.265011203343515	0.143626539503713	0.0659992237830022	0.136967577932349	0.0103348279855363	0.0573060369903067	0.159647733662656	0.127871843339525	0.156214741863326	0.220349787144079	0.0978923454631883	0.140666277769489	0.186838126746898	0.106877767254787	0.189088421427781	0.118382759894515	0.102036775136215	0.0666105041484975	0.0994145588529834	0.216065602849713	0.0682298770564861	0.146255841317002	0.220640339736074
0.0238784630109902	0.114597886088776	0.147933922956785	0.0313099231577372	0.0657415421702876	0.160921795826224	0.141636148184771	0.089681718879382	0.161002690620276	0.0964192525961709	0.0968788044759625	0.137495851790502	0.121240656660408	0.0295598524192524	0.0328126017032054	0.148010229720204	0.13249691865472	0.0887520967628067	0.171111234497826	0.018189641512909	0.187676103312498	0.0689281405487672	0.109731741885638	0.120207476080913	0.0643295893759513	0.0708897175835572	0.0986376719726825	0.0799843720477094	0.165699559462629	0.0794763638334071	0.112229690040676	0.0289031245706619	0.178707130176046	0.0144618245537194	0.0797625417049382	0.121181744673703	0.144587436123766	0.0339860430207137	0.0531093978176292	0.028923949717066	0.183678873336184	0.104980524570123	0.174143492500485	0.125493974991163	0.164766512355224	0.124113843276254	0.111020999617204	0.104813683137392	0.148506037968058	0.145631470189085
0.196897535916527	0.116209283878772	0.107499998246523	0.0939390286605099	0.188546195344324	0.244365006878992	0.213120514839922	0.0756677717406422	0.0744263791054947	0.111330517746674	0.0935143182932097	0.234267320469976	0.0859775202405571	0.0782507981242856	0.129070002333858	0.0840587920419476	0.105252261587473	0.14157488499183	0.0436758532834097	0.122407113318355	0.140915553256935	0.164959183039085	0.0810202612224004	0.0668842683920943	0.0548389075815575	0.136062178550002	0.0921394585601305	0.187458880903716	0.0730921875373757	0.0275833674165833	0.109222116196767	0.0788521109840599	0.111827567169941	0.0391363447492289	0.191560527652985	0.100353230687011	0.227462079440601	0.249152568651278	0.0672376251360925	0.134306085760132	0.17571509108833	0.0572792531588751	0.123460982581468	0.0904750327459736	0.0891297680363059	0.130363441048574	0.139904438137709	0.12798200191442	0.13352251834534	0.0769545830586288
0.209538463417821	0.0961312384399707	0.135263379248931	0.189904143524348	0.146164041030515	0.149433906650154	0.181772951936173	0.0780061986005343	0.0843341172360985	0.153440157286971	0.23639500233535	0.103967427006005	0.017963779407347	0.297643492133475	0.17723194666372	0.0366837353568595	0.0505708460631216	0.221943594676521	0.0452073635857976	0.028385574509798	0.109451513609015	0.116798823770928	0.0378498529339793	0.175860943420967	0.0515599638779645	0.0997071864702344	0.246015963342406	0.0986662248009978	0.0578287686253477	0.177976468647768	0.144531679822318	0.0885386535766667	0.0377264486534447	0.118115017641522	0.0927034372889145	0.144618907039738	0.160596672016042	0.0864275661242552	0.0688817632384167	0.273406326554599	0.0394162300246374	0.0999693458651531	0.0711172123784123	0.211589248331596	0.0512785525581811	0.01956424586875	0.0996981742055556	0.100961238502624	0.132828640759736	0.0675434622252347
0.134418940659166	0.14069032070845	0.0957431274210462	0.16425313549887	0.0590707695548303	0.164000199854147	0.132355366507305	0.0647630032545573	0.110136486641731	0.118149528709223	0.0519677213600112	0.0794005959676382	0.0783237809866518	0.123064404635539	0.250940012027263	0.0958537777358123	0.122209699395854	0.12735351519104	0.199145675159894	0.16250834762513	0.140332840814944	0.122198780176205	0.226120068166477	0.0955045279941349	0.17263080481658	0.0373916843754678	0.233781019655858	0.229829697787775	0.0266224420726142	0.135831907144951	0.0550455196093869	0.144224473872675	0.07910828683401	0.125227902760853	0.110109967654841	0.16174933218145	0.0433688914744036	0.195325293169995	0.0550764522594003	0.130909072820907	0.147437549260865	0.225390472304621	0.0993841029243345	0.0754852552882038	0.073578530485677	0.211499171508217	0.120324567791162	0.206423143542227	0.171486561517021	0.174279914412971
0.00724483741575841	0.0604325340094638	0.0639937826467986	0.136682120654289	0.099637188421076	0.136006038071942	0.0322464222097429	0.0740371175183509	0.0834844431388387	0.134140297698203	0.0697902464976017	0.0931875385588062	0.0796181381519571	0.0697445552506258	0.0879970911284061	0.128338205048974	0.0441256953649016	0.0881069375114974	0.0277494103392559	0.04379593514907	0.0991280439477447	0.110067822736013	0.153978995686138	0.0947233759997462	0.0673451564426387	0.0652962898494524	0.061166560308264	0.082516168413667	0.100305875730251	0.0744156441900505	0.0511843107695677	0.0540229356315649	0.0911043686669245	0.0912802128441433	0.153328949767095	0.0425834411618624	0.080357759348211	0.0991979712536149	0.119713261672866	0.0626237079817308	0.160295176750824	0.0708132477284145	0.0471014063703516	0.0567112065836171	0.0432790216430779	0.199804716920122	0.114599908973509	0.14217593346168	0.102277130746164	0.0656660538318521
0.0956740297079714	0.0732565309900796	0.0191555625812609	0.0156185482190895	0.0528435821514117	0.0311076583652643	0.16334324799689	0.108867645685256	0.0873676566604316	0.200016534857733	0.0961989900303335	0.0888479577801792	0.0580013183542478	0.0731951244252416	0.126099760538141	0.155017276312884	0.161605358805115	0.206312621114414	0.0957917294616947	0.067015155515126	0.0635655079564578	0.104072141181744	0.0781304600996903	0.111217029027243	0.166117103250877	0.106624899988474	0.0992719080649773	0.156864273504995	0.0493729943461616	0.0792315804249578	0.135884340433681	0.228060806303675	0.0294468536886456	0.105821374837875	0.0793628657945949	0.0457635535895935	0.0677916517503003	0.047559979329268	0.0204536581215352	0.0212177382039525	0.0639345345556727	0.0665528620495745	0.0483621946051521	0.0896552598527298	0.0949673318463776	0.100697522987768	0.12935449234187	0.0812944045311546	0.0686620063269324	0.0617312869035614
0.0438810292495755	0.0869724406729346	0.102487231543371	0.00921817871757502	0.0874940517525483	0.144319689730267	0.134085719185568	0.233041553395403	0.0957864518558157	0.0710899186895871	0.147049316443894	0.0706072766761104	0.121517822663184	0.1400328472178	0.0928283932896444	0.115954910158465	0.0981135582688881	0.0839445775562543	0.0841972740573737	0.037690888481718	0.0796638631450854	0.133355107133569	0.0948495380415805	0.0279939264160728	0.0254166262737515	0.13639697373225	0.103869996484467	0.113235962455733	0.0984071699085804	0.137724160362552	0.0847533951186466	0.132580379239562	0.100672851271437	0.0565397057939657	0.313220402968729	0.0812420511212297	0.146588056061524	0.131563972279224	0.0626648311271499	0.0392373298284845	0.0485165055050449	0.152238326402145	0.108829835181492	0.145682949344802	0.07163113712768	0.119899285207491	0.0358965015268745	0.0872182256445269	0.105951825529685	0.0887128419478764
0.103204818567733	0.117994815909928	0.122400558431684	0.0638900337688947	0.210604846388055	0.0839243258723119	0.235593567136433	0.131256921649099	0.162146272810084	0.116820473492409	0.165627469845607	0.0177041210914978	0.0863769539253897	0.252304368803237	0.0709791352830175	0.191660100777076	0.108816154335056	0.0263343758732669	0.125595370693691	0.0272727865369291	0.177180479806224	0.0994773442873836	0.155194332289101	0.185163107009149	0.10736823278408	0.216009978262331	0.0955229784255919	0.093064564955029	0.136293391114977	0.0650444573782771	0.151639068241209	0.0543419404917942	0.102396635675692	0.0535185544241817	0.0780702431776783	0.0833766467399218	0.0578571086663774	0.182477525063472	0.0826425910458911	0.133005535763757	0.232015544138112	0.154287103491027	0.213253932537696	0.154593890898864	0.101314322112661	0.115137020257604	0.107735711132196	0.100003604123108	0.0830942809962927	0.167583852425413
0.00273617855006782	0.126740956983921	0.057636229865824	0.134666069831674	0.0821416995699657	0.0726503899831137	0.0552493754878525	0.10691736310084	0.14307674026567	0.0172551879766889	0.139380909845217	0.0655060493794527	0.0431464667772259	0.135896048821976	0.101395760464434	0.0648094292311188	0.115615461687987	0.18375613432264	0.102248307681396	0.0479508755542347	0.215617102326137	0.198694139098646	0.0535928831816661	0.0932674390897327	0.0400097686973532	0.155545976346295	0.0852717198547948	0.075127393532623	0.0457053827303579	0.139187230656352	0.073451908748846	0.193123680922589	0.156577556649732	0.090087139766909	0.12011331277924	0.105549973806236	0.035986107845841	0.123309661847238	0.0289582055293353	0.049159828267139	0.194408873475844	0.0901040969348459	0.0926988293427635	0.15629965612407	0.135185857302992	0.0370662152243447	0.0780962922577058	0.11694699284946	0.0612767696236355	0.189935534108273
0.0669010746637989	0.127258662074106	0.113044178259873	0.0927447118747453	0.0337412273567901	0.179769119639498	0.236337408881607	0.155909690413714	0.246666866683833	0.132533728060204	0.177987275166344	0.126359163675106	0.153533534996658	0.158814410320915	0.177168126127755	0.229921455549759	0.173740207412657	0.158090959388183	0.135679240478854	0.140237265693301	0.204377104172834	0.076744528172847	0.118251853109397	0.244869749763767	0.169429463663042	0.105784774159493	0.202202752448409	0.165307940341824	0.102720230579548	0.164360330479809	0.11926417319914	0.168735006565431	0.0273327931585569	0.0745807141861768	0.182161755673632	0.328644801041428	0.174133165711379	0.187913837583218	0.17501082653634	0.188814336301167	0.171863409891317	0.0262237578783686	0.198591218291092	0.109144370075259	0.109342351310149	0.0978454569608319	0.138044277880142	0.174651162060267	0.0511271068637	0.147630588196595
0.300172512678226	0.252701475304934	0.15773094128519	0.0437740583059914	0.191023319574339	0.0442288502694124	0.0826963673241499	0.0572186813388643	0.167414759782436	0.117229451766327	0.162229258568552	0.0269623776680202	0.183183065400601	0.084268824656171	0.185331612433605	0.113309846358065	0.172874134266524	0.181820932615573	0.131128085639012	0.115917999446872	0.170713212574364	0.184061817494689	0.152720867395955	0.178792059418749	0.142679949059854	0.142544617425098	0.159386546982862	0.0322109735913539	0.170249512777482	0.136068335745939	0.165901498165417	0.14952398543712	0.0269535735462331	0.198204059974588	0.13271241895031	0.03624544024923	0.149235422588867	0.153321919490333	0.176209898840374	0.125199791402038	0.0673675052254827	0.137350936809329	0.23330206858425	0.103984944851761	0.12073123565649	0.0741885908568494	0.0705909243608022	0.153938788048482	0.110172575743668	0.112484840413098
0.159513497543977	0.202577890894012	0.117430235925198	0.0773025016342686	0.198389071407273	0.0291622410287557	0.133820324612313	0.0389673626108837	0.0629616489072205	0.12907932668464	0.118890214487178	0.199543118507143	0.1237944011662	0.120036539235666	0.0560095139476366	0.0884387301753123	0.127533039711944	0.166789330597802	0.0827393165270012	0.0997054675157381	0.0627932454585307	0.167150718215627	0.0709197207256275	0.125733441479402	0.167763008190831	0.0789589749364194	0.11487116798095	0.0919336736923321	0.0891681940357491	0.0741385024682081	0.110880862427522	0.140649691544009	0.0707686375067671	0.132717239473431	0.0934414746995829	0.0420841741884738	0.0768485587944921	0.0634688969736124	0.0570107451521648	0.200167855227781	0.0262489850168154	0.0908796781457312	0.0458762853594948	0.0831582665763663	0.16645213661927	0.155660944531782	0.205235770552499	0.118656109573928	0.0480220583012474	0.102149737884578
0.195995935129634	0.0677839051918507	0.171433181673234	0.201903737703924	0.117844425715324	0.133249393004066	0.229766514476261	0.166687931890434	0.156541098443173	0.109951078250824	0.154891633969121	0.0502087994436483	0.0815726509984443	0.118128556049213	0.0862362604837093	0.112187884222774	0.177577389158446	0.179630186737906	0.080711591386693	0.111924166687359	0.150917878026681	0.160165628881355	0.125855164887931	0.122514095295154	0.0756688299746335	0.0350568483218001	0.168083671648266	0.0692799647551008	0.113773411853457	0.101622209279004	0.0955858210556885	0.0492314661655267	0.0193940162821959	0.0511247486315579	0.167356600861889	0.205992734291158	0.0367429542838406	0.108762124629455	0.178901572296864	0.0881553859065488	0.086511718983955	0.146895183750728	0.135363482719585	0.271775367143253	0.097916083049442	0.140260862305206	0.0963223526610517	0.119650705350657	0.215732978007217	0.0947901891136609
0.086988837274805	0.144006365111838	0.0589730400210444	0.147251257870512	0.0578123021745251	0.0507638762926	0.125310527196882	0.0196938737375586	0.0462367415632244	0.0233253395342855	0.0629816130877216	0.00875816660470175	0.05902152486424	0.128157446536838	0.0547164920357592	0.0102057762511613	0.141799375347299	0.0702894897551007	0.120462144354276	0.119021384337875	0.0408068133158345	0.108435196137244	0.0408956706079715	0.0654497398985397	0.0326913355864975	0.116053724597775	0.111988120521188	0.0887189404089775	0.126741247130249	0.0257577554117144	0.0161602056163881	0.00486433024745483	0.132589296964659	0.090979032863673	0.0243981774361964	0.0341115915482069	0.0278514188326448	0.0804742077182559	0.151129770269588	0.0998760554656746	0.0535168730457872	0.141730347319268	0.0271878706269174	0.0368713903462291	0.0886022862996697	0.038206524674605	0.0794951398558333	0.168158509667664	0.0521950375002318	0.0252357945373551
0.185223687918284	0.101728150080776	0.0342098319501295	0.148871511216561	0.181641043532298	0.122025879512018	0.0614775675215507	0.130303927566679	0.109250446246456	0.11530034903018	0.0795514656593108	0.0459253203284474	0.0192692933068918	0.0708375056043874	0.0516511016190565	0.0548813004711004	0.0830845586699917	0.081334947230136	0.0468197505328312	0.0540024759833186	0.112286967264472	0.054411891627321	0.0322572925305693	0.0116011939214791	0.0850756055457979	0.132938374269325	0.13545545992697	0.0541924910040054	0.18350377257825	0.0508299540036001	0.147329891924246	0.0405145065897389	0.148146122782264	0.0420180095560476	0.0459702119602901	0.0778976647335169	0.0952970721650991	0.0630112950963746	0.0650048856110693	0.128857774415975	0.117352249719264	0.0867318220420044	0.078270025281982	0.028856474955192	0.0312804805344873	0.132494379823985	0.0832599440483334	0.107863458952476	0.12287773098277	0.116626350622568
0.239559602611576	0.377800171410247	0.246887534114017	0.350483931153213	0.346688746122135	0.256682848294934	0.177221901856091	0.130283528449685	0.147389952851008	0.401349826806552	0.247726316806095	0.347847310688593	0.179375745372723	0.251760146685471	0.314287246656612	0.128879925670463	0.193193562137019	0.289984439472866	0.240281549630512	0.293929544330126	0.296707783322868	0.101715349299748	0.295543886241079	0.180887900537582	0.138633332744295	0.253089148457377	0.324121940169637	0.164080994289584	0.247406936688029	0.231788907903986	0.326536213539947	0.221365809896264	0.228974283692929	0.330699310275377	0.0447612708499625	0.296708862796239	0.345005765706806	0.250141197631188	0.196893489811103	0.308656740909354	0.284701457042461	0.0895257890275816	0.390892033348071	0.333025508766858	0.208100344970144	0.210747905014593	0.129302444505469	0.299184023135575	0.229235630979184	0.269165772689047
0.152341410337767	0.15489686132082	0.0709579406352446	0.163831089876647	0.110215533610297	0.0500829592296621	0.154358813082476	0.177193326343855	0.219613757844676	0.170126021643942	0.109561030492943	0.0860625975304673	0.164702628982357	0.104184404188427	0.173282764856549	0.147618976089289	0.125644909646392	0.112151239834852	0.199409114392623	0.196990997360108	0.192484598107173	0.1541292126136	0.166555214006947	0.149824173933433	0.142002206834408	0.0950425240890137	0.23007119857679	0.193817281614205	0.141796639786738	0.0979487866175482	0.118094352951225	0.107165674447773	0.145639576498835	0.108991074344368	0.075041647118149	0.0655200589372179	0.0844513720506008	0.107314953328241	0.149422457769053	0.120645357767632	0.0476058355668714	0.191532609222054	0.119466810933153	0.158062667530224	0.169013690710102	0.213587220420768	0.123262636735166	0.0548965424767846	0.0833472100832647	0.103801267045356
0.0399434636809718	0.0708611752947085	0.0555876817175622	0.0965200920750908	0.0826106341417435	0.0835164132493548	0.0898031892907028	0.0471505983060767	0.0776300417474659	0.111152115699193	0.0844772614925916	0.127310261559819	0.198426781845819	0.0631083725525235	0.160508959201342	0.0229995202468323	0.246310856734993	0.112906599551928	0.145647963847696	0.0207847717283231	0.0569125356137196	0.124356120176407	0.204967866003723	0.102592955856622	0.0527578037811754	0.0784465642099824	0.0851914031469021	0.202004566010198	0.214399016851243	0.0635617057087945	0.0239100041774812	0.151965563536729	0.160687893358936	0.0483838069991575	0.10651274769394	0.160167093478917	0.0368176771904652	0.0427238815958534	0.0890266479219835	0.178471431078466	0.0765440591728692	0.0975934288745738	0.141957017530848	0.0601741124279048	0.0738526917865823	0.112211943028425	0.104464669832439	0.107617513384655	0.124032535585362	0.0880110569612807
0.101777312622722	0.0661997655132599	0.0540872337083429	0.0759654240105043	0.061537161647722	0.0885329559551301	0.134442169829271	0.104177231904322	0.191815309549849	0.168803980524063	0.0197487401552501	0.137800208935727	0.141793652906738	0.0885694949085181	0.0359148687452328	0.114630785355715	0.033839214566312	0.0163232823884219	0.118428573285006	0.111042227007207	0.0598187839539195	0.12958903330842	0.0993688375036812	0.106523965308909	0.0796509012162229	0.128539345280521	0.123722851869208	0.0286650938423331	0.109000200190061	0.073802726545247	0.0541727602192883	0.164442840872231	0.15917715280588	0.135309321381321	0.0613995645192456	0.130224864626731	0.0983336002412623	0.0852302747903408	0.0894247627407448	0.0909460085617508	0.0818293640781309	0.086212071172116	0.0704171621846635	0.0405672070534071	0.0365590805975479	0.0783237833053809	0.0945361135016587	0.0569856482615623	0.0556751672979345	0.158574994943376
0.207025817627102	0.22543318050647	0.161129009168002	0.240002156088482	0.256666057824403	0.256332820874348	0.156955727979031	0.207514397827621	0.134492761509343	0.272610722105779	0.318251668089656	0.0900384274311818	0.377078613788544	0.165256252572104	0.238400555769151	0.131519417762381	0.171219433409882	0.229341084803683	0.267397594122633	0.200653838050957	0.165381934089236	0.312449360164682	0.185716446743101	0.200736036018648	0.230602582307551	0.285152499257597	0.312227076666371	0.245942738687281	0.195178498360859	0.315349478461754	0.143639364185823	0.215812780573278	0.230926590136958	0.167332012255216	0.262630478052662	0.16256188751558	0.19268044005969	0.297984604100967	0.272321605604256	0.246307822656552	0.17869373031454	0.26384170425238	0.139004791912858	0.28498459496383	0.257491967553825	0.161402407870753	0.198736868611998	0.24966494592996	0.20936101132496	0.224624162009196
0.0122071248738082	0.0820572730238204	0.140764871802059	0.0483161195188939	0.13365719209158	0.0449981732440963	0.124605150279603	0.0341571906080843	0.158256224486274	0.0155429275523564	0.0347626882644514	0.0603714827266094	0.0925712668790727	0.0802820337700615	0.153714771025333	0.144618665166715	0.0530240044365955	0.0845000036804922	0.130630450635444	0.0787461499319385	0.111904872446582	0.0507858250142971	0.0637409404958932	0.0160239931411153	0.134746892038622	0.067307237132541	0.028060525274173	0.106294653034158	0.0681005917704838	0.099773038012622	0.106858149470232	0.0939619928110749	0.105675325320862	0.0539703893868592	0.0453024598735034	0.134222412829016	0.0693402880384557	0.0258270149735601	0.0111751199242333	0.067065224406702	0.0630627200669572	0.133939466951441	0.0311993857492884	0.0222397059756896	0.0945375639450266	0.102719721550378	0.0286220157223851	0.220351296663822	0.0434814191636152	0.13855511832832
0.12671312103488	0.0981435308551639	0.120942309465156	0.00579714101866101	0.0483646050502328	0.107245103744669	0.14304824073684	0.0198551369576645	0.0677685050971984	0.0698535034877206	0.128253124728813	0.103716447898481	0.0711716428658409	0.111166154677262	0.0466307814569947	0.139399219163043	0.0727964575090055	0.0549029913182779	0.139431196874623	0.061974149541556	0.142414651555448	0.131952809511782	0.1002571841694	0.00852845908574298	0.061062652005304	0.0821736265986947	0.281860923091553	0.147564752568688	0.0797721828622597	0.100067105679511	0.111154336609881	0.0649873624104687	0.0869215182706188	0.0938813485565823	0.0443475710046503	0.0568877673109285	0.116162806124718	0.103704223602834	0.130489350955603	0.0809487633924503	0.131626772241244	0.0386924488324272	0.243609428399175	0.13212604691223	0.0941636072974023	0.158249819436808	0.0725003178818528	0.0126729840818815	0.0709725001072253	0.0405837420510443
0.0464549644303566	0.0998062240216491	0.0340103364528929	0.0461217956039192	0.016943380709034	0.0538918514323808	0.0702127456936445	0.119824269081235	0.0466855694328023	0.072842854572448	0.183573911205075	0.0553084973664951	0.0648917983460545	0.0420577329644906	0.0894185906292087	0.0841574869172797	0.047768986891661	0.0776552379554271	0.039212859146567	0.0752218118297612	0.0370592274378338	0.074913502500052	0.0399642492168751	0.0550805380709466	0.0964512599953536	0.0957214693715563	0.0782728189191708	0.11046644171399	0.070167069497639	0.196643379521508	0.0618921882200008	0.0456890360278809	0.0431493675044629	0.0283957716022034	0.043484603153752	0.0596426110218877	0.100368832219116	0.136349771978438	0.0297844924482943	0.111611920441623	0.131311063527542	0.0843411448252163	0.143733021173743	0.0772180975951687	0.104897912880551	0.0308145342634487	0.0736281000429652	0.190986996217503	0.169675043838559	0.127656726251381
0.0546256551477417	0.0801219889483561	0.135369181109048	0.0467105533175588	0.00115322739389256	0.0891499846250239	0.11975608740419	0.134979828923667	0.0969670578145733	0.0834153362072928	0.0738688726171706	0.104095689623017	0.016254458561966	0.0479604155655891	0.0960278044446687	0.171670724970511	0.155840261651851	0.0852016439604031	0.145587601036259	0.196836770135994	0.0772318817884305	0.0864609461616691	0.142208016875159	0.10594367704875	0.0167932277046206	0.273903964100193	0.0527365175900049	0.0128308718217766	0.132591741144737	0.124290633613488	0.163936071665781	0.21087636379367	0.100432695524147	0.0659071743595711	0.120768319293757	0.0226642570700851	0.174528219136893	0.116655441298505	0.207495318058722	0.109577235612666	0.104361221967944	0.0473675081317521	0.134619988238502	0.118569391330938	0.116660833515644	0.140607538767546	0.123234567200258	0.15613030765476	0.120975554441807	0.1913425811491
0.142615036440763	0.0905944314743252	0.160891152006283	0.112271579665312	0.106530337062071	0.125189351767484	0.143702089157459	0.18505102428123	0.0938684364114717	0.158892239299964	0.139922464663633	0.139060290666522	0.120557611817096	0.11273611565199	0.143226494804587	0.0670705011370312	0.0537648709679071	0.181443749974069	0.112529921246518	0.179322386769444	0.0330606262308777	0.113161763440925	0.0418705807114363	0.105968315789655	0.140725604077986	0.106942431903227	0.180731727228465	0.0860054024414473	0.138873333505396	0.0809809956613772	0.0352947356292691	0.101812629025689	0.0928210581007877	0.161235312062171	0.168561965168645	0.132555982943986	0.134910919574494	0.25911246311395	0.0452794701515996	0.0131335329620321	0.0636093114509228	0.0958471250153754	0.12561460932402	0.0294157836878337	0.197908933186453	0.188189753599652	0.189894574196228	0.0889602367680808	0.148412891094979	0.0437249057017314
0.0579342674110694	0.0833003785072469	0.13451524319341	0.123556807135222	0.203902154350193	0.0711610266905312	0.0787243144029759	0.060435906453542	0.0714622425674684	0.062004759543552	0.0476177558496345	0.118039389037323	0.120638022351548	0.145598939486351	0.21266941852147	0.116616911477636	0.0906598447650844	0.081062619980924	0.0290728753383996	0.038150473651985	0.113752437341854	0.0163640712004226	0.162506434105973	0.0595786965622059	0.223648873561505	0.1245752628401	0.213480384051126	0.0392215213164214	0.16336322512984	0.136518032842281	0.0557851356120114	0.0987182736874962	0.0955280764182102	0.0725200702954079	0.0638231959636118	0.155767025157347	0.0433012768336512	0.0750428750574317	0.156632071918525	0.128054352363373	0.120393663985239	0.0373508559210736	0.100498061962111	0.0377798366931357	0.146802798875352	0.13707875671855	0.072037277634878	0.138153553366888	0.125684758753562	0.0985541577388798
0.0969962849374372	0.0548551490752843	0.029165045818292	0.0974753999568148	0.111427017118417	0.153098598231687	0.239861672262536	0.0805927750988766	0.186565983676806	0.132596512486257	0.0844099015775596	0.144986692399263	0.0589996908199331	0.152874184991051	0.119397344540241	0.273074508760997	0.211677407533468	0.168861795660855	0.202048497312229	0.102134079395589	0.10949671500059	0.151633003211499	0.161485042568358	0.101283920111795	0.119928983141902	0.142319537133768	0.107673929412908	0.192706101159382	0.0606738579681538	0.174874528993709	0.161216739379612	0.209006536365851	0.169770654404708	0.193072903791547	0.142551896231892	0.0393734846606914	0.0797555656640074	0.0350373312069869	0.148916557379621	0.184958688500351	0.0930479985713981	0.135698587739636	0.107544467450483	0.165053499527013	0.0585072482826914	0.137778859926634	0.121756765982582	0.098828897515881	0.117041655949861	0.0212951256556471
0.139259309056163	0.0788257267023349	0.18752303771753	0.111786730487405	0.20160484455412	0.241711157629223	0.147778740007006	0.0420112686872785	0.193478083922217	0.0455117136281965	0.203049310378644	0.200874066762989	0.168108598322424	0.128657480191029	0.0356664776092218	0.289065129169691	0.230715130086455	0.0337036298756158	0.0601191750432811	0.245964310816834	0.150066307623551	0.102735218767156	0.186003665820059	0.1423493524292	0.23465215340544	0.152400863315588	0.110631693984374	0.0397902685337533	0.139045778131416	0.224769596863725	0.184228364526527	0.0612109058446584	0.0998618324366867	0.0430727552015957	0.208746975727554	0.0254248070639779	0.0816817771907205	0.129725143091503	0.146478031589171	0.0593021464194416	0.19621083473414	0.317341582294798	0.102053783393058	0.175576750918188	0.218851460405842	0.0765755360323472	0.064800715105099	0.249285169737036	0.218408024908427	0.101884857807147
0.0368065814703013	0.239506485567051	0.145765481903573	0.107243225200407	0.188430542652495	0.0428929880559107	0.20886705842679	0.225913526660911	0.188471666752353	0.11844603260098	0.110549245835991	0.0979788478658858	0.13497807442062	0.172369499516473	0.201678891257913	0.115264729750848	0.19705506509887	0.128453411045342	0.193425442309253	0.153053183547885	0.0427091036716401	0.101825976592322	0.0864930141286526	0.114999169787656	0.233937872274029	0.151386539948386	0.0897550854131865	0.0923929925805217	0.150937301149848	0.152822302315337	0.076455794887442	0.0602389962835537	0.180433582584534	0.170395001819889	0.0901542807917145	0.124598544424267	0.200335484255003	0.182136928841727	0.0554018391092803	0.178993123207507	0.223233543339347	0.179321792617852	0.215273626576635	0.33747468388948	0.103161803319256	0.142535316666077	0.077605388223979	0.172131361348573	0.212375160022871	0.0159173293552077
0.0817439564861806	0.230867386738838	0.0977169717997201	0.118302776320709	0.112771737024575	0.0399409819443969	0.130197945196149	0.128586569205279	0.161891066618887	0.209621020232715	0.152885317160192	0.169824388710986	0.175510997970599	0.227331512426456	0.19805743954684	0.182112956814375	0.139366288553742	0.177888152573362	0.257129883360647	0.126596657273248	0.187153177274579	0.148162510366725	0.220171746242479	0.0257680932282232	0.0772572767250335	0.148354150731181	0.059327186409963	0.17266967533401	0.215180887629548	0.15245155059872	0.209868941161608	0.0206541771807085	0.12794477939617	0.192442962398817	0.111919806275118	0.116923446988294	0.155109453722616	0.208793227458005	0.238497529225132	0.105842642224809	0.0910075279481483	0.191452216426867	0.13423124209631	0.207791955796104	0.136648268622397	0.124891728298406	0.159972420189308	0.0535772645813436	0.0546623547950818	0.162683437079926
0.0533232008815069	0.1604357996684	0.0873281194319413	0.114751790069184	0.114174009970203	0.0783244882454038	0.100411296465155	0.0921344407592839	0.102639041552084	0.0033461484888	0.0990638810802414	0.103534780264764	0.0453962167627104	0.140029322837013	0.119998837538425	0.123140847724973	0.0626462374356907	0.0574631449317178	0.0761031603520445	0.0518037214992012	0.0717292599883235	0.0899608372865982	0.0483625624298837	0.124032957626789	0.119248734483795	0.033404788102152	0.148187245471605	0.113182137439552	0.0731443128250365	0.121172510523946	0.0278355395443038	0.0416839107465341	0.207050100935039	0.119948965845646	0.0783836177890164	0.129001375175751	0.112165927535738	0.114309320828211	0.0671400423026334	0.0564661473677566	0.129933528890468	0.0909367805363072	0.0715199334266161	0.105284835719317	0.116147059619271	0.0347396284242204	0.102354534676979	0.141360909402645	0.218228523442335	0.144607931171074
0.143778950787848	0.193285045539013	0.072094007139229	0.0299746474066552	0.101382669938449	0.142791929611235	0.139827838248263	0.181575225135124	0.0919714808141725	0.140768396104594	0.0733215935193692	0.216451370737049	0.200507629635191	0.117274251906149	0.110002111694722	0.108062473622908	0.0474836692988316	0.0407943677990956	0.102824279286084	0.122656790630385	0.106836854013049	0.129869244639429	0.11600394120216	0.136963355070915	0.205146839995988	0.155384817790087	0.180964621130633	0.0536410531524848	0.134885455017064	0.176039711528253	0.0987205888835298	0.0994579374577253	0.119044680905375	0.068499680716045	0.101150128730054	0.183078575274291	0.00631781054370365	0.146159517690558	0.0636188577524143	0.20173026854988	0.071407867352429	0.132068975761371	0.0777561047414009	0.200437971037335	0.0601430980077582	0.208457235720892	0.194748044525039	0.184814054266498	0.130427140616093	0.121096335589867
0.0469007088609231	0.148637083245109	0.113321740781619	0.0819316474451002	0.0420138742901009	0.204237298192593	0.127139343039887	0.167015161293225	0.0558474504747531	0.0311213640098968	0.033392148868149	0.158388617814237	0.076777692773568	0.106979223907886	0.0983142177402256	0.0558893855239982	0.116695167989555	0.0351944226523522	0.0575308765692754	0.0860155333968755	0.0834323346987557	0.074437625070176	0.139992137570688	0.159625686306567	0.16176813603526	0.103925492708914	0.0145882592860456	0.0955317228803302	0.0463752035355223	0.0890697187952881	0.0541968399974705	0.100882047039578	0.166753909238524	0.110839523432946	0.177805064095741	0.133610033107082	0.191070684350373	0.0624733504574399	0.0446123199645625	0.0218418690700613	0.0337064009034824	0.0780054307634238	0.0965617697316101	0.0891971212976663	0.0484030672741305	0.0792811102929128	0.110360178752043	0.148352279320036	0.0386792007864653	0.0984673247161093
0.183493833333827	0.127687858429494	0.0967940647342356	0.0264786364621916	0.0208778178991013	0.0319531693619891	0.180845351138929	0.0836318003459647	0.0512260045912552	0.0948258205736369	0.0711545146634759	0.084651740951502	0.142244665848798	0.109615955077662	0.036277449899166	0.0215609445664145	0.254480049252608	0.0867402994348857	0.143728725720969	0.0294801095569705	0.135928918205876	0.0688113924583263	0.129964975408622	0.0430431396321256	0.0836855132473978	0.178444668695509	0.246685589451614	0.151498489736327	0.159999306960749	0.179928963646061	0.074333914569822	0.159508226074407	0.0734641675873564	0.144596281801095	0.114881449490447	0.108222354025978	0.185632043325782	0.0934910087185163	0.0522872214205546	0.0592064737413401	0.11985439126356	0.124461637925219	0.158095194299579	0.117916581861522	0.140023529847944	0.0868897659683406	0.174653028140539	0.134215677094266	0.0583813816662033	0.140632771946396
0.132378045826353	0.125253818799291	0.0859527612597321	0.0597978235584841	0.0434971840517521	0.034759065401026	0.120294820307635	0.164065433061157	0.124900746726485	0.0638271885110922	0.0915781670054282	0.112823892049116	0.0551580687124141	0.143582557285112	0.0743253171144644	0.165947260243387	0.156007101842783	0.148271521110464	0.0704535209099957	0.0897938676437946	0.187092425088056	0.123967685716995	0.121297785700668	0.0855923797176863	0.0574605697110862	0.0907218276262488	0.205047591698519	0.182407033626009	0.214292279422101	0.183193638411825	0.0197500820052314	0.155255914266615	0.0275401477153925	0.168331680081044	0.114621687314798	0.162411901308194	0.0224874206004365	0.0423557148265603	0.0975488836758401	0.0905424788353207	0.100550770203539	0.119141095633507	0.0380929184678098	0.0593472294700275	0.105199430869739	0.102212923105665	0.135008860528485	0.133109714763515	0.093323526630196	0.211774361822436
0.341225857137008	0.277638608607939	0.327496156756971	0.23549125699905	0.25622296928724	0.385453139840386	0.261618506511108	0.231942102436991	0.236229658556347	0.443800837279899	0.359338947145945	0.418117877109554	0.236522052741008	0.370913305132762	0.326245938685234	0.418804408819141	0.329083749455471	0.305269664393729	0.368403067560836	0.28678667201199	0.280170098349645	0.21501176110916	0.439220275195689	0.22703231202199	0.249613702199399	0.255052707154335	0.327025587023554	0.337193833916533	0.272856852620083	0.198738643709749	0.296888927452276	0.277286013857404	0.295438728889776	0.217781168388076	0.412486067331855	0.183839735186391	0.329551131485174	0.234807838669074	0.202202209055727	0.198047658890913	0.230100539100591	0.290798051107397	0.295914468186958	0.0964985090891286	0.277777426895455	0.308938933354594	0.43020684403886	0.432422268031469	0.26970902527511	0.235203199491443
0.27672301643864	0.111604074315278	0.150974824008438	0.0166972166409892	0.186846819398519	0.0815661624106204	0.0160667078772761	0.0268555533387082	0.0603287682476444	0.0836075116403622	0.0675118130350963	0.107232428621094	0.120862286671974	0.0384607373939699	0.0638415662921274	0.107194648596728	0.0302117424638964	0.109192049935559	0.0704502172172045	0.0460186840546655	0.086762728519455	0.143899548988381	0.0839623962198942	0.109570850333984	0.0704523083098808	0.125424771613219	0.0430735203052467	0.0997204641849575	0.0369579562746034	0.12783639739143	0.0621585568460602	0.0808485558938	0.0288192062429294	0.134942492812322	0.0504586921660015	0.147958552183113	0.0277544381583523	0.0596102694944529	0.0647434435403149	0.0367987812144383	0.0589784289039179	0.0424573098678626	0.0528871261777004	0.0500734628757788	0.0862920711315009	0.125064952420095	0.0291027684313503	0.107280272190404	0.0781506381165458	0.0586496826523912
0.0899393904455022	0.154449785646868	0.133512831701077	0.0246701771353774	0.160219469968977	0.114416561899577	0.0700086746708451	0.043464029033449	0.0602095662608999	0.0797288218587965	0.086501037763035	0.0866047056678083	0.0208769009176937	0.0331783418308164	0.155729912852725	0.101697513465693	0.0350190760486124	0.0356696596215984	0.0245559437931308	0.100073253122624	0.0822365587112423	0.149755495397997	0.0707596001339218	0.0952141022682171	0.0469572578517709	0.0871949326808256	0.0440999175013525	0.098769230810831	0.0734592208795615	0.0744282880681055	0.0761742732528122	0.141240682400795	0.109591581497478	0.076103057890419	0.186829276868482	0.0892534651655967	0.102904586385815	0.0810448174438002	0.0258574156733789	0.116837173257028	0.122060769367527	0.0695702159448668	0.04296957031114	0.0291033116537686	0.0980732592147421	0.115025046826606	0.114112128185088	0.155271869003482	0.0361697555127775	0.0272624889306604
0.168385409553527	0.0976166289536747	0.0566414814848844	0.057731011317534	0.119848493636234	0.0214115626970123	0.108082269700493	0.0514621387719603	0.080425634932019	0.0911252612015263	0.0549945376873922	0.128574841408482	0.0636178259966065	0.0651278800258699	0.0967883307439306	0.0807614794018515	0.115011085532046	0.0528036472361001	0.14852316368044	0.126130171656987	0.111166097830488	0.0329248628091933	0.0408508684503292	0.0528039844722862	0.0289895289151963	0.0844612502263691	0.119454167763369	0.120310150573472	0.11724715597287	0.144312103110097	0.062608341637761	0.106891842117487	0.00920939908955112	0.101688617467645	0.0842461443983195	0.0648646440715472	0.133640682058159	0.0813874406043371	0.0629403150284855	0.0870082461234532	0.195586989477143	0.0148910415340843	0.141655315296178	0.112230437063015	0.0709754529615218	0.179233919364751	0.0253726773437146	0.0633340854277379	0.0996504302012214	0.139939184736608
0.0541981396852484	0.0709659302482226	0.128127188425735	0.118143806318425	0.11533623012011	0.0440590350234058	0.0467361918022168	0.181097874677121	0.0806654966209152	0.161424921159416	0.242328753168255	0.0996918030649968	0.178053446549063	0.112234799085167	0.275674192441005	0.112835601728637	0.110019674796993	0.0484770799893744	0.123942319462126	0.151454971256534	0.0878378300007628	0.090792312552432	0.182038770378538	0.0961949334004749	0.0552457866482984	0.192170929982477	0.0887294659226511	0.0799668249356894	0.0464587554766935	0.0206128921133789	0.0850574587053999	0.153466283591518	0.0559374636553142	0.140474268448494	0.133760051296913	0.0691558373609207	0.0719531950462077	0.0781605320848988	0.140258016495214	0.152278508455108	0.0692908361457008	0.0116370798189022	0.160342449901486	0.0484542026653798	0.0981873169126624	0.0835644273566805	0.0977252505216999	0.140252875658977	0.125809087982149	0.126314744632059
0.132243056887696	0.138419977357562	0.0534441461778715	0.0623275296101442	0.131832075477625	0.0849166195950416	0.0273776197249651	0.269712046154413	0.188784021324167	0.165689273764117	0.126146372207985	0.081437035437752	0.184063184430444	0.16573498750503	0.093937599486061	0.149657477764386	0.149268043226839	0.206286885658929	0.209677447682482	0.102473828185671	0.0681416330031098	0.0832468113171171	0.13194687360364	0.2300199526492	0.129653963178773	0.256091655711505	0.151996852829126	0.18994825484025	0.11738147037661	0.0945388004864088	0.187039902715811	0.106274672800249	0.22814447053854	0.17806636820638	0.100895867453906	0.151454276436773	0.126803294956289	0.168219855084767	0.219466596112142	0.125003961878372	0.145819005697834	0.172081323240901	0.0790306065716726	0.179243824037272	0.247045839039317	0.140824958751545	0.126693497673952	0.254102672874805	0.0985817712288271	0.206777953968487
0.167340552420753	0.153584666763175	0.212134729564308	0.215537403396449	0.15801724668273	0.0748822055851509	0.0684807961844377	0.116814574555336	0.0404712500022979	0.143076606634161	0.0390596299960862	0.139126877754732	0.0644843901477823	0.0852813059510524	0.169685312945058	0.148104949868784	0.104894552283808	0.0575457447590437	0.117671944014867	0.127632199928689	0.18727990940291	0.0983724448749344	0.111029434583188	0.160136108225318	0.0438514052730377	0.0854814616698621	0.0375955879278577	0.214246364658565	0.184419088538518	0.167109555605001	0.145609814552888	0.140013585404238	0.194091493850117	0.0835322925723872	0.151195078824476	0.256446931722352	0.0158584741793838	0.13031082849009	0.176259630798814	0.125681099159689	0.170540097740358	0.0918716290278261	0.0924258818824305	0.20542817585991	0.0961442972828043	0.0667727836221353	0.0808516760780412	0.0272100149283403	0.208330991865984	0.110144372543914
0.0815364861149218	0.0274339960911603	0.0508088600802813	0.0153164472109972	0.127077414921752	0.17051693206682	0.0931198755139981	0.0977087759042677	0.0290938120664612	0.0472888337121778	0.0289793199281091	0.140008180495035	0.0498272425316162	0.139923054132406	0.0460620115223489	0.125329812023247	0.0810212858212661	0.0332528332690404	0.0281964077266654	0.0799114984013915	0.115426604881658	0.0920174102266751	0.117559628010486	0.141405326202048	0.0146325540551684	0.162636863611759	0.0485633889132108	0.0334359233772752	0.0871521123218715	0.102448513877515	0.0637355407809716	0.0608049331145327	0.0926155946726711	0.0874438907462585	0.129534046839655	0.126895884338246	0.0505114599730447	0.158225803159517	0.0429116697827386	0.164475251826073	0.11397318203619	0.0953405704897427	0.0650115560714709	0.0453340778691317	0.0389854480123985	0.150527006942071	0.0629076621439672	0.102987482850005	0.0664116558034424	0.0960810217285235
0.0593351046501479	0.0792956607260763	0.080167147340647	0.107406827855109	0.144870732992479	0.133353421743539	0.0251913915297369	0.151674754261842	0.0407869643664799	0.0985571088495117	0.143528191882971	0.0564530741329868	0.0536837415723876	0.0280005588284323	0.136349975493509	0.318838162941546	0.0347330321187117	0.158601172684518	0.175520785496996	0.186193321760073	0.113570821427725	0.125125015117682	0.0198385681628917	0.0773103970622674	0.152917486765829	0.0552116856022672	0.0753425193284012	0.21060101352598	0.0328864314344625	0.0890673352061518	0.148891181958478	0.200331414064994	0.0709350854318667	0.0713755933465222	0.10541875030164	0.116481182544042	0.114558937877081	0.0581214625041017	0.0326820305248352	0.0456255226304826	0.0829094159157523	0.0719871907951033	0.0879693921202517	0.141035797445416	0.179267182196101	0.179752277687743	0.0190728257531232	0.145437692489989	0.161638214153822	0.158500837334263
0.114442694539842	0.0474471513433124	0.0251394061263587	0.0394417016503924	0.0836126700176487	0.0412922987246738	0.0402697447045806	0.0511890524823475	0.0268397707652958	0.0368001841966912	0.117958405989288	0.0738652378250317	0.0534115589876807	0.22416216509235	0.116256247533056	0.0470407156981289	0.0776882769530294	0.0304469032680886	0.102336115014697	0.0806701759091878	0.0265887667112599	0.0759180370483543	0.0413309343248722	0.127672378072354	0.0999446474489635	0.0849299808840959	0.0503594074415256	0.0566152364202076	0.0832449290571126	0.0220583495597421	0.123801815678967	0.136355147884693	0.0789242915388266	0.0322726959586139	0.131289480620106	0.138794566986833	0.0369950152864099	0.131332051513968	0.128655222623079	0.129680187481327	0.0537468721072473	0.0502935691359283	0.146023633627833	0.113419898478221	0.0574154270849087	0.0840482055189913	0.0465921902067718	0.0912547443371456	0.0408291028931668	0.0596577403650155
0.101742819812875	0.044986797176764	0.110290252450209	0.0777069001494755	0.0358401380234247	0.115691106153217	0.168079906737587	0.0281606423773624	0.0253781890154459	0.132491592642088	0.0710459427745997	0.159013599956332	0.0820508174445484	0.0688154676791621	0.117370875045326	0.19480190669593	0.0992187517887042	0.122101252384486	0.0572190431703327	0.0828942340498543	0.10445566747498	0.0962457087291652	0.0573755354898032	0.0788002504158077	0.0529253611678352	0.0868559200718828	0.059126474527056	0.132802922301554	0.163279156107027	0.136987781368486	0.203560071378257	0.104640470254335	0.186735383966473	0.15015088630481	0.102772334748858	0.0973423565240497	0.135272758133396	0.135155058863202	0.00775884691880292	0.0761911699505638	0.0852868138408049	0.0680125980270369	0.0700104271598306	0.0364151744046929	0.0887143481051836	0.0211152308181227	0.128485608788091	0.13844299897506	0.218695957173208	0.15184688425956
0.103141202091111	0.117416370095571	0.15173157751776	0.116378582624468	0.206229235292921	0.165043718574595	0.0563833744910338	0.0962381360659952	0.0470933981333106	0.0523984788660253	0.0408423674267359	0.0393921724017412	0.108092225384201	0.0314235012504047	0.166330616351478	0.100092735240081	0.20294649020769	0.130857728763312	0.0708007951819448	0.150829759581332	0.0744597771901266	0.191791158542619	0.0900859894491974	0.0643382094388164	0.0651125196087342	0.150656655228026	0.14957809329231	0.054340571178037	0.160269752625858	0.167324106299421	0.153999219039367	0.107921717977583	0.108316401171893	0.0572775779424453	0.0281977130225798	0.115754136657004	0.172122043117338	0.0964621514427628	0.0383602749938853	0.0516062289144809	0.100002333051723	0.0576138766497352	0.0363110718769407	0.0360224712227521	0.133805580232935	0.0905808094502765	0.0711684655275913	0.0258226526708644	0.149557574534792	0.181759499845854
0.206817203133776	0.162120809724745	0.117384630717919	0.174748715362946	0.142649442039419	0.134828976552719	0.134059063148241	0.162161043848268	0.0793891080474507	0.230045649970609	0.209121874966352	0.145592528319272	0.213810598566774	0.221561968006092	0.117147044479985	0.217075247716662	0.158112426470384	0.213942007052215	0.165554966122507	0.173311792225601	0.177759994859114	0.126735851361067	0.142799187286407	0.116653036022868	0.195101931923834	0.180164930689119	0.121954957351613	0.208984842105371	0.149859339151693	0.106897270106264	0.19763945152601	0.160558182575872	0.127375110467491	0.0729212471410974	0.251029647518635	0.156352827004957	0.162541188882682	0.213068311771027	0.239010501428975	0.256134626386691	0.2041872169337	0.193625643952649	0.0670664849050202	0.149772984731173	0.297011382495874	0.199565857736874	0.119889112244124	0.205162457008617	0.252942808090426	0.177834418617242
0.165710645986749	0.0781986998689396	0.154995949227391	0.0854773954768692	0.1125770892745	0.147968064590103	0.0953733939119396	0.105230305181221	0.114807186282873	0.172276377123459	0.0849571564189274	0.124120667373498	0.184381170649988	0.0548906647886077	0.032249246653505	0.0753379665923255	0.0736698032747615	0.21511239789813	0.0807870598816178	0.00473852158973851	0.0255430649326368	0.0882701436588256	0.0842737802164505	0.119631711092013	0.131257654605291	0.158530283249286	0.0486124185749331	0.20743936103903	0.057634175370359	0.0348491080767141	0.134402379498376	0.0322813875800437	0.0484547757436396	0.0792959759821236	0.154559225825428	0.106576625226999	0.179258853460193	0.0827442461666097	0.0645309593610795	0.093801327260292	0.119544064909524	0.0406038325555236	0.14493102970076	0.1031760569913	0.0327102602996087	0.234253434216299	0.0844523031659202	0.0882002024169724	0.0334832221412633	0.132342784477479
0.131325114180192	0.1228249044381	0.0532136828081519	0.0663991005097366	0.084641995592926	0.0399931116088962	0.108069257039299	0.115230852379541	0.169935307637835	0.0725912798799925	0.115960854455674	0.114130125099549	0.114246644603719	0.0508321574303403	0.136813400071082	0.160343232704186	0.101678496744775	0.136841389289896	0.106449495182623	0.127875662784832	0.112815663664327	0.12587273993117	0.127881473347246	0.184137491248605	0.161275299983199	0.19396010727805	0.0334982316889782	0.107137655707312	0.0554733543145797	0.0563473752393534	0.0405824107189814	0.145617919882994	0.177098265786152	0.151263391874741	0.0665285155946749	0.0429491170549733	0.0604892570204087	0.0868998423493383	0.0369085189899703	0.089817860295316	0.161043388001098	0.0526756260970223	0.165501641898562	0.0789303638031803	0.056989519014374	0.148428728652042	0.113882057710631	0.0504020706971579	0.0321875330977585	0.116053799610301
0.109239505184938	0.114511158457903	0.0698071890235132	0.165314087263579	0.174706623955421	0.0859780687710215	0.180156227314212	0.0188788632546798	0.0871902349325915	0.0663099175640183	0.0432680962687344	0.09719713501679	0.109845982816396	0.11188554391569	0.141188835450721	0.141783561530897	0.0751800511264425	0.184302131515099	0.1012539971344	0.10914647627194	0.07316491671601	0.123794015701729	0.0576924006157735	0.0638106367151935	0.0573312476382958	0.137592526469189	0.0729025798095801	0.140872942726788	0.0985810769193043	0.101642719789708	0.107762598523978	0.127455883599277	0.0653946238380884	0.0418770114878731	0.0486113568711057	0.112422501653148	0.190696725245611	0.0934528435927581	0.116726201574841	0.0534228031701389	0.0276602940664936	0.03104336485052	0.0887775193751954	0.158185945693826	0.109528339558428	0.0144126137210437	0.159865901352133	0.152159845171156	0.257433744299461	0.143804983436154
0.20958532979047	0.0331205712077992	0.0501694130906801	0.0970405781990792	0.0370695881224826	0.0555867086089301	0.0737688622306356	0.0550039063980314	0.132895517504918	0.029395741178914	0.0995767261208225	0.0891924684167054	0.0854763654361233	0.204009521212847	0.0981641490433183	0.117584686119528	0.031586111362686	0.126960935323494	0.095999808278525	0.0655024991192016	0.107995089505864	0.0706642686872185	0.109919554965169	0.0921057230599449	0.126206308930712	0.0667673390060754	0.144516334577354	0.0949638599249425	0.116225191196587	0.0334900118148982	0.0464967602102698	0.12245587282048	0.0684522529328071	0.0497663048925696	0.106401868315945	0.0421953976535854	0.093685880450395	0.0623068935702052	0.196794623999674	0.0220400009045485	0.0675388297289966	0.0410459426056295	0.0817376804013944	0.0739520334835741	0.0885197618019717	0.143960959758896	0.0948945639751177	0.141953173950458	0.167295206535184	0.128047201047633
0.0883891177309905	0.0376127898800727	0.0549112531636221	0.0838125220727607	0.26448033453648	0.0367086361448992	0.00560240941332611	0.0163158031310721	0.059786098339936	0.0638471782701854	0.158711629074226	0.209338071222223	0.1295229218182	0.169957130706166	0.156635420767114	0.122043279828602	0.155084730150211	0.00282253695746303	0.231341051561411	0.14563740400077	0.154924281732238	0.075097040442873	0.0760440603331845	0.0801504173871559	0.119853200267611	0.126167216480714	0.161048044421533	0.0483771148032879	0.140579733263325	0.124378387322643	0.181555241522545	0.124975881808933	0.091443059150315	0.027749707013102	0.0649760752318798	0.0802670781943942	0.0618582370543051	0.0294915508027859	0.100952944687188	0.0684390782946525	0.146369635221384	0.0583332961654637	0.11925912153921	0.226795589530218	0.15938185510767	0.0357013507863003	0.132732204499935	0.119370846087853	0.0298470144138191	0.184745932225746
0.0855040822217986	0.0865836951839513	0.203302758084587	0.127047985484027	0.203631905763021	0.0144872307890241	0.0142914408962212	0.108966923423053	0.115222125550339	0.0931686654416097	0.0707702688388204	0.100341420842245	0.0845767530997194	0.142294845538779	0.0486314864648961	0.0526804714574196	0.0670933993316214	0.0547654341428877	0.0607761689515259	0.0732337927058882	0.0498668866674189	0.102711515905481	0.106778624630802	0.119744657453375	0.121474498835352	0.0967327045237778	0.045368663087248	0.0645219425080757	0.171700500243605	0.138104460190515	0.127313035217477	0.0599604656537245	0.0351611012297539	0.0321369289039899	0.0257708701480354	0.0989307908988198	0.0817971252131033	0.148676266049556	0.0639265075237623	0.148598796610075	0.0909377422925872	0.109998898118183	0.0823769024225154	0.0413864459921552	0.0680150917741138	0.0706023653781177	0.105808611595726	0.0630458844459843	0.10774316928682	0.0417403112673804
0.197315381973158	0.204164808552919	0.245728214427648	0.298670332714265	0.0927371356736674	0.130156834038478	0.245731623716607	0.144257501914396	0.0824057376915764	0.288882138525874	0.188293574401916	0.145970576825885	0.207563603377013	0.11467152006909	0.290207301331723	0.209326992383276	0.0971001767741486	0.23733408111841	0.0793517027565709	0.131424365576046	0.120612022435593	0.191117827208513	0.182272567060286	0.215079350627716	0.0799578026527349	0.0962442745432901	0.261329846509981	0.128189967011441	0.211848816593343	0.148720500200692	0.141425328311142	0.272525733781139	0.141210919108395	0.119776280034171	0.0676434934512759	0.0910224554869193	0.24207256773274	0.319163828581263	0.149636719121837	0.301251773668053	0.103690484262596	0.119485877766352	0.233389576813633	0.166980690590888	0.236087071644785	0.0340699817337697	0.18088828344079	0.256924108102534	0.234109794554286	0.143514700846088
0.0617013559705863	0.00117112119328447	0.174530894596724	0.0654353486732118	0.0496734068059893	0.0492955627187935	0.103380750222022	0.10939688857046	0.167647938866903	0.131968622267329	0.100427565801909	0.0780301873929789	0.0529402017199708	0.104113394278598	0.129322452449404	0.0460181731790529	0.0853951923487148	0.0785958964184174	0.142100658923146	0.122179416010626	0.0302274297077621	0.0810703782403721	0.131203488147464	0.139070845067832	0.0884913449373576	0.101614145395114	0.0876241672387361	0.0915105621682246	0.160882239052824	0.0673291341864048	0.0625258928679023	0.0711771983332366	0.0610616550700962	0.0548050964353079	0.0444929470810206	0.0844709396516577	0.00877756075956607	0.0607774646997553	0.0684146534928863	0.0943741272556335	0.108052884820299	0.0593244580521297	0.0417365492105828	0.031450198778098	0.109985480301807	0.0895961077994941	0.0439582347605375	0.03914085824656	0.13411076934128	0.057991233989561
0.0214542437034374	0.141651916840091	0.0871742471909939	0.0895610751807687	0.183451330569453	0.166332559618275	0.078118053439392	0.0966925362322791	0.101353701634634	0.0712414392756582	0.167129482478019	0.0596436124913054	0.0892815608348583	0.0267936903372589	0.0573528516758707	0.0933831285578466	0.164874698306206	0.137937419574147	0.133437155827273	0.0674519437357346	0.0695972908215923	0.102670014197148	0.0802883965638124	0.0648712783949678	0.063728533221812	0.130180884374675	0.0335499872427293	0.0490898135474	0.0524788278392153	0.0426521299282474	0.0359091126414731	0.0601890898700088	0.0685074805921901	0.0529538454755497	0.0747938656002001	0.106688546025035	0.0831487149902348	0.0324190668367232	0.118079489104184	0.0222184979863739	0.0856910551977101	0.0071329290787239	0.0385765872621335	0.229546660208621	0.127298900127115	0.0732121792961178	0.116571168808237	0.122437388475613	0.041765301325203	0.0601189575534581
0.149105462716897	0.0661021376429825	0.102448260078752	0.125427274029065	0.0813632409380317	0.116430526096245	0.087945587753295	0.0249052085530818	0.0625181671640764	0.0926918244345449	0.121565069952289	0.0622720606184579	0.0582140754532162	0.10678396566292	0.164513407311024	0.131898722279909	0.0365500026657578	0.138184593551208	0.0850769943029113	0.0707864004566414	0.144596083099712	0.0942386331902097	0.0202034334168804	0.03608675730241	0.114409284323499	0.0255514131524853	0.0866107008501861	0.112005083316421	0.0368978471354549	0.029912989683382	0.0910393585935467	0.0125475551514685	0.161457788423874	0.00235527149636767	0.134656173205255	0.0402364084646657	0.131962953017553	0.0572026934122948	0.0563028933713357	0.0636045583286961	0.0684415239052903	0.117593443169197	0.050444078278352	0.116077214035419	0.10827344279577	0.0970751204352588	0.127239312547881	0.0618455161976713	0.0167472532790425	0.0680897905845348
0.103782399588875	0.101858299352795	0.186144515626032	0.0378833053146761	0.1084244244061	0.14905772317383	0.129652767355011	0.0255095220115009	0.152854622940713	0.0767374270673248	0.111338461975871	0.0885125044696652	0.0946419716861943	0.0715280145240597	0.137674259058173	0.0257919467398973	0.0579540161108616	0.0647711709718361	0.0759964945963391	0.0362434843236753	0.00817693995940395	0.0221351543270875	0.0393228350667141	0.0991612036956737	0.0334799208117407	0.0657663316973815	0.186955452893182	0.0875788373005123	0.100667097683657	0.029466172312053	0.0845051519956931	0.0306663950155373	0.249015884239927	0.055384508518642	0.0322370454500216	0.0937176525247501	0.12639658944229	0.0681140508185096	0.0764469314039639	0.142327650525671	0.0248827088591577	0.0512907396746138	0.0630600493788088	0.0393482051039206	0.0575352985242634	0.0453676755684805	0.108514284547098	0.0502156658693719	0.115876890298291	0.125220187401447
0.00307990413184583	0.0234767346169513	0.0760250776667805	0.0943365000682431	0.125674129638305	0.0963428276071888	0.0883292274087462	0.128093140916786	0.0458614631001683	0.0500115079214344	0.0286114143705187	0.123468250247027	0.101710077719823	0.158584176521136	0.0668221624073368	0.0469970947058273	0.027802106991408	0.0670818302337146	0.122749013318078	0.0762825079335296	0.0603476925027006	0.0712431492182217	0.08065992463183	0.0963777744648117	0.105837302467048	0.125170781119795	0.0549244006676268	0.143754550233492	0.0861020415866552	0.142548435316888	0.0454666473693905	0.15315882639664	0.139439570567527	0.00626743506326208	0.0429166839744436	0.119832213786586	0.119853908693284	0.0303854996899785	0.149470656101619	0.130736882996407	0.0921224487771846	0.0463865829761689	0.235773222316785	0.150498441189009	0.104040286199473	0.0884690164100229	0.0636163163863486	0.0644280007976447	0.0497954715645143	0.0539797055816582
0.164533245480444	0.236146774712555	0.134009483457224	0.03456082194701	0.082050852970046	0.145117799727866	0.0537589228672374	0.0921786774153877	0.0651945199372624	0.0314543837169257	0.237644940928747	0.142120280264093	0.121924739009893	0.121921228303703	0.157053829449651	0.164237653009351	0.154651312300886	0.126489447511294	0.040656922710797	0.217609692862657	0.0733764130560366	0.0851856402531113	0.173888566652687	0.111449686952288	0.0999950995261718	0.0413944799894926	0.252214419992597	0.118515935697715	0.21157179732853	0.0114686612255321	0.18173932881047	0.135606690408116	0.10633266666023	0.0207956406680654	0.0581825652498925	0.119462257168576	0.0244847164345597	0.0610453860654186	0.00914926152157304	0.12045843128902	0.0510642454956695	0.110370825187058	0.0700150228903176	0.0761421863230693	0.0857817025406059	0.107389365300663	0.103472668413703	0.0300239591092464	0.0366651301776565	0.0525401488936499
0.117530858128764	0.130823126055665	0.118471850106318	0.0831271589020881	0.103540982893925	0.0744740077678199	0.136072040534642	0.0464979733586142	0.0546228426867341	0.0979609265102745	0.0497375592255591	0.096846150587075	0.07922647621879	0.161421825714345	0.0270488086082567	0.065187976125587	0.0681944172135528	0.0286252450160042	0.15464400927897	0.0332436316803865	0.0557697130226165	0.0941720921418575	0.0556099670698554	0.0745256594718101	0.0409922810715963	0.0426704205860768	0.163089331575361	0.0854287237312431	0.0495256084554805	0.0659032783518544	0.061532418530499	0.0733240931325284	0.038028034161893	0.0722782355185896	0.137650861372359	0.127008006003142	0.0109062345789883	0.070923978590672	0.0335915388133822	0.0895347880069373	0.0723528700554553	0.0755214820273943	0.10818458480186	0.0529520659101843	0.0259610805799951	0.146658286318104	0.0679568378674207	0.0298432969149534	0.069382411999919	0.125621138910246
0.23139991551686	0.0977730094758079	0.119060193189172	0.139570604307213	0.207353225985804	0.150171754489118	0.0294436195085608	0.126898022609357	0.157402455585991	0.00296913796143448	0.0823045418868011	0.0644909653326929	0.13220093389072	0.202713616783798	0.243165451480268	0.0557546693243185	0.0503970834694628	0.0427466119978239	0.0896099935499986	0.105255866524627	0.0359799984433852	0.131937627091037	0.138329579025643	0.207817923408954	0.0187215889546033	0.0963992575790208	0.12615876643491	0.136985501027793	0.204487301155108	0.161952200237915	0.0594604925384932	0.0374556214384036	0.0654789085030668	0.219669811652457	0.0664916673481723	0.0562687132994717	0.0107293367537695	0.200534542219325	0.11583215782027	0.163580347093077	0.0801297963729305	0.0136393357813041	0.0149146469539759	0.187430694390543	0.165206488786488	0.169297690239708	0.100887547446234	0.115890014532299	0.133656967262466	0.109545643303883
0.0874471809806863	0.0830153282777855	0.0291767747984784	0.0325983312176866	0.0706598792617423	0.020731531547187	0.0709205025384367	0.0436868549333896	0.0572000809352592	0.0551701636700173	0.0517302968082052	0.0475022989227816	0.0328967995665471	0.0154103244308659	0.092333125899619	0.0347367486484919	0.07779365866172	0.0121195979207635	0.0230736248889268	0.125859722556539	0.195095162528248	0.0167636980533997	0.0740947770208353	0.031489069458917	0.0105915832400072	0.0439040005503127	0.00593618750999208	0.11619165513365	0.0563230020311356	0.109263760281289	0.034913732001848	0.0526337297580059	0.156678287774219	0.0866796749198695	0.114440004569325	0.0701533313889006	0.019584294336289	0.0550920989034437	0.0597120812077489	0.0462450137111293	0.0827049728138237	0.0185135648477785	0.0777600603752981	0.0248658051131509	0.134072949471399	0.0764596354174181	0.155900356407137	0.0415173403565173	0.095500883406811	0.0623063543758652
0.0651678732409774	0.0595854669483466	0.130028318102827	0.159801918631626	0.00753885570890915	0.0661176695311624	0.0364647868335302	0.0840095421262668	0.210977561721734	0.0517038125589052	0.136226301747827	0.102303387981818	0.0415773739755651	0.104084279616261	0.112279017697679	0.112662602520183	0.194330034764637	0.0535064514231166	0.0615371612943147	0.0907015504093034	0.0906934821371415	0.142904512769081	0.0517288293048557	0.139974361390121	0.0585956541490135	0.172644752673084	0.094053385949719	0.15243293519374	0.101058213155795	0.107968734908869	0.126435961595667	0.0971744915990045	0.0947171617450238	0.112127983284462	0.100365363005701	0.104786294121302	0.103489448960804	0.0684688782819005	0.0697384358275664	0.166182809240667	0.125022342688755	0.166488921654002	0.0897615505698386	0.15355502112857	0.176331976336444	0.00485416022221733	0.0986299386606319	0.0801500385895022	0.106743216393691	0.06839567838991
0.0747658502893748	0.101607403186629	0.111275284495794	0.165115705222906	0.091398946871929	0.0879240378649713	0.0621653187216956	0.0490823579855216	0.0472246706689648	0.0565011081919647	0.0421036844675012	0.107924143731387	0.0530287888842749	0.0664984130879354	0.178297065869436	0.0471177042032447	0.0270399577270653	0.0904197706666706	0.0295187423043794	0.0662642167857502	0.140308710977711	0.0704176244792666	0.178290812950354	0.098005442432469	0.0806236066832172	0.093701583829596	0.163688580095088	0.1458099796278	0.0553833436276693	0.048444688879656	0.133999712072789	0.127730612516523	0.0549506286186837	0.0594421715595872	0.130419799296358	0.0800256876975387	0.0334483662388957	0.0646273736118837	0.0860163268658805	0.143528039976412	0.0535184289141707	0.0577908820742382	0.0787503784634879	0.127426550807475	0.0512178821475713	0.125135783444176	0.0989458324546567	0.108320435813022	0.0757949504761531	0.128783988138467
0.00790128667183067	0.153688717937422	0.0886111714795928	0.0959722596270037	0.229613947515823	0.0840727745330086	0.161739999980713	0.086216340655925	0.098155722853092	0.0600852202122161	0.146534365791959	0.0690777919484425	0.126995673040949	0.120715907040632	0.144017317442926	0.0968475316431895	0.11196096368658	0.0900291890583804	0.148141875934818	0.138792529892475	0.0335549976524622	0.108110921703077	0.011426199429396	0.0733624855545319	0.151248892659046	0.0863829854367978	0.0255219856133511	0.214755281831786	0.188745554023624	0.131563970093623	0.161485094328091	0.148576044164032	0.145847302086443	0.0694875156927415	0.130500102520683	0.0184193783567199	0.0474168560385967	0.0822308045577526	0.0538667436049563	0.173354046837637	0.072887931402405	0.128715880418306	0.186517190241758	0.0725854447137455	0.0342336919923823	0.103020140322718	0.285668655404804	0.155237055801956	0.126385007911787	0.146783445885163
0.0554760951616252	0.0641231211173949	0.014508556578492	0.128563700697085	0.125520525289328	0.12859568595448	0.131495660731134	0.144922304152283	0.0855025095122398	0.034926256601194	0.0768115883786216	0.176464882285922	0.131108774038746	0.050711343023935	0.135861183333263	0.134952723313759	0.186155252629035	0.109728661955036	0.0732177206264063	0.0742978464129775	0.0722886976184037	0.141092327323308	0.0806932273476907	0.14738318386708	0.0685272844678009	0.116922378440701	0.0807760442992674	0.119774898731631	0.122786940529617	0.112273244441872	0.0508020765037828	0.0692478565253893	0.047479228758852	0.129101066948585	0.109102521275287	0.0555108922635306	0.082464853971144	0.134600758927609	0.193729795576855	0.0999941821085287	0.0494400426177443	0.0857357136676059	0.077893670409362	0.0887116324338274	0.045354007365154	0.112203087014647	0.087903703948365	0.0555065334406899	0.0766873601255777	0.0520395115859911
0.0145217661574638	0.0831805074792316	0.0800677589844433	0.0598896968983915	0.10244938138462	0.039365258893224	0.097265275510329	0.0623408935513793	0.163494657388993	0.0317778247709025	0.0465704733247376	0.0449173302589157	0.0415280985279557	0.111274178591839	0.0259749088597694	0.0573200156832995	0.111171524874171	0.0582406849399919	0.0496496458823432	0.0145157974315469	0.151820517771208	0.0730255771477706	0.0503247305058706	0.0693963536299936	0.0509677466505338	0.0704045698873227	0.0478041097082604	0.0264786589988448	0.0602966823737865	0.0316350266201137	0.110514193062774	0.0449703644862992	0.0273167735671181	0.0481120540591682	0.0618681961693995	0.08750281435546	0.0691511118386393	0.0649645906853541	0.0736853145294841	0.0436350002670723	0.0373382073267714	0.0364214999137941	0.10978233734035	0.0585938275801556	0.0593362055816261	0.0295703645694935	0.0090121579711497	0.0303477033393385	0.0358636606281233	0.122269762773378
0.0561983323447992	0.0155504112664622	0.0657364579434289	0.019410436111672	0.0291260501426083	0.0872556265535994	0.0127487759766154	0.0696353161163422	0.0428941013201221	0.0692021339506073	0.053968762442525	0.0472336347622285	0.0585742717908375	0.193219969678674	0.123615326351448	0.0859443386354459	0.110509534428849	0.074857090733863	0.0786679926021633	0.0730137356395528	0.0215881592939938	0.0543821286711811	0.107400221644974	0.0127787152851532	0.0660280061004397	0.0633406085438923	0.0606485509384767	0.12675773053897	0.161672483671329	0.038770783546204	0.101966186162926	0.0541488154532525	0.0699781410974599	0.0509018409297434	0.0855703683521095	0.0701983115348297	0.084978525153138	0.0440343275869663	0.153360821541736	0.110856599602454	0.0542826655638547	0.0252835113833028	0.0961077765705965	0.096495627758842	0.0813783117541873	0.0633285243848584	0.0709480173649553	0.046749443854584	0.067460298966499	0.0756360181444727
0.13382910295489	0.168802298464998	0.254472159296452	0.136099580641201	0.0546695951931181	0.157989905096497	0.119041668471893	0.127549703485804	0.165411351211729	0.0730852275419493	0.153273695884716	0.0326944449954669	0.225084646120333	0.0605334044704195	0.164246033438943	0.144264307831915	0.210195937011698	0.169628662622515	0.278511222274615	0.082495208948308	0.205928854260133	0.0895909068745971	0.161202746564722	0.267455257857852	0.262191504096304	0.0469275923906024	0.108477771236692	0.134403503886893	0.17703901125125	0.182249478501867	0.225640501423241	0.241145823883559	0.188792038751635	0.152446854987127	0.173696897592049	0.191587480062491	0.258627381017807	0.114833201456575	0.175360684593452	0.0822913432148996	0.0943601410400006	0.195504923670991	0.195544960456758	0.185923773446992	0.122184038415908	0.0769480776310702	0.102613204165111	0.256138692687653	0.143418480275138	0.0217715409776372
0.046079394912721	0.0671066493849022	0.042191635381048	0.0601498861206237	0.184054264266745	0.0259194673853071	0.0730253673070338	0.0248719872614393	0.0546394517395993	0.0635740572582008	0.112550357025023	0.108124471565982	0.0515005341640745	0.0438269108374488	0.0493346987675338	0.0742912270085971	0.0366331010193378	0.0855976933630399	0.0407246671419681	0.0515297421474066	0.105067555788028	0.115742942539856	0.141439436045588	0.0722911520551195	0.100201107241777	0.0191570804190937	0.132318966194234	0.070967756399143	0.0717517572747769	0.0534661271990594	0.0238793339481423	0.114242182429182	0.099664947759879	0.0690082960078308	0.065226358892345	0.0757708345204103	0.103741654338324	0.0445079696828838	0.0249588604501131	0.0800766810494036	0.0708413939373845	0.0399621023429883	0.0248953385852122	0.0511581837985136	0.124062152206638	0.0249999233599405	0.0525438240257089	0.0651640344811599	0.0400284788994086	0.0329408568752013
0.0385304094456028	0.0479802673717905	0.0813021926067718	0.0824561580817934	0.105623969733266	0.122606844945344	0.0985664212602269	0.0686757982649849	0.0317470071808226	0.0559709486596794	0.0530867442913189	0.105362902456483	0.0469403436460876	0.12811607576968	0.0689961060983307	0.072537149284863	0.108260675146694	0.05576053461269	0.0928725016823349	0.139197116135111	0.0280525045064019	0.0545491985252359	0.0851434719901003	0.0919689736096826	0.0598616097759574	0.161952907813338	0.0233486514746462	0.058744971875381	0.132310809838522	0.0589845234793213	0.0909826460554315	0.0793225523622948	0.114840202607382	0.0159173992730541	0.0410963364798968	0.0518352195554577	0.0335678155366561	0.0628916499125735	0.117545794764946	0.0892533893319895	0.0922438092119059	0.0171553725563779	0.0360740723493218	0.0392839203484836	0.0363238281657991	0.0617045564241248	0.0685772923930393	0.0209679808691401	0.0481288101860856	0.111400389027445
0.0845874226122448	0.154012343126796	0.152790894681301	0.128489239745747	0.132545237375364	0.0968523613511173	0.10837265430112	0.117538847776561	0.0709223655563046	0.180264981630321	0.0975921541606092	0.111053122945396	0.123886851777969	0.123377485181096	0.191481742157175	0.101067298348758	0.0709747935214313	0.138319434793231	0.189625535209924	0.102692631697666	0.239166073400035	0.080412738034401	0.119392583099489	0.124795213608678	0.0966430284012417	0.122629640223231	0.124785320075126	0.159262545163851	0.0548171764978478	0.205418056593933	0.179870331477428	0.128540712219424	0.106550510647845	0.152434343797123	0.119116453516955	0.14219507774452	0.159109603772778	0.246722314403915	0.105652560441293	0.174320872599841	0.186163832841835	0.0896681171226707	0.163577066353661	0.198592958301396	0.0819732771667767	0.141098250765699	0.130508831894627	0.133550613592259	0.119594166710669	0.101341059885666
0.039666860495232	0.0621746689266175	0.16847203495237	0.0329179171666511	0.0357652136922261	0.0536189392435966	0.0711372650764605	0.0647166519149906	0.0251075333975383	0.132835864880988	0.0389270065715231	0.0244014182590644	0.0629218624013021	0.0257205541281909	0.0573886348919104	0.0683842140092302	0.0968434879352024	0.0110470545066739	0.0327265636586016	0.0162659271061111	0.0652364450875529	0.053590799490373	0.0469350355724218	0.0682677555657032	0.0388365448410875	0.0818674418296291	0.0629905731092368	0.0210336272797102	0.0910888431358326	0.0739623492351379	0.0653194143647293	0.0813388689748616	0.112529575781787	0.0607405005112149	0.0907177322631056	0.0775289323341899	0.0603969691439515	0.0396195734642121	0.0462299623332542	0.0391871723380828	0.101833716334389	0.04032416508257	0.0890279292618474	0.0253543285352732	0.0368805266031221	0.0523365022118531	0.0838938835252803	0.0704946132880244	0.105308775855389	0.051732954678025
0.0453198384176529	0.0901561946840815	0.101963201188647	0.0609899879692569	0.0870166121508353	0.112519046726556	0.0162091324428792	0.176666272205109	0.0460067393330858	0.11941204136635	0.0900835980173489	0.125579259965062	0.0546961889814735	0.0623910173117934	0.0430945180693438	0.0573710652309025	0.077370125828348	0.0765613218707645	0.131258642477836	0.0682609161510282	0.0593131479797768	0.0907187589254439	0.081507717533625	0.0270055471486619	0.0885663373691946	0.0224557985962905	0.061632866685564	0.0937283758832538	0.0429852086860422	0.0355369298367009	0.0585960201850817	0.0965371092889703	0.124197365693199	0.0434715398771127	0.0732420877480974	0.0854546213618679	0.0630643046732183	0.0669644633759847	0.112863377970026	0.0498114776565728	0.0622009235770676	0.0455269010541866	0.108504616824178	0.0754334208676665	0.0568006959153468	0.0267342052948222	0.115230483774637	0.0830925324055586	0.0983987667460548	0.0809054870254941
0.18743533998642	0.0919681904804335	0.0480257641207144	0.0970421360360395	0.106122254353704	0.0287280952754077	0.0106809653289019	0.0516047777981971	0.0638555498156425	0.089780129872386	0.0169170275906832	0.0281052256385694	0.0491982042479215	0.0357391373310829	0.018227674375414	0.0557681955525853	0.0588688227082027	0.0473630701610234	0.0341919180878903	0.0315368017699005	0.0699891931438111	0.0669086168555897	0.0787001624672745	0.0608453019547319	0.0795757381618726	0.0293010796108693	0.080494011285067	0.040972192288468	0.0709131851235192	0.103981325832068	0.0833353894273549	0.0423688424070909	0.129325510607486	0.0403399016789332	0.0676730951154098	0.0577978484992867	0.0821661232722008	0.0523285547042387	0.0322607265253912	0.0571549332042651	0.0198233849227135	0.138175624021265	0.0999195693698832	0.112110286841165	0.110882259093642	0.0513656309703337	0.0296829021448544	0.114243853816816	0.115784627526969	0.0381568360033795
0.0200223594774711	0.169046515321176	0.0522581902190116	0.138408506940955	0.0835845222947615	0.147010720090764	0.110217617223382	0.0690300920566857	0.0237284565794428	0.130909828316985	0.00712247541513323	0.0450985190388698	0.123708691066691	0.0578202954899342	0.0476133101996753	0.066928984695563	0.00893607036007579	0.0849559366138847	0.0500011270390428	0.0890305541298862	0.108080903686622	0.0799864890897838	0.166220900719795	0.123477880818228	0.0619208573097789	0.0769777294228227	0.0132634444875139	0.033101310267065	0.0878535498926737	0.0417071583556792	0.0661729218644542	0.113031712475327	0.0521331621342673	0.0890216482996843	0.0949463300096939	0.177148372043804	0.128837517783463	0.0218002518294754	0.113432122157458	0.100110133370924	0.041543852086257	0.0296114305752103	0.0602558505865787	0.03463359153993	0.0833815117242096	0.0516660233477515	0.0752270473863769	0.0618265010033958	0.0968569614950532	0.0628590774972432
0.0965107737621521	0.0998100410243479	0.0754736748525021	0.0814481404213663	0.101314026702356	0.108608604125494	0.154286561443866	0.104019323170879	0.0475431334354573	0.0739205995825865	0.0766283884383458	0.0488599826542745	0.146255629621115	0.166774575184649	0.160708935681058	0.108320299630552	0.0918341774539966	0.0712488570691299	0.128579886104715	0.11338332307311	0.0674248995257746	0.0777014238899809	0.0986938639431941	0.0505757159367928	0.0606646663652946	0.0383496172608241	0.0563928101967984	0.0846386869289275	0.0824512293279445	0.0865651670538734	0.0452520992007454	0.0936854714431139	0.0633290314147571	0.0635122751045158	0.0458432187326545	0.11877926893807	0.0701926062862635	0.0170760643451385	0.0981609327009055	0.175692416071334	0.0174998026182333	0.0550108343076862	0.0578467671433564	0.0645668789803666	0.0577085921098219	0.123423672926832	0.0276195010503014	0.0913022500747517	0.104988953850119	0.0886951277119623
0.129949376572252	0.0882323117465857	0.104041774093714	0.12526752911457	0.097678212699339	0.21103204345369	0.177490967428803	0.0923555055929828	0.088507293582498	0.045030537018339	0.103687762645774	0.129878025452499	0.139551450910399	0.188243294137292	0.0436053039190842	0.0928454511805344	0.147133344409158	0.103005413913454	0.022347708652216	0.16146551583939	0.130022157404046	0.234056099959955	0.0683476097976133	0.0822457227438813	0.200720820685106	0.12914244704763	0.218070773402547	0.049851358978058	0.0404248099455357	0.132078924971284	0.0485320429568764	0.058124328785186	0.190931929081361	0.127335522769139	0.148537618665696	0.168483755326953	0.00584169358674092	0.0275622281691173	0.16679883391722	0.0770876534657749	0.137113239465342	0.233908336326519	0.108673203231017	0.102507179623556	0.083550354074436	0.0738285689564751	0.188790076611359	0.228688542408102	0.168593023182618	0.0294375785507441
0.056593895773153	0.0432259419371713	0.0963164573712935	0.0510960755046931	0.062548096196065	0.135754936278264	0.031113748908219	0.0490302722140108	0.112028710484453	0.0690648831707376	0.0674518110076929	0.0940949780098433	0.0645360842828881	0.0619360314307657	0.0674946535678945	0.00572818069331232	0.0672563568266391	0.102170336607569	0.0378457883353379	0.0688960580775229	0.0774333214999751	0.076434870520118	0.0537257486805349	0.172733540996975	0.167837005660522	0.0955206567644324	0.168630941901652	0.0609582019957025	0.0662982800972884	0.0757752824206001	0.0757062281984019	0.0627436085492841	0.0562964294622954	0.0224107291327168	0.106907310432484	0.0450445634256488	0.0131633191473672	0.0347693223615003	0.0321786257152322	0.143128232444124	0.0307490711852326	0.0752709115188258	0.00785436840569985	0.0242247292879455	0.0361620131908998	0.0517978548870627	0.143381546027634	0.141983504562639	0.139176381531445	0.0658042432289507
0.120642995507712	0.111838897476434	0.0140258135460518	0.105815663889922	0.157961482537461	0.0933544795995961	0.0848310044144545	0.0970448873160673	0.0747605747109024	0.0584703114798715	0.156433344043234	0.00894510353135105	0.0584441493315363	0.0745897957700629	0.137742709080421	0.156550696271847	0.0686774902648794	0.11416568878848	0.110936229625338	0.089863995851436	0.0258497015219006	0.0904694009095374	0.115496424986858	0.166120768753977	0.096712452777723	0.0347002292960565	0.123833068903787	0.108623592148091	0.0143780333283122	0.116261470931915	0.0450313379825753	0.0465893367119387	0.0372989316312478	0.0740259745130721	0.0470373391863903	0.0668624124540672	0.106520302299798	0.0452112654064825	0.0155596306857722	0.0468101423791949	0.144421380103169	0.0718743129955522	0.0271817487873655	0.144057895300839	0.0524359627695287	0.170808656247054	0.101761441635488	0.0240006973938823	0.0318263563538681	0.0316816176433022
0.0579886015386766	0.129354083416866	0.0452573504284917	0.0156831904831635	0.0683000410005807	0.0488614815773212	0.0798794571475376	0.0707267948599529	0.0350238356686443	0.0536613386238286	0.105614421198241	0.0882469387872576	0.113629415294036	0.0466584903183386	0.0268757904903967	0.0763618853288923	0.211025955894039	0.0668063718323642	0.100145970464849	0.113170111374384	0.123198577776572	0.114421290038364	0.0801247536445043	0.0966206359591325	0.0530417759215592	0.106222657923474	0.0949690869284381	0.094868343994781	0.084289849192269	0.0705977004326515	0.0424847540715227	0.119307950712149	0.078356638506126	0.079103216901743	0.0310056963363186	0.0694131827230105	0.0744297507468868	0.0968578509963618	0.100733936112524	0.12497840734919	0.1226450835109	0.101463964479924	0.0363398753832013	0.218770756463587	0.0858375825841024	0.0894680489666663	0.0667857115061733	0.131349249645097	0.0397764578872793	0.0642933447573145
0.0359357641594234	0.152508204419551	0.129152111970132	0.0794430309281796	0.0830618358738747	0.0598667517242459	0.120289435898906	0.0583852033515628	0.0901946651307555	0.0765612748510087	0.0149151222957698	0.0374956428201798	0.04042963394556	0.0506075660174603	0.0836028084305127	0.16549374528788	0.145880761221509	0.0315506765934521	0.124158775860396	0.0894246481302971	0.0674872488127483	0.0883702787476989	0.0722485777562417	0.0730814031162299	0.0679916113837472	0.115421515243634	0.0742135112327162	0.0923060687775797	0.0618874241707473	0.101568893770186	0.152521108313481	0.114187046374713	0.0122579835650951	0.106601674936001	0.0171818139139059	0.161412275763961	0.00987567078156193	0.129476126363768	0.098588012182243	0.118969904229899	0.0386361121415833	0.050906333933657	0.0694028760277987	0.041052139478824	0.0657238674754385	0.0159497559413966	0.0950204436000011	0.0522259532283605	0.0711006384924953	0.0818861071897547
0.144141974060343	0.0662207064532009	0.0304788665185978	0.0508006143175867	0.0728637037623267	0.109804331459156	0.12756655629077	0.0774983426958238	0.130337201805658	0.116495930140758	0.08544071529052	0.137204953186541	0.152765130145216	0.0940859317733108	0.208594484658871	0.154987781957579	0.0609233477795369	0.0913936468295499	0.0591910623047923	0.0183045956779122	0.0675075142304987	0.245700990255432	0.082430659004503	0.0670140139893336	0.113631751101243	0.116143143706799	0.0571690244500219	0.0123796215614453	0.0997251271383622	0.0524886013501027	0.124304573743151	0.109527561441333	0.118534909021309	0.166581365644565	0.106765277576319	0.12533618072922	0.0500877653554079	0.0809367823757098	0.169153337306757	0.104662990304394	0.115069372535799	0.0977314065136837	0.0871795332008844	0.146957151935692	0.120111328058524	0.137253535490238	0.108825888610314	0.0846567455972092	0.0829155938215032	0.113059318416882
0.103882913912435	0.0779715754653483	0.0921977999526952	0.0265219001030364	0.0375067368494048	0.0328993872626033	0.0842653059169502	0.0871583375219801	0.0593662471130499	0.112614084774247	0.101200024387915	0.0678554719412996	0.0954364110999492	0.0541002780717706	0.0418013700720398	0.0480332425838552	0.110370648967767	0.0439857892520073	0.100808475597702	0.016080742111177	0.13229629948091	0.0511640794185452	0.167109439014731	0.0389613880486926	0.0546928301584495	0.057194904088103	0.0408354370888681	0.0603980878224237	0.0744090646237601	0.0556107787426389	0.0753183884809181	0.100980441455175	0.0839737261103692	0.0363281858174751	0.0861655920056167	0.122536937040847	0.0165427868157731	0.0820627664015984	0.0449789500893796	0.162885835494343	0.0542524788014133	0.0745086258938232	0.0684313739897654	0.0307780588452293	0.0554050429506047	0.0696435870734762	0.045000955454199	0.0381043901488332	0.124356991128711	0.136362230617209
0.190412326817274	0.195674801498522	0.237735070781603	0.182337643110828	0.213017924185032	0.120742503995968	0.0970950400955337	0.151914075749846	0.197357217835348	0.095851376345991	0.156828424721077	0.11139715353653	0.113009567595262	0.198474311051531	0.175759163257706	0.0643684347474979	0.104048192439935	0.208888044936444	0.182579239254905	0.155366478876469	0.180988694110955	0.208422104925797	0.142498384362975	0.140966040435328	0.0888082031844863	0.168639751723954	0.168383271598406	0.135927108518485	0.136060640728864	0.108688940459512	0.159166606499228	0.159167163102645	0.126975319608751	0.00976562224633868	0.164165681397156	0.127730256681256	0.204193598553558	0.0947578912828816	0.121223067296899	0.211777586341228	0.095698915142048	0.175974739021315	0.267847140896326	0.0969112104712706	0.0919693761505644	0.156042778187425	0.138635274875212	0.138938777768388	0.0973489563902177	0.159204490607012
0.0208673149783873	0.0871621473093894	0.147815031809268	0.0696578304352102	0.0146568340670666	0.0886546647491095	0.161168018965396	0.0909808049398119	0.0946124551271475	0.121634280171651	0.0952838025163968	0.0406451387424892	0.139306686444585	0.0791058062429535	0.123316641225056	0.0714782871769526	0.0595635323347432	0.10390464820957	0.0798416072078519	0.0660239443426567	0.0892057157991165	0.060078618869632	0.0411465557975695	0.036083993215854	0.0447961946139601	0.175747998046613	0.0674909638300751	0.086705100396009	0.0532475689073116	0.0439005038870786	0.0113663116890972	0.0955316753389288	0.149423799522203	0.133283650683818	0.0872102751933658	0.193439218627522	0.12405954715111	0.212793959863892	0.181034678878772	0.0371463444553162	0.0792064011968963	0.0890219578389293	0.212139485689069	0.0125933449809299	0.0838326981243206	0.0555267917502722	0.0504925379042735	0.200073362019716	0.0153447143882857	0.0989787587959407
0.0191986835608696	0.119799281821497	0.0577339277293733	0.0360048594333265	0.0976884388364171	0.133692446854524	0.0585252010053763	0.0368698489618292	0.00873467356442612	0.0431019807620601	0.12175026672139	0.0353410645537387	0.114493868415112	0.109054858324543	0.0679845734034803	0.0362144213753251	0.057366363133155	0.081649178797198	0.116548463188077	0.0149809107598597	0.0562108981607888	0.081139382311862	0.107866277806357	0.0948620995871639	0.028100966837258	0.020606817731105	0.0640105043724739	0.0691070606233251	0.0693246656752595	0.0663323235666632	0.0615607741550486	0.109623216593183	0.0461835432347844	0.00609068291353613	0.0556008826482755	0.0848030750173459	0.0351587514921406	0.0574086736797881	0.0394643970554144	0.0244819287145458	0.0529294293073797	0.0495196320500809	0.0884523500588064	0.0654700463368411	0.0170732149937451	0.109798300825215	0.0575755273575232	0.0620376528872233	0.0416176782217966	0.0598227613351081
0.0654501613640371	0.0802739344254559	0.145205583656209	0.0741819242234117	0.0699155996119071	0.0721452921863759	0.0730712659054577	0.0888086814654632	0.0787972631665149	0.142689334500734	0.037416762168694	0.0775940053265006	0.0533202730419575	0.0606514581854822	0.0251190933662405	0.0207384192425676	0.127421163623081	0.0219229551978423	0.0526144698269678	0.01998930975838	0.0532440616594959	0.0345611703581982	0.0482759606573748	0.0613119702741463	0.0437876139501401	0.0565917476172295	0.0625514179553328	0.0286377163492063	0.0245163050481858	0.148188123975695	0.0831846417320601	0.137800621745238	0.028111394900218	0.0133614987140975	0.0253313314013239	0.0269330295006577	0.0984459751032743	0.138793598272346	0.0819019125725798	0.0970449269935451	0.113982898528763	0.085667243292381	0.0345282459181726	0.0209402825776397	0.00840596973261295	0.0298318681816759	0.0717911032509913	0.0729587838590262	0.0706572620945201	0.0469419435731255
0.0963499086686049	0.0658701037075111	0.176317498020761	0.0430870294989258	0.0252957732041467	0.0791018602337847	0.213188761001138	0.134393206825542	0.0572164515708871	0.102340716285907	0.254341261838583	0.032025145344596	0.0492501773435375	0.104090857683146	0.135455155207811	0.126836942141525	0.12405054019085	0.0364004752465583	0.0811938193622008	0.104073730267403	0.0523977088826296	0.110973682300884	0.0923432817011828	0.0360370838546198	0.156471986146374	0.0751951164881936	0.058170468168387	0.0746863908819338	0.106254914088474	0.223968890577305	0.123343478469167	0.00387025800883326	0.172947554693092	0.0633436612445231	0.0133990419272475	0.127328151327832	0.0330828003419254	0.173957890708076	0.0795613405061592	0.0772684456346729	0.103076618422054	0.0114569230839011	0.205960575694264	0.0898249686099967	0.112933619405145	0.104201268273914	0.082708539653589	0.0765561466807754	0.106375923077546	0.161411825674815
0.0882932803414898	0.170048903874209	0.100475904577566	0.0839037289557485	0.181553378124259	0.139026595628355	0.0412343830641226	0.0901790967745436	0.0869471708462951	0.0653155301766318	0.105009298878216	0.102088263198768	0.0949961541514018	0.0617080678489393	0.166233539931175	0.123260470910426	0.123852004916328	0.0634281079886969	0.0316328766180044	0.0854862746993411	0.10472824402377	0.118767113409214	0.112334663611453	0.156323944016542	0.0595366137265137	0.157644859992389	0.132437394292839	0.115271672257294	0.127951420670519	0.11035998507258	0.0997239038978384	0.136369351270326	0.146309135449876	0.0692437711889734	0.104284223244487	0.0763112797634596	0.0962073441947391	0.0551253222929608	0.0959581382490433	0.141968982419846	0.107801780587633	0.0584103407674848	0.118717872961878	0.0869864584031842	0.0988741913844235	0.127231830581715	0.0606797098140672	0.060724116398375	0.08751392094673	0.0367846085037349
0.0835628194398591	0.0376646411595345	0.0263146350322781	0.0162300136360048	0.0187264490573341	0.0216278685936826	0.0483695764002394	0.0480720383893881	0.0357489774754466	0.0560245517285993	0.13882276801335	0.0131796044332863	0.132638110150169	0.0213813660838436	0.108448161311919	0.0940163364986729	0.0389970567318509	0.0648204981210766	0.0964982506106562	0.082415583058742	0.0479366676328393	0.0476947373908579	0.0550004610740019	0.0315405927951204	0.0125725227214179	0.0992851949159315	0.04917849692983	0.011608813241262	0.0465071521749989	0.0825890807669924	0.034076474320616	0.0936148035460653	0.0999826276880189	0.0271716984876636	0.0483776846514587	0.108126163872315	0.0482756853929118	0.0938099260173107	0.0438968289064484	0.00665685523756503	0.0682280106385762	0.0160950664520818	0.0516991936442069	0.107072704160879	0.0642340904611134	0.116900408631976	0.0507404209425696	0.0260442717718446	0.102446880165932	0.0549783112864714
0.0603310498850427	0.101476388539367	0.0752060748271395	0.0506636192446181	0.0621034929906346	0.0973382948987725	0.0950261967291173	0.0486961150693782	0.023577266547223	0.0349222617847269	0.035890603554	0.102239090884012	0.093239065597367	0.134604436496811	0.0734764719546448	0.121676851417386	0.0706511600386667	0.0725635878246859	0.0734540559039458	0.0362333616218672	0.115557725949596	0.0629407990257779	0.025988212863241	0.0512292089814602	0.0439868807904112	0.0861316857510638	0.118326674206737	0.0957474713455332	0.109357792521731	0.125455529190792	0.0848975166813995	0.0402261867779746	0.17322610603685	0.0418230304810938	0.125883313002342	0.0462528602778131	0.0269111187149587	0.159261624020611	0.162745979468004	0.060109418257897	0.0927492492800416	0.0656644275640959	0.155300815004411	0.0567408928909486	0.0765526135258366	0.045958127722787	0.12062026535117	0.0295383142409786	0.0507089548765127	0.0911759721324127
0.0392343069769507	0.0185895466661288	0.0953914881731096	0.0717511268112474	0.0297056966758432	0.0548752594357366	0.0569298316801903	0.0744357634884743	0.0860838501954983	0.058189735497216	0.0935918250678178	0.0514749657917992	0.130097158544345	0.0542257867149809	0.087292032446205	0.0718446365132356	0.0603239672348371	0.173111136706055	0.0723798626121389	0.10596330777288	0.129775553561139	0.0552681770970827	0.0442839905829375	0.0419323916253831	0.0879504719391374	0.0502193712803994	0.0758631192756212	0.081054180699067	0.0547983114189562	0.0408471497113238	0.0799577524712745	0.0870212286293144	0.0185027513947359	0.0488628627637629	0.064135339079152	0.0503399489603238	0.0817232342217683	0.0422860608231533	0.0776894428283418	0.0989439375987579	0.0185388358636908	0.120418777147797	0.0590758106000809	0.109921767958844	0.0821135133234195	0.0851790801743585	0.0889656685312554	0.0651043817064359	0.0587748576002996	0.0879653747925319
0.00682487941777443	0.0724798653974281	0.0132556723444035	0.159780106775081	0.136333604187531	0.0238700595078958	0.0412357021677405	0.0575800119734843	0.111884096017143	0.231024003858184	0.0315874125433613	0.0678461930870716	0.167839204961649	0.0488772483830023	0.121123166782612	0.0473222772537005	0.115766145657682	0.0459280143908105	0.0391509951089944	0.070454061967751	0.066583004668027	0.0302186892966538	0.0905919532947182	0.0926146649619921	0.0407382709458133	0.140604390881631	0.0402451787918404	0.093751011952739	0.0484169652566682	0.0403745622723019	0.0335692253379896	0.0586972817668732	0.0752688042430182	0.0601569947081144	0.0438214825674934	0.18867306566456	0.0659993689518142	0.0865426143071828	0.0917641798168964	0.0213064357070317	0.0761399430681295	0.0710877388999167	0.209677668931892	0.167758387435186	0.0861060580391996	0.131159072966096	0.101549890449084	0.0577705822169078	0.143825226026765	0.133150482622867
0.0874084916913163	0.188829036781623	0.102379601966868	0.0296939812598774	0.0975606121431108	0.0807772208551507	0.0674731923650349	0.125717810661324	0.10767772740236	0.0985717408772646	0.0904759171804591	0.148320380759672	0.106572095171344	0.139759780167527	0.068037754085101	0.149671958336156	0.0622545980851736	0.0867731452384676	0.102401317454013	0.090001694339362	0.136271189861607	0.0396706885308662	0.113932383442702	0.17076983057638	0.108137330524389	0.155339228332021	0.0190308518705811	0.0662999610409689	0.114465374456345	0.0641200407118913	0.094264027383347	0.0623566097112808	0.103250057234294	0.0184651149696582	0.0807409812987927	0.112962124152302	0.0478623235523778	0.136799082946272	0.0883566397731314	0.209562733658525	0.102886734497553	0.124566228685982	0.08170757474337	0.143565918485575	0.125150420425834	0.0786035430045237	0.102079183570599	0.13059139370524	0.0990014407235147	0.176891519418547
0.273753871202998	0.352434464793727	0.204884526276672	0.172179489761534	0.334017281853977	0.313447855685583	0.288064619695795	0.375249637190874	0.169581268832467	0.308304452063071	0.195436469514655	0.246440138233461	0.190844249941028	0.177560318311503	0.219410597609072	0.213471888099313	0.151249905873069	0.26707852005485	0.238627619881316	0.123264701706824	0.302908637238656	0.229543030474097	0.214889043570058	0.142895095061053	0.128950452649419	0.233731233139262	0.296652941808403	0.162413754500035	0.199926951743405	0.269328789947735	0.247771963966732	0.139562534851814	0.182973440553165	0.303445250838659	0.230900483910818	0.335742747410784	0.212961177887571	0.225152162384841	0.174183512322013	0.225643426749156	0.244021122650459	0.255998105584026	0.279981732648767	0.22005306050604	0.282022407431949	0.147420352684843	0.203471990663364	0.224029429813133	0.248540357854904	0.295201478003859
0.101221126590676	0.132053419838148	0.105191693733778	0.0604541838207167	0.174716671355224	0.127278996125176	0.161417483356233	0.125187751176658	0.0447452085026363	0.0868317837345871	0.117520176675038	0.0239262607111925	0.13164630101715	0.106158523514136	0.0971714016109479	0.140470215386439	0.170953971084469	0.156786858019124	0.0756600832425005	0.149532014546097	0.153273613798625	0.147395614874303	0.171347382864281	0.132956843895733	0.0893541336636717	0.17611307891615	0.106091887030925	0.149054288516245	0.139560161747691	0.0557159108915052	0.0956263081678614	0.162539694795615	0.143601281365439	0.191607708859038	0.134372569508633	0.0983851925984007	0.124108028741625	0.0437195072196211	0.165482651709081	0.155944593479904	0.11257575813917	0.056855166012388	0.113345625586769	0.179073996384379	0.0476927840349041	0.0746614691577925	0.083293446502477	0.144902409103689	0.10001837522731	0.0894282694553752
0.0847050533113261	0.0336434825052416	0.074172289695844	0.0644040106676238	0.125914556411021	0.0808156679186567	0.141168568102514	0.0990917161716786	0.186847612592133	0.0760568666686197	0.0417890487564828	0.0927797371555498	0.0996798434213668	0.0925835816971422	0.0366539804715723	0.0818584181926453	0.143927717879137	0.141796101019042	0.0364389124475718	0.0580022977732021	0.0751032872669047	0.0942909921412698	0.0587674528768467	0.047808343674958	0.0770979894406132	0.0431615464013103	0.130781356754235	0.0558205627630688	0.0641097258490356	0.00492225632463034	0.0643911338789573	0.123291093904775	0.139569601579334	0.141829739619795	0.0144559207251536	0.0833926618509668	0.090095806067347	0.0576231733075559	0.0403551061173924	0.0915939124629066	0.0573570202363913	0.0666667815170719	0.135716092467725	0.10141036931704	0.064708306782169	0.159307703912189	0.0820934845952619	0.125142463189097	0.0158381075929682	0.0819865541669486
0.0981617945636798	0.0223734732824785	0.0567575797638703	0.0531081669647486	0.0808349550745715	0.0431444623265744	0.00736629946974327	0.0881398422939422	0.0629105186249366	0.0561002359227348	0.0919645517876207	0.0699720231323834	0.0901304989567372	0.0532166889335526	0.0423843686883183	0.0439712699013754	0.0525153287563327	0.0698241049435637	0.0982584063338827	0.0730896559185347	0.0550446807406356	0.0720057774149499	0.0291451258470971	0.0618125823514121	0.0717921233085148	0.075246076301026	0.0558198713857323	0.0827174222076934	0.0505059050202437	0.0758903883559209	0.011472917589414	0.0525623729739944	0.0248457609872284	0.0686225158139521	0.0391422726495856	0.115279274595574	0.114615919133566	0.0758240966608083	0.0453893378029202	0.0587763938793679	0.0864983600421447	0.075249781537785	0.0892266160899863	0.124576377479465	0.107261098435809	0.0566822257362191	0.067653206784389	0.0323915980788012	0.0492845088445294	0.0638443094769722
0.0363673031029438	0.0549681625464787	0.201234821624688	0.0775826612719311	0.0965776454047126	0.0381825272179645	0.058694523895234	0.0527177601395697	0.0764033591615238	0.0471435157014759	0.125827975457458	0.114315167671219	0.0560538224864505	0.16947496154387	0.073088132631248	0.0986163430691313	0.101108054862048	0.0310191269729404	0.0111301014068969	0.046430206396596	0.0498632129007438	0.0780197385006705	0.0710861924547443	0.0649641200461455	0.0499876068692761	0.0576560688677497	0.0854803148515692	0.081238354592323	0.0598788485252848	0.0466380464486668	0.0218942311318189	0.106687399461119	0.109777744257302	0.0636095000508446	0.0834674808678793	0.0761069480094932	0.125867272994203	0.124682270965156	0.0770577796017956	0.0797613682010659	0.0345833402580026	0.111380774747424	0.0654112480465378	0.0195598493944462	0.0969981228398875	0.0402416970571086	0.0942566624019698	0.119387375925312	0.0378911517938067	0.0856745489719794
0.126790073539736	0.107750256820635	0.0809432408050709	0.0729739988890207	0.0354138837721945	0.100848673049278	0.0859726557291387	0.107584016649428	0.0897033289127583	0.0546196571322422	0.109169270039996	0.106388314156707	0.092508541241674	0.0661806975043819	0.0427281370180845	0.149927439941552	0.076775999207008	0.0544876097427513	0.0692676992806835	0.203898780072735	0.0940326426262758	0.10041961081986	0.130095574312128	0.0574882480281779	0.0597070065608258	0.0718793290224345	0.0202056385530005	0.107793802861863	0.0609409703081902	0.092520923038122	0.0355104136692558	0.051062104568865	0.074560514560135	0.119285929146779	0.0678614614821063	0.0445674345611154	0.0316460611205675	0.00884842619362477	0.0888498307943971	0.0894278082260328	0.169135685926662	0.0873035993859503	0.123202756723953	0.0486692853056473	0.182144226304028	0.153968319643523	0.0617833352800875	0.030429004545619	0.074208177774717	0.0606238668047536
0.0765785358870761	0.09832827191625	0.0266530565145538	0.034212672853855	0.117357510797379	0.0352215589909504	0.0644959890470113	0.0445774074281693	0.0420278689671152	0.0849487264699737	0.0298443714900096	0.0887982214449366	0.0730221672209145	0.0687889467050579	0.0223064894553536	0.0400080005481997	0.0908565601297837	0.027000170566374	0.0215972991384803	0.0556598719656335	0.0465508061524793	0.0839277618992073	0.0221629173817841	0.0735710957432007	0.0522723380273295	0.0290371020889706	0.122484390868765	0.0243758978416246	0.0573101940859198	0.0920251560109349	0.131263539947223	0.0603766818288924	0.0874268399261034	0.0763737354283749	0.0896984756173571	0.0375687403305594	0.0830334465636764	0.0682669904853221	0.0103752123409319	0.0996758801806761	0.0499012356375762	0.112384689292882	0.0880702993194834	0.0781660415472838	0.0852741928107549	0.0390624054946137	0.0332413974494441	0.04896734270859	0.0645191169747487	0.0971345202992515
0.0416678029836587	0.0905309263984292	0.0615653432192106	0.072599273186782	0.0432047509894514	0.061780932625327	0.0149853982958512	0.0220787918248432	0.0626092708236025	0.0993005247568053	0.0972131301953716	0.0943777906422321	0.112997253762099	0.0879049440777485	0.133182517493534	0.0919431052416972	0.0260200754332573	0.108068163901099	0.0448441604873143	0.136988111342926	0.00974578746006832	0.144703989272247	0.0427663023934607	0.0941276358030711	0.0298848793959571	0.13822430768056	0.0498931260935221	0.0846875884310381	0.0671244065702074	0.0716689824211876	0.0190511779969061	0.075192866118975	0.0675467149142118	0.119563753258634	0.100740824819736	0.106919444192571	0.0600428693833414	0.113666209025383	0.118895275534636	0.0163266642666589	0.141278023327681	0.131357521819667	0.101937262655185	0.0935253214996634	0.0830113362936153	0.162049984425177	0.0822601654669288	0.0736624252909643	0.0556499934848532	0.190422131869696
0.0497120023526844	0.124620251279604	0.0716419357942133	0.0661748626006281	0.0749539248409775	0.0678741588028227	0.0806545113927411	0.0435143762827896	0.0351923031228051	0.0654310072257198	0.0307261466224842	0.070487719917231	0.0456033137683184	0.062368611065043	0.0397390349816117	0.131246084884622	0.0697622373440546	0.03503803453698	0.0190642155032144	0.0487612625091022	0.0314278322352736	0.106451977824664	0.021879055943941	0.00931336282226458	0.0397754939222193	0.0393850158532468	0.0971271315622262	0.0391400361645847	0.0275024298654702	0.133532433441917	0.0464778754171141	0.0992260174987236	0.0743620770440343	0.0845935053192933	0.0633825187541841	0.0803351278977242	0.0692969724798977	0.0853445607087202	0.051465865081412	0.0680027468937337	0.0810157120944012	0.101527207180362	0.0662695361584649	0.0912359876731309	0.0457861879076276	0.106109649252249	0.0815404770645359	0.0482841032883764	0.0757052805125937	0.122816467028245
0.190436955704522	0.184840550557281	0.206231808639286	0.19763677303023	0.133339682663655	0.111612312284271	0.246672996306046	0.153685324890993	0.214268026161207	0.223146610003442	0.185900658895685	0.134980797871846	0.145404085554919	0.208797965638481	0.216272592480036	0.212923312793354	0.117407341319475	0.229383793089126	0.132397065498069	0.16554466214073	0.153796346762762	0.291645553746204	0.191176403961201	0.211366488180273	0.104725480100904	0.208217347892773	0.306597792675477	0.248602578632845	0.156555203305655	0.297102289339362	0.231751793000056	0.134817361723181	0.330859130236329	0.0483472366973553	0.283085709800261	0.111813263331827	0.236762155551874	0.259906198830828	0.112105568122163	0.152593625852706	0.34714357413481	0.196664660723269	0.148357200488668	0.228557154851319	0.223718734506133	0.244319812847129	0.276337793012255	0.0978245163519759	0.168775611369725	0.233240472726883
0.0946211391636573	0.0996825273364214	0.0710862280830094	0.0358433148200015	0.0701153255652521	0.0763690005010836	0.0792137991691555	0.12607771745959	0.0943472251686609	0.0596412542534947	0.111560643360687	0.0713632944493071	0.0422932803349794	0.0507124175897726	0.0501598109359118	0.191537683911215	0.226058868551734	0.0298147280322461	0.0975863824625065	0.0479694829404404	0.246132378536713	0.133079977605567	0.18639851498078	0.0898767895951035	0.0785920324602876	0.0894081406976753	0.0399885242636997	0.0990049102644722	0.0701481374670632	0.0249711867111217	0.0715201518050857	0.110956810451815	0.11473008014389	0.11509760561166	0.0618576949718634	0.116560260487655	0.0277072653622516	0.0968737688862635	0.0440597062938791	0.0820176164523939	0.0679041131578066	0.0590649925824773	0.0903253531837269	0.0893484460776896	0.0200998847307216	0.137647687270075	0.165346720757402	0.168137511125668	0.154345188381306	0.0624530238059303
0.0560795736901387	0.0216656758696931	0.0647255619775101	0.0100009716089318	0.0920473650916853	0.0963055045389961	0.0411608677605417	0.0911917178987133	0.0982676160760248	0.0604723301638601	0.0303271671413899	0.0632906623208235	0.189306661995042	0.131785182558253	0.102900608941413	0.0589177506258962	0.049607188186791	0.0459324707484368	0.077910899038309	0.0284534160520543	0.0383184918830608	0.0557471654247102	0.061511486899454	0.0882872194008906	0.0404764854604816	0.0339293326687691	0.0609010374352506	0.0441844538846323	0.11517938977952	0.0165204765633169	0.0907885377853913	0.0527114598366135	0.115789541685555	0.0722608141533965	0.0955574833772243	0.100880965167481	0.0967257513320429	0.137799514337527	0.0603025267549561	0.065558976885651	0.0764386434470785	0.0487111283190381	0.08156698791453	0.0434959475291952	0.0326120638851994	0.138646162754555	0.0543968462919988	0.0374585139668434	0.0559312146431803	0.145994321994941
0.0245395375692392	0.0813062036474192	0.0495963622873795	0.0913978126026887	0.0263918568938514	0.0951031005339053	0.0578360088829796	0.0555860061120027	0.0904953973533621	0.030100058574355	0.0456634131838926	0.0609791586493418	0.0173998558448102	0.0770872965322155	0.0768131797549151	0.0707474128294887	0.0298836695351709	0.0212354383440961	0.039758612003068	0.0965970916112623	0.0668041099466627	0.0462870513854426	0.0164429665044881	0.0258994172751782	0.0989923436979901	0.0463575000623998	0.0782893268058118	0.022996339830302	0.0599587843209817	0.0844001133970293	0.0767439343160878	0.0340537736180016	0.0423393101729882	0.0904587381328802	0.0532641197437114	0.0659821792335066	0.0608091973801932	0.0296799759147965	0.103198347902509	0.0208009652995234	0.018529705832808	0.0545999469904596	0.0222921314301016	0.033303513158725	0.00355999768765869	0.0404855786183942	0.0248447385433959	0.0256261476986164	0.0351122573780795	0.0274116834265391
0.101414309433954	0.030609977620265	0.0685810234608408	0.0483539451501983	0.0248222483999355	0.0167199594024492	0.124862291282366	0.0468270892199601	0.0927465973646069	0.0594081095804874	0.0214808425724208	0.0575565281932754	0.0280555474309324	0.0642244089433599	0.0483568263573748	0.0503921901464608	0.0320285373783709	0.0879336489334067	0.0354593549550485	0.0463595638127462	0.00710473882203062	0.0476251474700373	0.0501403218120955	0.0646636663707271	0.0584187753203061	0.0380846302929108	0.0625632733178732	0.111295104948757	0.0786892518804398	0.088135870479462	0.153782720771879	0.0704195116430809	0.0453942947479042	0.0917085411488946	0.0438357650015202	0.036123004133458	0.044621394437029	0.0268146200004587	0.10365179327922	0.0342001949130128	0.0797925247407701	0.115124790954694	0.0183270228139434	0.0488442800367392	0.0662452724740672	0.0560861365093817	0.0751867763015412	0.0532755185008321	0.0459545837554225	0.0690648333942919
0.0232859087752899	0.109165833150462	0.0727213464570156	0.076590261579507	0.128117371138882	0.0872887191407057	0.0306611175098206	0.118787549895568	0.0955990690247269	0.0994178081388179	0.087358274025652	0.0791761673149143	0.064054279737941	0.0321008086192009	0.0334690267506938	0.0348858149982783	0.0568574814815087	0.0816562252667199	0.0642998507599598	0.0568369889153322	0.0354445222417287	0.159142840628222	0.0493104796120551	0.0428917090149052	0.0840625921888507	0.0134908596099591	0.102883564841231	0.0522627100551789	0.0708661779718647	0.123955221925146	0.0588838569775488	0.107057704856839	0.0685231808619725	0.152275914904152	0.0299363804493797	0.0988656297552476	0.0444920732874812	0.0332235619871576	0.123619762298856	0.10413114800563	0.00825395830699217	0.0717236780503517	0.0739345649298032	0.0399106558583143	0.101218739261396	0.0367601384818529	0.116933788480619	0.0306860877662598	0.0245498396812401	0.0788302107073843
0.150892150416423	0.0523944757223479	0.121962752418478	0.0444217793756193	0.0127005319957219	0.110894493478085	0.0672389458834238	0.109923512110826	0.0868887543779711	0.0549177209788917	0.0563720950692339	0.0863594983051089	0.0185096397647398	0.123591757040031	0.132031255462681	0.0806733967849836	0.0350884634842911	0.0486691991107651	0.124379904016244	0.165104450110165	0.0867663641207819	0.0338251845027888	0.0887341941228577	0.096421771156565	0.0682587183567821	0.0313434241580183	0.09779467597952	0.14380427911669	0.0681548004362921	0.0762105801278569	0.0486666426421219	0.0592085707360987	0.090052961820376	0.104496176260957	0.160629865980953	0.138028449702705	0.156361779029667	0.146862994185601	0.107928612860261	0.0602138783260404	0.180907197648408	0.0747399904137169	0.0917311840446862	0.0174906133079546	0.018143076043582	0.0573081706222577	0.0286564740646686	0.0418549277195947	0.0189862111356343	0.0727056653823297
0.0556648504815463	0.0510717671495436	0.05979504543236	0.0430957418906926	0.0388542568964509	0.030474333826435	0.0174264592416159	0.00224595634651656	0.0648283452550628	0.13638144178908	0.0637109019901272	0.0696743881196132	0.174604335963486	0.199528842191434	0.141258528642024	0.0984745706792419	0.054089250184362	0.0707332219391779	0.157578986954384	0.0735966704269731	0.13254126588933	0.0447906257119913	0.0239259054712218	0.0486783003510281	0.0975408152396452	0.0119338653077423	0.121350026809736	0.102155143944982	0.0941392918110371	0.0762926096507945	0.147223499884062	0.121788135149735	0.155223579960689	0.115479246740239	0.097687019644226	0.0820937395825784	0.0441309606423359	0.0963987156690565	0.0770860817795904	0.0847379541508149	0.0258730422496885	0.0743008722620408	0.168177507405307	0.016433442375647	0.0818466159469737	0.0987788527384784	0.058059965352599	0.136347257178459	0.0823390695145676	0.085050616179367
0.0872598537542712	0.0203268348764417	0.00849863131544098	0.0378655910501672	0.0520204505865347	0.0472316116369207	0.0539520416460072	0.0562245014339211	0.0307978822056079	0.0436391796734655	0.0930922301583806	0.0309667570373156	0.0527525579450495	0.104836135092864	0.0586674349421457	0.109702401381124	0.04295213562617	0.100687578554706	0.0149035952144977	0.0554251299861281	0.107007736104282	0.131004070355984	0.0699118803459791	0.0976498856302582	0.0638735831517991	0.0606969886815031	0.0710815326558713	0.11543407600631	0.114248875423524	0.104583763065174	0.0808206793616436	0.0124411851736227	0.0780094860418872	0.0610686582472057	0.0419497170879153	0.11123557325347	0.0922005409946932	0.0672782737538947	0.12135419071641	0.10965385626236	0.106147903726082	0.101521886305244	0.0592713738349543	0.094777337329533	0.0474443157995613	0.0856598442022031	0.0129089009866913	0.143870971291432	0.0337078184216021	0.0831566834344047
0.0569895507561556	0.0220955909949854	0.118028399211071	0.103951553667563	0.0712365076944189	0.0951498591772416	0.0566767453680817	0.135963592685291	0.122816240109779	0.0667025480494321	0.0988056582512343	0.127995658886126	0.108281391756104	0.0162699329325374	0.0528351023610051	0.0956636554826361	0.122908824232679	0.0446732623393156	0.164368298776436	0.0407338827370286	0.0349414248490284	0.095590340181148	0.151867498079905	0.0688622501997727	0.0459387413229194	0.0965457632664453	0.070633011131425	0.122404558178019	0.0612926304698412	0.10368239835421	0.0547093955947532	0.105256537548586	0.0818535417075278	0.0500467441625657	0.109782684267875	0.0938584273368876	0.112534517114885	0.101833097949704	0.10726533906135	0.114962664112998	0.0657888292955347	0.058064362234486	0.0584127221914165	0.0405830911643482	0.0786114655768292	0.0920429676717744	0.0359060721240572	0.132498991015571	0.0560027864401987	0.0807987257996474
0.101789079888833	0.139257475424467	0.0691517815069206	0.154568106479643	0.0709148566031703	0.0963503447090653	0.10246117084806	0.111516839174274	0.101458144864091	0.160685210559062	0.0762736361522486	0.0224276714272835	0.0657494208300613	0.0977434893706691	0.029223375649507	0.0925505118675159	0.0396466075361424	0.0816309596481298	0.027147734881592	0.161290722986503	0.0920100920443366	0.183621953788892	0.0693608192627769	0.0390780677287312	0.0607415179798217	0.0509526073589027	0.101157997887406	0.0512729666417265	0.102314366764666	0.131678509645477	0.116232731363168	0.0821883451174796	0.105690374599757	0.0656967678422006	0.0427744919422969	0.0965007263315432	0.0788783552679346	0.0516687554485697	0.107427017506154	0.13909310421934	0.0917253399549792	0.0895473542036503	0.197996659290934	0.166906818190453	0.0243740062099299	0.11534150119687	0.172324337832065	0.0532723174459756	0.0556680062917148	0.103243773149606
0.0498760406294616	0.0934938368394752	0.0676186725812686	0.172820685090537	0.0774986689921866	0.120585258581861	0.106050314744386	0.0457740889796247	0.120314662508243	0.0437240834966841	0.0622269102236034	0.10050008116542	0.129992190012467	0.00539627005162047	0.0323588593415914	0.0564637205464403	0.103645457301382	0.0400728985922968	0.0219882209497472	0.0427083140856965	0.0562284019350808	0.0348936443381384	0.0382829646509998	0.0706737524917738	0.0880810346761855	0.0598568945574509	0.123174534019718	0.0227504473502848	0.112921776253864	0.0935863271157091	0.0409721310188465	0.0625074961257776	0.0667246876214449	0.0224599194872689	0.0163571386520749	0.0952066747493053	0.148669909007343	0.223271415914465	0.0583994702415536	0.0396668173386081	0.033034916316154	0.102969682822134	0.095021168394251	0.067587810534484	0.120144361697169	0.0139829382269544	0.0825658963636355	0.0944992599178692	0.0940642351240577	0.0240404328039921
0.0785894131370536	0.135137205085973	0.0452005103419906	0.0988053102283111	0.078656192785672	0.0177805793819774	0.01972525079007	0.0674816022661466	0.0645644751706076	0.0677339828327923	0.0870775750331261	0.0549702733420255	0.0303223805515019	0.0593975446850075	0.0248230934334663	0.0549850926582297	0.0389322759482386	0.0310933579858287	0.068993763684939	0.101992982282422	0.0368999218272478	0.0407835730534109	0.0401597473167474	0.0542381839689208	0.00687721629803229	0.115271094597616	0.0831236255931206	0.0383285859096784	0.149222002182151	0.0275190666673959	0.0280258057069016	0.019769865605455	0.0870115833069075	0.112152004023695	0.0673949326219687	0.106390328149174	0.0813752095293579	0.0232657274545647	0.18367643995963	0.0598624325758529	0.161454980818896	0.0246351949709718	0.0703521991631898	0.0822682796227957	0.158484974390267	0.0667192783945645	0.0801000625126379	0.0489331246635099	0.130365925858604	0.196607734750274
0.0473007481287745	0.039214600125293	0.0311796393032954	0.152054576523464	0.11711325404808	0.0699238389694159	0.0407775612302886	0.0690049117014441	0.0482403684056434	0.0329013606250942	0.0805486802882119	0.0181018857167237	0.0476798565588247	0.0568443888955102	0.115915108291681	0.0936669829750382	0.142215841412799	0.0524514989370635	0.0770100617357037	0.0963911267719151	0.0685540061258873	0.0935984216420603	0.0597811030707765	0.0574474134999514	0.0501387458533877	0.159542329728069	0.111412299888766	0.0728963936921382	0.0812850213399369	0.037287407097462	0.0573662685677934	0.0848235881360515	0.115712756595993	0.0376295176253869	0.0302433800517154	0.0673541511544166	0.136305627011793	0.0521640376171017	0.0237034713767794	0.0768064698218288	0.0745215602946168	0.0608844957863084	0.0796185004032285	0.0992820675296345	0.0156936732498163	0.0450054006125765	0.0974196554810296	0.0245527616395861	0.0799953981342958	0.0751650989461312
0.0779090280271369	0.0949226012073231	0.0809292729175494	0.118812733857554	0.0109844036269826	0.0674668749169937	0.0449739418666854	0.074613347852328	0.0280987353309439	0.022143415837687	0.126199298270711	0.0372041237409108	0.0555321582289794	0.0386810812390373	0.0395947943377977	0.0524321287441773	0.0937281711457473	0.030507197463066	0.0709418760638778	0.0768561254725202	0.0504046242185529	0.0481362247514375	0.0407618936454944	0.127841865411428	0.0960777469458529	0.0845597160749767	0.0371932145109242	0.0696321402621878	0.0350793526076516	0.0311864540928686	0.0408886933756287	0.0792895913621082	0.0806064094231433	0.0508672679170967	0.0211132415229164	0.0924810897307304	0.0141636512019223	0.019586254949807	0.0376221708631493	0.0396805827208271	0.0372317879182628	0.0551063564403019	0.0777739646672818	0.0273064484947164	0.044023501392002	0.0722169028681299	0.039919050101791	0.0542993330102921	0.041389121669098	0.0913438624926973
0.0889376654760653	0.0428860964481964	0.102637682489075	0.03561720164031	0.172322312650945	0.249907998890837	0.16710984985373	0.14133053569863	0.113905244321612	0.139275393442502	0.145605569909401	0.220615639355325	0.0847651923932577	0.0926350366626494	0.0829534412282342	0.194500322191044	0.143007668116232	0.107010883211209	0.0822353970969156	0.19909344123876	0.0333279732683897	0.0607307153589104	0.090159804501928	0.0921019896388373	0.129302901437526	0.037918312591761	0.166840778763654	0.0300064863589301	0.0491473589864857	0.287826999389981	0.0444648772824331	0.183538154253176	0.0299575959573053	0.142969895239522	0.121866095428596	0.0582874229115044	0.0538805053986105	0.0977542325973075	0.157423870639469	0.109112235213306	0.027661993422689	0.0762247035870459	0.205949486252065	0.0399070740859625	0.119652535184352	0.168469813498424	0.144964895787383	0.104423521263993	0.157213700636498	0.148161675152745
0.157425625895268	0.261226003594053	0.118706077009774	0.187996750320372	0.239154788739574	0.113592270635995	0.215641915167623	0.219196496895541	0.139301229939369	0.179520436990117	0.199968715174974	0.23359670708648	0.184116967502596	0.17321361033079	0.20082743590933	0.140206999436986	0.210325522446802	0.196482252067102	0.189950033955517	0.184982821684005	0.229855058133322	0.250923136592561	0.17878014287626	0.171018767092854	0.308770795785659	0.0870931381076902	0.187741414540158	0.222336599957744	0.145320612091732	0.127057620921376	0.271529387404476	0.0583065613404572	0.233720937024671	0.0771005449722542	0.0531555727974424	0.171503145047817	0.224944850754143	0.135647564159726	0.230247856595473	0.146012545507443	0.18212930310669	0.1984658398389	0.0928734506994464	0.1171744801841	0.158473097605368	0.180577381749532	0.27217312219394	0.294477876424993	0.131336620218315	0.174800478653059
0.073588668393606	0.0311378556557721	0.0789579280606041	0.0922295172308264	0.0648063720476042	0.0270022112274995	0.124454806851652	0.0297160342076961	0.132065533776866	0.106093049266683	0.0563601854523581	0.0830116681194042	0.0518960031731924	0.0279743432135244	0.0529749981964266	0.0750636117996676	0.0453957879451162	0.0268569643526373	0.0226299951916686	0.0257029535319698	0.0189739415054194	0.0696277820594567	0.0631575001676483	0.0719348826844592	0.0204432324050367	0.0823859174114582	0.0512925464984738	0.073235812850546	0.0407881042870308	0.00858703627045566	0.0375098844709298	0.110248862751886	0.0354327506643188	0.024544358115224	0.0712190735067713	0.0406397115892091	0.0651567991903291	0.0646099783204808	0.0330299091853459	0.0717618911463696	0.0311896594231527	0.0133275093946364	0.131277144142126	0.0483326827441753	0.0625217884266895	0.0506440160762829	0.0594619024988412	0.0396180949372506	0.0456867634334782	0.100226538829796
0.0900254486230021	0.0315948376665936	0.252817055221201	0.0666027218370691	0.0417602833019956	0.111531397356615	0.176313467036979	0.0929963971879519	0.195365868306422	0.0924869777939641	0.136473169290773	0.164268536976525	0.0772832657331741	0.164137008922025	0.10927958370822	0.174794131691377	0.0936480316773439	0.229511439039125	0.100837801441011	0.0772883880870555	0.1301491667775	0.0470118585583361	0.203833234779744	0.140546145855927	0.0996945037525067	0.102146453086891	0.098839195008926	0.117664690360618	0.138008565543265	0.144974461345378	0.123871654495806	0.160534868793477	0.0850269305272168	0.166315771037536	0.13301516134825	0.0589081178365665	0.0567220929571768	0.182920909347044	0.083499836272679	0.161364817733948	0.110437878329049	0.0470758658776597	0.205574432648931	0.0584063092729835	0.0937422315149373	0.10088324195666	0.09583177028391	0.122329203105874	0.0906561145577556	0.189509293840276
0.0644645936018461	0.0433285126758189	0.0187395375371592	0.0438581851609537	0.0585426440060654	0.074145397200343	0.0458920719424042	0.00333906587440575	0.152173988178976	0.0523006386200255	0.0379834466738815	0.117761503377133	0.106423568840142	0.0684228046502049	0.047495055093979	0.0114938716227355	0.0291726786302106	0.0532917767772981	0.0354478197431956	0.0950159387944681	0.0521821646922164	0.0427025779440036	0.101649677183797	0.0476274380775378	0.0169600827914784	0.0618394482540918	0.0520979098978311	0.0576005373138966	0.0242811029158255	0.0322375521209195	0.0264013879600391	0.0673334503897172	0.0643843405974341	0.049407057710736	0.048158149483073	0.0159824550570727	0.037947762000611	0.182355218354853	0.0174573573246931	0.0187936926354136	0.12288541426537	0.0643188892523441	0.0701391401365721	0.110137913298123	0.0859708764491255	0.0995038561285675	0.05974526577145	0.0102263770551658	0.0290174831356932	0.0968342501829843
0.0667934172445317	0.109770957511912	0.121836005087335	0.107163374968291	0.025036717501278	0.0515051520020926	0.0654800998398055	0.0644094223073379	0.019470214723718	0.05614000298605	0.0299658567709619	0.0242859433453702	0.0850275082122545	0.0189614100185054	0.0474049383365668	0.0166228280251096	0.0850539712189837	0.0513350824709039	0.0183339217408878	0.129343357229591	0.0461412064936332	0.0378894191919354	0.0965892135371921	0.0138564218723749	0.0358322351148963	0.0622540908912659	0.0223996995959058	0.0455191042660222	0.0418956051879168	0.0287719684113081	0.0441725191381214	0.0540201333015645	0.0224339496002933	0.029722314597779	0.0203448944329849	0.0512206934490815	0.0739860705074103	0.0286277224781928	0.0396821424765246	0.0410870698738666	0.0649411142152797	0.0993932139287185	0.0575846616066136	0.0320446670858179	0.0557600296044837	0.0491404555628751	0.0700210892495004	0.0340203579261998	0.0126808520197712	0.0411355997137431
0.0846922913717046	0.109645746903892	0.0881862751150206	0.129713535047874	0.116566420041589	0.135752481197951	0.0978927786455308	0.136442218849723	0.0764905120020941	0.142048850524955	0.132208759858226	0.0951391966934439	0.105464831534197	0.101641490887455	0.0774545829200965	0.0712481351578194	0.0542868247652964	0.20736708366819	0.0994675967670289	0.0696709711422286	0.0806880493481209	0.105095302328278	0.131596633916187	0.143152483379732	0.0558603802782628	0.190347106105764	0.0854342524642898	0.121542746148604	0.117120577983722	0.087953407729839	0.132495105196515	0.0768174012755213	0.0689228091355322	0.0843999708926235	0.0832840340018692	0.131442124914221	0.133972612126548	0.0551793865612305	0.236461098107819	0.0794464157089681	0.0860815042843264	0.152076019613546	0.148075505881185	0.134809538064315	0.140278649419197	0.227619471707717	0.106438299831172	0.147555194514136	0.108687021525671	0.0467994797305964
0.0866867636205021	0.0877882019297468	0.0366369834145524	0.0778679088769141	0.037598653579414	0.0564343155304827	0.0485110256869339	0.0292119661026495	0.0226975156513659	0.149528032039314	0.0457121229289616	0.0175686228108023	0.0392868697213283	0.0355215204514116	0.143361486876544	0.142812035698818	0.116678075661567	0.148626457341792	0.11028769688475	0.0728131212823602	0.0899519376983715	0.0425913872768568	0.0595457800178596	0.086206609959789	0.187665235947022	0.0565429637326034	0.0679721089351243	0.12801030657636	0.119076718980397	0.0692229637578592	0.0647866827916391	0.0926992158056714	0.0414467327614276	0.0169749994624735	0.205139186497724	0.0754293050828987	0.0211756960297847	0.080106744349011	0.161072142296273	0.134574437025811	0.0768852287230063	0.149092226487275	0.114175622602691	0.110482816016241	0.0676850913354226	0.118806489317058	0.171208109038698	0.0487777981823836	0.0754329945404818	0.0647826306069405
0.132014811690789	0.101581079471634	0.0774761098841578	0.118665810445395	0.0829924015036997	0.15661112721531	0.0156187747014617	0.120263466215007	0.0987648476483293	0.0833205906154517	0.108980711246458	0.0398099206817208	0.0624345506595987	0.157854843636198	0.194443282520418	0.118515581143127	0.0500677653612621	0.0695619683859866	0.0981935915724545	0.134349401113461	0.137200717392559	0.0361118299835885	0.0639987437055893	0.117653957751605	0.115223442059465	0.10336618582293	0.0540362230333709	0.0997579571187993	0.0770429257156348	0.066157116528691	0.0970996522996298	0.0733051512520123	0.0778313195003502	0.11512080864493	0.0997682331903723	0.0611659169296537	0.0486738126154198	0.187310150324522	0.0533059813702187	0.0361189898971289	0.163263247171933	0.0598976237962283	0.0576642005345641	0.112355864705294	0.0520945971154255	0.0419032052658803	0.101196755883216	0.081163426329571	0.058383551748406	0.0602343873506662
0.0299966134968216	0.110218044370035	0.0605137313362125	0.025377934971128	0.0528825173917751	0.0984262521048496	0.0712376786276792	0.112926158080989	0.044595187210587	0.0914212037449327	0.0585053705205984	0.0307416162043117	0.0954340013604507	0.0420235987437559	0.110264955252983	0.0939912362037999	0.049455845520829	0.0956460602519503	0.0334888177695182	0.0832795538375957	0.0771192771868461	0.0349337809585521	0.054021217554187	0.0261901879566299	0.0267211514557663	0.0243247137333207	0.0273428113671399	0.0979862521917025	0.0513248391004005	0.0655886117439434	0.0339780419946922	0.0665694433127298	0.0160234447496161	0.0804214587045585	0.0545572619746675	0.0326226752703162	0.0900617175331665	0.0838910052172562	0.0629179993423543	0.0240827129881041	0.0490716455575166	0.103806192716604	0.0953470485577194	0.104100096806636	0.0258093274875034	0.0253749016419808	0.0299050414117754	0.0214989334106834	0.0589421198255187	0.0773517161075629
0.0561971290169542	0.110408012540508	0.118382387386579	0.0596280822692798	0.0935199471046643	0.0346159163159973	0.0789810552333913	0.114271810613062	0.0760357992520181	0.125414649346163	0.109513406443463	0.11235571150482	0.0740588647268806	0.154922829208438	0.0821448384944696	0.128396072495151	0.087266991887272	0.0444662265922318	0.111106098080196	0.0652385997236375	0.0726100671636461	0.078093889469979	0.0737013870749391	0.0228569969036289	0.111230537719533	0.110415870621326	0.135304993762368	0.0321695180291732	0.119155249246932	0.110711937579224	0.0706461592360441	0.0334999123564839	0.0815696899100211	0.0833562946700968	0.0707721532637972	0.129814665585348	0.0612235730979498	0.0667216300422159	0.0975093850401719	0.084574384453319	0.0904966933245458	0.105185322309003	0.0998064840816512	0.0758144035930879	0.156265540753079	0.0987815821641813	0.017080006835743	0.172440000220277	0.129518794470628	0.0972082462118981
0.124631900479444	0.101373530648532	0.0996129317179903	0.00865821408825891	0.0799160512394875	0.108238711213687	0.143163889115362	0.0691179226724133	0.141301649119768	0.100794457962682	0.0754151038346385	0.139536896072562	0.0901463767376866	0.106288009629323	0.0831568102864185	0.0683088143772039	0.134266955114914	0.0432268654159945	0.0956619751625091	0.142622713959821	0.167994139275422	0.0971976055032798	0.0778787942323003	0.0896122294021843	0.0884749403289338	0.0345456546126152	0.141524422570519	0.111857571938385	0.0870230133907411	0.0412076373984362	0.154974718035717	0.0304099336563137	0.107829607260044	0.0765955498589744	0.137485931298426	0.233115811764008	0.108754509615597	0.144248752229974	0.112179107395693	0.0938905166419911	0.0885966024828052	0.0496230405555615	0.0237641948854376	0.0814973233180851	0.115329422008732	0.0527367517156072	0.103963330833106	0.152598646592972	0.143625612549917	0.138315435978248
0.0713036458487482	0.00886556255902044	0.0267736381125755	0.0455428930255786	0.0738311671563778	0.0653531021726758	0.0338462377609048	0.106017499946834	0.0560846903449792	0.0465195516565712	0.0565028463333919	0.0218648134879765	0.0506039682259959	0.0609244494621535	0.0676383824633079	0.0724605200143085	0.0698099078203718	0.0604249964248165	0.0781118943058343	0.0442575118351525	0.0315058426299187	0.084839155455721	0.0514104052077748	0.064751562198157	0.118414345945067	0.0365226370160627	0.0156798997913464	0.0406660235613786	0.0722099835629956	0.0203698928306066	0.0421083830152619	0.0708173517260579	0.100416325751014	0.0242462714699132	0.0348290523843414	0.0879972976917905	0.0696187658816306	0.0391281121432277	0.0579883701994952	0.0360954762283946	0.108623905247493	0.0609425297052994	0.0528028875368253	0.0471706850550095	0.184058411592156	0.107622791889685	0.0776366569573214	0.100170190732878	0.0667457834505019	0.0666902669233622
0.0940855003556202	0.0432644785040189	0.059035534804869	0.130857210417214	0.0725379428159815	0.0609633515478029	0.063354950222584	0.0505460016477367	0.0679488508890186	0.0432683787333337	0.0495308994631361	0.0431952395201937	0.0299036641709426	0.0506328699761035	0.15597974045674	0.130882753650434	0.0474238998861383	0.0583778765816101	0.113865002404646	0.0787121230994172	0.106268191055563	0.104708472786076	0.0959773336123816	0.0692839442884807	0.0170850695096072	0.057221426181616	0.063603561099701	0.058225216982913	0.14008197926303	0.0503359487284634	0.0483371401053003	0.0789224879262054	0.0560855443577799	0.0641924441439457	0.109537090001772	0.0230849605484417	0.0862061302466617	0.0157346562469092	0.0570681538505671	0.0507644563336559	0.0832152087544158	0.0379818883916269	0.0800781058076276	0.0257119524201982	0.0850482019514604	0.0587571594018406	0.106617810829558	0.0854530786114626	0.0459567087385563	0.0769243701677173
0.0360240534480422	0.11955009809812	0.0189007508719725	0.040512061221519	0.0404316859517093	0.0347272489652794	0.0703253108394793	0.0770394396569841	0.0548881466040803	0.0258281242990079	0.0915616461712053	0.0563110045950603	0.0519865679573189	0.106861980117877	0.142662464092916	0.0779037871043693	0.0766993632408493	0.0480737161279477	0.126557837264865	0.0611739257970657	0.102276925560991	0.0997812558419396	0.0380573302677907	0.0920418495401114	0.015768141467681	0.0175412509589054	0.0267085199051169	0.149368908587844	0.0249332118754263	0.0708439901228608	0.0347822292503801	0.107427964656833	0.0417187705483371	0.0276687391743191	0.0801764755615137	0.0801842101302451	0.074676594468421	0.0949370070415099	0.0607948633006243	0.0628513242886011	0.0484956964617284	0.0802805331714856	0.0265513330356896	0.0420008492131385	0.081020578131268	0.0226169604153454	0.0338667899490356	0.0525508767611026	0.0217968735315985	0.0561877871025484
0.155423586809562	0.0711532170038151	0.208769823199906	0.0749532382575963	0.100977184359673	0.115613816952657	0.0743979241930344	0.106583391183101	0.0215059828712064	0.074829893586629	0.106683876354396	0.0318852683543561	0.0206260338344384	0.084353877386167	0.0759886138753935	0.0456375496972405	0.0756387263182783	0.0765823877043156	0.0815872951255157	0.0442668357562058	0.102615550250149	0.109089045154214	0.0903107392363439	0.164269841076273	0.0504920706313873	0.105764894349933	0.182041306894892	0.0903184471979507	0.0964518135401968	0.128087587087868	0.101935311822548	0.0168399112447936	0.106020543205945	0.116991075709477	0.147593497212434	0.0882432020551867	0.0661221664776299	0.0883386709044187	0.0963837524198565	0.0978600691790937	0.0823199722884331	0.0496241225933054	0.109155197661702	0.0844299336683223	0.0953947897620122	0.0878042938855777	0.0837268457395237	0.130659603250187	0.0617967969381237	0.0552372776544573
0.122327632987573	0.0426063056465988	0.0560072866341166	0.0309589311156329	0.127834424486247	0.180193006316876	0.0976212647000435	0.106568062797315	0.127200242324501	0.0371129341548657	0.0188276106746588	0.0489045970537484	0.128870082334019	0.0470309136412063	0.0457804811404478	0.0668925927693052	0.0561248881297736	0.0325868348416134	0.0647257610817389	0.0176082531457587	0.0572475354885588	0.103326074695043	0.0267952733400285	0.0120166859440831	0.137716131609663	0.0808393232129315	0.0595626186085199	0.0672606559473605	0.115320928020512	0.0755221226310947	0.113177367981445	0.0426624273353088	0.21307075499366	0.0447584821941272	0.0866619017866104	0.10367271458278	0.055394257774439	0.0377554058737526	0.0229186750432589	0.0703679148577908	0.131981321416311	0.0636535518771553	0.101864580598915	0.109107190482362	0.0906800512647655	0.109969238759868	0.0555371558175606	0.0663946201473651	0.105973330183795	0.0786220929358574
0.0921605190573513	0.142605986062401	0.0299396910209073	0.155588477379689	0.0672367052803393	0.164032104344341	0.120812506461111	0.0908323046727991	0.0598979180248571	0.0288396824885937	0.0719985756896378	0.174522063462399	0.0367815392964408	0.0840196985456393	0.0603130672939331	0.0729057234007879	0.0689562718424088	0.0228088664475199	0.0672107549707763	0.0919563979974531	0.0309603034011442	0.053312613631847	0.0766217251907923	0.0709396407119919	0.0263354311811146	0.0056901370070522	0.116791884417632	0.105198773355125	0.0131655074035147	0.133041348448239	0.0536172311227883	0.0360085808907613	0.0559935841506578	0.0250213018427839	0.015550922155988	0.0915164050358678	0.114042003463007	0.111476432707976	0.06104640267928	0.0341599962078818	0.0983247600879751	0.0906581741540831	0.0359835567490713	0.0483296960053051	0.0196196100582052	0.105280653993796	0.0837873168338025	0.0466331292336789	0.0259649158087023	0.109308392367766
0.16471130016167	0.131429353013593	0.0413340918310298	0.0264834343417707	0.0679243547025844	0.0588459578037311	0.0750098789484656	0.062831704773135	0.104194250332334	0.132183532276568	0.148468904991603	0.0507132688138883	0.121086330929546	0.00617293270080794	0.0484859191770397	0.0767109152413038	0.111790536496391	0.117747712663537	0.135313314506458	0.0469594930474137	0.0431523379436862	0.0747186861719784	0.020302535037145	0.0805200524251723	0.0547715562312356	0.138412037254259	0.0785580692899596	0.0898863361865512	0.132125432328187	0.0554050006042785	0.0718183734357163	0.0766043067824741	0.0228759719599103	0.143506521289386	0.113518175746598	0.102784688721624	0.0744148046593579	0.0756993941441416	0.0938958462661645	0.0393240146055677	0.0145119547856603	0.125167324024359	0.12989792139908	0.0133704442691853	0.163004995013293	0.0947484129187313	0.098482253951283	0.0871364246292318	0.166397226662605	0.0184742739522755
0.130650539893395	0.132314827017812	0.0936827902012328	0.0827504514474096	0.0455596553048034	0.0739208323342664	0.166704267044518	0.0997818908886703	0.118840177438038	0.0746551140080176	0.0897313986444127	0.0853394558459157	0.152504658837386	0.0616801778553216	0.118610559384757	0.0918676458637403	0.0618804564990054	0.0989792450741235	0.0566163948959778	0.165819993782421	0.105793960060129	0.0476618135106042	0.00859442903690245	0.0493095237790736	0.0877880758546131	0.124937521981799	0.055634722878696	0.0943377485973908	0.0799286387424495	0.0753317270421753	0.0441817958007644	0.0986020993733222	0.0467229132437886	0.0580358132821493	0.115144102892961	0.0604473014484658	0.0217101343140948	0.111701553107384	0.108136646456051	0.0316387537297588	0.0741415649454358	0.0339237467367772	0.0678825548783854	0.0665793712002667	0.0440220175866816	0.0346662555332098	0.102141462168761	0.122573830370025	0.0346470057659764	0.0578425244203846
0.0938912535010908	0.113951474453436	0.0722183404567185	0.129098659551629	0.0449910061956887	0.13286176634752	0.102024817433117	0.054332896765618	0.112532267647029	0.0936054298763106	0.132957047437405	0.0958139089076925	0.234047746107114	0.137775022692628	0.08445091936229	0.115540075030286	0.131789483941711	0.107836379618903	0.149086934355692	0.139372381757156	0.136631895769124	0.110590340783582	0.0803836885460191	0.161580045300259	0.0859425535755437	0.0667769306056463	0.116449306641263	0.0666272448093196	0.152456915563343	0.168110084919973	0.147665464410928	0.142780358138827	0.136718330538877	0.0736324254433702	0.166582751879382	0.122704383260051	0.176989695828006	0.116627139532602	0.110943314507556	0.126242137822876	0.0908057980968892	0.136900349274045	0.172838515340681	0.0642707989166285	0.12247211876467	0.0917894707182692	0.0712325882974375	0.144770595933328	0.123719736989718	0.122847860434684
0.0502800633650528	0.022711630169157	0.0368788487231936	0.057672871201011	0.0728148949640457	0.00503137474719127	0.0754391283208442	0.117296264316659	0.114358123431311	0.122871491503123	0.0697428495586243	0.158225113748779	0.0546181513179502	0.0527270430730968	0.0895819703113953	0.029227639325859	0.0580625881808493	0.0553826160198171	0.059285554672829	0.079631208454054	0.126076703192862	0.0556495581718831	0.057301463930829	0.12536298393545	0.0851853896475505	0.101786935699335	0.12255296463653	0.06236303199151	0.0432514828648822	0.0261707704312922	0.0581876427872517	0.102568326986898	0.0518335896807254	0.13116289958798	0.0684773860348751	0.0294615843578125	0.0341672551626232	0.113689779507425	0.0821816561275739	0.134288226916729	0.0694191976448389	0.0249941269544127	0.17266273636316	0.0196039347482316	0.0782208805742591	0.048152144346141	0.021235851848977	0.0617489294844413	0.0264074057267351	0.0404308408837177
0.0650390814934467	0.106592375813986	0.091352043104143	0.0901344014523068	0.0658678308808822	0.133430202954814	0.0743616588420841	0.0188599900810283	0.11436596073954	0.0192686022724475	0.0908437582822425	0.0189943615825499	0.153403295496221	0.118638930585472	0.0702708399582942	0.110258500949475	0.145268115496634	0.0655387627993083	0.104079177243906	0.0939796084991297	0.126751285317755	0.0293784400438434	0.0785879032354535	0.0421318433495355	0.0985722653773063	0.0573036785392648	0.0483154065865051	0.0145284717897847	0.0613750906073441	0.0265418485344955	0.0739985540781744	0.0575339356113329	0.0863173992306609	0.0134918186681572	0.0392402364565139	0.0711449087351189	0.00989012484168244	0.0705953005167058	0.043768345396943	0.069663508370057	0.0679235030458898	0.0790437289708051	0.125719841929896	0.0954535755420833	0.0307745220062701	0.0525720701158127	0.0778354379600969	0.117853551816517	0.12473869569489	0.0504693330531056
0.153827676766252	0.0629882716384725	0.0687848378217678	0.088374795775721	0.0879012359519393	0.156436879629185	0.194916767430917	0.0630091111633651	0.0248317357190947	0.11223728426421	0.0500905415493712	0.111643938981281	0.147323676991421	0.116681450801507	0.124791602290005	0.0864098024014637	0.0249933494088012	0.0422612244073844	0.125556724145722	0.0697601979823753	0.145558366588017	0.0563165264440146	0.0830399459078948	0.096978585159913	0.145521106630952	0.0727120111856281	0.0132352088216123	0.0804523923186181	0.0838592870705875	0.108849418027554	0.130982418755735	0.102471931132885	0.119389082690363	0.09839731576981	0.117817250213046	0.0486733510993613	0.156433269050265	0.142058616780739	0.0700384896860933	0.0794590895916484	0.034526270161308	0.0939353836615346	0.0541913067157787	0.060119962862185	0.185665832568138	0.0784372012699076	0.125981258855727	0.0933795063734447	0.0893295160930865	0.110959165653744
0.128010025240191	0.010740605473195	0.158362793179085	0.0225366496804882	0.0551264389052859	0.0960319445097276	0.0383016127951501	0.0963222244125473	0.12416228686884	0.0443921689290397	0.185800585700395	0.0208099096020261	0.186366739290891	0.076811482638338	0.0752346506515615	0.0674559016820219	0.049404303363377	0.0415959156209946	0.013245788206458	0.0628038830953262	0.0958465913721724	0.0790437856637604	0.0459663617003761	0.126453720278195	0.128551278797317	0.0989846250215744	0.131237121340923	0.125992426742453	0.104801256622549	0.111291902926905	0.0690849700484063	0.0637693790478353	0.0298176862737621	0.0731863239954911	0.189847621172082	0.0912102180841012	0.0597629166835129	0.150935884725816	0.0224993458399883	0.0589664798866653	0.0308850911009159	0.0648057745987694	0.0672073088436459	0.187861394368993	0.0710430680323316	0.0492140799476187	0.0688256325175454	0.0953746318664607	0.0381562493806559	0.0471217339052724
0.15319539657311	0.0977391709603156	0.179995404029603	0.0376732436836824	0.0789888051400197	0.0532715717157407	0.156568240428232	0.118187101189443	0.187643170992727	0.0875461102196882	0.0996189763720758	0.0586649095155128	0.132469097536649	0.101236324111428	0.0849664025839208	0.109432927753071	0.105128208266452	0.084453693418963	0.0277516206578607	0.193315274282841	0.099190860250018	0.0446848003386577	0.0925484391334079	0.132877626999184	0.173770595945556	0.145184655990088	0.173520753324149	0.017424858552695	0.170469049390129	0.149603142123187	0.12537040809861	0.0387835516382628	0.0916080785712401	0.0844343892730261	0.138139192626133	0.112708624440049	0.101192292574832	0.0362012022861531	0.0126112829053986	0.0873276502093976	0.151433270691201	0.133237028947797	0.0523738676368941	0.0786353293716724	0.129167677305673	0.169117501299234	0.0764009785968459	0.0322998033694402	0.0940105954199472	0.0810882517468483
0.0742418576198629	0.0474478924533872	0.0157917334107501	0.0913887308865267	0.0580269993033225	0.0949453781579667	0.0928807893610665	0.0885568107134155	0.0421672489956893	0.0733007010658766	0.044977139745912	0.0258168733064498	0.105288238134687	0.0607459307693824	0.0374983532286753	0.0169553788706582	0.0489695703945869	0.0950864839141847	0.00280013094790098	0.0941232849134395	0.0319799766005336	0.0990394361058361	0.0554223945597996	0.0352339914948772	0.0590574869469951	0.0739217200032392	0.078515276441732	0.0589287608019773	0.0242575795002923	0.035635846581171	0.12568533036493	0.0184127084538162	0.114855627975063	0.0998275025865167	0.08281649642716	0.0565602370207993	0.064810904982576	0.0518585940376646	0.0102878621802793	0.0208789926656748	0.0545728252099605	0.0981561589745361	0.0600620801419864	0.0424055603181965	0.0576235643906492	0.0680610023558895	0.114449297490681	0.0570330341118557	0.0239201003284063	0.0893444783860782
0.0488357214344787	0.0618685908621205	0.0486431573827473	0.0503392235298559	0.081419988688467	0.0288180269648913	0.0297502949508395	0.0909314924411581	0.0323010990951361	0.0273650667086146	0.0541751787402183	0.0156257559667937	0.0447310751876064	0.117797939797742	0.083431900626469	0.018616959112055	0.0581443657915933	0.0308712207292094	0.0429990684653912	0.0705220733505284	0.0234796735428689	0.0705701436343572	0.0605066898854077	0.0524948339594212	0.0903871826264305	0.0217916815207603	0.073282848076816	0.0444399829636556	0.00795623338265922	0.0578037477510884	0.0325451568044633	0.0155681874985151	0.11596939092572	0.0221687112076534	0.0682554011038958	0.0689736074835183	0.0530001430485098	0.0499103919879618	0.048517703919927	0.0319044584623733	0.0515891307039429	0.0886801494106753	0.0498772471117733	0.0190489487861168	0.058672889544719	0.0249244481423682	0.0332642859525411	0.0326189616290836	0.0516831555513486	0.0120134478401342
0.0170322728713757	0.0204175332173331	0.160981838486613	0.0561976975977664	0.0496278548920029	0.0689233994092986	0.142050053226116	0.0804280128448695	0.0282321281088196	0.0774149660157595	0.137015661159447	0.0633651444489863	0.126629919779883	0.124400795549773	0.0967038432257105	0.0537257593640848	0.112089729061028	0.0677167860252811	0.112292392955937	0.111688152201161	0.0600768480005276	0.0677292964790112	0.158701352945394	0.109176979697884	0.167735598312541	0.105035081958266	0.0986486301882444	0.040182374527024	0.0943372457158349	0.109743001233866	0.0783983947418721	0.0659531528189131	0.0821846220616116	0.0369435107608062	0.11048207916085	0.0898979204317186	0.123306961128595	0.0453186222583575	0.0878143412150709	0.0921590270377829	0.0586742919812979	0.0398441276405357	0.118621274928657	0.109351265869848	0.116756301767794	0.104995085577002	0.0805863048161094	0.069887098324816	0.0747928898785358	0.0935737066573608
0.132221056919474	0.128741115241022	0.10879968677048	0.0558199064026961	0.0410338236973463	0.0406975400676073	0.0876756516297605	0.0440954880514832	0.115357831655323	0.0458727073646934	0.07730091524931	0.0526072758774544	0.0826069912024025	0.0115823132609354	0.0881710182721358	0.043940377243425	0.0403840970544817	0.0143117604792305	0.0863333197791733	0.0344990809822015	0.00993284991407365	0.121783943468981	0.101755062012121	0.021179424218065	0.0601032848764758	0.0449782495203026	0.0799993880686753	0.020130729650805	0.0309106216866252	0.0295433358343113	0.0206999723274623	0.042574532968055	0.0920301133880308	0.0579528960140949	0.00777169664628619	0.0136622221586891	0.0535418602125561	0.0735444468469361	0.0688693822118255	0.0427868689491063	0.0521130619562447	0.0314433645445792	0.105757258850279	0.0755092992686609	0.0638815873825095	0.0600735835059779	0.0513559703256175	0.0392267297187104	0.0777323912747845	0.0246817993644811
0.0650632709176724	0.0576468191298193	0.0796793017289945	0.0680687624515108	0.0635495395803384	0.0587410657097486	0.0463009609142974	0.103995993864389	0.0175777986048941	0.0743563315047885	0.150717325995072	0.0347116753933154	0.0238597602947934	0.0350999888809612	0.0599950618763328	0.0617152102787976	0.00220605796054614	0.0692209805146223	0.0428658347046188	0.0972469257541754	0.0392795456382168	0.0856844793408561	0.0260959971315316	0.0239926132245494	0.0211540641339507	0.0360081521082282	0.0783229699235882	0.0904360187518806	0.0771934147482452	0.100294602359936	0.0457508790009941	0.0295325685308896	0.028987778819594	0.0246808477570925	0.0369295378528205	0.0107697095560722	0.0385000997737123	0.0544785604088581	0.0244370469378869	0.0751856079448028	0.0739089992270826	0.0414818862972563	0.0557449710510859	0.0986434765162269	0.0714412898064733	0.0566720225287946	0.0658838824980503	0.0696591257026134	0.0691308607745817	0.0976047255368304
0.151565037188034	0.114389255464087	0.0512528878748037	0.0656447124792675	0.0637285404785721	0.0923533387989979	0.104692107582097	0.0772636451119115	0.0549215126580195	0.104975005730079	0.0486283237451837	0.0471812999494938	0.0721556418894108	0.0572753250012641	0.0621068877532219	0.0308860929776267	0.0561698306566443	0.105149876846676	0.131526911593566	0.114744388288117	0.0381954200592116	0.102843433769638	0.10683617478841	0.0689646875762372	0.0737239641070182	0.040846964398365	0.0894441750093409	0.0727257786710249	0.130362293077049	0.100960733305596	0.0288048576490147	0.0673476028076694	0.0688241494082593	0.0441000817220615	0.0862085120619031	0.118292955779976	0.0881558498959031	0.0802380729883021	0.0262585282513472	0.121635400955612	0.10442495974717	0.0409098099999352	0.0520505720694259	0.153973872938626	0.111024274316398	0.158672737377353	0.105242624989964	0.0362231663211542	0.126843321440597	0.0996687116510543
0.0330779259814654	0.0828335303596925	0.0510616013296185	0.0590153993978394	0.0236856438597983	0.0574752008040728	0.140343792762274	0.0925460262586277	0.103350972663443	0.0591985004496744	0.0768855095762121	0.0885466431935762	0.139741467144039	0.0216265137953069	0.0727427728837786	0.029169054328754	0.0232651237493729	0.067084086325853	0.13524868181042	0.102493974538916	0.102859915815264	0.0855722552431499	0.0533123975490748	0.140832755316551	0.0698053248789496	0.0888225989918585	0.0705413332215214	0.0554278890966993	0.180642896658902	0.148717822481611	0.114740109794246	0.0630279508321507	0.0665386651743195	0.0932974984913283	0.10945368007236	0.0858722813740732	0.0310581662266802	0.146217747107097	0.0318847824446867	0.129958097796953	0.0773963209807837	0.144576218526978	0.123557926615676	0.0413840112746167	0.119915470861493	0.0502751987326811	0.0922653769377013	0.102757999852641	0.166467966222863	0.0714586479067894
0.106543873058832	0.0681208985641587	0.0419114089670724	0.0242933494759574	0.0558924723806364	0.0853051833273383	0.0326084547326441	0.0577817787147644	0.059301476889602	0.058719387427188	0.0128065611015162	0.0357490980521187	0.0482323340949913	0.0640668672149443	0.0720729989733647	0.0326915245530657	0.039336520727374	0.123073473388263	0.0309816382041707	0.0761897849118634	0.0549633721220896	0.0279388719619604	0.0267244716015659	0.0614582644704547	0.0586074273791983	0.0474760877683334	0.102620187017024	0.0803114638497034	0.0651774042884004	0.0821895662822752	0.0802981809729922	0.0308251330816966	0.0561149116917509	0.0090401391236096	0.0201710602538637	0.0402921231049941	0.046047231072703	0.0414333358155933	0.0863974036116393	0.0437449215265818	0.0537429498872022	0.0350206228900073	0.00915879818386501	0.0203735511511663	0.0410931711847528	0.0380810894193956	0.0302659869958389	0.0883262612485954	0.0651576107221198	0.0750577214300048
0.0493898853157446	0.0686842906556521	0.118405610599662	0.141808569364515	0.14160538438354	0.11287903478608	0.0891090404205236	0.119970855986027	0.124619648368941	0.102097564206508	0.108483968142558	0.188203711276585	0.156034977622647	0.0997369116111954	0.0952144485715232	0.136489256756217	0.112913496880403	0.145790131024466	0.0390194694508293	0.0414976056222199	0.156866545779943	0.133872750169347	0.182133708197165	0.108671437706947	0.079231695855263	0.177174748245285	0.0814496802347419	0.203483868691968	0.0581272690142398	0.0857629703428473	0.166019400461181	0.121042467422244	0.156139843145536	0.158594693094386	0.167340146307364	0.0921787693770366	0.132409309947192	0.0944956022014808	0.0623625209494621	0.145038666272529	0.0742446579824434	0.158236934827857	0.076102841271285	0.124891484590824	0.160363141467669	0.0998965341990006	0.152586936162168	0.203753607473267	0.127944758712543	0.135304906121639
0.149862331392015	0.16992934208435	0.0681056559779715	0.0984891853729413	0.0521618833198352	0.136760687368639	0.0975034177252316	0.113278180519649	0.103725352713497	0.118209170638248	0.0252712346810855	0.177560016849419	0.148589341350438	0.120289284889802	0.0771251155148625	0.155936344140829	0.0816131646805342	0.145199090681781	0.0678025384754024	0.0831144739360991	0.0925834177468174	0.086805654463919	0.0635715680848797	0.0625585122716341	0.0671966192160298	0.0823654712210238	0.085950743730624	0.14334999815034	0.0435647855824007	0.0979505988684873	0.0842118006501524	0.0575418956541197	0.136497967651061	0.11789240970637	0.0915425700491575	0.0376308836835876	0.067476196374838	0.08360099632924	0.0446516093194246	0.0896604511976122	0.0823185188738245	0.0722728028681447	0.0413946054469722	0.0763299914704731	0.0724386082783843	0.020115059735882	0.00625301256023141	0.0816658027601676	0.063899657293286	0.0800815136400537
0.0452929580939079	0.145191040605878	0.0168113213238817	0.0285067796089262	0.126343929113046	0.0186957252888875	0.169566621098785	0.0899467331084287	0.0707824472621073	0.0950710396253186	0.068735944611839	0.0859117257899245	0.152669441509218	0.101353917444695	0.0833051850847431	0.0345434539014514	0.0429758959880167	0.0752325605319452	0.0860210388386934	0.0599032771562644	0.108136389293612	0.0678688970579617	0.0526898218480192	0.176395884179519	0.058843002668393	0.0643694045030129	0.105306282101252	0.107059800064103	0.0461065075162986	0.0489804518591907	0.0705118471970082	0.114902119888794	0.0671688043235682	0.0256392671415156	0.106848631923762	0.0947842888581826	0.123587383961871	0.0353163756412453	0.0914007955290461	0.0460672820971859	0.111794874498841	0.134943825912136	0.0982581508479292	0.0311677658279993	0.0556239959434222	0.0598288774464506	0.0369488994302624	0.0692577654927633	0.0598219640020561	0.0786404001306866
0.108113490823401	0.0554122395558184	0.110668299298726	0.107417494896223	0.139810176404215	0.0168035317834555	0.0486589218640138	0.134489956039759	0.0687301138200054	0.0912115110236641	0.093760149033069	0.104543664602731	0.100912203430984	0.0409999742835285	0.0885492988068365	0.14598626246363	0.0560447393548494	0.178129786690267	0.0700205411575753	0.0693749281688551	0.106418101487642	0.11440169655549	0.0345101880705756	0.0688284322656575	0.0392229042835178	0.0690996131782522	0.0789432137092461	0.130205413337537	0.0349876794861877	0.0363093814744137	0.0539739782548865	0.107272557208263	0.127214496269242	0.111816690825397	0.0863050557609327	0.092232821027902	0.11310207945078	0.108856822397961	0.103335413512322	0.0806865901466855	0.11240312695257	0.0455689749316188	0.0867886810554839	0.0739794084323881	0.0899587034252856	0.0457409758189172	0.0897790073651436	0.147033508880706	0.0768292046171226	0.0851809235211834
0.0381963933547107	0.0233171746740916	0.084149781291843	0.0278674979536592	0.0653099666551102	0.0719248442949562	0.0653943689993993	0.0138726573252254	0.0354100816456006	0.065381847469163	0.0492374827151634	0.0410080958248259	0.0359978966559687	0.0744843911419419	0.0344959500337721	0.0837061475137878	0.0627202665426296	0.0592438376007919	0.0808335882225996	0.0415944370757016	0.0627773968204425	0.0474361597669889	0.0482362166262457	0.032057038498876	0.0425742573795692	0.0479630159100472	0.0543366750580021	0.0628662724783305	0.0349975728545313	0.0552154030122655	0.0257459807193584	0.0233849724019936	0.0387373821662589	0.083931256586105	0.0526005536477707	0.0779063525833651	0.0460442592345517	0.0903580771739915	0.0941095970641093	0.0765091640645197	0.0491606813068218	0.0249205630016781	0.0350924708560882	0.0247292424967386	0.0417046822644568	0.0381793668234181	0.0437060919459542	0.0132666428287687	0.114070733708579	0.0157942039214137
0.07739927809451	0.0610150988269469	0.0924672408505466	0.0689652963448211	0.0946739084775494	0.0291809397127406	0.070816265565437	0.128322074079161	0.00460674479410801	0.0453520927029316	0.0465782515697756	0.0678369088148052	0.0772642876379359	0.0702925047488557	0.0248720715829138	0.0620143243552109	0.0671051961237049	0.0984293173403636	0.0207289830186225	0.0190307280784283	0.0711341040995787	0.0141053098878104	0.0712147476365851	0.104885624093378	0.0750986555564592	0.0469663494147297	0.028441393348595	0.0593549682655079	0.0546212132942042	0.019506145053244	0.108059590416107	0.0577878167386319	0.0587182280983836	0.0514309525591175	0.0723196929850985	0.0146150312966685	0.0462571181462961	0.0947953981091319	0.0449998261619862	0.109550875782472	0.0338185506779744	0.101837066285883	0.0743991755140004	0.0470683598879173	0.0586049852730713	0.11229907277385	0.0486377120957236	0.0623723176993905	0.0293320372161175	0.0591148900458083
0.0942687613600736	0.0988366680531235	0.0201345919362996	0.0403768431205638	0.0514206193199625	0.0264504518316511	0.0243719039974886	0.0238564893650012	0.0545829206274978	0.0217298909874998	0.0672139605105145	0.0659819858536427	0.00348607819256753	0.0103374320133063	0.0258043189932279	0.0632703550509984	0.101760692883357	0.0483725589060099	0.124989110919017	0.0488062095919499	0.0808647118621292	0.0333499348845017	0.0118564676781489	0.115683512774226	0.0378685736245002	0.0251451117640726	0.0523931018190525	0.0704130346729872	0.0299996458096119	0.147562829811305	0.0295597235863937	0.0442470049679411	0.0723309425248282	0.0477587680178508	0.0112179128823312	0.0186599229949061	0.0606488357418244	0.0805510935353605	0.0774755338236614	0.0196606745717053	0.0640551406256219	0.144256472415965	0.0582492355712528	0.0450527997082468	0.0562599536497392	0.0487016000867425	0.0594429911067533	0.0692552917777075	0.0593570318475663	0.0642512009384572
0.141737862908729	0.0391300184576547	0.0420752648072439	0.0303590732814162	0.104105865660934	0.0582024834109523	0.0926532405832036	0.0338588990528192	0.151302567517739	0.0748363262312121	0.0707885671409199	0.0209275330925578	0.0844758554787935	0.0743324809533486	0.0721172986565637	0.0666112202293675	0.00801608656481228	0.0533940882791532	0.0380813031018898	0.0528438422043297	0.0856314246945507	0.0829562430255547	0.0608515651099929	0.109995807231944	0.0584900819379705	0.122089312035287	0.0700981664324945	0.0248183095669736	0.109965081368937	0.0829513488393655	0.127636378308838	0.0279880117257269	0.0762776295038624	0.0755343130167509	0.0900809422440682	0.00708552787561308	0.0626875664683428	0.067848324440944	0.0999864789061747	0.0722526597510763	0.0965147281495985	0.0434755342973735	0.152732991738702	0.0675580099267208	0.144607280001959	0.0588711496196567	0.090614266520862	0.0992965037152064	0.0771519042852638	0.0630679226711813
0.0723420034672174	0.0512704412903283	0.0705676263255702	0.0703277876068208	0.0769353948418184	0.0990400052022424	0.0568803693499831	0.0755376816657885	0.0695579879570025	0.0640747796978952	0.0510615401349871	0.0623551978679597	0.0597359344391573	0.0747138083072333	0.0595996741113322	0.0267925935160302	0.069199137353303	0.0882738333459242	0.0682455633552614	0.0114933578608266	0.0546534336888141	0.0640461513446124	0.0252235221277857	0.0637775051333533	0.0774938290058976	0.0402192246729027	0.0696205211822204	0.0224585258166982	0.0859777769670169	0.0718836144137762	0.0274127294161708	0.0707454363867181	0.0768354350748057	0.0615443858277063	0.0360742573094832	0.0502678737012269	0.0286958838848692	0.0271225596936167	0.0995169077312041	0.0387768978756489	0.124333071854595	0.0505201581558424	0.0904561120964222	0.0406548760414308	0.0598385491392338	0.0193114291233171	0.0666789380583922	0.0754260536921533	0.0584340473698768	0.0427958444335171
0.0397483405342978	0.0575212605336583	0.0518721737743253	0.0171521240564231	0.0788069303312298	0.0616378443128124	0.0285233129697797	0.0303316953255807	0.136160817982621	0.0393450538099263	0.0889503584867943	0.0565405534908927	0.0568660034836281	0.0568083598523853	0.0418974153381292	0.10043715093425	0.0441319103963391	5.89390874933265E-4	0.0472355858210248	0.0467292330264763	0.105106949216838	0.0457668458029664	0.0324985768223098	0.051403723128149	0.0897892271966036	0.0169631753550957	0.0459838456815543	0.0621460942008434	0.0889439040227699	0.085932868667283	0.0820535807557019	0.0526906595782867	0.0490658821201454	0.0269186506210545	0.0999315695854887	0.00653077482019676	0.0247851319341132	0.0971889844050883	0.023573494712978	0.0711200669500501	0.022251451952403	0.0422484606495065	0.0843974937875492	0.0832992028015875	0.0924151289020333	0.0332124580660481	0.0251641164912561	0.0508010458050708	0.0952444117775537	0.0646465504540474
0.12422453163322	0.0933846721809554	0.137283478716277	0.0542230686931328	0.0827121548768505	0.116024291844667	0.0749965374730231	0.0426829877612908	0.148657999729519	0.111716683720427	0.0893536518488202	0.155472368584915	0.112381222510164	0.105282174727393	0.0080360875960112	0.131752605612536	0.0823362917322034	0.0435751957159965	0.0520298465024912	0.0466459272729839	0.0500691739534316	0.095460349135463	0.0669037934622186	0.111287325686452	0.087232757780609	0.0822523797050961	0.0995117967795161	0.091199457968716	0.0974801117034347	0.207879670747887	0.0439937283982729	0.0407491692066329	0.107589194117153	0.0255859929830308	0.0627519678586895	0.0067640693234432	0.0812532347974024	0.0820043235463021	0.0988042367511687	0.0660738637190327	0.0741519476934038	0.162973106293716	0.0234942909566542	0.0621853328462946	0.0814689611630761	0.0619370967648072	0.0205653021698807	0.0456137573340434	0.0758180877895572	0.0691158410342014
0.0578515240501095	0.0605472488219184	0.0288661181853714	0.050203376338099	0.0776674491335624	0.179519939030315	0.0494083280641736	0.0704790510040084	0.117088017788638	0.0559730769134233	0.0729710661167082	0.124158107767848	0.0963431024735331	0.0198677729708516	0.0573322184651946	0.171615393200173	0.0760410474635042	0.0926170359955457	0.0702659788657655	0.0159385417548187	0.102726292847959	0.0415698142601395	0.0484255213884119	0.0433833318481615	0.102046087887125	0.122433435427664	0.0598583626241981	0.121606720660767	0.0276665387185132	0.117310561070932	0.0753937795704984	0.0648864660304402	0.0307992942351746	0.125036452739711	0.115020130610345	0.0703266031507885	0.0651757306002879	0.0616203680384376	0.102246849524147	0.0692382015860933	0.0531110056270045	0.0597490864938812	0.0552618482621573	0.0240397813119171	0.0813808760963657	0.0835120110389302	0.043954080272567	0.0208878730260144	0.0982317216551502	0.0356666503763578
0.0874548215965295	0.12855638130336	0.0962108690890421	0.160682704045539	0.060312480226765	0.0532790386059706	0.165032636563886	0.100570544840577	0.0951746341906582	0.05936349113351	0.139767704987739	0.100410365415601	0.15273811690135	0.154446470593733	0.116252001206187	0.116244837322178	0.0922632388125655	0.0893587962784276	0.11849638406445	0.149820193544637	0.0845547472513247	0.112810652997811	0.103358955936322	0.0806835364586717	0.0666221394675884	0.114367052897863	0.0942915590559293	0.111643825668013	0.159951784289729	0.103254473138719	0.0975932401058685	0.0766718045285306	0.122776258294842	0.0710430101367144	0.031025948917758	0.0379338181092041	0.132215724213313	0.0563931895287541	0.147301361876514	0.0909825540768608	0.157197891780081	0.0573422835965794	0.0735299581356395	0.155061071448702	0.119286081976737	0.0608150382236516	0.112697365406051	0.0964849097277134	0.0907139931426023	0.142845454311966
0.102818915779804	0.106193943763328	0.0811066074935082	0.0752098407855594	0.0629856816306341	0.0912050237725719	0.0332622517680475	0.051442255575319	0.0724587020644118	0.0370398761266301	0.0837455467998418	0.0945580023599022	0.13357860317954	0.177363829568095	0.0133878049225054	0.0875503141729766	0.0435323909043381	0.0868045435826288	0.0701294588862626	0.0583429370458096	0.0199736748805547	0.0361686815681656	0.0792496741996395	0.145950853005964	0.0673627116305097	0.0714723894162109	0.129582203305807	0.0940533709027959	0.103300110005665	0.161535163645969	0.132313086625497	0.0998080275338918	0.0898846870967937	0.127936856478416	0.101539213718778	0.117245302016968	0.0651762495771312	0.078561006365195	0.0733530532990577	0.150364175033131	0.0759471559001659	0.101724973352536	0.151135980840329	0.0369739135245378	0.0781430053075616	0.123994557672464	0.0809594194407624	0.183849309263136	0.0976542152473266	0.037188850775395
0.0601547793233854	0.184105210150378	0.084422798457107	0.091358059505991	0.0788662923373509	0.0729851927034217	0.158325545470325	0.108220889323621	0.0694923693810493	0.109692784671053	0.136263993901993	0.0352617997909948	0.0942032624920225	0.13063365377783	0.0441928931253624	0.192551019242304	0.0832545374938868	0.162032520447809	0.0584140294812981	0.0758181800815431	0.110521659200649	0.0647935215727136	0.0993459778564789	0.0729421352253997	0.0495810294156707	0.0713529621439229	0.096001017635496	0.0879630554815856	0.0662439074731564	0.0668288823211582	0.0929354899263834	0.160417034859425	0.0783190635261327	0.110828576447407	0.0723678776601456	0.0705077247026487	0.107369677662897	0.0604340337771772	0.148625430158632	0.0858861283293932	0.0993871408761975	0.0831496690255157	0.0851743791612977	0.12744325403698	0.116476529614664	0.0866505655958096	0.109821945938194	0.111759671177682	0.161856575059381	0.0457999665344299
0.194338525053125	0.129003611342202	0.0175569876399434	0.100963710989306	0.102571890312752	0.152670535692058	0.083509417468916	0.0794972996980401	0.152048203901764	0.115639395073889	0.131844281120959	0.137225155015953	0.112781118240103	0.219782308116009	0.140240405323546	0.138531861989309	0.11051241694805	0.10240347138691	0.131847452002796	0.0607226648854474	0.184634058825984	0.201737211262424	0.154759485004695	0.138795406801558	0.114893271277809	0.175901852825517	0.0951229631755156	0.137948441537492	0.0852413224477923	0.167549847637687	0.155756570633802	0.0874188307557937	0.0723291068564586	0.116399961483714	0.134049982072434	0.0980998853546349	0.174571233811194	0.121255956864357	0.182596881610203	0.0877002320437364	0.106440342258426	0.160988768581555	0.0962114363996926	0.216346399607389	0.181643339447528	0.199538818127927	0.123471840528399	0.192222141835421	0.135499131558435	0.188039486278521
0.0860232785737727	0.0875560104046499	0.0678046168368917	0.073428026119095	0.070677657017264	0.0626987660579173	0.0529998776067142	0.041927786438882	0.0918996507397526	0.123608709193544	0.118539383804499	0.0389366888720472	0.0661561379508999	0.0868204595192861	0.0783737633711442	0.0872073872322689	0.0819069816518043	0.0970652668922767	0.0542984262368008	0.125407207027202	0.0446202486032575	0.124720313325802	0.0836001389783174	0.0574133503063425	0.121558787847759	0.0360651537996457	0.113323480687365	0.0270549976403788	0.0925698775272524	0.0430576246460264	0.0818504414055925	0.116367866324793	0.0381868425402062	0.0260148786540617	0.0417718592846907	0.0911137390507848	0.0396269129279597	0.0783729520009066	0.122035484821589	0.110357715700974	0.117337545559094	0.114249041545438	0.0343806819500675	0.0164280816137399	0.066787843824077	0.0733979937715446	0.111272567401404	0.0753207999533725	0.0995952917262357	0.0612188011846312
0.0594223239630089	0.0323443884633676	0.0501887150531178	0.0231367529403801	0.0574553952797481	0.0137455124749869	0.0143425130349606	0.113739153299569	0.0320583860699506	0.0314378332691377	0.0403769657829473	0.0877595903373307	0.0919961659378477	0.0693774431202102	0.111825588150698	0.0855216549938891	0.0216780683396847	0.118473771517902	0.0788891603633256	0.0525194173851396	0.0399320975472276	0.0418217406503041	0.0242140993600551	0.0973556580502162	0.0610743306045101	0.066390702094041	0.0938098343038815	0.0335336496692491	0.0489867866284818	0.0199131038032548	0.11231697365876	0.038773499569474	0.0574877995771016	0.0942489479031453	0.0389048195709542	0.0183310006976217	0.0482140880739696	0.0637480821762388	0.0505048134309951	0.0205820931225184	0.11248032100112	0.0425295544915509	0.021028141024319	0.0265205006125097	0.091265415862315	0.0546817821963735	0.107134933960683	0.0712594161850271	0.0319812141483181	0.00884285283259475
0.0494069604458977	0.0432973653896401	0.0449170568534104	0.0319488767404959	0.0692538329204211	0.0636080578095087	0.0518798477319373	0.0456492609020836	0.0521922589385399	0.0936328136963885	0.0587046797325264	0.0600040522150063	0.036950289597677	0.0343012516716676	0.0661078057427252	0.0789705238557305	0.0177241265768499	0.0863208208796985	0.119939597855919	0.0405532631719779	0.0804977138287169	0.0745956265334819	0.0296835186378263	0.0394051070351979	0.0494314486671239	0.0427053478582367	0.0340782480572725	0.021746121099284	0.0418056688183853	0.0760008797932298	0.0516830163992759	0.0967142411835325	0.0186774309663856	0.0344463855173108	0.0560291547731723	0.0193298753772724	0.0288322185225782	0.0939187060559812	0.0614810038467639	0.038111594105554	0.0161971375614031	0.0386144897935995	0.0938108981026091	0.0576118958012822	0.0565619688919834	0.0428579059423918	0.0837062132470016	0.0556534302253365	0.0359250609795502	0.03343653852402
0.0174568177673627	0.0667898092234055	0.00521408600525001	0.0709206237186118	0.0428060443990886	0.0765257393747783	0.0391759572127459	0.0488518853957546	0.0439043048121057	0.0424718989150203	0.0182913784429908	0.0516037751204086	0.0529106151123761	0.0409415309541949	0.07929767721032	0.041758395171409	0.103237861104537	0.0804152022835111	0.114143360580972	0.0736466256787804	0.066739362241089	0.0460015182500415	0.0679190212755537	0.084403265871401	0.0491009249201703	0.0537485455523753	0.0693008217895005	0.0285728514792101	0.0309666664454862	0.0389418715588173	0.0504130252075562	0.0943405801364927	0.0412028928746559	0.0570019776389065	0.0910097984848148	0.0711465749626987	0.143802028602069	0.0842076236631726	0.0872661585566421	0.08189259268098	0.0461742813352303	0.0834908854591811	0.0620405921368655	0.0369237831803094	0.0784465238361512	0.0623436531323245	0.0739713469683397	0.0895564950683182	0.0310169829630801	0.0941518784251408
0.0332554404931107	0.0812290594088472	0.0620079944005448	0.145743864187131	0.129363974026784	0.0955531996926702	0.0500137111565099	0.0734083318553201	0.109078083471269	0.108942366235223	0.0274225854020781	0.0649385591494067	0.155264690132374	0.0737280904848579	0.0798630413965834	0.0101146646746793	0.0812370609512986	0.112079225759644	0.087561717082173	0.151457712034252	0.091369251174492	0.0677049694878603	0.104231261273605	0.0870649072650728	0.113627366078721	0.10955475410765	0.0383930947829925	0.0279653871752082	0.0821101521514605	0.100599342231731	0.0930829513451437	0.0213837604067877	0.0664436106207309	0.0445444358199944	0.0921001184202778	0.122052208121512	0.12570546257875	0.0797411366855272	0.0932541250712964	0.0950764632199311	0.104620798973514	0.102237462614752	0.0825912209425978	0.0952489440093327	0.0554339592159626	0.0719148460299881	0.081732229811925	0.0787426790425066	0.00595503920456043	0.112264779183744
0.0260768224674343	0.071167470354114	0.0890985732125904	0.107701140910447	0.0759917208294904	0.0918898536592463	0.194929785406605	0.0227484687201604	0.114149681452362	0.0258614587041103	0.123020980604268	0.0454556953186078	0.0558541071666265	0.142436310391171	0.0669532374178135	0.0900399616227289	0.0566298138601356	0.131734100822944	0.10874843396923	0.0411620619988321	0.013646597376558	0.118190578922952	0.0604089806935739	0.175164250447756	0.0819658454451322	0.0588972880607087	0.0812245067673245	0.108029926962164	0.1093775460731	0.0553722282874705	0.0751156726076742	0.0630023589508393	0.0183725914434961	0.0565933439364957	0.104987334042346	0.0940864235509598	0.1374373095199	0.0579822828206973	0.0480193899557804	0.0693704123101348	0.0819230501816632	0.0866824496524977	0.0490125247053955	0.0188921148247062	0.0256394718144973	0.123191908047575	0.0800554482783933	0.115478705002264	0.0682321050860035	0.062450631209224
0.0569252680951298	0.0887488152276102	0.0879002645233022	0.0676697969666379	0.0421730830055214	0.0347983254748989	0.0935415490850264	0.0504377409178772	0.02304467416778	0.0677948206983941	0.027093027157444	0.0462370100126777	0.0800793937449136	0.0961359098285974	0.0662903098959697	0.0584177654149018	0.0407630984707995	0.0694193266737967	0.0424414760259089	0.0738002335101157	0.0262061582111934	0.122500851957444	0.0403984436581663	0.0540346105752415	0.0410516773913186	0.086112982280223	0.0575855885455276	0.0800424311053706	0.0435053652712945	0.083670054963381	0.0982425905362852	0.127041268450218	0.0956017481750636	0.0642982280113698	0.0317857659069563	0.0870702787658625	0.0560830635677974	0.0310211435541712	0.0959121775668038	0.107872430856295	0.0364576243148892	0.101469850052737	0.0188003419285634	0.091802345093484	0.0164327972472521	0.0763823333554042	0.0799962709220974	0.0716607194138525	0.0350912773829865	0.02966639944139
0.0381548384216605	0.024495374640648	0.0358223888636269	0.0101986881287752	0.0667927444989506	0.0278604978714487	0.0327790966772866	0.085457239313194	0.0814511352801869	0.084522596223297	0.00558027336547897	0.0870389847602383	0.0302845423400076	0.112224128299482	0.0327055135004115	0.0428197991540804	0.10995362271919	0.0682227621448282	0.0615726664147688	0.0338869872529633	0.0344161285856573	0.0670427046254856	0.0885027760899074	0.025017996433455	0.062068899534966	0.0629650338971758	0.0264660823909924	0.0466958688913837	0.079227464250718	0.103483250209848	0.06897589947406	0.0828373037326011	0.0246398195227405	0.0263374035062874	0.0692209888813335	0.0400623196490393	0.0951713086384431	0.050255763655487	0.0253630455175521	0.0412369632148501	0.021882320245223	0.0642814298961139	0.0672644400537015	0.122455107230325	0.0408795123397755	0.0346016945557411	0.120631408863453	0.0690415523449531	0.095557331858095	0.138535588565042
0.0174759788608347	0.0584720258247647	0.0961935904180112	0.0704881430170501	0.122692529577487	0.0976603762864602	0.0965666377689862	0.0402937690937309	0.0621930990984924	0.11908608757089	0.0711199832025297	0.0599024345323527	0.064410169507046	0.0626828477950771	0.0623938849354077	0.0460186264338615	0.0467443889691938	0.01799878889169	0.0729506183468955	0.0229290090014745	0.0616059238408459	0.0512886923239587	0.0763797348157173	0.0566576977713302	0.0424558451933312	0.065555648540495	0.0879760280245846	0.0570138557090687	0.0270219533199156	0.0399001088179782	0.0439979620480426	0.0661453281608558	0.0301058995900604	0.0454271713986905	0.050431513063298	0.0357758696997991	0.0386468166803736	0.0458604297287782	0.0675193069204098	0.0774601155653566	0.0474214530798625	0.0427620424428622	0.0138186512634751	0.0819347295439974	0.0502574887291685	0.0987762584312551	0.074038675009965	0.0750420688479948	0.0178599931340474	0.0219905935114541
0.0936108479872589	0.0644995066236526	0.0836429893655918	0.112502418727937	0.157736216950381	0.0912977438619728	0.106805615640566	0.0886638843549869	0.0653743285675119	0.140501543218779	0.107930456008284	0.0752407996528645	0.0654238768858373	0.154572653375812	0.176790156564442	0.154414072186755	0.0896386583262434	0.134301495603778	0.123681759510966	0.0852789303398829	0.110973678749356	0.174143102511112	0.0735997105298574	0.0588814027807737	0.133823513587821	0.0879789160031163	0.0347677498344449	0.153359688510815	0.0940661073441609	0.110796806399225	0.1524591402092	0.0892195788277713	0.153424217019167	0.111077389783966	0.127307127169737	0.103506299216379	0.146416392309469	0.102041735887768	0.0739926040718179	0.20138169834049	0.105737209167525	0.087524332903556	0.141586507510552	0.142841235866803	0.0933223095546462	0.0821580807070285	0.0951294618657806	0.0567561873714021	0.0629645181619887	0.0860644679593443
0.0176139150920477	0.0785490941261635	0.0840067967045774	0.0110248990190614	0.0551135237785738	0.0681970237710012	0.0389945584870671	0.0475994562980923	0.0344627071397141	0.0236119886884422	0.0491159996027114	0.0651549816751797	0.0392444573385911	0.0558916821103999	0.046878597271225	0.0179284599690715	0.0391904656391988	0.0312526880495775	0.0058533934110245	0.0319972745717194	0.0338701996941348	0.0203168422948261	0.0464910949179238	0.0156096319266461	0.0630866696128723	0.0438765549537484	0.0189771972365351	0.0384524129241911	0.0631553888808627	0.0688372120725774	0.0310989559392225	0.0669857499324812	0.0450668220156784	0.0513008494390853	0.040979585881589	0.0264657945690153	0.0437637985414486	0.107924336949675	0.0618093591688912	0.0222555720249874	0.0436408131463496	0.0506690084161522	0.0486150960706703	0.0430153495883156	0.0394814635961767	0.0601627707547776	0.062165125809625	0.0390640536734387	0.0807456484416473	0.0571501133818307
0.00925562607174393	0.0337544295298639	0.0402704840804205	0.113354281483019	0.0393825197175854	0.0926594749449969	0.0681977627381815	0.0642934104645764	0.0843588575736597	0.0686850212582838	0.0558380033845096	0.122397346863597	0.0713843856079157	0.037217552309491	0.0671609673385561	0.0802430193013305	0.0185674987340705	0.00898842388653456	0.0508769625985868	0.0659309514931439	0.0213466164847968	0.0642423310274534	0.0609570239468657	0.0147372824136741	0.00797345616417555	0.0325919595858028	0.0523365353701365	0.0218413280069534	0.0155837642221333	0.0446661976360221	0.0136026762605277	0.0741889998608433	0.114165048884501	0.138045455589083	0.0989956946082551	0.0169551323378952	0.0116370560688299	0.0725850910476477	0.0691279110427366	0.0506182757017884	0.0693675861926678	0.13643227005625	0.0906485037067209	0.058295532050125	0.0583834487306882	0.00713546508401982	0.0384241368803439	0.0651196997883129	0.0761552261724046	0.11372437849196
0.0636519657891294	0.0604064533799834	0.0842317633847879	0.0789048538020729	0.0787782579709291	0.0733252752037256	0.0575537208824199	0.0420721148229584	0.0454301720840335	0.0970159801985574	0.0320232731120344	0.065005827569991	0.127773621901182	0.0894860265668764	0.0275108592285981	0.10358733937906	0.0576202924788984	0.0797794926743941	0.110398131362899	0.0869871289595104	0.0455074000567611	0.0614053965241533	0.0911180841463415	0.0559941760691949	0.154813070819579	0.0991084064418983	0.0959833489825418	0.0970791031870139	0.0179332208265693	0.0624887767302315	0.0567341325257223	0.0618848466392453	0.0738362010647233	0.0479186237116856	0.113671200746686	0.125872362742917	0.0605224013411887	0.0446614060959885	0.0682412588808223	0.133082062560315	0.0816356457227387	0.0548418899519853	0.0423827900121181	0.035945481573984	0.0813713516187534	0.0550010862449143	0.0430803474717939	0.0569348098302365	0.0399342422476476	0.0386371819534758
0.0971253648772194	0.0730102047447787	0.0437119753898297	0.0593457155922431	0.120580955155758	0.0689318985256151	0.120249911863428	0.0884319901580899	0.0470508116430455	0.0563739377560025	0.106805698205662	0.124560481763997	0.0990014401166447	0.0484099705949188	0.0644254832401205	0.068995298059799	0.0269750471903665	0.0896956495894227	0.0510040680901681	0.0379211905637679	0.00318098853765492	0.0309647963928136	0.0511804708260036	0.16404508061962	0.0434687074628057	0.115014714890107	0.0519071554719636	0.0363343571262146	0.0150579506832907	0.0809606301981171	0.0829158535160316	0.152411669164804	0.0398092822390303	0.0907102941427846	0.0840681140239895	0.0234573399673642	0.116756748896363	0.0652875451531707	0.10561445662914	0.144206028622537	0.0923795063715673	0.0568867873912185	0.0710745895923951	0.133681299295632	0.02470091747727	0.0336254188660067	0.074040264459367	0.141069165505096	0.0467559277609695	0.0718423528734075
0.0810878194707208	0.0815276693608262	0.104154766955354	0.130558503281705	0.0714043763226716	0.0518793078794947	0.100669462799696	0.101482614957661	0.0576349339135433	0.0733253261339082	0.101010311281368	0.134931137879262	0.071010031750514	0.071505795003924	0.071035197290916	0.126384774833878	0.0819161879367693	0.0920233738384817	0.113575383149561	0.113702297457951	0.0829086151097418	0.118343509399857	0.123010207552107	0.101873664619572	0.0640963618231004	0.0824617516032348	0.118265994161657	0.050751689459221	0.0963106210883503	0.0968895808533013	0.0966292590076443	0.103729133703542	0.0563815948129219	0.0777865024812017	0.137465003412069	0.13816169753058	0.0548993663915031	0.0577542969769788	0.163699111894781	0.108217644708482	0.0966878209415188	0.0520706970701228	0.0564353457713559	0.0898981991401474	0.0363789504281391	0.0898391343735796	0.114542680025299	0.0675984061154107	0.100151498897781	0.0961022155932448
0.120196343434361	0.117009488737725	0.0989702785009444	0.0980834922324552	0.149149973818678	0.147413349047279	0.0605135878993041	0.0483130034801733	0.131538642429668	0.10539989148743	0.131212103552425	0.159524902714116	0.0795306050897923	0.0955215778201709	0.145881929786552	0.144674474384988	0.0962038126379953	0.0524278860073798	0.133127839935768	0.0724468003996105	0.1039331618719	0.114177584517008	0.0847779046226415	0.0751774752031604	0.0334715138484204	0.140722348632113	0.147566441293541	0.0560523218109884	0.0911232911645168	0.061572381453526	0.184077701295188	0.0743670727713475	0.0673296511469152	0.0779768441612483	0.0808529950609778	0.0823171401849311	0.139395606102451	0.11846372443513	0.083412513651056	0.0992845849769364	0.0843196973988646	0.0916445784479197	0.0801321378252777	0.104333122483463	0.167256568226909	0.0632476333010627	0.093667965063939	0.106294636403536	0.0861101834236788	0.149288836600752
0.0652290455867055	0.060096369480957	0.0221056627258538	0.0281107125097462	0.0103610713060479	0.0713695302774068	0.0621889815047682	0.0451347173827698	0.0728815238746124	0.0155740844461336	0.0291123015122096	0.0560674279311794	0.026599966142147	0.0651348679983955	0.106182329282675	0.0507295249797768	0.0491828827591887	0.0450588540581871	0.0666398594070621	0.0118605771363338	0.0607160485931891	0.0592424090288106	0.0361783139132064	0.0596693436252026	0.00594226697539962	0.0332459999521521	0.0371825516257518	0.0385104486013753	0.0549148625514988	0.126827944116497	0.022442629535578	0.0527885231265178	0.073066010172163	0.0417737597058965	0.0655035482855128	0.0617582836721209	0.0321465165761724	0.0741799242702188	0.0488250318982067	0.0477518874988057	0.0271110805832354	0.0329303133272704	0.0105701953028892	0.0668874505084362	0.0329425657971177	0.0794256267859884	0.0255034407869807	0.0849576197314761	0.0726172394346559	0.0580794715746205
0.0869346530378565	0.083854712160246	0.0377145027911231	0.0278058590185038	0.0394989510208372	0.151223153091066	0.0624325337939964	0.0578098945150785	0.04395453592979	0.0488981408097292	0.0648294003080855	0.0421922633389536	0.09421240831416	0.128697492609829	0.0574146082176653	0.0922768487813937	0.0777833534495668	0.0977268524338536	0.154646680046617	0.100439011542632	0.0472234581978173	0.116928501847067	0.119863697452613	0.123146834030424	0.0334646492468351	0.116532281825467	0.0687195453770592	0.0229336018962384	0.0522989476479852	0.100095724468496	0.0432277350199383	0.114755141628403	0.0766211221877371	0.0322376784298412	0.00560436609563838	0.0331553707870253	0.0535251577454006	0.140773277717398	0.0731196433614668	0.0444041109620418	0.0649201750809485	0.130076769065393	0.0890188551941093	0.0421455631769682	0.0609353775333344	0.16637288591487	0.0362341959544544	0.0183785288470868	0.0858497057913957	0.102497615025912
0.0463397245476891	0.0477169464721172	0.0243839577452574	0.0810202357051654	0.038937506255294	0.0350046502273627	0.063705891519642	0.0702535334149714	0.111569345908425	0.081022860293967	0.0403441044834868	0.0199701526799496	0.0859010864984355	0.0228229888114491	0.0255565508804803	0.0406788251529294	0.0175388639749028	0.051498378007679	0.0452391497477705	0.115994484388233	0.0666473339636403	0.0841056641044377	0.0179684781686318	0.0285701621850384	0.0766108523738776	0.04591178153129	0.0279358302350835	0.0419444965905004	0.0539012150005725	0.0725264222194105	0.015937791919604	0.0662652011300426	0.064228937012129	0.048114544454602	0.0571672605549256	0.071924567819843	0.0752876279620297	0.0404378264841881	0.0699715103873634	0.0125731128497799	0.0553506815178079	0.0305106760533833	0.0487484602182181	0.039230560746492	0.0696037364435998	0.0153040771036009	0.0526229121999001	0.0313433411795504	0.085124426332618	0.0657168708002397
0.0340642055982244	0.0520689678771915	0.0845974963784301	0.0200272530865084	0.018340645009864	0.0173140928816276	0.112168540877615	0.0489097993023484	0.020141403829227	0.0240136276315637	0.0904617634307894	0.0809759564875958	0.0497606555553481	0.0504423346439605	0.0176692853780543	0.065882613656549	0.0732797138088435	0.0426785485863835	0.0613391878090646	0.123861994192119	0.0446583651504139	0.0123957504463943	0.0615415247346153	0.0354843212436028	0.023956664520484	0.0697224874744225	0.0353922897242202	0.045294632463685	0.0615611886944445	0.0674711598417524	0.0167387477579955	0.0111702018702965	0.0245587686494458	0.0861326927783986	0.0437945272066018	0.0762823539067077	0.0523875417091984	0.111684379367884	0.0695687535577697	0.0431362658016071	0.055825195814041	0.0626334020720893	0.136161635004227	0.0616513047148122	0.11894385200279	0.0766546107500293	0.0350744650959783	0.0227432700604838	0.0955593867106864	0.045801246325837
0.0346076964293723	0.127356024914576	0.101888631652378	0.0462164563066507	0.170424807039938	0.120106006354915	0.0594280005468254	0.0472565094983846	0.0870351283930862	0.128992597135372	0.0684537159159749	0.0606656763017549	0.0926176016306884	0.0868529525182104	0.0348994357035927	0.0913983467704597	0.091766914549435	0.0756880499976582	0.10688854466941	0.0790141583822874	0.115602827476671	0.0837226325305917	0.132032764595551	0.0789542747280608	0.110766957765482	0.10715515854655	0.113922274016981	0.0500415049782928	0.117077886312773	0.125481440755881	0.0535812128088167	0.0961322123200195	0.0693413180551884	0.0984974515410993	0.0783566406985477	0.042229081622704	0.133613457544589	0.104995332834385	0.136651879153774	0.0903292633877865	0.0483806913009663	0.136821611254588	0.138501351409788	0.0610066815018437	0.0981234887473662	0.0698365626354394	0.0851178355516099	0.0402149337938239	0.0548229387659204	0.138279318064217
0.0568895690939468	0.0792002470135069	0.0322147019903774	0.120343927240108	0.0262482585181975	0.019634209468	0.113444944447448	0.013083572271146	0.0979447127903135	0.00906660757021263	0.0675787275340695	0.0130617805561627	0.0864161616349031	0.0553894581008562	0.0456407789415748	0.013682402793946	0.0505522178157645	0.0120249614439299	0.0578462679241816	0.08816072018991	0.0681324839836806	0.019796027935632	0.0433303325822927	0.0803293085964475	0.0201633483573165	0.108300997312197	0.0957674961137154	0.0675715915566187	0.0358316623116776	0.0358976492036615	0.0622178914055708	0.0324509900247093	0.0481388760291357	0.0032975918269563	0.127511370354993	0.0911970551298123	0.0506364335748026	0.0546436647020677	0.00976215747900663	0.0256306712750369	0.0260694588633182	0.0434854902815284	0.0503924791852455	0.0154553209362666	0.0307194814986354	0.00846038018225588	0.0803495188052281	0.051328728110486	0.0983877033869447	0.0463323609745338
0.104838583626556	0.0760816649928773	0.0528612246355398	0.0609940884566578	0.13726273622015	0.0827932201215112	0.0567551870076428	0.0945230946213041	0.0959528830417014	0.0924903196897665	0.0628891386131914	0.081704399787684	0.0481938002450647	0.0485608786165462	0.0531557835517463	0.0646764408866474	0.0145708374860001	0.0834464949527133	0.0651788482456364	0.0361440814121621	0.0188590155201897	0.0574688938147952	0.0948103207732455	0.0313862926687957	0.0267646212198753	0.0694064839761142	0.121458439224133	0.198451177907706	0.0289645874904296	0.0716271453968571	0.13098733528443	0.0477085176906487	0.117817398196003	0.0558655902588783	0.114311574170116	0.0175603535897003	0.0253758639137843	0.0944067592481151	0.0315862395531757	0.0357952427201884	0.0685998256153563	0.0710611913799067	0.0810851428677905	0.0431365384644213	0.0167860019284112	0.014984341427188	0.0429943476929003	0.0985776887443609	0.101538060069534	0.0699645033087508
0.0637873661553203	0.073578509314344	0.0453947153254264	0.0876342227600981	0.0680598014188295	0.0419313786600262	0.0550028290453391	0.0366847385769137	0.0696544803065826	0.0922164707248792	0.0467726598888582	0.00701564820671551	0.0732566462429246	0.0222057570056056	0.0448841287338164	0.0330080906360274	0.0331122411960003	0.0524279260887605	0.030247421554321	0.0129542985494528	0.0588448732255037	0.0910027318402657	0.0518212339281206	0.0888437999542039	0.0658308590653054	0.0315821524044451	0.069324444518604	0.0481226682069864	0.0522031882907449	0.0453372845863987	0.0414316405700402	0.0688719011981229	0.00873979355038808	0.0440944400839119	0.0416446318490751	0.0525281872870398	0.0856705995705487	0.0966613998365909	0.00446068095686141	0.0157806999567066	0.0466695938235946	0.0681120981200352	0.0405016868052945	0.0529095571420297	0.0541336702041945	0.152264902064611	0.109222795010246	0.0251300030377237	0.0223459781837917	0.0359674257419683
0.077824767764835	0.0114584641637645	0.029383468427946	0.0453146385487615	0.0434313703799201	0.0127626948259991	0.00713108672600434	0.0410661401261928	0.0710579995878212	0.118529164268158	0.0544977733908762	0.084669664638682	0.0688842485236364	0.0429244445459519	0.0420819038851142	0.040638321801621	0.0313090745955166	0.0560355289235473	0.0387657442365566	0.0366698407688457	0.0711112260232261	0.0560092783467632	0.044579273370912	0.0514431445741257	0.0162171571137158	0.0511262062377456	0.0429536995424657	0.0780376176677719	0.0307442797234022	0.0593114228833	0.0343606747410397	0.0663449606120881	0.0666995853197904	0.0675681512322396	0.0891911970749653	0.0314154549934025	0.0247646909098923	0.0495054898332141	0.0123007381150476	0.102918853127446	0.0639639284737085	0.0820771227334225	0.00411191049239207	0.0501827387779842	0.0259586097396066	0.0222239753276163	0.0321250159441455	0.068217710055564	0.00812639084197397	0.0111917032093054
0.254841969941915	0.196790583429814	0.0990260518407656	0.164639452220478	0.117767215602289	0.178164065305924	0.0825617455916286	0.149357961485319	0.129695808083403	0.141849798887605	0.191358232240091	0.185113514430417	0.0716016939441219	0.0549488481979968	0.0627746531750403	0.0503900078034922	0.0710175072441613	0.150395246745626	0.0747773095078561	0.192585699342323	0.124560826471133	0.0515279931996708	0.0595675166375576	0.0568364148541276	0.236426306584434	0.10133349283773	0.0986102306060122	0.027785310501704	0.186522888964464	0.120823118115843	0.190215143271737	0.131990531075701	0.0611529781797657	0.0368351917040552	0.108489617519781	0.119654022902918	0.0893978973444147	0.105828761849624	0.163774021103414	0.188602807097892	0.156198109577933	0.0985850407415268	0.162650616367531	0.0615978712744523	0.134263069402396	0.22687636215729	0.0722654571677243	0.0781857236460812	0.0337536079725724	0.176412569520681
0.0240516742966971	0.0243903601612809	0.0576026939706408	0.0232101631910811	0.0248112887207094	0.0346271399610898	0.073398469551197	0.0313259707383438	0.025754970630391	0.111800736339795	0.00900960073707272	0.0345243626412552	0.0480552582980552	0.0607656118627123	0.0819391099350909	0.0426078842365887	0.0114349230014386	0.0721814782366952	0.0765012089345909	0.0464826391446142	0.0494405092150516	0.0177114514027109	0.00663836053200133	0.0463252990275683	0.0548305192129219	0.0222869475651198	0.0590166703393575	0.0436256372301437	0.0482552621151745	0.0608209924718374	0.0350317364144286	0.0486943971213301	0.0851273707751673	0.0446445622725926	0.0783920456069294	0.0618904209643568	0.0548843367939388	0.10436936401195	0.088213637207688	0.0807627976481034	0.0284397687320309	0.0748439788895039	0.133551644435074	0.0203183256075279	0.0625022033199807	0.0195239589130223	0.0208833660061714	0.113677667480752	0.0440893160148465	0.00436482413569172
0.0163977544814236	0.0578972195991526	0.012339785456283	0.0494744924715403	0.0737714239146873	0.0365957295109757	0.0464373651972385	0.0931822702789559	0.107053406953931	0.0336035377827485	0.0499460580406743	0.0214927979095183	0.0282754269139583	0.0327711560858402	0.0379610830727075	0.0692071181448455	0.0789236374064513	0.0665779135408162	0.0747334901328728	0.0941390407688213	0.110385848817577	0.0116002400982056	0.0483000912353434	0.0379016041021221	0.0878548051101043	0.0494910658063746	0.0181937925734023	0.102657907949294	0.0983795285266828	0.0219252456794308	0.0475277674820529	0.066713448123182	0.0100287482432082	0.126947524574139	0.044432742333078	0.046408829358649	0.0441469313399663	0.0357344066657122	0.0177449572471174	0.0583128817575276	0.0390906772519101	0.0157492995683271	0.0529603197412893	0.0111706631764903	0.0673485271540254	0.0335780418751124	0.00229538453400471	0.0356410108747283	0.0176342484682342	0.0263934022667048
0.0582517245801985	0.103151691450136	0.0577388697399629	0.0834473221407763	0.0984661806148878	0.126320752081892	0.151311074940496	0.0933816267441133	0.0660162688577611	0.11134859948794	0.148642644803171	0.0905490372390353	0.124432547507239	0.100113508658289	0.0671155490469893	0.0727876184006545	0.0930260205091242	0.064981566580732	0.0999715167479443	0.0555863603213171	0.0404453046717131	0.0885439946379996	0.198800936979365	0.127092348651353	0.17147266505134	0.0375083110282255	0.0674558755753168	0.112933786344461	0.0997938362792432	0.0465281540554453	0.11409246778769	0.0632002178812871	0.060104812609143	0.0989157106187046	0.0671750870807995	0.0536950226642012	0.0823939303209387	0.11565561692223	0.0583896898312065	0.0910451534803567	0.187941570142063	0.0783060639421099	0.141468695851611	0.0772956992918603	0.119514439838306	0.0594866904032747	0.106915743249422	0.0995407096613808	0.119630754848064	0.0717205978530255
0.0596678039737708	0.0842014081112187	0.0930880699255334	0.0886510383092043	0.0831531347280047	0.153981455291019	0.0980797722358952	0.0431492593571211	0.0942997753045441	0.0870390992678323	0.111126935580591	0.0608072231793073	0.0617219242977016	0.11353731769578	0.118627945527723	0.102412504130424	0.0672889608819998	0.052824210909033	0.0536448457956797	0.0581275198470991	0.0889656591340216	0.054501730105671	0.102549763181787	0.0993648771489147	0.127107613189621	0.0725222628910385	0.159597782619595	0.0363077935242857	0.0816007632336671	0.101995526515877	0.13537688802419	0.116090210914487	0.110235103429863	0.0472862411225243	0.0199858697011287	0.0606894186997907	0.144969277745931	0.115549553128685	0.077211235941695	0.0920445791673671	0.122058838972096	0.0914904430766362	0.107188352353459	0.0566709812986091	0.0755594054269996	0.0321482829172104	0.0705961859295026	0.0268182406379128	0.144527572018248	0.0538033492468638
0.112752766186063	0.11790583483735	0.12091216792206	0.0626309647505234	0.084841823483103	0.127323871685095	0.11544978056485	0.0536139041068053	0.0921265680033534	0.0991008749296398	0.0265441259672889	0.129886783170637	0.0927441750085929	0.0874051515797473	0.154036391884762	0.0525587061318988	0.0468135100527839	0.0360538018162149	0.114068038239957	0.110770397586088	0.109702564217858	0.0665518196351715	0.028688436232639	0.129390814104016	0.0839876868876099	0.127164572252811	0.112779650964959	0.145684782562585	0.0833140267761991	0.0564535210929	0.154240514562485	0.0862506016788811	0.0301963275892048	0.0615196432480464	0.09059068930471	0.0910396842208303	0.0975655563749877	0.014340676866606	0.0479968410648889	0.101251538927158	0.100671243220855	0.0708494419052804	0.0322870951115674	0.0959924756725329	0.0792030442895455	0.114740415929932	0.0960823125147392	0.0316044389708697	0.0664962128723321	0.12844566363783
0.0259126373120337	0.0772266572927833	0.095074506520104	0.03644774437944	0.100121487327209	0.125639132358268	0.0784931758779869	0.0810695125953061	0.0820786477516951	0.044447247590804	0.103484495100293	0.116673786220814	0.0666210660303916	0.0540757501924375	0.0456734795901221	0.0691863982744614	0.100250596000744	0.122441697576628	0.0673614291363418	0.046008824340695	0.065996655441379	0.142693848218879	0.0960328654592671	0.0561127838837743	0.0692451731251154	0.0633414213319341	0.0910678121689135	0.04318485312619	0.0964927378350444	0.0838302047005427	0.0441867914782744	0.0683187566044007	0.0780561290673743	0.054103720787822	0.0449121143051026	0.0328743959252931	0.125336734995581	0.0704517632206008	0.110747847709831	0.0274879700038035	0.0777506681445216	0.0376611193379326	0.164208112648507	0.137079485992939	0.0184222467688445	0.0914732004843195	0.121352823517531	0.112394629990173	0.111311099703913	0.0840776052674623
0.0489175004387183	0.0503720490977387	0.0424309432388499	0.0527893187919952	0.059214452101335	0.0453362764568077	0.0787453136644112	0.0189880550007235	0.0454241942847432	0.0478802764399309	0.0200415311562365	0.0870101540696602	0.047445724162909	0.0150409353150991	0.11245147815444	0.0447107613398676	0.0599731221758614	0.0267536840480802	0.0319374631130121	0.0624409473242631	0.0611568949561413	0.0646924074678845	0.0492628226291688	0.0875564283798112	0.0654920140202788	0.0266010891074727	0.0539322240827142	0.0337256519285088	0.0182126990405733	0.0167250128255496	0.0311081727326984	0.0151801165596731	0.0626452718338304	0.0796817746629951	0.0565947273898638	0.0630209534966308	0.0622158888168007	0.0404795608055621	0.0123869006112153	0.061154049312707	0.0493912202714574	0.0254676702757869	0.0220084818054369	0.0567855092040082	0.0216493988565872	0.0395065965325805	0.0798926717437501	0.107282214408211	0.0285691542488783	0.016753351450966
0.0613216599604292	0.0403382778285749	0.120567819749228	0.0723887842840733	0.0783221127354721	0.0780755277499813	0.0923644890526251	0.0691824117127728	0.039551871419393	0.135879015452802	0.0869493629507825	0.0798287952618408	0.0654147781702033	0.124562882140019	0.0531954258085204	0.0470992690548813	0.0610898997818362	0.0651246331651089	0.0729250253780923	0.0803266320695976	0.113329541775666	0.0621575839597148	0.0488903845803922	0.140447572535827	0.104228019594609	0.129177390915214	0.0802585682237429	0.0449729147955189	0.118088816741097	0.107617924789368	0.0571353392469363	0.0880756896496201	0.105904453347832	0.0908860723052878	0.0753573764778532	0.108312322892237	0.102891137490691	0.136036291541974	0.0793363248366806	0.110694364253574	0.0864219971484604	0.0267359731795216	0.0963952558013811	0.0589286497706998	0.0987531490573465	0.036712860735749	0.0857694538271482	0.0756936365295822	0.130818239772789	0.123646140629638
0.0822994130291401	0.0648254664299433	0.0495468513086563	0.0594999766217652	0.0320815706974771	0.040897055750072	0.0621649571331261	0.0563770469948267	0.0281548379986197	0.0475354838469044	0.0728086051911208	0.0577141991871437	0.0306476913633017	0.0997685061925882	0.0316391791330493	0.0509116616719048	0.0447989999013873	0.0274123646036182	0.0375880414645749	0.0378247157428737	0.00538856599520261	0.0399167402790984	0.085018079079594	0.0287679023813433	0.0263666096446737	0.0163880775366717	0.03811498093609	0.0609942329226075	0.0323069996202005	0.040753167852702	0.0331592945116606	0.0300934210335781	0.0253219416888059	0.0357135979088092	0.123660804608832	0.0497678930556689	0.101047067649574	0.09143540285342	0.0804509275714581	0.0448071056615544	0.0748451006665213	0.161479017454838	0.0731015889986127	0.0629456990345973	0.0365585135876091	0.0190815645194229	0.118695278238463	0.0562895916392649	0.0824234727047338	0.0622975247824727
0.063208086828981	0.0642948069651733	0.026665565156861	0.0757081942710365	0.0400629543660038	0.0310054346624782	0.0300685106243207	0.0421026397966802	0.0506474380566293	0.0463706145489076	0.0272742570044303	0.0151827725699689	0.0829479155688586	0.0587740429857767	0.0735323909191507	0.0142944371990963	0.0739454199863997	0.0382197633979189	0.098430380555388	0.0107087993747162	0.062633197836502	0.0486604077223568	0.0377697681456016	0.0449802499692265	0.0707745379027528	0.0621059738889522	0.0352124853066563	0.0338852038593746	0.0932474459043785	0.0228592588711341	0.05093484934779	0.0812245514019622	0.0477840607795353	0.111516110109385	0.0414355660661961	0.0593201018148553	0.117934120200568	0.0703870397035278	0.0501338243293308	0.150522389709056	0.088223549045421	0.0679650024559935	0.00896679428883433	0.0221940394356526	0.133341621968755	0.0168585907222815	0.0479880592247082	0.022222367726921	0.067372989502194	0.0413160356907218
0.0317371141167577	0.0109618114607287	0.0465432812221968	0.0750614291176634	0.0245977012827025	0.028918928606769	0.059916024873234	0.0291478060566524	0.0180615036062916	0.0581540470635879	0.0628733493569939	0.0241508405162278	0.0325449209718163	0.0843301762966555	0.0176839591923034	0.046911449710301	0.00757671539990074	0.030849279350847	0.0392902779479224	0.0778219597326744	0.0454237991673944	0.0251963256489768	0.0718964480478361	0.0712261926581577	0.0570369789486829	0.0139551233166255	0.0225047543142607	0.0817004763696522	0.0278600246905927	0.0473353796363819	0.0431813309136773	0.0250615632931086	0.0691034011683513	0.0780594793058428	0.130131908953009	0.0328257296148798	0.030766358796988	0.0798144089284184	0.0613821373623033	0.0353681791404944	0.0821971729587977	0.0641456639902098	0.0355678251662384	0.068408142153069	0.0951656205875263	0.0584185191656576	0.0451050155800217	0.0414166270080435	0.0286502167639444	0.0244858521467197
0.0194485069890006	0.0557286582699766	0.0697966708573634	0.0840236179929788	0.00746654982962767	0.0742708722031168	0.064438909317459	0.0425374634720231	0.0777049902468883	0.0189031349799255	0.0696933813917742	0.0467725832146785	0.0254914520836819	0.0997526337428191	0.0833834447620587	0.0276727494090937	0.0559317712223348	0.0164188377347126	0.0300494128990385	0.0140215856273952	0.0515126603611073	0.0688795847055345	0.0530148632734349	0.0137295366563677	0.0656832713652061	0.0545765472372007	0.0333394307967683	0.0708637801488412	0.0971845309632294	0.0435583818912606	0.0127078485017774	0.0824096804406527	0.015369442762593	0.0508099594983213	0.0589437196241627	0.0598580409448037	0.0110347897332122	0.0332488654141114	0.050927416798697	0.0296806511956359	0.0526822639326845	0.0628648168340035	0.014702076863253	0.0639619581922958	0.0727110034298869	0.053755513966224	0.0299452021176882	0.0710721498516894	0.0864607279003942	0.0876060663016061
0.0744911047933765	0.035554770458442	0.0883486637507778	0.0915747892762156	0.0507277325073869	0.0844042126319516	0.0529696775077402	0.0618600658855938	0.0171323742166968	0.0416932905367279	0.0343366582300986	0.0660872748597587	0.061373543163673	0.0878619801387176	0.146027436721073	0.0663227255074458	0.0574895428635791	0.0510351426707607	0.040801030598309	0.0878139461892865	0.00925505433748728	0.048985906408019	0.0586101011496355	0.0615185924309158	0.0801604122481253	0.02660242677369	0.0902995846345203	0.039341133779332	0.0982112562642127	0.0369457859951965	0.0188659779642668	0.0905053123030742	0.0386793168662245	0.111083326403085	0.151543960659638	0.0740148136904336	0.0990320886627991	0.0542428152531356	0.100451684653235	0.0574285704431906	0.0812133481398926	0.0686252718514841	0.0881692471928058	0.0188061913151952	0.101276941101151	0.0816652144497801	0.00316668641412313	0.115603267923144	0.0344850208814629	0.0714100070435454
0.082472968242837	0.0589258217198284	0.0350796464666707	0.0967784552362172	0.072544691057087	0.0197168279512352	0.0194067269037712	0.0698715533313816	0.0397424875657287	0.0475687409475818	0.0348908499710984	0.0572813875588298	0.05375848658521	0.0486272513559808	0.0695948700895073	0.0522857908024752	0.0528910470481092	0.031505114238209	0.102268408137972	0.0360319214440598	0.0271232974466896	0.0316586806169195	0.0659306007072184	0.0842986115225281	0.0457837683505104	0.0535922993597075	0.025701709176475	0.042123843075116	0.0204138152865884	0.0987211659637815	0.0177518376993313	0.0718787838085161	0.0361819509170208	0.073222585724157	0.0658064308088705	0.0849958508291705	0.0464568231087157	0.0651090693854529	0.0534874523597797	0.0280627180700773	0.046269689910477	0.0253311024000713	0.0310525006504263	0.0385211000711091	0.00603462812283118	0.033894841763851	0.067530721226116	0.0445678440627019	0.0776420192218544	0.0477271409785103
0.0703759712567891	0.0267021497229661	0.0777048666108539	0.0869760948839191	0.0547158603561134	0.0667805215742742	0.0316611767623229	0.120789381002466	0.0392700222398578	0.0389796848001238	0.0896152072634087	0.0369975498195418	0.0850146385388781	0.0647910080756335	0.0334466437454777	0.0554879164922427	0.0561664458450319	0.104057452267776	0.0846220858505633	0.0208979873626408	0.0743120017965561	0.0890233296776761	0.0229251348341485	0.0558153762114227	0.0395836860892429	0.0816838650813554	0.0430474408703195	0.0149053040473861	0.0681366586607452	0.0970601783617612	0.0168701798077982	0.0834227849176357	0.104295662664892	0.0690886218080554	0.0663169093370409	0.0547221648251346	0.0634311098180767	0.0512124945054329	0.0627734451867354	0.0415608734988787	0.108755175777325	0.0338689175123534	0.0534005230382063	0.0639070688226404	0.0746884448285342	0.0580773291172123	0.0472414194394506	0.0147675799124816	0.0591800212874117	0.0574304532943594
0.0233025041193945	0.0681712194197265	0.0279161584518719	0.063095482269653	0.0713709272179121	0.0755111723841797	0.03151271936929	0.110611617676683	0.105084313653	0.07352446965006	0.043548455910567	0.105697748806748	0.0500439431894299	0.0736193451418097	0.0816655788043531	0.118510260523261	0.121087508982199	0.0924878217722279	0.0933965389970164	0.0748103732414971	0.0492751862118983	0.0759738163645377	0.0950738518848847	0.0706684349499978	0.0679704950228494	0.0611243512658744	0.114230295090725	0.096514588549956	0.015760748621563	0.0931908277996027	0.131559863705851	0.0978809895705974	0.113522561829754	0.0952319061170415	0.0668284528783556	0.055667470885579	0.104862999955787	0.0914066080760472	0.0591829221292122	0.0816921135417869	0.0622300702023457	0.0905967869465364	0.129633114863834	0.0509507578266006	0.0745056231500469	0.10470666906512	0.0884827672262419	0.0263372618999489	0.0481731017030043	0.0878102258388902
0.0613912242880267	0.053591160533672	0.052148084737436	0.0603988176067382	0.0437158753050708	0.0714088098528888	0.0343397478221434	0.0714937163776985	0.0668368149419801	0.0554367209518673	0.0602945519338663	0.0208949225201832	0.0373951628108302	0.0712526904638927	0.0720968711789297	0.0573941900332995	0.0449453565885398	0.0825658742903005	0.121882024147913	0.0254685245810029	0.118317631607754	0.125951730370375	0.0632313185813399	0.0110831680849134	0.0894180187998998	0.0661880330530225	0.0389255319840038	0.0458469972492202	0.0269035023537717	0.0471507370068503	0.0153715033748362	0.100724974360136	0.0314167372569813	0.130906755914938	0.0597041356141641	0.0577330876508991	0.0603329405882425	0.0505126214608448	0.0685596702726092	0.0695593223064263	0.039920857014974	0.0450409187578251	0.145932301106013	0.0162798537479509	0.0229839543227566	0.0597781324293508	0.0374854140945088	0.132717840673373	0.0379597693126671	0.0352711283182324
0.0109949102583217	0.0592395146484042	0.0296678853557327	0.0304656821379877	0.0648013769316586	0.0167474218691744	0.0172596209466402	0.0758893745757343	0.0851416277270555	0.0432573858557472	0.0668982323177526	0.0216803513877054	0.0428858432548796	0.0130640954454958	0.0676313896841733	0.00674492129174873	0.111231386462723	0.00561613030471703	0.0557293332626302	0.0488965851881626	0.0847411303738161	0.0456741082456407	0.062869483818802	0.0240145884934908	0.0380118224832107	0.0382358737924282	0.0479920989453743	0.0491425952798914	0.081594367320551	0.0537023653264035	0.0584946882639669	0.0422491273138471	0.016514357081454	0.0330660301202201	0.037651616280298	0.0163209399440617	0.0147014790650885	0.0683751398643614	0.0461953117086429	0.00194456400888212	0.0751706114015606	0.0451428056780294	0.0554225480514068	0.0341792442888955	0.0799672663441218	0.0206406328942332	0.045459911898333	0.0672464939354948	0.0407198318028411	0.0488138074455108
0.0528075065145322	0.00724979352202233	0.0299117551424631	0.0496479141809009	0.032891616804347	0.0918618260124308	0.0877330104142819	0.0682151443297579	0.0621611270716619	0.033989458693773	0.00803308288882998	0.0255440975539478	0.0729601798243222	0.0711259164396024	0.0525664474150955	0.0413265254608067	0.0445432773894134	0.0516933339592495	0.0318948869765986	0.0117028826113202	0.0980278919333779	0.0608785386843032	0.0630048433800656	0.0609212308445397	0.0448741233074151	0.0121457319977452	0.0461063289001206	0.0129567963794837	0.0405184353730891	0.0570612486293544	0.0714161952746385	0.0213985953877375	0.0501628957096259	0.0793939031068822	0.0293291767488776	0.0250795645736783	0.00493238444170332	0.0754387785360321	0.0311792568678809	0.0154290503294054	0.0452615213533891	0.0678871735365002	0.0242184920696795	0.0271923580899665	0.0750909717941438	0.0120085162287751	0.0440576936370993	0.0647131869894298	0.100002783459376	0.0386091161553505
0.0848412945715517	0.0495610868878932	0.00952045882353177	0.049882784822234	0.0703138593714419	0.0235705557465507	0.0617259139428053	0.0528738696020426	0.0196419057555337	0.0558898862902441	0.031939113754533	0.0714684262097221	0.0633740598623767	0.0321935056700095	0.0803021697728305	0.0661810474084605	0.0780049827680066	0.0718687709612356	0.0695620875917515	0.0239480920836379	0.040320139594953	0.0816541775447656	0.0128426973355199	0.0745480052829047	0.074112771398676	0.0653059632604864	0.0554410638096083	0.0849827933984904	0.026575770010525	0.077700648558218	0.0359696058955013	0.133574150170569	0.11163479076109	0.0481734648868545	0.0338292929228206	0.135356439759356	0.105279164727143	0.0882223127198698	0.0107717326990471	0.0299996561255792	0.0921788451831905	0.043179881131363	0.0545905746281874	0.0546623269171054	0.0174917699981199	0.0482168091563399	0.0499256897341529	0.0412427832080882	0.0491330805044815	0.053533766446852
0.049459342734626	0.0119873896284805	0.0293681103623046	0.122563680340785	0.0630603473140967	0.0584356323330295	0.0137149310902127	0.069553930898451	0.0795826217533376	0.0367376322992977	0.0855241108305313	0.0725471889424601	0.0732226542479204	0.0913134059833872	0.0363038985027035	0.0694628555897301	0.100101919384663	0.0528512498784929	0.0597746638319213	0.151276946419737	0.0276229023630415	0.0191001524592037	0.00936235270549193	0.0512664402204427	0.060806237946085	0.074846853584126	0.0210246349537346	0.0335100790060929	0.0824097483203498	0.047077021170245	0.0898356022565063	0.08893824257568	0.0282615725986825	0.0724233337647281	0.0218457996715936	0.0816948622983508	0.046497495248774	0.0550324491412121	0.0530804038876531	0.0330846838300217	0.027357096077168	0.0629423321103731	0.0208479428657128	0.0588386114727948	0.0403249521889019	0.0226934487239379	0.0600969237052921	0.0577094004351408	0.0148812554678409	0.0635254295920555
0.094465103998285	0.109663642625616	0.0703385577414067	0.0952452516022657	0.0993601745422345	0.030183836096126	0.0253133543264477	0.063270379817334	0.0677001486612858	0.0437351258868772	0.057599764471561	0.0967149781995473	0.102820057242645	0.0701023264147724	0.0482563255298463	0.0789345860798123	0.0866547281546001	0.0561189022221827	0.105338655370035	0.103991331677117	0.0636357998329698	0.167608969221651	0.0607232216988015	0.102608473020359	0.0733172420751961	0.0420434156076503	0.118504579419584	0.104288719137361	0.131769016191214	0.0820459957882534	0.106028560964582	0.100536181609056	0.153093957455858	0.0373442975407438	0.0936756869529961	0.0498368174910919	0.065468094534179	0.110998386273682	0.156532547671615	0.0836658934288543	0.102633988320756	0.0995681586642522	0.137769064971713	0.0798198572594126	0.0989735179748386	0.142703714556705	0.0342086531545839	0.101608920500622	0.0966351216859095	0.0889383932088527
0.0804806374341288	0.0921505104378706	0.0420055569207932	0.0852764595336837	0.0607290620325269	0.0772711011696126	0.121931589680931	0.0674883024432746	0.10381345666476	0.0247768902667728	0.0583215531529434	0.0375778470884376	0.0816149624525123	0.112288874254321	0.100107116382707	0.0204608914700826	0.014045697328475	0.109079447420885	0.0579284573231206	0.074350877714411	0.0265810250836739	0.0735068406130041	0.0668624211149028	0.0899030171669861	0.0934095089443923	0.0632030522294311	0.0753727058399956	0.0711431403947169	0.0784919911716813	0.0433432663412588	0.0878502835847409	0.127831125713068	0.110110799876225	0.0400895964016511	0.033980269136805	0.0872668785377986	0.0854849623113149	0.072221679219393	0.0292505474106127	0.0680683013957753	0.00644632895441274	0.0361617383261715	0.1264495078233	0.0492335264613962	0.0587020655402789	0.0843076415764959	0.0517475216402303	0.0843360309315224	0.0893897330235777	0.102514684480529
0.0268260380240349	0.105584837425202	0.054498526693008	0.0231912781861484	0.103139878337632	0.0953919604342132	0.0860284389283451	0.102292889272013	0.0176180555797639	0.0377312772637994	0.0973296010277518	0.0268848013695358	0.041229819623377	0.0139427039418371	0.117741228205332	0.119826140351723	0.040454218942859	0.030830312108113	0.0870022756860727	0.054502070270326	0.0701535685406416	0.0778561758260769	0.0525158185098643	0.04809286657352	0.078615978924227	0.0505346156279855	0.0165701223426595	0.0611946325456882	0.0432302224430541	0.0605976076393285	0.0709722222798258	0.0601885501914442	0.0822394879113738	0.0115098720239013	0.0584064597473576	0.0473005653429182	0.0552052488599269	0.0399570559835444	0.0422885394610786	0.03385778481073	0.0339456764300625	0.0260062843077976	0.10823769190782	0.0672337614616957	0.0744842798908401	0.0984880248462122	0.128191655208736	0.0691914937310599	0.0217896618321465	0.091757668383625
0.0962746416695591	0.0600665518224211	0.0889298862665556	0.0867702797279143	0.0503545167954187	0.054090678862475	0.0833412578064934	0.0817032527345717	0.0569052341189499	0.116986931514364	0.0593666241238223	0.038771504638214	0.142983393716351	0.0462726989297145	0.0830246804774291	0.110499684190879	0.0962664548565849	0.0648101433072363	0.0990816383755139	0.106391458975645	0.108127021325671	0.084447684823323	0.0880294122500031	0.0813462596724066	0.0869221910627275	0.0863209143548798	0.0728038795528604	0.0622086452705104	0.0706810405139723	0.0599741627803595	0.116222475186596	0.0943256919099759	0.084625465603154	0.0894520694081903	0.0348103025956684	0.0375827999692306	0.0491710806982285	0.0664237172396223	0.0712816834121424	0.0327945336841971	0.0239063138438702	0.0120032154189947	0.0332060114465332	0.0680466962918731	0.0685900289907054	0.113504285664344	0.137485202220538	0.0877859688576643	0.0656321910126241	0.0460539580281011
0.106735992641246	0.0670298380581309	0.106458717896872	0.155730028182212	0.0730233833149163	0.0851674941992789	0.0815219798382504	0.0610152530669154	0.112888807106788	0.086506964160627	0.115174145293538	0.106568808634115	0.0418913666633711	0.093695178013805	0.0340185153747808	0.137982532628335	0.0872755254489803	0.103177184566436	0.191108317306417	0.0619417844191221	0.0563085168386416	0.138381467939522	0.132489047868389	0.0569340236409167	0.166055068855643	0.142155687535779	0.0605728087765732	0.10069247009625	0.0612794669004007	0.0760699071634855	0.14565969029578	0.0508751874789637	0.0788567785419833	0.0979308973631739	0.0841100780819814	0.0655446121441153	0.053723399640315	0.0953821551369589	0.130727948231939	0.0951710215725659	0.0999558459466104	0.0674445197021708	0.160138630901509	0.0652020603013594	0.0825998369863385	0.135419464859987	0.118894385888728	0.0558178186209386	0.0971371197955107	0.0738685522256156
0.0591161976944526	0.0739295681200296	0.0752787150702647	0.0836168568141771	0.070225052528263	0.0219370544663521	0.0412165395570262	0.080745495911188	0.0285090348864904	0.0502467737607351	0.0879677773741499	0.0205780696912825	0.0479612166703859	0.0422115590618802	0.0462777907521016	0.0361777884491756	0.0246577330488875	0.0552995109923271	0.0891876301369433	0.0462587107374017	0.0332956855978504	0.0616273921622463	0.0579559529957855	0.0570016609788566	0.0588895658378036	0.0376907647959495	0.0660369815181312	0.0351305946963868	0.0615471781210357	0.0720470046205399	0.0426827843260981	0.100764855196969	0.0313506327707273	0.0324665597351691	0.0730478448122405	0.0748346500773903	0.0587446423771119	0.00767100430993081	0.0491002366222262	0.0310574002599176	0.0449099831439347	0.0624771035239479	0.0286623242798613	0.0231919917775123	0.0567860316313317	0.0718869874355199	0.0829087191817182	0.0476451880770959	0.0166179989272987	0.0180104943094658
0.0803783895711926	0.0673633484645783	0.0172341494568543	0.146885946763908	0.0672649641823572	0.0729699523069396	0.0748742864185897	0.0699640296718592	0.0422169769689991	0.0473962886719815	0.0221305361114005	0.0750832717021034	0.0535532174304075	0.064206006266147	0.0868631960484405	0.0296482667571445	0.0802530950462211	0.08441311849279	0.0554932167064741	0.0279168982431046	0.0116866540248722	0.0449126262096106	0.102141665081938	0.0478553487767094	0.0551007426431305	0.0784908848575489	0.0319805886410022	0.031288294553593	0.0792091681541379	0.0596618683142499	0.0787094667329039	0.0179866771038677	0.0224375963227303	0.0460005827034017	0.0310985019915896	0.0166511412695617	0.028127651841654	0.0332605979225755	0.0575539853951444	0.0693548734155935	0.116735294958804	0.00824637534117016	0.100418657247418	0.022264094756895	0.0871695987360989	0.0969797855080784	0.0777595778473497	0.0324065037949375	0.0439167464690555	0.046228928942952
0.100135278281258	0.0516331584690962	0.0164386019716674	0.0621513804811486	0.0576440145435422	0.0701443109461114	0.0235814343921288	0.035121887827735	0.0740129116501952	0.0159252553108155	0.058274550787215	0.075667533294941	0.0397605699534124	0.0405023533554533	0.0328261312192043	0.0665105869933661	0.105939602952468	0.0338088707936512	0.0423634673262227	0.0411528855305056	0.0534427384162545	0.0747952265417694	0.0167815540401522	0.0374177133449493	0.0258950142661323	0.0638421715211701	0.0709004226665681	0.0745483874077454	0.0290338333084473	0.0332176804577833	0.0132684338762145	0.0776760547634244	0.0552032210961009	0.0496765701328378	0.0324589458769951	0.0535173005771265	0.0355730506971696	0.0267918557435837	0.0843709310105382	0.108560531096621	0.0156166374647848	0.0573245723077155	0.0371555386580103	0.0423141262004558	0.0456633722463552	0.0317056513907411	0.0408706210889986	0.0238933392565543	0.0212845705176778	0.0673851861361895
0.0371992880459016	0.053304995479452	0.0708060251970819	0.0696792072660396	0.0294953620480641	0.00326296797892502	0.0739712779311815	0.0613656986210122	0.0248602246416709	0.0133110530292507	0.0330504945329366	0.0378805726977616	0.0578794816984764	0.0429496462303533	0.0702430289830963	0.0170596964806205	0.0461360190331903	0.0685988321985127	0.0514049012249863	0.0180978245460939	0.0408306878665885	0.0644161555261887	0.0695852657085852	0.0617746427072832	0.0488068137789783	0.0429200414527211	0.06304765038003	0.0648247569599948	0.038893129912302	0.0369999778015826	0.090071056321103	0.0458455270371388	0.0619269137886903	0.0320342737803528	0.0572870236174659	0.0688021349668897	0.0535930954298826	0.0540756338855017	0.0150481966785788	0.0297617464955874	0.0667622503071908	0.104128364607884	0.061202148782599	0.0380548515174728	0.0434416723138521	0.0261976408897954	0.0704806509393564	0.049283264926002	0.0701147591626364	0.0543005544933466
0.0748798041853242	0.066532440674625	0.0535250815777202	0.0775009185471043	0.0390291127817697	0.0707403845742459	0.0501887253281502	0.0820209979969288	0.067930077940539	0.0191880366975076	0.0863647813159838	0.0262509414919272	0.0942353215251166	0.0488860024728644	0.0624871504468239	0.0416702689826119	0.01911983799303	0.0337934819057463	0.0316351334187451	0.0666853728894995	0.076137626289958	0.0359538297256537	0.0177527117627928	0.0178672185077029	0.0783173204744985	0.127714626986816	0.0760564543025646	0.0500043757208877	0.0182495622651798	0.0193630832938905	0.070601821795555	0.039749887146225	0.0377300478834708	0.0341800594662385	0.0430623725036888	0.152457078336002	0.0665157524630602	0.0648838904701013	0.0952422768116975	0.073717523513588	0.0742421413062538	0.0870160121779417	0.0295982534000946	0.0461167145474577	0.0272198689640527	0.0501442883856188	0.0312703969378481	0.0281173965375922	0.0552899618226718	0.0847091512381632
0.0508540733321472	0.0559484290238734	0.0873920015039912	0.107282200017163	0.0672885207826194	0.0484319327196892	0.0544642848190206	0.0843780620719829	0.0381775169110119	0.0742185828578436	0.0861332260613301	0.149887284358653	0.0410742948317034	0.100897950473117	0.019222970445845	0.0925371136723726	0.0573710764900093	0.0381521675929271	0.0164040819183793	0.040905036817984	0.018805690729803	0.0998760505548603	0.0322733907003417	0.10310008661339	0.0718302588406655	0.0170017949804406	0.0460612103625654	0.0606807926419492	0.0256810666511051	0.0469064687577108	0.0972415447321118	0.146497277234106	0.0528230869954388	0.0131473042291203	0.0582859269117743	0.0375127261660693	0.0810681101510656	0.0996651856654786	0.0470077572478777	0.0234588219394533	0.0559664230948773	0.0695229824577233	0.0346284972521509	0.0395481615663358	0.0309719843142734	0.0611949793117036	0.0455297100454692	0.141716323201006	0.0450335744401985	0.025640000740069
0.0647795508836476	0.0315373431021987	0.0268683517472956	0.0253934514021569	0.0490656708238357	0.0385611031978664	0.0233044330744281	0.0193327227087984	0.0197650849870277	0.115986599684511	0.0416624178506516	0.115046116875113	0.062252298152253	0.0735568694329394	0.0340454642727589	0.0325484198386419	0.0368750402198331	0.0362049724665245	0.0412627090162604	0.0685405123889718	0.1219157090317	0.0232145628152783	0.0231819940171932	0.0544974995662049	0.079666174686582	0.0226695900212995	0.0585963014513246	0.0617116556697307	0.0801213487994405	0.0740955113885214	0.0296524795855605	0.031124660741958	0.0520063449432182	0.030531359663862	0.0997104060091207	0.11083265672513	0.0446619799632988	0.0380029370091971	0.0679440012452917	0.0403364897330568	0.0507025048338542	0.0565691451168612	0.0106696104391456	0.0448840838319654	0.0713513246326587	0.0819473544090668	0.0204520357118894	0.0264310196470303	0.0625450399343865	0.0463667164962897
0.0201741319252739	0.0753194041188863	0.0634176468603976	0.0778244009792077	0.10451706560722	0.0205361177324936	0.031655191775862	0.026625576298865	0.058578351560871	0.0247568418443165	0.0272504004129481	0.0681078685903391	0.0471927243784431	0.0586046656710923	0.0524908226121405	0.0925716852077108	0.0604882809184539	0.0537787684015	0.0567872327037073	0.0623392271591315	0.0176791902825448	0.052681352965463	0.0257549764375159	0.0698228976790165	0.0524496382497992	0.0632439588161604	0.035320165379392	0.102024286391417	0.0171660085312188	0.0631826872394978	0.0284498074188561	0.0160508080973839	0.0116416525558881	0.054970865873537	0.0295900286663061	0.0206325425474807	0.0736280453627319	0.0976408655487184	0.0628612389656082	0.0340855993961237	0.00894635895098034	0.0105631965443273	0.0320273465463906	0.0219360827140684	0.0764989175016497	0.0296003400105421	0.0187886775369376	0.108220074074882	0.0190785898602428	0.0398695673080609
0.0337625621984662	0.0567757263779408	0.0859650582652859	0.0348444656568428	0.0433777590175622	0.0423653259816964	0.0634497288807856	0.096298204025774	0.0397107827790287	0.0440843151013657	0.0967098840734643	0.0807230164477047	0.0432333157292383	0.0908499273187998	0.0512727940086768	0.158183355623688	0.0290810951994057	0.0794814296410785	0.103036248470925	0.0628723038683791	0.115624163942712	0.011375607578285	0.0542220713723624	0.0603985295686994	0.0368037003058402	0.0877357219008227	0.081001878733072	0.0872628137480439	0.0477652483498757	0.0771421678379322	0.0664448890550996	0.0360866813449422	0.0584501780890811	0.0681249612159214	0.067538299543519	0.0690674325075256	0.0639664194980038	0.0668078609249728	0.0742440294726357	0.122284735239798	0.0904748012676281	0.0343285598515231	0.0918199369256372	0.0870134093022553	0.0287952803341293	0.0820621004573549	0.0636749471827916	0.0444176372285088	0.0744572871627761	0.0958554535187654
0.0547244005970285	0.0554849640078977	0.040112460978828	0.0336824931889847	0.0159990299695683	0.0341923369301719	0.0522605495727867	0.046583988993431	0.0406220084765648	0.0516361166197808	0.0310116758516047	0.0212278118956689	0.0504852332375064	0.0185451737217459	0.0589221207818252	0.0262039148195933	0.0264234668000421	0.0350160118344922	0.0540874056317735	0.0396610940991257	0.048215725686225	0.0559807707828545	0.0247547535474725	0.0620391575388939	0.0402080925562504	0.0835355838250413	0.0575214042804468	0.0278739169091285	0.029195668656454	0.0665233332901208	0.113153876704733	0.060518883192426	0.0945021037585143	0.04631327219825	0.0847996659795621	0.0379010359636428	0.0177816462151377	0.0143806447862153	0.0213570974320693	0.0684812433975968	0.0753546119749581	0.0226286198024368	0.0334556986211198	0.0735617881523096	0.0494509719510112	0.126587620352077	0.0561966422375261	0.0401996917658432	0.0308434775240568	0.0755165352176396
0.0217579625475296	0.0578263332728481	0.0785555911807486	0.0381515244058347	0.0514226449639232	0.0454891385171137	0.109908863767271	0.0353325398849984	0.0667500760293687	0.069866193744935	0.0276614206915519	0.0736786934406637	0.0258424239945365	0.0708906990334564	0.0959872862822874	0.0782731136596578	0.0334333849933015	0.059339733690513	0.0686282406128971	0.0265478200345452	0.1025313862849	0.0465869714327021	0.0257320506342674	0.0851472541743361	0.00308684561794496	0.0398939193516787	0.0403045856157135	0.0278124664628454	0.0569223424668748	0.0868699873011025	0.046567087820465	0.0585322470282015	0.0898253762943173	0.0151244583911352	0.00699818354875292	0.0806507022847421	0.0163805647637051	0.0894122471330438	0.0153524550777185	0.0479008650432505	0.0805752419614941	0.097974789107646	0.0482809165393615	0.0344147417382599	0.0756876223383256	0.108557510201259	0.0120902815986319	0.0524968997294212	0.0668424226854802	0.0211566875794913
0.057142775495646	0.0985699042919389	0.046492905860331	0.0973164410016874	0.0195771528124648	0.050878987157759	0.039454161056924	0.0555656865922711	0.0285843580771197	0.0713883649219969	0.0716503701676023	0.0578014301640048	0.0864667236352373	0.00979000971949544	0.036335768460828	0.0718140556262039	0.0305377876945679	0.0139725449308028	0.0612594701965272	0.047634455755011	0.0189082037747418	0.0151380940068974	0.0721486368046535	0.0301742156618428	0.0583163614312913	0.0310031567671197	0.0380268375782024	0.0503811818143719	0.0625746447962495	0.0154319279144822	0.0444880193963633	0.0526908311133939	0.0542858510824699	0.0318859366197576	0.0672310066506727	0.0522168877676545	0.0313545695053381	0.0685348425714133	0.0490606774759348	0.0328358927078452	0.10863359250906	0.025812164910995	0.0504312273339307	0.0406687247625315	0.0390654278262681	0.0658419201883192	0.0531861540616014	0.0210176229854169	0.0427089883904091	0.0536569052544749
0.16477474620794	0.0850009425861972	0.0774585909062668	0.131393833183074	0.0891779351264448	0.152399493822039	0.145676025543644	0.0753177339887393	0.15941599917142	0.152199366455239	0.0838640928215103	0.0912241045653682	0.118240934077935	0.112299092589621	0.0819198935030295	0.140305189809938	0.120269360057301	0.10095585592114	0.104957885739493	0.202560436050188	0.106190530425705	0.121533055875898	0.10726860863028	0.1657204911994	0.0483615838937943	0.14704162426246	0.202289267762618	0.0746181558030571	0.142455719250982	0.148747017201384	0.0336145974555177	0.0929078255541959	0.0536287587791519	0.120288600870337	0.103781762259979	0.10683819754467	0.149669987336493	0.0648785873314586	0.106347101584961	0.106896198657203	0.106226622212431	0.0298883623957453	0.142148046902209	0.0723562931969577	0.101706246103791	0.196218787338721	0.0937894191145552	0.102830436271957	0.145125541271247	0.149330616048752
0.0275222371798242	0.0688703965206597	0.0538025948145585	0.02290132765423	0.00745833518465509	0.0937341546235629	0.0422038297301536	0.0122976696235795	0.0746891901705495	0.0457089678760306	0.0864096482570974	0.00862868733649708	0.0768508663390511	0.037283970814185	0.0570243294351823	0.0573874031926398	0.0452371216854015	0.0701570222433661	0.0167872667874858	0.0777768639301149	0.0447022674294112	0.0583978469888377	0.05926033952627	0.031427481156227	0.0102096057687713	0.0507162476035917	0.0486229416326172	0.0818824142595863	0.0348105193393908	0.068811367157429	0.0578252132256596	0.0456968520110543	0.0832848542738672	0.0374149384114876	0.0248134200247174	0.0193886632249164	0.073074902941317	0.010990396054772	0.0586368062559251	0.0167736057035382	0.144267722360929	0.0341633518691943	0.00956293637024277	0.0877645696285239	0.0651896200139785	0.0340034727766503	0.0654797930159106	0.0554602234315524	0.0235400279710029	0.0699581110260948
0.0541010559856737	0.0303308684638257	0.0789229577659663	0.0429528639453669	0.0529588549164296	0.0516845037177238	0.0386855209826945	0.0674599129788721	0.00609249228241653	0.0334878835073971	0.0921744061700611	0.0386219933596416	0.00687093926008555	0.0524124968394218	0.0408108312834816	0.0594551758745797	0.0215285602880583	0.0285105067878493	0.0416811962241225	0.0252959243266934	0.0161416050092672	0.0709233154045812	0.0747002192066048	0.0308616638247884	0.00664471450154279	0.0204621489608496	0.0472436082468412	0.021249581398287	0.0298300907361292	0.0149821406444458	0.0785510350750083	0.0220719095540477	0.0395667370721633	0.0851114975702654	0.0437345157143531	0.0463166227039278	0.0592854595384906	0.0252969987170909	0.0300789186013543	0.0302836538400009	0.0339819137823402	0.0952815682904857	0.093283256042881	0.0445068489900941	0.0541253695317057	0.0339037327308089	0.0182753199662585	0.0484756550011209	0.0263154788915155	0.021505895877531
0.0507322153754988	0.0568160973203238	0.0520958685495395	0.0997651767474528	0.080590418628788	0.067657223754223	0.111531253264528	0.0927503520503443	0.0977586395672863	0.0717081522652906	0.0691998673059667	0.130686486356394	0.0363340335162503	0.0622411935262893	0.0999951977009746	0.0522914631234574	0.101083174628878	0.0989631582118487	0.0432000509119619	0.0988100320452544	0.0531809090920105	0.0468505156103964	0.0525427568260852	0.0917069889919111	0.0514664999026279	0.10350039152302	0.112903399541903	0.0401051948266967	0.0744140945379397	0.05885033751505	0.0402298892930741	0.0502896399904891	0.109606744617065	0.08811031719974	0.0509494822756613	0.067449118850601	0.0805480030358109	0.0531159575193265	0.0489833811658383	0.0612336085942949	0.061269487546984	0.0547047619686945	0.102386041308659	0.0886136121119013	0.00929275530102052	0.0601143456760814	0.104039822844513	0.0542814385923853	0.0530885474492663	0.0707357877616677
0.0958174475349714	0.0555145144403479	0.0765541964269086	0.0616314213487576	0.0808110888675026	0.100128154797005	0.152699041723707	0.118290338032271	0.129318482806247	0.144339529311176	0.135527873754701	0.0930996703712543	0.0999259672137908	0.106433814631634	0.0792394650720069	0.0644152915687145	0.0935671747771049	0.0741302742437772	0.109336032834889	0.0528163187199752	0.150858970071968	0.0267161717861298	0.155045934345951	0.0928337602525342	0.123817017707965	0.0864053338698306	0.124857336852389	0.119656240758595	0.144855837185952	0.123292290568338	0.0705591180671783	0.165575501826569	0.15143923871421	0.10470088822294	0.109346784773092	0.14847274224426	0.103495445151984	0.0583391869651276	0.147326534250665	0.212806644445945	0.0736631534046385	0.0384562304633267	0.110503133366139	0.102534194223885	0.00937742673782792	0.0343964937403713	0.186506783470603	0.110316101647382	0.0924637361921851	0.10382389713891
0.0483371938897502	0.084725923743568	0.0899053755670933	0.0605910817761112	0.0585603395760126	0.0813316970943359	0.0625035301091322	0.0102376271901178	0.0369030127726789	0.0830815262136283	0.0966050157583725	0.020797165046287	0.0159570936591871	0.0876646445850532	0.064938581289259	0.0472276124582484	0.0830466286746554	0.0843200979467606	0.119799299553721	0.0729924278472048	0.110720703069858	0.0918331419771152	0.0711029687744928	0.101862314374308	0.0840100637168173	0.0647601022840576	0.0766102002433096	0.051659689510601	0.0987948904817944	0.0667758895074869	0.0408381486243283	0.0574647799496352	0.094388656969423	0.0974315956456486	0.0725079167629935	0.0996294840713511	0.0840947600944631	0.0717515801478525	0.0790625186972392	0.0194396839393438	0.0557114012449161	0.0651769127072003	0.0560931188618925	0.0646903181340214	0.0729467170573049	0.0315335851318384	0.0379472145456514	0.042229359113432	0.0520542842979327	0.0624419744869307
0.0454673033990856	0.0140328928115517	0.0866901139848512	0.0757811221986927	0.028184319780589	0.139480791891532	0.116150932861384	0.109514442459036	0.0558474136389403	0.0227114275335127	0.033928056243532	0.101005246081197	0.0927861972754682	0.0387311634389531	0.0554512986681367	0.112475535885676	0.0458009752985469	0.0882435762059296	0.0609433965237949	0.0639904254089079	0.0857595173220116	0.120560868118653	0.101893870186339	0.0366555162861103	0.0456020437694452	0.0679279204328236	0.092017625088459	0.0708247051284181	0.0880535086521735	0.103174940702712	0.060721678688298	0.0957086891547769	0.0618301038214396	0.0957807698002579	0.0236456028074587	0.077813082575673	0.0341128856457923	0.0679855967320433	0.0728710099714955	0.064574827517453	0.0469743987798716	0.0830619354258116	0.0704736122249867	0.0553223418523638	0.0699353000545569	0.0532756715830265	0.0479904377069651	0.0738045338550146	0.0608530275090073	0.0492008454984963
0.0474310759211692	0.0447495594162557	0.0559197067454086	0.0692956598753429	0.0490358439944598	0.0694596658031422	0.0438329809380103	0.0470410689501429	0.071591515686144	0.074581576997573	0.0197463799188636	0.0284252241830531	0.0531265192496648	0.102399577952249	0.0233538646764896	0.100406323608762	0.00547683072526731	0.0606750544681725	0.0541378871138956	0.0731642972121266	0.0698710084891008	0.040331599918461	0.0553783056363139	0.0260686366448287	0.0762778580923593	0.0741041623209284	0.0438281868222814	0.0206467438029584	0.0732859126053186	0.0687587624939898	0.0461408907366958	0.0310685690115593	0.090572559593299	0.0631486166335273	0.0219391545418551	0.0590631918690421	0.00967516129348732	0.0860660763557454	0.0452374098188667	0.0556397280852711	0.0660770607095329	0.0690187599090276	0.0672144283731023	0.0399384745741235	0.0885400807855109	0.0417383697662822	0.0476654166069216	0.0298264484802868	0.0234912644367241	0.0442335656228686
0.1075209945351	0.0274015315596136	0.0722441475474166	0.0641145240934731	0.107331662753547	0.0165138451918356	0.0543822677551516	0.0358882052248089	0.0753738368746245	0.0267595238036143	0.0879883117199285	0.138621060310834	0.0744854783823619	0.0314014141130316	0.073888385312714	0.0284306830380352	0.0480311474224227	0.0460561391024226	0.0710238413462163	0.0106228620936382	0.0768834158807139	0.0816249254679108	0.0408156871776931	0.108675369243292	0.038598567040376	0.0541889981852341	0.0229656068514638	0.0947239097870781	0.0362308241135225	0.0839932337005559	0.0492379809776023	0.0468437822671398	0.0722143616956877	0.0182982687705621	0.0458752535522639	0.0398651580351878	0.0212947192050749	0.10244797441703	0.109219198028708	0.022741643534083	0.0806577002303562	0.0440201447335706	0.0822332827356691	0.0560560441178228	0.0417594608393053	0.0333220473536561	0.0362382973811478	0.11931845077801	0.0824539800784377	0.0751557670238831
0.0945285222082997	0.0766464103228827	0.0197984526997869	0.0834237694893452	0.0482779455086502	0.0344851278824481	0.0482026610191284	0.0512195005781677	0.062108895933131	0.0458151261412582	0.0375751216715542	0.0206444462297539	0.0190462249667452	0.0397165356351755	0.0583578810099759	0.0537715444533542	0.0306240432581281	0.0216818163475365	0.0399427195147844	0.069003459277863	0.0607608876618868	0.0802499397872746	0.0610513148151979	0.0420727606477029	0.0267962882745895	0.0349192476930661	0.0277561502312219	0.0576361049127238	0.0401322527634682	0.0361506180901904	0.0400667936641067	0.0515425330838328	0.0636007906097031	0.0349332328245998	0.130307819649714	0.0704882230920599	0.0138228515009517	0.0137218479488034	0.0861217525286876	0.0501438390851279	0.0266038820701377	0.0560136355269974	0.0207576061335461	0.0776871768174311	0.0357060128155709	0.0245974965932207	0.023116016645402	0.0529395010686368	0.0560147645729677	0.0910973718294581
0.0466464058013745	0.0330758586383215	0.0338131501929604	0.0761334574629748	0.097080303041822	0.0375870558171294	0.0234990983137162	0.0287293385066383	0.0219001630556271	0.0194776301655263	0.0111417055609455	0.100436368667859	0.0134642717395992	0.0310840723804573	0.0432391946080151	0.0494397475705176	0.030856493430074	0.0415009482815248	0.0470416766161592	0.0270182185279933	0.0860631529489346	0.029379656224323	0.0503239338723445	0.0339040403224457	0.0494413730104697	0.0964101140917824	0.0453568328626603	0.0620272177955686	0.0221259684627301	0.0315975133952596	0.0337215233501232	0.0588168687628039	0.0527960097860634	0.0958819737782343	0.0251889693012338	0.0148945608231361	0.0185761735899781	0.0590519147155899	0.0976318089787237	0.0233169828278639	0.0459265045444229	0.0461151072880081	0.0394861572518699	0.0986232280580037	0.0133601874358363	0.0156148189654315	0.0382337336011761	0.0597992904814589	0.0386775122155976	0.0418564887963196
0.0895355646833246	0.0593156577572676	0.0405377415190153	0.0127655282532014	0.0307838291231816	0.0710434185725842	0.0670070089040318	0.0711107017900435	0.0631748537564821	0.0472899475108157	0.0479881730485734	0.0478914706747412	0.0791599881307949	0.0367874182983748	0.0984860537825661	0.0387958466035219	0.0357212759002545	0.00381731985688193	0.0774189484661385	0.0676079891631529	0.0599036383253012	0.0179464806168373	0.0551332741216572	0.0752172378203521	0.00771385658891381	0.0518617534410754	0.0440039506263165	0.0436285692483102	0.0407811755881363	0.0536746388501544	0.0388337946350856	0.0249273950836401	0.0543122675568402	0.0345622951704658	0.0549800168844976	0.0271691666732309	0.0315000889435205	0.0353367710687226	0.0172115382973196	0.0836353732906484	0.053261568245753	0.00832966546981534	0.0240900977982926	0.0750968665548071	0.0370288205968934	0.032504032766243	0.0634058859270313	0.0253928003881573	0.0652051442192263	0.0459954282571486
0.0715757851473038	0.0899197949263103	0.064656527243546	0.0439667166290877	0.117525599977622	0.0532669460145004	0.014998988192719	0.0414850984133158	0.0752813946059509	0.0854622357865584	0.0657957221400883	0.0485386945936723	0.100288503333181	0.0699776038334387	0.054418918030091	0.0655129652446674	0.0906086403755779	0.0974107781798245	0.113387581136204	0.0961557861262342	0.0983684530315777	0.0383343928502508	0.064586382157091	0.0884658552681841	0.0699684309909584	0.050031615755602	0.0485534085724576	0.0628222564426305	0.0466938819564914	0.0283899507319756	0.0944847303457791	0.151920233607887	0.100796573008313	0.0225864510442717	0.118949149275056	0.0920805410260659	0.0747639120022513	0.107040833643454	0.114342508502429	0.0717308514676412	0.0576928682283989	0.0729748924007737	0.0726009190977697	0.0755816338285334	0.047726662127597	0.0330705432656647	0.108201682900471	0.0582272455050194	0.0474509516802258	0.0106801281448532
0.0404402750558759	0.0464172305292604	0.030997150112442	0.063477731742107	0.0465633152064069	0.0384426374479757	0.0221195783125751	0.0642407347624582	0.0534449319883648	0.0259388198725198	0.0313342278557012	0.0397895884670978	0.0405786812676078	0.0523640778916091	0.0507194986097546	0.0181769456020505	0.0141223495139803	0.0510136501529777	0.0263196368204969	0.0439357826020523	0.0962594489089772	0.0338505688533936	0.0608021898999732	0.0248156364484593	0.0155496469437273	0.0498163217623542	0.0235892610909125	0.0462946084098408	0.0409322808512853	0.0141532521750418	0.00231870670711175	0.0401804686275335	0.0473763343065713	0.0539611838615917	0.0383036012493481	0.0290357577110035	0.0277291847234678	0.0791751967578263	0.0468993091616199	0.0724368861348913	0.0595997350714645	0.0105467392721789	0.0202365961586058	0.037290827582305	0.0455869451163482	0.0245298950430225	0.0318592111538202	0.0804736836989565	0.044447340968878	0.0281436776346681
0.0577214769121902	0.0604394022657207	0.0144117264017978	0.0822366679719864	0.00991397970484961	0.0439641042012879	0.0631066434683711	0.0543595978186125	0.0734985033016408	0.0234740254372963	0.0590861473243983	0.0333689603014122	0.0137294919833162	0.0357954633444494	0.0356840072544606	0.0315325204392449	0.0510463796397766	0.0373381154288215	0.0343555826422228	0.0756621282561938	0.0102251026758038	0.0473991230214318	0.0513637555259312	0.0329611876209399	0.0426491476917066	0.0215795520207904	0.0360532513397425	0.0959756533093763	0.0709317266594434	0.0442913663636888	0.0579773757396883	0.0510625580408424	0.0187889580587191	0.039482653601364	0.0233483748064449	0.0370065483957961	0.028250294604201	0.0609208485467701	0.0258399268847084	0.0475501486522703	0.0519952789647339	0.0804522551454277	0.045341584916433	0.0454929162907381	0.018812245731877	0.0100218713732243	0.0185224697157468	0.0284692905294758	0.0179746607254129	0.0602901589993798
0.0183735597031105	0.0457748923211109	0.0431647371531172	0.0266961040203744	0.0369750950259793	0.0449052316692944	0.0657994417145678	0.0555705621698485	0.029295335195162	0.0651191051790863	0.0412938738471119	0.0541145642967289	0.0592953152667021	0.0558549154722572	0.0490540806320259	0.0705913290905746	0.0606856138956208	0.018839129563946	0.0451470827771684	0.0388761656026405	0.0774971059403898	0.018117105146782	0.0655716113911089	0.0714218728542629	0.0436726939660012	0.00592589333455851	0.00478721082807902	0.0571670485759098	0.0490026614292836	0.0892530364256253	0.0874799405300833	0.016402405474661	0.070641049066472	0.034927076724906	0.0395284109670816	0.0495634357152216	0.0366585153361917	0.0266741555464176	0.0394612254482524	0.0277906705439094	0.0358611873411924	0.0418068299551258	0.0665265428367129	0.0711976954286675	0.0443639425858452	0.0907593803808124	0.0358706545960487	0.0398042977206143	0.0682088586060264	0.0518385512350075
0.0174706085444002	0.0332581169637737	0.0637883136554199	0.0800796200195287	0.0469730005279331	0.0378361272294013	0.0124147327266164	0.030261600165406	0.0679849015972767	0.0175641843055261	0.0216880584454559	0.0357630976690662	0.110771965775904	0.0305803033588387	0.0738521070193295	0.0179998979019967	0.0558198876974014	0.0635599370730234	0.0501684947024026	0.0295701412248016	0.0490827313454335	0.0396595128201659	0.0471547056695469	0.0570684063655697	0.0833823495243454	0.0540254449807736	0.0710975055978457	0.0326682087889817	0.0263525449766443	0.0125759787794694	0.07328112499419	0.0552880376887379	0.0142809784124967	0.0526051334450565	0.0944091521024214	0.052676968474291	0.0347448906407179	0.0519929773716797	0.0650949790673789	0.0676559230162504	0.0563471606227412	0.051250762172918	0.0225544098566755	0.0563709880497406	0.0358395650242982	0.0689852833867202	0.0306972791853855	0.0600476957247836	0.0413690877221544	0.0395488267966254
0.160135355442209	0.158640130923058	0.116999928346239	0.106368591806005	0.136816498627616	0.161900980736776	0.138832307672755	0.111792855035231	0.210414223411346	0.0662146244943306	0.078716894346078	0.140598641807841	0.197806690562402	0.131156612216969	0.140142860381284	0.10165852695465	0.0983089310428925	0.0977705205277388	0.139526225784609	0.118842210000757	0.189902803222201	0.110306410151768	0.113386825650366	0.157969361651643	0.141325474243521	0.0858395008965272	0.0910111407118167	0.0883347730337827	0.0782372012694377	0.132703668618119	0.0718379321122442	0.102358664457673	0.156546804942972	0.166471071680568	0.0894962035065069	0.17843533973985	0.155568757648889	0.135912197626727	0.0838663476209964	0.0995495441561929	0.117965764274147	0.11269410650767	0.133002797492298	0.0656297155620069	0.168631573445841	0.0534801077783226	0.121168801238621	0.128405355709538	0.0941992758996719	0.14274532444772
0.00348072777708153	0.105574117599225	0.0421737043737979	0.0839498664094714	0.064605877538361	0.0987155047999761	0.0360006279781076	0.0334174004658937	0.0412083733496058	0.0766779981548664	0.0102669438183643	0.0420069619449265	0.0874869646258076	0.104199636167541	0.0238751611035661	0.08351951767123	0.0609113868114074	0.0717342930387866	0.0901978007696557	0.0590503042982439	0.0204887566999382	0.0627734724728504	0.0306713446198646	0.0996379852286993	0.0725067424445624	0.064606729952943	0.0109244442679298	0.144131082371942	0.119445353086056	0.0647466934681208	0.0137814377188326	0.0500064689459154	0.0506016803723031	0.0251671221152345	0.0788468956881313	0.131279457725847	0.0255178684570191	0.038196635931376	0.0304319359090824	0.0834858428481812	0.0701422626373705	0.0405868020672447	0.0361233222874433	0.120794097585002	0.0456407877086275	0.0584224251489238	0.0535678457183598	0.0939412279893445	0.0348972054474065	0.0221378693748842
0.0862526875929048	0.0555444099881149	0.0223566258757136	0.101865014333588	0.0404265591429211	0.0654665158920627	0.0386742346661668	0.0964922946337012	0.0505129414893589	0.093415266044189	0.0636728739868973	0.00872570133616301	0.0307331073360912	0.039581988270092	0.0507297181619216	0.0416495792494678	0.033041470250346	0.0386998129197132	0.0310849826777642	0.0571309950930605	0.017887846695355	0.0296052145884133	0.0592424695682422	0.0511215198415354	0.0312329992118849	0.0684408244968696	0.026054249262582	0.0372338211081124	0.0116577389284561	0.0469705886433553	0.0475579305011441	0.0515524483142828	0.0450804719288482	0.0175511924546601	0.0280001035212372	0.0483961364707521	0.0201153925289317	0.034731412714056	0.0254199634372321	0.0537614255193777	0.0418931133958748	0.0375329198214634	0.0279228826416364	0.117225752509937	0.0291729912586454	0.0541244666850473	0.0533394603045185	0.0536412601832824	0.0291226775923751	0.0338543905803664
0.0428024812248382	0.0335086688265589	0.0438346735033358	0.047592191975012	0.0368318673761255	0.0130225307247996	0.0435521163407566	0.0795402433565984	0.04122992908335	0.0751868587981365	0.0727049088090165	0.111334667513383	0.115988310396664	0.0657286171485336	0.108278057480853	0.0758092894876941	0.08259915049824	0.0921531340304658	0.0460187674176629	0.079238005507517	0.0741732759553978	0.0730073377449868	0.0480100361098854	0.0214053095124177	0.0540280136894902	0.081734476824739	0.109615756088272	0.0278801145689791	0.0776687439940579	0.0662999084924693	0.0841919702683647	0.10717250634726	0.138856410800069	0.0837700785118153	0.049174048061323	0.0844816560031013	0.0955693877439099	0.131078670333096	0.0596893309578528	0.00164200191018856	0.0895924927764403	0.0854719480425742	0.0395583408282248	0.0776270035035316	0.129098172814173	0.0298519773184307	0.144884427664585	0.0129470270941156	0.0430274445454364	0.0363128602775174
0.062111345791377	0.0343392345614182	0.0692173251054481	0.078358135004857	0.0305450496819805	0.0251051584063829	0.0346861098642454	0.0443409269699507	0.0664241988911097	0.100055876271078	0.0713406579633528	0.0436687291441683	0.0317226204136544	0.0420639688021613	0.0902761055566472	0.0129330217733234	0.0611910218945533	0.106265752341921	0.03813946473175	0.0364668195488296	0.0801255947411974	0.0439413842852803	0.062945711487956	0.0294715006364618	0.0925220553718717	0.130412511349663	0.0537577121331777	0.0796129687859767	0.0280518260978518	0.0667289412226696	0.0107647890549566	0.0262173489458202	0.0517438016943077	0.00999449838830309	0.055541941534255	0.0783709559274002	0.0413799672767237	0.0516063207582182	0.0643094925036678	0.0515688245176848	0.0459420848387717	0.0330516448265332	0.0520056621533656	0.0750498965200119	0.00283619367978493	0.0733688610658943	0.0727093053568606	0.0476857637582927	0.052540234917975	0.0485653792385628
0.121204272828261	0.021461308003008	0.129850732501895	0.0874074436466655	0.0400401462905133	0.102145302249884	0.114338443799719	0.0872152703730379	0.0081797231078616	0.0523816773959034	0.0359345135498813	0.0295574264109391	0.0475408764710728	0.0626010107462555	0.0456264724307074	0.0354681968312924	0.0727100186201172	0.0188673347848079	0.0765119016233501	0.0486241772027137	0.0518989976278049	0.0472654934798284	0.0781486747998898	0.0253973701257141	0.0478511702392428	0.0561577350037847	0.0380166807282829	0.0855516246274289	0.0487147481698838	0.0994573933782949	0.0343483598083999	0.072066258841777	0.0405806322620065	0.0704380135046666	0.0491032387041598	0.0272070759257661	0.0125903277913732	0.075282158287658	0.0504814832154227	0.0649927327695182	0.0334525784623024	0.0652183887990941	0.0209676127622817	0.0722924728297621	0.0461902670990782	0.04052062624454	0.0817537077740264	0.0487442913165234	0.063290439779625	0.0892432600001244
0.0854574539188069	0.09107428437069	0.0943860234475407	0.0378506280039549	0.0506034148340275	0.0530122602297855	0.03177880153179	0.126212984248128	0.106732691327526	0.111108502743039	0.0474611750461891	0.156180051571415	0.0861522398830366	0.0952708140816546	0.0283887202514938	0.116178070313162	0.0876258195009468	0.103243861266346	0.0639809993924704	0.0892802005267562	0.0439025621329104	0.0615466447775734	0.133822190473972	0.0747937027859893	0.0906907229661629	0.0394733978838043	0.100958256410762	0.0110786243842376	0.0512247300926437	0.0944406401370432	0.0823885169202428	0.134441594020461	0.183692951923638	0.0531060049148691	0.0314601797563013	0.0864377394260846	0.0591722619328755	0.0797109740371788	0.0573468208594426	0.0792437017088828	0.0568480823733448	0.077154133912718	0.113468392370529	0.0698979972691192	0.059841756247083	0.0946512739580625	0.0455986420463965	0.0357237327454453	0.0714588270632768	0.0758709101164089
0.091907596337422	0.0713134553190146	0.0142356686124133	0.0895608518709129	0.0415118995993787	0.0615549195659725	0.0686859741534129	0.0667439348492947	0.0356883705657739	0.115157599033451	0.0747098458458817	0.0523099640690041	0.0619743930064063	0.0724838967816318	0.150802225049654	0.0926276571307193	0.0877896825876714	0.0673854933775661	0.0268444236861235	0.0511556682080539	0.114303215920456	0.0777848718623313	0.0321558590858344	0.0875468655355707	0.0544478477863316	0.0677445424497981	0.137741765915163	0.00716931214650422	0.0482451434778982	0.10163665340085	0.084900765978623	0.0705015805782232	0.0740962811912751	0.106209849186222	0.0983224233815446	0.0950130311947261	0.0488355726898027	0.124574893284194	0.0693931550366447	0.126517713158847	0.0351297265783885	0.0579961893708285	0.103678147258811	0.0924651270706627	0.0612211165948744	0.0395227368217407	0.0216711880723845	0.110074529222386	0.0600750963795923	0.0615354122966126
0.114420997013146	0.0449355626907936	0.0353920772993858	0.0114242796185783	0.036529307886994	0.035713778081961	0.0629685048361076	0.0553591965455831	0.0344163633425962	0.0275428060640835	0.0222271009832682	0.034951681207075	0.0235229033529067	0.0307279706618075	0.0332936217014973	0.0516976552760761	0.0719395039973699	0.0228940371216639	0.0544076650952325	0.00913637819908754	0.0606818434509988	0.0426382733279304	0.0279529941242115	0.0165813012613415	0.0331089298929534	0.00942233882505108	0.0162085646795426	0.0208440832860215	0.0587701123781782	0.0205990002574437	0.0434489404590319	0.0454346718889146	0.0506547497610674	0.0271491268470793	0.0718257742618066	0.03325574458149	0.0143250110983935	0.0263903842837898	0.0570590889802019	0.0376221431454788	0.0927015204401956	0.021316199004081	0.0952471731067127	0.00898781528313221	0.0265089355417775	0.0138482436702323	0.0124232026007693	0.0547695690090153	0.0578337061727061	0.0420470220049233
0.0206849187788269	0.0468510692026265	0.0706476593974103	0.0621704873423717	0.0510601081786653	0.0272676169393701	0.095532257511639	0.0437325989590889	0.00390790671769226	0.0217245641600144	0.0330263179521984	0.0316730626021293	0.0395304994476341	0.0285237779099368	0.0344282653003163	0.0141777568358659	0.0670270183630602	0.0406169305199396	0.0957247159612793	0.0782419013171133	0.0529476095097503	0.0291018511492723	0.0376548627322276	0.0314358706136748	0.141084066803882	0.0466028751478383	0.0418956849843798	0.054850912743093	0.0151337509161488	0.060289311564901	0.0210373803257581	0.0713336857397987	0.0584719874249833	0.0227981415311556	0.0620799038176269	0.0503397647951013	0.0404834096255997	0.058983813558545	0.030569789094176	0.0413144615813906	0.0637460248723401	0.0303273001752299	0.0986641440906092	0.0459757286307384	0.0253321281209037	0.0232654425829236	0.0451820018281662	0.0605261366836683	0.0227804420385141	0.0405646183295554
0.0426808331826887	0.0870087887617642	0.0464883373686778	0.0617831734622721	0.0794432641979551	0.0895477097825388	0.0889834913819215	0.0474911878846634	0.0552300441712389	0.0305747973021327	0.102611056175633	0.0659772875862926	0.0228714844004887	0.0218054029798167	0.0365167099381284	0.0316282722478039	0.0389938328740402	0.0557043573829355	0.0461805351060953	0.0160484384727144	0.0665027590619916	0.0521784645192114	0.0527584682754337	0.113246745722403	0.0556838946848054	0.0547560952679435	0.117610767059192	0.0443213448558314	0.0693107083688661	0.102485557376584	0.0916026257415987	0.0846638762736403	0.0958467901085295	0.104587940171174	0.0412162244254481	0.0893303555236858	0.0209042413961593	0.084392046150523	0.0742719740704669	0.0415735963140288	0.0622652542979028	0.0591643796044858	0.052078999189563	0.0283143052938778	0.0193920393968685	0.0493510796615616	0.0416051089264618	0.0668922175728723	0.090153841898116	0.023299794484919
0.0790001611277021	0.0432389883703212	0.100741430680451	0.105924802353687	0.0351391915283334	0.0560717466674046	0.053911652141589	0.014362679031176	0.0390912973771185	0.0564712249142021	0.0923824507775719	0.0224792408586255	0.0966424231259011	0.0150059598965756	0.043236497508938	0.0145639620455947	0.0938578138444168	0.0490056758691696	0.0213376813093855	0.0379485834807295	0.0852480554555762	0.0476225390764132	0.0497989105919015	0.0491067089093863	0.0583246563947916	0.110441315536064	0.0370785818030639	0.0845812453006392	0.0197323368812237	0.0816144362492599	0.0875236005932006	0.0673795036165183	0.0347420767084784	0.0177620509832685	0.0580400735953531	0.0167538086314993	0.0417115817249478	0.0403045907451074	0.072658203895947	0.016140716949894	0.0617587243206245	0.0895212533981652	0.0777697969506029	0.0659811621718802	0.0502070720170715	0.0701733025296915	0.0454634583868286	0.0808116264333821	0.0560439181271011	0.0703442953948115
0.0789832271041903	0.14347670530815	0.106956868675086	0.0472518593618632	0.140643232582908	0.0748759483998861	0.142404848407732	0.154223054916084	0.0301434300017931	0.102866711714521	0.0363386418521909	0.0929612833250252	0.103100227855861	0.0855413427381777	0.0460440560223413	0.0709913481901844	0.134960823246376	0.0730503042989542	0.0768702908236498	0.114509692187441	0.125769389252458	0.183393170114818	0.0817540976963504	0.0420349720333724	0.148971890235797	0.116352469103187	0.0569392671730169	0.123472771914655	0.0823543306627371	0.112661127015597	0.0517552208317702	0.0978991136612835	0.00961662652107032	0.0290684789370479	0.118436128209531	0.0711365813430875	0.108066461257037	0.105279542538719	0.046656527057354	0.083645456616787	0.0605629611958506	0.145815414720694	0.0746712933899079	0.128924788861119	0.0654947601847781	0.13173550810872	0.133334337584087	0.123790301985695	0.0459983694900287	0.136442244556601
0.132605773476755	0.141545740333293	0.151540790987036	0.0719466671924315	0.121121534265421	0.144335845034762	0.0675580710231021	0.114384697772465	0.137793253236797	0.113974560608062	0.133136992235817	0.0946994912642264	0.0651648575506193	0.183344974507018	0.0806460430371317	0.145196927174002	0.108454940712602	0.151641709958792	0.131828661618383	0.136715206227786	0.0945162892926399	0.179515458121617	0.0853617950547505	0.150126603187355	0.0877017815940999	0.169629733572658	0.0880108114081907	0.155814906078515	0.11776833173944	0.102923146451893	0.150255889195298	0.106164282212661	0.110703816947524	0.166818362771826	0.114187656291002	0.0698428298919071	0.130932563282067	0.0633939736385912	0.150869457815519	0.0199738164639539	0.116352829350575	0.0853374252713363	0.0780731043493699	0.117631815318083	0.141191427827507	0.115708664895248	0.0901218651699603	0.200099903226014	0.0723770340570177	0.0365519686763199
0.140628526092626	0.156412965188027	0.136184532627787	0.0693946041886839	0.151551660810934	0.106330099523234	0.0899357597884629	0.0406498585375595	0.0446842336546796	0.0691054473637059	0.0725541687282943	0.0994762908310981	0.0668805494393258	0.0630900840862771	0.0835119635353941	0.0513072067684102	0.112558361448102	0.025517156374418	0.07792233605766	0.0761606488082691	0.0642834659667725	0.101910406983241	0.10202005508533	0.0758083288707336	0.0770923816744819	0.118692734742046	0.111775015068	0.0153389016962676	0.115087136885937	0.0410747273909128	0.0908392049546065	0.127321152175198	0.0885417310101548	0.0610575612402797	0.0788000295825173	0.0706958143599464	0.124765652287715	0.0560774799279319	0.0870769214403439	0.00749845444156601	0.0507213492861714	0.0776199126925147	0.0451531959660193	0.169101371104029	0.0216658753752088	0.0417644542808942	0.0740708182609272	0.0618061028744276	0.105591725995902	0.0546104058317277
0.0493242531014642	0.0535900910647799	0.02407766530295	0.0520319110335188	0.140285283206187	0.0265859096135454	0.0274860012843288	0.0771274048417876	0.0890429911533816	0.188790143270412	0.058467864050066	0.0462574712849762	0.0100759458151776	0.0347629611790265	0.107542515968302	0.0195309357329392	0.0459075155993972	0.0798833761257003	0.0303074284033892	0.0815718506960273	0.0790643547662314	0.0583121831656559	0.0761437286383534	0.0343299125745617	0.049159863277435	0.0692483814984668	0.0613427454831962	0.121401967274836	0.0697503635557586	0.0888292649237204	0.0238578771898675	0.0504457597727242	0.0166266018132402	0.0177919115718407	0.0908731316516499	0.0526988486589742	0.0557121100723532	0.0766310498544461	0.0258816833125916	0.0371444944948441	0.00194437695590316	0.0819236544964842	0.0624497090689803	0.0711892282869621	0.0253946657551739	0.0772854850986354	0.0502769625907473	0.0765109241031351	0.0643580022756611	0.059945581983022
0.0548869694763566	0.0314302449908508	0.0484283059947186	0.0772952309312358	0.0449946359354557	0.024726749482217	0.103446917985696	0.0411464285592674	0.0653584682729216	0.0398415795494318	0.0300666291580173	0.0773317235780226	0.117189451654912	0.0377443126120638	0.0105094469349972	0.0283505720799905	0.0614236586157036	0.0798429365423853	0.0302821910234269	0.0379486743968706	0.0385125838207059	0.114402524303244	0.0380674998206213	0.0132048456487168	0.0916112228320745	0.0515161939941627	0.0600671859925409	0.0403693530699168	0.0602352015472278	0.0280730453562328	0.0535141301955903	0.0263332164645771	0.0864446687692935	0.0462144130457123	0.0984648950299059	0.0579831258611072	0.0294565995029397	0.0512635359907849	0.0341129242456184	0.073743559398698	0.058582493871003	0.0244241914637373	0.08311938724174	0.0521768395121763	0.0303809502627057	0.0400478253733405	0.109671508723767	0.00728056862660713	0.0892196317342708	0.0283897663192827
0.0638082190745131	0.110427607456514	0.0665128988214181	0.10101763702301	0.0391830621521762	0.0793981509719213	0.0653558469296589	0.104699807798613	0.0741362825416928	0.0452691155627377	0.113027133655972	0.150676661183743	0.0470615102857792	0.0655731548124261	0.175099535010417	0.0460469851413412	0.0696549637203788	0.0898107973702589	0.0905338053182368	0.109507465876128	0.0868089177687874	0.0305758894525899	0.0683172173595582	0.0972936533908857	0.0879050746116838	0.12648133549216	0.0962193303938496	0.0397276981049758	0.0771537154755265	0.140670036569537	0.0441577368999839	0.0934736965561371	0.0672386660621676	0.109904459030301	0.120707663043895	0.145829772395497	0.151408359414669	0.0660448105236324	0.052482000134146	0.0151440598226553	0.0650385166310174	0.0682803704476023	0.0610675454210475	0.15036536652079	0.0461509082519218	0.0458329325896402	0.117369860592449	0.0979166128327794	0.0335113548155278	0.0603024651990563
0.0624153573880099	0.0348700641509082	0.0541261425286349	0.0658557381689865	0.0298264635667657	0.0398555350029704	0.0399648756732371	0.0260584386227341	0.0723638814829173	0.0270418668304275	0.0387036555627427	0.0254017208151543	0.0532804010453497	0.0193822049134924	0.0398817931652832	0.0904138714017901	0.0841311662671046	0.0133418596928195	0.0831052642485571	0.0276744765672653	0.0412638458072015	0.120057361964114	0.0258293141245416	0.0356413748812363	0.0619363277219598	0.0491681157711469	0.0429244284338149	0.0604574169867792	0.0587761021970673	0.046860714310643	0.0410875742690098	0.0654521461475741	0.0775685274951733	0.0642680621742168	0.0342324766687834	0.0185479373822085	0.0285032171333765	0.00782628464744095	0.103733527543606	0.0506721371876705	0.085329534900439	0.0487239544526037	0.0342734964580578	0.0394173843063248	0.0409041835712706	0.0415515811706282	0.0770875031895676	0.0667980655573967	0.143316314816452	0.0521606615619952
0.0341660047253202	0.0616125468187033	0.0827428043907928	0.053498510160646	0.0590016959206742	0.0361766559778001	0.105066942229462	0.0400646619943888	0.0951000680142769	0.0603911593901434	0.0859538225767127	0.079573752783252	0.0466787718833647	0.0514737873242297	0.0541575903245824	0.0542236208554694	0.0460016329189617	0.0967672593207233	0.0635763567074467	0.0784589487641735	0.122515606632332	0.0653594722265388	0.060443948209324	0.12581263959157	0.0892724285377764	0.0449506233738232	0.0322969532203411	0.0594427483941313	0.0846456023560173	0.0866280362092608	0.0336607477227943	0.0596343075581207	0.0182151107171291	0.0305629404452701	0.0658574082468632	0.0686860101983024	0.0653609529827006	0.054645576975317	0.0335011077145837	0.0584907446531415	0.0912980350085083	0.0162953709967096	0.0305314327667733	0.0560828253924649	0.111253037193657	0.0409112390344182	0.108557675006256	0.0310867534356613	0.0490239233667992	0.104624692344071
0.11036552528983	0.0579264385026501	0.0631749646871623	0.057997345645625	0.0402443989954079	0.0527250779812289	0.0231531893194199	0.104370219033351	0.0215678919546302	0.049158566248183	0.0354214055892041	0.0492103823366025	0.0772990068509317	0.0779206483481818	0.0540934356829708	0.059222944849152	0.0150992466611224	0.0559840251124188	0.0977493179812592	0.0321919871231709	0.114958454948951	0.119040232178964	0.0844856890360024	0.0703274403898741	0.0855039383283934	0.0522819409110813	0.0423981761157211	0.0624465925416912	0.0362152433069284	0.0687433285426135	0.0484040839310331	0.0389791563171101	0.0307477361176721	0.105048699474779	0.112115634154116	0.0308129578494762	0.0594632879639841	0.0716991101601352	0.0472243819363623	0.0186023732588963	0.0549685386235072	0.0961499947683748	0.0532680190168646	0.063428459777465	0.0649874071657202	0.0377651260698028	0.0835578963774292	0.105350723351026	0.0333231861178499	0.058583229848961
0.0437299288322977	0.0225714652552731	0.113534497337664	0.0477881653567418	0.0322476281561931	0.0804240333058365	0.0426407912220172	0.0196256241168657	0.00394180739703534	0.03383633997899	0.0277325036067047	0.0338647570215019	0.0851600592511595	0.0186497841347775	0.100214624669537	0.0682937444401156	0.0278936719884654	0.0263484127941082	0.0333277853901677	0.00956049184358922	0.0809092055961558	0.0300037217496847	0.0662447550039254	0.0313020683934085	0.0649096875815906	0.118674453046283	0.0337655761546608	0.0519567947658437	0.029906577337865	0.0641565884234012	0.0149145571274116	0.0272918449414473	0.0152306518321792	0.0289151142615069	0.0523590531339272	0.0168535322054467	0.0392919191291492	0.0586351436512652	0.0608551802877495	0.060191171708577	0.0347965478126295	0.0358147900446855	0.00547728892222795	0.0422417931498179	0.0197000624764492	0.087438047939918	0.0376496360862426	0.0423504648447679	0.102254949207765	0.0555217957618673
0.0548032508918486	0.0503284493505741	0.0815259979245296	0.0673092806597872	0.0114014346972603	0.0557730503182968	0.079386659960511	0.00983178481638227	0.0583048885125295	0.0488716858081906	0.0346431113549577	0.0169779840519016	0.0964362484305668	0.0848261448159735	0.0225077176379667	0.060444737044373	0.0500614573521637	0.0924870503387474	0.0628385808340521	0.0704384624142954	0.026786603142149	0.0277557393784655	0.0418485002108128	0.0352466599792973	0.0397332520054878	0.0862266037062396	0.0578204768055617	0.0424614240479473	0.0590275189475223	0.0758940190640429	0.00757567177277454	0.0508884830955581	0.0253633574641233	0.0489933292429286	0.0509679838642584	0.0216027535238103	0.0566721236143221	0.0492725247630137	0.0302002359050378	0.0789325220827163	0.0306340722204346	0.0656361248605103	0.117155223737904	0.0750029099345092	0.0681025908773242	0.0384578025558013	0.0426756706729373	0.104881844568073	0.0454439636626206	0.0185829107144629
0.0252576829681287	0.0479425828223188	0.0409172950246726	0.0959029576519202	0.0357850577267733	0.0675527226349116	0.0795871965237286	0.119091238125365	0.0167584356788862	0.0527967358668971	0.0746686907790032	0.0227406315662186	0.0367559072253822	0.0341745682003811	0.0353887473778262	0.0752211610125994	0.0499510577725287	0.0508420633078891	0.0152239770934775	0.0267393535906106	0.0729082898396534	0.109685034696632	0.0347209546332255	0.0619232901484089	0.0591081000636985	0.0484762897842729	0.0513127740633276	0.0495956710159339	0.069753704894009	0.0651686876887213	0.056505219549915	0.0274884553184221	0.0465420487134677	0.0497286339083279	0.058837197785096	0.0628917607677866	0.0463129386569455	0.0433680208206492	0.0684632296536469	0.0157501539007603	0.0379368214828312	0.083592193127886	0.0564426926718171	0.0611736373666508	0.0540563540351336	0.0626677520253639	0.113098108087036	0.0354827174830353	0.0873565394761045	0.0598359095131243
0.0908261544788429	0.00961041833646143	0.044290718283479	0.0419080516731045	0.0542146514870187	0.0426499563684617	0.0559850168039843	0.0877111867575602	0.0231053715287247	0.0479491300713016	0.0529008981278597	0.0373102450379222	0.0436556391028479	0.114284380616294	0.038809454412456	0.0551862027613606	0.118793488985281	0.0706921257107784	0.0806096679060583	0.0353716020149569	0.041564271888017	0.00712743989182722	0.0750097244378739	0.100812921736895	0.0761109721165207	0.0507974152073135	0.126064562733484	0.0516732250926077	0.01758765919516	0.0318758841075193	0.0334902125834429	0.0592096070552761	0.0269934223094609	0.0554683269368926	0.0469938223357177	0.0187827415629335	0.0459020094199916	0.0360753847380652	0.0319502346880676	0.0282829982279571	0.0445120223333753	0.0434571721724504	0.127564443375521	0.0906052372773408	0.0560054137167337	0.0418609114305792	0.132784070806176	0.0143557371276713	0.040912051775505	0.054371587680523
0.065502325328911	0.0521134957678813	0.0316816982413477	0.0599230825582596	0.0449623235417635	0.0169560463174829	0.0682625526175296	0.0311405504742643	0.0733005992189354	0.0242573893577627	0.0202719398958166	0.0415889069804978	0.00983425336297113	0.0209484279292862	0.0385225625719581	0.0361474428535273	0.00534433518159041	0.0700270700568209	0.12181683253526	0.0811430901741294	0.0644438596139198	0.0574809840470299	0.0322932382175601	0.0275574178141185	0.0673372611084181	0.0491373695108173	0.0703345525048535	0.041053082154289	0.0491326088333425	0.0287227861909275	0.00789190369249176	0.0558781543012661	0.0225572255593075	0.0314476886506497	0.0591983757149197	0.090330183415504	0.0528434095981022	0.0698759173713848	0.0450396802335119	0.140153384663747	0.0306425036002641	0.00143538806707768	0.0529336942945389	0.0273457686011006	0.0718171245025565	0.0372222700020861	0.0187816990334827	0.0141855551812315	0.0412842229423408	0.00661335877545427
0.0683281336758564	0.0826593709613962	0.0995645054945908	0.0430432291686997	0.069719766696031	0.0748887017338624	0.0793680726917167	0.0676302548953359	0.0605382775923919	0.0545561488504843	0.0830718089523416	0.0504182185980842	0.0807965482660967	0.118081427202444	0.0524862478318321	0.0410892810049641	0.0725172472707176	0.0349163089842125	0.0335651999129828	0.00995733361791087	0.0165073146029784	0.0460135114245697	0.0271866723995876	0.0444352651282481	0.103745615142772	0.0408981807805005	0.0488072496169206	0.0543989389246714	0.0608263633542052	0.0502813733659891	0.0707847009654268	0.00123422345370691	0.0468192183505118	0.0980716960820889	0.0394442845422097	0.0482996082952413	0.0536368073633032	0.0844745151157382	0.0992200624282027	0.0693653992592885	0.0761584353405255	0.0903428279637033	0.0725504576516868	0.0207727279750855	0.122601521831255	0.080591753305561	0.050990407896793	0.116212342976178	0.0953598348024392	0.100022545767118
0.0488517754677432	0.0338096653672068	0.0744634189495762	0.0313001659948474	0.0850833526710513	0.0180542910321119	0.0487881456739524	0.0874793637389245	0.0674234518809984	0.05000111894636	0.0150125426555805	0.0966299800738063	0.0746754010999017	0.0842525085000583	0.0728654049843388	0.094139237196925	0.0534979703681598	0.0431985313163411	0.0962179585034358	0.0377176193560383	0.04533963388981	0.0547322369284218	0.0911115206315919	0.0626289138429983	0.0896562506605145	0.135437483041587	0.0452501461559065	0.0842032500354642	0.0582284163348481	0.0669567072492333	0.0369855806294832	0.105358256762989	0.0304548081347894	0.058667756149558	0.028713659161232	0.0613912602641549	0.0302459454361667	0.0887467382961182	0.037949455706742	0.0399739814209418	0.0580309902490394	0.0457676237833664	0.0555197468067173	0.05892770508735	0.0409876921772976	0.055644678134234	0.0745064631177088	0.0166720703340569	0.0321092701876592	0.042066121956811
0.127438654932327	0.0369019190094948	0.0446460377741586	0.0991940020970668	0.0811864519233166	0.0138382312127309	0.0128899513214714	0.0400751293256965	0.113099060721774	0.0288221046336904	0.0807316500165357	0.0597867857409242	0.0660225198492227	0.0355488721488207	0.0145271976651235	0.0313856087794805	0.0422944725872602	0.084753275354772	0.0211606517733836	0.0214883517504302	0.0112813193485287	0.0297933279162768	0.0726081953508349	0.00824696445255829	0.03369663102765	0.0435301959278245	0.0210295403999069	0.0655693652794237	0.0438948839094786	0.0244626049718279	0.108888178499928	0.061183634449601	0.0650176220955527	0.0893916748942093	0.0468077601176482	0.058980746794304	0.0333934059920727	0.0198036856586878	0.0912373686492245	0.0751662123659826	0.0468828525660086	0.0503744960013436	0.0311100952121108	0.0871920128405991	0.0995574465487339	0.0684247796649145	0.104292787618188	0.100057038029156	0.0478981697534342	0.0573576572350379
0.0788262372982156	0.0198192466853839	0.121479010840393	0.0154728231407031	0.0807783385512973	0.0502263139404078	0.0689980845793418	0.0792303037798556	0.0475105522814217	0.0602753779555881	0.0667980280068065	0.0524213113944415	0.0509013080746271	0.0638107699144345	0.0494283589231789	0.0681758770361812	0.0923588852720782	0.0528590943074557	0.0667143619297075	0.0614069053418498	0.096184070674449	0.0921427799032285	0.0548352353590691	0.0856538627019763	0.0654203211545602	0.132100218928384	0.0649131343314648	0.0590983574164596	0.0369339221620843	0.0952332861665248	0.0401716344056848	0.0879372369166879	0.0785644395414191	0.0350798080904749	0.0853761413714839	0.0512913143151401	0.0446972183913373	0.0772899913699827	0.0761436826853574	0.0914227499825508	0.0811537496812883	0.0445904718866486	0.0514097724090216	0.0784055439469557	0.072231360209146	0.0408641070263012	0.047661512589108	0.0177789702303733	0.149188800634163	0.0569185569061796
0.112135141272524	0.0372145272625186	0.0759612050783379	0.0373864845452605	0.0773678357511573	0.0154040731330035	0.109803413388649	0.0721726363699775	0.0228506950052634	0.073961842923784	0.0564416123017612	0.00503917424541621	0.0622870396235019	0.0600072052789105	0.0509259049315552	0.0997619979997639	0.100072041996306	0.037899721087339	0.018100499516425	0.0231394173947228	0.0426749973177386	0.00762637768561681	0.0641436397389892	0.0953060540866917	0.0899655523867163	0.121762088879304	0.0162065181312513	0.0657052481297385	0.0774671994848949	0.0973171451392122	0.0711934704840416	0.0839144212910779	0.0538034947916509	0.0121216386303008	0.0170845017243823	0.0481731481260515	0.0630342613130685	0.0616172058445018	0.0823611641822188	0.0830468974488897	0.0176725401477163	0.068231445179368	0.0936686385139786	0.0366178602481794	0.00511439713660574	0.0527447658135108	0.079893368272182	0.0201370560956724	0.0475211579475858	0.0970413036366438
0.0625344418491994	0.0976477550654115	0.0446773955596888	0.0980047884001603	0.0591987265212091	0.0368182571611218	0.0784953525036546	0.0188537380312597	0.0505607548982024	0.0306786907598955	0.0255423872328019	0.0123230857655709	0.126338224725599	0.080567286961111	0.10700249569343	0.0427059739243411	0.144506732742896	0.0859292706719253	0.0869528014484203	0.0884943447602625	0.0862056216958697	0.0455641625587314	0.0441716351865278	0.0654608211794101	0.0328094466738987	0.0159511303431482	0.119253576315883	0.112844339906231	0.038482610192804	0.0482699256915276	0.0653366683514135	0.0345586368587974	0.0780933723563434	0.0757110939545018	0.0769197475621816	0.0534511229164926	0.0362812478026046	0.0117858991109928	0.0795215331224669	0.0572524001629963	0.063148817625401	0.0548501008903037	0.0655186500345192	0.0586968648382049	0.143285816277586	0.0460752531321978	0.0698616474273009	0.0390950548502915	0.032939878553914	0.0651747896512586
0.0166148015771867	0.03822863409641	0.0207537063231802	0.0728156900397289	0.0751380810646725	0.0680419383583632	0.049229285048284	0.00876774846428232	0.0768967705395903	0.0485322515947839	0.0818622029003874	0.0644977843537373	0.136676881564925	0.0417797362998603	0.0792594642105234	0.0251267776411461	0.0280108593797269	0.00465133539929266	0.0867118325492761	0.0791960433679056	0.0739313355997237	0.0256228232721627	0.0519385824233183	0.0347617939668806	0.0720624577711031	0.0282970084505752	0.0684985260529163	0.042527340496341	0.0409231028242801	0.0466276359255002	0.0744908363712493	0.065509165811732	0.0308583026091806	0.0433944060542013	0.00734990283229466	0.0537637121076744	0.0952962882652834	0.0255737258289794	0.0520286193408022	0.0651324087588138	0.0252569001086376	0.0968156391737229	0.0627951605322775	0.0748548732062389	0.0709458264005044	0.0601084473296851	0.0765499422773035	0.0828570842733493	0.0508155473065675	0.0328583664346754
0.0448354970870994	0.0613961916596828	0.0483991459812195	0.0503896245784477	0.0565880554654611	0.0533731822070616	0.0271305155148405	0.0264932021596048	0.0328700780541441	0.0136938588553591	0.0372308289187469	0.0145997451837314	0.0427281903523732	0.0147751736406208	0.0782763460777839	0.0267005055190233	0.0356992575520352	0.053448358405648	0.0420796570453621	0.0532918460964236	0.0630586113709016	0.0239739327635242	0.0243137736972606	0.0362924958118039	0.0458344392151101	0.014721033433455	0.0521451434447447	0.0161095370735133	0.0612364971615466	0.03164259615959	0.0315567388076541	0.0716726831707171	0.0331465715436046	0.0056808914653888	0.0269717585266957	0.0901074144462757	0.0478832102280309	0.0523233679327507	0.0852034727175442	0.054064511006198	0.0687868149265439	0.0319285241994843	0.0432250282327195	0.0565864922272878	0.0145949048889311	0.0576652279960532	0.0206075284953485	0.056123487023565	0.0255500661669958	0.0332624462688774
0.0393467450050611	0.0181439144218502	0.0552194422761639	0.13248235658551	0.0396408379085029	0.0129255482275345	0.0926491736897691	0.0984929771647146	0.0784492714717479	0.0346596651516281	0.0847402381986799	0.0814717273042499	0.066535832109407	0.0783622747606245	0.0891522272045951	0.0499091326948884	0.0575271354563436	0.0802479932688625	0.0610742055328793	0.0102572179926879	0.0427192458798444	0.0620830843034469	0.0443274758782054	0.0435419112445669	0.0417363905527607	0.0341926270387652	0.0854298508310797	0.116172919848774	0.0510164358671958	0.0915459735226252	0.0662890486045742	0.0554290246845622	0.0873946343764793	0.0116689733460227	0.0703140187594686	0.0812569182545717	0.0450806290704522	0.0752999121130596	0.0408818324767787	0.0187261208559548	0.0450200054905106	0.0284195920551862	0.0433591365163114	0.0538860329659969	0.0290574877735086	0.0570275217321109	0.0485966485664526	0.0644541223997054	0.0587283776715158	0.050657756562741
0.0807142104086178	0.015100721437789	0.0305997027903279	0.0307823779365679	0.0707731534403781	0.0122522343731513	0.0693725297885013	0.0375303273063539	0.0583745684028996	0.0297704148011646	0.0361907139158169	0.0579294457602108	0.0260326328612686	0.0457994057656865	0.0220996656253945	0.0731974287778863	0.0513962262414525	0.0331564057372282	0.0301037038595735	0.0132880571518648	0.0705232303880657	0.0617147529143243	0.0542308465169639	0.0624681772384004	0.047557720050466	0.0394108541714602	0.100931011010409	0.007300329850561	0.0437088198100498	0.0434218541040613	0.01031079425851	0.0700054562495446	0.0273873747819392	0.0240935523696154	0.0914541650920832	0.07025487407598	0.0540644872487625	0.0296671039053899	0.0229385273390311	0.0129736315853167	0.0521440735869214	0.0795518606741602	0.0357867086519632	0.0705083409938143	0.0176320750430023	0.0216893762368446	0.0176592785782752	0.0343179785904147	0.0563251638341204	0.0249815520896881
0.051196271669063	0.0545920697441909	0.0352947523633585	0.027130641663044	0.0277766608214594	0.0713253868204246	0.0532478842330683	0.0980545180399975	0.0199197546613415	0.0317432532732318	0.0543526215092603	0.0709631287767739	0.019397687769309	0.0516481955003667	0.0696984546041989	0.0257347472594254	0.019796370210997	0.0324648189085123	0.0688257496800006	0.0242114538997806	0.0946582879681575	0.0130721816454528	0.0296997323463151	0.0834602909162747	0.0227119056040401	0.0304161928053874	0.0791181191558975	0.0393015325013478	0.0952786950600322	0.0311204706111267	0.0231709984356868	0.0569017412688189	0.0217413001293161	0.0808271301934722	0.0294638852439202	0.0226092833724999	0.0785779776677594	0.0318580839090791	0.0165735723952798	0.110843478609441	0.0217700784188987	0.0260293140353429	0.00250879040292553	0.0537945748237114	0.0364981965619577	0.0926684344681672	0.042569964978708	0.0728205323770878	0.0425771225783707	0.0451776838583055
0.122135335036724	0.034956437626905	0.0969173148914197	0.0898441975774207	0.0307022903520089	0.0924762721247786	0.088156259348156	0.107192374803763	0.00922007186542101	0.0698810424306564	0.122125879192043	0.096012677328091	0.0504920980449516	0.0847226646647861	0.133391632868362	0.0347755437652149	0.0873232531948324	0.0787264164531719	0.0399811102017291	0.0689689680062867	0.0223876734013764	0.0350539551553388	0.140715906724514	0.0922858032650337	0.0890457395053447	0.0987029846400488	0.0678972544160557	0.0984339282313939	0.0672502130094143	0.118807914655458	0.0197232085665415	0.0819769934474698	0.14329908296268	0.0992922204290714	0.049705888178062	0.0721427064225816	0.0594153955076334	0.0543820600842484	0.0640703257528072	0.0875985658958644	0.0942793075949118	0.0486420283785499	0.0610825919460733	0.0815036109278123	0.0799113348953382	0.105889201982998	0.0939912698448941	0.0673065121459915	0.162368201572922	0.114822071598963
0.0111778337976808	0.0118731879265041	0.0694053611365419	0.0620443201478057	0.0674208026152114	0.00998705883442233	0.00859281412802075	0.0110157952390492	0.0459087754721804	0.00335055869101632	0.0421496337449342	0.0230393007349968	0.023435065890642	0.0538906647782731	0.0330015519028891	0.0392102102106135	0.054933425472083	0.0968745713772675	0.0794415063812514	0.0813529457504158	0.0316791410780659	0.0865607386329674	0.0940584841758267	0.062314142657725	0.0120347357292721	0.0292111828917354	0.0441228362695516	0.0222494686676162	0.0541076975004527	0.00396510224394232	0.00785958829637056	0.0127869470246512	0.0428591783305338	0.0474386878409943	0.0182036718120889	0.0658258750713672	0.0420055217686877	0.0358986712584979	0.0743761364256386	0.0422266153439419	0.0629926994010655	0.0252827952463518	0.0394707174808996	0.0365345170480807	0.0535758601445063	0.0207625649491949	0.0413810964679816	0.0225539338773948	0.0705979527817748	0.0736315525332082
0.0865882944243187	0.0369923494956728	0.071292496301364	0.0430920953365382	0.0449645298589833	0.0446840492241183	0.0785355650414078	0.0317051099495791	0.0221221949988739	0.118129720208282	0.0674153626499606	0.0674006113036469	0.0194854200042211	0.0549196128360725	0.0147450296548099	0.0370581395146734	0.0432453733668459	0.0588056626601554	0.0414602461366403	0.0456500755883125	0.0507207981811337	0.0625470676763667	0.0738288432174235	0.0784944407072819	0.0499995705682609	0.0458063045571851	0.057900183392122	0.0698084275092829	0.0696687766084906	0.0768362131839571	0.0476236514536475	0.0575019986044624	0.0423220887743096	0.104284079317474	0.0406701824879715	0.0328892948738391	0.0262737336651512	0.0420111683869718	0.00872147096125883	0.028271086849948	0.0606535916327508	0.0871280149635176	0.038712519266723	0.0597727048024916	0.0332607769209791	0.030347138919226	0.016521587489285	0.0289592208853806	0.0162911503504455	0.0573728789047595
0.0810057788206274	0.0245425157454162	0.00438495850250114	0.0417016785057607	0.112632769942865	0.0438191593092257	0.0681489669141198	0.0548782427472245	0.0424029401031558	0.0198604330024524	0.00839840507320872	0.056499946698651	0.0571836488738634	0.0513969276221225	0.0692859159595491	0.045104015429942	0.0319018646184167	0.0174343656405784	0.0420330870750234	0.0437058900756408	0.0218460969023416	0.0544376123731561	0.0485229173742559	0.105371697375819	0.0305217609606261	0.0175471260635382	0.0292261426898676	0.0559875116045891	0.0751874224154499	0.0279278876266752	0.0684438644489724	0.0415322887389282	0.00151635259436955	0.0355798836165564	0.0432478165653736	0.0188827999494788	0.0711786921302021	0.0513997362628341	0.0340496357397315	0.081213291000846	0.04096641946074	0.058054065735248	0.0331253480481791	0.0623748983785305	0.0364219505612604	0.0501196081133971	0.0538487211563673	0.0435443958511425	0.0562924477227034	0.057487958134839
0.057600379386807	0.0788842195791586	0.133708895414628	0.131646047225363	0.0829054666739067	0.0761127162764869	0.142752004689847	0.0756029926038282	0.0649933284777276	0.0772876345942771	0.0507582445519317	0.112575945453547	0.0690541064030693	0.0526284202673888	0.108085561654365	0.102850648474502	0.0396110164550684	0.11631658652084	0.0502603734642412	0.0204809117794967	0.0380879610198039	0.0767555766860526	0.0236703912776928	0.114255133051977	0.0799970776170736	0.0781591551416547	0.0586432921152351	0.0710378967817326	0.0355182612035696	0.051517747242792	0.0483880474684051	0.0474137455399297	0.115119192001657	0.129589634328734	0.0468743787079011	0.11946832912203	0.0101186740444424	0.101695744739993	0.130124633126937	0.0502321513619395	0.0237124820077537	0.0874126900819784	0.0851866282467906	0.0526948567635296	0.0611677541741497	0.034021770495083	0.00582941634992406	0.0442425047916593	0.0873856089669323	0.0832269838980279
0.0183655583486448	0.0449239793187747	0.0857923226447501	0.105525915846943	0.0852672226375741	0.0868272772649563	0.0733726681890587	0.0313779787851751	0.0838888797882747	0.0386096481825441	0.0627682116824568	0.0361692985086268	0.0460020852647845	0.108512838034223	0.0558199216591935	0.0367527743914238	0.0476210626991566	0.173892974231911	0.0316745546625205	0.0692425831426888	0.0416247100762444	0.0422449557121759	0.0354078385605851	0.0837972087960243	0.144526885919542	0.0314180746484995	0.0400669733831993	0.078789859126365	0.0142839177564035	0.0602092358107035	0.0275190069733633	0.027861561659466	0.0565511378518313	0.0150355607642857	0.0390414980371819	0.0251032896454175	0.110205484534281	0.0844580640683558	0.0461830923908242	0.0646852714317943	0.090632972030639	0.0935996972372801	0.0786683889787738	0.0789550826134233	0.0348165564307549	0.054767294474993	0.040827474270595	0.0760581310592425	0.00830607111430248	0.00316767914578544
0.0673875394639751	0.0985293722023743	0.0973803447306155	0.0580526795900422	0.0808140683236063	0.0911597814316297	0.0394475968038113	0.0894856736426754	0.0915903847104051	0.0486137939294271	0.0721823739006449	0.0724679082927312	0.0829911419566329	0.0674153720128651	0.0510961582846548	0.0736074601119316	0.104673047959499	0.145257154216916	0.0683962920971598	0.0721677224386782	0.0952673820179079	0.105970636890173	0.100004029154302	0.0927938678494894	0.0920422185439687	0.090834733158265	0.0786162747337299	0.0688747309592185	0.0743223823313543	0.0493627921074325	0.119692315824679	0.0392308664372137	0.0859065034653479	0.0564304467066255	0.0700611523505466	0.0363970009716694	0.0600909615964107	0.0872958876318908	0.0816868013458166	0.0529977013240697	0.0424604681787189	0.0460450213856851	0.0866559893184839	0.0987477281277909	0.0607406280333149	0.0880693077444356	0.0774467614098769	0.0834880113901686	0.0570514943361118	0.0972460950313718
0.0518339574727157	0.051339196605208	0.0352220307660129	0.0844601613508819	0.0725838249975937	0.0249322509294539	0.0622863898795652	0.0665194962100015	0.0307067418185301	0.063666812934075	0.055967559686136	0.0379279820999941	0.0389172749522188	0.0396675064861229	0.0138667738670011	0.11604042990069	0.0793369146140295	0.0438873228913308	0.0986106944603784	0.0280221159943999	0.0665671944706535	0.0885053004856184	0.0746414974464071	0.0398339850913426	0.0512794888320383	0.0812947627733355	0.0713955081469997	0.0586531175418937	0.0362859328055281	0.0191273870948148	0.0837855786879443	0.044886365826304	0.0466705198844259	0.0477966002278763	0.0632384683447929	0.0711499196138548	0.0939768878214522	0.0676406165917846	0.057533711992557	0.0143100886098238	0.0631917992607969	0.0197738030212198	0.0498296648747373	0.0258656905027031	0.0435536132317905	0.0635747646749223	0.027210803255847	0.0467050178567849	0.065484288308924	0.0295543568060345
0.0330775013450109	0.0673327917562797	0.100915456732729	0.0505194741852783	0.103017543707749	0.0571101810360167	0.0603503797816865	0.0671700715750251	0.053374528786335	0.0393103331957108	0.0655935014440676	0.0236349743879201	0.0665604567538422	0.0449590193605354	0.0609170234275223	0.0690023490618254	0.0408570197337704	0.0632787524064717	0.0706374668417972	0.0782924496213945	0.0480479291178059	0.103969096832269	0.101296141206375	0.0958291270650276	0.129867374483756	0.0581348362097495	0.0749491934434574	0.0417169618056688	0.0371017298320294	0.0675171577076886	0.0825135694904299	0.0507734710537383	0.0168114209910288	0.0692947740216476	0.0144356797783188	0.00926072804581351	0.0553041457733722	0.089095929192416	0.0301846396423164	0.0245818263008772	0.0579565735586674	0.0892257625295548	0.124451608757074	0.0642288793158981	0.00561395799707061	0.0601755497061482	0.0809075349500564	0.0116567729779154	0.0654812694638833	0.116620736467869
0.0474525994942005	0.0169512247857699	0.0667134039244663	0.0509193550968686	0.0409598148586172	0.0990045119135633	0.0661347261823212	0.0461829053035774	0.0283620258309543	0.0562652758939552	0.108697610025131	0.0933663188031728	0.0489677228063068	0.0474944071866752	0.0286241738921289	0.0335340632434355	0.0174864539703786	0.0191251751662828	0.0396196244980755	0.0664929879133988	0.0244781286209159	0.041721403821607	0.0458169302687003	0.0300061538206016	0.0911887786670624	0.0146382732412848	0.0394210988251977	0.0472443747240431	0.0198608254150602	0.0740952399563764	0.0193564810267744	0.0336626168534801	0.0659798660043236	0.0402988962852893	0.0389557574501947	0.036443211313142	0.0155963811758409	0.0268483282246269	0.0620722633712725	0.0391418605462438	0.0150984123881591	0.0297348491793737	0.0440500611886383	0.0328470783903866	0.00759604364391918	0.0748153480369543	0.0385419767332632	0.0317942611093402	0.0258221701763683	0.0633373195508446
0.0835176279096054	0.00773858690353174	0.0392214666465865	0.0760203317016455	0.015504638076683	0.0271385815387098	0.0265013516695375	0.10103951671905	0.0270453054397321	0.0444475803543928	0.0784320970692586	0.0553408323365957	0.0780605620683864	0.0931499603543367	0.0536236899372376	0.0690746311521915	0.0997307500749229	0.0231341307946592	0.0462781222368972	0.00924628214567185	0.0411182474622258	0.081649443536775	0.0498243320460395	0.0340724992740964	0.0578202991439408	0.0625089434814611	0.0330485083401967	0.0791408921692553	0.0495787787402891	0.0400595397750698	0.0541771199261423	0.0621202165652286	0.0154766760488475	0.0823877255567228	0.0683161343904542	0.0616521185726712	0.00930922159151559	0.0359964673617954	0.0547832773507436	0.0608530568039722	0.0550508620455593	0.0621573739362676	0.0665525515378712	0.0349906575579715	0.0553158005757513	0.0134935173619696	0.113476254630844	0.0765826664694629	0.0468305532302417	0.0410659957025238
0.0402219720617615	0.0731288248464482	0.0917732933250046	0.067192463713552	0.0508830026826975	0.0589499523165914	0.0512981062949355	0.0690725759187197	0.034284331815504	0.0364359642498905	0.0979646865780206	0.0590672250878709	0.0540488676640038	0.0240444374493977	0.015459733970596	0.0632100974055674	0.0367723590164044	0.0583805566002826	0.0803957251082419	0.0531064884181594	0.0483572205650614	0.028398230026565	0.0578008121807099	0.0309029113819081	0.0410877975819111	0.0378950393785264	0.0435402960378774	0.0662422777541118	0.0771372692610414	0.0338497433143739	0.0762577147577673	0.0765423154994216	0.0655079644153568	0.0567304746986859	0.0453745665386119	0.0891172839909341	0.054574183833931	0.0464157112618601	0.0781436770058909	0.0539003392755528	0.0435247977933706	0.0814993206890986	0.0274998572905624	0.046250304857578	0.0634459252275479	0.0754925675810175	0.0403617283014058	0.0883173151110138	0.0305568638519073	0.0553618580610098
0.0293759823246202	0.0201297596821125	0.0216997856629313	0.0458726385724148	0.0896322070214167	0.0372749697176269	0.0535830545830415	0.0488985671814379	0.0151015093879902	0.0198817117703507	0.033868904914639	0.054905912873829	0.0360960903931188	0.0456263409923853	0.0381428588955495	0.0283993313804832	0.0235102755628956	0.0316979233796071	0.0469586695209181	0.0582111798122972	0.0239925751441337	0.0193155401707563	0.0400941302992296	0.0251666670812664	0.031554932024983	0.0523517274832694	0.0654048444033437	0.0533326749614999	0.0137155916512741	0.0380445885795397	0.0392512453538993	0.0652823607518578	0.0540618240901331	0.0367365253192433	0.0629675092206393	0.0517355392189209	0.0493416908419695	0.017449724404827	0.0508023303535901	0.0956918349358445	0.0343150995307955	0.0360618342153502	0.0318596725732517	0.0697190987531637	0.0299682713413136	0.0284344323566376	0.0645664309596992	0.0367513822218297	0.0404213754302374	0.0904981097441068
0.0425991813317271	0.0412913077456564	0.0279697829894678	0.0522668952056883	0.0480338558912357	0.0534498503941723	0.0251943891903991	0.0223511392678768	0.0812851606894717	0.0396658120483131	0.0508502542453406	0.130869498076632	0.0462640263192654	0.0589969693762993	0.0921089367251289	0.0767494753127616	0.0511229406358457	0.0223453444799465	0.0331057453500174	0.0319603881645514	0.054897775366582	0.0254155713884874	0.0693121380943987	0.0380364497914422	0.0347992945994699	0.0782685757575318	0.123444013684729	0.0353407883491752	0.0524303938723066	0.0633475095782194	0.0227074861086829	0.0503010982058573	0.0595819591959085	0.0436433517639571	0.0459417513575677	0.05114182071373	0.0401035314457991	0.036197913634818	0.0326310726154354	0.0282524608188402	0.0585759581357446	0.0184618976790395	0.0145892862037493	0.0412355044778196	0.0395174253620109	0.0562463002678132	0.0308918957557625	0.0804175864599088	0.0477252586156429	0.0435492429928328
0.0626903812216396	0.050773806140967	0.0158202867839152	0.075438206618626	0.0138632967357588	0.0506373537971032	0.0737494247421768	0.0294286830201166	0.0372017806705029	0.0504763183224619	0.0293957231260533	0.0413482953686763	0.0572754930652936	0.0254185249416298	0.00900443131887506	0.0278437511377992	0.0621029825826184	0.0715053221811817	0.0561211463011225	0.0196948714951039	0.00205682263765991	0.0472541300697251	0.0351119734835023	0.106926533555738	0.0235290092899002	0.0739983154404274	0.0125583601863977	0.0358820840300685	0.017632703793531	0.0469811758244214	0.0145549516498166	0.0451352239669773	0.0251372273593111	0.0294058051528956	0.0691178113674341	0.0526890297071108	0.0675303360366982	0.0416098505627562	0.0153436444164148	0.0808034146491824	0.0473669949359562	0.0302155757373743	0.0638145960473072	0.035354068757686	0.0387447352822096	0.0191586305664264	0.00754625254755365	0.0337017105434146	0.0696030283099769	0.0530307949419077
0.10958137274922	0.0469239579787394	0.0523262811882461	0.0487497978785984	0.114255804714382	0.0863611520400956	0.131144829411287	0.060894535868999	0.0650904593200301	0.0627543486857827	0.108458675504037	0.0305679439424561	0.0638076196010038	0.0724518438214543	0.084467583959064	0.0761211515207264	0.0828699784748433	0.0608344160012028	0.0504684493860402	0.0323348935104014	0.0746337483108085	0.0418593314015609	0.0555527517195143	0.0427320356142976	0.0680383128593545	0.0843452656925546	0.0961493853790637	0.0988293705768736	0.0315906945210548	0.0495939225821596	0.0292146492065145	0.0759119071766116	0.0503075745239752	0.0619086759296724	0.0621398276975669	0.110720380264537	0.0264823706156095	0.0703043623167951	0.0702045116091445	0.0545311437480684	0.0992150553122589	0.109573966673889	0.0292385796859218	0.0294376326381538	0.0527132195032897	0.0789551521252541	0.0804294315348436	0.0502730661139193	0.0272514264686054	0.0555635810784321
0.0110048071241003	0.0440667103726021	0.0309488522608836	0.0295394603506751	0.038704784834077	0.0361927048976083	0.00660057992151175	0.0176746797652348	0.0605101672224801	0.00966991811317242	0.0356871513820493	0.0191546320779907	0.030748761990677	0.0614939912703518	0.039619870858896	0.0227252147356586	0.0399800632097975	0.0579464761885941	0.0412904222295801	0.0322917645498167	0.0229465806961059	0.0120250046009506	0.0423598329745775	0.0667680181234107	0.0223564438160746	0.0173739339920474	0.077602091931789	0.00748387591546526	0.0558047496723872	0.0200264721047831	0.012600854404275	0.0199514602876707	0.0368426103146485	0.0430521158108646	0.104960395689415	0.0230216761149509	0.0437008629018536	0.0582104245776725	0.0279948024090419	0.00607122251470204	0.0271607157880826	0.0547666223885165	0.0516887562160844	0.0120037003038663	0.0576653712324173	0.0499942248076125	0.0309838143135476	0.0147504502156376	0.025060681726643	0.0139357222691472
0.0075306192568899	0.0674363558260965	0.0322738633227105	0.0587040353186431	0.0336305381692592	0.0614207002955917	0.0461840764286101	0.0238780826384636	0.0245869263978484	0.030009497026858	0.0694524517304131	0.0642783012696664	0.0526748878794792	0.0388127541442565	0.0208206208442016	0.0519427510126216	0.0203811810005012	0.0483375281523849	0.0340896976071833	0.0469903725497734	0.0796349288912158	0.0482451382898483	0.0265714528599748	0.0200893243050919	0.037875319057732	0.0205156117286909	0.0217298185712859	0.0323948758563462	0.0143597493887988	0.0375119255339219	0.0580840742705993	0.0255374158374923	0.0170983203164054	0.069508315774769	0.0749139161315346	0.033239794563652	0.0600658933332594	0.0820725755475147	0.01125781221747	0.0254875878942222	0.0673122613896289	0.0365190053521114	0.0898841000115977	0.0475400149885641	0.0482659243450982	0.0413900314543732	0.0547066845119543	0.0127438453918	0.0168231583387201	0.0407205486838549
0.0274552746673567	0.0510551281043824	0.0309578860547842	0.0534534058647913	0.0565739071365042	0.0623199667475882	0.0261846908222534	0.097844334010751	0.0751117132298851	0.0427323872854559	0.0350255309686181	0.0970850825761477	0.0291013782269981	0.102357749808669	0.0810645769557727	0.0812691126970025	0.0452632266982968	0.0279252005016347	0.0442959156038172	0.0805852037532872	0.0850062276188857	0.0853380606686588	0.0652053780551919	0.126293256786632	0.0752660896424286	0.0824536657516996	0.0504192663318785	0.0324430118811062	0.055596151746236	0.060794657834735	0.0460408234236403	0.0635430972886941	0.0660351198186246	0.0937888325360568	0.0545741457760037	0.0379981906914496	0.0663076688251864	0.043318028220782	0.0801847637633048	0.0464164677093949	0.077499394028669	0.0600512991147967	0.0986502589193282	0.0386706137919357	0.0579102416469283	0.0447707429704279	0.0951156611369679	0.00874080514919821	0.0275617251700463	0.099566712300649
0.052921956860239	0.11292052801808	0.0601562255974035	0.0614985279977659	0.093923331129336	0.0872569996617188	0.00543217312602031	0.0355992154322788	0.0858639156934518	0.0289157971669415	0.0348160403465489	0.076207181036093	0.0855273067926408	0.0521309925478079	0.0487136075630465	0.0729747638478536	0.0687069832255914	0.0734359867381497	0.0687225206329741	0.0607550086901237	0.077728101249738	0.054039380187108	0.0553267262574183	0.116854845775644	0.068230695907617	0.092004454377096	0.0708419564947002	0.0811306439238109	0.0778408691504456	0.042757063711781	0.0866934203513767	0.0891383051124089	0.0641370647118591	0.106380795237118	0.0412619065170103	0.0530607472709158	0.0757500523912327	0.0289673057626076	0.0553530062417905	0.0788437950603318	0.0611375900417755	0.113199359593635	0.0843808619760032	0.0875418486436956	0.0778229756360344	0.0705299377617172	0.151599375833941	0.0695151298422156	0.078404801231672	0.0402170438302722
0.00293594806082124	0.00462741378272584	0.0906018218225666	0.0467119906243579	0.00700062285957535	0.0500477416206416	0.0161855833207433	0.0487211295257345	0.00342837905215227	0.0328782662860332	0.006716382293215	0.0205467882130128	0.0348800716579382	0.039583151433956	0.0480925497365122	0.0635966658240572	0.0510818281572547	0.040619095998298	0.0311805244491253	0.00325088273323118	0.0679504677865672	0.0767525264397427	0.0394587495421966	0.0834482037506632	0.0392205334290509	0.00693893368772537	0.0342013161147009	0.0330302518942999	0.0256761883389437	0.0202506093335138	0.0350585227311263	0.0330440770367795	0.0265764059344562	0.05312553273779	0.0193941147853309	0.0123926467681601	0.0446962137741319	0.00708844607776606	0.0153275051826683	0.0306831462179386	0.0492057459488241	0.0672967701693566	0.0343270876245859	0.0275920323439432	0.0418858052025862	0.0286948149539707	0.061109760717405	0.00655726411604855	0.0446916497966959	0.0179773102600113
0.0148068022027884	0.0593560192998587	0.00952292431489834	0.0457141928907653	0.0782285069820746	0.0155260638280351	0.0120604296928289	0.0288576336382408	0.0243662231045901	0.0328454996499216	0.0545529379482352	0.0185666028520904	0.0570784911335339	0.0151700699991249	0.0199146417178618	0.0289779681442333	0.0225623514233446	0.0640898206152436	0.0641428485057532	0.0618872974220534	0.0269876141793916	0.0384364525356399	0.0436474640962851	0.0699736237684486	0.0562787008276932	0.0350996158657043	0.0438973626027251	0.071248397411746	0.0213965088878493	0.0126130747289246	0.0225038917372285	0.034371543264929	0.0812728735139222	0.00532599467933202	0.0373440436381761	0.0499321288968115	0.0530447847404565	0.0321110831096512	0.123557054998149	0.0474421534764391	0.0578469745064407	0.0247414863067056	0.0420072471328765	0.056194770960099	0.0708110009297877	0.0217269253883821	0.0477527177048647	0.0649916741536406	0.0113952061188567	0.0310067138461629
0.0519955619200957	0.0489156218878331	0.105534762527937	0.0475859963172781	0.0482636767714241	0.00590360494599867	0.0441492115315189	0.053006504732194	0.0771595321996408	0.0553214128491057	0.0452483543909858	0.0479248211049942	0.0281050736860006	0.0644329356825839	0.0120367643592236	0.028960118510259	0.0256605177785225	0.0530727124194279	0.0263914938709828	0.0360688199463487	0.0333043281279032	0.0249103969326805	0.0958745707136413	0.0393716302436475	0.028164118391409	0.0567835118807701	0.0337060467396371	0.0235310293088679	0.0656259497612103	0.0323234484889302	0.0468043566765675	0.0223177146864324	0.00320988380084669	0.0468930807993269	0.0542279498240649	0.0229993500810979	0.0959706203352359	0.0451935498106499	0.0189801536383119	0.0933500022567841	0.0348164597089707	0.0429471424434828	0.0471676054236399	0.0639720432815273	0.0121990333055076	0.0390530349976465	0.0117419183529156	0.0694169128844873	0.0235433221092776	0.0360771526798028
0.0911469659135728	0.035762107288713	0.0670861079937582	0.0202580291543526	0.0219274200984293	0.0371034172963408	0.0361501362481771	0.0360105621942285	0.0574029444950213	0.0223459615150233	0.028731826129893	0.0521707239502779	0.0491207317547745	0.0472082696000108	0.027085723900424	0.0209807668933717	0.082278855571575	0.0680813102218575	0.063053948275223	0.0473928055321172	0.0692087834339905	0.0260518563059194	0.0452227309464893	0.0638793862061056	0.0247560230440679	0.0219853467991001	0.118125003938895	0.0233125739191965	0.0823604523029372	0.0267152187933339	0.0839889407294871	0.0364784713091023	0.116533590098754	0.0403223377798287	0.0383124028941908	0.0455973767694108	0.0317338197404797	0.0114833924114704	0.068974135576247	0.0611392612898471	0.0905062142824884	0.0377897282020524	0.0965641029787431	0.0693159343549671	0.067419282383936	0.0440868672771575	0.0842216648868811	0.0516183310823287	0.0533449870023775	0.0526528798058273
0.0320336269507779	0.051364157751363	0.0213234637723001	0.0221046844466077	0.0518520529797664	0.0482793929005513	0.0409334595750384	0.0557941745975913	0.048906395030646	0.0625935775338213	0.0670748143990621	0.0467615195616936	0.0424764868144919	0.0328246449880273	0.0651538855996096	0.0757791539899734	0.0442078484811826	0.0370512365917495	0.028957923110405	0.0453240278574555	0.0592327583306147	0.0467283463417581	0.0701430228410674	0.0867915758186893	0.00609729366457808	0.0184406748231413	0.0619326526699705	0.0233143494426179	0.0520757670854162	0.112151086977702	0.0615944967559538	0.0588748952377826	0.0505765593141062	0.073449029313317	0.0962498037720582	0.0666863007757381	0.00976912485994049	0.084372028893052	0.108544572480627	0.078867972867841	0.0353795091376986	0.0490695994410562	0.075880999869487	0.0682206728589985	0.0666625988516769	0.0169516656010307	0.0482228632888482	0.0671643614324956	0.0914008417691571	0.0429542123949794
0.0664454317765435	0.0456153747813388	0.034256973614884	0.0125303941873117	0.0344277236786082	0.0520418087580284	0.0812435761279555	0.0299998906122406	0.0673101433567757	0.0673458493001796	0.0237826948832844	0.0533667423905706	0.0676515068184368	0.0319784672453351	0.0471757755787143	0.026388972277248	0.0358936765409912	0.0104516130094378	0.0265463083792907	0.0644103739077022	0.0425721310019764	0.046886533345001	0.0315079398920974	0.0346100928953958	0.0607792386112232	0.0500114731737608	0.0150374399529256	0.0831672822519926	0.0545984700879649	0.0232284613518524	0.0520970723236268	0.0535836438271279	0.0741682165596861	0.0237062682616301	0.00494244307171595	0.0466691378564218	0.0256584431278478	0.0504455703739109	0.0647583835725908	0.0434993861487746	0.0314967757038044	0.0359567168164308	0.0586781089953519	0.0897128059972315	0.0219401490982377	0.0433920326350103	0.0792293561627236	0.0422663795082628	0.0538632248543262	0.0382795562175791
0.0576422366429149	0.0637317081918294	0.0701304363593248	0.0505232128179513	0.0717554062777697	0.0679218415098008	0.0765265583868039	0.0899431301512155	0.075568797937056	0.0516982050765024	0.0669684540440109	0.0485876716377684	0.0857222746332947	0.0221356895208891	0.0638795377657549	0.0615076725028229	0.0481146361277242	0.0477085425232683	0.131128433202868	0.0966347927491729	0.0663123072904118	0.0735590514862772	0.0740869978971437	0.125498946466254	0.0499467581474564	0.101372083616594	0.0636663103332556	0.113836566500973	0.0680687674065376	0.0811627345529425	0.064048565368318	0.0919467935504491	0.0522462668693353	0.0618055917970468	0.0465565494174686	0.0512635133678623	0.0277006515406251	0.059378141010094	0.0341731254930216	0.0127836196043891	0.132622747057615	0.108400923335997	0.045821208336648	0.0899207747841054	0.0869588043892888	0.0738660318730998	0.0959371015894711	0.0826990582295573	0.0883102115851032	0.0322080240986885
0.0465749430312963	0.027795740685972	0.0225761415012597	0.0269606516067606	0.0479851422328756	0.0569038441935701	0.0241718011090995	0.0664521309202497	0.0850190153363734	0.0331054409561174	0.0651071208736372	0.056413317389129	0.0206630538122757	0.0318020770002621	0.0245421104168407	0.0471443455979962	0.0595032956135722	0.0337372375105101	0.0590617907928171	0.0357809053558413	0.0306493300466359	0.0549478603900944	0.0516083385400548	0.11418703557919	0.0276131767565088	0.0558508353857523	0.0373079981001782	0.0313781695486225	0.065868842612191	0.105553170351309	0.0362761535144191	0.045555226305693	0.0132260650497228	0.0507546912092134	0.0451199599006293	0.0490657910737461	0.0153730728638617	0.0603599737528538	0.031866025426406	0.0256497630831183	0.0703378342564832	0.0516107456253715	0.046336008823632	0.0270240144687665	0.0349306843041616	0.0618248908577524	0.0227290436270452	0.0251529581062467	0.0727850375134732	0.0289795860910435
0.0919768765464795	0.0231681482603046	0.0620328801859312	0.0601480049153968	0.0652491441606708	0.0782708743102289	0.115296165700176	0.036471999738216	0.019873539026192	0.0411499734512539	0.0934978962660813	0.0302843291340323	0.159818717479577	0.118556094921277	0.0536186836101316	0.0479652492794117	0.0287609950369154	0.0783185060186754	0.0298694301454444	0.0250786431005866	0.0246041365185694	0.0243094725467053	0.0538372808813489	0.0429456439164137	0.0656668923457209	0.0964616602093894	0.115894770008251	0.0278017737457882	0.0807021101534526	0.106816610078021	0.0377066118425978	0.0548203739070065	0.0521082495169527	0.0878857442316322	0.0839688258896199	0.0477701731040824	0.0316807517067193	0.0356925825419638	0.0236890588182775	0.0707781879673392	0.0461585308615775	0.0283477889564336	0.0305208390292863	0.0525910175138963	0.0711458366963697	0.0684005160535482	0.0300661259965181	0.0895494944168447	0.0312653423765757	0.0377316268747175
0.0341522211962367	0.0335195030086694	0.0444063053941814	0.0271756246004853	0.0210021170416198	0.089643451193694	0.0565906023481081	0.0474548891085049	0.0646828319308802	0.0407412359931029	0.0153621308704678	0.0535252447457581	0.065031980645191	0.0320536486158128	0.0200350308246661	0.0434696031731127	0.044519773237429	0.0764402597992772	0.0419937813953507	0.0363371075723715	0.042032747429609	0.0557840959138606	0.0894544158153956	0.0400164412946204	0.0659291152593033	0.037120793662298	0.0487806598004427	0.0481982747554246	0.061906095000121	0.0270242768031141	0.0381808214339935	0.0800147559541895	0.0413358087192461	0.0504183337582719	0.0139552842932518	0.0252398506801566	0.0313733684619583	0.103878827542795	0.0255616782932264	0.042506402888622	0.0169056768508235	0.0436115316701627	0.0224623804863519	0.0496323817335548	0.0153154686277959	0.0126681780471811	0.0225327047834675	0.0151201135961846	0.064457598505471	0.0197203148619108
0.0241906581844252	0.104622284640333	0.104397490395527	0.0513737922019126	0.0940541284853536	0.0857762293852621	0.0436654392421936	0.0460542800794128	0.0576549285867144	0.0160032187206875	0.0512760843192165	0.054575351532426	0.069001730710017	0.0928371387049472	0.0618150577492095	0.052644134504351	0.049209786621517	0.00915910573235677	0.0541053296420015	0.0755856778049413	0.0213736238023527	0.0397501963557729	0.087170949437248	0.100009770513781	0.0643457291165008	0.0130892149849189	0.0634006795779682	0.0912849326503958	0.0276199792303721	0.113362850596525	0.0771657588545852	0.060297629174956	0.0580663245093642	0.0158577335182716	0.0753058403488282	0.0789337528627652	0.0766971101744583	0.109304838177729	0.138245276415476	0.0342732677709938	0.0858427897736863	0.0354091080372635	0.159833926864693	0.0683963273213065	0.0583079107883924	0.0940968187233426	0.0884494028043404	0.0645787364672196	0.0458369403645684	0.0725309609031092
[truncated: 597 more rows]
[truncated: 351 more columns]
