# Supplementary material for: Nanoscale magnonic Fabry-Pérot resonator for low-loss spin-wave manipulation
Source: Nat Commun. 2021 Apr 16;12:2293. doi: 10.1038/s41467-021-22520-6 (PMC8052321; doi:10.1038/s41467-021-22520-6)
Supplement: Supplementary file 4 — Source Data [file 41467_2021_22520_MOESM4_ESM.zip › Source data/FigS2/FigS2g.txt]

0.165978419117667	0.14527442576166	0.0848887003386087	0.177653610567144	0.126313992742122	0.0995664614988682	0.0805652097910308	0.24635062408057	0.111171923860523	0.136757151605134	0.0880354147989711	0.194070750298066	0.130893561833956	0.119733094623846	0.164945449477762	0.174162068796965	0.168304493958031	0.0710210687232333	0.16979272512945	0.0981985823390506	0.279478262005649	0.0820508106404666	0.0405914153564337	0.154140582728559	0.0840822693928304	0.120487338942826	0.142461627067291	0.119449812971536	0.0423758217836398	0.21362700540545	0.132354967060541	0.126070815054284	0.0747257302241162	0.167231809653696	0.282834042529355	0.249735481353901	0.101187311080073	0.0125344220825385	0.180278951935831	0.0570044002039009	0.230844674015278	0.0177337129138429	0.0521706297873251	0.077462997827	0.198247893525649	0.223086827970907	0.159978587501181	0.0231001967343761	0.17321881068302	0.0304586441668732
0.181971213889121	0.501082905237227	0.248461783539703	0.260788524196431	0.169850762285096	0.355537487890279	0.267389202794927	0.272457595559142	0.270200733921772	0.410993676818	0.396340724093715	0.229199350399381	0.204718235834135	0.142000529830947	0.301418206930404	0.17972907436539	0.419063947470133	0.221469707152711	0.125363613132338	0.138631274752206	0.49183127703924	0.302897687127023	0.585587422072913	0.264211231498527	0.0983157207516667	0.221889673175883	0.507760167468944	0.0599850917672301	0.149418837575153	0.114556469423948	0.368816052924069	0.222792847208152	0.14458257245176	0.231369138542914	0.216306470042322	0.158530756702737	0.241611352022966	0.176609282555654	0.389938621981519	0.216638135752071	0.152585170181812	0.0991080127013632	0.130009225633189	0.289944968195225	0.111375947253199	0.269203577098392	0.203992256460824	0.218546167129219	0.249704669990071	0.102508463822871
0.0773358486604582	0.243160660240291	0.155496116311599	0.138816276780077	0.22494479167048	0.405198183318361	0.0723542336942746	0.209137146282321	0.195800621910433	0.273626127599906	0.207751280937309	0.203195874506454	0.0372275472575726	0.155231114916805	0.107449716612794	0.226906735702252	0.128061358423581	0.168647930637278	0.110215228827458	0.102002972439953	0.120550704680904	0.0680827974238721	0.126300652183149	0.114021768097508	0.232862333601315	0.110988059012748	0.331474845338002	0.175565896322994	0.287159056779758	0.198385075829433	0.155244291051233	0.102119019117405	0.161201885043948	0.23149319475503	0.17333810260341	0.166772498185157	0.216553510876444	0.326783055307722	0.147475540267295	0.0946689086289015	0.22658122380825	0.15742977609432	0.262996824531355	0.199769973018747	0.120907069149937	0.229457159033751	0.188938270846731	0.24694431888035	0.0702464473737612	0.180068484904762
0.122017361132064	0.101645000632526	0.238044400141674	0.180050274034005	0.0274014613761499	0.162141398353228	0.146432806116874	0.108498188111806	0.227601099085225	0.151921217203615	0.0609675745077	0.189275665560047	0.141134175039189	0.321622138803939	0.137356898893732	0.0578924026072316	0.145109924301035	0.0675971970380594	0.342293839374045	0.129595012761702	0.237629366025687	0.153454998377904	0.0541916033376482	0.0823432425308659	0.175758437949751	0.183259920635501	0.266797294865313	0.343762848144478	0.173951553224059	0.115157631327733	0.0914170134742658	0.121453938066688	0.163486739648636	0.15563702196698	0.060944520838662	0.196363335250505	0.276242556216931	0.190852693183036	0.302370200126597	0.0893576586290677	0.255788885578519	0.0534940130050925	0.185771217549394	0.230897758179572	0.0873736101999053	0.281785788002341	0.0458981488623855	0.281158767778596	0.158259791398049	0.126985801893125
0.35220069190013	0.147775060543993	0.29153583976592	0.165479263107382	0.0613301501293152	0.419871196786884	0.166176009571207	0.209341685506781	0.142575790561725	0.0634378405224968	0.119698909255818	0.172238429918723	0.143900137140652	0.091609667342036	0.134336174441999	0.0356226703566479	0.0872095722408717	0.367783198721652	0.0956042456710919	0.127983827560257	0.282675259071695	0.190986972446185	0.0875945525449168	0.0501392110131881	0.123330357525138	0.176886393067053	0.29359919030028	0.0914638265929488	0.225456434184129	0.0552125921499045	0.0189905375538988	0.218187143866659	0.0400477724974324	0.219304486872704	0.240479065822313	0.138777717367963	0.266103296204554	0.178804897185396	0.0998062424188052	0.118715119979373	0.312636038952454	0.268471402641231	0.066049084016977	0.121171759995463	0.0456943809520577	0.170453096645696	0.171515083984458	0.282498083109426	0.147672212733063	0.0683295115299751
0.149880813522907	0.186304649699839	0.155428226703736	0.0411132760352579	0.155973064904868	0.256202553472404	0.129954057798494	0.12663063814248	0.170754033786473	0.330431069495137	0.104595321095829	0.249706248821128	0.164220492523407	0.239265541572977	0.236908082924794	0.185896084839106	0.178620180639283	0.21922699630413	0.24448143297101	0.301997813691276	0.374062847512324	0.210556991579691	0.107825475166289	0.198921253106973	0.129095265648931	0.410446946731075	0.199532575947688	0.183412557958168	0.0687223017983922	0.24613885567013	0.134155686594027	0.298799792935869	0.142190669637899	0.203551633636855	0.143338211521679	0.348044552154405	0.172240823602316	0.2188303534778	0.222934266333753	0.182492234668157	0.181369110501458	0.352593118883714	0.0510057050957685	0.202627431081626	0.361271961079877	0.137864173662993	0.0452900094113509	0.0537462704610106	0.307611003747948	0.0631100467663177
0.109636664322591	0.170401199435016	0.29031033925186	0.21401664974282	0.11175034800195	0.112809516391603	0.107389971378455	0.116302030464416	0.064367656556212	0.226873604869518	0.0779705251934762	0.127160229857012	0.116544017221152	0.131480535364827	0.051900703962195	0.0254476311450811	0.0596886493969406	0.135593080158327	0.0898142328631548	0.00976978906043754	0.139359141061873	0.103766907546209	0.0968193027313216	0.148865923664489	0.234595748680419	0.0618826613469153	0.312324720667227	0.227282997679905	0.182502943872973	0.173508741196758	0.107975752217454	0.162057191920063	0.224501700464228	0.214240190265466	0.0956745424207308	0.162579603154437	0.151366403262676	0.359090814358067	0.0941239572836507	0.222372585067247	0.237884166195756	0.0369456663634817	0.301960835513035	0.291936518530563	0.269342536127117	0.10245372462287	0.161378665410425	0.363155769936828	0.0132377111332668	0.130190331588416
0.229490579054056	0.180949819591845	0.0494978407906691	0.184595943182786	0.122586692223498	0.184188607279312	0.0352733738382324	0.197935928124862	0.276233006921878	0.19016570815035	0.223922087273972	0.221326748697547	0.181406234036265	0.117300390409618	0.136485945209296	0.0793800446615508	0.114361056900585	0.125619161225097	0.134162151436694	0.122365906744184	0.0963757730919154	0.195864582891599	0.0673569764138816	0.191072611170166	0.215375287734294	0.050407415923478	0.0406323325886024	0.176345980744166	0.194158520985302	0.0178985977365966	0.231004479304409	0.149110678272505	0.197289498256649	0.158625272377544	0.186655106803243	0.0705251297909647	0.134658320710642	0.184172531342896	0.239772249209791	0.169238485628554	0.142531700239105	0.206989506424891	0.0637270368516103	0.105285430085039	0.104851488420471	0.15647397230168	0.304580509415315	0.117616894159573	0.226008785179191	0.041218131981964
0.22252221443802	0.199543469742936	0.249269087366083	0.161752871683318	0.159183469037994	0.281361169695291	0.225093611031322	0.157225038778963	0.218769394840701	0.067317156193703	0.0648772740646191	0.0788992106564381	0.162630397376231	0.131261042988668	0.0756506711693756	0.149647778289962	0.20856320120072	0.100569326884356	0.23407129349978	0.215409639166055	0.153548549484676	0.0953272885992694	0.0287035259577669	0.29722964306667	0.238056146968105	0.101434069071642	0.0987533860568928	0.280028681549998	0.0847158261247714	0.176561999754024	0.0825801903548938	0.0950913649612666	0.0909796830830648	0.229851937039499	0.0809860532036239	0.0754993316483597	0.0611902978314185	0.161436035311606	0.158345326576323	0.0871331192294899	0.154232425662116	0.110957841389241	0.34623129357714	0.323024808246441	0.218917594648078	0.216636599115375	0.145516542018569	0.295684075436075	0.0635763434631605	0.103550626634552
0.294196787077256	0.172383037706953	0.0405873468979903	0.164994764730824	0.167396838905955	0.228826306804288	0.270025687312041	0.229913808178384	0.108337144875889	0.17839712051569	0.18503157206392	0.138880439121521	0.0726942327419734	0.20547780211004	0.159486406561186	0.178920604494275	0.289435619278969	0.0951039437409937	0.135278470556388	0.08308691654322	0.263980346345637	0.0802571175324868	0.142358071968065	0.258991436313732	0.256330096649243	0.0407814296265592	0.075095046332398	0.245276063102737	0.165184918062129	0.163160617555616	0.0865574431676025	0.129497204199971	0.0729113739969458	0.300682729069101	0.181271831599926	0.290565936496383	0.140261253602599	0.114638622156452	0.200377853512413	0.0947251187216844	0.27849305425055	0.229458130504478	0.153413758502945	0.379230482937623	0.167053607911522	0.291942210423313	0.181251767792358	0.184103618677565	0.151997949600684	0.110027091646313
0.135556966428719	0.182656416015322	0.235162819458732	0.332181786650717	0.169890376359728	0.244795712568051	0.185659893099405	0.146679726091986	0.153927771905373	0.0453772873903245	0.215642976675832	0.100547867017041	0.139308241188668	0.117535871983343	0.080736934528126	0.11852916650257	0.0719790947057852	0.106124413898791	0.161420952141481	0.136686371872874	0.0408304524453645	0.0576503690674682	0.0548601456319631	0.129161160345777	0.0925120401276099	0.160351884370252	0.191833983134403	0.136094794512074	0.287784989150789	0.275422298705066	0.0336019066080615	0.0776215024723723	0.321682608529091	0.323031362298601	0.0943133333787503	0.222713088209188	0.019015506295244	0.0647012132798528	0.117500115916656	0.106598998179982	0.110871822259779	0.0957746300669483	0.085207455990588	0.103491239477059	0.0445737092743436	0.156406346884198	0.133122530894645	0.163978780094309	0.0548973775037889	0.195421193249027
0.225794897699968	0.0888072634097082	0.212739848065848	0.181171755236769	0.198210246760353	0.162006522529218	0.246017782213441	0.199721650126495	0.231199313764769	0.36392481494964	0.0767822186494197	0.124071835632267	0.272761700805447	0.0938033855637743	0.326059098951724	0.156253824197043	0.182323873156233	0.0610670550978512	0.319594678274483	0.209800297106659	0.130197201590612	0.0974236353916713	0.323633893754424	0.0845740644679591	0.0879871450557802	0.161778252445641	0.134266456407971	0.158638102405875	0.15748424431422	0.0693900760753693	0.123044473210007	0.159336213073606	0.265674302565246	0.0718369727409814	0.182348835731134	0.157889903266129	0.316851775548694	0.1775341511286	0.191163582264641	0.173731995236069	0.230237956420613	0.136389853904308	0.308712557801412	0.266518535932931	0.219251414799768	0.318748559374517	0.253161478245203	0.356612832490439	0.25593336535577	0.162743753252314
0.106966647116216	0.109576094815459	0.173536342294228	0.0437430680439289	0.0814405629627356	0.0784346525730974	0.158081234040959	0.294618766878457	0.0308610056692989	0.320022760146675	0.143615785282164	0.213220115397162	0.123630618279343	0.10825942351872	0.0543448890566211	0.15883660801001	0.208036258777859	0.210912013706277	0.066709599184412	0.140850447300505	0.0339742712219482	0.240915868147218	0.123261262360969	0.21780584223129	0.0412223213946965	0.218870296411625	0.108753645951587	0.10570884536401	0.201950394137244	0.0956940483615533	0.377515650438866	0.171819166148344	0.0457005155918228	0.109527624330304	0.187254872264969	0.0284451451778507	0.138177960802149	0.147472951744549	0.147557981353447	0.196240507967749	0.0652019684424397	0.123908435206662	0.196709466259762	0.289903502078605	0.339613491231162	0.195094043697725	0.264129342870117	0.100123765376738	0.0508375129452716	0.11008330878827
0.0981557979550006	0.0695800514420027	0.0474434807445702	0.117088393798743	0.0506008189951428	0.107272124724181	0.0685326060440518	0.125504021232135	0.14488353998491	0.106745533638249	0.146299286171512	0.0394812694645512	0.13963074573298	0.173772965373012	0.209853241404606	0.0810473560323401	0.0436455950488076	0.00903873194806938	0.0662011241024026	0.0630906860651063	0.149598192222113	0.0997257323225014	0.0796050983555702	0.100608301889755	0.171165651933039	0.268301005682051	0.144313388695864	0.220890970574105	0.246246330779211	0.0981592603982533	0.102168182021743	0.0244035487991808	0.0963453521832413	0.281553301956699	0.0982209014472032	0.208126126729443	0.364234045030884	0.288534966470998	0.179262568813314	0.333844975870409	0.153128441564337	0.132736339127467	0.0789385789933832	0.257814185588728	0.0217223370323082	0.1088787972546	0.0134405940851423	0.226369633834403	0.291273465765799	0.113965590380786
0.12509629079988	0.22001807229355	0.0832960154081004	0.27174324586648	0.0439718982468724	0.190754234112902	0.278398765486798	0.209663611875619	0.122698240309277	0.229878033816565	0.131066047544841	0.0496321927429391	0.154551758773906	0.194650915917521	0.174107819967642	0.288150268223526	0.218567415111385	0.11825952278216	0.134751921926897	0.234923652944025	0.178382028910629	0.270874484879811	0.223569924435303	0.133533283298002	0.214269169805967	0.141364157870071	0.0541484434318253	0.0432305537165799	0.17403337297441	0.0760131288519694	0.139080320681227	0.203927604059406	0.257104290738875	0.0588613655973458	0.215717418045443	0.146922156547835	0.205190673691535	0.243655318162014	0.0712144371889549	0.112255077626013	0.22393634144167	0.118568583816425	0.0425471617100189	0.0255204629899263	0.0559298299134308	0.132178125703416	0.198140380617203	0.0993268148716876	0.212366533712787	0.12912611434686
0.163355587255466	0.171897208887732	0.066991646589966	0.126238379658464	0.147725641930406	0.250295868751724	0.100785144833096	0.100779728866566	0.210549554060462	0.145913408507051	0.0431066305751331	0.142654532795081	0.0661779328981988	0.144867173336173	0.0504896253081294	0.114835751624832	0.178359441308765	0.130469305337863	0.172153165326258	0.0532966262264714	0.178354040075891	0.152282672741181	0.156994070572051	0.181785720565537	0.26458746864332	0.152834704312366	0.104403613174488	0.119504061306445	0.268309051535314	0.0501583593396206	0.214282753047009	0.168953301100134	0.0638736302674022	0.0113197845274689	0.107734828584337	0.183979643526614	0.10797704249631	0.0656001439765874	0.216062117530793	0.0604547763197822	0.0828507405859634	0.175664637638029	0.0911302146887919	0.1629020205878	0.0576380127923829	0.0867172585793924	0.0429362691334506	0.280034891659262	0.178883241249191	0.103550482252973
0.277173634555259	0.224469054050163	0.161531108072174	0.151312280091585	0.356115116822538	0.191766933240224	0.242543540521124	0.223165065371115	0.0855498472071692	0.0970601240208613	0.163672438162368	0.121065798582148	0.165616679692124	0.212033281430062	0.0374603623101339	0.154435839750298	0.16945157157383	0.152602183168395	0.407019480445076	0.110302589488416	0.222767759109396	0.089164735461231	0.188760246330065	0.150868878613418	0.247654976472753	0.279063060551571	0.210568636008608	0.164557740090857	0.093937289043456	0.216149240343079	0.255787851449865	0.178937081502969	0.0618717879450336	0.336949959813022	0.139698320297513	0.155646214337601	0.150225813618822	0.156408018587309	0.30282839454813	0.103612654298131	0.1801391729248	0.0447772762087441	0.267582230662128	0.159725769466478	0.20069862549308	0.24758969376658	0.210984543876207	0.204739775929233	0.179716617559006	0.38677059697274
0.205632111028628	0.10428825052777	0.115442160086492	0.0854065731359361	0.259827353776931	0.252431870114849	0.0804297586284878	0.250464800272314	0.0764999587490608	0.149465334150573	0.20578217798979	0.314120939408709	0.204006126810201	0.124926983437053	0.0223113516177438	0.0537803854391431	0.0975147764158048	0.148613414487848	0.0560634845878581	0.247252321124685	0.0226870587252645	0.248115385276871	0.131278193182889	0.244370762075683	0.171714214417007	0.103822433228462	0.231332348422393	0.168752832405682	0.232146276687055	0.175939797683753	0.122317874455545	0.323124123214362	0.0754430973881971	0.168634040043661	0.0118977917066388	0.317703110083334	0.105946097601736	0.180489417354919	0.415641691354946	0.422334431556888	0.259974537213666	0.102614898807534	0.10839552867954	0.219448648095175	0.0545940215062144	0.077239536466528	0.429915179395529	0.0408398507278217	0.320808291497581	0.230381121545666
0.028013813344918	0.130453308505517	0.214143865903901	0.0974879355671004	0.22120309017629	0.0937326613721653	0.301239608406833	0.146024589362395	0.170805771185389	0.121162538708875	0.10760454459095	0.15272514790273	0.351117603504646	0.211041160349412	0.0411390198617657	0.335659547308127	0.384645333481547	0.128900958765714	0.210999219723779	0.253545840984309	0.20919061291559	0.312202225996598	0.206068958475822	0.287988836347026	0.356490007163581	0.136809447732093	0.206278460484948	0.3567593139629	0.201971244122461	0.171342337670284	0.147686767839346	0.284649337908193	0.145471493616481	0.414566189417347	0.0476113089544932	0.155879344349563	0.149118997338782	0.143544922079539	0.260532032210809	0.198444412881416	0.145422334664879	0.175416171569407	0.177161854336527	0.239922393602248	0.191298152927995	0.226794486071659	0.129392080831135	0.122126514873021	0.168469425474077	0.195903551294687
0.0595840623400092	0.143016470124465	0.181277637035382	0.121713210844674	0.0172474014994052	0.104470033533356	0.112097566437714	0.137163760935356	0.271094485107758	0.280358566636561	0.0786409902347173	0.443469357832564	0.104745188645064	0.208051454047791	0.147064754165543	0.231269329835199	0.226360109145428	0.0948875277809118	0.21884781922209	0.349287276482567	0.160112235468904	0.22378471788026	0.186751340557973	0.13056748769881	0.140753340636421	0.270600285669995	0.122772405859611	0.138330490544934	0.206171134135762	0.169339394039729	0.16415953843114	0.1094251808983	0.219209979853057	0.0880674478543468	0.246777947065839	0.0542388942102823	0.1309269850767	0.12252520665389	0.189922883144929	0.243588985458945	0.179729315021679	0.18818932417717	0.184944925180931	0.119115750673949	0.108613471865281	0.0852366360758622	0.0998139538114556	0.324552647143926	0.279040287772666	0.131920042953855
0.0619284750903766	0.172604683828105	0.252157807686476	0.105177842096287	0.0365565157010689	0.216749487300824	0.426664499498798	0.254451633455024	0.0564132444790379	0.26724626383835	0.199757365878708	0.17670150920741	0.166164687580033	0.113845075519956	0.174054476474695	0.128947429476754	0.118014758322376	0.25502814075082	0.163398322357606	0.186362477618169	0.204359576442604	0.157965454500647	0.0881132944125692	0.165667776826394	0.132203500964422	0.033337976707335	0.0882658524561571	0.200491581712861	0.275111390252566	0.104210504166742	0.253784330092672	0.225260533194398	0.157110455685605	0.177481675897119	0.0618756561448934	0.183615753418567	0.159663616953151	0.13537594101175	0.174453307919936	0.142732125305868	0.0695729105306519	0.10199955925399	0.405248174790588	0.0913583388638634	0.257051682873017	0.0507525706162929	0.172094343544029	0.0559444743135307	0.0453922914958036	0.176893425323873
0.317434030407863	0.323460917981647	0.280280133747845	0.310602864527287	0.0824668865121894	0.374907102232568	0.498301595853	0.282868067381704	0.243610427821163	0.150150709849571	0.321618704079613	0.240036663448587	0.153093575473483	0.291988257665081	0.366147386261325	0.354481792559905	0.226636210805445	0.20582082046794	0.0338780705635681	0.357842009576196	0.155794882250779	0.263069725457587	0.279512514490532	0.0240667567617962	0.064456301363876	0.0912431856938024	0.214341785981572	0.314062248492284	0.236428864150488	0.139748262720642	0.180441400123039	0.201040503823732	0.156939409630118	0.278787886114	0.391705682428249	0.2234450985119	0.307358077371463	0.296486563648557	0.398732136242277	0.28168213315759	0.274723859315877	0.55888330669621	0.250001589158569	0.254495374489302	0.286789866919126	0.314072667060045	0.410955650467395	0.0760383755327118	0.105904595199442	0.138293315961528
0.302656514403523	0.197075470095748	0.138432581590471	0.0612602522781337	0.268384521489372	0.100528374370768	0.215022340058333	0.101708098995087	0.283743765146986	0.25858173455497	0.0961311017489309	0.205758447775857	0.11147522361399	0.382309173144669	0.178335329317897	0.399960654912768	0.387389307498968	0.068912091748704	0.183498117256418	0.222792117691897	0.25293031760143	0.148061210758801	0.112824384254398	0.18433916527397	0.281773029071077	0.119884642186824	0.265908252665802	0.091001354741674	0.32857971427824	0.19634996328072	0.173056167414474	0.0305075609256738	0.21440270486814	0.312531737538858	0.164916502331001	0.274737302683655	0.123090176223943	0.28255281689286	0.142208123686133	0.151746485782609	0.442905396680171	0.433015170617405	0.0857029843027943	0.173945907163808	0.223849854959725	0.220540898728813	0.152616947986319	0.203889358541336	0.138189719399093	0.119913268281614
0.133498204350844	0.163267392750821	0.245917004972735	0.237269281918773	0.0902565061918552	0.207892501167653	0.21615183571407	0.20502365562144	0.167179286098496	0.330207984074962	0.236927544474564	0.055755691722834	0.222276428739194	0.232407116455659	0.138284126364209	0.15371688501723	0.225743901180768	0.208023476653117	0.206311108360287	0.0678552095737625	0.0743494389406195	0.0883456442522912	0.206461594458258	0.135773144078872	0.228482904344833	0.0420416429624545	0.336976900866071	0.183999386958218	0.0238779134149714	0.229355231197721	0.231759573342504	0.244497854764679	0.0864019696357583	0.226991253237966	0.0596705629201242	0.195051680566644	0.100674068100663	0.128276789752242	0.110311532992532	0.223081822644049	0.0775493928811754	0.0872833281501681	0.043469551482371	0.213629080471667	0.283214607991824	0.0927708180419291	0.100594457833763	0.153663002249019	0.144579661598998	0.0481801934921116
0.133097901436095	0.114223168604464	0.0681075725675589	0.108809794557326	0.107101398463076	0.0888758636596264	0.0986157873421624	0.0666001197532625	0.0981180094667895	0.0865802348526504	0.0878467729317093	0.142617528672316	0.101870003328423	0.328046661417061	0.194964805568826	0.0937038418421411	0.152009490987604	0.204120396524427	0.173459488271451	0.281629706393076	0.163685687342689	0.116483145242736	0.285856450974972	0.147520478063522	0.141222264562214	0.160787858716819	0.170915904726735	0.153463760982269	0.0381687064342152	0.125863170330252	0.133047246696934	0.186813012103836	0.0248166478107587	0.202988947694499	0.13592078395408	0.117439361687003	0.080527637362169	0.0952606660885929	0.111102633695453	0.188317958251596	0.0714298199755152	0.0568336397272869	0.192201026330117	0.0899104940337584	0.114171437601362	0.218133098567663	0.106209580047038	0.185635164328213	0.11612504091215	0.148803050834048
0.0977500493274725	0.2505712027223	0.0472203049365609	0.11794980965241	0.016686501213609	0.0861912303780478	0.132511992763922	0.0726141897912199	0.114157421751096	0.113792415630575	0.103243678803977	0.16955801060537	0.051805677467971	0.206323659455938	0.19180915660325	0.0500521663509033	0.140184259754662	0.121996640802206	0.222986526451147	0.00767224119472113	0.0861905561902022	0.0816987860417338	0.114960046419714	0.0536223182052623	0.21774344379893	0.0680693459186035	0.0708717992461585	0.188109785679141	0.16292793421019	0.196188464299913	0.233721213685301	0.173773864130664	0.109451416157923	0.518901902602592	0.019794679751206	0.0228190417649142	0.189259773612725	0.0234979664366268	0.309093348436369	0.194921955231442	0.0224119618480221	0.30858861674464	0.07605080621501	0.168503620728198	0.113675022816734	0.122079376429019	0.0491578361984994	0.0867058284412311	0.283348990637006	0.221684182121273
0.0304779638279202	0.103849207746877	0.0671698231749734	0.0692441836999253	0.192947218432565	0.0548784729413383	0.11472727789425	0.120655805245442	0.199336028657486	0.208277651792174	0.205710878394741	0.0869955330570484	0.277247649851482	0.186881850495601	0.0675261980280261	0.11410384352925	0.128958608877771	0.0814443174208889	0.193981973983009	0.170552283654556	0.0867005376179264	0.0453887872327803	0.178769376030036	0.104050263758429	0.0819724341995802	0.160330190533567	0.142882245916483	0.331121111460595	0.125576512653066	0.171933340596673	0.258316568409733	0.153332706051887	0.163546065164149	0.0305315303544612	0.0293763639610844	0.095731687378824	0.161230466194255	0.0368973047927962	0.307909334416774	0.243569959596299	0.115234690267208	0.174513151268837	0.155522487792828	0.119372049105087	0.240772231261229	0.183418166276862	0.00861547849920392	0.121576822330591	0.0890832902226731	0.0223567197988319
0.205873629469196	0.159102488387859	0.217466400060107	0.156979753046776	0.280809469472723	0.0833242287099557	0.114886246030168	0.0657189569134211	0.14517261563025	0.0846130945979761	0.168936986647211	0.198852753070737	0.0904990052121878	0.210614749905884	0.0262170895721474	0.0715603952149267	0.0876740932658154	0.0907373311457842	0.0903665069326789	0.0933073480789068	0.161107709879354	0.288147838176725	0.120990926573006	0.321822056515911	0.231523187236916	0.185173049366315	0.200766479849393	0.195585183858006	0.238080573327079	0.194584207101835	0.278362713166851	0.204054319351686	0.0579548883773474	0.224410369041027	0.0866764701565777	0.0326139641772324	0.244756700339865	0.325213610377333	0.24325949870149	0.374548693276121	0.19355910851958	0.156895662890817	0.289348195838266	0.112910698571316	0.107703155019907	0.105852623890251	0.0962456993061202	0.0661151465776952	0.1379392716927	0.28863763727138
0.221424572074759	0.0360601106263999	0.0920429682271631	0.074659905718731	0.1610212612129	0.163525980776744	0.11886111804587	0.0595014649231807	0.150318262149794	0.189486415788573	0.21346895089961	0.224563269457836	0.121699755286461	0.113342219042242	0.123279888482156	0.130285078816623	0.0984095246747615	0.0726114028119018	0.0969972641516296	0.0902345851352158	0.19394507960426	0.249875206321924	0.159283212714743	0.0320383835779902	0.048766547196734	0.0502981584619159	0.0308300976305704	0.260013437645249	0.0963507486347278	0.173738040672913	0.102318723610805	0.0167322522777103	0.317362246338634	0.0526750559922436	0.0970634147698442	0.188692080078486	0.0610579878252019	0.0729215237721463	0.107736691370693	0.149590739002996	0.0474158303289144	0.0213066595966859	0.109174803812904	0.2184220595366	0.0818839100542988	0.139823917345232	0.1835811938104	0.0714600482508324	0.180536682814911	0.0306620293263525
0.347477688668323	0.138626717035488	0.238548118674002	0.174963673923453	0.425141064952376	0.342536621812846	0.342618324059251	0.155811490280948	0.319337722720633	0.225625747232566	0.0627553878369308	0.314391764335045	0.119513293172067	0.298185418724273	0.117336495992055	0.0842292119971308	0.356175450185062	0.220811145080515	0.152119991455471	0.00895144788428973	0.209851199484897	0.198500527314171	0.364779470846129	0.286710502401859	0.09323153796012	0.184173822690981	0.235224819393384	0.266594075936619	0.0753516513232836	0.184020397531942	0.203457571498994	0.230542372429931	0.235311837416379	0.160333728922566	0.317869632813522	0.344053876940416	0.258211597859532	0.228761718432434	0.286486126970574	0.367845546130071	0.34659377806373	0.220871604774731	0.204910736656855	0.180390784430067	0.213706259750229	0.140367045617499	0.10185579619097	0.158243633572218	0.172247198721317	0.202712694552783
0.216338099010831	0.169466132648792	0.255443624986795	0.13999031028873	0.0974537355098023	0.173968965851341	0.174388486368867	0.25387167351724	0.132917040495642	0.0589094749074926	0.172659200482627	0.22017384585561	0.193256759083711	0.0313342311446202	0.219367571674935	0.111166193633721	0.190279350964224	0.196466224673479	0.144527418688083	0.082414596064227	0.137061938969949	0.200161259978482	0.151466855786834	0.149109227668537	0.0850259018803711	0.164586697185404	0.0779309488952701	0.152893384332302	0.0916884420326848	0.260562047315079	0.184919077337629	0.22574775091017	0.214147137679326	0.192882532975903	0.211695865069703	0.159344817399294	0.230325200037013	0.377803924168162	0.121192125810116	0.115705328249405	0.249569315552466	0.123288137262569	0.360601753298705	0.153675964741563	0.081176454296985	0.148861727246873	0.23420003065841	0.146540542719926	0.0601121874781537	0.155622959337045
0.392204909550429	0.207848235689779	0.228864013725296	0.0642768364751175	0.252695063611302	0.231385707795223	0.191857845128678	0.0771023971600267	0.247772826614714	0.187427930939495	0.188221515752602	0.108042828588717	0.105424648578576	0.166852336319672	0.30362776509882	0.249821624637114	0.128547836574751	0.166402366352322	0.215344219279394	0.103634456834443	0.193093044029375	0.207396655359917	0.236870056302712	0.119106666543885	0.0986343363347597	0.128871403901659	0.28069399936543	0.18723466970352	0.13271959700335	0.212876078997759	0.356504126066025	0.0666976910698481	0.113556360950506	0.121549769353749	0.345703705340698	0.0926624465473759	0.246975436824433	0.0391798627921283	0.150754982321448	0.0657902515289347	0.275433970414925	0.0986924207631974	0.195578624901419	0.127037755589716	0.157897411710569	0.13170584406958	0.0867710458923578	0.0558431717027937	0.166381169436666	0.198920396316718
0.175594228914068	0.159946133381742	0.190861578442967	0.224105380015207	0.153389404983534	0.0523356531212375	0.124918944361656	0.418277283153472	0.182218610423689	0.0987093819755696	0.20847784482424	0.197971839821179	0.0837171192703643	0.127492878213877	0.0853826756250353	0.263663442343561	0.284728612520207	0.192418031228261	0.187689454570862	0.0955799247953774	0.13830697753366	0.18679921574104	0.11602333273853	0.15742247528385	0.185708384911836	0.094686923744224	0.280336325536905	0.0266774959972821	0.18325843474146	0.217079746285358	0.0611189664004366	0.0516779150913899	0.173947118325914	0.124879625971254	0.056022064490352	0.106575228820365	0.0576875688520903	0.0255762368444812	0.245635958473917	0.21638992466749	0.264246151567649	0.061312048468858	0.104228091600321	0.165343305532043	0.116846503704399	0.070670672712655	0.126511860891531	0.0835978188513672	0.111995126919486	0.182799526277449
0.113446676149259	0.158352744049137	0.105556008846525	0.0691877148098743	0.242475417316412	0.166029469606183	0.0975556295642999	0.177835208199909	0.0482556716121447	0.240801345816443	0.137044813210153	0.102018782206504	0.0760130494859514	0.0913157913874933	0.154848358306894	0.10388912542225	0.17988481365357	0.211361144184947	0.145678317238393	0.134349439253294	0.234599563929731	0.196550584821567	0.134293903300159	0.135244931991674	0.0948316718251471	0.0760067718943546	0.0644518054416298	0.183638454453479	0.157116371009625	0.0538282603556106	0.123756375538078	0.123161974753058	0.112405000672422	0.0618743165577512	0.0373405796088781	0.0801542170116108	0.238387685453611	0.0796488528891827	0.111306841042969	0.0895915828821134	0.0616760643685579	0.195061019734951	0.113734077360857	0.114589756768843	0.0619698749046427	0.147017527916686	0.148668636380551	0.0765803629245259	0.151734225332721	0.24937358344201
0.117057197024807	0.107254291271298	0.0367826596097196	0.116338697067528	0.0131211755103306	0.119813925550807	0.150633965650707	0.0740568612369691	0.0739442434578212	0.146784366876786	0.0624683393285479	0.208144693823062	0.207879592681846	0.107600647661754	0.176834834933194	0.0573264257588287	0.0719099095472641	0.122538773561082	0.0194956605432594	0.0467224963663856	0.0451172715392465	0.158928773657211	0.174134264578812	0.0495705009888274	0.130185534965493	0.181791817050428	0.13696189278062	0.0937820359657733	0.133788766705813	0.0886807936362869	0.0953806256544453	0.0915000758232691	0.0562927845679949	0.100525097873825	0.0655441289307367	0.171293210594654	0.238367369752644	0.0416868239126286	0.108427561093667	0.284687419433912	0.124439163243847	0.155171530627657	0.0712759208405335	0.0539865310674894	0.077909824847736	0.0669679594550857	0.0626736565015932	0.178057423236333	0.170429069398276	0.252201389328343
0.115314806529092	0.199939871733104	0.100614148030975	0.0365878874827316	0.0864773654144973	0.146972520240649	0.13157870469034	0.181776938383393	0.295489481003521	0.141368776750218	0.0947224762992675	0.0534509887898896	0.279791508248571	0.111856310874709	0.102138595702599	0.200050743382034	0.182454960225727	0.170638570389494	0.171805035725378	0.136251028410067	0.140599906502879	0.0570858857470128	0.197111397571272	0.18226975806551	0.170076811892521	0.228199971303424	0.20772108403894	0.20549391079028	0.101713998668708	0.247220394266594	0.147845717621495	0.0450793510621094	0.163400800041955	0.216917116345074	0.190478779242744	0.0801344555646034	0.246859318139592	0.238069198967104	0.180573416845365	0.276211694903927	0.105532187672098	0.138825378351089	0.184425802867345	0.122684875906203	0.0871045454722984	0.165562583790367	0.207712606673675	0.119945266713749	0.147803408649486	0.109245831892894
0.132106718311864	0.1311160520115	0.247327768731879	0.238980973392946	0.112281810862162	0.122719291871515	0.127773690153566	0.178701500062702	0.0362482508491265	0.153877880985418	0.112123640643545	0.134513370325593	0.207195510590963	0.207861529012008	0.0892228510612803	0.0197255491435399	0.083959054205269	0.0882127223873609	0.143624787552804	0.00764854801165777	0.315893045920451	0.237739773888447	0.0257948622372113	0.222978539992136	0.149056650556969	0.16092274644666	0.278519546806414	0.218243201638541	0.237102751849665	0.121890553875536	0.108722091526468	0.059840759159811	0.169471587515614	0.152272277050125	0.157223114443933	0.109912370995547	0.036348208019637	0.220819620841587	0.164919561009864	0.0558174832722732	0.0997048223918031	0.0549713222841019	0.140174626812573	0.165842955617234	0.201691700009444	0.163074057682821	0.146617896142183	0.0595129138500317	0.107061059550981	0.0641620586378157
0.165441946950947	0.135713049734145	0.101653099670781	0.251188925335016	0.083927204184704	0.112818818362232	0.147677435703717	0.145629999839881	0.146812276210684	0.253697579810786	0.156411643209152	0.227507392386003	0.144864869984218	0.0690246587387001	0.22118593755269	0.120840486547278	0.260687756366827	0.185999562088006	0.179916555819182	0.183910864317648	0.101780862155553	0.104353079167699	0.181038791836822	0.165211297737861	0.172383885083037	0.0233128006736414	0.063889770976424	0.203764356316049	0.26441296920885	0.226465395915887	0.17938132250901	0.191777518738902	0.188682227497112	0.0730556068842502	0.209292924954277	0.0505867280419301	0.182119572966122	0.128102272412797	0.262897332212711	0.129743904954029	0.335755347061771	0.0840676006534027	0.15685182250806	0.251449835166479	0.244814833186002	0.0512790952213389	0.138423781779494	0.203597575009625	0.21729735352044	0.0453269015262719
0.231073851724155	0.246015921028767	0.11193132665499	0.269089767950121	0.194960269815416	0.241093464031794	0.177940266087028	0.266470616114366	0.191820887764027	0.22600317316633	0.359648737268046	0.342479717677894	0.226507262107973	0.319960109592637	0.227566561542977	0.263879874018179	0.24457831981222	0.286030389861917	0.333838538576519	0.295492458457603	0.323330552992121	0.270953416063537	0.139812645110344	0.0856498803581243	0.165038277252989	0.22506426657435	0.118900918764089	0.108809469860307	0.173091977029182	0.185297286208583	0.221938295777898	0.236527493687631	0.244195232677626	0.209689646870283	0.233716598529155	0.146935269208589	0.235532770567096	0.21544163292072	0.182059800441802	0.1898750047263	0.0740156368869585	0.218098894916824	0.159946239108216	0.207859604864179	0.272394078565779	0.298104870559469	0.235056227502567	0.182296416500816	0.21941744832727	0.252781210436837
0.0733409817875518	0.0647866196666436	0.0606486520362324	0.0413289785790842	0.106077288334315	0.0743480460616955	0.155760150608308	0.11414282475696	0.164691385288484	0.0716413752552783	0.133663522689429	0.0850737860980937	0.0242527046022712	0.158532932516662	0.159825747579395	0.0492812261812752	0.220797761026597	0.26285308114384	0.128844307899108	0.113049287315704	0.0798992270121758	0.204212040997576	0.0950444313929491	0.083736296606643	0.0235582577655586	0.0357952960606083	0.0690252900984914	0.0920283309147596	0.118258348605375	0.0434577645659104	0.0858909564117213	0.0352304004406933	0.0207081626405072	0.0833467800018603	0.133127555064969	0.0735645372252691	0.166948795456721	0.0856493292816943	0.0925327458395837	0.121644415187309	0.0756770938816509	0.149419353475294	0.0214201290840415	0.147103252719672	0.190454033001689	0.184162011097615	0.133441228815846	0.178975533658907	0.14958474288812	0.103923230863187
0.0457258112303839	0.219009182288634	0.0354565830475259	0.190660979930527	0.0633169605352638	0.13628465717021	0.192497240124295	0.13597088186027	0.0784209710552688	0.0459283318650273	0.11828072971944	0.27158338367553	0.177353801196704	0.106962889597076	0.042665531405105	0.118205923314082	0.151180511542717	0.11589718847175	0.129634779389158	0.1839165996829	0.100195485772111	0.127403346480332	0.0373064137140868	0.116726951247342	0.212873897667751	0.0809018260560827	0.0820305698672891	0.0933655916787191	0.0962967401554617	0.140342613327991	0.0867871978148258	0.0610379200065304	0.200224381235399	0.213233178158982	0.0260415042583507	0.0656714329499654	0.191683315064875	0.0359791061669478	0.0504475779281444	0.180129836931828	0.103612801982756	0.0724512829901866	0.08454687911426	0.160759459663413	0.184466783548611	0.108071997114405	0.083913431777632	0.147971232078673	0.151539076586108	0.128888491913308
0.202542018354448	0.163950708203987	0.185173725920608	0.147336499077932	0.233998644026718	0.256441001092123	0.10802425401882	0.0445810195723215	0.0854275231583785	0.226635516835226	0.172136059649051	0.192215497824098	0.154280498103824	0.116518104070408	0.155190298116424	0.156048163402792	0.0826175023960964	0.254780872129522	0.274653815573228	0.164855591976796	0.200623187587876	0.115164962877225	0.113112277461198	0.20312744116892	0.131103855574855	0.16065522150394	0.121498108461702	0.17785738498898	0.140002079457485	0.0754656701940054	0.0967595172652954	0.210574097363422	0.103223456177366	0.191287062824167	0.117867464370174	0.106529343266798	0.0864864797998723	0.0676294513334664	0.0737874426897999	0.199651148639693	0.103969361599656	0.139296347988876	0.217682072134043	0.150926094030117	0.317766532608203	0.103765305334916	0.138905773010061	0.109027253036101	0.095239527761975	0.0861292909580574
0.557964853341642	0.333109764461583	0.43753301326781	0.339319000067989	0.458966416975414	0.282435515665452	0.342654368782726	0.324112818679731	0.165367447998354	0.207825881092188	0.27749992454026	0.232161384506489	0.133064768358693	0.33982850047318	0.274729449558306	0.171132031420268	0.34617286161157	0.357124682533782	0.308339104649037	0.243947515300288	0.312678550708375	0.302993356508323	0.393251949222849	0.239336287778554	0.218325484433767	0.395103022229317	0.196457368556218	0.144609853078639	0.192701959942078	0.361625486004623	0.27747655954327	0.386582484083035	0.350004924771781	0.477050936077501	0.270276977107892	0.29078437773583	0.258133969579461	0.318801710779632	0.360678081112964	0.14326301573328	0.322797203619564	0.272303701482371	0.343140449070202	0.238973740667062	0.393811860994625	0.258803089279572	0.203092689009704	0.204708099408695	0.256530787487993	0.340748535782317
0.289549800853789	0.104006635099311	0.102749315725776	0.0556878877640309	0.0343402589954419	0.0941708071157681	0.0857836538232343	0.0387475771586225	0.0615751194778297	0.1604459561364	0.218563395575802	0.117798602797191	0.0100350621160332	0.0873932868090891	0.201838597230485	0.127862166281557	0.1518527319936	0.188241017462454	0.102793348982757	0.0537024001940565	0.113985612249694	0.0286477605748477	0.161096206877407	0.0395863320619289	0.0109138590597354	0.110687837339827	0.0785328140921465	0.0552491448762513	0.155602367406679	0.215422480158168	0.0934077358997658	0.0315814887191141	0.0828711924884034	0.1393942680663	0.181237859973435	0.092683224475816	0.151253104943615	0.0748289485449081	0.0524705858459423	0.0579828280795927	0.164470897946628	0.0599573093246828	0.195324854041594	0.087617338849989	0.0876874437189641	0.174564466367602	0.142317007425858	0.107137029493717	0.0535193209946175	0.104221382537363
0.0411782336084344	0.0994290409275122	0.199715921105755	0.0801899650968116	0.0558003226017574	0.19042667538898	0.119552894756463	0.0415645986178142	0.210237861630604	0.100519976229675	0.169592550165215	0.121322155672326	0.136741131939306	0.0687046634132211	0.0404304138599768	0.107890491424011	0.197032439057079	0.0992090050643554	0.0826705088590829	0.196127490510076	0.0646636988600343	0.120740337616845	0.045076265449996	0.0770852855826357	0.235234046261421	0.118526183708283	0.165560822915319	0.104308570970702	0.10405475321627	0.0557072023859689	0.100842848786492	0.151242147564209	0.089771691446006	0.0848243871082002	0.0131289266624979	0.198628750747217	0.129077853262566	0.187809048133343	0.236403092286747	0.146813363006572	0.0641944967080964	0.118263255423946	0.121634583961965	0.0333224206651753	0.15297455396261	0.0559092938742066	0.0473253944337932	0.0510064693942298	0.0825223131239212	0.104783743063264
0.120846273679756	0.156862799145145	0.0376065451186904	0.118694755723639	0.099943146280638	0.197509051278827	0.0380609679245103	0.213237425593961	0.0851689873914379	0.102644847092776	0.145920697963689	0.0808935904903503	0.211562029007665	0.150927645953398	0.102155439134124	0.176660025100085	0.164844610747146	0.322709782037948	0.0889937574978925	0.155880495364308	0.124344840048119	0.272795287143874	0.101857601680787	0.0491653341422065	0.145054180160852	0.0694398923865122	0.3734722727453	0.163342853632186	0.0458868750622462	0.0778391371715412	0.173802478239154	0.234037600267104	0.146733200260044	0.090888940514122	0.156101949804159	0.115633089218755	0.042403963391406	0.101502945837453	0.201352020133323	0.043592468190816	0.0458895072223194	0.0315622929977012	0.067543182786875	0.157796639211867	0.0354046366386237	0.0802246094152623	0.0437994972865237	0.0742591578404045	0.227400300645782	0.242030808132823
0.183098537244055	0.221442449959916	0.10119162478057	0.0396042574529778	0.0878674833164397	0.080065091129985	0.177199195692922	0.112827980882937	0.0554465221174141	0.11260542722408	0.112556051143599	0.0779208094876106	0.230138089878549	0.0637533965671109	0.101512419612972	0.228266837686612	0.0367758187029236	0.123357355104416	0.176356249846889	0.0480876572290905	0.133265947434617	0.0524847766972195	0.24792583048422	0.13919870399521	0.125790633803849	0.15365517804211	0.0833387245991657	0.0904816693285673	0.0461677072513721	0.153419064815068	0.25101214507696	0.127271172214773	0.10539022881226	0.0663268429662991	0.071222073086973	0.0142573114900272	0.16633309162936	0.131461213575638	0.0133341643866647	0.124934940734512	0.094335092285173	0.145666071215113	0.0827017885035245	0.111918230032522	0.0432479396022805	0.0902920619876687	0.0768823197256139	0.212534665293006	0.172566381331978	0.0678691293046404
0.213571919210836	0.180418106218666	0.175384544678356	0.22908207562269	0.0953431098194206	0.0686166699290785	0.179040373383324	0.146499619244727	0.231788194036635	0.19772225901176	0.218532105863761	0.20860928087778	0.240211868269234	0.0976805116035696	0.208920147729055	0.198293010794758	0.0668130670211713	0.0638001902294185	0.247552980656505	0.122332097053282	0.0433776719805247	0.119628373518564	0.070749450349549	0.113857965116684	0.139496246441378	0.229119637981845	0.0796090434123262	0.14530280017708	0.0750133980960362	0.166506340794146	0.12525068491303	0.0964355294700143	0.0913038307784515	0.138132628511064	0.180942307608522	0.0461921629772259	0.177919382021687	0.0971656031419113	0.0666184639981334	0.269047728341074	0.129947785153692	0.0414253609809353	0.157760557133855	0.0667773815093374	0.0384575141100774	0.145228453754438	0.270638862756128	0.0698898251929628	0.145977994270381	0.219902202040826
0.0591034708469181	0.0317050677270358	0.223549813764941	0.22176458802904	0.115563759724637	0.204990048903103	0.15017787249612	0.11988792459115	0.0359601279833267	0.269682614331328	0.0388679247843106	0.16922501513482	0.11960374384894	0.151087407850587	0.169383451502973	0.110518201012231	0.103084123533505	0.202433380701943	0.10514530698977	0.0331764828580672	0.134821120391066	0.156628841366692	0.156396041118102	0.0643493330989413	0.0912091845165573	0.270950401988484	0.0513010699351631	0.12623995596248	0.028151695620846	0.1171237040001	0.0789775330553445	0.234177766879266	0.176556097470216	0.0794714316577001	0.1756819390637	0.153233025910427	0.0506466341707374	0.04609667092945	0.295011279046022	0.17634713624417	0.0989215700043474	0.207046840326072	0.249872991317209	0.137077785935248	0.198331498454582	0.156446836100479	0.112313639900103	0.0190786335337839	0.0973568632586168	0.128043206337589
0.105988415043497	0.215972572949437	0.220860120090008	0.22812125026905	0.0699953183817804	0.173520766027544	0.127632875446424	0.0997038741537329	0.184324687806041	0.236170933969644	0.14223741181559	0.177884903849659	0.125305140649386	0.19942326035167	0.150192307053602	0.19584675678729	0.175761710050398	0.331104844974534	0.183048067075113	0.290303733061281	0.150348042789368	0.165938555288855	0.198916843476018	0.170634153127469	0.224439623689535	0.0926467894608116	0.143329324588829	0.197130706732488	0.126256215936721	0.127637839225257	0.268658408822095	0.134101781001484	0.1067775910928	0.0917557712829907	0.352693097887512	0.257911878613871	0.134997296553288	0.191259113561237	0.12472678616237	0.236497596894387	0.22286405826381	0.280470467941083	0.209113075793218	0.189210093946536	0.402581779965077	0.136116611061251	0.287175771249073	0.0922309538962544	0.101832176274791	0.204515434849401
0.171196967035567	0.198701079764033	0.112114831667127	0.157978344203217	0.12383840119598	0.106784299004275	0.0908417595137348	0.118536217884293	0.111204103447326	0.192914662320442	0.0292920457596325	0.177970185001821	0.183708251278624	0.0789381130250812	0.219532055556183	0.176848450074883	0.133189371492572	0.159772768887129	0.128640156667868	0.156317943809151	0.0855271179511346	0.0806588489339192	0.0557462704644481	0.234547139855872	0.203056006496188	0.0904063646337882	0.208270907906737	0.133165460911267	0.0491940338629263	0.113737799788568	0.192782279368805	0.125287437225532	0.099082227792751	0.212467638242557	0.0486037475041257	0.164359118771762	0.266399195812931	0.148910813843353	0.0987890485011535	0.182575715895183	0.137787108756997	0.117736160173867	0.088638722734846	0.0793074890856116	0.0795170692596005	0.177982953904703	0.075651410788247	0.116241820126213	0.0285460842478964	0.107710060628242
0.282933745419524	0.073184437215999	0.11817301191659	0.139112401464613	0.0803258083388148	0.146403716232265	0.212294379036587	0.104283312645445	0.102181169077658	0.160985733888997	0.155573306453216	0.118578649872835	0.271481103668377	0.135313489482994	0.201460677273482	0.145947570491193	0.0986129606737497	0.0595820937712506	0.121689473124661	0.105230192556536	0.114469710573376	0.0984687330705158	0.0367000085080712	0.113990290797801	0.0983012096532901	0.19732914508417	0.250210658491633	0.0229355329371741	0.147628178320675	0.240655305849847	0.159066865039948	0.182188161501729	0.200891958695657	0.123785869734165	0.115567706322588	0.222557845429947	0.1457228724931	0.0994515158196566	0.231531066070733	0.179847803966354	0.23794452678755	0.160980625808108	0.100830437649536	0.159432161270813	0.318872908087627	0.144311694154112	0.164098361690632	0.12170559147992	0.127298952671697	0.0642412722867636
0.167254814495398	0.00477156056946614	0.138158883467848	0.108559169840481	0.270821529908111	0.0999422759038837	0.143374384678139	0.21026376778145	0.0613329654853913	0.0395676993214276	0.127718348133265	0.154885020353393	0.0770658518521745	0.0944981747015174	0.0536713565807182	0.0716954039204111	0.167673357578244	0.0263898751119796	0.0675389996124706	0.110838322335116	0.0671937680653325	0.0345734220515427	0.116392030193411	0.172842532284668	0.142926897557167	0.117429605938156	0.13977535280111	0.196079793218415	0.0558892425352721	0.20542786203406	0.097379884008387	0.124213659002511	0.204331365648253	0.163861353107098	0.222730350506901	0.147895796110113	0.115885852546393	0.0213260149766401	0.144544051934826	0.196994125762673	0.147757135128015	0.168108167381801	0.163209182163507	0.0767947315984013	0.0912609922366977	0.133282677816511	0.215720694043131	0.129724670045842	0.181385650928294	0.0899039213234979
0.225973995850961	0.0897032500321282	0.349982904994301	0.223273384985425	0.17920171177779	0.225637555690669	0.265873929751776	0.236675472498187	0.163396353167128	0.129909877577315	0.348845519036403	0.271894080933955	0.285640624676222	0.293050349559065	0.233366749252116	0.378688818070193	0.193168317314849	0.331092051346359	0.277020495069986	0.385204246531863	0.225581486373126	0.139108909378143	0.119459195272309	0.293306320787006	0.318958892168333	0.167851678834726	0.307772139335012	0.411457841341883	0.184702589752135	0.168330043644246	0.277908648161141	0.336441082274148	0.110809174018183	0.15141189430216	0.119549193335465	0.228751746675426	0.171098883515483	0.152279972447149	0.405814995238816	0.205442602894496	0.190233966519389	0.133535472695781	0.335226795172835	0.124379018207255	0.151799680806144	0.106633747524344	0.178818592342883	0.10822075112645	0.196711377266797	0.207464072065623
0.0764204256674386	0.0993023292034442	0.188749316196404	0.0104182442489931	0.116165106629262	0.0217520671147243	0.06958474922998	0.0565253111466713	0.0738819874934134	0.0619613597085902	0.0348154537183476	0.172134499735935	0.211342542938834	0.134566631798303	0.0837050565370988	0.0433079329551735	0.0871782302302348	0.0788054879639718	0.310691591020629	0.121129784909286	0.154945087750887	0.0724657388327436	0.123269567640553	0.0464653806779082	0.0963377875598189	0.0537787750390849	0.122419842758994	0.0719507126476236	0.238304964741505	0.108134020568343	0.267256064762056	0.0795380044773981	0.128243193442701	0.106740384541073	0.0257362355468744	0.110309507418973	0.185061103773745	0.0604280925761992	0.101247920187975	0.139399087750134	0.201292966473968	0.016114132686403	0.10863929064612	0.179107543130468	0.101816440966759	0.199796539664621	0.188196503040625	0.157935627600171	0.0904021955683389	0.0723645120875364
0.15469501194754	0.277394848210709	0.247876368266625	0.0727841563021246	0.290830367302169	0.285413143359085	0.0246689409854456	0.114516619143099	0.294057889958866	0.201987281838328	0.229969925546733	0.171661104709804	0.161329128157448	0.202302971093185	0.193402857030902	0.131440968202329	0.172935434449595	0.221556471414492	0.224116599945386	0.295292202567786	0.203036468026658	0.316589352604888	0.191991007885939	0.191166675827989	0.322497837407567	0.23595208813439	0.219507787614477	0.0742818025962712	0.194637262616204	0.394175811465806	0.0672146447592444	0.262078003768825	0.300716401316426	0.314742529561063	0.189585950721803	0.253891322285029	0.0674366434954021	0.207570045300866	0.132067514735655	0.147683475911271	0.18716413402539	0.260222014515732	0.103963070623823	0.138328800397902	0.206704688605054	0.190858134619685	0.202474038763235	0.181197184925853	0.205275961095116	0.14760802632988
0.0630493768496224	0.0344450527103002	0.0359330550983868	0.0946834599644533	0.127039486027356	0.0474423731887489	0.0522104655476706	0.109783615146906	0.129496404141843	0.0716533125687299	0.106179328811997	0.0493052872469982	0.346722631677069	0.0993109984650611	0.165983328071546	0.106440730314109	0.0594024411572134	0.0862873792766432	0.132624501651483	0.0551948141576371	0.221639067443468	0.0968490450838014	0.0626518876325812	0.103425569790216	0.0745973969471389	0.0413870653997588	0.147750292430218	0.198305769437625	0.0758342463159357	0.0832550993116035	0.128023625899567	0.156099696058416	0.122237843473715	0.15956301776819	0.124468233350442	0.124192984002869	0.0878459823750865	0.249298433308279	0.161599343245107	0.136919253652256	0.0805167200402035	0.192569805289866	0.145198502974376	0.132317731165594	0.0616902841792166	0.04496029246295	0.0289339431360262	0.164908548597024	0.108232293873086	0.105264072908856
0.129051398094414	0.28366195760202	0.177449171228934	0.045889103526407	0.101204687645757	0.201723872278179	0.204893458646547	0.153489369852104	0.140205370811911	0.262492243867681	0.245522814397726	0.0321330278343794	0.056972927084195	0.234765845591632	0.13023443464532	0.0280078044292836	0.0521850511509082	0.0697426302036688	0.201829968741042	0.193066998238427	0.165675592701193	0.211056801096176	0.106628984472308	0.0295631743872339	0.0787189445513118	0.0698770836274969	0.157969298874546	0.270084871347	0.164214971864177	0.0464184335540623	0.140046089373008	0.228377995439386	0.0397215755512203	0.129569572203483	0.214116677571482	0.145185721784866	0.0715619064813243	0.0738878018872026	0.170400386359782	0.0659281310077345	0.207694050505305	0.260152892685225	0.243832306827479	0.253957572160638	0.0885225341109404	0.0972416937905639	0.153807255796423	0.124356424478817	0.117441580043154	0.0655483712635745
0.106073229601895	0.102293021411098	0.154929856297215	0.0650218411948047	0.0642472209648326	0.155507533076609	0.114303742929	0.0510130829830197	0.127364601301235	0.104053209155586	0.0232697513181826	0.208103163149867	0.0650927193213381	0.158562067728099	0.146801177742225	0.159027082597033	0.15784293729072	0.0832471905706763	0.108565930424081	0.0678421697669082	0.181033492430986	0.116219780659732	0.0612892128383299	0.041904770822725	0.0870247176965125	0.0327127220956334	0.0710620007771523	0.20290363933093	0.0946659608686671	0.163587541608064	0.0827349098240315	0.113186824474685	0.187100174594843	0.0244554511076064	0.130757356819735	0.199326163498373	0.275024577305011	0.133357195602367	0.105402653900093	0.118611430388408	0.282851484793121	0.0392639387139663	0.0384643951909526	0.184135271706901	0.232773533953123	0.124352475105323	0.0711242076545644	0.108417586877291	0.19584954843517	0.160144026112341
0.178056014700234	0.11844393469761	0.228152131863807	0.273224900711337	0.0750748670057357	0.197649154459139	0.0529901579630831	0.314164650347569	0.241600122860585	0.0642342524067183	0.195598375260379	0.196161889217503	0.242989194496657	0.240517986134791	0.20233131374204	0.0964810732203918	0.119118328636324	0.0791251641581646	0.271364193014867	0.196735255432392	0.214197336288993	0.239894801404553	0.153163675211299	0.264231967324357	0.0551582257715474	0.214881018888729	0.141031299822133	0.152660470161705	0.13168515259866	0.283699343748712	0.18747273197714	0.10710993732873	0.142137175286818	0.12671950315112	0.0852237873640981	0.123571203880233	0.0573766979249425	0.090646527058632	0.0656932327492703	0.220072026235941	0.158992925799906	0.12918684354749	0.0808147402259503	0.150796590549316	0.127832540892887	0.227726279232701	0.18653706306804	0.167448670272934	0.117053859946947	0.220393587996203
0.195421824560384	0.114163393783585	0.10970723281752	0.0233001043892523	0.062881164323461	0.142654351703173	0.205926753567193	0.122778349575695	0.145313394008532	0.151966784834229	0.146665946001219	0.0516232230610217	0.0520541867335376	0.158536914497647	0.137724666744655	0.129053618140136	0.0596958590498537	0.0725998792054512	0.124453134310303	0.206008814476007	0.178773815775012	0.128498186928921	0.0518538849759919	0.0890522906273702	0.111171499007875	0.145186445477324	0.0681784390158326	0.0133355914828027	0.0933423082944085	0.0999508374160467	0.0617118086053431	0.170505542667532	0.0305291142011347	0.177931446779109	0.252361481521304	0.0487809096180299	0.0518383150036361	0.0864344527436167	0.0578418010712223	0.0572533176740143	0.182298733046887	0.0333181504394096	0.108143625982811	0.0913113620348887	0.0543200461239711	0.0632488489014567	0.112311729674062	0.0936306871165613	0.0310569981959989	0.0392689657687811
0.128746025131289	0.249548482136538	0.195555905128124	0.290217047881064	0.171345480545592	0.161446014333447	0.219001258875038	0.0928537981991389	0.0814842444822538	0.285657034767461	0.242110528631909	0.283416039610707	0.182418370761527	0.185028303591341	0.0744811738641739	0.0551581898186186	0.0776933168506076	0.219154122582442	0.198605260476001	0.0443659093053537	0.202926635323853	0.326240767050012	0.160877861524481	0.070355255957025	0.120671483912938	0.196716497038073	0.186402960015162	0.143303255330657	0.120510371256015	0.187246884314479	0.0945214196894016	0.108390355106268	0.149843076970044	0.298022973366618	0.153526960749342	0.216337428332633	0.243889469861703	0.0493776786560046	0.072429897379806	0.169442193023863	0.112035644521299	0.243212337331908	0.176481965527046	0.101827796228072	0.276072335380494	0.110016690882192	0.179765682469461	0.11270743296853	0.0797667925445075	0.188717201183489
0.204193123953428	0.17971637083833	0.159260058396656	0.157176674488526	0.162175235728401	0.115510869855543	0.116303864607727	0.0770304207196819	0.134452323774014	0.138680742578971	0.139399936517426	0.0468571212287311	0.0400138536700051	0.0610785655028423	0.133809428658671	0.109882547718262	0.0267505696963074	0.122611162351374	0.174034510371831	0.054805586414768	0.179443342382116	0.0924829609146615	0.0607557292227038	0.0824317402484092	0.120819884331362	0.0332984219460622	0.0993166117847186	0.125837551203887	0.0858136979441418	0.141596395780578	0.161832617207256	0.159830813574024	0.0668845969279841	0.102549546846656	0.119252847577741	0.108275917020076	0.0912836742797583	0.167390826484311	0.136565774196154	0.195891816646992	0.105584071324306	0.176645058000665	0.110758963113876	0.0857474613434666	0.11984172536122	0.156970000342682	0.183923859076793	0.0957556486243605	0.156617097925581	0.0214519381845847
0.0868604471409041	0.145062247758383	0.0488032514215516	0.0177440801495463	0.0969503828863821	0.0937742542775128	0.156789459451361	0.220447191963874	0.125905394819096	0.248399292209858	0.106130996524072	0.138421568252471	0.128040906550719	0.211464733785287	0.0900209186504392	0.0617199998269568	0.166378482739691	0.189546486784773	0.0739469455662159	0.0425934690768834	0.0902484055233249	0.0348345089368876	0.0638070546605569	0.140516901046198	0.0159494834545699	0.155519007420098	0.25418311355511	0.20133473323555	0.141787460139053	0.0660060522668568	0.107087531762114	0.073897405775095	0.133376952414942	0.0558487652890778	0.0531181052424924	0.166756982538318	0.089653761114245	0.202659266055934	0.111620077642149	0.233139596462935	0.231547072459153	0.18349407425759	0.152345689890729	0.0832015806226931	0.10168132721326	0.173007942604986	0.0568615361165991	0.066565432410191	0.0534214457485381	0.0851063426707346
0.0624709858207993	0.117827609307761	0.227571710020565	0.0464981600259727	0.10241643983141	0.0823135057223173	0.227673160652195	0.186795290095013	0.0697849867944818	0.0859318130460733	0.0565619693609425	0.242124802004247	0.113593585179798	0.296269189454869	0.0460730784643017	0.122512670347071	0.273397776956525	0.360378941073448	0.0781731019693686	0.0878599851350232	0.132028914639656	0.16996554559217	0.175196833432738	0.265231317789208	0.165663575601102	0.236432934125738	0.0983407432216658	0.0790875656032382	0.253343412477313	0.130437290109587	0.239592737477647	0.164681073460701	0.0986361795810168	0.293288563129103	0.190098922278539	0.0415620726737756	0.220644179101942	0.20201104524023	0.135024257822024	0.138897768156853	0.0773537968565939	0.0996450979919996	0.139696273282772	0.175381594442457	0.185608170324719	0.267607703654267	0.0606804270924785	0.174044156120566	0.3242540276487	0.319059734290932
0.11582307228031	0.137140368282129	0.166359132366703	0.0718477938529226	0.224010371241295	0.141919972623793	0.16372364993864	0.0861020805909183	0.156263947102907	0.151361501640398	0.164716810871349	0.23300649228233	0.122917327039153	0.0531033109532598	0.179797667240512	0.162695667170641	0.118649368419002	0.121548822584014	0.0738369907620273	0.0626431625213704	0.233168532183269	0.109209588403045	0.153328942906774	0.0983920726382466	0.124950599161397	0.0676957240493962	0.230616752844736	0.0473932840556233	0.241814491132293	0.0281241955841941	0.0971304904800928	0.170339847728064	0.0823550931207949	0.0630349351955985	0.124105731893711	0.251501867859565	0.127569586315342	0.145487442848271	0.137739833456994	0.13331688973316	0.186635001729881	0.0584987701435526	0.152626827751044	0.164174726963717	0.178583840668298	0.113408559911102	0.0280076249130451	0.129657146811963	0.156694092666117	0.175120852904073
0.242192881304129	0.177159144337796	0.186115887471488	0.105995424022625	0.340420525790936	0.256599958208203	0.183757300614706	0.194994237649812	0.170224716839389	0.339315345444597	0.204257652836236	0.145676351680472	0.0603936393171334	0.18661655711599	0.123249277546412	0.163481661935124	0.266403321229163	0.112192667745875	0.175587980462111	0.197699657974622	0.157929763385334	0.122607375034532	0.0860601043293	0.348809573402623	0.180776874732943	0.18932608441352	0.176698920010545	0.181402689793867	0.23505937724521	0.279969040880135	0.157615040600503	0.174887809342284	0.302836868068222	0.225313097070055	0.120264582253498	0.132170130110401	0.255792896877806	0.0488658015948201	0.25342890960514	0.0668675449311645	0.129361968530356	0.199515145498381	0.195974858993929	0.211472551340765	0.0972036279804067	0.187310468619457	0.159547199905076	0.175354049950648	0.113392315952499	0.186900965957836
0.045132993112148	0.277602021339708	0.210980185178064	0.0650669764128909	0.218191952312912	0.183274710994923	0.24041739767763	0.289380282013426	0.101340849422166	0.275332779431404	0.285306677541483	0.287264387875786	0.222395086570888	0.12998471038497	0.20142539522376	0.27773599555263	0.214428709736279	0.279094947249934	0.237733487884359	0.158347562844499	0.190110318380387	0.175985941447161	0.15080447964676	0.328022374198315	0.242439964180305	0.172788223455767	0.177965802908567	0.314737789037939	0.211440930373379	0.331817954362	0.227986088873159	0.172412108099904	0.100504067746878	0.209900742748817	0.230536935981807	0.274827485234411	0.214875126797426	0.382351940364684	0.0867896571550234	0.250242004004604	0.172698573367356	0.236110671947401	0.272343003203895	0.332427884044345	0.217009139630135	0.273253929893902	0.151874432590257	0.231602489944982	0.285675603409174	0.17845506161846
0.117709636783688	0.099126603373779	0.114217960286659	0.0421464799091217	0.104206492457018	0.112813533890925	0.0889170575714424	0.114435733041356	0.106651197956215	0.099934604003113	0.105794866232921	0.12748065520452	0.0829127306790031	0.237236488777281	0.0546302719039444	0.126338890941331	0.0337138235766414	0.0429517025911023	0.0931822653175506	0.242435609761458	0.0621256927191528	0.0556834326241657	0.0819363071698853	0.191111150301405	0.0797786383199162	0.136756586025347	0.036275689948715	0.035816058299048	0.186458003598987	0.127154533297427	0.0597691599390542	0.13557051665377	0.165599104754026	0.0717211968139887	0.0757829072910767	0.142630402902397	0.0673661692350024	0.0616970294919496	0.0362924560750673	0.0985662909611618	0.0656056024764014	0.121492701980098	0.041954963331159	0.0337659728415931	0.114557608199393	0.102780256455561	0.132611505864197	0.159106650053887	0.101378105807067	0.134379023198892
0.139042861595911	0.0768098105933643	0.247490898946123	0.0391377155868071	0.204267830113218	0.0340856712726269	0.0414914600408711	0.287261361685295	0.0547672740335851	0.226287949905093	0.101822887293135	0.0724380153381542	0.0644597601109599	0.0549287395941123	0.134664973802173	0.176431949846852	0.124296373678239	0.173676140395556	0.173271677775452	0.119516340001228	0.195918461495848	0.227542729174654	0.157989113992718	0.127585585105961	0.0205558384040374	0.103247247282826	0.160316712535312	0.220313819806498	0.207923424641613	0.11896870482935	0.0831792905204733	0.0488030061522812	0.0918316423407232	0.0992127039831916	0.120954038513861	0.0788479364422643	0.106882509055044	0.150762863996528	0.0243134058937739	0.204809398483286	0.0930093891165322	0.122655463862641	0.108499267048843	0.142397126342473	0.06449110379219	0.158897390790983	0.217313071767646	0.285082916933435	0.157203300028948	0.0352193310543315
0.0411402167215403	0.133479713245896	0.143138314726629	0.095489670677922	0.0557618495301313	0.0193855724146645	0.002864160307303	0.0969424534557409	0.0573493602158952	0.117928211593367	0.136477755890277	0.130087886807423	0.0391175957432253	0.0959069757935621	0.108440712725894	0.064085618162406	0.0611267851083868	0.0544459441611287	0.0590446801177972	0.0324630689112074	0.0813147089921866	0.0643469224748115	0.03284534723931	0.153512817242586	0.0836060758688984	0.0632152640471271	0.0469081215227843	0.0741813986045188	0.11412978581127	0.0713930792779839	0.0468147610046618	0.0405340229673604	0.0695409674455454	0.0205628640200052	0.0134240979953514	0.186309417151019	0.0371778105010955	0.137291032822308	0.0634273502594748	0.0769239972673132	0.0587670341692517	0.130825064165941	0.0948860943560251	0.0429159796554023	0.118127911057984	0.147019292583385	0.104301202974971	0.115146957517185	0.0686379394636596	0.0801316213865095
0.0727901021571704	0.194544940605796	0.138172287575413	0.0929265292474915	0.115764317058494	0.191466242629791	0.155392014217319	0.0397403030976375	0.21359351546922	0.169021607618816	0.147988348287919	0.0121376759196658	0.0903378124223877	0.151791600530232	0.113472179641489	0.179024626697279	0.0707712367475693	0.171455333817087	0.217287686158167	0.205277008477485	0.242216753060204	0.106182289109362	0.134354398561291	0.0663490888255943	0.177215122387227	0.054497159589674	0.0556075217724482	0.194462140594718	0.25054178343624	0.140418211727497	0.0524215537524948	0.0517916267767299	0.203693717606516	0.125546166824639	0.149212589257932	0.0730106903603849	0.12665395585385	0.0800645052654402	0.0779452397351538	0.136718312835851	0.0833693668892076	0.0504511709764729	0.0795673766317423	0.137034095444463	0.206355360811379	0.144753594797206	0.0829941066840803	0.13652579699889	0.120229869849726	0.0820239773784471
0.018607663921619	0.10313140919789	0.28724448649086	0.0763987505635275	0.0267643490760153	0.0269627396547648	0.174051216159382	0.160279632104757	0.0372066907768509	0.0789746980031668	0.0282268664038678	0.0761267332101529	0.049438391775077	0.264154698629799	0.125659992585403	0.128809936815699	0.122305196982898	0.0693056456331986	0.196143586392468	0.147944296275063	0.036040906160463	0.132577004513471	0.142591267856031	0.140389938737233	0.110744944116542	0.151538037448726	0.0800017934207478	0.0610067036189573	0.115196779763384	0.145715882871596	0.103309075086363	0.138267366098135	0.0952321815761904	0.074151202256004	0.0432563616451523	0.127580069469857	0.133571025469037	0.117291421785995	0.102258117458186	0.0819191411101734	0.21679528133809	0.0713049988456518	0.135331088972296	0.154318903092199	0.19880832780769	0.136412048212911	0.18546109143408	0.101330964709424	0.0903111314476881	0.189052990192512
0.183542339628654	0.127347145814174	0.0600676367986789	0.148256586488535	0.0439312079570599	0.0876564046764211	0.0329060245361362	0.020191580302802	0.106184117879005	0.099775021772627	0.0138704102591919	0.0325604786317232	0.0318352714520389	0.13546602493571	0.107169526589651	0.0234915759532923	0.0417188209593033	0.121017203167634	0.129976948126044	0.137077288712644	0.209603755861506	0.0706042098445468	0.0579428844287079	0.0416332914252452	0.132024176777734	0.138319222258016	0.115658634528788	0.129655636915064	0.0669857687317612	0.105827766141642	0.13431312097374	0.102438535755262	0.126834244028797	0.0220172073955645	0.125458701573356	0.220248139885108	0.149015042838299	0.171674146059173	0.122904612823093	0.0309954606608532	0.0402795999585063	0.0506669399018699	0.120696525027639	0.161100929194868	0.106411330221375	0.0135118681594005	0.153101154515295	0.177658261030166	0.0435350825117227	0.0743978253553886
0.0811258092709866	0.14101281363915	0.142838379106033	0.172244398614717	0.150304325737485	0.120219499859406	0.0734638185341887	0.100364022249781	0.0979045989381296	0.0587552396403538	0.0461895906129087	0.0554747087516862	0.0783004259860986	0.0345201440986245	0.19994312773212	0.253043542488739	0.148506142809557	0.229625639184642	0.128837766270516	0.10180479119569	0.134086432731727	0.259977288019473	0.142651667681244	0.179842207369016	0.111338220839822	0.167955519456209	0.136226890432884	0.102240881260118	0.118361918585472	0.0597619771766966	0.199258392253902	0.0499273399849946	0.142262354453667	0.187904587598865	0.112318274568745	0.113177632077149	0.111499503734322	0.115158022886512	0.121826833493645	0.0451378493431499	0.0217093319497998	0.201355408641878	0.0201332968259735	0.0379086219979057	0.224209929712858	0.177591718415978	0.0659134137848382	0.235453100014905	0.0327471288011163	0.0237346463772748
0.0981280917126284	0.108508225486653	0.0444995236345514	0.160519656288276	0.15123672562619	0.0653461805817601	0.10685383144815	0.0806393482839798	0.0877917020537072	0.0497306889885119	0.100099055442277	0.27777506268391	0.112828758960344	0.150752556378232	0.067446796151561	0.0759185423071782	0.0803478922362311	0.0486930956746159	0.0959462562697357	0.0719482314290887	0.0870922072713406	0.0775223389457839	0.08288576161207	0.03213903104302	0.098947327375725	0.106234908256055	0.0879941723943995	0.111233476497526	0.104283573513652	0.221141301945523	0.207734580989786	0.0238376408128741	0.054991258753912	0.0564852716245926	0.0697179619091924	0.222676821929383	0.0262050340660034	0.165976086863848	0.070721617677573	0.0795855721770975	0.104363237499543	0.041406033972241	0.0872724579955011	0.188677821626841	0.0377984664253671	0.0890296418062192	0.0833312743298337	0.163139515127175	0.107606878773313	0.0720169240511264
0.142642403764941	0.176983037076639	0.161073749960674	0.163066278416658	0.142056453965522	0.0438845827871395	0.155617572042371	0.167885594643555	0.0790822511010435	0.183391640670697	0.191401504113029	0.0945636444526204	0.145322018528723	0.0377442003993541	0.113821570623446	0.06184196766014	0.0878655088176043	0.152105446304891	0.140479458123785	0.206090096296644	0.0431711991341639	0.145953024843295	0.189292236605423	0.149775963495605	0.0573007165294818	0.0862207702581054	0.260430631929356	0.09831935375379	0.116799661926928	0.0544560758880222	0.0696723241583595	0.132519969092404	0.0621685806541512	0.201461737629717	0.152869884498374	0.11416484232237	0.0910979512316435	0.104608694020003	0.163301747011961	0.0858060276622861	0.182538457757318	0.106036648894333	0.138885585873962	0.156763967556961	0.073450378673497	0.133790421296464	0.199221277432657	0.127081940294576	0.114070715586648	0.0509788340451496
0.131607887372782	0.14039048575472	0.0403738665372986	0.0846493690061261	0.0361010501026497	0.0414731643840641	0.0786710311006847	0.0946876032525114	0.0356567075885548	0.0915425637693964	0.0828280481140049	0.200522710864934	0.121435670983086	0.146826455640733	0.0812540286146466	0.117588604156425	0.0505847151062551	0.0730712199924638	0.0380735096905145	0.105778735606573	0.132359957544733	0.138363598659352	0.0958216801606114	0.0805002457027983	0.113800832620812	0.0936505494068374	0.0913726476311898	0.103106527629285	0.107865052239963	0.041537581768785	0.0413405248657597	0.0562846028563672	0.0447064891333708	0.0176539521353497	0.0439154852850723	0.0816191552570461	0.161815367887162	0.194955711648064	0.104698036324308	0.0899967074941306	0.112832456808756	0.0430140513798596	0.0815396389414253	0.132912881242995	0.0798273564237837	0.0603088606719046	0.116794748439956	0.0393343789378668	0.12736619331296	0.085142215292366
0.0481287585017069	0.0649865209860883	0.0130109128848027	0.158751653360598	0.0476631595653757	0.204764651803188	0.10266772327519	0.117414946383399	0.104429318755407	0.182501146255033	0.0332738073819833	0.100790089786205	0.0658841189481943	0.136005963309696	0.019139955825367	0.0694761367366415	0.0719855888487133	0.099445739764904	0.0793126550294371	0.00225698680104094	0.0310372668241641	0.11162582424914	0.0867134097461194	0.132906874397649	0.0845920619337985	0.0183981273918108	0.175522753526739	0.200637679142256	0.156722093066841	0.029131170245635	0.0202756513147492	0.12699608094548	0.101703295454435	0.0651293528836309	0.0923192360211023	0.186197467366146	0.0704534644995723	0.103915021421554	0.0790022352454062	0.167276479804999	0.0708095011729358	0.100130537011748	0.0652540584764013	0.0748574412393439	0.113698015610863	0.0544009637522462	0.175409752816113	0.154800697153889	0.0771289433392582	0.00987215168293296
0.0498204353296316	0.109841907355561	0.168240956209628	0.0216666571465605	0.114101768335815	0.233020079817727	0.106819175501997	0.01776298350243	0.0649776324681963	0.0555066114242277	0.0103466281229836	0.0698489097452609	0.111250534766078	0.103558363452053	0.136527940988506	0.0303266010395577	0.120413130892095	0.0806963116862208	0.0601298870737766	0.0452983708268686	0.0339637888298372	0.0525454392776557	0.0821287880731994	0.0626054056297793	0.147513059536909	0.175753043247631	0.0418476183547164	0.0953432946739329	0.0832496774964834	0.0450536601327262	0.126204331281282	0.0146478162455988	0.0420636812873446	0.0654308387912094	0.181503295314135	0.0462086190421765	0.0342591705871372	0.0321584350903093	0.0775549468637198	0.0649434483888083	0.0203220584518104	0.0418013023855442	0.109453624580697	0.0605322626997744	0.063663994821591	0.0271172534269813	0.0997629763336084	0.0333943961355479	0.146489493339756	0.0404701513306906
0.0874986380346082	0.0561117540590151	0.139946637317555	0.0909678615767327	0.0528602577566143	0.11230137809473	0.195027955690578	0.0669616841416463	0.096274164024088	0.181418104686743	0.0992077005097702	0.0543734515190143	0.0726775294014498	0.136222512630682	0.186008318696396	0.195214701586791	0.0956687991584973	0.0868599924487966	0.134017705290787	0.0437809432778989	0.0351971787665901	0.050196126057936	0.159577601119467	0.174998411879337	0.134284637605469	0.0209938450881577	0.0720667258099166	0.0980217744637573	0.155464671663734	0.0905962466312739	0.205091406825616	0.107541434639548	0.107475507871657	0.154816934145079	0.140424373095729	0.0643387024803057	0.0707137051193685	0.105894867103897	0.17234902074407	0.0482618089954725	0.0895721453966716	0.0814371018057016	0.0762015552257511	0.229303435727937	0.0289233136164064	0.0218743703830579	0.0781391870067011	0.0500489701976544	0.0660312838803088	0.114319338442191
0.191551521100164	0.0952105819049763	0.146331023115025	0.151246872367312	0.0489563854179381	0.131761919712696	0.0327132426072531	0.0488654997242032	0.0132664431026301	0.114336170385244	0.185486444043381	0.192243843187266	0.117853497570742	0.111112362420795	0.178555895471446	0.0588257408729699	0.13614625933461	0.103548625630342	0.128060724816719	0.126402255775169	0.201149309130666	0.0508745757507241	0.213017747431992	0.1813760399639	0.0772385694777816	0.100512947576863	0.163599671287085	0.144933790055802	0.0809595807616474	0.0670852739883359	0.0944959218032292	0.0164290116499327	0.105245012243078	0.136820667282078	0.0324546106554466	0.0835389775867445	0.0587556026074391	0.122940992108287	0.115889661027808	0.0256100812920227	0.0648761854590311	0.0833478448089259	0.0693144968827388	0.230935527024925	0.177443715290944	0.0916317624718334	0.0956225104489257	0.18432967993237	0.0247329395198918	0.145510742738728
0.179271871289492	0.0292060031074743	0.0596027809916358	0.0654880954141804	0.10478477039037	0.116335206264777	0.0743859416403187	0.0923686283997208	0.120540968398891	0.12922881614954	0.0206917325932267	0.134105356187609	0.0927086214624735	0.0510937884887175	0.172682443518721	0.205372367854028	0.0927827616009596	0.0809657463216223	0.0717854974416121	0.0718984383626793	0.0517519841820323	0.0258484794168419	0.0661040093323643	0.148058628762808	0.163358577028346	0.0580280277540604	0.00383258956917469	0.0709703739530816	0.127319529056613	0.0755692635915913	0.129702375192642	0.116656809651194	0.0714256858248138	0.0502553770761556	0.0676968236396657	0.0760485697054409	0.140563307217376	0.0591083376663022	0.0423178469461104	0.0181785005395578	0.0759879942509342	0.167165874369532	0.268947768369563	0.0152367067313858	0.0434367666143902	0.136663866092865	0.164307498664486	0.133699488467701	0.0898202212176835	0.0794297545224338
0.13412520037049	0.152208177235345	0.194528523653762	0.237477868835162	0.213799419785485	0.153733081032314	0.165678346967563	0.172188537662394	0.141988429167266	0.106491460449421	0.123641947462356	0.268382526301479	0.122797594559561	0.218350575578478	0.156794810691708	0.0735121994575764	0.0450208987108187	0.168006011694582	0.158924127987465	0.172609970683726	0.199439470666087	0.0645965781972405	0.0703413809359015	0.112344652476864	0.0792711078503848	0.136205354742938	0.0938907451314692	0.212558026953103	0.0540532617310392	0.211860793473287	0.0893668303444583	0.141203075330364	0.141519495095767	0.195950786960355	0.196296552379671	0.129867010188093	0.106492401013821	0.0611932778330055	0.0816202652208121	0.12096203372221	0.144822508449406	0.212018830496601	0.15521470526634	0.0768869502913115	0.176546320259166	0.250367453771206	0.0852401599152682	0.0545820342058132	0.283740226654084	0.191636375636249
0.0305409760380656	0.0633058428027066	0.0890472545669837	0.132993779095661	0.0705030183204237	0.123712631749654	0.0797236638716912	0.0781819897219775	0.0504054831445231	0.116815659284363	0.129741849401266	0.0981147720871924	0.111923463019326	0.0749134778431125	0.0185623692154699	0.0934532559921167	0.100399681571533	0.0670590468082406	0.157734060011852	0.122676634114324	0.111001972600446	0.166067627289359	0.0954544253862423	0.128493341970493	0.0283970886621443	0.0329617486278019	0.121778179115513	0.10187388559389	0.0652305596573362	0.126779537320216	0.128356624277879	0.00852263430717803	0.0783600984291207	0.0412701867324598	0.182254809044573	0.0844868743348563	0.208586849375362	0.121390329005094	0.110317145304655	0.139780942557505	0.0701931009945137	0.140492883282515	0.0269409672156458	0.147315492913437	0.0147984307370003	0.0108572682015433	0.0817221936578137	0.162887683099667	0.0581977443767196	0.0308886751863982
0.141451303189332	0.150710901842214	0.187686465984585	0.0813598510602533	0.0614264978422232	0.237395448391692	0.186710614510978	0.071167232522099	0.245712781134183	0.159318064769818	0.0848789056381313	0.216174254185373	0.172403851270353	0.152345401746697	0.183625786501973	0.218135266067754	0.170933111852597	0.190279269389738	0.035783628610352	0.171690096639643	0.0850364844028585	0.0918674712012848	0.126644125900934	0.18408382859113	0.127334072540513	0.227137204785346	0.321190127546931	0.126740233492954	0.24310238225262	0.0635425868082013	0.228477067344934	0.22879827050576	0.191451346065061	0.151966034400994	0.10107819089517	0.0799057357713131	0.113846281086751	0.0888388825949184	0.176750210077057	0.0936515413867866	0.116308925353069	0.132294338492658	0.136363435212424	0.129848502135662	0.0552954393486371	0.221399510983975	0.237589382848605	0.0191079530478042	0.16585218192155	0.181841659552383
0.0468372109555266	0.0555372010377927	0.0808935544956952	0.0135429309090409	0.0742503733652364	0.167550384014033	0.0625520590800495	0.0382734862332242	0.0727732273945027	0.0745098191265991	0.126156025576206	0.0995373023771315	0.0882978591381585	0.104870840938008	0.169583973119219	0.174847092759731	0.0765667644900266	0.109119776556197	0.0715296676083163	0.0471951246826672	0.116863992325166	0.0493032228205763	0.0500213992924158	0.141571849184764	0.0840169147639218	0.224338287150178	0.115846269302598	0.101754257645765	0.0905090736483111	0.0665961113697226	0.0272288306537336	0.123003524542989	0.103014416671212	0.19957899386108	0.0827100018124731	0.0938387304168191	0.153175413057998	0.124462322354999	0.0921081715680213	0.0950265656675227	0.0876046652516092	0.0418592705749276	0.152000406753073	0.110972987429798	0.0273251277644918	0.0294506653920569	0.169010752913831	0.0664721096793911	0.0485560868582445	0.059702968544327
0.0997176410293626	0.0939648952881006	0.163113707270021	0.111470692362052	0.177066708199939	0.110036144161683	0.124007302735283	0.0243159483269767	0.0187391656325729	0.0501378391057772	0.0336223086262658	0.063443135084559	0.0779721617090318	0.0447683197625039	0.143024218059494	0.136359544832147	0.0741208500781858	0.0918430142614287	0.0273989740567088	0.0223941259096934	0.0218858851445972	0.036334203900343	0.0117379461068445	0.100456916658128	0.181371012330065	0.114794560867939	0.11534294106071	0.079311498045025	0.0997401331282939	0.149376147772173	0.0780863459693313	0.0734222509085066	0.121356724261516	0.156938587640976	0.149066799598804	0.113878311342766	0.166197812902878	0.0760769504740095	0.19222591171507	0.0948252993919202	0.0623639167874669	0.0897400338047808	0.0403184862197194	0.194896685422508	0.1401835587143	0.103337779225974	0.0458902045558592	0.0364807790201251	0.0808171220231982	0.0944452239885114
0.0140147932131174	0.0860275050480078	0.0311122851358125	0.0539616836713468	0.158449795990096	0.199945973715499	0.19387924497488	0.10486191809644	0.0734655024100891	0.130980616924605	0.168897965662478	0.0984403808223536	0.108017712908184	0.18492403552814	0.250158420771741	0.133036047926847	0.124295139316671	0.0921559806479829	0.127898682041759	0.14955837890236	0.0777117814940495	0.077959171734372	0.148234653177859	0.113773117250757	0.0764281363167937	0.178183063379801	0.17735207132495	0.0201371593145106	0.173664631876989	0.125017661636876	0.103394273341663	0.166680994164197	0.0890750283765287	0.126515711955885	0.0473070875194331	0.119641781982519	0.176505870915531	0.0841897557608727	0.0521142329825365	0.164257946161451	0.0627227634332425	0.089715135816176	0.055953187240697	0.0937822816993487	0.133429806112991	0.00284549907134437	0.055821652405161	0.0555016989733071	0.181279494660864	0.203919124717845
0.12254581126749	0.113557366975721	0.142765390823345	0.0490327658389061	0.174205141038317	0.0803071452072086	0.0857109957757026	0.0881256305354833	0.101638493568827	0.145172731369629	0.158963332246001	0.0229667868087324	0.0315306680757413	0.116581813919702	0.119036599565573	0.127478894552285	0.0225033990153282	0.0449006175814821	0.133130252762151	0.187835779371264	0.10167047327459	0.110814319268854	0.0955612166769516	0.141537010270634	0.0152842645019084	0.0239894213351026	0.0613717786959853	0.0343111164814263	0.0799425138359218	0.0219106694640077	0.0921700031320657	0.160740614892596	0.0178691567034262	0.0550740008416161	0.0686794516340754	0.0277595640617702	0.220672556925161	0.0553993313833091	0.0671495901633279	0.161321798765178	0.0267046655471605	0.102409581237149	0.0271055755270439	0.0201265658717695	0.118138138849484	0.0975554358963739	0.0521666275669494	0.0313454699582603	0.0134688671345718	0.0863143178945793
0.163818581554413	0.0502931633356662	0.031988127426819	0.174924201503199	0.298424350195908	0.0967527136017657	0.126029119529577	0.0748918699792341	0.161262433153303	0.0347062580020919	0.263654384677528	0.129660590524012	0.146023068250225	0.041645633622566	0.0696975831308094	0.101564329935863	0.0374120174691836	0.0973724598643585	0.17064933298249	0.0384537357133712	0.0220345664046036	0.0419602298391084	0.127251818050625	0.0976541684492316	0.250074954265256	0.0371591587461086	0.13527241470115	0.0645423594099796	0.0907369469546788	0.173855924139755	0.10328532465424	0.167586729766001	0.0553022669162366	0.183460624403595	0.0458136151997646	0.159153713792726	0.0627088358767279	0.102016066212063	0.113368067677554	0.0432616049276261	0.204660247087962	0.0969080252981269	0.153520926382239	0.16326669365287	0.176974355008267	0.0633187357465395	0.137344303237093	0.0835116722071262	0.159809564705151	0.0410710471131794
0.20608670752037	0.049640776933784	0.21081494751161	0.0733825993299692	0.189538610169967	0.0196494811717969	0.0737900989253714	0.0263449843494057	0.0854971129349208	0.108746471955457	0.248429055917746	0.105176070497419	0.108511756886404	0.155619132302104	0.036182922918153	0.101805943581996	0.0516547395203586	0.0776254777665587	0.0979037489848826	0.0869112262128783	0.0683484901673197	0.104292648068456	0.164799734018322	0.0432697542786644	0.0322489566992549	0.0490194622721558	0.0645472270273154	0.0564798093956593	0.124401755519125	0.125540530579572	0.0710167752000223	0.154882342123895	0.0954234643988511	0.0598189884437651	0.0529026250972643	0.0729995319211295	0.0443821985852718	0.197759258834958	0.10572437614751	0.134411389402221	0.0927118489204703	0.11540104482716	0.0855995184765709	0.154686246062756	0.0861503118122999	0.122332233936419	0.101518486728533	0.159492957473633	0.0616196106011755	0.029957556646871
0.202536371463592	0.238743117150841	0.116337294989026	0.141754198274648	0.173022509355748	0.211048911121554	0.160187093735107	0.285855139773725	0.295378512396637	0.197443741283055	0.255791377586697	0.260916117269875	0.0986753020422527	0.209995181279119	0.115512736006695	0.280707887137145	0.105924789507252	0.0975078586825498	0.200387756322638	0.249640283154001	0.14219416243893	0.0614409907628132	0.207282756022613	0.137233124870661	0.125809804633843	0.091890204577235	0.320771784326942	0.286780676477372	0.32040753350427	0.220243583370436	0.200748128366999	0.200165059087344	0.301491876253573	0.315223803457956	0.136614206969298	0.263586295390428	0.135809939932482	0.113931078149722	0.161482293385653	0.214555763656561	0.233999820248909	0.129894322412007	0.230958191614846	0.215091589818965	0.0995620202404717	0.136953604374821	0.317269402207729	0.111849399718845	0.214115185506587	0.333880297763615
0.196510005098628	0.071244184917278	0.177196949925574	0.0574379164377025	0.109628315183238	0.151232496533623	0.057120327064866	0.0795385762598854	0.0188401191208128	0.0945784185083606	0.160198736644889	0.0982951153450816	0.151066626816812	0.141176049349889	0.108998340997523	0.0465717898285239	0.122027935024582	0.0751120798436184	0.0817374327367394	0.168868721362693	0.100600913444447	0.0926914242431591	0.0597206331658749	0.0571162874991101	0.109794139784278	0.155420641064215	0.0892217160357169	0.0888155592693769	0.146454122334914	0.105044432485588	0.0931529285019875	0.0133598718256817	0.180530526051441	0.0814658234868294	0.110410394489978	0.157285688609957	0.0796129719353479	0.0516929783299398	0.0966962182411081	0.167862225748535	0.0970748762628627	0.0703737649382218	0.0934963087785748	0.0922455825900281	0.196748684927089	0.127865730021372	0.224228802775937	0.0883064800481822	0.0354226061706899	0.0899037483281993
0.209286696312833	0.200127794207657	0.108519938783772	0.142800430090047	0.225977764287878	0.12210518572978	0.159875386785086	0.187518889812973	0.141853791272008	0.282684510351593	0.115109561638879	0.146142224734438	0.162041873754286	0.0711108124427256	0.138515955229327	0.110103501582382	0.118266336495596	0.243191321769363	0.180576139625746	0.202907070286415	0.1114777823955	0.217519324318921	0.186267742402477	0.269688388280567	0.113201410174148	0.200792892090158	0.202326501458496	0.192474919832312	0.173397279960153	0.204725417742479	0.160080893018135	0.269387577699977	0.160039353338246	0.108582988060804	0.117491346269187	0.212895523633471	0.234314232658902	0.260344562617702	0.221809125184921	0.20015095563034	0.249745261906367	0.219939862533489	0.0883471972673978	0.163648289076696	0.224533151773424	0.195592341866629	0.20329495634036	0.141234350536547	0.15515691529245	0.155903923501404
0.208477604586954	0.305364278118962	0.0612373588674046	0.214359922024819	0.241458924197802	0.368012279283423	0.406742758278156	0.26699833927668	0.128338610070959	0.0671888289906279	0.244181640131716	0.283304220627416	0.128177042606438	0.207928486879543	0.193515613938585	0.179021408790313	0.285837523722004	0.113620853738662	0.172809415984199	0.246640351021361	0.195368051069565	0.277984117449505	0.423602207707698	0.0836082928585562	0.285394955797067	0.203624501896583	0.289646186452015	0.146530662793867	0.0235182336450475	0.237666902417078	0.340026909571073	0.36885333904647	0.061022744099089	0.414231302438054	0.225856181269038	0.143918968912253	0.378571083541321	0.168219145549578	0.166647985428275	0.361457939605673	0.232108068310972	0.346388522040079	0.212120399037952	0.233918778857545	0.130960039016232	0.0810120972923834	0.218877165385765	0.146873833564219	0.17245861870156	0.135533135706262
0.118436612866286	0.114599772802574	0.0262858071856924	0.194222767928146	0.219271091356099	0.0900469335577959	0.0801607536655501	0.163926638049482	0.14923142728297	0.167372633198777	0.143625428390928	0.0720307913350291	0.0556962162657752	0.0457538910997262	0.102681691142918	0.0985799495557033	0.00364044188624431	0.129200668354764	0.128630601435434	0.0309085998268783	0.150863112746279	0.138293671953832	0.0170604794512165	0.0603630625794625	0.120785095850541	0.210726624957669	0.170637527643094	0.0288067769256358	0.0920241530306718	0.157644504410536	0.105664231763647	0.0651372603109173	0.0497198470757524	0.134068072475286	0.15830373796804	0.0919457988271335	0.0516272424129951	0.0784410299677924	0.0131494109796371	0.193997269915412	0.0646375195980299	0.197306653012139	0.0741180121306083	0.165761337254358	0.162258609507753	0.114043772522845	0.0890638298886237	0.0728709724052273	0.118494889999495	0.0823262411317424
0.217234242725336	0.237454543264706	0.102978148515923	0.210901397632988	0.159375310259707	0.13189765187867	0.0127249133880687	0.0965934078633076	0.137204803274583	0.148791029580289	0.117723384987341	0.114017953235282	0.210970894808952	0.109066742086209	0.190419795552427	0.0721679734496161	0.164193916466506	0.0735145904075443	0.10869268135236	0.193880282538233	0.0695112540930992	0.118574462432484	0.213425936052112	0.102221319032586	0.137744145137752	0.0511161112277795	0.192976783128418	0.164802980038499	0.122786587188797	0.0806575013096699	0.10788867265298	0.0862367970862798	0.14326728653472	0.168038287044884	0.0430277335409582	0.187670251586579	0.214524966799322	0.168023896903098	0.198734932728457	0.151677366798857	0.0761663987613531	0.176771282971354	0.124097810839306	0.248040915540985	0.176285576253289	0.0712576978855885	0.213674220592587	0.0321093413438426	0.119174015116929	0.166769997409036
0.0997995331963682	0.0839596656936538	0.171699868402629	0.121131267403696	0.0165169010895121	0.0281467317745222	0.0798588484522316	0.21480591691413	0.234379464041661	0.0840607874294555	0.170475853665996	0.128324633531612	0.0765659453156624	0.063775463621149	0.0887677477660102	0.0754340526064403	0.128560906472733	0.129875046281607	0.122978258991061	0.132520065521311	0.0382638026416122	0.0762354532172748	0.131447752418167	0.0292687073975428	0.113676681949625	0.10145279937832	0.0652041996257703	0.0674141416828524	0.131027389965818	0.117829959524096	0.141867156114057	0.248513561564795	0.0731855982022466	0.0175266686428494	0.0943334474622469	0.175388870197777	0.084266935089602	0.114037277381651	0.143242328381104	0.0799229689919487	0.121122311317004	0.101505013934288	0.0863090039654178	0.0816259994322894	0.169977442266467	0.0848836192567211	0.0636959080312048	0.0345039550875481	0.0270089912438247	0.077908356886791
0.115560728002769	0.162997982844781	0.0968357753056364	0.0293024261835648	0.074180818921511	0.166188439136434	0.0782121143701434	0.0581250553578994	0.114224045679333	0.027478078431204	0.154632976828172	0.217086564712098	0.184844806945037	0.162772940684531	0.105462297397308	0.143000802638623	0.064291036254527	0.112530059616371	0.152183142994518	0.198387741128604	0.0337006326234643	0.068894623154514	0.0964000716175548	0.0784122343597337	0.213241257633918	0.139361558514384	0.0567166931547494	0.240918415083244	0.253273616546609	0.0825070888184149	0.209184817959287	0.0722465675708189	0.110800958840296	0.269953541659649	0.209128800809838	0.114005213235085	0.192734396224361	0.17084184145498	0.187365080260143	0.0970991864149175	0.104689948716054	0.105810688020265	0.18160435333042	0.058032370742552	0.0970570378166164	0.133164486953265	0.164586715302056	0.135426250405577	0.0267607642573778	0.119432770056654
0.0455489210300848	0.0701275050663106	0.0823391518384936	0.203929814136233	0.0957081676677038	0.18806246838228	0.0114031141135859	0.0606577024041514	0.143051606065197	0.150361672200939	0.120917815100706	0.164151473261413	0.111240955125222	0.175397724666429	0.0878438731775199	0.107886385070881	0.074450688379244	0.059229292800047	0.182877236505978	0.124844394530327	0.188019972681229	0.0543691069504569	0.163011792758837	0.104050631779612	0.0477201683392779	0.159040835348033	0.115316529694198	0.0296265797746719	0.0380697156983238	0.0729538956806003	0.0643469069746355	0.166471813198338	0.14324497415368	0.199111774224818	0.0889794884038291	0.180147857703327	0.119082545533225	0.140049772168636	0.164361110008664	0.0892129054931807	0.111564277118585	0.164339316986411	0.203072199363419	0.128786233786238	0.16256766971403	0.15487068258589	0.129883768336692	0.0927095820172484	0.0822199541672148	0.313743505109602
0.175711257225007	0.12619249944653	0.259758601154229	0.185820616706061	0.14606140680679	0.15716066239235	0.12954015000551	0.204337198030571	0.0947918949433853	0.166760599436468	0.0898364298739108	0.175258936755547	0.184994672002903	0.16192036231751	0.146800525785851	0.16242523086605	0.236059392773302	0.0943004449608998	0.286671623906326	0.166935990939791	0.1097313489497	0.122612107890838	0.0438778323401601	0.22008080023385	0.0775818435214303	0.156587603963181	0.161301474084965	0.186601762772376	0.209736649573874	0.265474723176999	0.129034430068732	0.207786818453626	0.113918458169898	0.101591925561266	0.240454705370632	0.123152924661749	0.036513262418394	0.261813504853124	0.0764147745685686	0.148745564611174	0.114944636175023	0.135977972947836	0.158909408717213	0.238968040790228	0.242726892642122	0.160923645515308	0.190113934704777	0.127139999181224	0.130430286575634	0.11868547777495
0.0690454807984859	0.099959165294292	0.0511883667079044	0.192481283477538	0.0856365666276854	0.103195178396863	0.0481883221406567	0.103279817014773	0.0518323767706101	0.127390519976488	0.135926121145523	0.0708458380107823	0.0866872360253879	0.00497764982930107	0.0962419534565046	0.113667901093361	0.164982847069051	0.0934395521259955	0.0948592826754857	0.0445081348962108	0.174955572213501	0.199039266302707	0.0819386216488788	0.0726817934067466	0.124264846818898	0.0675895219957125	0.0655679931970203	0.0548330725116086	0.059651297578062	0.0856168759882292	0.0635723264676455	0.0407950103457323	0.120047466536493	0.0480727832559357	0.0389974191257383	0.167155993730078	0.167184257891974	0.0488417647223235	0.0719507473542819	0.109417706904366	0.105677293991626	0.104577567033788	0.0839966598505113	0.0580935433536332	0.161510859917357	0.0125225431950781	0.0941322957110566	0.0438614097634812	0.0800261549387711	0.00860890877149857
0.114007990982255	0.0330031883428753	0.0953754172887401	0.139665368216743	0.138235892622783	0.110581405757116	0.0685243649055677	0.144637011774762	0.155071116292493	0.12086428781949	0.0551229255557014	0.114110200019378	0.0989826982120012	0.0748055853314985	0.131320835780335	0.169897477517524	0.068575619610204	0.057799812021145	0.0674858558116188	0.0969337899072568	0.151768684496704	0.0985020834249154	0.0375646836785644	0.081988586371104	0.0763341584813103	0.146447246986648	0.027616913182156	0.143440014618495	0.0933082711817473	0.0581994807809219	0.119188382516973	0.00879097441020215	0.110186648093732	0.120579677395332	0.0626143650191759	0.0513764519379296	0.0900663733104587	0.0743693500981594	0.0666790729638715	0.035235993482872	0.190667256336278	0.0231127860947297	0.0874228222501224	0.0858541071284636	0.14937490796241	0.0171434593613476	0.0551896253020656	0.0768666350303121	0.136845365053985	0.0582776026804209
0.143499998345221	0.121324489147956	0.0890581785963676	0.0500262301419979	0.129750682735019	0.0737168514350233	0.0741759983249636	0.154023941252652	0.129965888680224	0.074491661753328	0.0233258103636084	0.017394103188048	0.0658139640170359	0.0537726627266765	0.158366572963245	0.0663436173284012	0.05703614030101	0.0913962518072771	0.12234464338752	0.127905409181682	0.0514300701738166	0.0734572743205401	0.114425490169814	0.0420083442504284	0.0858854167480091	0.145937099613713	0.0711003461683064	0.146219241803543	0.0575117394576281	0.177020447970341	0.0532849334352113	0.063537051212901	0.0691822147511693	0.105529263892394	0.145553174832727	0.0169425956068567	0.0606459370505511	0.13344078102259	0.116365564750798	0.0387599522673094	0.0144915715210472	0.122735199568929	0.0940464798877147	0.111093086312408	0.0852946863395493	0.0648174333644622	0.0719424821496131	0.124188261984721	0.0596597671247089	0.0434316110662418
0.154474178406314	0.0696730595493703	0.220083012411681	0.0913667310760591	0.129860382307001	0.0500476571157422	0.076567769677933	0.118403713266975	0.0719771714497882	0.225332028445045	0.0420063695469152	0.216378909736092	0.0802378461010065	0.202874277671863	0.167232013406801	0.146233362068762	0.14705140981772	0.267810069730658	0.100686206875279	0.0187433114883019	0.0837826628598972	0.066581478298852	0.0789340450446732	0.191984089782383	0.248695124002248	0.131705989667816	0.114738383044483	0.222552374116625	0.154966894803188	0.0411421789131908	0.0829167700190673	0.0820934735534324	0.160403304862046	0.0219973032358975	0.0640994963163518	0.15577458023622	0.199680257735461	0.191681766384148	0.157727445509549	0.0624730449149374	0.04199176561485	0.0432951044559205	0.153739001400848	0.164402517332845	0.0817216458971214	0.196572760871158	0.0380586059937158	0.0528358716810302	0.149856061652904	0.186015740628017
0.206389110034638	0.0824377374460241	0.0305441632011526	0.0989985356896581	0.0897796935190007	0.140262783935909	0.0451082085862385	0.152117543163218	0.125271201274175	0.141498846659964	0.143456201669197	0.0489440179004094	0.0596913759594701	0.111272323652567	0.307998540057894	0.0787090274720745	0.0891378839911516	0.034279918202751	0.126739883141094	0.103336047069062	0.083762240833637	0.0993949151967911	0.0214740167124999	0.101458932433454	0.184651190737348	0.123700606487787	0.06011094712249	0.0457549942974557	0.185712234784734	0.0676071425501685	0.0852508600115618	0.0350818597861131	0.091996064875625	0.0931419593102164	0.0294232280136528	0.14790215451919	0.104804200414115	0.21584383729076	0.0438688485300868	0.0659010464449981	0.0121652983034645	0.0581869543917106	0.0270120858109051	0.094631352796895	0.13183755074079	0.0733591990039866	0.153871791787595	0.11669510878769	0.125258797931119	0.075557250046879
0.13443044464942	0.0401100452230174	0.0555832200710907	0.0924984613857944	0.0775515998415468	0.0828745424091379	0.163767514487611	0.0977353810281447	0.0332241689898092	0.0295987739105018	0.050439181646816	0.0625203136435327	0.190597263962236	0.0490956647924886	0.105924799712157	0.0643721423751514	0.0806811540118385	0.0292557891443215	0.0510739350169555	0.113345200786459	0.108877668520273	0.14302910072781	0.124997162096785	0.0488281186395483	0.0564280999440279	0.158384152653296	0.151170843780406	0.0456060482527504	0.121123574699149	0.102189137750597	0.0544422997105743	0.0803682269862039	0.074619875221414	0.134714477961682	0.0967851285525963	0.046391273057462	0.0436734442093247	0.107452352458191	0.0871377215847936	0.089789282281436	0.0616423985066529	0.0724328706026456	0.0826230464909719	0.130823899852143	0.10381441278265	0.0689979628905448	0.127985092245593	0.0147801964642088	0.0935885554033104	0.0851637649083247
0.0575401950754047	0.0646060160696921	0.0419079655817058	0.101543495318411	0.0948942267178784	0.0815245341082204	0.0974246215368851	0.141457890967589	0.0579322613214615	0.0342071547499949	0.031984145809213	0.0284127454044538	0.0222398247830056	0.0044706759237575	0.124757101472673	0.0840640297136808	0.122189636215822	0.181051326459681	0.0675137168098232	0.0165728015556907	0.093049750845696	0.0633242026487819	0.0454095432082916	0.0328691112984645	0.0246738051264906	0.0731231545409975	0.0205904539993764	0.0368672323702255	0.120472868192386	0.0494041955193257	0.082649169399069	0.0728680812656653	0.041119501446045	0.109252533258357	0.0854919328326971	0.117824947053983	0.0997878816758253	0.136390383306515	0.0648887110290365	0.0866840184157985	0.119074478546463	0.118273034059012	0.0566702819487119	0.0273818724297302	0.10105895842836	0.074290137442836	0.0935998502475688	0.0451008423604671	0.0967142130218015	0.0491668423183482
0.119808784758691	0.121140975738724	0.0457713038884146	0.0329058961177477	0.0881974086634732	0.0463205008549437	0.128596607062132	0.0696969424408804	0.0550080507071874	0.0546244969786203	0.164775434945018	0.120297170487	0.0578029539858241	0.0516114382142851	0.0405236559973752	0.0568978708178681	0.119210156010777	0.0735807620696293	0.0850260837774565	0.111727312195834	0.151732141270265	0.0374452104355804	0.14922795348734	0.14027434957405	0.133694576210397	0.272460101999852	0.02224650384253	0.11893888631236	0.0981913418973878	0.11004600533223	0.115406319916494	0.13595534601136	0.096415121191301	0.0977806453425344	0.128673007045335	0.029951902029947	0.119668855263763	0.05869973025237	0.0454030528091636	0.0907622518053502	0.0762321393315346	0.116383507725291	0.0691518170259358	0.10631678614987	0.0186929945859787	0.10881174810937	0.16444183590209	0.0695639116749317	0.0928213672394724	0.0906578327449829
0.122609515403619	0.205831087288693	0.0863599760411876	0.138397754564733	0.109894202391628	0.165443055495992	0.0875149302381285	0.0463550411092666	0.165019439403079	0.0965023929265741	0.176678878223443	0.176100024491764	0.0974299817330425	0.141534380552645	0.0386993715834973	0.142983124129781	0.16505767502383	0.118279145937908	0.0941270197185319	0.116757746882767	0.140225893092918	0.14309844988473	0.0350018805846232	0.0234997240581005	0.114556719981707	0.0525110673891971	0.244247010611825	0.117474821100054	0.0856758238289805	0.0506437025244854	0.0634309568057151	0.161830692814971	0.148854600077836	0.0990749348791999	0.153412753269342	0.172625469493555	0.0955091066026743	0.0591201582085982	0.188498361421844	0.159045691605809	0.100288857395781	0.0981735489004406	0.139692797521785	0.0971171388607191	0.0939398315616571	0.028332075736977	0.0931946393855493	0.099825715010695	0.12299496472848	0.144161084092636
0.0857066110550061	0.185294709917903	0.166973477861736	0.129491464324306	0.183037679820293	0.0775361485757361	0.213498490602416	0.184029929549761	0.0796455828965512	0.100741920886517	0.192346066048663	0.0721510683394917	0.087559159324302	0.142804733659331	0.0861719422257918	0.107374296598886	0.0863415989184275	0.0410486317658226	0.122622499296361	0.0254052574662057	0.114324241951931	0.103030729265163	0.0588411683330914	0.174977528251362	0.102497685766176	0.152450310286344	0.0511563815153388	0.0720767490433427	0.0441434728294048	0.0627283204254067	0.198605337215604	0.0334422060519338	0.0766824471221495	0.125945245509532	0.164440942732585	0.103054081417528	0.106037192178264	0.0725832151211615	0.198347232295568	0.120088099307857	0.172727899170842	0.175435936319777	0.113469538095969	0.118485350461177	0.0824218150916328	0.131552602809422	0.122537479173499	0.184136545709896	0.132092309350147	0.158480066230408
0.0238772165039429	0.0727419643602233	0.0914571502654013	0.202744872832363	0.129643804201605	0.139857932847583	0.185761708871986	0.259077239583739	0.134741181846377	0.0748759751785077	0.0857650242175754	0.195616064674096	0.14174086538597	0.176555712894601	0.108272610321032	0.132987300243648	0.182266094967441	0.178970709113426	0.192424743388266	0.101654454729432	0.117521950270068	0.190310774947885	0.0856322643932029	0.0966884987911282	0.197708628707238	0.14988000636274	0.0654674780278918	0.164546619998619	0.15963508879737	0.103504897892489	0.124834850685518	0.152731542862454	0.119161004549112	0.0754439482798322	0.132204447229789	0.153009549822761	0.176220641269205	0.176049946023048	0.145482904209321	0.193669019874346	0.162420602704368	0.144053771485949	0.186615654458327	0.250230968194159	0.199555389097188	0.115843573299325	0.237702626149418	0.204755302394444	0.0665880721279697	0.167595299427072
0.173075306969464	0.0560742565108313	0.158468881136973	0.141408025145153	0.194803683897693	0.0573384584457587	0.110773185719322	0.161850784035117	0.303228850325916	0.185296805527618	0.297583104360782	0.142601129085176	0.0539243430362392	0.0469282130080925	0.131163369429417	0.136805358726521	0.25712210579606	0.116343227303356	0.208373460100411	0.0818939214838867	0.0853883157169651	0.160796272647914	0.197817475753769	0.232292734942486	0.247680439406304	0.165676121650324	0.0823826234941769	0.178614800959481	0.0877504063888989	0.0891811985810221	0.0845423807045159	0.157718222819512	0.172848590600219	0.16454461730587	0.181912711134849	0.119968804942892	0.154786964869376	0.0425216715076266	0.0523244703651915	0.11848928526428	0.30968383360867	0.124189294605073	0.0973165996613712	0.144397189246352	0.207300351174588	0.124006717258841	0.0950621075010743	0.120192520336542	0.140124276868175	0.189058186351636
0.182288670397486	0.155931229187905	0.114603481893294	0.129898457147945	0.0625322845997058	0.253302014931938	0.145671615580031	0.0238854961599474	0.111289806920401	0.119022683136309	0.124510446296347	0.0713326414155014	0.0761946263737549	0.142876269552659	0.146810450893394	0.160172180922019	0.150634114028181	0.102355126743766	0.181382359311263	0.0841878034620336	0.0374230926471303	0.117989446163918	0.185246670707472	0.124379726687839	0.125560254673115	0.068914833113467	0.116364337382061	0.0883125023271519	0.122646795821	0.0784213177406762	0.137639062924602	0.058743460227267	0.0735783799275657	0.0867580296690312	0.105086613770548	0.123222469868115	0.0848458637763356	0.179436767864271	0.110205228858657	0.112377207463402	0.164560387467402	0.126482266816538	0.127104005023273	0.0194736552502118	0.166934482829413	0.0791088330545081	0.0906685020506752	0.126650157912177	0.0787433043934746	0.0302373262946726
0.168999243387071	0.0736537983735781	0.166509511745636	0.152214729169163	0.0444073926085858	0.0341146768375167	0.0777519320386889	0.129772875769419	0.19206557358756	0.058427982734583	0.163537184144922	0.0339715449370469	0.255153841283352	0.0764043289868558	0.0849337479005489	0.0373437618229444	0.126156927371391	0.211303060111679	0.184873386225114	0.09248046000619	0.0712896538810822	0.0677752165632926	0.0962739862622697	0.0419507573167124	0.0165398654924213	0.0471807303354346	0.0904472260843001	0.0576076491446379	0.156299383626296	0.194668938816952	0.112017149154602	0.0874580716318105	0.0699086016969043	0.163791145676109	0.163021955498856	0.275382290301918	0.106991097085442	0.156730697917486	0.122941432609805	0.137120221298423	0.0788573487778945	0.0738340280106598	0.15858919247655	0.0504398138972152	0.107549811673886	0.102709463036482	0.0555898280145793	0.106880869133893	0.0861006872644655	0.150005516846522
0.129764849240241	0.044004250258283	0.130847282107387	0.197311251178538	0.061756886763153	0.112152057507204	0.159847481634263	0.166403713502242	0.0707977443619588	0.115430075436673	0.148460055485791	0.0499399068962288	0.238483460438184	0.124180482465789	0.233065393725474	0.119080080397699	0.0861091242116537	0.143297469994127	0.149151649117201	0.0848008353330373	0.0747281373666232	0.0225575862574722	0.0897988778968742	0.119900568165653	0.140845797558068	0.0853101760193472	0.0424898959782123	0.145001254258396	0.143581199748653	0.177150276404402	0.115841737447375	0.188472913642597	0.0521949522461512	0.155079752498359	0.181067433266688	0.177771752537129	0.104982881411218	0.173889151435661	0.0810522012855431	0.256970620884297	0.0942642867838974	0.10462659865519	0.156548126460907	0.0691416481034767	0.117356048728144	0.0301364906155122	0.133175488626099	0.182930404317499	0.170143434469861	0.108138380143049
0.125697117917725	0.0691606604695256	0.124368298124124	0.155906052175977	0.0891967394394221	0.044344715655858	0.144085929954777	0.153208325373139	0.0487450617304369	0.101556557656701	0.0511082467664486	0.0697711285861495	0.107798162892436	0.0937950629442558	0.113852570803657	0.138763235359803	0.0189656238673791	0.0731704710954604	0.0572505530885222	0.0789672598336361	0.194782661754961	0.0725439248358744	0.14722487731488	0.140284406511956	0.091335726538088	0.0807331382351889	0.0471843733702027	0.15700825423315	0.130616617442831	0.297394651593686	0.221933259789291	0.0184756690716981	0.189292807878066	0.0805431399433869	0.0367473482591996	0.128282767810874	0.114110920914433	0.1722939797707	0.200211515048941	0.158165748818447	0.0559469738536599	0.0846042691177608	0.120954296863648	0.0765748407433799	0.0551994182765299	0.0474373635044666	0.0670229862323464	0.00331340856194426	0.037297688361377	0.0303629759883913
0.176562627736588	0.0864931650956034	0.17889893424976	0.225150865792717	0.108464570811201	0.17028265400639	0.117320572456173	0.185794383744993	0.113452910021956	0.120811455536929	0.221811455827049	0.182772942813755	0.115803924486507	0.0919002147346893	0.191687955601531	0.140290993941913	0.135742672572196	0.112337459897921	0.18900211206968	0.151143032356481	0.0891257808546607	0.17234867993057	0.091957636331737	0.175879467670015	0.204059242860156	0.160333930030854	0.168919097580802	0.0225305631526711	0.144775946650561	0.177788113868729	0.0386115466784601	0.165785174355435	0.273703049163596	0.132965098637387	0.277175983126136	0.147108129493599	0.0515922978497343	0.205213314518328	0.144322299394405	0.157709968892814	0.148908714807763	0.155073520869715	0.307084318262737	0.124506193530514	0.191916819105179	0.127883114602198	0.182945543039042	0.116383515927686	0.20571773846166	0.253551191268746
0.198326550870912	0.101399318794904	0.147505187622597	0.130556312068248	0.182452078244371	0.0994010270157537	0.0679809734150446	0.101554160191425	0.12291400866094	0.0285574835517505	0.146628516434773	0.245194968658535	0.161152719923209	0.181391081861405	0.156607388713464	0.103560543382934	0.0629064477219506	0.113040192445643	0.185403453336755	0.22823822984877	0.149328744937135	0.186799827530114	0.0805349966170149	0.14482842923374	0.134067411279702	0.228152958041858	0.0903090147390641	0.0971438054862635	0.123432195276567	0.0311053315262736	0.227394115794674	0.0583557427313037	0.0784795804098888	0.155991410986703	0.118250673703908	0.0971072409336013	0.0689110848778518	0.101714889161239	0.0846777834920423	0.106138073481796	0.128171415866028	0.125137641507327	0.169353683100769	0.210499409156534	0.159930201974521	0.0958728059195951	0.0474139974883726	0.0872158737365149	0.18423882914963	0.0371094078075008
0.195355739503446	0.0940244535178487	0.105945200902401	0.146926265440325	0.0968986738570658	0.133060433282379	0.241792724766555	0.081449225721507	0.148606051365206	0.0773304499575801	0.129726422467261	0.18440562709003	0.177292952914463	0.195066250315712	0.0956643384554689	0.137024976830886	0.211688307469036	0.215667414507676	0.0769833928577651	0.146449045441505	0.178738612199071	0.149135353029292	0.100443596325983	0.218216118427111	0.123121993203506	0.038172593935558	0.108865552584469	0.22857926427979	0.135167387371595	0.20368098088191	0.117638851237581	0.175863367166016	0.00965601167302655	0.0631792708437965	0.161317142923107	0.113983075790581	0.133091565302177	0.0412526197949688	0.218703020523859	0.0913009738731548	0.121006563573386	0.152832357211058	0.064152033627384	0.147649070472325	0.219856325381349	0.164990108650663	0.0523104154609156	0.104838821620102	0.0521752918177369	0.214248366645611
0.19653485128079	0.21482211298635	0.182864653009106	0.0769730497348013	0.163349174810092	0.148360296858622	0.114997913830427	0.240973556148295	0.125055412682905	0.237608722615922	0.131101647175503	0.210674808348459	0.152733853049971	0.213722707937949	0.169749211004504	0.209648348989441	0.206168911872348	0.100253535193254	0.176646942084425	0.214017089442175	0.127624818713283	0.201039797839679	0.195333448709252	0.146982315483437	0.205803038134232	0.173754332010514	0.185372472244179	0.226243499647948	0.135134416260625	0.314314102767407	0.211581553480945	0.16720032175951	0.0887741735968795	0.186974666067002	0.13071057677481	0.107476678493937	0.209798489684202	0.148879747399201	0.168036371625271	0.134392742533985	0.231244611387703	0.146085647022457	0.301137537041254	0.103290176970038	0.178010432240164	0.204537796321609	0.270448827391228	0.145684569141932	0.17792703564439	0.211045098115758
0.0797753978773669	0.0873441631238322	0.199906762180304	0.074523727685295	0.102780179091871	0.198882119355181	0.190983796321494	0.163249082146394	0.0824942489896605	0.156138938547012	0.101527247409358	0.174234579313644	0.122506621320029	0.18731140856228	0.177637776254095	0.110007503900598	0.00214526057526446	0.143700971601655	0.151013676689953	0.101277551939978	0.0979932798238328	0.181026684402092	0.144971888300822	0.189749731187016	0.0779940434862304	0.193540493466464	0.198822402618934	0.143387868944456	0.14510416114201	0.148151915927774	0.105390958705475	0.147708255783036	0.0655592060772803	0.12809990884146	0.119658360955404	0.0936464993254783	0.087949438473938	0.181907484417322	0.0951838450002547	0.0454190695296018	0.0505975605584548	0.173314199094228	0.151640435735467	0.0928861804185773	0.104385735998197	0.18385086904783	0.0554768644556711	0.203366102222396	0.193151889862012	0.16667557760849
0.0972415871176304	0.107951906655453	0.0973611623681579	0.108519370014377	0.0804784166679023	0.0816566746336299	0.0853554098269582	0.0911328449019677	0.0571664637859445	0.0561225756727291	0.0912531300704551	0.0051384294923851	0.0398038287136564	0.057033197829935	0.0498012870609797	0.0269719044092645	0.0774563602132672	0.0785724649872886	0.0565081496175985	0.0729929673098388	0.136022253428805	0.125288811855896	0.100484602345762	0.0402633373497839	0.036617810857468	0.125435504835883	0.0161211800494257	0.119116493236148	0.0369569684093406	0.0598552076027082	0.127789055945102	0.113684632323002	0.109771014653196	0.0181280674479797	0.052348404803735	0.168294691569699	0.068247072325661	0.0966720007971543	0.197785031081326	0.149488835667188	0.0328984167878334	0.0573203148393883	0.068387031805237	0.0324972548366108	0.0598749782910051	0.0390094151686743	0.175939862889365	0.114864449088092	0.0819821003351585	0.0190249275674887
0.175090648970916	0.0595999076880468	0.0793275715884112	0.223382202715045	0.232381272014426	0.116518316837526	0.178172021222084	0.0951182440604588	0.0544406141320665	0.0936191288067359	0.12128417751748	0.17069632484462	0.111294092774007	0.124349729107134	0.068157507980293	0.173019390636721	0.231516585623601	0.119792537875347	0.212775335520889	0.155719612225082	0.138466167657589	0.114859815118141	0.0990566787360494	0.0686046627665744	0.147463370347928	0.138487519181601	0.0994142563673566	0.224343229677301	0.117800655997439	0.155247230821986	0.158923574894534	0.0205707358668229	0.156279582334354	0.173596036473506	0.161552950663257	0.11171917260718	0.175239110412613	0.139697653849546	0.127584431623386	0.171496209404319	0.058919566415628	0.162344206028857	0.12967125629996	0.135447639813916	0.0332325978711013	0.198384371987538	0.143772701407412	0.218281146617165	0.0984406827597635	0.0256590904354831
0.136288599340266	0.16962138489637	0.15691318796021	0.155036176179349	0.0968551302873033	0.0762462938870723	0.047194551843789	0.0599526566808552	0.0507766519043241	0.0941138014214504	0.0496267409589064	0.0328582654212498	0.0851880553855598	0.0217603689913797	0.114270291184308	0.0811925663854395	0.086571888584	0.0899997195552486	0.132363185626436	0.0456164139061829	0.109215436904765	0.153977394636807	0.0383302988877487	0.08133141056647	0.0915983254238024	0.032180920884302	0.157770966409831	0.140594715320099	0.049478976266658	0.0291939882915987	0.11163561094573	0.0979365968364942	0.121970934831295	0.114114307718786	0.062569960209957	0.144077010261466	0.10454409716166	0.058835459060694	0.0692037313254661	0.0354430346847727	0.0991316068159984	0.017770610648787	0.13432924213375	0.0278190010133506	0.0486994379647168	0.099928969443196	0.0925514420312898	0.154714669667488	0.119280311492939	0.125826853103107
0.0392681622552578	0.0571564825038509	0.034335045913856	0.12266637227641	0.101009930000832	0.0879684991993441	0.0673589659129644	0.0831528680499266	0.0694021574652265	0.0743906176177964	0.0272185503947105	0.0825774994525561	0.0100461606039653	0.0873687505509293	0.115516410354178	0.0946855355662955	0.0797602151898113	0.0415771449630989	0.0529217837721387	0.0812850859237499	0.103677003297404	0.100851911785987	0.0825007234389039	0.0418998380945333	0.0631614297475113	0.118617063270626	0.033729475306075	0.0693910634509236	0.0402211893557737	0.123402275004353	0.0320101539321666	0.050195141200675	0.0468138071191235	0.0774592871044841	0.0970480536996683	0.0166399120550067	0.138522955014119	0.053889917999675	0.124143002474888	0.0336665935869714	0.081034702678365	0.0400805243059432	0.0237361454284936	0.0461185603871051	0.106837003384846	0.0864451587778917	0.028941617900983	0.0906134689675227	0.0676223359111034	0.0544619986854163
0.262107159693588	0.0733070403717605	0.112748331432908	0.120092760475807	0.128448867104339	0.154067997480645	0.0452163810377633	0.052813508919013	0.00991186359274102	0.136562544695689	0.120229484671397	0.0833551840337822	0.140222982872602	0.141410022809566	0.143273805163295	0.0713341909537202	0.104733023231923	0.0768013263138665	0.152235316619108	0.0934531883790473	0.0636205026312658	0.123152017502062	0.134445491361199	0.20951154183576	0.229945206511334	0.168106419965189	0.157736702047317	0.0599353819835371	0.151006341279304	0.131570304769009	0.0662897489176494	0.0647240299971757	0.139106778772639	0.124876738886321	0.139842199869254	0.113125322833872	0.0949864037580379	0.118171813059408	0.0836740974074803	0.122791829119219	0.183495242459144	0.161655363284924	0.113418582748291	0.0938506362687421	0.163556121615755	0.221670345858688	0.0880117813596169	0.0657549033159899	0.138183803829257	0.0726798248412206
0.10474261845453	0.0880815475215155	0.0809842568067134	0.0716413910271642	0.212211649467206	0.116858918864282	0.125008377752567	0.168628280699087	0.146459787913364	0.0638277050627117	0.134401359733961	0.209502966805739	0.113413833981618	0.168109703629416	0.147688842240837	0.165852109573127	0.124880772802454	0.185784159791093	0.15142175818729	0.141726215473047	0.144302148000036	0.0757217548043262	0.179960963538485	0.117536745409502	0.149669938819392	0.14537770089441	0.146385663421316	0.0784591374139666	0.0787238618505654	0.0534417621308299	0.229677363654519	0.188794997692143	0.18492927836434	0.318158117503776	0.21644821674631	0.160926347973537	0.334251845906097	0.172794945326502	0.108555759756414	0.0746076603458023	0.0563907929793913	0.0880144977130478	0.231591535074536	0.0148845388894256	0.219521352272117	0.295132812248892	0.167729183788861	0.1473641362699	0.0587148290474135	0.171660305317362
0.0361526087084252	0.0596495990512253	0.0602852725939808	0.0591834438553571	0.0606721702224752	0.102572245881749	0.0406179348423637	0.0341403127364132	0.0424181748610487	0.082139371270602	0.0994592186115495	0.0806411172291507	0.0592483965679174	0.074152125757206	0.0573464692667727	0.0323350670915911	0.068114026462852	0.0752051361846224	0.0994463691642083	0.0110485733071468	0.0397459726371189	0.140066740852854	0.0548471619413804	0.0767251516997487	0.105028534761521	0.0124489590162642	0.101716244537441	0.0385223819354736	0.118993704485479	0.174719704682557	0.0292760073956986	0.0587211716128434	0.0546734365490244	0.0743337544582984	0.103998993661218	0.144706372374931	0.125732127563356	0.0376105678031329	0.0224321776727116	0.0750527477565779	0.107061243940945	0.202394742828661	0.0527474379568335	0.0578546278390554	0.0214429404243224	0.0779229515864023	0.0509607783330279	0.118657660841416	0.0615696258337258	0.0453307319837009
0.0602271815300467	0.124073436521151	0.0931732457667849	0.152347577282668	0.126382711543306	0.0782208112603833	0.191597761113876	0.131321136337248	0.0136346951411518	0.148515077546637	0.0986523505771707	0.0330814785913293	0.0815070754869283	0.128394857064019	0.0956817683231712	0.119301569006625	0.0808612516103739	0.137343891377966	0.0245386482482354	0.127207236079343	0.0792920073038796	0.112755152327122	0.104622142460567	0.0584699491361366	0.0979908668945805	0.0944394036384922	0.156458356903063	0.0237776691017118	0.160757598863781	0.0466714353732752	0.108931633283565	0.0604531170744156	0.0930506752521195	0.0655364324607924	0.0485741878516533	0.0560329832165681	0.194312838053382	0.0473187283208383	0.075838028260833	0.0770264120133484	0.0848760074986011	0.147478128847074	0.061948596673528	0.0918241796000819	0.0581987513170137	0.15624107512597	0.129698711251067	0.191396874758354	0.152718863188253	0.118710445415212
0.15585075328918	0.189616844586421	0.139885109023543	0.0671803604452447	0.0881756114356572	0.218994967999541	0.0458335480607829	0.0422703416614735	0.144065125308191	0.0888200190258396	0.148699804107667	0.0384336602879013	0.171899546898414	0.189012226687016	0.0934084295553592	0.142144666821411	0.172758473700978	0.0783691269857215	0.017455354793202	0.197651527199387	0.209398670215229	0.117361177735267	0.0885243538239212	0.119651726899713	0.12967244607149	0.0861919545777499	0.222180215026681	0.0954876651554378	0.0564217355433214	0.210112211856047	0.0883382370838818	0.141139812453441	0.134734298019214	0.139094888234285	0.121960684239198	0.100161410504183	0.104422044159881	0.114545429055517	0.110261813624132	0.102200258501004	0.0407710003993733	0.0430112491573193	0.181456666297319	0.20031492735758	0.153096086997447	0.0685830935589814	0.151106394176612	0.0589000549036417	0.0558349749503168	0.136584433141711
0.126797242551097	0.133263461967729	0.0229546240365593	0.180436266585048	0.0494456116033142	0.206600300783832	0.192762851952793	0.139821097427547	0.0452790897244644	0.0151943603470663	0.144496135440026	0.217716831461649	0.219607286888113	0.150593747939657	0.107917542157428	0.131644126659758	0.144092637268528	0.243547401967066	0.0488379679344053	0.139164108506663	0.0902429077204813	0.109057372873044	0.111411573349244	0.101368619306449	0.0667574158326968	0.216402171344777	0.0850082638639262	0.15557676649334	0.149807476609023	0.0575066539754088	0.160639865421877	0.115891504987671	0.115688473445916	0.0595208351105938	0.0240862901736652	0.101883477857072	0.114844718812186	0.10247735671239	0.073773340029003	0.0372174273722002	0.136442748254809	0.145302952662516	0.0996379232849205	0.200508423238417	0.0415860811836196	0.133063614074365	0.114624089347957	0.136253651570821	0.101389609978035	0.148047678009427
0.0255760403701922	0.150339951386072	0.100671935846254	0.141016707100706	0.0795048787060021	0.0351956160941246	0.0799897222782934	0.0562678867920735	0.152661338862366	0.141728655644058	0.0769715494184942	0.0871527294306638	0.154860021730247	0.0990219540868559	0.122566487226799	0.0847210941309436	0.0593170510545636	0.159945345160777	0.0912173369724204	0.0607442517837993	0.0707368897619128	0.00412990682184533	0.137978209742408	0.172650302839492	0.157333247481434	0.11199510780799	0.0866470164761886	0.0986361998698601	0.0838031158255211	0.0516915360957981	0.0948023394672331	0.113391070516168	0.0971152839357688	0.0940545039172421	0.0370503988396692	0.137001145663698	0.150181532311145	0.148595223611722	0.0835104446599155	0.134486111491158	0.121680726313804	0.095888375824398	0.117901618461336	0.0827214957583898	0.131491429974242	0.0672320932074556	0.0860046020202886	0.125751473707547	0.092568122468958	0.0660002740646204
0.175042195144699	0.0652665639124292	0.200434869309474	0.0118185199453341	0.224870525681446	0.121318581841951	0.0852618816941692	0.0718842937070519	0.110378882431888	0.0402808146116825	0.0707271187866048	0.0709918310064736	0.0678476118298419	0.0843354487890027	0.0966246273641482	0.0170818018297628	0.0698774334874607	0.145967131625282	0.111799628730209	0.0811776014326674	0.0587177864458198	0.152778483800657	0.0385115647926454	0.069742067415638	0.0344184140348695	0.124226771754241	0.10108259204624	0.044718063576291	0.0597976042729347	0.114453497471833	0.0914727228876811	0.0648762611954666	0.118762789569882	0.095875828196897	0.117299858900147	0.0884276848691998	0.0860447260197021	0.134982828797284	0.0452209126755544	0.0434119412058387	0.124392195365067	0.10823033390717	0.18580862202913	0.0569349357992079	0.0596953178439314	0.121915257163084	0.00916713510656197	0.13259497713254	0.175879588897006	0.0188057764111562
0.122174654465164	0.176202789502919	0.132292809370198	0.163439631197717	0.0892293125521681	0.150139889286097	0.0905948647701099	0.124483539923357	0.0570148060160034	0.135190329249192	0.145334661930718	0.100630868168368	0.151838148429739	0.0464534718612143	0.0951206247753451	0.0919012711716574	0.0661847781178308	0.0320982435168063	0.0468080045658232	0.117229565121067	0.0941617374129434	0.194184521301261	0.215803884152129	0.12231646022094	0.0765314616657548	0.220990525962562	0.0403047461132172	0.154304693601853	0.0625706129047279	0.0918049563750286	0.136363306814297	0.0969241054076839	0.0851755226828535	0.164839225290372	0.064683612837439	0.0732568714910207	0.0934989466835135	0.0485400968827721	0.0649431168555699	0.00572122862569855	0.154055968115229	0.123674024204744	0.149740056117993	0.118561196558359	0.159008562202795	0.0598338836779604	0.00933812255354116	0.0756146736896755	0.103214893377556	0.141053561504466
0.0442301356097778	0.137307977928656	0.109564200323592	0.0921575607191689	0.127589838537266	0.104563440611417	0.123177525003891	0.128083134035696	0.147547386938207	0.125066245475233	0.063987941873235	0.116775019956349	0.0218278144783439	0.138100469564806	0.122365594617973	0.109475187871305	0.125201307603537	0.06017238488797	0.15665482963369	0.109782240833696	0.0840690837328884	0.0903769077558731	0.0589723050272456	0.112661078745329	0.0484292311133902	0.0667484345103374	0.118068279307357	0.0275758958706414	0.122772312355747	0.106784642205173	0.0409363298111472	0.0766278602214135	0.112506677719052	0.162064147808009	0.0585331811458535	0.163461681554577	0.171618466816115	0.0141598568855806	0.161948710579902	0.118633554829396	0.0382579828389383	0.0648916162641254	0.0791992311639475	0.0283916524847709	0.14137991894316	0.17607484086732	0.116852001889303	0.0211611901936278	0.100536611637065	0.15993189188342
0.177880807797947	0.0371329604304801	0.0739037619570296	0.0773970909695481	0.0454719064699359	0.089063832539884	0.148909367182432	0.163895307117489	0.0272914188905231	0.0768628697412197	0.0223240376043039	0.103031617697911	0.134404863288607	0.168880496658258	0.134453756508867	0.13949069513832	0.175203497180536	0.15366713091532	0.125769213489005	0.107617777454248	0.123056929925055	0.133469787173913	0.0735744898594615	0.0502961018295394	0.0543126978655572	0.0493817913458282	0.15542980154877	0.0375187946839976	0.111966503355654	0.17569145113863	0.129259255478431	0.164083371004012	0.131191089949227	0.114502390832927	0.101493083476391	0.173495777783041	0.0680333181077287	0.116261600247265	0.0755676884919911	0.0323823296298282	0.158829210689012	0.114503045729841	0.0913148838931935	0.022639607500383	0.122695695231711	0.164960118829998	0.150940627746273	0.139470543259348	0.191933219022561	0.136683500706677
0.0511329680647867	0.0756777164093951	0.0937710241302994	0.119843326283822	0.0765607540023536	0.0599800588574253	0.12097796303473	0.059014017498724	0.0338096221666629	0.126785449357411	0.170476357798054	0.0322092639119943	0.0411834853348961	0.0568202628292991	0.0410633286239825	0.130251490099832	0.0172078908450876	0.0561798162075491	0.0548802071312782	0.213075474628311	0.153319525766741	0.0487037865758311	0.065849396890207	0.125299506219088	0.103220250482221	0.0363955608700979	0.0981092623138203	0.124930468424102	0.0793085786043553	0.00164311342885877	0.0225896805973878	0.0756839118749243	0.066052089874686	0.0816206286508411	0.0954364369738603	0.079645902290939	0.0317936941469122	0.138982529990895	0.0786166962308421	0.110463237800561	0.212140200619997	0.102307354618214	0.126824963087825	0.0241092594955756	0.0270060503283394	0.127326908185624	0.0356382867925494	0.0426099531164405	0.191976869180248	0.0714262407630172
0.0825969117565427	0.111430248585607	0.103953557598309	0.0556847850785087	0.100085742483261	0.062690267573231	0.0587347143539985	0.102128780207325	0.0563776325808073	0.104241098957868	0.0596459994549785	0.0330378623506122	0.0981427039206588	0.125437961900908	0.0228203321254368	0.0978659547239529	0.0697859274552829	0.0744807117926688	0.0497108721302745	0.111685775136342	0.0273499402151632	0.0349773569681144	0.00600772856839005	0.0871572473307234	0.120531491540942	0.0462137759080974	0.0542415754171254	0.0470358242931343	0.0400917334430064	0.0311148245174627	0.025471652836921	0.0376356090001544	0.0197579520553199	0.0970788028452679	0.106052973913473	0.105633268912082	0.0783100805197371	0.0175698056122192	0.115288286964108	0.0236977826820929	0.0816630984889613	0.0550080971893448	0.028075207395233	0.0323765499986024	0.106891143996884	0.0421603998471006	0.106540945674107	0.0802713768477968	0.0350869273548568	0.0958865730148127
0.0339307660182216	0.0292127302396551	0.0578060958791735	0.115659789804969	0.0202359931727516	0.0595827849516957	0.0833276431996831	0.0975664402873457	0.0609201909455724	0.0619367300230784	0.134734856508362	0.0470170954177499	0.174792629007588	0.09411988545172	0.118493824884282	0.0828754790502776	0.0661155917193668	0.0507373667805504	0.114100348345253	0.104565689425735	0.0787557049277403	0.0580464754361262	0.0765596362671506	0.040528329434582	0.0405337679194805	0.152378277857039	0.138863326496006	0.0479047975542085	0.108518473316125	0.127556427850993	0.072707032081456	0.0667522879312837	0.10299329384987	0.118005756553113	0.0522477845953837	0.111628159809344	0.0858077309422059	0.0168749446943853	0.0547802193882655	0.0433224492640594	0.0303033566305032	0.0439415917773332	0.119480220529592	0.00865808006994368	0.0415294078988324	0.0592219881122215	0.147178243975764	0.180137362239278	0.0824015894116345	0.0307293535049763
0.217932343243609	0.251537386439284	0.223869629513041	0.187406810076578	0.214007276514515	0.369428777188797	0.0928609232041815	0.185275721874311	0.152774656552191	0.113486343759963	0.127767815059896	0.184413427228524	0.140447752201337	0.209304306179519	0.238017897838314	0.215535546866497	0.0959738339062403	0.241553505955014	0.023965547883113	0.095337876148428	0.140365819131817	0.118099519730404	0.0973329357431476	0.116197708036144	0.114391772771515	0.201173258142627	0.171877231100603	0.101781329235431	0.174611218449749	0.167627255059828	0.116145237612621	0.134981636759275	0.193380381523323	0.145564284587125	0.214266921195393	0.11448896407694	0.189221964873109	0.100106966443521	0.0928435710632034	0.243297809498935	0.302148090997527	0.138092424696514	0.155753538060301	0.0506425644437558	0.134450503486315	0.241180658937528	0.152814974528153	0.197087750114425	0.129005454178351	0.132293429224253
0.0756120469522417	0.0634366087658199	0.0470382088546917	0.134860929711277	0.175410644466476	0.0747257242219037	0.107750865228105	0.0659202584035811	0.107406771841895	0.106688987658441	0.0873643094772648	0.141257383802961	0.105288041075473	0.0825584162188108	0.168601767561584	0.094968182122572	0.0899419741917178	0.114980132795332	0.0850616957970526	0.121818508362001	0.119416292597252	0.0777864696639584	0.0717308759832284	0.169690566365239	0.142815559026319	0.110780439483207	0.168870277038993	0.138853538227106	0.131814036998494	0.0483865434565101	0.0983040021461204	0.14409046056911	0.137046121439673	0.0903222896405323	0.0469533591778847	0.0766557229914388	0.0997678348049842	0.188571179700065	0.104474462065878	0.10101968277566	0.166441662418695	0.0437735423460907	0.0515096780663137	0.104571576477932	0.122477153322976	0.18195842495798	0.0860385961880603	0.129983335872574	0.0789090394426418	0.110805598596384
0.0736604955784605	0.151547909130224	0.0355306771196849	0.0926867278292426	0.070814156392004	0.17378482079572	0.0132303272033283	0.137450673336483	0.0423205808465645	0.119311894454325	0.0299110438559406	0.120420607188006	0.0192454764630679	0.0901187445283544	0.0341170939460081	0.0945142444369059	0.129024938293339	0.135511151332325	0.0749671878111551	0.0274321133656104	0.0344405157176951	0.00826373308796454	0.111488261754241	0.127436991970787	0.125943049571217	0.0724334642604654	0.0912195398598195	0.0824702886840879	0.108278750734581	0.0801604610161119	0.0821902187393086	0.158961562718212	0.126240188166467	0.172463317269009	0.0775646265112934	0.0653969521670146	0.0790815140067671	0.114543623200879	0.0723891404103744	0.0544143568054295	0.0803812220148077	0.0742982052673966	0.0965101545873205	0.106165637399793	0.0771552401231187	0.13918997865742	0.0615031851924516	0.150389313343106	0.102493939217728	0.0745435095285062
0.135708026769532	0.155842429417986	0.0537023213116388	0.0356476650482258	0.101776167892348	0.101936837493512	0.0684538276663679	0.141736708268802	0.19221485969451	0.0945062147635382	0.152564633764251	0.0971910828928668	0.108758460511637	0.204372736429915	0.0359805810618841	0.0953423973560918	0.160958097578067	0.0521636101069127	0.106436358369967	0.0979926595589384	0.0565138861276846	0.108519250359631	0.0607263066269661	0.0772139156286747	0.0867543048308786	0.0809268537170153	0.0101474062131021	0.0193560068532266	0.136788955749534	0.125747845026458	0.0404007736331435	0.0907428581118162	0.165761811571242	0.10683784692339	0.0264128436470915	0.15951980697183	0.107679060419751	0.153430556458743	0.0814078980251966	0.0407967585256859	0.185134821824175	0.0215331697379136	0.167910763145085	0.125136580831853	0.0267724196865076	0.0828728333596216	0.0712922192627058	0.102878168044314	0.0789629154111707	0.0258973654986622
0.052861695036669	0.0360490957497409	0.276790420771741	0.055928966264763	0.0253336513912508	0.137655667829734	0.086211867571694	0.0897753499368624	0.126325156198908	0.0456367177256921	0.107785979966581	0.137795113133122	0.0616936811452	0.0557457210857389	0.251694100435131	0.118820496616993	0.115785568804391	0.0944998048185339	0.175358111577721	0.0604485774797133	0.0870172564685885	0.117428044908627	0.0374098984188864	0.174455388501318	0.128848381939475	0.0402293112868466	0.0418907060945456	0.105813170288748	0.0865848811006662	0.0359574124938447	0.0433433736299867	0.0250661767551092	0.0908110565774064	0.130370301426525	0.156610503935925	0.115352231804222	0.0626403307566379	0.0402105592390501	0.0721320351697497	0.0656659963704214	0.0800505239106235	0.124558708071848	0.146464795388572	0.0403459376260114	0.0802238589861723	0.0780978521730182	0.10469463554851	0.135463857586657	0.129314979661909	0.106291063719995
0.131959607761154	0.115153479196175	0.15056718249211	0.189090573168727	0.0630507048841653	0.136819017701818	0.17841845547791	0.0839831398883913	0.111453077377351	0.228273927630476	0.0326662587501324	0.116578057814816	0.138009895858503	0.214173968254081	0.143273038444185	0.0366280092758424	0.136757824171737	0.13927843911013	0.140302586176127	0.127356974744001	0.157298948462578	0.147818668744336	0.148551448322837	0.133788137812487	0.144535395934257	0.163037595120267	0.175277704242931	0.188673931094419	0.081854005314084	0.148976207175632	0.11345697797613	0.167051109056626	0.130903064074455	0.168864045496214	0.161826664342167	0.224018062250034	0.134609599125569	0.262156205061162	0.0637053290063634	0.126067140443488	0.13514223333603	0.126424656547889	0.0871498799231146	0.200935589385873	0.263372062055826	0.126095989421755	0.13423430740948	0.152602982416152	0.134813865236666	0.176188617543116
0.0482729810129528	0.160810396873916	0.0981702348130308	0.0724304640420348	0.047070218423824	0.0387334600145865	0.0085740844985126	0.0926317060076106	0.0499095986928562	0.129576683719846	0.130242311133501	0.165263637195187	0.0436301070457779	0.0791577305031221	0.00405843309682456	0.18520609648117	0.153792169926965	0.0676547295761368	0.0682281139245282	0.0532518299872816	0.0856498517421309	0.133053084146627	0.0733080562934177	0.0888745902656569	0.0738684234332384	0.104158055854813	0.107935558655248	0.169531777548879	0.0515748909557558	0.127106414236142	0.119588049571793	0.0572878083989604	0.0783582917917148	0.0628732436839241	0.0765003923363671	0.0825708173819546	0.0470964078332456	0.174161214387934	0.163504683383226	0.108261715179661	0.075398357050717	0.0980724554982692	0.146237399256307	0.0659379218318389	0.07564032037805	0.176959869264133	0.0525216497732906	0.0499850122802796	0.130340630321401	0.104121120191987
0.162635591841004	0.0663375850080933	0.0846506216573436	0.159640291021134	0.0854749944804965	0.16628520036633	0.0988086800737182	0.0235272530191521	0.0840038398571553	0.105923517463049	0.19075043414695	0.0785892571778639	0.0764185651911497	0.100749052445383	0.168092530108456	0.0646583550117732	0.162711882383655	0.179026991679081	0.192437489859237	0.0522128154747243	0.188012695598276	0.0438975791097436	0.137148168099322	0.0359308723346205	0.0604000641489063	0.16193641196449	0.032653065434317	0.143004736087997	0.171191346884591	0.218080857300798	0.124370826253291	0.0862187461263187	0.170412854566579	0.11734485895898	0.0788361100481836	0.0581573977187124	0.0682626921590603	0.133128803288335	0.0646338184364788	0.0464061328197696	0.137648924175943	0.10953816627782	0.0433004915477042	0.0236252310117827	0.148771052028644	0.185397262305057	0.151917137560349	0.0579621817181686	0.109431692728608	0.0887053865631986
0.026557960136701	0.0426977293844122	0.0754117722836013	0.0985521079987648	0.0493343634951558	0.0285661981573748	0.0481470489210595	0.143573600765847	0.119284994990378	0.0359897604978051	0.0847951487283665	0.0215054392208187	0.112167483707836	0.0541447461815788	0.100744334604906	0.0860457011106406	0.113169635844819	0.0228598080147166	0.0310994041454977	0.0731031387187698	0.158569271891404	0.0582018769186098	0.0369748658579095	0.0646911384262458	0.0314859674239942	0.0452728173713212	0.144963722601424	0.0144987034954728	0.0798400381637891	0.128525647782506	0.0271836785292296	0.145014462331314	0.0136313608292974	0.0517659104859994	0.090627201221049	0.0444360673509121	0.0680519215623284	0.108053144217505	0.0643492429084484	0.0118925243352795	0.0922609166559593	0.0557653054757929	0.0544259116922472	0.0505833428571584	0.0693645313740387	0.048158940201445	0.130593346068322	0.0872432093817169	0.0578709561356023	0.00492098588740773
0.0852779944430713	0.0823296809058197	0.130594620680477	0.128283805924469	0.110254303002477	0.115874923961688	0.153865105408405	0.0313809193702543	0.286961448341493	0.0650308898644921	0.263676623770652	0.115610120415689	0.138904277760796	0.0741223665465978	0.0275611786806896	0.0570427045071971	0.0995465710006457	0.0935219936993839	0.0346612428774587	0.152474766247686	0.117482287339722	0.124967977330233	0.114945963026911	0.0837230597657927	0.0720964148870226	0.181733779823424	0.195935058058544	0.0916311137607947	0.0863733135778426	0.101195014353003	0.103856054770631	0.0345760983363016	0.0426764096765532	0.0730999003299355	0.127281629909748	0.105651534067335	0.167181875964113	0.175978673507559	0.0810814688279313	0.0284897943637156	0.0483709471211439	0.110676691671995	0.097788320076525	0.0494304800910218	0.133631874655011	0.0568423184688918	0.0447470409077097	0.138492657485406	0.0819608895686382	0.113211733726982
0.165973220487199	0.0772334398876091	0.0217589824563926	0.0878835267080242	0.0914589441340758	0.156008755935327	0.0895249368679643	0.0411235622391215	0.240672637636434	0.0558669546871385	0.135431024927793	0.10132686544329	0.0538463030276378	0.0955300017884644	0.040492210275888	0.0447843690100635	0.0433150831576487	0.147551221905943	0.0958411761076626	0.122997770898574	0.120390249437461	0.0559210833973545	0.0592826656803302	0.136695444693612	0.112541601826445	0.114772212305225	0.143147241663967	0.152614833297685	0.0858429428128859	0.067186803031079	0.12126832023689	0.0481998886110881	0.00487589050166808	0.162658171361891	0.194048733949697	0.208659372188007	0.0846955614727237	0.184833543864068	0.0616087252400965	0.135030955175632	0.217576532199454	0.14379952244702	0.082097750004787	0.0947612459739007	0.101265543012648	0.0797229575566591	0.0680673251187117	0.056105432733304	0.0600280942899681	0.190085438530688
0.0856063933921094	0.0532066814619226	0.0844416254079829	0.0797446181898816	0.0185407637168505	0.142922704325019	0.0609744119348605	0.0946344115439286	0.05938558854682	0.0901206795274231	0.0765721533266402	0.0928402413468669	0.150391029653816	0.163074375882155	0.0284434982519732	0.182023450844752	0.10718784518357	0.087213070162306	0.0864249150674596	0.103114919029171	0.104185574850791	0.0634978662827217	0.129617092745772	0.028159840344764	0.193139821016641	0.117498051101013	0.16108371241483	0.17204998604181	0.260168152814621	0.0967287661645387	0.0102297687796895	0.232953331724812	0.0305572351092826	0.0288472396393641	0.0628289924385334	0.120265661699848	0.0354724976259688	0.121238004155598	0.227431168761456	0.143204683715111	0.0587430825426041	0.169221049411982	0.0779217858710695	0.175747200009895	0.116499632546641	0.149977108147277	0.0795503076370827	0.0735488599891813	0.0669431573843989	0.0818249429909935
0.15964567205114	0.107658323565117	0.106563715354062	0.0473284427130927	0.0623212781695963	0.0725128482197914	0.111779301858913	0.0977446978409417	0.252352089871532	0.0603809314501046	0.109493504303091	0.147601303031307	0.0890756505706902	0.079746211459485	0.160843886296402	0.15305306861508	0.130608156417279	0.130660384807676	0.0836403122689323	0.149567369067651	0.136222498202949	0.112379736566878	0.0853708660095328	0.0342852963814534	0.0841918625481442	0.0251380643896781	0.0892536883995204	0.0914117498398302	0.103087089063352	0.117073026234984	0.0517591191568835	0.0529864781033897	0.184051344460377	0.0691872778668405	0.0505715875518507	0.115399015515912	0.0958376582054184	0.058286483881068	0.110188301063081	0.100565313784415	0.167942186547096	0.131353644807596	0.038236195225247	0.181419122134389	0.121035512741936	0.0103305487143578	0.0730350657813478	0.13666015423419	0.105585184262295	0.0973881303549565
0.113407246131977	0.0437827674311081	0.0882285090147017	0.0897500128572659	0.0779287734225581	0.0778393210947269	0.0955199444802733	0.0927741879370792	0.0977412775132211	0.0882222380049322	0.0847464153558391	0.060842126530824	0.0246424955625647	0.109189685902476	0.0243203546733681	0.0198304940059142	0.0324634403123575	0.0725644712862059	0.0755143905509778	0.0496010592385485	0.0477186699251523	0.113664508989233	0.163826777895032	0.0515292533975062	0.0733649105473795	0.0394601533329104	0.0405687181990752	0.0489540258178995	0.0777788911124458	0.0279601660939791	0.101158293504539	0.15986150225123	0.194093862649187	0.127009833203167	0.0768365394432135	0.140501510800526	0.0898654029198829	0.0715102170101168	0.0214890171307701	0.103741993912389	0.0690726765467115	0.0962739199855459	0.0385639418938275	0.0425083166763988	0.0426293675716976	0.0330330189572697	0.135791028491334	0.0998420246627246	0.170408749312115	0.121602891767435
0.108694317115673	0.0837883134646939	0.0856272272930854	0.100152232424822	0.133363012247508	0.0936463977345002	0.199604753585225	0.099399789699023	0.14369451406108	0.043273388317496	0.125945846017526	0.196414527654531	0.156188443361729	0.189882991279402	0.0228209678538006	0.1321997030156	0.065984389666831	0.107972228200287	0.123987941032112	0.10955233892278	0.120101996038894	0.138943225007263	0.159825947954503	0.131884678450535	0.0995013573923919	0.136929492758967	0.0829596597969845	0.0722554085147417	0.049573554515328	0.0833659663968769	0.103781688215249	0.057138779133157	0.184859006118339	0.0901957076364779	0.145547128762458	0.0561342916018934	0.124263812008485	0.0831494416489552	0.127193112811073	0.0667411520036064	0.180530851278376	0.113178781749981	0.1149785958464	0.0310799222188044	0.075104377646526	0.0655315266037203	0.116975486356117	0.0974253232372624	0.0532296221952495	0.0592693733583731
0.0836089753455525	0.0673681990313983	0.0888209498146569	0.106380855981264	0.120214192850647	0.0531189619062148	0.0967148914950671	0.00425663777094857	0.0691184731471001	0.11905048375888	0.0188002798860862	0.083369972007898	0.0535794403011174	0.0513340542986827	0.123181449122351	0.0719899102235029	0.0539086644783714	0.0449155580874567	0.178342386530474	0.111863779648975	0.0546129215999042	0.0442040345123768	0.0759461033966431	0.122982493054379	0.103570629082733	0.0466012303181493	0.0237632103697059	0.0562720712260656	0.0608583613188566	0.0311017913740075	0.154858851525026	0.0666759340390676	0.126751368737762	0.120248914314088	0.163282061862545	0.173547678726791	0.0879669395960761	0.0734001225551736	0.045845728758807	0.0626271378656897	0.101232779175244	0.0564670316281607	0.0775042866218467	0.147472106730053	0.0245947667945703	0.194678077129346	0.0410244024667319	0.0811037872595713	0.0770521532873968	0.0380169541502841
0.0454676354271057	0.0845635309468627	0.0550706546436633	0.0982178212309528	0.108848935859651	0.122354690100063	0.127738169759201	0.102495904247841	0.156972153572431	0.133421677553189	0.0581248468416804	0.0628962215745278	0.145113135719522	0.104312976753676	0.0745719536295691	0.0432346596495462	0.0569976331023535	0.0440076703118638	0.0924501836635937	0.104069049782738	0.128184323704461	0.0838788053615459	0.0980666766893321	0.0988253099948814	0.164843669995881	0.131354479886613	0.10275033187743	0.192408725165209	0.123215145578526	0.0380341202200472	0.0332822530546506	0.0712494387173808	0.150055513308642	0.176815909588193	0.0839895005964295	0.143391300419656	0.116623264435354	0.127687846400889	0.0681036617571596	0.0848943131189575	0.159950607323417	0.166440225808964	0.0324546299813956	0.0971086668832438	0.140287294529853	0.0258790068807634	0.0496281897978034	0.181707822443504	0.149098324616821	0.130869194385046
0.0689727122792543	0.0726393259839261	0.0994024389588148	0.087667035628629	0.0216502044728066	0.0176797182635711	0.0262562278967448	0.0259779749449606	0.0167788643162219	0.115344018707138	0.0750167136019941	0.0181339003469193	0.0518838325547564	0.0371124727744063	0.0879698424102465	0.0514872397105535	0.0914103578309701	0.0615247290784335	0.107182676107155	0.107688722794741	0.106973858155391	0.00358210381707342	0.0470474490735491	0.0689802177680006	0.0515265589888525	0.0452091077456309	0.0447878108389973	0.0102394595869648	0.12485254075949	0.124870121696595	0.056619590500273	0.0443449577205357	0.0901170538469035	0.00392909829483725	0.0900683866329341	0.0317791644016406	0.0953422570582258	0.0760260769930739	0.102484789382584	0.0166173443540985	0.127244466529001	0.0568946261266431	0.0905924533972946	0.0368650493525236	0.00847475052906792	0.0463887207000581	0.135135994745205	0.0657999589219355	0.0487798123385669	0.0620770594756461
0.0306296546395238	0.0805572044128132	0.161468227155077	0.0464641854617005	0.0606468074666598	0.112679520370163	0.210976844079377	0.0784209695555698	0.113916409085037	0.11153659076631	0.251597987112257	0.0471124632752901	0.0920075270253831	0.114335685105932	0.0188135965291362	0.0436498040274328	0.124035538989315	0.105252190649915	0.143296235259562	0.0543488420053436	0.0600726520845967	0.115754866477228	0.0952498034186612	0.0696918349020723	0.0690098269575008	0.0791379280604806	0.108049468463366	0.0282490764823289	0.155659052917826	0.130100512063541	0.092018024847827	0.149519298929446	0.087846912075283	0.0177087190995516	0.113572287135005	0.0664697098232068	0.0500771071972663	0.0270696052925939	0.0780448375533821	0.059527543099719	0.149577503418878	0.0140999761482685	0.039135912173578	0.126099862164427	0.0391049870049026	0.145059756344895	0.12400786321067	0.0295993834032288	0.0566399600340254	0.0793464541890896
0.0811130310727968	0.0777906753322273	0.0615382708372944	0.182760797736737	0.147419554923329	0.145284960959351	0.0448404936836449	0.179818039882602	0.133625056456349	0.183161366392748	0.184174255178757	0.179641073106486	0.191812331551954	0.13514604958052	0.152590014972421	0.185796701875598	0.12881583300226	0.177843184910901	0.154206070459305	0.0867827788828665	0.223634716859691	0.0511803156580438	0.196232795551503	0.218685856351525	0.0328209551263457	0.241711030437382	0.112318289493301	0.163215934728593	0.128102703840786	0.0704708418985924	0.164701808960712	0.120058118257499	0.160911871282779	0.21145203455602	0.0771537055772676	0.0898580168556357	0.0252710814202024	0.147876197889005	0.137090949717194	0.0567405240848366	0.127941772026135	0.169215873027556	0.143763321549706	0.0607775788470922	0.268415586924658	0.105383340537656	0.1316677194998	0.20049376835884	0.211618076190085	0.246659703343877
0.0253117867096675	0.0844829340324311	0.132946684027719	0.19193915898245	0.0885294574057811	0.142589933318816	0.136639272934115	0.153397845925213	0.03712616902347	0.167497310634317	0.103758377777078	0.0142602793877209	0.116177650963723	0.0746375409288865	0.131982369218671	0.128961128091934	0.099432409408022	0.164646451298684	0.169024413700267	0.13804115797577	0.149532996983284	0.169757460056988	0.0440192066892635	0.104366282033709	0.176390827441413	0.124383169040749	0.122943081977717	0.0491346745562123	0.156865734980699	0.194707968231895	0.100959359337034	0.0586364278694324	0.162829291673243	0.144406452602434	0.0991387650870824	0.169091208202556	0.159981165618226	0.156165206808079	0.151766235874024	0.101517755293768	0.124744601777762	0.127250280131472	0.118696158514345	0.0695484246385675	0.163661576892385	0.102313196245107	0.0657473797788421	0.121801260107397	0.0930924679176151	0.154254564151544
0.116185233340173	0.0529938296853747	0.0425821920735852	0.00573774900375574	0.0534491549646222	0.0190920739529163	0.089063578945679	0.0651935579415403	0.0738703073683797	0.161139526358878	0.0615362297696731	0.0469482725631998	0.0525881266863995	0.0978693591802717	0.0197469203365613	0.0624656521338127	0.10217000175575	0.113876155939393	0.1751171919062	0.120249162377848	0.088945608160971	0.0539511177466881	0.089403617287385	0.0919952946204669	0.0853663093391884	0.131588315402432	0.0728097849724939	0.0861199736594717	0.106881360005009	0.0326837331531527	0.0912986226254816	0.0279203508167394	0.122851480745584	0.122563061838814	0.154229662342044	0.0373547429951753	0.0451077704334006	0.0336226042093262	0.0782355905581833	0.120315978894415	0.0775280143621337	0.106816829540092	0.0938375704687114	0.0255194870132828	0.128418788034588	0.133233416984412	0.199174386970799	0.0319327130872715	0.0603230676410911	0.0660188505005692
0.0218740701265105	0.0755899127193894	0.034883039388346	0.0569347892857478	0.170830018342445	0.0777120095884368	0.043669281524605	0.0349167780705269	0.0760618823322196	0.0293821224884905	0.00905865891117864	0.0267292116794049	0.0281678412170163	0.081082858958457	0.0895341971950053	0.0666579362575766	0.103241158108303	0.0716499551893747	0.0621000801642776	0.0234239857963094	0.138330847701824	0.0830308579350454	0.115074514712913	0.0951614685186195	0.0478431631266684	0.0965404822971058	0.114825158299584	0.0564629443895065	0.0385059839627479	0.0839502537358625	0.0510928473273138	0.0843787363334105	0.0609865528259181	0.108070652982841	0.0790207434039341	0.0271432493218015	0.0904944037599906	0.0388518328849195	0.0934521994788191	0.0383346739852385	0.062769223495863	0.125453004655716	0.125296636016344	0.0916630607365824	0.0964222229922397	0.0488940787940881	0.0667468966702498	0.0715376057277007	0.0594904193639161	0.0850422444581374
0.219107140759333	0.178863264667063	0.138877324444654	0.0210562733728458	0.0974283678325938	0.0871792156756758	0.0966733465182001	0.122391581955813	0.0668726491805462	0.108304680494492	0.133409651618211	0.110089839834771	0.0751168644115721	0.232653779504224	0.0706128425668908	0.0839991089548895	0.106602738436121	0.144376209331906	0.115315597859829	0.131161438412439	0.0552191071386056	0.132830093554383	0.110881072760655	0.12926856732026	0.237072632247525	0.0840949041731269	0.100421761533868	0.117397269376203	0.151369226501374	0.192387269475539	0.107243710573967	0.0635748666320465	0.0790299538580284	0.14124062709659	0.18670393583898	0.120780499575415	0.108652054343786	0.174995841005873	0.100341612793207	0.0916021024838173	0.0945004634921258	0.0504879695165908	0.14986993903033	0.081898126262058	0.0784626010195173	0.0935682589623864	0.108477927929194	0.151330599235969	0.0455581482774465	0.0266736956685039
0.0721072318818607	0.107116094048767	0.129272033189884	0.0601687242452131	0.124214564171223	0.0303034522838059	0.0527074912559647	0.089948100770959	0.0829941756389356	0.0759540313718393	0.0867332438661774	0.0321906764893263	0.0581097278985515	0.0206378609372314	0.088880175565896	0.0703521881821205	0.0728062151419754	0.0998425336967968	0.0755261081041146	0.0151104832337354	0.0370608247013155	0.0748173927536031	0.00805287213151597	0.0869961096336118	0.111496137103973	0.0705323302561598	0.083335550587586	0.103999531749097	0.0892164280775716	0.039061390644529	0.0775890850979185	0.028849992124401	0.0975368041909068	0.0969449896413033	0.122275479321987	0.0562654627244147	0.0340079048791689	0.0448250865882362	0.0714358295842563	0.0780717807331817	0.0710772708426913	0.0471102260890629	0.116678349649848	0.0771497217890318	0.049978244300505	0.0386386879970209	0.123478836716055	0.0498388228727569	0.146780696191311	0.102033750662183
0.0771413793691697	0.137719611625971	0.0830961868483777	0.0509503176828261	0.0509659378914516	0.134817655133304	0.128537413078388	0.0560870041969448	0.0712199997436815	0.108321533933962	0.0840548007592814	0.111644807144377	0.103501476186372	0.142704583776493	0.129665401658194	0.110028944926051	0.184131477352531	0.062256155649787	0.0484596456890525	0.103377680225374	0.173009076712242	0.0992178622943195	0.0923722582595096	0.119934860856125	0.0885989793151083	0.0834002952506285	0.17143759638103	0.118855810100038	0.0423962730861594	0.157588339752478	0.0546868049676135	0.0655323944584005	0.0610717577050808	0.0735728845360551	0.188405256567654	0.116783055431214	0.141662072176612	0.0923563764181099	0.0641614598909003	0.0860337650145209	0.206811527981227	0.0815545003084208	0.143969537019095	0.0759082293856053	0.125753998078468	0.19533301611641	0.124339106503401	0.188104226839894	0.0304361869186171	0.0309839775941905
0.0442530745080294	0.0316083091242872	0.0998860563779129	0.0915858298939006	0.104025104554545	0.0266025600002961	0.0359326652662254	0.0697975806359282	0.0633942449215392	0.121325732598051	0.0618008174483671	0.0229803390055499	0.0509916298695737	0.112501743236265	0.0356160313078493	0.0338076259054817	0.060636100743805	0.0909227050490234	0.060534516690342	0.0062090975317066	0.0203429896388496	0.0568261457659034	0.0524425047279822	0.168503090886518	0.0409488421815868	0.101971762944074	0.0905369845553987	0.0892734856277002	0.0909816861142373	0.0556028637514913	0.0447172929177964	0.099071077295357	0.0198631525231895	0.0703556525490994	0.0355840597925883	0.0528598319837247	0.0458689931274767	0.0412641148850633	0.0950593039598571	0.0271962313675535	0.0943099096674713	0.102213056181813	0.0378280748452601	0.101189298940891	0.128477739324849	0.133267243600432	0.00977097918330548	0.0383291655978577	0.100868206408452	0.081743366281573
0.11373443254707	0.0892152248210248	0.032636999442677	0.168702608886052	0.0132659878614127	0.134128215515897	0.0255301456541595	0.040895710980439	0.0940789379145412	0.0315758140505116	0.10820922557809	0.0321824293065204	0.069246546003764	0.0982431335512503	0.0547075826009823	0.0802605994118316	0.149612135463327	0.0423349645319918	0.0305793690070217	0.173133647342306	0.120216096173869	0.00370468382968642	0.0445647528792486	0.127104028216475	0.0283491579609571	0.128693091416167	0.147203749382907	0.119427071779568	0.151426434316159	0.0451003864763086	0.0638641652903849	0.00596649929307303	0.0665906461311414	0.0702096654915582	0.153706940819499	0.12246913992622	0.0788057732812844	0.132418668615603	0.0672591444030031	0.0711725497209768	0.0929808287070502	0.0520947327567408	0.0955810834772765	0.0615379812449393	0.0468587598417073	0.0738853874161001	0.118187304961016	0.0678735236803991	0.0463267755733604	0.00960128751213893
0.0446989589645463	0.0437382988806149	0.0651831316879145	0.0843844625856075	0.0814989787656324	0.0378404654102563	0.108228384799684	0.0749276631548549	0.128834893627513	0.0330573283362252	0.0938448952212469	0.0395265504237456	0.104155196472495	0.0834890777396211	0.0477718906747148	0.0811775018069465	0.053661599153608	0.0447793719407776	0.122145036314016	0.0264078554269369	0.0335778513282819	0.0982690722698576	0.0450065506287339	0.0991626531384588	0.0525324318523757	0.140502304379054	0.0550199934706588	0.106245295058222	0.0679563925389191	0.0654397237133784	0.0928112028541647	0.0561773052710763	0.110862350168306	0.0508483589583037	0.00639870366833728	0.0656897813159863	0.0435839919445397	0.0469424331412167	0.0635226499341967	0.0884545669423897	0.0495528905921905	0.0143705036218194	0.0864020506077265	0.0622016731690238	0.058826781785391	0.0916457381725653	0.119101886762366	0.031167620148354	0.0963602293921953	0.0576431344381488
0.0215877527103356	0.0386964784040725	0.0549320004574465	0.0896011292432244	0.0393863846252547	0.144256323390418	0.117263418171067	0.11429779869408	0.086643058454076	0.169836172572648	0.185263970387685	0.111856359778824	0.0322768860375072	0.162087511289017	0.1318125504932	0.191919304785215	0.102137540755394	0.0588828550555431	0.105108706989809	0.0468345797497586	0.154715044062463	0.176129269134839	0.142967301875866	0.130458515812574	0.108985878165343	0.144006873130035	0.142572087091543	0.0337674141568321	0.121364774053934	0.0712307177950497	0.114966250714217	0.0718729272265044	0.166368254396458	0.0859329550009198	0.14433271276513	0.0397930170219362	0.128431067614295	0.023537171098146	0.145780429142285	0.00655790054131114	0.0869701611127661	0.20887267433826	0.091764416004563	0.150414221484134	0.143787182399684	0.153844200244976	0.169110338589521	0.0961194589903444	0.154195448692108	0.0306631962842742
0.0738943581358266	0.0227455312560055	0.0654705357910381	0.0456545848901827	0.0316313274668504	0.0970650745550638	0.0608198281535035	0.0841533282592798	0.14757789458692	0.0727129859551356	0.0788095956920152	0.0271185578977202	0.162788917301288	0.0376656614563371	0.126327557558627	0.108170701070868	0.0419698520836481	0.0345371918351889	0.194446218996195	0.118173745301129	0.145929056436115	0.0607369770428435	0.031794494523191	0.117746387613134	0.056898034938908	0.0241034533762965	0.0678035508322774	0.101745992619757	0.0486716220371276	0.0438955738379452	0.0437138650399802	0.0794203930374819	0.0738255517344239	0.13108418487987	0.0353838936658319	0.079977788870517	0.13368643785987	0.102055721661522	0.0821238082385498	0.0360659899095491	0.14619514611853	0.0523296095627495	0.0258791353960664	0.113253320761631	0.0834472863617194	0.129669733320138	0.075421473180158	0.0555905509764762	0.0241050953201704	0.0450612731522945
0.0394430274951733	0.0324617540724887	0.0789044972649037	0.077774187942849	0.0506553059704904	0.0567337271461218	0.0133843445875031	0.138662858145274	0.0481012473153379	0.0726923984338314	0.0381797426005796	0.0464299397284048	0.0275720542261345	0.0409474964048152	0.0972964158034632	0.074206536645304	0.0694978665301957	0.0533040604699091	0.0653516235937295	0.0612106700489124	0.0154540191959452	0.119785302110305	0.0915727691476484	0.0436173917600182	0.0608148980257174	0.145911656273062	0.0274248509122019	0.0197796788644558	0.101394904196154	0.103424796310143	0.10721404344518	0.0527408269711852	0.0940145261156599	0.117611527724167	0.0613848977989253	0.0585585985747917	0.0835115353714569	0.0654154156799527	0.0356871086406072	0.0768751094348468	0.129510314608212	0.0633243948435522	0.0399982377860243	0.0169866391234975	0.105792560788546	0.091661338797834	0.0852840626408424	0.101669369013546	0.023975174567265	0.0584585947248897
0.049618735270706	0.0886844537186502	0.0829534289657673	0.110276305218857	0.136275770427095	0.0690925499216812	0.142924481086319	0.112054614062442	0.0780108066953964	0.0836836967193401	0.0112824295109619	0.156473856870131	0.0887100296995789	0.150946490844081	0.100594117206326	0.128510444703096	0.0705280782529625	0.0799757319812861	0.0976062421831647	0.0815111703058697	0.155803505495748	0.116170246580392	0.130568342152842	0.0423678403308409	0.0952595560092619	0.0760421709645497	0.0412629433578811	0.106208023499041	0.162030693983856	0.0402438687431519	0.118023222212878	0.105313482524784	0.0672851330026002	0.0778246044080103	0.0907918978845183	0.0760948143671243	0.0649958308027969	0.104179215202717	0.0524541426752645	0.0716450014908151	0.0403756748539576	0.0754378305569825	0.118954165846281	0.106221858604249	0.157481270413105	0.102966545953173	0.0658025368044196	0.0932895504117734	0.0741320568687852	0.108308093319475
0.100176198084879	0.0681320677039593	0.102199686258401	0.11770232995863	0.0455621494724482	0.0639261021201895	0.0492352043982129	0.072009801295641	0.145693472997825	0.0883596990753273	0.140393617360498	0.0585618319744916	0.117050142849451	0.0714349881137038	0.0234849078963001	0.133436772449022	0.129450989760162	0.124720049142102	0.0641434771459273	0.0868256823763856	0.115702144617719	0.108083057870774	0.0518548866411971	0.140424168045889	0.103023218649834	0.113456825435823	0.104406433074574	0.0644533763090107	0.0497474766019102	0.0724584591476282	0.100084437323469	0.0890599911600777	0.0396840954249243	0.0626795192027723	0.0555906381689579	0.067939250762261	0.0805804958675913	0.0527901713508149	0.140623852512634	0.0914791669225076	0.117227022071509	0.0622004129960123	0.0234123533557351	0.123315080383544	0.0865038070175903	0.135516076092101	0.149507055983922	0.101875166617898	0.0845546190491927	0.0391357330560653
0.117235834761186	0.129754212310285	0.0502813583326346	0.215137682788073	0.145206739377793	0.100105022661974	0.27531444171662	0.179575043873255	0.140559817843202	0.178346785007531	0.0494453542800307	0.102555916891911	0.202492759524566	0.100295517376445	0.0598339391935286	0.0895611227191196	0.049330368214162	0.119281375716141	0.0708429681155485	0.0739865520269866	0.0606141340904388	0.112244688753985	0.0389242098149571	0.0872080377206333	0.0566464983584731	0.189961311325592	0.0543645441188218	0.0619289209775368	0.116425262210434	0.178977107954537	0.155704721508547	0.093041902279941	0.0760600432621452	0.199566125512729	0.129573056057864	0.0208800047746657	0.163580175321963	0.0702560218356277	0.0243300785697087	0.0772255289114299	0.0851478818178503	0.192441226982682	0.0640951580019848	0.0914466817228597	0.085242888505107	0.148394742875082	0.229861793658352	0.0189570202877415	0.162655202497898	0.1210051126442
0.0629933612109943	0.0736714558086984	0.0795434980182743	0.0274616354207917	0.0625971382910369	0.112067186503098	0.130777433666281	0.0626373024514187	0.104673302245629	0.070424288791843	0.0687405697308344	0.0688187732490038	0.0809829735867748	0.0776834474265895	0.0811300726476225	0.0903605376122232	0.064082066432019	0.0226228830678519	0.0520605481951477	0.111992475290418	0.0477681853793767	0.0533286661174853	0.0860711661022534	0.122376917542213	0.063484124761364	0.0938775217316973	0.11018875646958	0.0676613161110283	0.0923519902712746	0.0547576527692093	0.062642161427339	0.0623946965953005	0.058888297824831	0.0521007070582243	0.0462726707207624	0.0647208140210443	0.0548727034980928	0.0345327263182409	0.0643778427896099	0.0578014613621033	0.0468200790386027	0.0851304535627351	0.0509053915119725	0.0881204714336754	0.0701094546146153	0.0134782502086192	0.02282712114811	0.0626734179281296	0.0112039495650588	0.11146129907184
0.130423313643109	0.138576791558352	0.0833346654206399	0.0724171710047182	0.113339384006516	0.0963980157672677	0.133268423413202	0.0416772088475184	0.0557000345334417	0.0563534083198896	0.0496348658620631	0.0783461837604181	0.0802082632391857	0.15752310410229	0.0860123053621265	0.0718072992640894	0.15348784136231	0.105823213520097	0.0412386248151418	0.0898855638092486	0.0915099247426775	0.0607743791995583	0.0364428182753818	0.0965624938593541	0.0330719761241447	0.0228292031904695	0.10351714016063	0.0749732977250594	0.0323199508653406	0.0462835186987258	0.0919987401341834	0.0604970395508491	0.103457339852527	0.0986291830136182	0.117104380269569	0.0202783770773954	0.108237129277533	0.103817839550974	0.053923637733507	0.0731262531471072	0.0303575384560277	0.135053643869603	0.0862272037688809	0.106499223426664	0.111981432648872	0.0725292600114912	0.112998404648208	0.0227823416783548	0.0801813558485537	0.0630464384478814
0.0348741534411733	0.054340361717473	0.0395373634028871	0.126366892499571	0.0710352986878397	0.0251546680618568	0.0674388737973166	0.0604941318217561	0.0779112447533378	0.0602010854331191	0.158261998208351	0.109351862529407	0.111832306093465	0.114281751857329	0.0959085844837792	0.111021045012346	0.110194401309205	0.0733527165527719	0.0681726732734121	0.0799435075521809	0.157200103358834	0.0728520722446883	0.0780239688960021	0.0920277008511486	0.0908560859474879	0.0284799258972731	0.0575987209923085	0.0818498431883128	0.0190502335555689	0.072616600314612	0.0735239935634144	0.0535458736574587	0.0913097656585242	0.0613657304761933	0.0727497978647941	0.0230508350056885	0.0538973819766684	0.0561775793352873	0.127570967922894	0.0359100366938186	0.0974796236336528	0.111419992243852	0.0869124448444807	0.0454980486188694	0.0228681171290795	0.040928311145994	0.0384560530096721	0.0227549072286387	0.0367359992115881	0.0249439749453771
0.0922220503501066	0.0433105437872639	0.0163699284270882	0.0640197840039858	0.153623033307521	0.0668776887750915	0.122132155760376	0.0866028431878885	0.0992078586969908	0.126846289041156	0.0331292400476153	0.0421223998169912	0.110329182827009	0.0644707279510477	0.0833429922027383	0.017054768630943	0.0967427479410281	0.114701203762201	0.0243231063126937	0.062054258476634	0.104786936249302	0.0392842234917767	0.189679321642081	0.0278493837568751	0.0792813936469649	0.0430994423061888	0.041674900000817	0.00921048136413429	0.0781848861903847	0.0948091088400909	0.0647951795916432	0.0795413246821776	0.032257326099944	0.0734119410023097	0.0729886543821692	0.0100423052533582	0.16686581163581	0.0402189613004476	0.109456919492853	0.0888112227137207	0.0965616979618337	0.122305992888415	0.11167702098842	0.0572531182503678	0.111997309434036	0.0565545028530002	0.0834025330936669	0.0603303516131657	0.0915056034295081	0.124360689039196
0.0575564528194838	0.0814027051736562	0.124453063767962	0.0640948592100809	0.128309498978123	0.136705179304842	0.0234649551191274	0.0668070488407406	0.0374132917125839	0.0322430766035775	0.0675617409610034	0.0212210533869457	0.0847300179920039	0.0143472434776112	0.135496114635752	0.112774111962833	0.0942151349269283	0.11284593719829	0.0748556817824806	0.0503981511423187	0.045530913257141	0.0668491935870583	0.198005687328845	0.106004506990014	0.110187590442135	0.065608004269736	0.0695255542686033	0.0991937180244399	0.0625651826677714	0.1365575253394	0.0580805643450337	0.0504717997475105	0.0101619420246417	0.0756730531104944	0.138141589309529	0.00930849021634873	0.0356320066616097	0.142875564378098	0.0854121357757842	0.163566754564612	0.0607853622541497	0.0559540185511786	0.0793638226394275	0.121430055857395	0.0565903953398613	0.069071537839488	0.172518144776861	0.0995141943403317	0.0361340570842204	0.128367170687416
0.155447150410969	0.226793412946822	0.00574082963839984	0.151774961531008	0.108488446042716	0.159948585261765	0.0991764150590779	0.0807373291838323	0.141300535096108	0.0955214284866228	0.11330133004568	0.0646722715756946	0.0382836571306204	0.0101147993506243	0.132314452711229	0.14195156089431	0.101623101511834	0.122208168759758	0.0985261468628328	0.0997355036686901	0.0950113186242087	0.118683045415528	0.0971827160492492	0.135967711738725	0.169987212034625	0.0216672294642494	0.135152783233826	0.0938455808449418	0.169727508582529	0.0448840831076597	0.134405413468598	0.180249824080498	0.142144285554397	0.154025230755331	0.0970766062547018	0.165872897010879	0.0688961309061148	0.10426401595739	0.143498656061764	0.0797529267955139	0.101707935754296	0.130145910305213	0.10549293264962	0.176898376048171	0.117028114267549	0.124098919442184	0.158713709997727	0.065929262319662	0.107661529609483	0.135545289541804
0.0312322040434989	0.115266398453502	0.0429494667544959	0.0513611870403212	0.112971806886092	0.112850839644277	0.0285340055996788	0.0591716292765376	0.050895927040957	0.120350420102403	0.0393333511009131	0.0941370936676298	0.036738353277945	0.117661992719327	0.106010863887009	0.0745471883214719	0.0914928714409516	0.00761284111204877	0.0859634205969221	0.0107700460630024	0.0571769911652695	0.0241662244182454	0.0698666499870496	0.133081482278095	0.0395917376397816	0.0980451765419397	0.083545457269085	0.0597570897666645	0.0655874161635241	0.0574707576948912	0.135658871062021	0.0450442005602142	0.0523246587540989	0.0203509712828151	0.051611631653139	0.024894490757276	0.0712084642414376	0.137154486084783	0.0391285563888846	0.0278565171339491	0.0271762241232019	0.0561797640648526	0.024520072549756	0.0685712184235381	0.0200547138152916	0.0367264672389779	0.0206406110567038	0.0729289917447938	0.107567239845675	0.0760653997831708
0.0599322620805072	0.0556353498714855	0.0956407404055071	0.0465119135755045	0.0903997285111989	0.12944540739596	0.127223558513452	0.096018440475857	0.0782028600920887	0.0559478780092024	0.0667736223320946	0.0887795660982616	0.0245298148992772	0.0823378375175867	0.0400754499319534	0.0922917528500315	0.108175720049579	0.0773602490320966	0.0166143556963376	0.124416771133363	0.048491870997825	0.087387221404405	0.0944138660891736	0.145074637240473	0.121180399881232	0.094430469590162	0.0998964977250139	0.102846024858813	0.039170628229896	0.106293631034328	0.138835162350258	0.0724967650489986	0.123452156748323	0.114804468344655	0.208169465357042	0.132040334555085	0.183249395037255	0.0464130145118987	0.0605302061802172	0.130288606565916	0.0653812671544725	0.0539250785225066	0.0634916338653269	0.146486452995967	0.0382276974036869	0.0897000297202052	0.0637145635585523	0.0546460348902324	0.0576214997606432	0.104264445641839
0.104254767905971	0.00726584365135922	0.129980446568234	0.0157759202110255	0.0433646241838691	0.0513226471155836	0.0961020559055612	0.0783088911390175	0.0998490686002273	0.0436627556743513	0.117107627124334	0.033887818175399	0.102859490074146	0.0422808396038206	0.0949391845157731	0.0792212869159763	0.0450126004563011	0.119449574482539	0.0729515578809572	0.0596595503168892	0.0194387595126989	0.0473328008836029	0.0860119709977036	0.0105386908169736	0.0563981785026591	0.0720032409879237	0.173680591630105	0.0541327109709139	0.0772686586967329	0.183308307008947	0.0869454180144773	0.105499775691053	0.0456509778417462	0.071817710275517	0.0123412326677912	0.0435000012248057	0.0840393646401643	0.081875943657845	0.0802495987051213	0.0627318353592855	0.117440244129483	0.145447639130585	0.0586818542518103	0.0700437188570482	0.104057389238072	0.011264703568187	0.0261261334996819	0.071470884322773	0.112173890920835	0.174673090138607
0.0444116618111076	0.127862533115775	0.0690371388126507	0.0182302086939782	0.0389459948886879	0.0710569069267229	0.0210381766541603	0.0530110603769713	0.0247199543547269	0.0386010977915201	0.0410755197459837	0.0555284728090247	0.065202110048523	0.0788213372942695	0.101049478149841	0.0710498820973819	0.0301957401794508	0.114152184607734	0.09245750745008	0.0762557845103662	0.11058416848158	0.0868108834104123	0.090755835119504	0.0771317180895254	0.126864271285607	0.0296665962275802	0.126985687427044	0.0992919775163492	0.0567409521894628	0.0574722543672336	0.0739855535219847	0.0489067248007562	0.0413947810596061	0.0918211436505193	0.0296435700824884	0.0603959432755943	0.0475542854603	0.0426537346525249	0.121869153468722	0.08042335585706	0.0268406157765521	0.0441673062647588	0.121189811926457	0.0750910015268041	0.111345037668549	0.085780312838237	0.0483018758567087	0.0465923522724585	0.0997905201543739	0.0210358627565514
0.127519378996329	0.0997679322683762	0.0831981696356476	0.107946644101555	0.0967918576329626	0.0739439324194428	0.0862584306793029	0.0510874662739708	0.0677035319793502	0.156744164930112	0.068344348442256	0.204645690433681	0.0896210684426034	0.17550774008553	0.131936439679764	0.105756466727863	0.0811843696890879	0.0871776399799914	0.0978167193258131	0.0591677171118651	0.0825516286438218	0.043402831364532	0.114646511566966	0.150025535233939	0.0570562644947459	0.0400459364033267	0.140856432721833	0.168962038639748	0.0778679614594668	0.0394649740393301	0.0741327001535827	0.121688914469381	0.121870251126432	0.0471101237190053	0.0685888153000137	0.061647061617185	0.112552225541373	0.115313161492186	0.0638498837669545	0.0805596196458809	0.0477106455357142	0.10065032293977	0.10362846066902	0.168631840723472	0.0560806338268479	0.0511164904358212	0.177699693779421	0.118939570029519	0.0763016861317507	0.162270646287601
0.110642769968668	0.123074768024691	0.0947844620759189	0.0479330699348853	0.137851122505261	0.0388617978807209	0.115283044799105	0.047788320752811	0.186952629249925	0.12360064882041	0.0402071960566625	0.168055204752225	0.10774312858432	0.0793651539049254	0.0439165448176709	0.0854754702963751	0.132611864892173	0.0640199502626517	0.115047495028347	0.125065756927853	0.0582041657007581	0.0174073133543767	0.102217863529111	0.0912798600595334	0.075184463676231	0.0711202537004615	0.114973198013841	0.102926365608625	0.0998622816688664	0.0911435140201392	0.149522695538518	0.109714440064658	0.165397747856389	0.0887125219975128	0.0360003867349847	0.0925208682909664	0.117999908042512	0.139388972636742	0.134012541621208	0.0998316513838714	0.12258610345735	0.0272880495164976	0.18929665251224	0.179947226060954	0.106180683633653	0.0820199890460514	0.0858857962117974	0.11886452319159	0.105154237776076	0.080205788988467
0.0518165838899575	0.0476000453072526	0.151697124386893	0.0787066146801728	0.0316177045108607	0.11101597140714	0.0415652764924125	0.146552556774046	0.0791357871943977	0.0762053332569329	0.0230492427016061	0.100961809373072	0.0719805108033425	0.135115980661958	0.149435262875953	0.0494319997303943	0.0590015735962195	0.0347835701168527	0.0869301487481035	0.0434037493242199	0.145168467582354	0.11286918448251	0.0787236317683909	0.150470202735334	0.108026260473921	0.0660140558640332	0.112665477547695	0.0484536433990907	0.110473684392266	0.0820504416845175	0.112166221418359	0.0574092621325166	0.0899601061522412	0.122958987959183	0.0929064150173544	0.110472866480605	0.0755328694898532	0.0221534488333144	0.128940857278099	0.0368393249470853	0.0417223334049679	0.140965963517723	0.0517334740503748	0.0708659656606477	0.0264348346821557	0.0894590632439095	0.148244269947511	0.0966574334203898	0.0886873528930117	0.0674044552656944
0.133515943257319	0.113599630273413	0.0905667154303528	0.0306346190890567	0.060562692092035	0.098440550214113	0.0971755141304603	0.0964195411501725	0.0267842824384937	0.0112241523945653	0.0811147334759068	0.0830492226887483	0.0479676086420868	0.0351110325401419	0.10046374342949	0.0635905044185058	0.0575866610395645	0.0488610983097372	0.111799574972014	0.137050298644558	0.0604477457456744	0.0818721604141542	0.0407991585723581	0.0956116915978004	0.0179701066755299	0.105730686015166	0.0545675306682582	0.0679583496640611	0.202122618616349	0.0672322941831165	0.0911959106342412	0.0867535780089594	0.101228099268676	0.0883879623454472	0.121157514306483	0.0694446957963969	0.0322421043279948	0.0697723433266866	0.0800347171862137	0.102026012843632	0.0471983652596316	0.0389479627551481	0.0455746669574063	0.0884660208491808	0.0574540344299067	0.0596048346007771	0.121712638431963	0.085822455923676	0.15597935927154	0.0636804250504109
0.0361214743183304	0.203453463294543	0.0669118937061466	0.105110171746506	0.153646538969189	0.0939463126713875	0.103590126844587	0.135358957198266	0.104138061612659	0.111629476445285	0.117382502564107	0.0809230982940081	0.0968524135617043	0.13882949985934	0.109453937342667	0.0347291194696324	0.0612006812317069	0.0704037964483542	0.0521975776095184	0.0721274646847045	0.0632128314241071	0.0700872456819534	0.0505606564202421	0.0354858605322881	0.0169260198222766	0.0657282739554083	0.100134217371009	0.0711750708379107	0.013838479862253	0.035971858971307	0.164449176710429	0.0915739677454008	0.0506795803885532	0.145534217221977	0.0111576051587672	0.117419335501995	0.15714614333404	0.0653239968271576	0.0116181118577628	0.0824190850813845	0.0388227561526099	0.0353967328211356	0.155311637714882	0.13630174246776	0.0925236579197975	0.0957813552398655	0.0883129199542972	0.0307450451733382	0.014037409723128	0.126589944073243
0.0960756356825772	0.0952173605643057	0.0293665618946873	0.0616550433179322	0.074056662517365	0.0665657172214677	0.0315021400917477	0.0791434481397374	0.0769801486267323	0.0377455627200615	0.13338825553917	0.131709487067259	0.0631323063995607	0.0557273141995279	0.0374674292635617	0.0871050400788933	0.0259212884394144	0.0739404483540316	0.120802476831365	0.147653942539386	0.156077959460841	0.137844936605629	0.0603374459169312	0.0751729310845081	0.075971290754716	0.028248262935267	0.0551335882542584	0.0610544292482606	0.0921873526456623	0.0713022468866683	0.0310269347984763	0.0197460915934774	0.1318751847252	0.0377482939743268	0.144460646101284	0.0551498944964684	0.0851045256989897	0.087742360831779	0.155699964590338	0.118520432539879	0.0942286677958094	0.070332867278601	0.0667915463887819	0.0354363536477923	0.0540521976681134	0.101795946155691	0.0795441233026407	0.054389128486215	0.137162050035893	0.142657396528046
0.133225744908756	0.115480802399673	0.172553000311437	0.164862332651981	0.189013766376901	0.043570974966894	0.0543733640758359	0.165102877235165	0.146166552066445	0.186239471783295	0.125454981441306	0.162417146573414	0.149462926127686	0.15622374074685	0.126854742230768	0.0174548181889414	0.184566829449178	0.117814999401649	0.128288370966412	0.105135546100206	0.189223282751324	0.150334915221735	0.0803358704875126	0.203744315236229	0.0970606076435883	0.0920095040175508	0.0763775730314822	0.203245272014923	0.141570581887552	0.252520709257286	0.147010322700668	0.234106529853612	0.0701425348624599	0.155238771405677	0.222896006114264	0.0507190017428082	0.110237968743208	0.208924071834722	0.0931843191616621	0.0757302390937339	0.197086299033742	0.14256352571816	0.0454889351509622	0.14183846456857	0.176404871113243	0.17105090710115	0.0804098554909036	0.183272378856199	0.0860892700452966	0.0514447189496648
0.0970919218247914	0.121405122208109	0.0749604368883591	0.128342907708439	0.159686997453695	0.122035065586619	0.199232201724144	0.0683342264307719	0.0653337569016244	0.0661244976620325	0.162584474035169	0.155204818783439	0.111698864139874	0.105449162946859	0.0340440117996704	0.131462191726374	0.0744875306709178	0.123699829308858	0.0899771542365063	0.126366592591543	0.0656385978961647	0.0809723975769898	0.0699679317634986	0.0838399588709208	0.144330711406816	0.108337052406669	0.0855180953292413	0.083893637665466	0.0849052070106327	0.0689336498465416	0.123464557362638	0.101680066662284	0.119740154476072	0.125429501292023	0.0565774325238482	0.131671934487621	0.0537659524233785	0.122694371564846	0.0823767633390418	0.0676479976645237	0.0715315929303268	0.107582924257732	0.0724586698099634	0.110384391934775	0.173030292481445	0.123310604445394	0.0885100325369009	0.0804645808267743	0.0693784830744929	0.14723421163964
0.0718450831598078	0.101846502779664	0.155322037328365	0.0974910959004687	0.118000158957595	0.0838817759963748	0.108412749616778	0.0797197002974854	0.051226213549183	0.0771081864182008	0.150291571458119	0.165044264653435	0.0386309957548094	0.0807229017867947	0.0524783517425386	0.118293094777906	0.0349345240617773	0.138741579719122	0.0549404935339531	0.111373591199029	0.0823580706340611	0.0370338281217089	0.0186446349142251	0.119059677836435	0.0522888120550945	0.111722052693158	0.0843727349163656	0.192636223310418	0.0851095226059468	0.121283705894414	0.0657124845939773	0.128659991073126	0.0694141021666383	0.0465417426396641	0.0510552652873775	0.0303987781806901	0.105205092804869	0.0646514229966163	0.0459614130021315	0.204606643739128	0.05636852220687	0.150669320572853	0.0556655939976832	0.0791199913288197	0.150268315083487	0.0238338481085892	0.0683870537707379	0.0421281239199243	0.14316431785708	0.121109772892467
0.057704636731897	0.0546354575798117	0.0739801883817661	0.0641755309551148	0.0924703615584156	0.124957559719606	0.124668243099508	0.117613088929549	0.141649554056857	0.13534935827735	0.116979580905019	0.0706648626873102	0.0629126333288972	0.132128222356448	0.109189851803556	0.0935044242837792	0.0940005828173602	0.105906908795512	0.0574811712750045	0.109411210195727	0.131005579443486	0.111237550185443	0.0684080065321304	0.143023403304413	0.0400184572156117	0.127934323343552	0.051512579848042	0.0776099584013888	0.09697397814555	0.0861307903831831	0.112871352091087	0.056531115439793	0.0278694000133659	0.0683114571282366	0.0651852719357034	0.152146831497767	0.0846811090167211	0.075678826273354	0.0995514407479351	0.0682462572283623	0.0435412770299664	0.0625136421696137	0.0749899759533606	0.083704364539497	0.0882404065471981	0.0914262566898049	0.0632276171118238	0.0257174993071585	0.0245574201985197	0.0207303501516608
0.0534173110141984	0.0460109830568065	0.0802688225093654	0.0660078778805204	0.0602436296153275	0.0401459119934197	0.129749693504035	0.048803968171033	0.022167209756428	0.0692638914752593	0.0312243842791175	0.0933729740769849	0.0832462475126135	0.0473772645519874	0.0742280418684805	0.0777023752199281	0.044975163036744	0.116262387944558	0.106557161515182	0.0606769328274897	0.0365556975316694	0.0520806880638348	0.0578070330322357	0.127728207363409	0.0967807926111054	0.0417548502694311	0.0970837370858771	0.0103538086732661	0.143245070272783	0.135577185019765	0.0532217675721541	0.0100608261719205	0.1184374700763	0.0776118480369911	0.127654421514271	0.0789979559047916	0.122951401048124	0.118423960181074	0.0180167632420553	0.0391113234602733	0.0802845534299407	0.0625110266190734	0.0915195749576516	0.0657032790766792	0.111723064413437	0.0924664100940271	0.0344150535682992	0.0530662467892963	0.0156670042077321	0.0558590440985173
0.0518760955769852	0.11010270760121	0.107800839306644	0.0345028610455669	0.0879032634979669	0.0418427271996522	0.0679030986131031	0.0486466906239777	0.066065395370209	0.0829041664555697	0.0227492755622991	0.0485537775997296	0.0398961022626835	0.0302475395821958	0.078407329484596	0.0285063155592949	0.0639769167725712	0.147371397207324	0.00935053590388316	0.0948230337023584	0.0979369504098964	0.0385505535779773	0.0518275105108523	0.0385415064922221	0.0428677076075337	0.0963408077689138	0.068035726356676	0.0606211079101133	0.0687604072343162	0.042868146612759	0.0146328612618387	0.0935288261698847	0.0635635256217188	0.107352888444279	0.0987731562146118	0.0809793090746673	0.0151663516308282	0.0527067691855316	0.103178505139675	0.0364371079243134	0.0432302689409354	0.0642980369579909	0.0506429193065181	0.0736643753192939	0.0508197164177409	0.0504588464844835	0.081903684571253	0.108648488268975	0.100499159152596	0.0471444576522522
0.0911267042557395	0.0648322270805068	0.0395047394299279	0.0212227093552944	0.0142723070808837	0.11556764189271	0.0489992116329855	0.0649120637304084	0.0322726549351256	0.0109259703768668	0.0295865719764575	0.0421660555083236	0.088448150746469	0.0831636019298136	0.0955056588482845	0.081999812767021	0.107820024244596	0.130287814754911	0.0700697190120704	0.0482502267419584	0.0852334610349833	0.0547611515503243	0.0708546366596689	0.0781921176933999	0.0586207953713168	0.0873668200893114	0.0768718953102758	0.0334013873376017	0.0561262012245351	0.0668289662987877	0.0792851887150091	0.0464867757768123	0.0459444338702187	0.0408261185961732	0.129573734409293	0.0865101354951459	0.0696898326955044	0.0719654722955286	0.0811803233770382	0.0813852920673539	0.0613093698100645	0.123964082181831	0.124907812311679	0.0128881895301689	0.0603191153595019	0.073097041181253	0.0161233670015642	0.107277563186204	0.0969478458029971	0.0706395544282986
0.06033630820166	0.0369312473186244	0.0549875546342861	0.0395729256867179	0.0504965222487648	0.133928854609164	0.0176201910939944	0.0703510556216863	0.104955977827554	0.054987207001288	0.0997477149550054	0.0811765919979873	0.0508989674432085	0.164985878035466	0.084902766809551	0.10745292746223	0.0457360518229208	0.118912258101726	0.104700885823755	0.119918377338897	0.0581599606925185	0.103044505943221	0.0914408321123665	0.132273814949332	0.0729100934412911	0.0668525197013561	0.123933745510343	0.0642314537146786	0.137876336738695	0.0498086371752771	0.0565477739059293	0.0410728898232557	0.0599342693699765	0.0631884123911655	0.0159308209326745	0.0250338465282905	0.101284938051565	0.12464585314857	0.0805078952055573	0.0436075433029493	0.0983036443303797	0.0220192433420988	0.0980669374432387	0.103500304914568	0.107443999576926	0.0731221829925694	0.0420055898834203	0.112775973094856	0.0842107478083706	0.0877854618104464
0.0347885276637356	0.0611905010616133	0.0855229275978904	0.0849762330481706	0.0490514424159619	0.0485994520807812	0.0895574202208533	0.0189130879231132	0.0677205569307207	0.0464933996468706	0.0660910211481389	0.0626587596841184	0.0452335122082124	0.127303408434612	0.0674221020943437	0.124019287904458	0.0729579716810014	0.0310080943717411	0.0260428321613626	0.041341746089996	0.067797286686647	0.060992069956778	0.067065021525064	0.0756995624206752	0.0763963973379282	0.0704145985010133	0.0870934150241871	0.0265733813840293	0.0814427125720313	0.148125304551229	0.0816681288161067	0.0424289169252787	0.14258888452107	0.0341009028148749	0.0648711446097947	0.095796251030318	0.0602857096584962	0.0952131616843228	0.173314571871685	0.105959074739637	0.0742496398316201	0.104797477363704	0.063207511045515	0.102694205008245	0.14113131836886	0.0546353951825344	0.0684125894956842	0.0569185158738718	0.0460935931466543	0.101332252116388
0.153551602008387	0.152194542095109	0.189794979165447	0.114853580144022	0.161142565974016	0.120953743537093	0.0789370917155053	0.159160086308975	0.0822524933299763	0.15152513063999	0.171205082470793	0.177654274344646	0.120715675621737	0.13511810311726	0.137978718081486	0.0809088658715502	0.150625252836007	0.186138959073108	0.131430321585925	0.151207628008288	0.0343464769452196	0.170188528312134	0.0883408630046334	0.102885552328736	0.0467659233115674	0.00345079208894187	0.128840210768564	0.1097293721219	0.205544359029821	0.0859970464088587	0.0930322331870981	0.134809852917199	0.137308460697592	0.134945973650723	0.0978446403306241	0.246500942196399	0.219560230567036	0.168803535295292	0.234303767400356	0.200919595955322	0.148288155746648	0.198162746627513	0.136996122790472	0.127494122732244	0.148229691109855	0.0987280542976965	0.0912184906568849	0.144191554595115	0.120087897447751	0.111606809276371
0.0492332988455757	0.102709538314414	0.0448609661282185	0.0647135900258122	0.0660146774474056	0.0284220062280638	0.0675437076535846	0.0785971214282559	0.0492088197969886	0.0429890296937365	0.114454029654643	0.064255814453324	0.0888439757676391	0.0676528873149262	0.0775257069249865	0.0313400816511062	0.0390440656755031	0.043826146042997	0.0474317945978149	0.0525464702228209	0.0169406510347909	0.127201178993121	0.138408029991573	0.148494519920467	0.0343908897457466	0.113066857169044	0.0873850606127523	0.0190499012495676	0.121410668754553	0.0558789166922785	0.0950312922769784	0.0346098887604963	0.042200468039336	0.0695975140088387	0.0291268430770793	0.0504654671505902	0.034290423640345	0.0776444922879434	0.04770426572387	0.00237423913445827	0.0256688463962138	0.0392419923010568	0.104346336391824	0.0627782208701873	0.0309197085769081	0.0701242659258241	0.112382699299343	0.129569361442499	0.0902010918056106	0.059437107379987
0.0308849983353165	0.0108956441639336	0.135233424584783	0.0643238396402733	0.0259881682341177	0.110836526939317	0.0268429919819002	0.0628290113478964	0.0109476739267913	0.0090097371881884	0.0202907470509516	0.0793682516624078	0.0219191084777757	0.0636598902225082	0.0292488619953546	0.0161410845232257	0.0650539315505381	0.114513373026909	0.0680781120933807	0.0951014344176995	0.0188959619286	0.0880299829112928	0.0421179448301707	0.106089126384025	0.100142320804077	0.0728317341882211	0.0550988682525921	0.125974223631377	0.0962329881565039	0.107613961664755	0.089215737908262	0.0192948175113552	0.0586856348258456	0.0726742852589257	0.0698342405371756	0.133488047797489	0.0512284651415795	0.0462796385866701	0.0921402524331793	0.0517790916973338	0.0617139193464619	0.0449138666704563	0.0580051053186907	0.0803683983673907	0.08940640516942	0.12820724931726	0.0839569150114748	0.0911037467714528	0.118136771792564	0.0371236753152769
0.0992924247276709	0.0963621887123544	0.132392577197772	0.105322546789504	0.122950604275195	0.0803667356479315	0.117326602471666	0.102104672369028	0.159097694871067	0.12069402921734	0.0297683045200764	0.143369912098558	0.127444180902111	0.156368283774936	0.0747314033646666	0.069883967452903	0.117102684184011	0.1299618188501	0.113019444352788	0.044168214838963	0.102697913613938	0.133324357335996	0.143827011996165	0.126122167880323	0.108617859783739	0.165833992499517	0.0537368941946692	0.0775332489933461	0.154135863353265	0.0494158360994985	0.117180267221071	0.197468942590424	0.098205323323466	0.0781863414697299	0.150037459617238	0.128390408164318	0.144795742304598	0.116596993227428	0.128374503197787	0.0850035914981979	0.178147795828099	0.0701969083350549	0.0898667627734325	0.169136010382916	0.0863151391994997	0.129521348664387	0.159896830263173	0.11581028497111	0.155144457050397	0.0494163444127396
0.0676496673021568	0.056288645952049	0.0881224530452376	0.0886297844423927	0.0163461263617365	0.082550920486255	0.0700307624826147	0.102213155664026	0.0619160216348967	0.0539624515881627	0.0453135870495462	0.0586523519527401	0.0611946048996519	0.110143098418416	0.0938483764807303	0.0628237957286035	0.156957815890066	0.110719995616057	0.0379934504962369	0.108655736267582	0.0539573667062847	0.0449548284705937	0.0330443602745052	0.0647989594117691	0.0562926945703517	0.051563882822879	0.0736679846119778	0.0307944781882077	0.0303948450573625	0.0393747608310197	0.0627303869966223	0.0948984895514533	0.0366602411354235	0.0555497078291371	0.101688529518243	0.086554321394385	0.144315239370492	0.0423185176592494	0.0913509609660331	0.0590841134852189	0.0885971661592683	0.020117225520081	0.0965319698902208	0.0368010215530846	0.108041290563002	0.0482756346224962	0.132814107750412	0.054955492454176	0.0715094750070486	0.0254174119199674
0.0533181828098933	0.0890147313427524	0.0771730241855598	0.121729494897584	0.0618371065800543	0.0930299584630354	0.0677627612835287	0.0927080077525998	0.0457740796737411	0.0957455443024379	0.0963685328059362	0.0922244358797564	0.0939473138649089	0.13189262774416	0.0876427999483373	0.0769659543515833	0.0750461448521195	0.17342919821299	0.102078627556505	0.101060952287621	0.0783911335753177	0.0611407827569406	0.104372557854656	0.103286046124586	0.0685957663239882	0.0823714129705306	0.0740652950505107	0.112387053492518	0.0229183254386746	0.0725039353023117	0.12342910456047	0.139347211058857	0.0826196568921495	0.0477629457901625	0.0897896399164325	0.0644385633617363	0.106698624477175	0.118046084276299	0.0619157980245834	0.0797099745328557	0.0582396776796756	0.0862615985162355	0.108925227445173	0.1044212536173	0.0660217627108791	0.0894044039496312	0.0545206127246952	0.0969173709242301	0.0391475340826724	0.0540214845428418
0.150949739203816	0.0887580877243319	0.0819105106769022	0.103107605327178	0.00750726920482255	0.0889671199087955	0.0784779816754445	0.0211049390871014	0.0665498172823314	0.0884621472473063	0.0679338269390007	0.0230243616286142	0.121548678981431	0.0895630691911906	0.0688610330924537	0.142114494565544	0.0289823680120709	0.031056298323807	0.0525422616412674	0.100262253476982	0.0370202157343755	0.137527158978653	0.110307876997707	0.063696454645411	0.0659944863830373	0.10176564363914	0.0656328241817073	0.109381430402914	0.0384626161950913	0.0258709148947462	0.0510939023732118	0.125049772934724	0.0411000278496632	0.0461209759517836	0.106236368472185	0.0876188629653233	0.014952271430453	0.0733690646345951	0.0885281961631575	0.066905122111937	0.0930237237098865	0.0342428744800448	0.0820816433256217	0.0763400181819339	0.0389369799601256	0.0653251919929219	0.0588051583741231	0.0752773133870451	0.067434592478452	0.0482952870038412
0.0419975660183028	0.149718518345661	0.0561728892666286	0.0904113171583718	0.0811382439186855	0.16648430838559	0.0676944604065207	0.0698612547913037	0.0927637070152379	0.0750286351421436	0.0820094148445951	0.136421003823945	0.109240195632027	0.0474546468066395	0.110973415984569	0.107548661075859	0.140549324088605	0.150513265271678	0.127625373405022	0.0814837071710198	0.125596718757461	0.137655424114083	0.103183011989213	0.102408163020499	0.116826501931988	0.051305089431197	0.112682395654663	0.142953025325241	0.0685831345819376	0.0602300847019004	0.143000052804758	0.0575166302788489	0.0248121614924574	0.0579064508328148	0.0473603983596475	0.047337497255119	0.0911450548041352	0.0830424527738006	0.122831627520739	0.0696482401837613	0.136955177483942	0.0688914776790569	0.0817522557462728	0.0452616237636632	0.0564207007404667	0.100598280290312	0.102969948521059	0.063205907316021	0.0621803505665576	0.0825177675267072
0.0800367547258589	0.0568297013873071	0.0845301335244014	0.0670639859070634	0.0721306089655709	0.0774218533420306	0.065050848253373	0.0558214899585885	0.0758937537059816	0.0737460893388022	0.0489548056647458	0.109999134068534	0.0612516150494336	0.0564979719244572	0.0764043187638035	0.0220819291351772	0.0303645251962984	0.0329333955637207	0.0480027122937079	0.107196028512396	0.0533549264451531	0.0427410560264327	0.0575096885985631	0.0831894174638109	0.137896103566587	0.0510590370220131	0.0679850785846755	0.0888224489703369	0.0485265596809916	0.0311202494178983	0.12334836006881	0.0721799239074613	0.102438766429899	0.10083955752694	0.0245668915789137	0.0793827337953443	0.0316902204351721	0.0388080857444649	0.0451003601459975	0.0460749729154397	0.0882168645269078	0.0422157368851688	0.0801668036080584	0.0281641563900022	0.051112340525874	0.0475524203912955	0.0787021986248072	0.0265239138590857	0.0496156594111748	0.0249706239518059
0.00663142195935057	0.0580157515381732	0.0120470194555054	0.0458212356926491	0.0811610487707348	0.0502640273202297	0.076494930050245	0.0703869388901982	0.0586293792212479	0.0203607310737378	0.0868101116182585	0.0827881579393581	0.0460820606757	0.0608041589496516	0.0511990199835632	0.0280481703712228	0.0788034933278652	0.0670240162640482	0.119350781604053	0.0202242726491931	0.051177149351144	0.0473983328948909	0.0519071850513738	0.0526308121934604	0.0625446178658484	0.0328103438008123	0.0855547158757628	0.0112207236035142	0.0889299963576548	0.0799110409188668	0.0641930648856752	0.067883864909099	0.0873733001311757	0.0660221097091709	0.0621858044906657	0.0174647532464776	0.0155347256142402	0.0458806813999411	0.0394231031444968	0.0729402698412263	0.0826568025715375	0.111346930342402	0.0645972243671638	0.100251832156358	0.0758739360482538	0.0689551622724459	0.115265198169919	0.0225164147685436	0.0825826679145633	0.0325986067299724
0.0507571693105816	0.0354916870592664	0.131443473029257	0.0514741033487038	0.0879781962998617	0.0765557442918415	0.0382098382585454	0.0705916000016185	0.104038728066871	0.0413879215758052	0.149080710950448	0.0460013648538562	0.0582357647014959	0.0081318670863825	0.00688481283354705	0.0356117658139006	0.0870665158270647	0.0736716152237298	0.0279795485292847	0.0369796625826372	0.0420496050448574	0.0475422334832357	0.107316303805327	0.0722423970577045	0.113099515399441	0.033780987360918	0.0344604729345666	0.0682068542453242	0.0461633805335636	0.0387809297625444	0.0293316199907199	0.0105742826696587	0.0600976362969135	0.0579471918311742	0.0304230354585206	0.0983616199146497	0.0325671654474088	0.0897966720939685	0.0910468556553877	0.0496139837375845	0.10461300257921	0.0474566595506146	0.121878772366702	0.0411743692065404	0.0967541538857516	0.0308098078831198	0.054543203586457	0.0931333089784192	0.0721825541531276	0.0780456827872913
0.0771574247259854	0.0169281713844619	0.0325799574134549	0.146946270315292	0.0342585385111581	0.0784330602385104	0.125257159876691	0.09873811820427	0.111840486912129	0.132864278247692	0.170814301905315	0.10183513643827	0.130652192559329	0.0516889697556955	0.0730780932104075	0.0209588058918513	0.0863645964684013	0.1063956611926	0.0314535789709852	0.0615623741271647	0.0823691772889665	0.0603662869363836	0.0777838818849876	0.111048924585131	0.109466391979895	0.0743164960484932	0.113193373704982	0.0884371972361766	0.0570038110245359	0.124028582565472	0.0800773359073121	0.0473650596579641	0.149256035548959	0.146510208598365	0.0713761822645426	0.0722645805980496	0.134112804973401	0.0400366904800684	0.0267979068470531	0.0748302158292129	0.0419765633251556	0.0658557193888071	0.113747051179898	0.123037315624204	0.0836405405206363	0.037134002204617	0.0701879549988985	0.109074585467026	0.109601937563332	0.0614107186385243
0.205323821491135	0.207024630817574	0.188867762481235	0.135888573237901	0.233218637599983	0.180656321078727	0.212609363779029	0.266350670579539	0.174808048147924	0.159021542320593	0.155536727623221	0.153322771020497	0.184157360724164	0.182662603477264	0.164460450063838	0.198678999071835	0.141765835655924	0.216195264734558	0.120741831927253	0.173293417273277	0.159280919416836	0.122094590728568	0.13822077992375	0.105620905903262	0.223121783497399	0.109123260054473	0.193396146475208	0.209857820105045	0.146242539397439	0.134789683997603	0.170645345823905	0.18527326392108	0.211608263443412	0.116876620308854	0.189571836669322	0.125415780352517	0.241323758057034	0.177849679019716	0.130823769827205	0.219601037241927	0.166768801775469	0.124624283926415	0.138321656852716	0.145408859290348	0.115589838233949	0.169438082277274	0.188453823732028	0.222543186310725	0.129308908350477	0.18061480733013
0.105281962893439	0.108798220687707	0.0684714818750325	0.0925347797249602	0.198026753666718	0.163584632199473	0.037888516464805	0.0337164473533118	0.109758281760434	0.135366336119658	0.118373399990778	0.1013610657601	0.114559052841685	0.0384995516624662	0.0812289480115562	0.186018970093481	0.0321646833700396	0.0186187336334849	0.118875592600851	0.0591096778897204	0.129162733558351	0.0329850167767872	0.0426093159077977	0.0439308601382912	0.248100227792835	0.15814698661712	0.0560705983676246	0.137112355586442	0.141254538359978	0.0509592277810818	0.030544378363658	0.118189466945895	0.173434258153712	0.0478182366451305	0.127464100844445	0.102542229108792	0.0898492000578553	0.160874478033907	0.0532962570787017	0.123421159361157	0.172228970700024	0.103545713629466	0.102695141898341	0.0434874972955423	0.0947113327220354	0.111932102151025	0.0870939620146262	0.0389354858226516	0.0557665667414106	0.138885317821935
0.06360689848436	0.0651683848916221	0.0800164293014603	0.0585609813285372	0.121377145485015	0.0167358481913078	0.0644832969917707	0.071803134821172	0.0412933673494619	0.0249961896967663	0.0612133981904485	0.0434011448313636	0.0681120923396676	0.0339698234913007	0.0387895918668604	0.0239189577753819	0.0779232678589964	0.0331541247973499	0.0161963636999166	0.0350865578040252	0.0535878571486648	0.0962721120619388	0.0129414708917843	0.0089063573327691	0.0544055719040394	0.0631650282881612	0.0242676510632673	0.0496655190320407	0.0611369955688313	0.0260321890161175	0.0400636560332304	0.0341368785807988	0.0166335783279548	0.0665264757401068	0.00574224163153424	0.100651697450122	0.0793448788322126	0.0457269954731393	0.0469308643701733	0.0163509925386184	0.0653316033293017	0.0520462789033616	0.023168582322544	0.01441459427061	0.0379581564683767	0.0697443495094549	0.0714280353823014	0.0317200498919106	0.0933469659997549	0.0926853488753471
0.043998545584294	0.0500354005971662	0.0339546213345106	0.0534456892679484	0.073030746663912	0.0362486566703099	0.0429853174634447	0.0453802527457849	0.0362438188266093	0.0334411571090027	0.0709047345771084	0.0328775808692261	0.0283122290282062	0.0613405482337533	0.0234472074057552	0.0430293231516892	0.0537243763126114	0.025096644746111	0.0506379023081032	0.0547303222276875	0.0460219242960409	0.100151328412075	0.0967617712663596	0.0543966181138938	0.0497307149972027	0.00940471109720356	0.0904088274160992	0.073991830283755	0.0429788852023654	0.060124698780655	0.0340197549309941	0.0426424446045416	0.0561534125140877	0.0768132448390211	0.0830781363055395	0.0446243305094541	0.00501668618895153	0.0548781589494008	0.0145564350196099	0.0158794951723698	0.0720023467967885	0.0486342412997974	0.0704567456314475	0.0331809718393773	0.0181209744059067	0.0312475977330386	0.0648907872605233	0.0423790882855708	0.0234792627986911	0.0960968877837896
0.0635302725476073	0.100391264730675	0.0266043029610418	0.104617772945159	0.0181225945030651	0.0372203481194387	0.0821850710267723	0.048450746758157	0.0815492386225997	0.0456381759260979	0.0281889073616449	0.108740820124496	0.0407608554106903	0.0945646312227066	0.0140038456933651	0.0451594152311107	0.0035830825920732	0.0874162379287258	0.0568475841782789	0.126463329538924	0.0088842647370922	0.0313813573823534	0.0442071988549376	0.0893323441710297	0.0693607134894567	0.0455200147096077	0.0343637872286292	0.083742550956792	0.132813005670517	0.0571039572493188	0.0885377239728496	0.0150858826094534	0.0982311712243777	0.0513565720685484	0.0856310329038095	0.0596405278406437	0.129731846631564	0.0381059152102015	0.0580466333137003	0.0610805872183012	0.0893955014464403	0.0517219953628589	0.0907488478235845	0.0454519444799813	0.0287237681674968	0.0199951590940383	0.0496066354279748	0.0491659535543459	0.0954412695063619	0.046520462819196
0.0795851020122862	0.126246730192591	0.106877638220778	0.0539522777091978	0.0374947630223489	0.0475070765805738	0.0485852099363317	0.106141686058719	0.0213177429471743	0.125136821576093	0.0463504649220998	0.050616495449379	0.0326360332148991	0.0919830760517107	0.0596546425289373	0.0766167940333528	0.0685128126949376	0.143889757157945	0.0870147896865223	0.0842312213729102	0.0408332311359759	0.13235092433247	0.06295767443011	0.0286507455300032	0.109953481264662	0.180844660382415	0.0258675102504021	0.0547150410113344	0.119182096015449	0.0798845638675588	0.0650806137353828	0.0888203437631808	0.0705811394475054	0.0157806744687176	0.0389739086915336	0.0769269206815534	0.122087934175956	0.0238295887863364	0.120115127275995	0.0175512761265988	0.0775555266407778	0.146734385618783	0.126758632855276	0.0791986322058115	0.0270757292711997	0.0592804614091603	0.035019816926346	0.0410317107953361	0.00222719402754632	0.10868816283607
0.141628987717408	0.119883535644201	0.0403231670152597	0.0388892261559895	0.108536880687119	0.0802676184178414	0.0501463227597338	0.0645998938697929	0.0588915306466949	0.0298646985493509	0.0923696544894101	0.0667530998282155	0.0658732963175425	0.0607299638916952	0.0357999585345919	0.103731393734127	0.0783574323096316	0.0729278283697095	0.0859295994225465	0.102529854524682	0.0325539512838063	0.0376768778329548	0.0563159002675594	0.0112166940386194	0.0134718022985616	0.0573529666299007	0.0735125691020639	0.100407116871254	0.10776044634531	0.0411592967112231	0.020310599953219	0.0758481761988415	0.0378886083813196	0.073463208132617	0.0710654977083423	0.130281560578879	0.0508101767943588	0.0897699556364806	0.0728979517783819	0.0641768719584867	0.0159228859246075	0.0770091341317808	0.0726891964524825	0.121589422382367	0.0337347954783559	0.115785781931871	0.034256776689912	0.016486881429322	0.184882565761522	0.0700267533723626
0.11813960987906	0.143061756256957	0.11036847310564	0.0953013395775364	0.0474320235795902	0.090294521259773	0.0568745523974395	0.135770725760814	0.10161207488587	0.147695274245762	0.0681810034331482	0.0539843072207554	0.0896548389506004	0.156431412115371	0.0945169432072731	0.086893027837555	0.0750324410627511	0.0882142919939989	0.0407062716363978	0.0773707847990933	0.0546039242441512	0.118859832325736	0.129177014591806	0.146136551913387	0.0711390926842316	0.170058415135052	0.0781323922133177	0.0735396235537693	0.0698286318986088	0.152360391755371	0.101889684850357	0.100484361294427	0.06322391744488	0.130152304805841	0.150841049071083	0.105737511063009	0.106090431975115	0.0564958838740877	0.12466045603546	0.15563994286672	0.120058752009641	0.1570868490953	0.101671852905055	0.108287354158256	0.154268292610674	0.085454527692481	0.0924152664416529	0.114772028179896	0.110568374182892	0.0555205984380752
0.133383550873045	0.107329138935728	0.125459872216626	0.0960511974544847	0.128953853332393	0.112638053927667	0.163322151031244	0.0660236768526451	0.097582078964442	0.0907417787768799	0.100572535547891	0.145436030072898	0.113178895824442	0.135427848562547	0.141137257218575	0.0512677323145826	0.0881208950439056	0.0914183066319181	0.0815783490907616	0.137444845426456	0.0959296529517068	0.0460811816389695	0.177203906786792	0.0508380070568192	0.0329227023664902	0.142864252298971	0.101672892287835	0.1012811349109	0.0755965490962378	0.144404669362652	0.07047475606842	0.0833309245729111	0.047839408189823	0.0630407787454073	0.117644835063688	0.0700827297064976	0.0506889211273085	0.126434448310783	0.128681123527906	0.0969791218593649	0.0983183805550035	0.223118178495236	0.0841833827019709	0.133360349258396	0.135787971689823	0.140546369163849	0.0882749259039	0.159545410529227	0.0765173431362407	0.0907203798122941
0.0373433449611641	0.0664023976493395	0.0279794831971734	0.0993450287721132	0.0638366464082348	0.0966372794862526	0.0504859102412158	0.0392692230038041	0.0370504107416045	0.0522839439269074	0.0611925956751836	0.081724732537161	0.0441254525804793	0.0765012010090312	0.0445372242919224	0.117174970952676	0.088155753805657	0.0627411218413761	0.0343565999802504	0.0643282800704511	0.0449277593901109	0.0428491648687218	0.0325237071132367	0.0588768697222339	0.00914820534387046	0.0846069779516164	0.060456476174264	0.092090606072954	0.118929985533869	0.0838483371761569	0.0570515240665475	0.0149389417865457	0.0201877582800394	0.0675836634622044	0.0352973248206773	0.0412650809193645	0.0359584688423385	0.0365031392523247	0.0371713514675782	0.0720647245574768	0.0750212527233463	0.0358942838926339	0.0111728512195006	0.057173111032948	0.0952652038664994	0.0239642849155911	0.0283651451660819	0.0105120875692586	0.107736304243509	0.0490908578289532
0.0682310899383448	0.105844953561319	0.0841930213040446	0.0548046258195419	0.0925580099328119	0.094459207040412	0.105855432058182	0.0295879457710687	0.100413923677453	0.0788468642625163	0.1552854591247	0.0856770558148289	0.0419311759646889	0.0899252766937067	0.0679893035861671	0.0394645032912882	0.065016222029855	0.0951192862313043	0.0584714235810571	0.0984174717832825	0.062805910050711	0.101649668957336	0.107832060657945	0.0883407884745688	0.143133268851698	0.0626505941144027	0.0979028844594443	0.146258449767078	0.11818504343498	0.106560034950303	0.0761124315369211	0.017484318308668	0.0961657007723232	0.081974619108536	0.0324792000075913	0.116815829323442	0.0473514127076334	0.0554975327713458	0.0372873120322986	0.0103716486048212	0.0620747925154398	0.0807318080360052	0.0948964930063978	0.0282997832054682	0.0252371402769054	0.0813268683355007	0.051701684015703	0.105014511771379	0.0458759071212352	0.0540970254125419
0.0577503415567331	0.143339103723339	0.0310189766348553	0.0704915592533679	0.108546542519075	0.131931688730337	0.100126405391202	0.0706398758622784	0.0440549751710837	0.106644901500905	0.0774981123478273	0.0488714725652307	0.117917407162872	0.0815954676803369	0.0769437354834102	0.103227325546945	0.142728289627195	0.123209235136502	0.0226544878079111	0.158334529340547	0.0501714772137925	0.0594857774424316	0.102062027161681	0.108814665196486	0.0723862980682069	0.169877609109277	0.0730083995308026	0.0630891280046261	0.105243282675041	0.0726019360654756	0.084155635240878	0.166427132576993	0.142703620586822	0.058770883083647	0.124171845277844	0.104105981180705	0.12790642894891	0.120203811476353	0.119966006553727	0.100971003422167	0.135779272001673	0.13408888767447	0.0558940743888885	0.0855975793603306	0.0746469635744904	0.0313336369106125	0.11844272027266	0.076595021337226	0.161091574954325	0.069080893832043
0.107395323380466	0.0491660233719842	0.0490169144009708	0.047230556869333	0.0857838728546817	0.00508569577896801	0.0479804309625435	0.0486126548007512	0.0660007640400402	0.0393523522156395	0.0586615282039208	0.0218466029154312	0.0962089881935113	0.0470271347891247	0.0940789124287292	0.0320546821677536	0.0344204301372557	0.0364638603206245	0.0365544208611325	0.0112684832572802	0.0443112329857306	0.0805886083738403	0.0821414859576722	0.060465676330072	0.11871910549194	0.032366484166894	0.0311973929927134	0.0618546194112097	0.083041802916825	0.0238533594096785	0.0402323241676469	0.01169441261376	0.0143532933378386	0.0625553745133207	0.0483515798681667	0.0606391413961148	0.0523109452203839	0.0727809644311787	0.122720212592782	0.0173151860809522	0.0830371048764665	0.0387234933105525	0.0247251742715435	0.0684340985532242	0.0437933836425104	0.0507577251979184	0.0314046806730775	0.099390733585695	0.068358244475905	0.0110035131680234
0.0427952210848945	0.0329057033593039	0.0355466943282677	0.0556723442849913	0.0832498336523179	0.034343270337101	0.0577219588502547	0.0665112127239445	0.0495038352308384	0.0280780283595082	0.0791520557745912	0.0924272804874583	0.050515726076708	0.068144071914324	0.0292830246089824	0.148428690962961	0.145714688772761	0.10712740938308	0.0909296349570111	0.0185949669437539	0.0375536155245791	0.0880054146171132	0.0346411040917131	0.0747734826956883	0.0711096298304358	0.0462037907896246	0.0449231449998116	0.0670734552013783	0.135050764638712	0.0160612717422387	0.0486021764956859	0.0559753292941855	0.0387131617346504	0.0869279147637426	0.0569797409513943	0.073458799248395	0.0988673012546353	0.0600414994459141	0.0863755135727077	0.100339938409917	0.106108590985615	0.0742616064627079	0.108249356069438	0.0554200420097224	0.081218697370515	0.0729141125289074	0.0514193826572043	0.0580771556624918	0.0379047108864743	0.0642634256430522
0.0981173827627995	0.0394352692357184	0.065900168259531	0.0264602174597961	0.10806413203593	0.0749942205341912	0.080228678539536	0.0518368725125589	0.0801107831970303	0.153091969242095	0.11736220068661	0.0471304099298542	0.0678532529789024	0.0861163995415043	0.090857080881042	0.0763579825814008	0.116629399531829	0.082071844758166	0.0443304176429018	0.0767323341253014	0.0553297950431917	0.0666474731002159	0.0726402566582725	0.0843042250136266	0.0439347140272757	0.0924681706950262	0.0666849951673276	0.0339253149352987	0.0735144977141632	0.0493501614011383	0.0531689013435107	0.024113174376496	0.0969608538617127	0.0384460228779836	0.0325593038516259	0.04408139977248	0.0185214856578461	0.135926975893032	0.0625941614154715	0.117393815978909	0.0522720087438161	0.062963941567949	0.0815563415806821	0.086614865688653	0.0676814383493549	0.0714578618138081	0.0215967346444826	0.029114939236401	0.0653050049612597	0.0843048395659045
0.0821013356510995	0.043259199211896	0.101329476615686	0.0736229526200234	0.0700718735298693	0.0647121089842305	0.0907014384871729	0.0225527573587666	0.0302173589230231	0.0850006665807804	0.0225049314880095	0.0447929868157528	0.0509926358237148	0.0805942917722118	0.0796385187378526	0.05522193582767	0.0680748353615468	0.0939613907527395	0.0693820727453029	0.069453759776082	0.0338497303059094	0.0418957178668226	0.0180769569205729	0.0164153184859729	0.100400151072186	0.0173236253621909	0.0391136144706891	0.0512873338704217	0.0446791004612806	0.0442784502715813	0.0348631484748007	0.0615040278314819	0.0681717435514701	0.0469944541916224	0.0603587595981909	0.107501346447519	0.0483158890777237	0.0548323893210145	0.0368955374626865	0.0707738104364037	0.0596334338514646	0.00267141547833996	0.0467236146357717	0.0356829325741845	0.106961142934523	0.0456940600995381	0.0482656323197003	0.0103066819729494	0.0345124583023493	0.0731343235770948
0.0198276766042148	0.0881302286531818	0.0919705092626598	0.0898882128634566	0.0875576879043205	0.133816451530234	0.0801699186306947	0.0887850937028204	0.0370069761909022	0.117889271395431	0.122316124738444	0.125024414261219	0.113611785988859	0.087702711114091	0.0481769706601079	0.0383689676036924	0.0397568008092565	0.10021026184168	0.0176971579674947	0.121136162568016	0.0816638473768246	0.070358855873273	0.105673127459307	0.0646000665471708	0.0908974292937732	0.153744666518777	0.100960562122687	0.0639587806288391	0.0387807432978022	0.0733838608055545	0.115772023030432	0.0818495866037453	0.0485229095555182	0.0276970877623757	0.156603159223517	0.0495811640939833	0.0825994208410235	0.0692866112008734	0.0698410497631085	0.141029663802678	0.0911193436810308	0.0337248375401765	0.110417084169714	0.14200629051529	0.065300071690561	0.113829430048373	0.0326873422798616	0.103095888297189	0.0746426820933573	0.00891097388659399
0.103498265453391	0.0839694080689533	0.0853415693862071	0.0836009723442258	0.0778916222013902	0.0664515456944118	0.0922538109125612	0.078533503084397	0.144141715050923	0.0326263825538106	0.0768655071821947	0.0782032636724664	0.118848058798107	0.0555437944720128	0.0271635098502035	0.108768415202496	0.0864349248943389	0.13849372535334	0.0365301466433619	0.0985729278965396	0.0437228124105955	0.0669614508840721	0.0858589117134656	0.0278662966658453	0.159259887767667	0.0400204560315039	0.110125771197039	0.0509123336110544	0.0553629667492142	0.0813536713943282	0.0557379664251478	0.0569449324216554	0.105163148301663	0.167808727360625	0.0430938025230149	0.110572532144198	0.0178300732186859	0.0760916161509873	0.0817072759851435	0.153552477924249	0.151989362465379	0.0497075618846469	0.0853479949866732	0.0814833920250679	0.0333455969567093	0.0492149643460899	0.0816845563955807	0.0618987344830159	0.0910540367356897	0.0877292152333326
0.0631614979171465	0.0339695052548503	0.0604533288246346	0.105536963207525	0.106760754895259	0.04173587145057	0.0622961319579141	0.0424526467471158	0.0886218979991763	0.0827216657796783	0.0846382551784913	0.119288197273798	0.105065490439475	0.0823865382725418	0.143827502815181	0.0326624223107993	0.0714689576692791	0.116728596115914	0.0987533080081514	0.0400062328822374	0.128666851942783	0.102746151015288	0.134945555481494	0.0676780759559941	0.121742105035249	0.0536798493384641	0.11220451071971	0.0511875288120788	0.0954317969106801	0.127257864910224	0.0790718721047175	0.0226715869478297	0.129778404142155	0.0993271044835099	0.0633510109141125	0.0360369647760986	0.145162353730783	0.0492127939466365	0.115832609221898	0.104763964408424	0.0597672680194937	0.122500183027437	0.0446862731637766	0.0659102333604009	0.133138131818649	0.156044183208121	0.0874743541193263	0.0821969410975038	0.0428411757916585	0.081918967289029
0.129230022458455	0.0672029186029781	0.0918945069632805	0.0961630920469496	0.0841073477863052	0.0890761420560955	0.0133725396761873	0.0562890599061567	0.0343361379430506	0.0687546599887869	0.070862581955391	0.0826206737745517	0.0940777856993637	0.110623306882756	0.117504517866351	0.0927144736430262	0.0848050400875255	0.0649136169007128	0.0679980224160857	0.0813747012561306	0.0361405922987781	0.0949714543480519	0.0285380369427224	0.100038482538153	0.0349877335737967	0.0472372925274953	0.0546097210791797	0.0841348024476845	0.13995518022198	0.156546423928016	0.135309085201257	0.144091696623539	0.0857502996299488	0.123636664021369	0.0374959504181785	0.101757756678363	0.0715778984610033	0.115662111507447	0.162594295370834	0.0478784970696168	0.0469250293499631	0.129369563092531	0.101163106056287	0.00348095055730463	0.0182282770104987	0.0761801567279023	0.062971269715718	0.0474238416156694	0.0630663877088366	0.0280343396944569
0.0875319013188735	0.0394166136737658	0.113430903628219	0.145741942067088	0.0582258630549795	0.144585260252439	0.147664483833913	0.122255233932677	0.0727573379674222	0.12088685160157	0.110275847006083	0.107254887852903	0.117669386796084	0.0241736192792246	0.0944324095782592	0.15282216418337	0.0718184041311007	0.0709615830354545	0.0784903632103648	0.0960401341916452	0.0503311002466715	0.0601864727732163	0.0366866937682915	0.161127870415743	0.00484221446730716	0.13715414679317	0.124979936566122	0.0943853132210324	0.17285527359781	0.0692346710367356	0.172352427865345	0.114052226147058	0.0819179852504809	0.199555407837482	0.0384902625422244	0.14557250587004	0.129407478896293	0.0562037127185073	0.115048068082565	0.0854080187438773	0.0729007265541641	0.0831878157510882	0.143211226557877	0.0575396950700271	0.0184317776468717	0.161105759615602	0.0935938710148613	0.133349256259862	0.0755125472904019	0.11084538384966
0.018201409210237	0.0483957769388249	0.0430505743126811	0.0659271222861381	0.0256976793788685	0.11214260846128	0.089568461308196	0.076796365764286	0.0935748491757267	0.0322369366363568	0.0455911229876365	0.0382722503171841	0.0410667417839814	0.110587974372861	0.0775841636817573	0.0533570179229546	0.0303550587472813	0.0881143992938491	0.0232065958660464	0.0339447274546971	0.105001472833435	0.149041837122533	0.166072801376459	0.0535667516400472	0.0159323360211842	0.0251783983413292	0.0865202493744493	0.114137914940961	0.0332495290570949	0.0596077611622933	0.0274400168242113	0.076947713993764	0.101102090605665	0.0802410676940711	0.0853436856490936	0.0462053154071693	0.0518745759002038	0.10601768590251	0.0885724506404181	0.0806334969823987	0.0385608688872709	0.0390401720113949	0.027024391454079	0.0300323653182712	0.0959641409031947	0.0954771308872868	0.090831976861498	0.0802548621206466	0.00490365582858524	0.0513934624449083
0.0414832068418655	0.0713643322059557	0.0169944109790861	0.103648538540887	0.0453525285915934	0.11518700621923	0.0578101050122148	0.0535366764776541	0.0194224351084962	0.0387875320256084	0.0143177878309445	0.0814447219273453	0.0100103197971687	0.0373508385408928	0.0437404143041844	0.0689432453146964	0.0550536552372774	0.0479398177135594	0.0126159957019684	0.0497728635904998	0.09019276469181	0.117836841707217	0.0399492726760967	0.0719208800684259	0.0787995412187723	0.0562666952166128	0.0707839898348384	0.112755809780836	0.075175416516904	0.131819983603261	0.0129886405868434	0.073683863773595	0.061680311096512	0.0459646933638635	0.06536700890193	0.0466942787406702	0.0554814074220364	0.0293290627304727	0.0298876465951223	0.0250210786538071	0.0430697710804248	0.0474927812153152	0.0439065982897343	0.0191252592500605	0.10261708335661	0.0537379225409887	0.0875631457596378	0.0287887909976756	0.0341803161490938	0.0633499774284695
0.0643837579302315	0.0742467236972683	0.0493940354242208	0.0366332938946285	0.0106920868580694	0.0338363761972363	0.136030243729834	0.0229876709008837	0.10133709428501	0.0688941606028494	0.119033050472552	0.0836908572664396	0.169647131608031	0.0210428346591732	0.0192667166016345	0.0304561568420693	0.054781517191856	0.0344580562463599	0.0468307790578243	0.0579775802840043	0.144219532233476	0.10236502868094	0.0257162746397365	0.114788623762419	0.0611182670909974	0.025304298581992	0.0357999853679484	0.108425773249352	0.134406585166983	0.0618725396070745	0.0431975571891652	0.0679460580889714	0.101929359686814	0.0534465419878967	0.0745736881743273	0.00726217748555032	0.0565554531694142	0.0353397853362821	0.115892320602333	0.0318594599218835	0.0645442962890653	0.0618943132549057	0.0525783816071073	0.0819915590363161	0.0882103752289429	0.0566068390475047	0.0359853832338166	0.0403004250418597	0.0717242372215432	0.0552890896231092
0.0337013728880783	0.0433675804595979	0.046168984067397	0.0578846141111306	0.06803171442946	0.0616197556297037	0.0689769358449402	0.0310490673677198	0.0260160816711803	0.079041661510437	0.106136266796701	0.0461480871699475	0.0935302404815368	0.0252761571655868	0.0504099220815952	0.082867306264557	0.0747487580019394	0.0844943497307489	0.0441272149657949	0.0843653037526524	0.0715946078297884	0.0549759800699551	0.0993164011931131	0.102998180839302	0.0333542550986528	0.126096005453015	0.0363018665978817	0.0997806957403535	0.0628765050223404	0.0707103899866561	0.0985070723138319	0.0293280493208703	0.0469290965018015	0.0753263462415887	0.0693626786611273	0.104720972675762	0.151996786259101	0.0622428794289186	0.0254215751513481	0.0994753273273655	0.121020362920719	0.106896618925638	0.0449089349900284	0.0578929645928493	0.103608847122338	0.084771366477924	0.103417381225248	0.0942448951410081	0.0978494603570482	0.158674970192269
0.122548552112501	0.0642989480658129	0.0621225450519938	0.070067785962288	0.0832546434216381	0.168476114195603	0.0666398341944404	0.127500130499737	0.138281910832762	0.098949975143817	0.0711668754426917	0.0595697607390092	0.0700102029849686	0.102194573888013	0.138646069137132	0.0672576653700632	0.106552247872931	0.12525974244674	0.0604368815580892	0.121711347514957	0.0825930142841703	0.138475663335077	0.077699114408885	0.0953945654026774	0.0961496313833485	0.115491993063608	0.093529857339579	0.0952127156738899	0.160831600156691	0.154688911204197	0.0832709772988568	0.107891032694969	0.0929999342886757	0.0989178902821795	0.121735375618809	0.0416699053234243	0.0784958290316218	0.108360429792958	0.0809133511488259	0.118799403119467	0.115422568332175	0.0571308115469656	0.0530132824543993	0.147385166461844	0.112244266411359	0.132888165522662	0.0862431283707195	0.137440782679118	0.124739109600863	0.0993864674215967
0.0622126470617776	0.0762897274441507	0.0305881218562974	0.145102315938725	0.0251636659531258	0.064374678001093	0.0386392262654954	0.0515491856323279	0.117576026416395	0.054354564202328	0.0953156454757166	0.0713791700335399	0.0153973563020558	0.0779239562320504	0.0423470534908735	0.0658331136826989	0.0589465527643814	0.0563459308231118	0.0240623483579971	0.0874423420249629	0.00507724263539817	0.089548983287053	0.0717746371657447	0.0185603623455066	0.0457334292633868	0.0485116185539444	0.105135131384093	0.0877086015893453	0.0791593456934042	0.111483269355937	0.0507953029689741	0.0515778766363573	0.0223770245360727	0.0601059060544652	0.0732642218302836	0.136040315989561	0.0693936417602168	0.0454314973717629	0.0611568140212569	0.0579582351610968	0.0316857813621483	0.0228580435708046	0.0285104160188754	0.033751262362888	0.0769364135316171	0.0453340176573862	0.0664012832531699	0.0295869919562381	0.0607816685043571	0.0343343684094936
0.170529854506919	0.133079526758551	0.11687621542841	0.10807524966082	0.133381840931918	0.108377674587823	0.0733870560170667	0.0934583353557044	0.136260955497164	0.128911300037725	0.112799481113225	0.0778788984257411	0.158722785756348	0.137148107058577	0.0469121779241276	0.0929918013375427	0.167028664636138	0.0794704803184686	0.126369517054065	0.13591642759755	0.101291667407956	0.207531058061637	0.0496545576634915	0.0322333953349395	0.170447982689856	0.113263692015875	0.099113746491458	0.0409183262828992	0.0570896757924101	0.0835443944899171	0.121407258171634	0.134426664498723	0.178996767789511	0.157134704774669	0.115304121143786	0.044265034099576	0.0737902739688581	0.134416210652806	0.0934160470785598	0.182415434839251	0.140449043190094	0.162258852342739	0.0960002183211122	0.0703117886245614	0.108680828159958	0.0285012530961139	0.186476692476328	0.0767497224760403	0.0761456573114902	0.0712311510909349
0.0335810652121022	0.0990360917366558	0.0525359978355565	0.0964027072195074	0.0979892434396276	0.0907856354924456	0.0535210619657083	0.0254579894318047	0.0654031638758226	0.110771228810907	0.0283353025309608	0.083769336137277	0.130473480685591	0.0247825693105792	0.0656228393977806	0.0496511796696798	0.0483874258759784	0.0608595545383738	0.0333948901526863	0.0881053586837407	0.0723600529412002	0.0426382673930883	0.115905071751035	0.0922139981979987	0.0313546685456237	0.0449734458265464	0.0547844000053391	0.0525353879820926	0.0488538084342132	0.0678964511582785	0.061964123090344	0.0729007129121938	0.0457037630627337	0.0862020513653475	0.0673443394983313	0.0553527044302625	0.0511248675469277	0.0934422790210039	0.0753619120867524	0.110094419136712	0.0914763870767413	0.0809389710821042	0.0861215457300483	0.0806801992869622	0.0462538080983836	0.0374302272425937	0.142525510902155	0.0213349756300781	0.111890761956741	0.0872966270123972
0.0643485205548193	0.12767553555056	0.0845786443981233	0.122098896597498	0.043819935305897	0.109303407846055	0.0462528915406043	0.166356569742105	0.100875968167521	0.0406887015628123	0.0769609950244129	0.0821423263452753	0.0483573392987166	0.145515768558848	0.0849793702167049	0.100225287544792	0.119291820427473	0.0871363560797072	0.11959660163199	0.0539618884254452	0.0705154231610147	0.124338948434994	0.076286959643793	0.093051953670023	0.0573991502325461	0.0604251395685049	0.104753210241346	0.0313827858398846	0.163133140998558	0.0831309161881294	0.0261388472574691	0.0197866558876791	0.101020944837063	0.0654566739300226	0.141927056051968	0.0877952189603432	0.0789989062325144	0.0528515488799827	0.17485219387909	0.0394603701692952	0.0462270866250881	0.0197660730552487	0.0551100823966187	0.0720702281218119	0.118422939852245	0.0730982297585557	0.164112939988451	0.0701621206273734	0.0914280014731647	0.0842941510623466
0.143899151244885	0.067972943569168	0.0433585955533352	0.029983617484303	0.0161339647698226	0.0384349634174016	0.0335337827657829	0.0352038916064489	0.090756552310339	0.0219207534100108	0.0735630907001942	0.0346496811648895	0.124805764764724	0.0529303455779093	0.0992748002290662	0.0192773219431383	0.127584212015401	0.0493511218720588	0.0243560531489094	0.0314800419388256	0.0140554736401233	0.164531013122642	0.0333196349070631	0.0537745352931887	0.0743579426244756	0.0295044180189002	0.0560956218779478	0.0183901827981436	0.0162143143795255	0.118628085912039	0.0134379987554155	0.067953257177387	0.042534333164968	0.0685521434987144	0.0494119212790446	0.0195946387773175	0.0560982498943356	0.090855715071417	0.0624761758043312	0.0964558304489936	0.0511675352389351	0.0221762425448948	0.0920129382363225	0.0925313105918701	0.0536342588485599	0.0729246585395031	0.0996922186299031	0.0670635009546325	0.0757542848714579	0.0651835334411199
0.0986069349515276	0.0372709295383933	0.117016710976628	0.0246319003737203	0.0233479199758472	0.112657940772251	0.033306543200041	0.0908132743751	0.11149760754412	0.0329695174818826	0.0232969654353695	0.0493732987342754	0.00814437321954207	0.0259287153008806	0.0291660111501384	0.0857369998787601	0.0891488329712156	0.0555767631670368	0.0435340017766296	0.0756981135580518	0.0458950251890387	0.0236871622135269	0.0341366115728392	0.0490464093801289	0.0796996777216326	0.0332610814403756	0.0308961992552434	0.0156371938559842	0.0403591976529448	0.0656490708754602	0.0352226100913887	0.0313599772371553	0.0649301155151126	0.136286789069737	0.120469893745825	0.0797657684847827	0.0197398006248285	0.0785067327073456	0.10618275648614	0.0713509808736896	0.0496512093981144	0.0397975441682738	0.0817598147346295	0.0940068641254079	0.0600853715103186	0.0901678956381511	0.0403801356525223	0.0225651018135616	0.0368114608512349	0.0932628597325972
0.0848367550259686	0.0992304241630182	0.0736437958573137	0.0381760907113091	0.127448946938053	0.0120028612789407	0.0656281083274423	0.0366142819770368	0.165741534028041	0.0433566184475277	0.0716380998469983	0.0444222500153643	0.0449435191417194	0.0988957118872022	0.100344486632871	0.074311382413095	0.118492613383125	0.191527175906353	0.042054842981665	0.0568922679203993	0.152354477452447	0.022481823022554	0.0476347216253617	0.0643998539917491	0.0881960394552499	0.0689204004336053	0.0481015415342139	0.015065173580155	0.182065624137484	0.0895454460080266	0.0955846686975103	0.0936633174844646	0.131591720301904	0.0969037454536289	0.0609661622735251	0.0477418913629467	0.0788163891043608	0.164133343314971	0.0923408698564319	0.0251877719613169	0.0897795881517314	0.0886867973156259	0.044102981441423	0.0932420685513497	0.0708370803643318	0.169898375946839	0.0503969638591357	0.106759708823418	0.0793305678748066	0.069633797088429
0.0758748754275208	0.105243479401885	0.0477992093930402	0.0929151480767232	0.111604246953269	0.0734408857983474	0.10961448008418	0.0824456096202218	0.108328517924011	0.0409439469236394	0.0843403373332743	0.0488684485810673	0.150314214725562	0.0736274267671438	0.105071231079927	0.0508097693201947	0.126246705227646	0.0323865665229803	0.0802288588591668	0.064114703712884	0.0644087448190143	0.0966152516858135	0.0578156061576907	0.0788645650812385	0.00579503406260783	0.0808387264140362	0.029032578801245	0.095301973895496	0.0403418803559534	0.0544710121030792	0.0324618585283931	0.0431163147071013	0.00611988249046532	0.164406496256956	0.0806285005150164	0.0367648172205072	0.0956640902742195	0.0588113764879177	0.00404544463545678	0.0970411386065853	0.0746546292454962	0.0909105543114577	0.0463855443567066	0.0551810371061155	0.023270571234555	0.0962114232219699	0.0800042471244321	0.0206319050982041	0.0498796141112331	0.116546515534264
0.0454513754742373	0.0740881927010182	0.102446475220585	0.0344578541670836	0.0174121823486525	0.0811433121348426	0.0955911058274869	0.042953542627029	0.01980657758155	0.0553511447675457	0.0662467859315612	0.0827027706511403	0.00898993971017559	0.0776652404382405	0.0333813309799654	0.0931946765925635	0.062192344227859	0.0887121855323619	0.0737787751060602	0.069974655123437	0.0549333153307035	0.0241508153328143	0.0647763610616342	0.0404030208544176	0.0477850440877656	0.0262695976775454	0.0284389373473782	0.0169818266120176	0.0465483682984255	0.018300307311783	0.0615947223621255	0.0122288848615458	0.0887313092068099	0.040956499289921	0.0833238614258323	0.0538745871584758	0.0395944182085367	0.0301881681984797	0.0685621383473744	0.019121501918095	0.0515811647490438	0.0526773349841998	0.053778214347705	0.0481877527347782	0.0238794735383912	0.101094290402769	0.0534487243835669	0.0452727247122647	0.090131255840686	0.0308473341872924
0.0980284240407735	0.0517342550539824	0.196717209671396	0.144529727076071	0.085229671191913	0.174087185065932	0.0983684974385814	0.153302572845892	0.0912047191011189	0.11858952174444	0.151315916118701	0.159365030037647	0.0457044840284977	0.0105350715444445	0.151242358192916	0.142693200898277	0.0446346681021479	0.0819753069405196	0.166488055889675	0.0902495326380458	0.146565996074945	0.121857710815796	0.155626447222733	0.127637244596905	0.084103517275183	0.0718414307251811	0.083596696059798	0.0892827883692899	0.171049681808889	0.213987956517487	0.085660856571008	0.123749779724392	0.103100163291316	0.136109776188417	0.144725399578685	0.13774927507864	0.210615995293662	0.0793498943774697	0.197106600275679	0.158095263790697	0.17150900277762	0.141843439966169	0.106837812522358	0.134302732681884	0.185913026943703	0.0647766361567448	0.128630824741609	0.30040562569947	0.0883327281542878	0.177641194548585
0.0758574037230975	0.0552403414237249	0.0822066417777895	0.0806560872153125	0.0757150366202943	0.0957328728369796	0.068440716298981	0.0998319931717007	0.0553159927197226	0.034755904085637	0.048911317314148	0.0581586034248348	0.038443718168935	0.00895229429598743	0.0482479913581812	0.021754083808587	0.0663028250361401	0.044857322157241	0.117866184111911	0.0543345390728365	0.0788229066389714	0.0904977223426927	0.0907984421153012	0.0433545712331791	0.087467253603655	0.129621329285394	0.00513014313182976	0.0414515171899402	0.0371073579897586	0.0982492284639574	0.0653859946742986	0.0512660257099397	0.132586164477639	0.0578296816291738	0.0672560869974131	0.0497987378616577	0.0814324516471935	0.0835069216753689	0.0925924424046499	0.0481564547546432	0.0708132327720421	0.0536110444250371	0.0384489934088709	0.06618336263288	0.0868721965005979	0.104634761636275	0.171523412690903	0.0579248172900355	0.110874264166321	0.0287535030017179
0.0353400558605679	0.0320918613953133	0.0351140029566838	0.0297623348862451	0.0231781175750167	0.105047854877877	0.0374243930937217	0.0560738059043828	0.0387486678679539	0.0402174066930478	0.0713820923889914	0.045209815044103	0.0499302598784044	0.090664832881437	0.0460420702713171	0.0303423061872841	0.0367856948052759	0.0355786078067481	0.0275297956689621	0.0969676242754421	0.0684298039299353	0.0616085776260547	0.071596431633902	0.0597668904495399	0.023013348066575	0.0766592091505156	0.0918733768537295	0.0418063725648088	0.0391780341943033	0.0973219906230432	0.0878107263642637	0.0264544002228481	0.0285747216202976	0.0414763272558149	0.0385662302299022	0.112897148519194	0.149796845538884	0.0266011707942934	0.0530826761920403	0.027042206791978	0.00328305291880423	0.0375520492293164	0.0306511052236897	0.0318092205756821	0.0209191649205651	0.127899352875611	0.0686827997516482	0.108614083756539	0.0580935942646562	0.0837628101331671
0.0861604107329956	0.0343732907544506	0.124736180535802	0.0619665355607501	0.036670762218795	0.0341224394073533	0.0655569702224843	0.0532934106246026	0.104256418035018	0.0391525745714893	0.038309360199399	0.0912087282083749	0.0935666539018877	0.116551635018505	0.0632708581853036	0.0343290218669525	0.0341736449000078	0.0200295095756162	0.0115134468609361	0.0795223124621894	0.044406717990634	0.102735681771066	0.0522200662471928	0.0796859375232123	0.011819658393375	0.066050347208768	0.0203181640257057	0.104135910914724	0.104256918083685	0.0389660003089514	0.0753666356936941	0.0716365300315028	0.053743990945528	0.0562693124584129	0.0688177361428665	0.0290503293538524	0.052548753851843	0.160044111310329	0.0746469769869082	0.0519546109724941	0.0518092426985445	0.0734050597645334	0.0692649424494448	0.0376979744760541	0.00975506346512851	0.0604446464933074	0.148823638383827	0.0421909988643104	0.0598730095007174	0.0630136255814161
0.165037936823515	0.119362805964532	0.203471407089086	0.126760617557764	0.131802217775366	0.104719769320713	0.13589252571075	0.177690533110124	0.0994398221234712	0.122729241313642	0.134755757637357	0.0965286866970954	0.147961677492332	0.178975713063048	0.0945219536463572	0.0872395120070316	0.0759665236217177	0.105988121211953	0.144459360037	0.172693174410972	0.167735432130329	0.161372939116817	0.0840107287578462	0.124606549773438	0.0960319259513347	0.15146921959465	0.102666900296912	0.0803252764179159	0.162273849699126	0.0593572945488135	0.154787412761551	0.124718990498386	0.217198408924191	0.087175437933719	0.0883029063764591	0.177649665085457	0.104904851975043	0.108448626099875	0.0978496389243004	0.0678250994740598	0.125003214144326	0.0880610129003216	0.209002045739919	0.181259757572937	0.154990265144029	0.104595700816307	0.13317037246779	0.121530357981497	0.14636248136523	0.0397322487537051
0.095583723599388	0.130742567843266	0.093139193221617	0.082630781844674	0.0269362056665838	0.076091824990075	0.0583852021992868	0.0313598906705301	0.072080634900292	0.079312009829297	0.0652067287329805	0.0248375804840669	0.0654455081365818	0.131657095091643	0.0377834415790012	0.105163046998955	0.0444158761557464	0.110333102244084	0.0435585728345546	0.0767943264435609	0.115840999640843	0.0726988803274968	0.0575571013023733	0.108591027327413	0.0606427565448941	0.0928362893084057	0.135336596527872	0.106396442496539	0.0628558675441975	0.0640244230810368	0.0574616630150547	0.0948361349634015	0.0660127168297056	0.0301634628498321	0.0259702874148891	0.0341858374071793	0.0968909611610185	0.0645768513680382	0.0144104807551151	0.0936202788470372	0.0872479365216972	0.14138131357848	0.109369815383245	0.0864483708230323	0.0719134969611303	0.0695909525274083	0.130765067197738	0.0995078632522677	0.0398560477764479	0.0259965327347641
0.114907087145819	0.0703040894466801	0.0335956305091153	0.0529251349857939	0.072326777620539	0.0345989865032908	0.0902259912371243	0.0423083910301219	0.0459775716218169	0.102632507024047	0.0762142769855419	0.11975436467723	0.080774321806753	0.126666515177327	0.154937388916092	0.0398868364961199	0.0627829500430755	0.0808596806761701	0.0831595010911874	0.0595157496321646	0.0504126804394688	0.10335890489923	0.0452769315379002	0.0743540409642093	0.0566710232629869	0.0603884919836967	0.0326632086351433	0.0567760880853524	0.0327906550700973	0.068908987366388	0.00980472345441451	0.117979878133712	0.0989951206219402	0.154172713072548	0.0894250953262768	0.0409661968547936	0.0486025135631996	0.039886445706089	0.0658891264820084	0.0684655814944189	0.0802912635853148	0.144669882919183	0.0622092020373104	0.0259234759329724	0.107951004457113	0.076763876849087	0.0345692635293753	0.0239472873189036	0.105378321322953	0.0561123157132781
0.0686478540773308	0.0438596691997797	0.0321988965299682	0.0444471059373062	0.0638006203073309	0.0652770902395213	0.0484683260423186	0.108758552353656	0.067921053056361	0.063819928135031	0.0787664332214916	0.0351654146993486	0.0337350959001436	0.0512155795409805	0.0624214087283699	0.0642447757995667	0.0351644265758593	0.0495176926044631	0.0567680468175239	0.0394101679220792	0.0954481176652249	0.0895972347151786	0.0595765411976467	0.0809166227705142	0.0117900665982396	0.0421831654184473	0.0419927930849342	0.014985070613574	0.0249494083154727	0.0830162596593445	0.024810656239997	0.067139642035915	0.0533398295043038	0.140718179650218	0.0507632930842011	0.0674274808528071	0.00985068697144417	0.0335337008794082	0.013666638224849	0.0929622798689759	0.0275438919077788	0.0858990545398638	0.0155058898218324	0.0235922013601676	0.0678373615486481	0.10470106538623	0.0359591716721979	0.028963354707107	0.0815636788676118	0.0341912819084778
0.0363437826643467	0.064252925600718	0.0861874254933168	0.142464566912636	0.0816538248390521	0.152913909073115	0.0596877688123999	0.108890250966764	0.129176932600291	0.152918478613803	0.0443188953923163	0.17068654609252	0.0477553302227636	0.0454781910373074	0.109515152001606	0.180204476681421	0.117748035256757	0.0952263972482886	0.159733787798817	0.133745350548346	0.0646875133627047	0.108145599879069	0.114863062736976	0.126916495304994	0.139753811239708	0.102253522993921	0.0850918929417662	0.0872655090975959	0.191584179838023	0.108277915527604	0.117028637762061	0.0830616391280993	0.0522069864347235	0.08879765605312	0.181420691030664	0.0758126341389409	0.118570350439307	0.0525428629332605	0.0742239623066466	0.116837464150374	0.0850122404562949	0.039356950622519	0.107784740513824	0.0739268852997709	0.0930238311240293	0.0451087246191155	0.0763788609017403	0.124375626799416	0.0988521861662599	0.093050827275459
0.164181105697546	0.135364051499302	0.10350797547176	0.0979714747661104	0.120715495066363	0.0811523462326414	0.0814379547703354	0.130799749586553	0.0496816220078835	0.0642058934940466	0.0813744479291848	0.102581174783511	0.083902616640606	0.135969351027054	0.0896811858185316	0.121996713047449	0.126623804664226	0.0629074868592515	0.084205262713549	0.163060384070332	0.139646321563795	0.144516625905148	0.156084305616984	0.128929989853309	0.0697043409269904	0.022830882836117	0.113592669576402	0.039726211457909	0.0642764661985271	0.0497972620964406	0.094320363966749	0.0854374326630488	0.0815511138656401	0.0958134217203737	0.13196114920631	0.0720587774058768	0.117683899887973	0.164608762801403	0.0162796798080643	0.0614659544044685	0.0802484076698859	0.056491103340265	0.0794678443690484	0.115643099101884	0.048067467523922	0.0547980672337264	0.0778989646223215	0.134360096743503	0.207558030003419	0.109631895957976
0.0457088039975069	0.0530361284431509	0.0768152760757911	0.0286347783115864	0.0528463419497888	0.0668702580857978	0.0326043689646418	0.0608573716589478	0.0811646895433883	0.0177396154832109	0.0539523820146933	0.0207174178336679	0.062758584960658	0.0433672475458111	0.0518444798273297	0.0383500829816028	0.0348686117382511	0.0494212160788876	0.0542830201549419	0.116708622406327	0.0118022077700238	0.0446361305899526	0.0803818118619032	0.0636556803268876	0.124113329711976	0.049241590899975	0.0807481674519156	0.0152847513123701	0.0252545009509249	0.0149866171857728	0.0447883896405051	0.0668480980000037	0.0888163046619099	0.0738625451152314	0.0363282030611813	0.111017191213875	0.0213536780974693	0.0615412940966836	0.0451985772295379	0.0958680762080099	0.0360981323796537	0.0236090874180473	0.0643119817599926	0.123064482727177	0.0343532607726545	0.0140830311714783	0.0416962889422147	0.0918127002259366	0.0530133184671814	0.0371481439018516
0.137711403198232	0.0526488316692042	0.0378993865850689	0.0464301156105227	0.0387703892132462	0.0207542007155242	0.0222434748547064	0.0412862458247635	0.12569476679656	0.0653801905433052	0.0377250985744743	0.0769104567708507	0.063794397706464	0.0507857399565061	0.0127602564873836	0.052503699851079	0.067219341609234	0.117556207637474	0.0306451672784506	0.0154332870524762	0.0606994502664135	0.0474481305361655	0.0458831863468842	0.0450196776398108	0.086165477587911	0.0551192326817696	0.0943619590232812	0.0499165158095194	0.00744520198416416	0.0680139307669723	0.0765040392998448	0.0654281347113342	0.082469281307037	0.0524660693671177	0.0615588226263669	0.0701994087486675	0.0579314923288405	0.0932898367509741	0.0426991251270162	0.0468038272171825	0.0486340588413182	0.0229788347832612	0.0192374122865439	0.0636928670563007	0.0120433092891396	0.13202242954453	0.0644755722118641	0.0198663241719977	0.00781461549388708	0.0986519746441165
0.0427693812305953	0.0290308498445722	0.0569916002751283	0.0141308366809845	0.0974823208615388	0.0772352868453377	0.0754361604288719	0.0443352659396118	0.0787268284554891	0.0609646338254606	0.0745047447100104	0.0689722802580544	0.0693845296058055	0.0903171176109114	0.0501229646243436	0.0474212888466288	0.0593421735375955	0.0815159321242001	0.0626418105035319	0.102608707620531	0.123345502138943	0.0152922241131344	0.107086051730009	0.0394040719665836	0.0940813969334693	0.0453397863042957	0.125765421513714	0.043423392399443	0.0524409607755855	0.0832592184047064	0.0648172983632271	0.0952027403339757	0.0479713443364479	0.0606003694415183	0.116511127218478	0.12049572654718	0.0848792014167929	0.0820309992611068	0.0618359515253845	0.0630805588816594	0.0360775876088482	0.075395574074888	0.0843184152094197	0.070331148996616	0.0401297793352169	0.16754488052839	0.113097635297839	0.0604689128576544	0.0806917450766013	0.0682861705032146
0.0444878331195777	0.0375237927249206	0.0674923921832802	0.00907458750287659	0.0760930576030249	0.0946993167472253	0.0513313276686401	0.00701679639136787	0.0236998512608877	0.0434909585381157	0.0651681490252408	0.0569868647908709	0.0255033063934698	0.0202471588955276	0.0122332986092117	0.0634458015980672	0.0982503528920202	0.0143841978626261	0.039078088761744	0.0480835588736452	0.117461605837895	0.0360845186333229	0.0856180162290589	0.0757418266022711	0.0264064912123683	0.0597250673030387	0.0261228692360334	0.0771713147503107	0.0441811463187829	0.0380354148071152	0.0690799454796434	0.0230521628118068	0.0239416555896057	0.059825968349496	0.0816729859152492	0.0671265231674642	0.0482232751199045	0.0278624922343093	0.0506262662382585	0.0754741332092062	0.0675869905770526	0.0852797213021625	0.0613296380900238	0.0595006853969347	0.0178757983246793	0.022751478525211	0.0697745704357254	0.0264656313028591	0.0370547573439754	0.111230312858557
0.0531030182023285	0.0504186520623955	0.051112918789443	0.0817975975918572	0.0978157132732226	0.0851054718477126	0.0297105178787648	0.0571661273577399	0.0878546977753882	0.0667041699749761	0.0402489334518593	0.0831371266208455	0.132243112352251	0.0663875807383233	0.0677117369791685	0.0544623314184865	0.0894582185659345	0.0534724535204775	0.09183151265068	0.0807027333527614	0.091831858118629	0.050946070143557	0.101046267719889	0.0704678418052242	0.0649491259567733	0.140685607696778	0.0757084559326797	0.0688639333377627	0.098799955000095	0.0579783676690065	0.067024199077184	0.0324920969268298	0.0578227685876853	0.0884562969546845	0.0107716598776193	0.00535843038685921	0.0609846286844234	0.0332098809794675	0.0712769784436041	0.122128993013871	0.0968921823047974	0.0647498467922387	0.0267149210581979	0.0360523169126757	0.0774378703858119	0.130296354454206	0.0924759144073531	0.0523839625660469	0.0725337603491629	0.072195635470896
0.125358252402787	0.155756233055179	0.0429951458644531	0.155444930176993	0.113163360403599	0.0923228371814136	0.0676465016659945	0.120873540841571	0.0100750140363134	0.121638256628137	0.0894579458539693	0.0494250875584151	0.0668637308248629	0.0901717833282075	0.0437191974928428	0.0384558024611075	0.0712870230608256	0.119986119278977	0.0588895022221559	0.0540482170450062	0.0475477911658344	0.0765431841209771	0.0572551285015412	0.0366975519635656	0.0813557685358783	0.0414384470614048	0.0996401191581047	0.0822071742616817	0.0973523062588956	0.0666180052314275	0.0814012613571559	0.0128503517068152	0.0413838248344108	0.0459855182324884	0.0537932121086316	0.0476579740575445	0.0899443360232594	0.0710622115826407	0.0804023608733425	0.0865573946233596	0.0564284278658266	0.0554347586031806	0.0552205773420778	0.0343310538918165	0.0741810434456669	0.066499377183785	0.0381637887899714	0.0179453243527415	0.0299376771459612	0.0661110189347563
0.0195954417175739	0.03247675125493	0.0593514834104928	0.0240222727208335	0.031500321254738	0.0512346721408794	0.0786375313138771	0.0190500353243242	0.0212201349348404	0.0181775022138317	0.0404862716792426	0.116140447841782	0.0195195440541141	0.0376179620327657	0.0243442710875578	0.0260810450514531	0.0635198700647671	0.0886881896114032	0.0139582215840826	0.0850477982722851	0.0845559290971757	0.014135547457902	0.0677044706614164	0.0725014840364943	0.0340186555276967	0.128962866221654	0.0560552349152628	0.0232445496135868	0.0136243611915905	0.0132443383928992	0.05438294078574	0.0385071818324452	0.0591805636457	0.0928115896661888	0.0236533600785089	0.00798326597902284	0.040930002862419	0.0473819383812517	0.0137496229323855	0.0255458990358335	0.00515644907459639	0.0435312985395945	0.0546256536216785	0.0660323471067961	0.106692128166097	0.11874656361482	0.12215835530867	0.0979417496291791	0.0134098485958503	0.0564159376276122
0.0324030551700376	0.0144420127610693	0.023433610203872	0.0220154971130452	0.055952965931576	0.032578489599079	0.0734724857197965	0.0291225907713462	0.0886488977579355	0.0369163391008892	0.0102836712888992	0.0318356655990746	0.0295375244159036	0.140788987445622	0.0236410212632945	0.0306650828549832	0.0129092184241983	0.00800795247345044	0.0467215457720932	0.0287729805642585	0.0683289746682481	0.0363461735645457	0.0695202745530863	0.0521557245153828	0.0611904481043251	0.0320651174146018	0.0237438155635231	0.0161753068564032	0.0700062526724899	0.0389119831586582	0.0100967849757167	0.0204455825147826	0.0250158187887305	0.0180483065134412	0.00352210647819057	0.0402125249434315	0.0316197510674756	0.0726708391553283	0.0230978423363518	0.0684898551963435	0.0514885533915102	0.0694083280666441	0.0665313277288376	0.124283979375143	0.0536216367632591	0.0342745473046881	0.0776772487362812	0.0335236569586852	0.0741235384482777	0.0409872293384281
0.100598477336389	0.0960828695508877	0.185202738625891	0.167341486110899	0.128347800414656	0.12477399759494	0.138261959629662	0.077734962644911	0.107868467098186	0.150025351973961	0.112704355254471	0.161355512063362	0.0641071051632142	0.0467575171725992	0.0946925177986971	0.123024643120437	0.156831771821433	0.154947389738646	0.0461249910433086	0.148517164225178	0.0812812341097187	0.146852567933108	0.0936578014566523	0.171477424986392	0.119967835677328	0.0786457977801262	0.0655634381600782	0.0388879202054841	0.168315730200597	0.208403072072103	0.13391763648788	0.079644190764983	0.0878425310939524	0.145896366516999	0.19280241142176	0.0419697262085828	0.075715913578862	0.0936040862641306	0.0754917915217184	0.136038082293252	0.171654967684481	0.129368080287589	0.113385290954032	0.0517267349420491	0.119347640771247	0.0771620239584227	0.137610833466323	0.0296286339257028	0.0443544292759002	0.0684694343634479
0.118691658904966	0.13989762739172	0.158823819135688	0.136584388484724	0.147530298907977	0.18362217850319	0.14444987260564	0.0774199605613908	0.180379586273633	0.165201294575869	0.105136272919911	0.114399308589525	0.159571361299696	0.132938466762988	0.149562372857414	0.130127101080831	0.102859485352759	0.0718868270792417	0.131286335049456	0.0523025521402938	0.143199395376168	0.0183231990314635	0.113745673766341	0.143012688373894	0.155614679131122	0.137851416457598	0.153121291595154	0.0534506064770429	0.0332043336565575	0.134641645326585	0.0865455110142196	0.125731919365172	0.110906650757756	0.119068236007844	0.108550855808365	0.142537176216733	0.133382627834273	0.162452217695963	0.152424677516032	0.0416576168368103	0.113329953540999	0.155075501678893	0.213090408902948	0.117245286623871	0.18439891444471	0.149736705439173	0.108420140891796	0.12899761326975	0.05921802736742	0.157279391439446
0.170153194441045	0.105997285032731	0.114265525054855	0.0933854507156747	0.0778731023107337	0.0942353750840378	0.102480211135326	0.0365816062383698	0.156434116506031	0.0947689427464995	0.0194985300577377	0.100077077074021	0.0690310284475358	0.111428008623999	0.0678875015490673	0.0676003366019379	0.0727335000794132	0.0876795626195894	0.0696830614952888	0.00206370569807058	0.0275474048567369	0.124220041538209	0.157366179644473	0.069421858684171	0.121523043291091	0.156944417557938	0.0607689447728237	0.0494025084494108	0.0467723584281283	0.0816710026736976	0.064222089158706	0.120089864148853	0.0826351043933997	0.0828862315534552	0.0513360625738837	0.11101812819455	0.0794907569160398	0.0950314423072301	0.0933893564598504	0.159532770036128	0.0759854963534759	0.071830464034649	0.104408252650948	0.0835324810048145	0.182960423058376	0.180196822807533	0.0991960676303254	0.111076309872009	0.108729096373161	0.0877505153363631
0.0446570521951964	0.0191089246542935	0.0721752710248552	0.0554659292300934	0.0769435582047378	0.0592506898896789	0.020919877496735	0.0359755850381186	0.0415227039868997	0.0277103637278477	0.0737188388301668	0.0439647368851469	0.0422337242664023	0.0466810790516297	0.0672432377344585	0.0903671207480608	0.0515134625430441	0.0204546390901624	0.0658481607967428	0.0265013444053259	0.0933411569148829	0.025575984390502	0.0485585220306362	0.027472620231505	0.0912874058075877	0.0320874420412184	0.0448362873888918	0.0724996968239095	0.00986562360886042	0.0387655255693213	0.0616872636485304	0.0449276648217922	0.0783248166029771	0.158652038825392	0.0274236207509147	0.0459115852172305	0.00511805334212628	0.0221841025992707	0.0259899780522262	0.0524829875507654	0.0194007516635516	0.0285892886053396	0.0189001804518634	0.0742427393133746	0.0572131027738725	0.0436802687920851	0.116114894330228	0.015145806353	0.0210769362715481	0.0360806924417063
0.0281403396304011	0.0597516295632956	0.0796408103046535	0.0911627691834435	0.0804160814814101	0.0688351891998867	0.0854463351083667	0.0965037654805354	0.0749128407178002	0.0831496439344373	0.115638308986523	0.0477722756325842	0.0214804399963646	0.0406087415173261	0.0941760392063767	0.0518851535573067	0.0571425726868453	0.0178093639709939	0.0205603562945636	0.0261673556029083	0.0626172862752262	0.0204483139062534	0.0262628886983154	0.0971538640772358	0.0826690033646384	0.0796213232301882	0.0338133549170916	0.051209608931303	0.0199415291927792	0.126421356146391	0.0219133560037333	0.0501430719175168	0.0105903847932045	0.0167788819298264	0.0875591625297119	0.0456210917503494	0.0783602510112908	0.0529722624395149	0.0281635139904736	0.0505528196824084	0.0533296552364367	0.117860435839653	0.0345970040093705	0.0101891584099676	0.0307645164476869	0.0576895323588067	0.091656384336159	0.0588645831067621	0.0619035940797366	0.0169794929600316
0.0660209016254898	0.027264846922489	0.0886692514521111	0.0423121845971252	0.0474423057805537	0.0760528999180288	0.061512737168858	0.083951525460946	0.0485786598019583	0.0451039299354036	0.016681520433907	0.13162421610112	0.146757823973768	0.0272350733098806	0.0867707492144776	0.0216813491292124	0.0650025272661494	0.0319090864351363	0.0970396843858449	0.137398624114135	0.058711025285809	0.0179607287607633	0.0899187758698024	0.0342616531887313	0.0672168620811549	0.0385333179609958	0.0335229411372958	0.062787048092926	0.0269612504686461	0.0510475577603601	0.0313530408507403	0.097719372181963	0.0181739296571281	0.0356367385063578	0.0351258336621069	0.0268667367955451	0.0247674144602742	0.0281605835084679	0.051196615718566	0.0486089486362542	0.100068828312986	0.0442450885687496	0.0898575300421067	0.0990993958915578	0.156739607698355	0.0154265151933367	0.110522660911364	0.031419890018312	0.0761875636367616	0.0947710446569436
0.080085854146914	0.174484171674826	0.096648686885294	0.0813049690702899	0.102641559907963	0.0243121441034185	0.0476309652241166	0.0359039576491395	0.0586181271133708	0.0445600243745323	0.131190260182233	0.1110389789662	0.145808706527181	0.0727676049421204	0.126035268304914	0.0339721829108846	0.120794732149039	0.132490978030784	0.0775928736475258	0.131660766610026	0.0900394148740706	0.0881469693194139	0.120396387941016	0.0923951710830494	0.0587489047358842	0.0915484864034322	0.037343307763199	0.174338483979929	0.0633287253916175	0.0720452101397185	0.0878095786784249	0.0557728529089072	0.146013454533781	0.120880468566612	0.054286310638043	0.0958784807493037	0.153242745818515	0.0874160577033419	0.0853386628026863	0.054180846962949	0.104172889384535	0.107189083562137	0.0827724751831942	0.0721175861438582	0.146735216242658	0.0640347067611385	0.07023578931188	0.0735093568253362	0.125844597150921	0.114433120313874
0.022740843623905	0.0776517661926965	0.113370953578502	0.077568809437629	0.0677621778312976	0.0635253053779893	0.0977724171628103	0.113903272314744	0.0976172074514248	0.0751117227865078	0.0721012694529805	0.105375771356198	0.110841486546836	0.124255629915522	0.0685083996154413	0.117914494411385	0.106224967976754	0.126811874007732	0.0998391015995877	0.0976907572203292	0.101643743182859	0.0744193947376153	0.147846932352491	0.0559777083980195	0.101887964944228	0.0319936113375498	0.0767194251739203	0.0508834682262591	0.0800418012827579	0.0928284500463263	0.042780210512404	0.0892858219412718	0.0407308750122081	0.0944438089351531	0.0548644701340831	0.0337136515285218	0.0696746809357065	0.107740387255532	0.127002744044017	0.107934508227268	0.077454906452545	0.0698092187272856	0.0876054318863374	0.02344292232728	0.123058245574811	0.0997320627852493	0.105600318373727	0.0963292783796814	0.13057224688555	0.0991629070948336
0.0477187248072127	0.031435172325408	0.0714888638132912	0.0726448036525036	0.0921199827916642	0.101461155654694	0.0651425508050621	0.0428732037677953	0.0535926854357309	0.0915121139732003	0.0712892121485748	0.0698378105528456	0.104826335370323	0.0547703773629916	0.0310200142100103	0.100080853296548	0.102287971447365	0.082192567184195	0.0572462854238159	0.0160996693570054	0.110239637011501	0.0617835198038118	0.0431655392990149	0.0653344767559709	0.0944309144035617	0.048438249322139	0.135390226714517	0.0717636298112944	0.0473227069498344	0.0623247343548049	0.00783527192505544	0.082354013569089	0.0676636757406069	0.0673689846788639	0.050976768015602	0.0253676996372669	0.0579371982302217	0.0186325056731113	0.0383257830094437	0.058874604336235	0.122714236981136	0.0337708691904512	0.109118273271978	0.0205606590336796	0.0790773486719984	0.0778484720491045	0.0927432980133471	0.0666453801775074	0.119050655301644	0.0480332352728587
0.109014159182932	0.117466781208192	0.0816639073314141	0.06850986953598	0.053764655549702	0.116353085470687	0.0855966693737957	0.0732392267607534	0.11634178149242	0.0828053877917698	0.108626558836456	0.106166475892946	0.115924893125877	0.0700197442287395	0.0913969086849337	0.0985507083864911	0.12243535470373	0.0609604596432491	0.0690798988708191	0.0793138390287361	0.149872607045512	0.111783050978236	0.106159387064384	0.0325576592231521	0.0348315939427942	0.107376647970084	0.0703447939450284	0.1472916775354	0.0344361233044027	0.0462140221035835	0.101495280885366	0.111153823964672	0.167728533478125	0.11547508323829	0.131860955501287	0.144736765460985	0.0662836865143785	0.138958135582349	0.0272303288610856	0.0842730325828447	0.0378708897600598	0.0940014720416016	0.0737545481222046	0.062721957165477	0.0516630052115049	0.10449447488074	0.117686004043865	0.0829751249556263	0.0960935059984081	0.136002785136243
0.055268308432989	0.0891839297142849	0.0826894154224743	0.0702989775803461	0.0146034134581968	0.0959274416711931	0.0927894376627992	0.0251623813509473	0.0599714284395578	0.136641376544853	0.0292971850136579	0.0544156877142462	0.0915010914856659	0.0429377401747717	0.0135044721411836	0.051083977514341	0.0832011263786466	0.0806191473198322	0.0968579935893058	0.0399742501600843	0.0991798307709693	0.0719250017515745	0.0754167774012156	0.0122627142598955	0.092975720473743	0.150287002319728	0.0416666687210209	0.0524238235750217	0.0457146866396849	0.00305020291416022	0.0302128934632836	0.121214922250622	0.034524992784975	0.0327419723514467	0.0598312534601056	0.0676219465784482	0.111688354742442	0.0729446380882353	0.0829660000468939	0.0436207611906957	0.0552908979310058	0.0729411537038606	0.111484018635433	0.140334594544328	0.0691019793833122	0.0531644612427832	0.0463062927820075	0.0708352136177057	0.0481242930629199	0.0501858347396355
0.0420519000716234	0.0714951686238518	0.0541210653674038	0.0644559196452374	0.0969566945387661	0.0607631537859063	0.0704025964643727	0.135434432880901	0.0162554761376225	0.0917637405752719	0.0277751685389923	0.0954920302715515	0.0282267876688943	0.0567253284478488	0.0480119658983727	0.060550523938696	0.108213023442987	0.0453114155913124	0.0873938031006982	0.0439995206893905	0.109160009740924	0.0810334501435309	0.137196112768403	0.0757224350241677	0.0268421788824678	0.140533947314994	0.115562633881904	0.133013511649607	0.0575967163616477	0.0484397287528089	0.0402092594980671	0.0683272007684802	0.0417384839941486	0.0342467864229463	0.0930229400164637	0.0488295191979299	0.0917092860402985	0.043192404350097	0.0768761854543122	0.0822325325958042	0.0942783551471583	0.0562569814888828	0.110147437344678	0.0526164734716697	0.119852990536909	0.079794558113857	0.0817286702995546	0.0700674588906006	0.0318351939299099	0.099479282014814
0.0403084041790779	0.022774963500794	0.118263368991501	0.0616612616393997	0.123809266288342	0.0914008145335981	0.0488423402269449	0.114466107666394	0.122057091001526	0.0462431111188019	0.00711438428309358	0.052771031384796	0.0453071088991757	0.112941685852129	0.0356374971433125	0.0675309314015741	0.0535850918394594	0.0657415329739367	0.0576021553434357	0.0730976626215558	0.0665517132922412	0.0587129055283656	0.0713168998180515	0.0589066691265336	0.0840757954640722	0.00665319627913396	0.0168816113854377	0.0995010923167002	0.111704527265632	0.0458591911805627	0.157637561487998	0.0513696835043988	0.0769320715242752	0.0948297256215587	0.0963870544022018	0.116432245802991	0.0730320510761741	0.0242173005749547	0.0284492003365464	0.0550681845593279	0.0301228635436839	0.049315043502541	0.0644697311897335	0.0695485566161441	0.0102063522203741	0.0726080390334895	0.0695838486803863	0.0660470447668221	0.107365585922501	0.117785542736356
0.0648215266729356	0.0691291454894009	0.064596493319205	0.0661826495966095	0.101088119830582	0.0589595115508304	0.104009095164984	0.0470362229389499	0.0426742147838915	0.0070536773809652	0.0711222806692031	0.029251062881757	0.028651890601079	0.0624889242361789	0.118201364029316	0.0630831633646388	0.0197654467223774	0.0245176598782062	0.0857236320286798	0.0229858442104261	0.0514785526906157	0.0302204542509242	0.0750023922852598	0.100396012665489	0.0350837797653061	0.042902054881263	0.0516901252253071	0.0127448333436613	0.0468746717007821	0.00363685037317946	0.0269245128087121	0.0179156731598195	0.073193009407369	0.0638227289659877	0.030076063394354	0.0280117085773967	0.0769047347119311	0.0129138952490079	0.00788976710851341	0.00896181838178927	0.0439872493758011	0.0157150275620401	0.0687284897069854	0.0846635053148116	0.0524665046934718	0.141324780818636	0.0174620439128784	0.0694268551053733	0.0633595153211718	0.0418474662500276
0.0864739721876797	0.0773712050131649	0.0244205572235566	0.0698228909657069	0.00438143936461541	0.0850738757425363	0.0392432311250259	0.0624821605664161	0.103932510281803	0.129265894790298	0.0929394374765266	0.120525551877985	0.0886911720605394	0.116333558867149	0.087362828993865	0.0913055605244555	0.0397468262435732	0.0254900853640803	0.064371637170413	0.0597582809434182	0.0753204747838913	0.130840496597804	0.0258217628906189	0.109859387645144	0.0265381876735541	0.0685186538341618	0.0122026512262738	0.0825771768642995	0.030763132268118	0.00800139612498475	0.0739434826468515	0.0189352289529682	0.0525759016319159	0.0247082191819747	0.0362635591366016	0.0456838249778891	0.0619812511698175	0.0990510159489164	0.060004374274961	0.0368474030287685	0.0582802137037649	0.0788419155903381	0.0591106505671423	0.00945747972028172	0.0663148167183473	0.0520354509271679	0.0655639487738887	0.0822455356145633	0.0472668218936733	0.034645414321565
0.0282011244051682	0.028990366215681	0.03610670334053	0.0919006256621662	0.044484570154158	0.105996865407332	0.0219758760893895	0.171088046991723	0.0734797409355722	0.0618101779702469	0.0168898119486827	0.040252493302439	0.0578916324164598	0.118673948172573	0.0466835854201153	0.0852361146597439	0.0670245574839493	0.0350449802133843	0.0920294290852829	0.0191901920384253	0.0477316972933438	0.0508472363845136	0.0834004081536278	0.0389086987079907	0.0536051840494266	0.128338106479334	0.0173053970303631	0.0464502142053457	0.0456236541108984	0.0362036456793465	0.0771236345264051	0.0566026050695098	0.0417623678289067	0.0152862833305266	0.0252454370554803	0.0953359126142169	0.0980118061375873	0.0497347534511311	0.0327496267215846	0.0464589312587903	0.0283688030554357	0.0427312903590706	0.00879433084131272	0.0501100870661108	0.00945835983869704	0.0461631858435377	0.0436213589640328	0.065644111109312	0.073830566868907	0.0595007704490026
0.0881980120875187	0.0284851597688443	0.0809557533619353	0.0511294525047795	0.101637154344442	0.0126718068106772	0.0581507851568726	0.0576505563107252	0.0688053750166693	0.0445453062402081	0.0664559011678045	0.109538284053505	0.0606133767079982	0.103311496745608	0.0775863818622676	0.0653777923565426	0.0850894149858771	0.0924185252602377	0.0304062303026797	0.110488072011609	0.108539210539083	0.0585921048952178	0.122618599834711	0.0818150412207028	0.0598796251863729	0.0405517476970253	0.0995927673487689	0.0850018813224708	0.081460366556466	0.0746610000437049	0.0120872279983502	0.0695252958914451	0.0570288990638562	0.0623459435986304	0.0551445682553957	0.0858486273080725	0.0947981375363192	0.0805003458497322	0.072925935000461	0.0668794302881192	0.107590207976446	0.109615088603342	0.11683315406733	0.0899091229289203	0.107626795329333	0.064014983253325	0.126689393751696	0.0979556198217468	0.0646746330084277	0.054324708023463
0.0219122503671987	0.103349021002338	0.0997325517560686	0.222876359288938	0.115564807708873	0.185371059123213	0.101983522707623	0.211701911905654	0.169483093295855	0.190473239628931	0.0461633687511484	0.159640368299428	0.178979649725067	0.21477481775793	0.159023474233796	0.0571984247176441	0.0149425714751783	0.122148225491664	0.0423593421209587	0.158240199249641	0.100937618967404	0.0912905428928632	0.12346898060282	0.201627917582352	0.0643458995280888	0.098795883620036	0.0705714963188715	0.0694175113704042	0.0567197387167898	0.136540729951152	0.143887053401201	0.0620989982253708	0.234090219687617	0.153895409392516	0.0519165451103644	0.0309520108258575	0.114213480792959	0.0270661148855643	0.139464438449186	0.0235803746570257	0.0616022020113608	0.107667495135191	0.0965252535368988	0.122867058616223	0.0858595349113166	0.0120718992360092	0.118379134470985	0.110351856406353	0.0797543728562767	0.0506473194489112
0.0291181690271562	0.0411677733994116	0.0265480067619487	0.0341703864459769	0.058346802793477	0.118397831922988	0.137697994281121	0.0796193876674576	0.0782797812354078	0.156045661951397	0.0800772972092727	0.0382171116301118	0.117418233046789	0.0858081339143382	0.119042740715199	0.0843905981825341	0.0597819458828744	0.031815512895047	0.0940368493630832	0.0930417532683284	0.0436253889414375	0.0632361444400432	0.0977553358189193	0.105940400490742	0.0552563184502659	0.0665983636192819	0.0509389331002535	0.147326217933837	0.0991463781033135	0.0618954947109917	0.0937237408383863	0.0645618487350231	0.106275060382165	0.0650531389145743	0.0378745674510284	0.0261802364351528	0.0187644921792704	0.0651459763463946	0.0380422510414003	0.0113630655149443	0.055131103835317	0.0871295582532553	0.0592290799439169	0.0634439725447777	0.0809591850445797	0.0374759902099157	0.066268651966257	0.048655599531836	0.102005484722333	0.0502830469910844
0.119120827683911	0.0653030924592802	0.0578412223833461	0.143288364265675	0.0243791911743599	0.0365540159216152	0.0958595211474192	0.110778478683081	0.0432181810855436	0.080703482534706	0.0489720980172182	0.0516835241598442	0.0705870854618407	0.0277242304275412	0.0686635815967673	0.0708035046525118	0.0525408284791018	0.140586485236944	0.111767457163481	0.0849983571404701	0.037346162143077	0.115450440975125	0.146957697693117	0.08292376802257	0.0662231973631121	0.0729613381819866	0.0790077607187933	0.0812021147795807	0.0255438771161506	0.0737385781996338	0.0999359393348859	0.082805427917741	0.0804162226086553	0.0935918536733662	0.0296914638896636	0.0126848978535605	0.101570638772556	0.0706370463159736	0.023391762089199	0.114006527426785	0.0405958350861583	0.0444987034659351	0.0367061190245782	0.0268190247274449	0.119048174271664	0.0379193980513642	0.0248956384423015	0.139778373096287	0.0513484971248682	0.0151498091632127
0.10237994701074	0.0349185943359981	0.0253478840566372	0.0961508319957602	0.0989656518364033	0.09016752399858	0.0746314247986115	0.0434324571836893	0.00393140711908495	0.0898311987423278	0.0884071928411463	0.0241016156833926	0.00490273732538467	0.0382337757825159	0.0983548427287935	0.0670818162196947	0.039872858608911	0.0404046592678233	0.133215009328625	0.144147876830366	0.0395158891763421	0.0201340159724932	0.0637553301125804	0.0843152123333542	0.0680234662937548	0.0810895433605622	0.0561371322182787	0.0724020955039321	0.127714617643586	0.0847336562789568	0.0539974484622977	0.0621186428308483	0.0655446709898135	0.0745261118185304	0.0462358605331619	0.0397319596627324	0.0814773542787448	0.0508457892736353	0.0752032403350767	0.0655582827001997	0.0682352470676629	0.0950159929881974	0.0695442106407765	0.0524509856421176	0.109943537378022	0.060915110301889	0.0394795915124116	0.0413444796820482	0.0484666952561573	0.105539442217544
0.119529859522515	0.0921150473399444	0.0946365020333696	0.0453606974795761	0.0640595207537695	0.0803480201969193	0.0682590586081071	0.082664909813311	0.0592465294399756	0.109257715052846	0.0281971895521096	0.0626702621409269	0.045503226289383	0.0696173183532651	0.0270397935513735	0.0548431663943695	0.0535929020072369	0.134052035017402	0.0677518005843697	0.136644640524473	0.0448649466936494	0.0812669202383959	0.0960971981153884	0.0906395815404164	0.106889581740503	0.059222138651609	0.147918196700516	0.0399336914942821	0.0648692969532683	0.0729477484059028	0.0259292597973858	0.0554837058367166	0.0660953548265814	0.0759058268834515	0.0936707307322906	0.0589665511733858	0.0858070396935409	0.051327907179024	0.129715363845321	0.109560160423406	0.120429306733422	0.062793588785772	0.0740380409547423	0.0663393952432866	0.0690145568485787	0.090296173775557	0.0995494461928106	0.0810040528977109	0.0783480666515575	0.0580186421204814
0.0780218990894659	0.0443221371789989	0.0856677246271395	0.0144770528899885	0.10083824231125	0.041549534926751	0.0410492390738609	0.010312236877716	0.0567667083743148	0.0530286062446007	0.137815230007746	0.0422294581442483	0.0519415595051708	0.0929045637207839	0.0453869263652134	0.0567256517129614	0.102703502657439	0.0492731480858743	0.0588651236157277	0.113213596583213	0.0366960089870997	0.0719060670385483	0.0342299635880136	0.114225350512508	0.0697901100302682	0.06983417457344	0.0897679865899448	0.0561172372468109	0.0522239142267801	0.134858196316103	0.0702206152541688	0.0532526472354728	0.0408999591921862	0.0289773046709317	0.0591712598714317	0.0715896579523614	0.108340912914194	0.0729900167136355	0.0837914927627394	0.130625908013426	0.0989736348454325	0.0466582274399644	0.0307229979632669	0.0523394070872579	0.0688501805022354	0.0994845923496146	0.0447500438413819	0.0618083567301024	0.0834667193032457	0.0263155906961881
0.0709608342642341	0.0841631204083594	0.0606604586227058	0.0762329870478706	0.00376473585749704	0.161622595756648	0.0899388230466516	0.0309428000243708	0.0502529738705373	0.0590999801961473	0.0538931012922842	0.00538635806336458	0.0359549620536721	0.0618806523729623	0.0712154489399049	0.0354979855143898	0.0845077607737297	0.0615553706187113	0.018273835881807	0.0335502274330024	0.045780829178346	0.0321496788284072	0.0429654848122065	0.0196799145765031	0.0942076077765597	0.0485636330327674	0.0422148117989069	0.0417856932990336	0.025270152101469	0.0471245445815076	0.0735407530811603	0.0409819597135394	0.0341647289263021	0.0249692716906621	0.0234837516221037	0.00594091987494597	0.0131973739585595	0.0256262932098207	0.0361970855225956	0.0202192523064158	0.0357470766102544	0.0168105967073184	0.0349951419172462	0.0317718976405282	0.0613142410067824	0.0828996082724792	0.0882397506476645	0.0609025626815309	0.0466415330185126	0.0377580422904803
0.0217139224363385	0.0911128372391344	0.165657317416304	0.0603329952009156	0.0598352728220966	0.112849990756294	0.0661659178740292	0.0326229107297038	0.0598512000505641	0.0610181010628363	0.0558395999301627	0.0231383091023566	0.0107278980927533	0.0288242860227986	0.0681402914509426	0.0718572523396157	0.108086770657329	0.076562927076209	0.042716261829253	0.0521599093947421	0.0907143404332667	0.0383441139754956	0.0685664181228457	0.076558943713194	0.0281106426515233	0.0954699711307828	0.059497075491471	0.0885608378075891	0.0692017509161437	0.0733454415843343	0.0753416178556766	0.0668673340217755	0.0345429629429663	0.081656840881882	0.0786458208778025	0.0315077317235801	0.080328581602401	0.0597999392970469	0.0667883173242087	0.0267031186535524	0.101088750967788	0.0878547600187542	0.0588790023131969	0.088481827193005	0.08829989969743	0.107621890562845	0.0560930206671543	0.0492896971434985	0.0408104573277541	0.129981308942082
0.0433037650149996	0.0303202813759562	0.0586075731870976	0.00800923976901141	0.0204143881523131	0.101752044766321	0.0205235842889317	0.0467253713698928	0.0491690874351152	0.0370489666650178	0.0322763228034189	0.11327031191783	0.0382458727256589	0.0768724520679146	0.0236550299848743	0.0142144479325252	0.0451096450908539	0.0612516022922054	0.09423942199723	0.0609631982184203	0.0536844187767736	0.022243318936375	0.103590494946941	0.0485127991990257	0.0837736650575496	0.0225593209662477	0.0686818219702492	0.023041176639497	0.0496775419968038	0.0254712189169682	0.0215144499216364	0.048448483571051	0.022157849114972	0.0521636361260074	0.0375060104819401	0.033963953377665	0.0532319101385973	0.103066664475983	0.0325749544370917	0.0288725493651011	0.0705307309965472	0.0560808809894424	0.0600899928851152	0.0634688400956706	0.0534791433048508	0.0469551286378456	0.0488377712437382	0.09067396798077	0.0123142875416186	0.0514011257388182
0.0578523939107666	0.00486836317224558	0.043504523572471	0.00784968111527405	0.0934677320510774	0.054778345710181	0.100248672770434	0.0408679790059222	0.0773046213825907	0.012750697344588	0.0775911908891841	0.047573553694969	0.071020507052243	0.0928687957489517	0.0512066803537371	0.0663619218220848	0.0864940331305721	0.0215229552560168	0.0921943320553672	0.0180530728495126	0.0721500281539405	0.11836695936879	0.0629945327187535	0.00778273422689976	0.0747135062237679	0.0369416136509289	0.0420963504129859	0.0182351903613206	0.0274177230104051	0.0844515725343087	0.0639374490064047	0.141095488086906	0.0816245501977405	0.0831009597324243	0.0460853930500381	0.0290099482658708	0.0302369881502001	0.0753417046912757	0.0557116155037655	0.0669133160533612	0.0784545851908765	0.0495972238638505	0.0936410853258985	0.0945221434585447	0.0441844170739291	0.00961989014958388	0.0877795110717359	0.0712369834335865	0.0264318733792661	0.109340589096072
0.0447565569081671	0.0416348087532584	0.0755020906026979	0.0214647820802192	0.049195983080152	0.0379475482282426	0.0715991835696707	0.0714558686203054	0.0794437735493789	0.0965187258696767	0.0524944413315181	0.0479230380580374	0.0199049663579308	0.00915613735559515	0.0791580152938191	0.0141252587417074	0.0712328018233805	0.0678908823007221	0.0668817064800667	0.0120771247866886	0.0955674524249381	0.0456753501522911	0.098719219615745	0.0166206492325413	0.0351261482406156	0.0467182598755674	0.0501885135321932	0.0745471910939299	0.0398939594859986	0.07926107654199	0.0825247363423849	0.0241674062765473	0.129160901533566	0.021751836650433	0.0478799531768735	0.0802468166224854	0.0253625376266729	0.0253189561077855	0.0367810162067798	0.0563605087597069	0.0525164579538881	0.103408566283815	0.0634474941904885	0.0781269331454666	0.109196150958475	0.114522864868644	0.0522927893806259	0.0445810693222684	0.00290510630583528	0.0754684499596176
0.0477731755138243	0.0568499022906012	0.0759371588182294	0.104485997309781	0.0644324750443757	0.102129126037171	0.0309172487418787	0.0537486948906204	0.0597474085748939	0.0937567587925148	0.0367889088910938	0.0626640658919879	0.0577763912561221	0.0381398884533712	0.0834735825120379	0.0475293226871507	0.0754035792521184	0.0891161751013238	0.0536743888801971	0.053975480973165	0.0500696776364748	0.0930549869429667	0.0724375390510845	0.0397000070216817	0.0286172543679198	0.0276867060164061	0.039923605613703	0.0958294863050844	0.0707599988654183	0.0867318147900602	0.0572120992072909	0.0350323163328162	0.0280235999857638	0.0347440853469047	0.0443185373373321	0.0446732702416616	0.0735438853315441	0.0282003165766992	0.0504300569243472	0.107743792901737	0.0488930657256023	0.00643803304089223	0.0605043916603812	0.0868491984963367	0.018599058836417	0.104341196336541	0.093789868680873	0.0989584060599452	0.045705243507743	0.0833198760339866
0.0551812409459492	0.100139440816993	0.0850380553728094	0.0639607724429161	0.0530961769550686	0.0520017339620834	0.15416954539738	6.60177134395865E-4	0.0759275387394403	0.109984758441352	0.0385288605993492	0.106346263248921	0.0997153183129317	0.0831873666937486	0.082966304093198	0.0530475678495037	0.0354738086630135	0.0482702102699066	0.0350759448626463	0.0479752160144225	0.0263747456074651	0.0660758921900598	0.0676904075888857	0.104056520601527	0.0758981212113093	0.0174849366568807	0.131754002614365	0.0333204331994409	0.0338380288589997	0.0882114978957392	0.0657333115447944	0.0620310789471431	0.0316952489975469	0.0506510979982428	0.0367882879159795	0.0299795959708486	0.0181001460342761	0.0326523466175434	0.0421911228259512	0.0294329905188325	0.0348508485007066	0.0576810950156808	0.0386577904072013	0.0611627169049904	0.0491391110900116	0.104603085638809	0.0612068259880236	0.0644783848511515	0.087773886629868	0.039264869663721
0.0482773653101544	0.0524853821869842	0.104136971057008	0.0621295806550804	0.0427746751591476	0.0593218630271336	0.0267829971788354	0.0511452840734894	0.084881277550659	0.0716792221352443	0.0272139610746855	0.0576372673599452	0.0412901030856221	0.0477928926242606	0.0852951364225394	0.0127486239413799	0.0310107146828117	0.15927680361218	0.049767946515005	0.028935222112975	0.0326328619258088	0.082828495898731	0.0564593831532164	0.0354283557352284	0.0173143593299955	0.0387755339318149	0.0464028952042057	0.0622776002408635	0.0328550569376862	0.0910759173282405	0.0393130157348657	0.0272499500204058	0.0321938108079876	0.0693838257228707	0.0678575621879596	0.105420886869396	0.111875215846704	0.048159155791327	0.0628339147589938	0.0713223231157665	0.0632496795096768	0.0211686746496917	0.051943461931695	0.0091321329203997	0.0569271879134496	0.0452926820035997	0.0629188942875866	0.0357136288135584	0.055564140843059	0.0118137602462099
0.0400540508424061	0.0541785786992793	0.0289940200567235	0.0382171218121211	0.0822236258984758	0.0227938461077765	0.023712557812095	0.0740415095609652	0.0771322984002117	0.0435620492340708	0.0614608097154262	0.0713123174702386	0.0169156525415257	0.0942765620001138	0.0288831869773736	0.0494421192827189	0.0415934983221657	0.0345198319304744	0.0212638484990241	0.0724691477097097	0.0301204928042321	0.00661525243744258	0.0764417943415387	0.0325394860739763	0.0461233023742476	0.013184811704868	0.0230626516709836	0.0757887004506741	0.060618645066947	0.0934757953099887	0.0589144540441596	0.0631948185612223	0.102954801516474	0.0723963585348911	0.0500683339639837	0.0718319674343464	0.0268326467038438	0.109035198589165	0.0259715166996062	0.0526463768811188	0.0310037875967518	0.0409086550272189	0.0625471014707548	0.0579757028430514	0.0759568582743422	0.0211544907254157	0.0416487558808219	0.0595358770245774	0.0394535882372491	0.0290282345306376
0.110595340252401	0.0624825934176271	0.0686166929310361	0.0774105609251046	0.0710846520476889	0.0965172612060445	0.0827315059132493	0.0826355010881478	0.052419530443744	0.10128961963391	0.136399010810309	0.079181062894696	0.08708198115005	0.0309018619938961	0.0528304725372185	0.0716947406142856	0.130422053261134	0.124110942356684	0.15365112828096	0.062836959722816	0.0625340355483356	0.05606893238224	0.0647573519485279	0.103761216214518	0.104267030421225	0.0778017355310895	0.076270536348745	0.0624064158914554	0.0667107866036438	0.103786991937591	0.107625329868675	0.065581268513308	0.123015595841703	0.0425259321478507	0.152097252059103	0.0470668782473464	0.158555280097682	0.124870100252954	0.0956224759576665	0.0353919217323572	0.0654099806345003	0.0819818425086921	0.0636405317973538	0.148242008185807	0.156643713556026	0.0431498297144647	0.0535815916211566	0.0518860421822758	0.109713949642442	0.0585730034552868
0.118099746588848	0.0217895036603436	0.0635791659804979	0.0492163321208763	0.0482752990133764	0.0600228321820763	0.0519237266040102	0.065107453776398	0.0779384847274747	0.0552199473049296	0.0355497515377022	0.0490666338974715	0.0519663517937771	0.0453067999140306	0.0225533142515285	0.105143443027088	0.0713205440608581	0.0837028962879404	0.0380032669276125	0.0783501336795395	0.0672605047772502	0.0700296338979728	0.0732077188051048	0.122544091497975	0.0712451732246681	0.0679437209439202	0.0220651563571392	0.081964058340286	0.080575977642378	0.0396153151381192	0.0389675680707855	0.0675681152078294	0.0678516658531824	0.0398045883045372	0.087541764579211	0.0812492328998668	0.0637955203440061	0.037864837503698	0.0271889373945526	0.0535878451190949	0.0435377247592292	0.0957343174412864	0.0771330567391829	0.0661164706308012	0.0364527613338482	0.063135252237521	0.0735851177548337	0.0561117227038111	0.0617887329970805	0.0712793555338781
0.0619344537883996	0.0664797441955194	0.0542190067019906	0.140298999435057	0.11071321492769	0.0754939325857416	0.125287897282835	0.0677628235704697	0.0837179533017108	0.0152492586764753	0.0609480955514617	0.0450206581661552	0.114345171364316	0.112742078541665	0.0770750120256786	0.0853980791425955	0.0974460182089453	0.0310554723715628	0.034308062271163	0.100460973995065	0.0924225808981966	0.0992839591689579	0.0596669290610008	0.0715678650171905	0.159963818775255	0.0900018877604092	0.0685105019919669	0.121144612139172	0.0270251465907773	0.0619568158032875	0.106006101677236	0.0916895367139157	0.0661214810793588	0.0742983815555548	0.068077196510109	0.0322501720622542	0.149860248589094	0.0711584177763144	0.0573357626300697	0.08258324497069	0.116023381058565	0.0666911794097248	0.071131596526751	0.0782342787045743	0.0864923736246717	0.0645113744571684	0.11276431926003	0.0944511258809052	0.125237750098692	0.0664721778763793
0.0710993430323881	0.0556598947788172	0.0334709051281527	0.0382824156901884	0.0739851010122613	0.0553553462346186	0.0535776722732746	0.0322146423724446	0.0662516554527847	0.05664821692126	0.0362407792814338	0.0301440464520409	0.127830113792732	0.0290419092728629	0.0353401998551027	0.112151092514258	0.0813314630433463	0.0856613279159559	0.0425527772308718	0.0329168020686852	0.0654467297835216	0.0557099640819531	0.0385631467946341	0.0821324564270825	0.0288149605177533	0.0644816075121658	0.0551025128950559	0.0557875403804774	0.0465926011709209	0.0386918801023535	0.0587847989557743	0.0975939697233441	0.041717574149562	0.0606120046748934	0.0656837371866926	0.0317933037137775	0.0826160164061213	0.0289682332758972	0.0236933893860756	0.0349218995347046	0.0391761901399626	0.0126663289815416	0.0773016512042278	0.112615694672077	0.0530792328509691	0.0718682055577298	0.0343344253369585	0.016254746973922	0.0660529404433565	0.137994974075605
0.0981837585453669	0.0922932471790759	0.0408170537143606	0.0936111099087208	0.116476783835986	0.0851705604231515	0.0242803337810272	0.0585766873416379	0.0233268070630291	0.107364201148282	0.0275881127815097	0.0302003592388866	0.0290597172403879	0.111946220247191	0.0644341122037892	0.0744586385522293	0.0885139377921268	0.139008809858305	0.0409561878773941	0.0549031629314664	0.0335295326035019	0.0127230614347138	0.0701756597979128	0.0490556401280026	0.0748499248856303	0.0534508067886819	0.0281198025410084	0.0554488447469819	0.0469190703140471	0.0435256854967558	0.0837460945707022	0.0112096625434257	0.0598174013685071	0.128525617405957	0.146068218229861	0.0472774364896208	0.120899443359182	0.0462244892096095	0.0685589213153679	0.0773378828241374	0.0267158741991978	0.0574741291147191	0.0788194510071347	0.0457613051941703	0.0682444393867259	0.0648400827321195	0.0644447990865873	0.0583278530466552	0.0839645545788229	0.0641834674253054
0.0833351043177796	0.0155528794699304	0.0384096300145484	0.0156439425308431	0.0414275222485596	0.113673375232429	0.0992065035365535	0.0273651864457571	0.0383243853175416	0.0208142465089205	0.014259808720295	0.0520610977307262	0.089704105525695	0.0716650108237381	0.060463214738521	0.0799924030763278	0.0201414442129204	0.0658051140744319	0.00272199580285023	0.107452654282677	0.118960000427616	0.0139620619662112	0.0370569085222311	0.0567282039653513	0.0450583539772611	0.0244375195610149	0.0517388596266754	0.0388710520440597	0.0636651380243678	0.0692235724796922	0.042808554051354	0.0437784039460783	0.0889952884522377	0.00761220080881114	0.00805831893360303	0.0506391336762637	0.0913049670377885	0.0718611354546009	0.11109911979693	0.0906009234552684	0.0379087129001566	0.0669143026991181	0.0208357923545638	0.0049582081278593	0.0447347927653912	0.0278376434976535	0.0175573336282596	0.0932466473040425	0.0336278171093947	0.00561708417619969
0.115102141596986	0.0179860964018041	0.0134241191294107	0.0522757319033316	0.049967842397475	0.0107599471942833	0.0397767962799985	0.0399306318657769	0.0402583070466755	0.042169399850152	0.0198183710544838	0.0101168068981271	0.0824575471878906	0.0333229097804703	0.0409525551966101	0.0164988169294343	0.0260280392556719	0.052197515951774	0.0759123861201319	0.0585110271554772	0.0599816119748039	0.0150870959645346	0.0590280333306083	0.0354837320223803	0.07375274117389	0.0315118772823953	0.122877441669118	0.0728512176606501	0.0442644578946179	0.0255175044621922	0.124031369045204	0.033875954328882	0.126109902667092	0.0390983427956224	0.0176586405788951	0.0384170622185768	0.0573747847108397	0.0297285797761043	0.0258469178155733	0.060463945457016	0.0303220871266861	0.0326884722176604	0.108287077182596	0.0697068867775	0.114164120492215	0.0895052986014264	0.0695048973079754	0.0765615625795817	0.0350333922637318	0.0541025431809095
0.0976486471243693	0.0994521524322536	0.0901916852763586	0.143537658482988	0.116683214228633	0.130179673277026	0.0865230587147218	0.104530983898827	0.072712410685011	0.0633847954009477	0.110838157599425	0.079871447683415	0.0883860443605307	0.117054023176706	0.114250448696854	0.0198961328068457	0.0711399913681222	0.0956043020292105	0.074931041072721	0.126067400081497	0.0496020465996928	0.0555447785175585	0.0996216354365858	0.0386505037542256	0.017099202549264	0.127479776529519	0.0840273181783282	0.0819248239065773	0.0876019200395888	0.0428330133408729	0.127189808204356	0.0643514558226191	0.0280017535760977	0.0683849885043787	0.055190707746907	0.0467878604975821	0.10033230609534	0.104936968318055	0.0781442178394825	0.190064756023913	0.0882653525043899	0.0150519225715581	0.0142689420547349	0.0230665256509449	0.0864770576035407	0.0966625598253786	0.124039718560226	0.0364274449364281	0.0757085219920571	0.0328344955910107
0.062810859754989	0.0285534963857283	0.0410679546443721	0.0381323317842969	0.016651003907957	0.0777057788035896	0.00247051569901428	0.0334316529232672	0.0657258893907599	0.037786633105167	0.0109954823454647	0.0138570566375584	0.138047762159066	0.06237300640471	0.0566413565397484	0.0766694994989285	0.0932717031583106	0.06997446694091	0.016946135237192	0.0457710749914059	0.0483225893858783	0.0782402293010801	0.0896477623499065	0.0136717537227124	0.0587876382637983	0.0162725526393557	0.0345420618573501	0.0753046124216107	0.027940017164632	0.0908001379548407	0.0579352239228917	0.0711686549189023	0.0560284214331405	0.0688476398728744	0.0414437953379417	0.0531969470746292	0.0526347164736456	0.0802308254282604	0.0870283479615531	0.104421914512773	0.0162547378262524	0.0700596129016112	0.0396016552405427	0.0190061153034702	0.0176813921840151	0.034478002532579	0.0318866034944056	0.0700791254882108	0.0669901957765911	0.0403735688294421
0.0471094169330804	0.0982079855879857	0.0548929360234284	0.0549114204800786	0.110621051580408	0.0110136306597625	0.0849525918440803	0.0587732218016071	0.0332327146611312	0.0410291143629387	0.0541982861280659	0.0263756932175513	0.0493287616008444	0.0313829768245233	0.0792918323766036	0.0865690028015392	0.0610697189157196	0.0760751575501813	0.066735690270147	0.0255238460757014	0.0576603826971084	0.0623670019494861	0.0700975740713165	0.0392947553077761	0.0314863109097904	0.0822728768194677	0.0442411230004178	0.0315943017331449	0.0600343188615454	0.0140188139580074	0.0725623236073605	0.0452981614802274	0.0289800889313056	0.0642993692427932	0.0517039122521542	0.0562114867355721	0.126773800035487	0.0272774780734015	0.0787784124354083	0.0569317975814799	0.048779213013615	0.0461390128990782	0.029492290882195	0.062262400986695	0.0172597741411841	0.0198789987847125	0.101767900512034	0.0562283749806448	0.0430884711195524	0.0867025695852441
0.066755674587289	0.0167863081409011	0.049166329039611	0.079312320160117	0.12728133143655	0.0671951484841875	0.0801704918495527	0.073820733237432	0.055279632217855	0.0649127849204839	0.0507370422773125	0.0920633442102219	0.0420796377993466	0.0335062343492581	0.036150597107013	0.00719060303875503	0.0269178094088802	0.0796588863812395	0.0390626005557899	0.0793096413796594	0.0704109243520776	0.145326458969142	0.0371699707419069	0.145243694059424	0.0477723955199949	0.0574467738779725	0.0758317794349599	0.0168917743718415	0.0516964154260719	0.0615959849218056	0.061093942334576	0.0949458057250946	0.0538524119125021	0.113952805672902	0.0895941060517934	0.0677579958769972	0.108738369634398	0.0615497607797555	0.0856668804921225	0.0555720421277642	0.0598874942005065	0.0604254519491638	0.0386265844238552	0.0964209922289089	0.0772741205361543	0.113398423158499	0.0616907087255781	0.078218640397349	0.0609981261961923	0.1161004984636
0.112230666915849	0.0966689192518723	0.113237981253511	0.0743151345231811	0.077318884023598	0.0547986737582261	0.0533415368417896	0.063795259581135	0.0724187468006013	0.0769801572556883	0.0616303803667153	0.126212917783324	0.0599822121345995	0.0603194728201399	0.0912458465973241	0.0988590614678215	0.0849870314992876	0.176737829695994	0.127252542448354	0.098125139379338	0.0898511745725575	0.157446783417382	0.0560089782896778	0.0849440411356212	0.05150672231374	0.0504578562987569	0.100027497605777	0.0740190946167163	0.0408178143361266	0.138860781651433	0.139052438366001	0.0999410375181897	0.129326211167592	0.107595184597071	0.085918335912755	0.105699991219969	0.0619709406846023	0.0944073885265009	0.0331808830663833	0.111659295311982	0.170442112863048	0.115994697366828	0.036967817107495	0.197527307680341	0.0606391716083028	0.146095611598713	0.117634360509435	0.0507633939995566	0.130346071100906	0.0935422365094811
0.0849732501246657	0.106354183604246	0.0916256866277934	0.0573821271325576	0.0743379446669942	0.123500347026808	0.067410367984937	0.0931260955206547	0.0696277969960546	0.119760970875438	0.175821241951638	0.0974193248523978	0.1804054848437	0.0374019938064657	0.049307518990439	0.0135089876063548	0.130547854106679	0.16107593318784	0.10758030307717	0.133717050623762	0.0732182581977638	0.0875248716857477	0.0982768810741311	0.105491879732412	0.0999731020450731	0.098162950643285	0.0707363109737543	0.100329317831865	0.122890313955098	0.109728059681936	0.16396316122437	0.0716349051036616	0.0878378634534103	0.0342705252575227	0.116877227588153	0.0984216401133917	0.131751224569794	0.0686762255489234	0.089848036318426	0.0709971250904288	0.137074479747778	0.0885540363982049	0.0483624883093904	0.061940545805155	0.0394943548944833	0.0661367754543416	0.0704272538798809	0.130815033302233	0.096611866025996	0.0661365390073655
0.0289051996337406	0.052274704136453	0.0401219556218157	0.0235259192007484	0.0902569400636677	0.0503730876618001	0.0754542587890836	0.0424713334597408	0.0560313811819769	0.0389196470339506	0.123370105606723	0.0524320546804195	0.10601640420216	0.0697336397239955	0.0181307509011678	0.0449155523580252	0.05951899921902	0.0471681972607402	0.0427557848894731	0.0653928891423961	0.0701677961159106	0.0606090278652247	0.0454303280202822	0.0377196741405571	0.0535934686383857	0.0194629938260514	0.0371080675769812	0.066065925595321	0.0407900890704213	0.0517136417045116	0.0395915611810522	0.0572966019911425	0.0448466921069414	0.0412573443642559	0.0381625480887178	0.0574657481578662	0.0553628497360324	0.0810256191607383	0.0411615324823273	0.0424516364440489	0.0350540341247181	0.0730123632181599	0.0257011966342289	0.0749915497554918	0.0693811852900309	0.0762075965645749	0.0320663558495895	0.0432783193584559	0.0228631934676611	0.0673874939763307
0.0368454143246633	0.0454625777770245	0.0914247031895193	0.108100407856725	0.0566161574274738	0.088961687615038	0.0363172803907652	0.0223422100074652	0.0290317437643461	0.0258347071657954	0.0418190690411181	0.129885613982142	0.033343262806972	0.0314582346801755	0.0135868925666955	0.117154015053023	0.025685575578568	0.074901490787899	0.0675666803904345	0.0655641240994105	0.080469263344108	0.0547931812966623	0.0253289251197223	0.0946077163064789	0.0331000307082602	0.044393836357381	0.033081335199984	0.0520908685992104	0.0470076524672579	0.0654035854810773	0.0862855845374701	0.044503926699834	0.0981513423496149	0.0788775129138724	0.00385811838406923	0.0212221925005995	0.0560538122718607	0.0493782963931483	0.0544830781257032	0.0398140818196324	0.0797350792559834	0.0473286454016349	0.0773957824870916	0.130157273470965	0.0318888732519397	0.0927760687793965	0.0714114898509099	0.0744513328832977	0.0765378605354879	0.0548244892878812
0.0463928781280378	0.033633583795583	0.0479544612883452	0.0189881592487529	0.00279376175505965	0.0245697392400184	0.0211121671911665	0.0357154057889094	0.0326642689977428	0.0528101701729373	0.0509484022416337	0.0324373905063131	0.033994709679654	0.0632951555525696	0.0290540061954767	0.0275763098153913	0.02865335758707	0.062232671318408	0.0244187176061398	0.0404067375971978	0.0332310341762938	0.0244538114896738	0.117370448238991	0.047477911360519	0.0249188942061122	0.0709494870831425	0.0957033854512352	0.0265037073334656	0.0230086155999093	0.00389577061073429	0.00517896178444214	0.0571619017506957	0.0265441448641635	0.0335006884837629	0.0790167044275994	0.0287992605844751	0.0458222282995895	0.0823795970454225	0.0795927776623294	0.0386871266468738	0.0817341678329729	0.0715307565876008	0.0737556500858734	0.0500090856021913	0.0219930568775582	0.0533300623716089	0.0332294454779146	0.0414310620299609	0.0299838890298657	0.0144756340149418
0.060797572165001	0.16270132341235	0.0897302927794499	0.144362475381659	0.0121741710670289	0.116904363624332	0.085552201111813	0.0790728937401041	0.0501529305652581	0.031618327562912	0.0236574517097161	0.0855090539494469	0.0888181143903973	0.0757912913584727	0.0326289522699887	0.0327828988145527	0.0414485576159713	0.147181881706997	0.114100021250259	0.0299280856532071	0.0882157872675974	0.0276945737352487	0.046530390181451	0.0522379555153999	0.0699408459549904	0.0137165974557599	0.081517539339436	0.0500734252730927	0.135904358164299	0.0291586680185584	0.0460612509888008	0.0873019849049132	0.0338375532109061	0.10460460561419	0.06918165028576	0.0201790491362205	0.0783866824362404	0.0174454065262722	0.0480575572871708	0.128176618047042	0.12894041446102	0.0769259281889273	0.00601945954337331	0.0350160635183729	0.0748494039957458	0.0230313133883056	0.0137457486296948	0.100684547533975	0.0838739153035996	0.134815986489587
0.0796255388585347	0.0711510795339755	0.0429930310528788	0.114118741465162	0.0504509549907948	0.0809630495839405	0.0500884611479677	0.0204728672176619	0.0883388038347192	0.142437654634982	0.0693955824892111	0.113311064994907	0.0627191329559107	0.0805721864885222	0.127342375719515	0.0823847843825919	0.112500942511867	0.0630093907091578	0.00781899569810596	0.036905126444651	0.0389588869323714	0.0519793210182884	0.0411016507469384	0.0306376430448027	0.0654182576605843	0.0797670923287674	0.117814265635515	0.0801412107501035	0.129517709464578	0.0885389449333874	0.0516421586486409	0.0994350573224011	0.142451997703121	0.0560680263741368	0.0281949669257164	0.0648111945122399	0.0638604357184141	0.0824805930638729	0.0195503678221347	0.0682355060237132	0.0862041024893694	0.0796877183422672	0.0788242625239726	0.0652385870800234	0.0825372621077783	0.0570983695417452	0.0648370788745585	0.0577981837971341	0.0710580647302016	0.0296287956578754
0.0296753567033702	0.102597834803501	0.0872119129327141	0.0865673781549262	0.0316429121828254	0.0523321463883799	0.041057483504101	0.041930384182348	0.0249215365902586	0.0319075809867827	0.0225228571142007	0.0877739030152813	0.0213382506222464	0.0608055593795806	0.0277985349898505	0.0210184443402265	0.0857585803839249	0.0255063964802126	0.0331367051378392	0.0433361392352367	0.0633348887734596	0.0459980855809283	0.00434490679943598	0.0349637568424705	0.0509275493562423	0.0477936722858735	0.078229666359943	0.0927742079719196	0.043541331175118	0.0671978353175755	0.106304638186413	0.0681434860507885	0.0108372373432172	0.0789719416640328	0.0617344418587104	0.0548651596352412	0.0835946090410291	0.00913441004789718	0.0452756450229712	0.127966238061629	0.0244197476691272	0.0907904152208134	0.0193544904308756	0.0341567389947258	0.0481056803138777	0.0415607976502581	0.039647290183179	0.0657114636109507	0.0517020739277275	0.034312762649413
0.0873874332281936	0.0827214102093745	0.0700616032928915	0.0622443693738049	0.0214545960194477	0.0416368275711491	0.0601565573400481	0.0797419161939127	0.100951386487727	0.0403099771607706	0.0675166036678179	0.0840295185948254	0.0700825370367878	0.0256515173418077	0.0302198659350086	0.0761204245167051	0.0648507383121372	0.0300762237774329	0.0634703512765197	0.0223879638363795	0.0963871938745081	0.0545334547494371	0.0350962211756836	0.0822980672583409	0.0914136648561925	0.0629460450308906	0.0750174903111534	0.0334072338158504	0.0711188747339108	0.0511556052910891	0.0336418844955446	0.0485776315048126	0.00477915680319698	0.0857804840015735	0.0491497880365096	0.00768412546347664	0.0573972094065853	0.0457565137129852	0.0547000910849671	0.125057905217516	0.103938791206198	0.0990536199663299	0.0140672057776076	0.082143348822421	0.0776231649018648	0.0850012790327534	0.0297681745411975	0.0925644929750247	0.0338062202841681	0.115949732364194
0.00947319189418102	0.0602724679035922	0.097598955467448	0.101406105034709	0.0483147915529396	0.00941890835015545	0.0561222810326924	0.0387148824574168	0.0615666092536596	0.0418569097946065	0.0846016101584657	0.0340231957146797	0.0828133829531972	0.107321546736831	0.0733837524149488	0.0374731277306499	0.0494642279230087	0.0688191604770626	0.0813392233477023	0.090450930042543	0.0519865980387965	0.0101612401741989	0.0251289932909856	0.0445994448896082	0.0262670973519421	0.0494730598971733	0.0445675048936106	0.0601230544142802	0.0347054511610208	0.0599722685958986	0.0460330403187211	0.0946997514420439	0.0356780324222301	0.113692420978756	0.0603368280108012	0.0854038533852689	0.0559556573073403	0.0912789464673383	0.0512380237381342	0.0189818889559393	0.0358321289574064	0.0893286843882238	0.0603273856660887	0.086200403665027	0.0454587703297593	0.0504671309929037	0.0743140294994681	0.0695992432269094	0.0380058883178749	0.0945189946015533
0.0727709480733761	0.0374134789272674	0.0580211345413109	0.0653194981195202	0.0507784982257215	0.0418215611989393	0.103551112390411	0.0803893862474773	0.0419190340796018	0.0435538299964366	0.0554442729253888	0.0511975017404951	0.0141407771106096	0.0362251451606382	0.0561391374620033	0.0206926333800754	0.0674626799153141	0.0211609604321684	0.0447219861761304	0.0187604432399494	0.0209401548519394	0.0411364919692601	0.0216170341125771	0.059015470178377	0.0653676223996842	0.0260500844626529	0.0562503687932595	0.0393485771026166	0.0177788823179074	0.0669690702892686	0.0426221281715367	0.050442014475559	0.0819985196653312	0.0753893094484689	0.038410029770845	0.0671879097192876	0.0346758111934141	0.122330842999519	0.0757784724069954	0.0410466283010688	0.0462183257667435	0.0085527123966723	0.0661519950568877	0.0557188549037399	0.0143912339245591	0.0475810874451352	0.0319888575018631	0.0577556884598297	0.0523055759253715	0.0544022988844562
0.0240536771924294	0.0196873462657938	0.0666806157640112	0.0907979025300827	0.0654180425606675	0.0330992018927647	0.0646842975254621	0.0291429622406028	0.075650252671888	0.0766662056453221	0.0235940111892086	0.104881360999478	0.0609225135660363	0.0659036129979472	0.0220844834049847	0.0558138492074261	0.0589845142598877	0.0297793452477568	0.0574182965175544	0.0128749932689405	0.0730999279943072	0.0308480560832607	0.0840249081771144	0.0316664096282638	0.0336821541165066	0.0348472455015888	0.0632008565147665	0.0439231167104442	0.0794451244716074	0.0410942786662146	0.0359614228818175	0.0833312487303208	0.0386816048990744	0.0700600992901473	0.0894478688537553	0.055131971411329	0.0365206925152988	0.0155316725292514	0.0371449814883518	0.0479297356391301	0.049420122283929	0.0569966142493649	0.102128706267829	0.0289599847722905	0.0241757806753183	0.0796505991489756	0.0101017696488946	0.0609620612822057	0.0229765179512941	0.0330383997697059
0.0239790159767869	0.0666914180371613	0.0230725368090881	0.0173620791861718	0.11538440749505	0.0130735943173302	0.0417705333636285	0.0637925368209934	0.0666416149164499	0.0309778179104328	0.0445534206452894	0.0390586321572889	0.0316051156729824	0.037345440431614	0.0327622211164292	0.0689873934671147	0.020576523429764	0.0367185624720931	0.0153958044801823	0.0580505503090281	0.013560313961982	0.0485347376657214	0.0488920159529641	0.0476065952900188	0.0178275696437184	0.0309837755492532	0.0288361240850032	0.0158251409397984	0.0161159406593022	0.0212007445744655	0.0333906238990638	0.0278611120639786	0.0455519296047132	0.0237166358147133	0.0294389489722884	0.0560165273722426	0.0158703074842906	0.0707648214208762	0.07034029247175	0.033863471700595	0.0197537309663867	0.00722397070985708	0.0480966035140788	0.0284102846857553	0.0380749747550291	0.0338234459358667	0.0485773456966095	0.0567066457945733	0.0798112504155962	0.0919844019656952
0.092477021100349	0.117732581120995	0.0808378006244826	0.0755780727482581	0.0458152823860009	0.0620017778336597	0.0391471809260254	0.100440770679567	0.145132809230174	0.140707148114746	0.0895171912918167	0.133269080093182	0.183695289192864	0.090242043426506	0.119286198746125	0.123580668396818	0.12320462115198	0.0700973635560468	0.04573898002598	0.0914581484284331	0.120050067720869	0.0285000432751707	0.0886756723901229	0.110088193116794	0.139526370866165	0.116507071502784	0.159596348479812	0.0522784749632064	0.086371924900739	0.0732837404353561	0.131872247913426	0.0947155757525382	0.0641124676598944	0.0758699455413519	0.211850882715414	0.104518634792741	0.151590120740963	0.0646625676061555	0.124450095315655	0.128862467164681	0.0422505624404167	0.0888328657566845	0.090144962120034	0.126090007154182	0.107985180755773	0.150223786567935	0.119605358843467	0.08173592112969	0.0477148657115081	0.1113145725115
0.0792833041166707	0.0224612641522373	0.0185541097257569	0.0620274757895322	0.0416949150455364	0.093912065335945	0.0299363849622579	0.0120499774866406	0.03726587693194	0.0108301294103502	0.0508425177021487	0.0342171876081203	0.0803596109578607	0.0525082471741345	0.0706071533283569	0.0492149025189119	0.0248982300993375	0.0434160717508579	0.0368652221308105	0.0543944985163849	0.0429506053639957	0.0932325891920309	0.0521565223249583	0.0154774841965515	0.05071904324425	0.0345776737413566	0.033623990095595	0.0607597347019389	0.0434665171281968	0.0419817152332834	0.0368636048828936	0.0291531263817331	0.0465004151109999	0.0134375695391444	0.0472000390932995	0.0417579209365968	0.00888321361737575	0.0123393828954904	0.0282504516483135	0.0403178502935276	0.023093758731978	0.0207706520961555	0.039887767415951	0.0263863729163692	0.0236557918679445	0.0462788601980267	0.0508626200138687	0.0818595214289193	0.0775698485040947	0.06615584327004
0.126764210566163	0.121819409310626	0.0990256413022404	0.0269212494377286	0.0816648317488654	0.0530913828685682	0.0461116064076042	0.040651012138841	0.0734881255416207	0.0914437135300536	0.0371472388118754	0.0900075025709596	0.0557275512162745	0.0288895585829729	0.0297828482607624	0.0807265879142213	0.0802576533046876	0.0484908874182954	0.0853684061154482	0.0651525977552461	0.0870958209129508	0.0804261394979226	0.0423525547913854	0.0387574632934639	0.0432721378769139	0.0943087586829399	0.0770548108529128	0.0572933059223117	0.0484443640000785	0.0762863507366147	0.0361828953190844	0.0544588431159569	0.0164139434645039	0.116087957227753	0.084330005018402	0.0612763661824851	0.0643804679498759	0.0324169141160924	0.0403718750615586	0.122849634606636	0.0538714784946255	0.0351794114564503	0.0883725974689496	0.0260629512191636	0.0456043267104509	0.0920556128112181	0.0378633071051562	0.0441655463796034	0.0907847659630414	0.041262735437976
0.0438619079279151	0.0176408794328052	0.138172834781463	0.0815750107181715	0.108708688909491	0.0967009536074081	0.0683486098515383	0.0611625889793181	0.166055200038957	0.0756535957128946	0.0855059161744227	0.136838587870804	0.0976518140035284	0.0507671113336942	0.0871701651623088	0.0716408393392798	0.0813856557787212	0.0340831538394703	0.0677584429157658	0.0420977887624754	0.0963554675425038	0.127768206786388	0.0303686664523238	0.0605392188879416	0.0687057875871225	0.0372533320094995	0.100769167592518	0.0826881552668392	0.0810776084346708	0.0449729518439652	0.0967724343866501	0.0356413715209516	0.0179121861556466	0.058305319875857	0.13098335893605	0.0380603196515689	0.0355408433652219	0.0771480866968984	0.0410528414670657	0.0747913935943756	0.0594880937753581	0.0903202231703853	0.100640123147632	0.0528676583603142	0.0931218640424068	0.0791237504140274	0.0673645830923023	0.111304054743841	0.0694262680736197	0.0553555732005595
0.0713708972126566	0.0456163036756169	0.0740937464857008	0.0285222018413113	0.0979384551409404	0.0382627766431476	0.0293332373621199	0.041598784043355	0.0853645255746701	0.0388756279470803	0.0951370664611796	0.0357785058640589	0.0869935161363679	0.0650349381715644	0.0961462760912143	0.0672858073906269	0.0577412889562019	0.0640189324738964	0.0562054136212945	0.0581701432232641	0.0599187227913087	0.0719873052982094	0.0659586928634005	0.0857919087240265	0.0649386745720738	0.0515642819735231	0.11225673035619	0.107496615983018	0.0670382999108129	0.0527269254734438	0.11268294873956	0.12561949543786	0.0671463101858193	0.0955026545990346	0.107971400648843	0.0424430438414047	0.0756135695672582	0.0865707563735988	0.0945778837168119	0.0325930731999608	0.137465439689029	0.0673153473318982	0.0352548561756491	0.0676817848993745	0.0107815939380819	0.102408674433833	0.0362735438440815	0.0891994182560944	0.0518776617711978	0.073630205489656
0.0302927191332525	0.0275533921781496	0.0535973440546386	0.119386060665454	0.0441914298602252	0.0718478832691138	0.0207061977671438	0.0724172782419852	0.0162598861184992	0.0532543275937318	0.0229970721178371	0.0266128835682942	0.0804217535174781	0.0487436501537626	0.0708676721865224	0.0432655706729534	0.0430231205234964	0.0323668592883496	0.0499720543854062	0.0617150334736116	0.0812788542302541	0.0316825812196939	0.0338714757383407	0.0436934164136166	0.0117649739113959	0.0410383284915157	0.0146354037130959	0.0431518750696954	0.0460993010894146	0.0520406953507925	0.0480251471626577	0.0498941491646089	0.0465431574784013	0.0179572385515371	0.0599262224599257	0.0448174446159038	0.0555809642079597	0.0400033511128468	0.036501696809395	0.0409093207334143	0.0745390256453678	0.0755614796322842	0.0252395662435193	0.0519099033537349	0.0361874042089233	0.0742808883798013	0.0197171519564573	0.0283168472161168	0.00432057615897875	0.0132216862873973
0.0523006212848547	0.0285567338520935	0.0745824919790491	0.0442689131879076	0.0494132930215272	0.00789051484963003	0.0647638552122911	0.0438519020429274	0.00915213945032991	0.0528306995522045	0.0744707910076763	0.0554428677958277	0.0224208292385217	0.0330414333051377	0.0354825915981704	0.0325479004187282	0.0626397542100933	0.0196782615538594	0.0351173388223399	0.0687287430386749	0.0406408061586406	0.0547157848014236	0.0618327492625526	0.0528267244444665	0.0416870013203696	0.108192427498198	0.0467558203299236	0.048761617029464	0.0936230956315599	0.0436646633573023	0.0556779334501717	0.025786649921533	0.0558156144441143	0.0253675397727677	0.040872525309627	0.0811457516942569	0.0679843708378639	0.0360220628962376	0.0241597539787557	0.0764585262527548	0.0340814370729963	0.0392338379025682	0.0182537522309961	0.0462332902755677	0.0105174257707099	0.0559788994478679	0.0594627266942191	0.0340909733664853	0.058664548682563	0.0750420338441043
0.0845039314617829	0.050989709275687	0.0689747119608823	0.0769229175146442	0.0718808683829606	0.051560724555007	0.0563178745440144	0.0636801309682612	0.0666655148405861	0.062994227725144	0.112557296093479	0.0546891144854879	0.120606234395436	0.109342750931456	0.0867821385664643	0.0631733636404278	0.10413608229249	0.112732455210324	0.0739906503853467	0.0758428996133929	0.0876129065850517	0.0625258371670544	0.115465128139483	0.0440118963937525	0.190982013473807	0.0501963906173044	0.0453629849880825	0.0669207987152231	0.041612922156317	0.153104568142644	0.092352505658974	0.069619790995403	0.108619626380488	0.132452435536899	0.106989613807803	0.0321936633997344	0.066544832038271	0.0846233636789161	0.0389611474370624	0.0252943615593061	0.0941941731266457	0.101306597019532	0.105161464072487	0.0532103901872028	0.083797524212071	0.0555771147257592	0.0843958427537903	0.116202311558394	0.113038556914032	0.0643141471642538
0.040710793611368	0.0408665558893822	0.0753564433571231	0.0870949787212334	0.00699314945727458	0.0273284403782031	0.00435369654176689	0.0576181663187618	0.0491084741176765	0.0799642834332191	0.0445869460060408	0.0668231324723894	0.0479011750201515	0.0231069205201221	0.0871428553997203	0.0732906309367337	0.0952529877360884	0.0352815063822043	0.0520881590510569	0.0526608298463343	0.055220097297963	0.0253940880105002	0.0340377058583169	0.0795381490284467	0.0476713640380221	0.048836936472716	0.108401730891135	0.0281440857836445	0.0172079609668505	0.0280130909337849	0.0777330984810956	0.109673115138794	0.0770207334734979	0.00995963953537727	0.0694131324942946	0.0347055792307431	0.0308539340332558	0.0866340725894593	0.176532857062137	0.105395062907733	0.0274635173343201	0.0792284316059185	0.0357891866761446	0.0480534900585847	0.0483746181703277	0.060090258426126	0.0453026166368931	0.0905865783503605	0.0381150048834734	0.0918662162236477
0.151501378938444	0.0670023473022009	0.105922895444394	0.078564926153017	0.0600492886700958	0.0813321445007575	0.103115797312755	0.0322634895879677	0.0914425270567694	0.10752327442478	0.0623045773903178	0.0543942462074315	0.136386647725591	0.176762631629117	0.0137616988713496	0.0924094727310599	0.0915230517018773	0.0754528791456297	0.0647629358366804	0.110601432836017	0.0440217114521562	0.137418054606136	0.0834524889760497	0.114850473334036	0.0872330559200505	0.107050084770459	0.12071996706113	0.0836201815132699	0.0602877659076077	0.0568087494858468	0.0918994457849513	0.11872842124739	0.0488202886063161	0.0380688408664146	0.0792411431060816	0.141152719193464	0.0976177702274028	0.124644276172681	0.106334025652418	0.170977324824491	0.134655948573871	0.0714180922844546	0.10724456083103	0.0845150270959064	0.0735639956306398	0.163041447453948	0.0597055374485566	0.109200148219593	0.0189353552428414	0.0783155795216303
0.0161133493557653	0.031817733622524	0.0319824067999643	0.0361497380998996	0.0335278921390022	0.0824131397991176	0.0750495060244643	0.0440929296279676	0.11363086622414	0.0371119428197245	0.0304158363405983	0.0259717807537816	0.0864825640536911	0.0588810733802722	0.066399654810925	0.0997831719574889	0.026557273077253	0.0473799706865728	0.0740896316367095	0.0309047395946241	0.04723168795368	0.0361846434167935	0.0920728532312022	0.105015614108107	0.0659407235279505	0.073584959824721	0.134893278508317	0.0232157814126742	0.0175355064834503	0.0274091499057996	0.0745360352941019	0.0474174702839892	0.0282999690852269	0.0303872095547337	0.0664907738617947	0.0564320900189947	0.0329338897983521	0.0693378065878421	0.0333787706763337	0.0686967040872364	0.112784099194555	0.02887275858189	0.0610513875102876	0.0227700743123469	0.0722212348576242	0.0446858711055385	0.0385812928937341	0.042924410565239	0.0808752029545694	0.0462157102235701
0.0945219641679504	0.0577455547199904	0.0105517735915051	0.0721368178005857	0.0380032878994966	0.0253123981227896	0.0730265376816647	0.0302280484899439	0.0143765573694278	0.0634664990294751	0.0175136816109784	0.0468212668786834	0.126752453681835	0.0599492202654563	0.0950522054186588	0.0665731133302822	0.0430427998322844	0.0603574837728976	0.0674272536614056	0.131918941527049	0.0354679464903073	0.0201932595168935	0.0706036457527832	0.0338301531437577	0.0410098716249539	0.0654582331886165	0.0356641532720602	0.0227925536985437	0.00782011572753575	0.0158776697938879	0.0764684709322751	0.00427743244644039	0.0233604724149856	0.0984873791980323	0.0447471151531403	0.0545078000201696	0.0354951448417174	0.0758108445802116	0.0424427785931364	0.113784962800801	0.0646512967864752	0.0784541654571298	0.0106585740357992	0.043134521322362	0.0401609149937822	0.0589080179728702	0.029089365606051	0.0738976036217625	0.0669943491269747	0.027342418234827
0.0778596924687492	0.0818490098084712	0.0703755459980987	0.0392988934304331	0.0363353499568038	0.0781593897611701	0.0886521557460556	0.135134160133846	0.0790661442268971	0.0852001340000431	0.100254818148441	0.0978160296184858	0.0656261284942453	0.0212338138573645	0.0905046275575518	0.0920056298274214	0.124788692196223	0.0752727293165327	0.078676878555589	0.107163547772377	0.00749319311295005	0.0751443561270173	0.0451057964642328	0.072515861850089	0.0710254728122672	0.0625528879394813	0.135274223266639	0.0956354387404272	0.13190305714459	0.0560699484509786	0.0738859046427504	0.0608703454482345	0.0401621356111889	0.0258636548733446	0.0196517438315456	0.141273506191874	0.155856564275985	0.089047020602799	0.0479383876294513	0.0443069810234369	0.0917917631367619	0.0660369557390595	0.119605059160367	0.105740954874921	0.0286818894483958	0.0489756743099531	0.0363235855951391	0.0968622230069019	0.0717921843057537	0.0541719960622645
0.0976515960945698	0.0816678013528496	0.0945930483065738	0.0407385039329767	0.0885802199722647	0.0407472481844321	0.085542346897705	0.0378365547502743	0.0830550471842771	0.0743102347407569	0.102151900223109	0.0663895658532002	0.0673372716122696	0.0316588889573967	0.104392821278922	0.0746867962616934	0.0707307335197996	0.096056488399029	0.0558267623705128	0.0612836424106838	0.0871606296308094	0.0545535293458306	0.084430871474771	0.0693272349221935	0.0427225600910304	0.130977039442457	0.031694489371604	0.110362864225375	0.136841420407983	0.108436739116921	0.0904063609536749	0.0589784040836212	0.0660500326325324	0.0790946698466148	0.107968636151284	0.084954896004686	0.126576076435023	0.0539799672116434	0.0719088999016846	0.0748619545771829	0.0997899847521709	0.14669267374827	0.104310361583139	0.110050338273204	0.0465276222452427	0.078455576306697	0.0700752464607132	0.0393469990171258	0.0531236925187745	0.0749596576107875
0.0200605056136207	0.0565920500043936	0.0689827317236807	0.0652768777586436	0.0942875677637688	0.128832585095305	0.0330959286719469	0.0427520162871086	0.0804375167665095	0.0398807507885057	0.0212419818934438	0.0175447187218765	0.0771500048279694	0.0279587334533308	0.115400732348942	0.0755163797993522	0.119738631350275	0.0307757515203196	0.0558929733137932	0.107723817291758	0.109436775682922	0.156291515372589	0.0379722172178818	0.102419210164274	0.0683378690671119	0.0553743560493543	0.0308685594496423	0.0932494410771732	0.0609560499142661	0.115155923086101	0.0861905027146657	0.0147621475555896	0.10732138076433	0.144027700959929	0.0222920211711577	0.0122862615389921	0.086549541590202	0.024782690915512	0.0371303388481027	0.100472457674772	0.0987959387778531	0.0628900975832937	0.107178790588633	0.0367492835136823	0.0324367752096058	0.0367384898767995	0.103858363318666	0.0703347203890575	0.0943961407912447	0.0701335833806202
0.0196005273934695	0.02675113385011	0.00836354505513667	0.0242151417462907	0.0360629760137901	0.0640548560877417	0.137108681912312	0.0307438512225388	0.0825822985276657	0.0469204058975676	0.0438384138360248	0.0100562046995622	0.052316535397356	0.0873393395625328	0.0529677625408153	0.0720683823785889	0.0346708287155441	0.0281827914001789	0.0264704718232996	0.0405137925950126	0.0919859875169691	0.0757412686299385	0.0407839108783905	0.0504622515314666	0.0487489428512845	0.0878707796963388	0.05331455973909	0.112075109813468	0.0356607197938909	0.0976996143366277	0.0407999047865309	0.0521610388624699	0.0731792286859971	0.0458656630309538	0.0733010157653625	0.0179880302021233	0.0617990760564363	0.00942294970944561	0.049391715552226	0.0647837494353175	0.00546901034897805	0.0290152443186864	0.0555932563388447	0.0230525005480642	0.046642872495858	0.0557277866284366	0.016822551797072	0.0873127937305238	0.00975609643662567	0.0254628669053604
0.066390746301575	0.0299563800997667	0.0217471260853957	0.0498136294637652	0.107550423639284	0.0890036451731753	0.10048667077338	0.0258324056408814	0.0647416197574118	0.0639578519591023	0.0561867043427366	0.0310957220392211	0.0487824285670824	0.0764438913848746	0.0525489325276965	0.0228674417822764	0.0528978548615471	0.023189455647308	0.0437067414288574	0.0531505294600628	0.0936805494122288	0.0192248534216366	0.06803502753369	0.0522316117567982	0.0255777609963807	0.0831324351022078	0.0432402921535661	0.0282865397096658	0.0463838709437494	0.0592303893468758	0.0188924033343729	0.0823125736852521	0.0849565468832255	0.0120212448137231	0.0511921010272015	0.0387688897246568	0.0525329836719094	0.0980267057801067	0.0323565812855329	0.0711939815063338	0.0454192487058527	0.0651934204225565	0.0660145941703507	0.0986725395692084	0.0673745573522981	0.0186383919644998	0.124393039916603	0.0451626871515259	0.0111554146514929	0.0788383989660603
0.0099837576573407	0.0612470341341048	0.0932048305944992	0.0502861158104551	0.126538734867977	0.0134877101517563	0.0193915612259052	0.0956827514874133	0.0324885659834903	0.052372642360471	0.0845994102598174	0.0753754700476922	0.00181948069174724	0.130606525218215	0.0926858068837996	0.0543377289616064	0.135855031931603	0.00498272669459203	0.0821096450078339	0.104703980062633	0.0954644591125483	0.0360181195222807	0.0289655126728839	0.0702845193920375	0.0510024906760258	0.0556857003828954	0.0647615289474703	0.00755428095764812	0.0825206229778866	0.0496280370744034	0.0653196526617564	0.0635677006883732	0.0296654710176798	0.0284861428345389	0.0769773203815383	0.057330828504671	0.0923360738260887	0.0758634849218648	0.026334199416564	0.0111509495609607	0.0240986000954615	0.0636122540084951	0.0628022158894947	0.049405088537023	0.0648536339389367	0.037263655874047	0.0906881853935836	0.0697734781542387	0.0599671429002191	0.0796137139811603
0.0189662389711245	0.0601805451623047	0.0342453730940412	0.0293309806446941	0.0717164114466034	0.0199622389868956	0.0301417399998358	0.0368518651161837	0.0777390076950471	0.0340829608329089	0.0443052076003995	0.0245387554564876	0.0334326133513161	0.0741263962687658	0.00768202462336436	0.0357807766052853	0.0177132311748711	0.0824136859854873	0.0319423062759865	0.050764290308259	0.0345645630193483	0.0725985243171795	0.115725947657462	0.0215756660694983	0.0244501942915909	0.0147741680845902	0.0711032265792685	0.0524614285316222	0.0511363997719746	0.0722117806250615	0.032089173412222	0.0142529729768782	0.0731241666081666	0.0963227199974679	0.041380225459613	0.030501338684225	0.0493785083793344	0.0436555086418899	0.0444762678741292	0.0333799432598967	0.0269808498944745	0.109828299042986	0.0403245568457116	0.0345035929131707	0.0352853518976983	0.0982528529964147	0.0117883491453371	0.0239393891458345	0.0500712859034437	0.0435427880242056
0.0799822774719031	0.00705033180389668	0.0124050469426935	0.0312724252907414	0.0844125768421442	0.0294483080563859	0.0788004597084313	0.0433486743264912	0.0281726723514614	0.0816343160541846	0.0830075609792988	0.0371757329987251	0.11189066498704	0.0616405579212948	0.0561045496507074	0.0357873522308203	0.0868997340248594	0.0179606615016068	0.0971432180547567	0.0243010365144343	0.0264793832376983	0.0187737628817737	0.0169966042067967	0.0413489975057097	0.0430265395315415	0.0701229107990143	0.0232386326576053	0.0551894137923309	0.0492100092637585	0.0333291716822666	0.108498813070716	0.00310075209120175	0.0209082591852502	0.0531732397350895	0.00839240747216602	0.119665129215954	0.0262654858013059	0.067255862941711	0.0173724285773895	0.0194326744373002	0.0338159742915423	0.0386701339271175	0.143434503430273	0.0151294185271848	0.0249752615255657	0.106727838220439	0.0435585235979452	0.0593282951364566	0.0455242474462681	0.0189575485484791
0.122563777770439	0.052413127049018	0.0445449619131165	0.0632810691472529	0.0789177158763253	0.0727114609163541	0.121291010692646	0.0210810123685937	0.0477851918810755	0.166526466340212	0.147667176665656	0.0474113426259213	0.0763116044021648	0.0808486751275554	0.101339683975002	0.0675642458365407	0.109873074134088	0.162678699522955	0.104999972930987	0.118295587457488	0.0264434342008787	0.104967991429748	0.0793803539773484	0.132113437343919	0.0973763923980921	0.0634547191448595	0.0774917444766092	0.0762671408651459	0.082823713728358	0.0499682318756073	0.10638624468261	0.152091676697777	0.0693491304772382	0.08658715525611	0.119902382823916	0.139215747287044	0.137550508416518	0.0952081097210763	0.042451895152757	0.041919267429787	0.0779133863045016	0.147607377570249	0.152992984844651	0.108377280606068	0.122739021702286	0.116306727804289	0.0644911167258829	0.0895385725517673	0.11684142225155	0.0487289133298291
0.063528963111196	0.159476259039959	0.0851339674084839	0.0582079770288679	0.138720646435062	0.0354844968506107	0.122085608670566	0.145314070131706	0.131416100082905	0.230483128170365	0.0264705819675805	0.12251585318481	0.074395783447712	0.0669681345257735	0.101381453902732	0.127097165118221	0.0335724605887081	0.105433522707365	0.0854493175005518	0.0259202716181775	0.115523679684065	0.0953112487610319	0.172451925924884	0.121444037332849	0.123603004391216	0.115671712030546	0.101314216506393	0.0837464412796926	0.0545729954845984	0.0961524182307387	0.149314889712478	0.136913545796654	0.0487363787919398	0.0935661565716878	0.125570103333462	0.0983558410241494	0.099138794519172	0.10781292313463	0.0936031131010636	0.138269347528564	0.0978940551021794	0.00681205283033908	0.134677690818226	0.140126241134957	0.0630047449616495	0.180766434277307	0.0110863570925431	0.104143261154135	0.0703962373787832	0.0825268511152982
0.0388602315350571	0.103296212376565	0.101183755200616	0.0316593751112257	0.0658191970860648	0.0800182341026686	0.0689394098849475	0.0801917437105224	0.0614279721463024	0.0800481513831367	0.0207204818999101	0.0227647687862236	0.0517732438508155	0.0351412775553639	0.0987979473497643	0.0546203630536634	0.0290653820500815	0.103829974899027	0.0810183884983452	0.0814863362726537	0.0544883257991666	0.0431509999789321	0.0387881376379522	0.0414541363452844	0.0353399842680242	0.0813568522976658	0.0432472503699854	0.0708745973094373	0.100994845792936	0.0472037249853452	0.0463949195495895	0.136566462727422	0.0725100448376396	0.0653344555492161	0.0836184028852507	0.106075370047038	0.0246005524204031	0.0588305152091124	0.107721506312294	0.0712799386977318	0.0268732357156186	0.0457604279230745	0.0906831088462984	0.0458755587610756	0.0405213303337699	0.0247506778196892	0.0577715367980678	0.098632042032163	0.0386737532386669	0.0561813291688191
0.0412658331310051	0.0247489627826297	0.0585375007858781	0.119487948898297	0.0412803704857805	0.0438923980407371	0.0550005609477985	0.038548289417709	0.0507741442710599	0.0239113091060122	0.065865113077599	0.0423083740959127	0.0877884281344916	0.0642881755882137	0.014834273531891	0.107417951917817	0.0877884641628012	0.0654407330851153	0.0515250177662085	0.0461216318212105	0.0206333972423153	0.019404420152388	0.0219640472457472	0.0903555573967401	0.0592364420939205	0.0762189102042669	0.0768047770833169	0.0479110970518783	0.00998612072560496	0.0426445360044611	0.059678714756201	0.0214614515376011	0.0174744590340577	0.0692447062098997	0.0587914218781933	0.0336713694550266	0.0251351988622251	0.0192192667706341	0.0555681006404289	0.106549721587119	0.0518586416511752	0.0745837722822659	0.0394236778996199	0.0504130000850495	0.0359791151319901	0.0292220079829775	0.042649454244949	0.0269252131964113	0.020172332477433	0.00660208478277657
0.0435716245605233	0.00874277370842059	0.00872243288613796	0.0416434412755106	0.0381812028494454	0.04813106958792	0.0184760285624833	0.0390118449534497	0.0179674455035211	0.0226048634351244	0.00673578595834592	0.0414330586045732	0.0607095066915924	0.0325008224784543	0.0116787952135184	0.0822322580729572	0.040622067272759	0.0226611396081486	0.0619328832412031	0.0750731799729391	0.0214164847746959	0.0496530912711193	0.0534671872755768	0.0725804784858084	0.0147896073752678	0.0438458452415289	0.051818785433718	0.0469638906426224	0.0132564576132917	0.0259473341247227	0.0364746023713625	0.0163309627105404	0.0603483551548184	0.0917498636032774	0.0247662900739735	0.0188215979322183	0.0403353383794967	0.0226817236573274	0.0550192726890578	0.0506257362013927	0.016704162626558	0.0155221315747451	0.0593428333299447	0.00904761835377935	0.0427417115722207	0.128242921361179	0.0701324293993613	0.0209844451972903	0.0272547640064375	0.0493081121312681
0.0736520579447784	0.047851021931847	0.0142262698965352	0.02640565090445	0.033269222883482	0.03503061671762	0.104868017843451	0.067430083400311	0.0212086745732047	0.0714733378358679	0.0579529752607658	0.0981973886197999	0.0381206826940022	0.0238571175293349	0.0425892724953749	0.0258397689326588	0.0182962682478368	0.0366228458845049	0.0990155449215928	0.0291119382317633	0.0432761278063461	0.01018107663398	0.0230431102402589	0.0343493703451242	0.0277491722184176	0.0373322308636773	0.0520281579956854	0.0487686625193333	0.0264081454756447	0.0803967087057038	0.0117294695984008	0.0456714761064683	0.0959934338336837	0.0477528269661986	0.024245919095124	0.0529318531890731	0.0480200662914963	0.017512446817259	0.0156638090679909	0.023484440195917	0.00208164468985584	0.0501420967344336	0.0166784745595444	0.0526332260356009	0.0371828803604697	0.0288583819044537	0.0315227976136843	0.0441843353327602	0.0032161887384171	0.0437760462509007
0.0400554780194718	0.0569013836043034	0.05505092886314	0.0161356978408402	0.0242952462666322	0.0224898869072902	0.0460573340483294	0.0265305480588717	0.0348479582580816	0.0473691293219561	0.0419357655307212	0.0572388233093632	0.03220227855427	0.0741686767192276	0.0212390457125287	0.0331428326994178	0.0164799608877692	0.0358575369801246	0.0420169496816368	0.0432414448438185	0.0434169486632418	0.0386537177419637	0.0283888622708713	0.0403702574188528	0.031080745409198	0.0490066226119634	0.0430091359839104	0.0530916819369136	0.00706575812143984	0.0427614838072172	0.0366745522300908	0.0417309665319345	0.0465487594586236	0.0181991542537766	0.0592323534864157	0.0158932636832367	0.0534225164497415	0.0425536097334943	0.0537590654941546	0.0767157527685136	0.0194648926913354	0.0281574496747983	0.039697182666547	0.0319024763817635	0.0500393251195228	0.0331239662502923	0.0228670066300292	0.0631392286583119	0.0613250715640838	0.029211340688922
0.0377991989307842	0.0137753633365231	0.0834847734800622	0.0378522529018617	0.0481573975332928	0.0557144198318864	0.0615958547156872	0.0457850344625337	0.0699354891625589	0.0896223014005031	0.0444985884432035	0.0520424967647451	0.0247234886842998	0.0341583125572722	0.0925383026215037	0.0283412647640772	0.0747916529298451	0.0556507104070038	0.0747702004020673	0.0780176024704797	0.037351288749414	0.0798287022894924	0.053224542246107	0.112056738964087	0.0381935938347323	0.0528806745424612	0.0766993228275772	0.064071898327298	0.0461166170316782	0.0718536587724647	0.0634667957871996	0.0339003901290841	0.0711943376304546	0.11902725690854	0.0578590594650279	0.0844169935362573	0.019922013070453	0.0447056497435895	0.104000697785416	0.044328540497667	0.133514924695483	0.00863099171425996	0.0706950696521907	0.0665675536550428	0.0729116263466945	0.045906790139169	0.0663091178360277	0.0757372346259784	0.0983431649657148	0.0709461896867213
0.020168776860919	0.0555883857689581	0.0796719030885977	0.0314261505891638	0.015653030183502	0.0309758470548797	0.040224265798724	0.0726862958554582	0.0492690047770695	0.0571739575528037	0.0295555586534275	0.0782290113600349	0.0768619182708134	0.0597817098517819	0.0249833431694179	0.0384853047579505	0.0574954979459792	0.0457203804579818	0.079385409983388	0.0709055960183151	0.0729866475414469	0.091896239383477	0.0890671120515996	0.0586922012825222	0.0258135826635979	0.0446758592410555	0.0246695369641276	0.0634127828955803	0.0841092210223172	0.073650424800003	0.0293009586042905	0.0706917958627935	0.0629356162570003	0.0141528082381731	0.0431840930941302	0.0525726056150054	0.0212997880988235	0.0799602196326555	0.0389983506584625	0.0849432672280847	0.0154644631043136	0.0881267065502944	0.00411939045955649	0.0468769891150402	0.0633454496857225	0.0783733237647741	0.0223217774361547	0.0955353080635537	0.0271567538944551	0.0454040634932877
0.0845697614947802	0.0851946772977171	0.063196855812794	0.0235982074344734	0.0530920149074529	0.0779917650882758	0.00557448149869521	0.012806863690385	0.0502591300413975	0.0230598766343816	0.0464881989143138	0.00596953575788363	0.0840685075031734	0.0351898247174165	0.0628018734314463	0.0338532744474874	0.0520879089859749	0.0274693724706718	0.103880972209105	0.0756304465510194	0.0831008544338841	0.0255352472510156	0.0551081108830361	0.0867966908586969	0.0244626860425118	0.0207623405018317	0.0387244323779446	0.0518058998298109	0.0665170595959165	0.049009464273286	0.0706805442726936	0.0611194435736068	0.0701503894622211	0.115420283706247	0.0548213082104924	0.073609509048861	0.0687327924230785	0.0787488323631767	0.0571469585115857	0.0840972257832345	0.0957309453006735	0.0986018119899518	0.0690318358825789	0.0223615271609298	0.112949976036887	0.0434831396861358	0.0284192954407194	0.0499243575396469	0.0715218380761191	0.0314963961773359
0.0718754230423975	0.0284720395141848	0.0586634829674126	0.0193519534897759	0.0735907218235703	0.0626436871746499	0.027421351441952	0.0265980388665537	0.0489405876861649	0.072374176172199	0.0480796342853063	0.0229367412730863	0.0742040635151662	0.0410039126929614	0.018624343995108	0.0657669482915621	0.0753568470465697	0.0807032610671843	0.0568842578768648	0.0929041146419668	0.0675850520356802	0.0402026787369511	0.0515293746339241	0.0636201439898559	0.0456556045048157	0.0517793562986834	0.0496392001249496	0.0658333847475709	0.0192988001862836	0.0880800109834422	0.0280751331071413	0.037871769486784	0.0388548102280944	0.0226447577684306	0.0531604838935435	0.0794683814629548	0.0574364248292701	0.03246019338035	0.0279726206622171	0.045605268654093	0.0323619575218626	0.0316263751457514	0.0518681615652994	0.0905986388263532	0.0178508639024662	0.0861158064421556	0.0535673214244748	0.0663074997806372	0.0560672266844232	0.0414874898505525
0.0982272077124587	0.0534843108861305	0.011692937536107	0.0943210175481891	0.0419757004222896	0.0517426630052474	0.0215842163304416	0.0625923978348434	0.041049407976508	0.0641101170011867	0.0148957480118322	0.097108107305103	0.0979055397208866	0.023843730565296	0.0648606768492001	0.0350079056548389	0.0548467174818896	0.0563806292023892	0.0352146252015182	0.0303532309152436	0.0586080531648308	0.0821872328731105	0.0667856127259906	0.0455532866259395	0.0472779774890107	0.0666599540713407	0.0483316141120923	0.034069613335854	0.0604251278213518	0.0434243627695629	0.0222331998012634	0.0391797359570769	0.0394687240267287	0.0100593965711103	0.0524847736298284	0.101252693589455	0.0215480792824442	0.00653326922715703	0.0357293594574056	0.0434561350254127	0.0791566906250242	0.0435600912922184	0.0710590400399907	0.0462526358444716	0.0703179086860104	0.0380779338512858	0.0287052720965295	0.0866938759777489	0.0265407911610882	0.0365188530060095
0.0232762457537056	0.0159467551286367	0.00555708900619297	0.0285108616571402	0.0930157099239247	0.0705116069318868	0.00221320603102078	0.0438063630133169	0.13869875870746	0.0107070835408767	0.0676168935110132	0.0608427192601456	0.0509966851830705	0.0541588922511899	0.101050893822292	0.014114709879333	0.0212623890147073	0.0248814806792944	0.0358171107440628	0.0449887568981518	0.0537835495327836	0.0271976243916263	0.0276064630877807	0.0646603402240485	0.0624896670725459	0.0828559276669817	0.0527734155353669	0.0651998441021756	0.0922009706893946	0.0162665545384088	0.095720979305986	0.0763848777841799	0.0517631981791929	0.0106614724721967	0.0509333718417719	0.0146240220780316	0.0652112411899728	0.0382241056820876	0.0193212699959242	0.0829165097491308	0.0454063495078882	0.00395795254738028	0.0778154679423326	0.0196168730022964	0.0679412611867781	0.112680266891535	0.0735637909555707	0.0363631225408229	0.119228541368074	0.0972365888946075
0.0438524721761145	0.0286645123404533	0.0380821292273541	0.0229079886066411	0.0955524308080302	0.112513156985958	0.00844570507264308	0.134075678219361	0.079014099680202	0.0256861073306175	0.0259212999567325	0.0255400167416429	0.0281374000945351	0.0754183783525183	0.119138754810339	0.10782451794602	0.101933727076038	0.0798167096422547	0.0829666147413922	0.0720925965481893	0.0234031255949846	0.116704768932609	0.102189534808631	0.0197014703470762	0.113421896380712	0.120254833430116	0.0891570660955518	0.110389127319372	0.0655152378821569	0.15798583237854	0.0752775592460237	0.0832648061357258	0.0466269535893758	0.0845107779114984	0.0544357769486916	0.0357954223190288	0.0582780451367082	0.101221948399008	0.0694045149588368	0.122558131891619	0.0205497894804516	0.0562144004909771	0.115334018855616	0.0566322675633291	0.0567659285264198	0.104928297366187	0.0897438411481769	0.103466636390611	0.0391147899135224	0.0769718905469867
0.0646316617376097	0.0982311254012067	0.0721527457689373	0.0888951219619845	0.0963444725600436	0.0946446885843099	0.0845240245093624	0.104320543440755	0.0757781060309816	0.0949017758352039	0.106776695888242	0.0908999620779074	0.0863254168419533	0.0581496078558446	0.0956358720611936	0.0717023399428777	0.0731959162440433	0.11520467671851	0.0909603516273162	0.110316453307503	0.108149577415109	0.0383800407704278	0.0881810303906487	0.0541749205928666	0.0437782898349513	0.0323989620881351	0.044951188182077	0.118837219667848	0.0802162579741035	0.0511429024196056	0.0898733459500541	0.0495248439741873	0.0400150459574396	0.0745051730826885	0.0396076311986832	0.150014421183345	0.0577972863695883	0.0391681052829531	0.0953822673677896	0.0460531956514754	0.116798019994452	0.0639706193566517	0.050700572968223	0.0465351830600912	0.0314476552928145	0.119767856838549	0.0781626551527422	0.0704567214732036	0.071964325375789	0.0365520749485607
0.102534474389156	0.0760739411161799	0.0513792643459721	0.0773988666996649	0.117804398001815	0.113399392148435	0.0539257716643629	0.0213847763307288	0.0393409839047322	0.061890936661302	0.0467474126361631	0.0530129456017603	0.0393513862762978	0.140109835087633	0.0894454585582169	0.0670419267298912	0.0729123608852086	0.0768401095400833	0.0913698476722715	0.119443987820108	0.0748235288972994	0.0888999442305213	0.0668825021078855	0.150253703412761	0.0660612537886885	0.0786248682195812	0.0878934624119929	0.108121281863796	0.0226589440875607	0.104819171281549	0.0941839610819348	0.0212003309696249	0.0718705706093892	0.105345927532727	0.0459625012844906	0.0980591277722339	0.0704670803803493	0.0892728943624491	0.0441713062266956	0.0191994783585613	0.0462201732248214	0.0677588510327094	0.0867866910119299	0.0587910206508851	0.0626674215292675	0.0235395460153733	0.0590056186377009	0.0541855283517316	0.0524768362549897	0.0351630779570928
0.0366492250009279	0.0378527817986288	0.0684781574976963	0.00708102752878119	0.0492308197697601	0.0243713582090392	0.0307862386722136	0.0677392319869056	0.0455630637525178	0.0110916456525127	0.0331015031458845	0.0219672587793744	0.0296383129773686	0.0549766731480052	0.0398271211182897	0.0645041162048942	0.0171653922032169	0.0724149676363563	0.0205885029475433	0.0594799817587497	0.0285852201789754	0.0770138766296497	0.0546645702987024	0.0483630306928774	0.0226629934686698	0.0481433453863408	0.049188139606767	0.0578262406234298	0.0744842323876705	0.0340195725440536	0.0194273654548796	0.0838385997987305	0.0150821673745182	0.0668448657261491	0.0741056395809779	0.0356227942848922	0.0603738195691883	0.0352461508495013	0.0172972327553291	0.0263096060894445	0.029390550430635	0.071726415303135	0.0719132226558788	0.081035947601926	0.0852746317391831	0.0713374999353531	0.0241212845270393	0.0563203629797936	0.0862237528452824	0.069393742101513
0.0731750000358729	0.0301721092359815	0.0612184136250565	0.051969401394994	0.027211289016738	0.00414330457903761	0.0608307968842002	0.0568573557151799	0.0615725208487723	0.0128574849127269	0.0859443352756963	0.0523348630263279	0.0738898977935414	0.0603407612687875	0.104510095996286	0.0562000767506638	0.0335005355254659	0.0634329105326607	0.0399357438373821	0.0498823773987929	0.0553409444213238	0.0279364212331933	0.0475558209267309	0.0440118112853595	0.0955374709275235	0.102446647842851	0.0666468047599831	0.116570722609702	0.0774767385499525	0.0184764893366551	0.105583515187611	0.0411154592444302	0.0649142741943411	0.00660217594456729	0.0562908587105056	0.0396348014887737	0.040839199102368	0.0569414197577519	0.0568769992270092	0.0316962086932444	0.0255425045602423	0.0414673491104423	0.0463641024975425	0.0756969073062117	0.0541486765493301	0.031623107435015	0.0529287912071086	0.0597185614544632	0.0351045074058821	0.0672933633376346
0.0462562786727497	0.0544335272919117	0.0726696825940949	0.0851573236114364	0.122820879665674	0.075069130549714	0.0841034261649845	0.0763505076810816	0.0746298481962305	0.0908647829976169	0.0577518089430911	0.0638628928789271	0.0738789350868162	0.0600573178495166	0.0439857932743119	0.0208794349318444	0.0925426854662112	0.0136235957492855	0.0438098651863367	0.0517145127670029	0.0476378920567661	0.0999447047558024	0.0912683822630077	0.0619766367087527	0.0795385988579482	0.101876773553823	0.0595255847473009	0.100770305348828	0.110659015331611	0.130657798718927	0.108429070973057	0.0700600216131551	0.0710614864948356	0.078257833030296	0.0570819061517781	0.0901501356977049	0.0679272759449163	0.0775835858546052	0.0763561613228618	0.0572009005330248	0.105515292840955	0.0658357925782154	0.0985649150925622	0.0325346588655267	0.0695641914083999	0.0579165457911036	0.0523241501042798	0.0288020358815589	0.037811048580087	0.0430678082591278
0.0309253736904714	0.0311988078435338	0.0976846938797339	0.079016938072824	0.0250036685314475	0.024614186578902	0.0558277264366963	0.0557348701201259	0.0999635235537608	0.00375546140412067	0.0668416805464712	0.0361149047157334	0.0655023799298201	0.0562481789763321	0.0307351789629164	0.0408149814217586	0.0157970585473314	0.0369850137991065	0.0160829516647443	0.051755573226586	0.0593631733175116	0.109584192936613	0.107799093063771	0.039598371356105	0.083512039542754	0.0431810376203893	0.024430134693863	0.0913230755132595	0.0463631553526116	0.0539775724798532	0.0427703339232195	0.0484481745444098	0.0329725559144889	0.106661757696675	0.0243199317760906	0.0543509953038893	0.0266388964664766	0.0206589645045629	0.06004695719863	0.106731624908237	0.0323308230865632	0.0298215829310971	0.0634103043035791	0.0517314173252628	0.0136028846811396	0.0102485334656795	0.0730222825742403	0.0426901311123651	0.040914041168604	0.100702650379974
0.0653848870956347	0.0651947114983861	0.0445418529960676	0.0493226378203488	0.0624923464364349	0.0550301832551156	0.0518441758460813	0.083223609459106	0.0491192721094379	0.0700431988521834	0.0725774112753686	0.0841960888909485	0.0319078239168045	0.0456152959075528	0.0612899132829449	0.0518808976645403	0.0718409986589747	0.0507127199103525	0.0749704040016412	0.0619508493411745	0.0841335103485038	0.0155410620931513	0.0228606233453845	0.0472275574632534	0.0531054247198693	0.0578025188277198	0.0968717162955984	0.0417652921344242	0.0326135023428334	0.0424193020478355	0.0661252669296893	0.0470971279959462	0.0472813319365956	0.0882428106585335	0.0470966152668245	0.0706719662762718	0.0551021989424052	0.075801513000927	0.0138546615141742	0.0238175918930714	0.0788077578467666	0.0784161375293409	0.0393742104349294	0.0303413525821773	0.0576904281451993	0.0415140717605096	0.0486865595520211	0.0722769176776777	0.0372653795733386	0.0713265304069706
0.1383472102648	0.0544651853978677	0.0524218647651302	0.0623608845100404	0.108079626151213	0.020924256175986	0.142990943812062	0.0242845147390704	0.0666272215929503	0.0717871055456313	0.0953141312858387	0.0224874021811495	0.0824283504145054	0.0698499544639257	0.146013238133705	0.0480631507015063	0.0542291193740859	0.105425039515779	0.0386392590632817	0.0872556224114837	0.0889453855768606	0.0828200752391236	0.0418298405419289	0.042955818651731	0.105227737354874	0.105791885865544	0.0885373472741193	0.0724106551791048	0.0461040758287161	0.0690739939534649	0.0546038642381517	0.096917021658721	0.132170341669674	0.101461818926584	0.0927246873821433	0.0441472630468891	0.102235560089014	0.107153380638225	0.0107880917546182	0.0159501701163334	0.0427104660223615	0.0235556062233452	0.0573554556628208	0.134497218890689	0.104598235310661	0.0769901911880068	0.0823788604856428	0.0658353969628241	0.0692609071684237	0.102566332784986
0.0520649225276539	0.0396545835261978	0.0439537198671569	0.00338175233821668	0.0201316579752759	0.0274072552075194	0.0399556063482092	0.0499718753200688	0.0627945274529373	0.0609873664806417	0.0192686651820104	0.0756363688171254	0.0997986761603299	0.0587909885828109	0.0197992280733896	0.0288598546596791	0.0111966007361764	0.0505540254348365	0.056665549286533	0.0513000275293587	0.0797824660521157	0.0582622840886778	0.0510251146573969	0.0115330583841434	0.0115868354279686	0.0596221707177624	0.0541853111781976	0.045609922015545	0.0280962329389867	0.0173437112035602	0.0122627063054008	0.0132559803051387	0.0499697995903556	0.0780625913608465	0.0247178894777467	0.0453955988866905	0.0632493455837553	0.0606063336295195	0.0517128255671453	0.0386864351017304	0.0301427122425786	0.12565279005533	0.00437813594649504	0.024052384311845	0.0552992236982519	0.0221098194990733	0.0857442514121956	0.0384012671888481	0.0365864083215748	0.0128712163844543
0.0820844226573167	0.15745287148075	0.0956416241698645	0.125519553519809	0.0684864873239707	0.0695183815863474	0.0524886547923339	0.0416308797880191	0.0642433337151632	0.0786070962806412	0.093810022441002	0.114172361282692	0.117412823120122	0.0791871538885374	0.0816830736490107	0.0283547115371767	0.0995969100534976	0.111049426145298	0.0783289003712889	0.0840954101718892	0.027419144185864	0.0699509215221644	0.107188907398597	0.0561036053232104	0.0896509558166208	0.15620237797433	0.0815795040398537	0.140035110267603	0.107317950026179	0.0596603186201121	0.0764794979728823	0.048218980743182	0.0630333702819911	0.0526344430677299	0.0821231147520027	0.0922766554577879	0.132234840698064	0.0619342842579003	0.136768377780744	0.0679470516711903	0.0815867877697517	0.106856130433982	0.0803149776910366	0.0906234460583893	0.0883744709425573	0.0893541089880708	0.0899349394659695	0.0577557230180776	0.0861376133329291	0.0937060687753915
0.0348896354286441	0.0398603246378263	0.0495408385584631	0.0159901318134437	0.0151038401079411	0.0147578669854556	0.034211063642798	0.0425891878365625	0.0582350317807503	0.0914230359041155	0.038265599337032	0.0909087948745214	0.0338830647721513	0.0861625282148528	0.0601078374183494	0.0722661464157411	0.0456428158703919	0.0259360116249974	0.0349690486046418	0.051772721382452	0.0483599529754504	0.0185887060976118	0.0442952976123356	0.0538021283996423	0.0857810912964443	0.0436115524840337	0.0396715654976874	0.0793390428943638	0.0698801373291846	0.0631461724532065	0.0341835152441129	0.0297414881387902	0.0528880725032236	0.0128385176053875	0.0595259439967767	0.0549301983770357	0.0381380837695225	0.0767321962250769	0.0364558791452805	0.0403099657182216	0.0747558394258596	0.0577296349051334	0.0269015393022853	0.0380648129144857	0.0172735647030451	0.0646676865374423	0.0591216734520294	0.0685433115467593	0.0157848437875477	0.0338886808151511
0.0792124775004759	0.0773533882186488	0.0577401585652222	0.0413441157961824	0.100491653708437	0.0341075533228125	0.0623172936194458	0.0516839370233441	0.0340039626730783	0.0692354549330269	0.0618105339081657	0.0151160347449991	0.134218265069325	0.0521208027712007	0.111513730796784	0.099088715145684	0.0620085780544353	0.0181350600711512	0.0408978762612853	0.019028441403733	0.0295930188413703	0.0461784901873805	0.0255388714011862	0.0556406254767836	0.0753179095026847	0.0437270198210683	0.0519886274455424	0.0165149884326572	0.0433840725624474	0.0136749709699326	0.0358382772650988	0.0245303165524733	0.0578516152087822	0.0395121913556436	0.0441804767476116	0.0593461292886352	0.0862478449753558	0.079479888625753	0.0414690062884668	0.0326520886273084	0.0532673607119266	0.0860132768158563	0.0564442218096273	0.0382233222202636	0.0556746291660609	0.0681400244726497	0.0444481490578584	0.047704609918424	0.0360784324870265	0.0285068984954818
0.0339056947462222	0.0180272623323254	0.0404922582696397	0.09615168130466	0.0159533858057412	0.0207316763510745	0.0924368793815612	0.0474941601633096	0.0171581298477181	0.0278269578343322	0.0196951624939349	0.0361870900655814	0.00866596553511881	0.00515457977044735	0.0467451701271693	0.0487571364232983	0.0388510637849799	0.0316472367112833	0.0599706849669825	0.036722365622062	0.0315480430160002	0.0312523458034108	0.0334497912869019	0.0139179445323115	0.0914243561107312	0.0375868403117855	0.0178458800314902	0.0885866907227942	0.0187955117998367	0.00746569764311869	0.030918210609589	0.0948997234262145	0.0716910287743411	0.0792089356312815	0.0358894536241637	0.105753495346021	0.0661486749033872	0.0699664380583038	0.0866908323178547	0.045696262043525	0.0166461972592157	0.0107352733625946	0.0502805324817518	0.0316040375212931	0.0521569092641494	0.0175575260242554	0.0280343111620168	0.0243404817463275	0.0748415178667149	0.0089160476714195
0.0958969685197676	0.076192419130594	0.0249109881058702	0.0577052015969462	0.0832258995491025	0.0624527042482589	0.0306897559431971	0.0411328187026491	0.0387687322604529	0.0332142953632092	0.0713159349851077	0.065907967400036	0.00885718764703673	0.0775652494820947	0.0472301271078048	0.0478425592083586	0.0780753528957282	0.117283459950335	0.106617627919369	0.0639261777548635	0.0458556672712861	0.0502250085683457	0.0523408962146781	0.0366071748226376	0.114954503166031	0.056670788978247	0.0277355784357078	0.111864743649467	0.0812164728791641	0.0943762488658248	0.0286206540198088	0.0217788162115437	0.134287275287585	0.0745307205850963	0.0837928274566582	0.0945092983543069	0.0899127410947553	0.101804470834863	0.0473451603205763	0.027450283554255	0.0539314740208165	0.117433583200992	0.0571050609343393	0.0696702766259834	0.0870464637918009	0.093988138875722	0.0377770535769534	0.0394405086377394	0.118462237198912	0.046670098477883
0.128441554032679	0.12363892490042	0.108996062191255	0.0573907396490218	0.0461527631354624	0.0816974512746144	0.0374087447118879	0.116119226854927	0.033619122336143	0.0156978356435798	0.073997523746187	0.0904348276549168	0.0194048552069862	0.080819040377377	0.0616851398977258	0.0921120198780121	0.0543298608944188	0.0607046361308302	0.0663878147846614	0.0369104163114438	0.034172555176697	0.13117302615436	0.0637701317261945	0.0984479738433677	0.0567323034176729	0.0346768536772211	0.0654600633892337	0.0526339420875584	0.010399373387447	0.11042024707754	0.114593628358099	0.0841375514691973	0.0464646240833701	0.117684091923206	0.0449500732016376	0.0761360600230929	0.0288754798078605	0.0671388512524083	0.022561176702089	0.124946562091346	0.0355735579481404	0.0656534878318289	0.031349947990161	0.131649469031136	0.0349722631265552	0.057493795836315	0.027213534971128	0.0789247395208499	0.150103660731143	0.0892513458014551
0.0876819201676606	0.118136398838409	0.0279153675294057	0.0595425084313955	0.0666384855900628	0.0285551853684913	0.068404116442454	0.10774955133481	0.100694351869288	0.0532151916651195	0.0457842619462201	0.0570763564623575	0.0567944457345628	0.0319019981318569	0.0621356651235601	0.0749753334846261	0.109558356129802	0.0264020896335764	0.0782491722681077	0.0685670800150407	0.0773134608701926	0.0588999146059075	0.0447921338145885	0.0376776752974618	0.0505253350572027	0.016729307780264	0.0922317135730162	0.075827757323984	0.0674740215891131	0.0255929782400693	0.0983952242894095	0.0784700453668405	0.081431847519825	0.107710828577033	0.0283883065896154	0.0814670918985212	0.0332004491318269	0.054678409689414	0.0694762613936933	0.102127178523857	0.101347205243646	0.110412495891804	0.0623834112296033	0.058669966075574	0.0874830762958373	0.0503340786062405	0.12610947686696	0.0919493557908836	0.0565853886859585	0.0893554291437717
0.0179826613276324	0.0235415153204435	0.055164035944395	0.0185288830052165	0.0287361793810938	0.0290695155613522	0.0228395994462846	0.0764444365957556	0.0173245688576275	0.011446137637927	0.0119245248407433	0.0200318726294374	0.0350970704625671	0.0346297709710489	0.0550642177955449	0.00554710408484806	0.0498599551954121	0.048879623832752	0.0350902025242245	0.0448842724774414	0.0736122546120425	0.0279646978082566	0.0406389294959091	0.016389856728483	0.0695416057270387	0.0248362611838678	0.047560904560621	0.0656490217901265	0.0336412274512391	0.0470773859128871	0.0724842409690148	0.0405169658990712	0.0439086233754259	0.0176549016638949	0.0484070060915917	0.0927035667520107	0.0178338356794493	0.0224704155688752	0.0533924026385796	0.0340764602491705	0.0349951754585257	0.0187821445576245	0.0604969080445803	0.0161647137652852	0.0109116996369191	0.0785708343921184	0.0260672682698894	0.0408714781518117	0.0545411609330109	0.0488570979914608
0.145539811890123	0.0900953806812358	0.0939551260408611	0.120678988703699	0.106124890339619	0.0945363720652432	0.114992770373728	0.133635550669753	0.108581565371855	0.0865857155291992	0.0886042883501087	0.121762907871151	0.18206537119753	0.0814139167337925	0.143634707501956	0.145840333500157	0.141531404273398	0.045399214929319	0.117219311751445	0.108116321426187	0.14246641748245	0.126263326190734	0.102386605666004	0.108162909236752	0.159980767875668	0.0936282855763321	0.138828088464691	0.0507601397234523	0.114649948199137	0.13699281420818	0.103709889478058	0.14037368982061	0.112293114889828	0.119435699922615	0.135957429884918	0.121900551979656	0.0725965002397499	0.0862061993619079	0.107425340994359	0.132355301573492	0.112225328224315	0.132575662831126	0.103225710190693	0.116153152051778	0.0824294977815351	0.133088115488915	0.0975438898345909	0.165723078177398	0.172351507766612	0.190280563728958
0.102305602487317	0.0537761149323545	0.0421180775226838	0.0226249950562783	0.0306654743440023	0.0726140998957707	0.0527650830811447	0.0117238962523197	0.0235242369623462	0.0613634927350334	0.0758903614482795	0.0735635780721207	0.0776911827830604	0.111695431035025	0.021972478970146	0.0672017500439126	0.0662258104830571	0.0193479424801529	0.070489201805905	0.0585821108631313	0.0232007801971852	0.0424927828887931	0.0671099816383264	0.042660098294657	0.141202438085608	0.0407547120352788	0.0588369761703676	0.0595489160693721	0.0222780809209434	0.0698550326166762	0.0301753411316444	0.0506502358201667	0.0808223587699456	0.0164103477947882	0.0818087383572489	0.102106522492223	0.0453675652106681	0.0677083612955239	0.0266115945479104	0.0185139379646784	0.0520093735468158	0.0633887939857109	0.0603290684696068	0.0381340863528432	0.0416316516820234	0.0418585174747375	0.0259834877900658	0.0471652561267009	0.0268500326042744	0.0265655138040731
0.0149006483730742	0.0265284136469334	0.104519283916401	0.0271758230736256	0.0607619132840894	0.0561877238815393	0.0331011812063633	0.0473674128355318	0.101853278254983	0.0556249468533769	0.0587028693099758	0.0111462178840251	0.0524855383757091	0.0202032086003882	0.0350531686583909	0.0216318052448634	0.0565412660075542	0.0841085003454972	0.0401355728854902	0.0592434294483169	0.0419601860697965	0.0819683656921205	0.0571725670629193	0.0244391791556959	0.0124835023612642	0.0179476762959025	0.0664676037035525	0.0554752013184331	0.0412396309102361	0.0316758664068294	0.0492159334285199	0.046367290052153	0.04747325558087	0.111707118723301	0.0107601898345803	0.0257581350993138	0.0679945803237479	0.0432807608193033	0.0161512879258745	0.0600661716580481	0.0228614864441674	0.116364872442246	0.0499451786361807	0.0494884557636758	0.0583844735060067	0.0547951666384728	0.0995413105097738	0.0888579890311502	0.0166767316478854	0.0824722139767213
0.0672496400525661	0.0523894436148668	0.0159342635356229	0.0442352408736349	0.0967450971353371	0.041515601619508	0.0334303424996971	0.0657770755626791	0.011940668449894	0.055627896771539	0.0705801096760404	0.0557750601361155	0.0166363640573895	0.0340237262909194	0.0666335484706045	0.026832850404703	0.00756581951359858	0.0464822691545594	0.0316586498285448	0.0237731344428727	0.073274030569873	0.0207554840256931	0.0423425427143502	0.0542994271105727	0.080592106276605	0.0151043732388403	0.0190596131959698	0.0836324425210468	0.0388840634635888	0.0599046851497494	0.0402804646965871	0.0112513661966111	0.0637658296085773	0.0231881776020195	0.0165229792102785	0.0338987886851035	0.00999123614684039	0.0702806178117198	0.047162516764313	0.0272241559007823	0.0227726521224434	0.108071493213373	0.0551458527636313	0.0349870342913377	0.0465748113778184	0.0868088703658155	0.0154302701211859	0.0804053093118657	0.041160208496271	0.0296023713688481
0.0631430719155063	0.112205403211959	0.0546563930031044	0.0938683204323637	0.0600146315604595	0.0537653901416078	0.0638710085092339	0.0344361092931824	0.0453941814190723	0.0565342676928153	0.0842876668686262	0.0722913534512538	0.0922752788848541	0.050453115938286	0.117303081908339	0.0992858563200183	0.0787508906780425	0.067421729661928	0.115372483044527	0.0331463448963668	0.0556789380798161	0.0736747688727287	0.0921592596434596	0.0623028445295478	0.0792545663222385	0.0731187752734549	0.134483253227174	0.0246143522461226	0.0146128849957941	0.048379452994975	0.129460724329762	0.0783995794760004	0.112552443780697	0.119165390185843	0.0391569478800682	0.0771528527074437	0.0440576184959389	0.101634775950521	0.103121556517001	0.0657867306159753	0.0176808087162352	0.113745667597166	0.125278983796712	0.0498660189216384	0.103451109818376	0.0651229971273589	0.0751707789219574	0.0395471790561198	0.129739641029197	0.0820505342547073
0.0269438459661608	0.0877911033409434	0.0645405563634414	0.0804851308935241	0.08898320483691	0.0669631589725313	0.0537235193468047	0.0252792512041793	0.0883448857970471	0.0887042676400865	0.0663976408251235	0.0476107884127894	0.0277704757977821	0.0850701995319288	0.0917216407392852	0.100835484844987	0.0514299369419815	0.0888092405383765	0.106031985820825	0.0403942631053439	0.0821821611167783	0.0171400271906727	0.0585864600162529	0.0765698096451598	0.0876728926694278	0.100786803519211	0.0614296479252006	0.0825045961864234	0.0594926435249578	0.0449133991320241	0.0457464728907563	0.122470763076942	0.0702029167022981	0.0581801255713745	0.0339574833184926	0.0527506815765304	0.0594805994921191	0.139219622146664	0.116941403418329	0.124133635864566	0.038069278983359	0.0461248142767188	0.0780534524467387	0.0525568685949087	0.11120448790711	0.0662958307650609	0.134110758430068	0.0857372846569035	0.0982556264404966	0.068808306222837
0.0468921960175251	0.0111100211367162	0.00935618295035304	0.0145414514788177	0.0356854781542997	0.0251686545850608	0.00674604344562359	0.0872567633028483	0.0149517417254935	0.0444541230733708	0.0643760628487717	0.0640071232317818	0.0454387363021959	0.0370289819559563	0.0489669595471579	0.0250313749471438	0.0135999294585588	0.0447440805515098	0.0222495056569713	0.0531809825809565	0.0307355172260579	0.0390756528219734	0.0408424489980143	0.0454958294337602	0.0549460943502793	0.00372802225703455	0.043459519291352	0.0588851111938875	0.0598557878225899	0.0243207969122115	0.0418240368235647	0.063689026414224	0.0283495776240158	0.0302165877142556	0.0697633444899461	0.079320811082187	0.0712317416804427	0.124057400536818	0.0336499598939883	0.0384910413909847	0.0150860479021931	0.06933438206167	0.0957138950314791	0.0269957296722042	0.040502034395394	0.0196252081005559	0.0921312946307784	0.0398136880150295	0.0238280402617552	0.0120011997450767
0.0449858220824039	0.0403446348180784	0.0279209468143077	0.0557721805723292	0.038801627947254	0.0260644139268275	0.0691105197563678	0.0479072766781467	0.0567968153633207	0.03958204026829	0.0455967728587287	0.0942796333727879	0.0668037007692635	0.0434039051042207	0.0284849289405715	0.0346023269002794	0.0957449928734892	0.0786926886106823	0.110589652717128	0.0695389002071862	0.0239229851620144	0.0666110761346144	0.0971922679212971	0.112395041847764	0.0504547865588608	0.0351720566930127	0.101660322917418	0.0533580546516906	0.043428924612858	0.041199118545407	0.0774422753872586	0.0246572747673481	0.0358897277445079	0.0316188094018118	0.0173911484790766	0.0696501562590638	0.0514026759722071	0.0698902552905763	0.0460358618553408	0.0818445607674236	0.0684355716031341	0.0666458992477482	0.046044437585147	0.00518575945737874	0.0190639095716278	0.0299744404004896	0.0719943463605838	0.0280024300715461	0.0539110736604141	0.0427166873133767
0.0585122087455738	0.0310578243146374	0.0429094897734965	0.0587850901599589	0.0511644607195151	0.0304094056941873	0.00907388092151456	0.0940373297759746	0.0198741953294341	0.0227697612920404	0.0118030186301099	0.0183635538609334	0.0383629596561577	0.00903016559299889	0.0125753669506267	0.00817302995227058	0.0063096999039218	0.0260541639916617	0.0194845961591593	0.0198059850370387	0.0165599735911564	0.0128438964795676	0.0393506382933246	0.042007622016502	0.0273970006188856	0.0382149444579539	0.0881155998308098	0.0165771326108521	0.0770292123507108	0.0082526049467247	0.0160581536183816	0.0642683235564707	0.0554682895955266	0.0334065628456042	0.0645909220123958	0.0250858670965984	0.0266393627207583	0.0478461569302363	0.091670113848899	0.0161064622308961	0.0631208809916101	0.0321216526796311	0.0602141893794561	0.0434853116014247	0.0219419836251208	0.020322661313984	0.045513520565438	0.0196296742572743	0.0221946460815572	0.0590648517203963
0.112416710394593	0.0792500599611615	0.0220169302115281	0.0311026169742564	0.0568589978796197	0.125065916625226	0.0753355111995857	0.0545396441834305	0.052899010335045	0.139568028263678	0.0632432655010073	0.112429204591468	0.0560743371775539	0.0674117371465719	0.0390685487332437	0.0948407062990534	0.105522583615775	0.0656846188930417	0.0661595018021035	0.102849994921947	0.120589420922488	0.0576529886433696	0.0610457643918331	0.0699974498633281	0.0332530362954753	0.108405082883099	0.072050303750632	0.0807910869571205	0.132154868047142	0.0912399294783622	0.158502285840528	0.0387192000006831	0.0912577491068128	0.0639015593306721	0.103351750429504	0.0100259766161769	0.108360208240837	0.0517138170877861	0.123095024000464	0.0228466000697468	0.0572495154786562	0.0394553288202721	0.0925978417893981	0.106875501503011	0.14207026602537	0.0618522489462186	0.0555058520547924	0.0170956125567442	0.0415156712729362	0.0811096975285477
0.0497315484758116	0.0885053725040215	0.0530754452961442	0.0661171747830206	0.117787715051295	0.104242975669153	0.129405524252149	0.0443609903147574	0.0492734748794473	0.0988872438691023	0.0269073758725688	0.0864428814096898	0.0675347564228924	0.0573582889001927	0.03662854396769	0.0275355550666571	0.0104633744836614	0.0324983155559444	0.0768458037107195	0.0929355641552818	0.0305485378745252	0.0706607077661503	0.00922865430611872	0.096509322170122	0.0313268994306076	0.048486857219426	0.107999412077347	0.0565606961004762	0.0295540657064533	0.0383203818355846	0.0300094510083107	0.0596443802402347	0.0620260711764386	0.0796132986820117	0.0543574421755963	0.0863270669575771	0.0674234994476036	0.0591920914329178	0.0258506312845721	0.0510773264121694	0.119535711830681	0.0526828107521419	0.00947625550491781	0.0626051251906272	0.0797378523074989	0.0438074801845815	0.0924472995903947	0.0285385094607806	0.0249941923735195	0.0442116899663425
0.0533990223794453	0.0602334743023393	0.0195277570014096	0.0358301759518887	0.044598822691755	0.0449163025950489	0.0458918672366913	0.0191257229746655	0.0279552183696175	0.00957989344577699	0.0175935075186958	0.0716155460485724	0.0316747219070233	0.0358891708738918	0.00819356222021716	0.0486238940640525	0.0259780899961063	0.0444017539908335	0.0271252981843389	0.0478871181769899	0.0338261697149266	0.0571014332651099	0.0415971944336646	0.075451932176933	0.023209979164283	0.0291617322462607	0.0105119546462224	0.0495073824956016	0.0317321250169119	0.0244255832531098	0.0329846835215165	0.0507906158071371	0.0674546235348	0.0473529021503223	0.0470303449810949	0.0180819949178354	0.0293854660598909	0.0698795885409939	0.0115790778669257	0.0218170207302134	0.0306188613269027	0.0867846534814745	0.0598036992119551	0.0311017286132234	0.022508318173642	0.0136047537051382	0.0501183743963708	0.0201635346427208	0.0536415729892637	0.0470802180129673
0.0709137877025343	0.0400432324781604	0.0267517205158939	0.0707696241235383	0.0376794886229626	0.0276337483859754	0.0171726768598652	0.0280663670957714	0.0675871009665972	0.0555867966203279	0.0400576299257982	0.0396436524460411	0.050422210405955	0.0755283899710992	0.0254898235036514	0.0301396689054272	0.0187255402745689	0.0947646181215606	0.0574480045983044	0.0593249787132284	0.0455027921053145	0.0625028201044472	0.0257547312761617	0.0163836878675953	0.0479454835595033	0.047767647438016	0.022433971443514	0.0716227185076251	0.0524904321058064	0.0580036924492536	0.0156329834505069	0.0284769639446224	0.057272938586823	0.0282339227683473	0.0239893435032399	0.0232976415237102	0.0702359032454862	0.0141320027710862	0.0212414322556116	0.0531238604612824	0.0418086422645008	0.0328061540463686	0.0300483626458032	0.0512342284910049	0.0188476813141345	0.0716831871923543	0.113745364582168	0.0654986132766366	0.0397873834226128	0.0536402669671246
0.0740943731235181	0.0919042174863385	0.0870065238477259	0.0566781037949374	0.109368638062893	0.081622080742954	0.0828997332402759	0.0809506424153391	0.062789230992335	0.086723731776478	0.0616297531198771	0.0213535722443483	0.0649982932018042	0.0627174954107138	0.0488312470089931	0.0727692770464906	0.0860207765741324	0.0598747709965433	0.0544161157335928	0.0612279073917574	0.0647038873978906	0.149510246104375	0.033510617045938	0.0720327607722833	0.0733142994673099	0.0917562656804526	0.0661880746267521	0.085461627692791	0.115505424449158	0.0725395541640132	0.0738406728323443	0.0825838924324084	0.0715933693282416	0.0280553421390971	0.0955464727848208	0.0697062885044398	0.0599501396574987	0.0509071673680681	0.0708927664805331	0.0448540293463878	0.0983866529620705	0.0484379863157997	0.0495486804791914	0.0287120442324615	0.0589155366093232	0.0833990405553074	0.0729307527851584	0.0504841297717659	0.0812925053614207	0.108283040498806
0.0275243038827597	0.0443328533241579	0.0279502181954861	0.0520258475035602	0.0886821724751559	0.0629801263624305	0.0874200159824654	0.0792796765313312	0.0478381337446101	0.0231524928849249	0.0746887640655413	0.0489468331798922	0.11292954942131	0.0637677770870839	0.0155273919653398	0.0269196710591382	0.0148692075236462	0.00372324677946883	0.0915211668737681	0.0166452524208106	0.0543472897655992	0.11060032205004	0.0980539186871591	0.043394036295306	0.0385420419391358	0.0935806855459534	0.0316860536626905	0.0345395289898704	0.0317162688484386	0.0324112012496976	0.01862869482726	0.0377700613767902	0.0316346326739678	0.0691224337100923	0.057512457502622	0.0132386170979179	0.0320048147106149	0.0502283939852082	0.0751233603109479	0.0420466200769241	0.0176103373506323	0.10344625483707	0.0385058627458428	0.116206582947208	0.0609226743716098	0.0247602360779434	0.0644262788080386	0.0436625576995863	0.0500663081238143	0.0563914694169647
0.0343831306398777	0.0815746697695608	0.0449937878717007	0.0231076829163051	0.0308210838694943	0.0264006994747829	0.0546366109319364	0.0399611530090837	0.0336868348031334	0.0277528837205019	0.0572791423548476	0.0277808631116674	0.0622597149892424	0.0272287940223011	0.024203534408103	0.040555073050129	0.0316020415197199	0.0352819118140797	0.0081291280933471	0.0278154828614605	0.0514821331495306	0.00776075599916297	0.0247070165834561	0.0542781789574604	0.0210611385027982	0.026856741065488	0.0279069314528928	0.0604099330858247	0.0351954433307296	0.0251157781190814	0.00736755841141372	0.0176446728233159	0.0639626643720202	0.027358612458316	0.0403265142003874	0.00996847248652796	0.0973776690533204	0.0186164807626956	0.0817606681170629	0.02825991523195	0.0325715273894133	0.0191416401164712	0.0105322769063357	0.0366442257408681	0.0132522522592956	0.0524089765749342	0.0877415659712773	0.0634811542870993	0.0593918216981377	0.0211697981416131
0.0454481957317666	0.10547445313473	0.0410258611849075	0.0539676563455666	0.0959092835248648	0.115481278125147	0.103413249650275	0.0468192289334201	0.0700882440953467	0.0674463146212134	0.108350251469364	0.0779238489148746	0.0465477741701362	0.0214310099057534	0.0420922515601363	0.0576117850669826	0.0150507752173933	0.0596544845061702	0.0641903857512704	0.0377172957062416	0.039003416933356	0.0488135699669969	0.0615382186098379	0.069762022574385	0.0382829665620526	0.0552407895178346	0.0533389999847213	0.0754944235891241	0.0658580739496108	0.0795751924023124	0.0695882962993613	0.0651665890290324	0.0518238068838068	0.0725968262376838	0.097118922585767	0.0991415524570949	0.0827464773709685	0.0760533338998581	0.0339724644684795	0.0615719852668744	0.0780828178662758	0.0583394750030989	0.067881242016781	0.0192536140308515	0.0597812341954982	0.0522771488449174	0.0243574579724958	0.0744046227851214	0.0545296224418582	0.0971908296424853
0.0736883457817099	0.0571972845536613	0.048551986941772	0.0742049382663694	0.0492535049530325	0.0231098595360249	0.0316204840941691	0.0392127701783615	0.048619106269912	0.00897131977599979	0.0527978720514625	0.032035965804497	0.0291166455958289	0.0285272139628605	0.0412306929402163	0.0588580191153678	0.0784021608144482	0.0399275351275295	0.0494955439322281	0.0308213058786807	0.0455902585438183	0.0850065380665558	0.0334796301211638	0.0725054244766418	0.050899162026887	0.0401689427447587	0.043247891461121	0.054125344559009	0.0638574762583372	0.042650064181211	0.0767444710728923	0.0390032349699996	0.08165292962636	0.0857412811966474	0.0307638658688894	0.0185656239269731	0.0397051948447379	0.0270926004255645	0.0531861097182761	0.00721773373251466	0.0542865520772191	0.042498380740853	0.0446420927879171	0.0926760319222597	0.045808258227312	0.0538925380027041	0.0606009777476973	0.0611861098418816	0.00331764556330303	0.0525163356376376
0.0626915719050175	0.122593844816545	0.0690283981844588	0.130706314395388	0.116381076595371	0.0812327858156902	0.0791363457799778	0.0911876509155072	0.0590688083667564	0.00634219943913704	0.121373021869327	0.0965743421823923	0.0554901176224982	0.0495279700494307	0.0542008029269355	0.0776269945919482	0.100267844181698	0.116948151468478	0.030794356106769	0.106371206518574	0.11567381307338	0.106386875461978	0.0590914976084919	0.0295611651806278	0.0995591860670531	0.0299602090672428	0.114146899304463	0.0902213067710621	0.115276885330692	0.0950170024633576	0.110952074513435	0.0863105259241797	0.146315527659941	0.0489050978532279	0.104434032094811	0.0614457008611489	0.0970005719290443	0.0860923593424295	0.0785577158872074	0.100427228438597	0.0689057018288363	0.10187292888497	0.0639451795142183	0.101716768321147	0.0744478196920501	0.0749927829077345	0.109844759941675	0.120205705204214	0.11060188247512	0.101554064787133
0.0419738091690833	0.0521593883448545	0.0375337584026434	0.0214246666340381	0.0706035861753891	0.0141666859065961	0.0753194594327661	0.0210556561011749	0.0519762896383197	0.0506543907257407	0.0609351122512078	0.0269417320575794	0.0826712293437475	0.046765719652797	0.0209733057792763	0.0633878301510038	0.0114832476018165	0.0353310258097468	0.0510371595148329	0.031472087264376	0.00438449764365793	0.0196451953097596	0.0464072892245389	0.030728323109206	0.0336065514240852	0.0433081545547539	0.0538791455589637	0.0401402048293653	0.0607862672512542	0.0360186077834055	0.0660359934935706	0.0292595119005512	0.0372786546829227	0.0808032692357215	0.0163939103849091	0.0360527691074139	0.0373413426453201	0.0292926601120697	0.0707104586355181	0.0294253974810525	0.0442998109303968	0.0277510235479414	0.00587036550005943	0.0884860658906621	0.0566285854959701	0.114852311529137	0.0144244674075471	0.0606715756783108	0.0261299353273769	0.0526945192341111
0.03039210784027	0.0295079902087045	0.0086925269446891	0.0318507303719456	0.0161164958990385	0.0109803223936697	0.0295458392858842	0.0227684410591113	0.0816104068631507	0.0190773574270259	0.0254081807147454	0.0451292188684892	0.0470410828983734	0.0146610363596222	0.0350379445639852	0.0473178832419386	0.0301443051729348	0.0215096568934153	0.0553579924756895	0.0148674849275928	0.016556881539016	0.068219457280999	0.0628899106524958	0.0462551965501661	0.00938776258737778	0.0331547113889375	0.0424616222423791	0.023277435811472	0.0428975728433859	0.0529341989745354	0.0664444885238023	0.019650332922047	0.0510946482235547	0.0662375983728154	0.050468547524505	0.0377865960611551	0.0815614902177247	0.0294452878033294	0.0488989539193631	0.0257162115336249	0.0717678736062488	0.052951180830217	0.0297227273861333	0.0485210286380751	0.0429436892990402	0.0371957367191255	0.0460511061474932	0.0908922214380959	0.0561987793290299	0.0440016039806926
0.0687621719463085	0.0436800649154921	0.126393045244636	0.0287172493920449	0.0365556479283544	0.0635759453223267	0.0796254286738777	0.0805526562538057	0.0417587237031358	0.0690540109121078	0.0655798480125488	0.072021786572073	0.0276591085590263	0.0517216770338001	0.0491214546546629	0.0566944344714717	0.0893614059380788	0.0233286107214317	0.0916112014484937	0.0682774176249993	0.0383328422432796	0.0478801135229534	0.0581807189231557	0.0847555959139572	0.0584500990017998	0.124144347762916	0.0463047429779855	0.0738950731930925	0.0574508857819145	0.0661220957535341	0.0997091494161519	0.0604016830049184	0.0138228238085846	0.0498920331086918	0.0489680290176438	0.0902977415801143	0.0752372935005307	0.0288115870372755	0.0787377102268094	0.0473897089145238	0.0646621931009953	0.0239591387236922	0.0400733064977885	0.0584736381565072	0.0544771179093351	0.034418793609027	0.0241890898296939	0.036906902362905	0.0384367786180186	0.0705527473270638
0.0241793252195884	0.0243869386689863	0.00593391839731261	0.0876510867653294	0.0674285231132768	0.0750991067651087	0.0429665314968399	0.0834624572514661	0.0385410063895716	0.0140484100814356	0.0501437122618669	0.100968838194945	0.0213034070631812	0.0657091379815167	0.0601874194148927	0.0162495197438054	0.0287177092274871	0.0570074166769071	0.03027074506821	0.0312299814787425	0.0235298465792236	0.0258848247243342	0.0305160001775495	0.0564960816229701	0.0242267572688711	0.0190777961081069	0.030981213130904	0.0612341779939643	0.00706973291903089	0.0953343326304198	0.0200168806073599	0.0303340930952778	0.0798007084398891	0.0305650842075365	0.105555356732595	0.0362802142782895	0.0286265520819169	0.025958067580342	0.0296268348566485	0.0232705100438302	0.0300610441320673	0.122596922247985	0.040425747259415	0.0517890223275985	0.057495078377135	0.0296133132104667	0.0656899258143059	0.0388449652253777	0.0406303558929934	0.036968875281124
0.0513773821786056	0.0841142616079967	0.0492287906703557	0.0198160159389476	0.127515883131916	0.0784797694652896	0.0197280494215039	0.0204643286696868	0.0251836371391295	0.100234220580305	0.0800045732030857	0.0440476073933874	0.0315659481430116	0.036426805863766	0.0561378746655643	0.0362223564620305	0.0994031404661583	0.0759148410752904	0.0495930828426163	0.0575869676580561	0.0109396918989113	0.0366842673457139	0.0482375919622983	0.0390811612457524	0.0333169047398344	0.0829594471394243	0.0103546059448222	0.135399972908795	0.0738787845511694	0.0419564130608957	0.0046591367301982	0.0392770438794482	0.104924684283212	0.0329871373571942	0.0613921059558222	0.110451177323423	0.0481719400715915	0.0279167901279445	0.0552712785169893	0.0403296287857116	0.0691374062816396	0.0328152559701734	0.0803758678948315	0.0554579494158745	0.00405624744737658	0.0225143804867957	0.0531417703394514	0.0683963095561632	0.0383869474908992	0.0530063651909002
0.0296964718653041	0.0361916281175166	0.0523369217529977	0.0420508328953577	0.0486592806595926	0.0194590259112571	0.0753505049815866	0.03540968440427	0.0623302467481647	0.0524847980503736	0.0275130043608827	0.041747165036904	0.0464400602003787	0.0532605846015118	0.0378523628536804	0.0392755876615692	0.00830079940128095	0.0262651125619309	0.010954557203014	0.0719449226483774	0.0597885967114106	0.0815821523387264	0.0309453634916848	0.0496983807512046	0.0415921071140682	0.0334608881239127	0.113177554231726	0.0362667201376276	0.0345615946015256	0.0522591580799815	0.0256260176649989	0.0430136026719944	0.061239764354047	0.00995581175006061	0.0570980258016159	0.00592829256673363	0.0410486149821562	0.0542316072171522	0.130741351217112	0.0662025096645052	0.0389104833492017	0.0537135085845386	0.00786446177196253	0.0276939341346512	0.051425545569704	0.0431740307071997	0.0347733525645418	0.033159052604488	0.107801176914925	0.0386327276836056
0.0351800977739287	0.0611592813127795	0.046027511414189	0.0214403993172166	0.013338111760996	0.0655422405070516	0.0660266700431358	0.0630369683295168	0.0515291193485629	0.0392575529353525	0.0611087219645003	0.0736384231659074	0.097188650513383	0.0395102306200239	0.0781070550768841	0.0496390193762065	0.0610978796842026	0.0413308455736143	0.0426461438680521	0.0790946922506448	0.0315454714877572	0.0791776702695249	0.089155903857089	0.0153785403845325	0.0538224237951813	0.0545217724844057	0.0420942567808009	0.00720339800606852	0.0225576417836833	0.0642304302552715	0.0152242994203463	0.0517677681740399	0.0740623880589851	0.0411518467288468	0.089441276469094	0.0802191603119062	0.0380014078942478	0.0479201487842985	0.0853906523117308	0.0348151636742627	0.0439888319471124	0.0226508484050068	0.0372669240003867	0.0645153129313607	0.0453036858932803	0.0948999452763304	0.0434647644559297	0.0608093205981493	0.0629953282808704	0.0328950792136469
0.02623454947657	0.0191679245260331	0.0291205365567412	0.0424323159572932	0.0770179954581558	0.0146333190820683	0.025580476551765	0.0426397340942108	0.0181313663955761	0.0745555528841984	0.0139792694536374	0.0810619813059524	0.0715864928453916	0.0240228859088037	0.0732120069189993	0.064463177774151	0.024768797788825	0.0689769458183266	0.0391242789697868	0.0902885456555559	0.0408368796273785	0.0558028448614163	0.0467257369549819	0.0674750999276933	0.0698200314670375	0.0271888240297829	0.0913670700254244	0.0455760144685129	0.0420776614196714	0.0409652395133106	0.0721422838083051	0.0240336043410263	0.0592677201830516	0.0212213299234737	0.102324732130842	0.0416858617264913	0.0140592528770681	0.0526701804138414	0.0326685616128917	0.0416416384347494	0.0483820106713332	0.0370375618540152	0.00653620360830574	0.0584791028086863	0.0193458189758414	0.0537596678865867	0.0148966970380216	0.0431045727555737	0.0735833635234185	0.0492534994044879
0.0421104529507829	0.0799306814156492	0.0251206493649293	0.0313373181594246	0.077640382681193	0.0334331044461402	0.030043800522166	0.0257396443337918	0.072479708663428	0.0110187359698922	0.0437647594408218	0.0635499992687341	0.0363964180032184	0.040935501773606	0.0768340445589877	0.0173502973921544	0.0242297367527229	0.0295944067521297	0.0773116209767264	0.0675974696753658	0.0204719282122624	0.0737014637350039	0.0309961649547117	0.0305309562327763	0.0576065098611502	0.0292033966919552	0.0451283571249874	0.0933610875937986	0.0630687233321636	0.0576319034470492	0.0333451727653972	0.0572971341493176	0.0154711694411129	0.0793280433144074	0.0596095044266751	0.0395480221756601	0.0530142331044079	0.0169954636225612	0.0973203140544892	0.0154269632440979	0.0883223229791993	0.0561030815581785	0.0457474429308065	0.0822650880408642	0.0572670192677889	0.0661262980446039	0.0362406593611099	0.0315764845656162	0.0241032186420092	0.00936801685200673
0.0851390162913631	0.0656070543566557	0.14089853808157	0.0748594498065007	0.065148813395782	0.0374927914585084	0.0760868347196708	0.0952342632878367	0.0799671073161716	0.0913736314267842	0.0766415360228634	0.0629626389779655	0.00975571611930575	0.0609061322078574	0.108342258037405	0.0184551174669733	0.0818027689309751	0.0641537819929893	0.106296664270486	0.0386468419954409	0.123898154283358	0.115437736833542	0.0671304495187549	0.0737600653715175	0.0187170791918639	0.0817303008194696	0.109235509902185	0.00809986428331759	0.0480455749540642	0.113423129165795	0.0731673514959209	0.103791764219118	0.0741339207853308	0.0233155358702926	0.0522964045120982	0.102053647617997	0.0504780380525402	0.0888683066029924	0.12523388509615	0.043386258916608	0.0455229453968172	0.131501048661951	0.134134816772153	0.0767945904885032	0.0417497159991694	0.0947296144641294	0.086531867649236	0.0265455226597881	0.0613402862182669	0.0476819745979904
0.0840097086898609	0.0847854811299606	0.0314906079902682	0.0462640179238081	0.0355832323865123	0.0417680445975832	0.0059908875387162	0.0584645943336863	0.0264840453130635	0.0739322592321086	0.0366687353976757	0.0848456332191834	0.0546366651858951	0.0574178535846021	0.0590503095526899	0.0916982826563099	0.0941869395967594	0.0367360710902581	0.100460017822487	0.0127399021460489	0.0367607429021657	0.0366504003975017	0.0492945790402931	0.0301424319723077	0.0514233340698802	0.0104371474939907	0.0320166671697057	0.0321942481503467	0.0407853536458469	0.0489397471718888	0.0775543091125884	0.0138933117664461	0.0541289496389437	0.0421461980158365	0.00977045016362334	0.0327757663543895	0.0605781292763641	0.0866034755160028	0.0378650366945872	0.0919968575475625	0.0597854141581414	0.0632051336714582	0.0758546162490023	0.0771440343424195	0.0556321480519636	0.0402103644151567	0.0698765339561787	0.0305234024373074	0.0994778446013433	0.0176293533147702
0.0921937327613851	0.0511360945673455	0.0639690080724948	0.139701970807242	0.113914958002636	0.0947302969039346	0.0932891296104085	0.0794160172691234	0.0586500893138144	0.127675281611516	0.165282119895416	0.0361320755763006	0.10953851053484	0.0462565076639655	0.0620674509176533	0.0539140677122929	0.138957880673507	0.0963716247533277	0.0892846168891893	0.127998730449907	0.098876914913552	0.125021596257863	0.134034503037923	0.0619613124571365	0.0565031052093821	0.123058892222592	0.149910505215439	0.116221232813623	0.129243456470805	0.0802291061360807	0.0465890988355927	0.124224158104755	0.136632952876054	0.0897481931205464	0.0772663905957726	0.0914782545690242	0.0742790664035976	0.0983203705887747	0.136526149432596	0.0769709622188037	0.0928532380202834	0.0861987591275629	0.0521529821205991	0.119684116127781	0.0731636023303999	0.167792878212717	0.0573542314978686	0.130752879213318	0.136116083405103	0.140571765865333
0.0844843433004323	0.0844415005624746	0.0871192510645339	0.0913278340796857	0.0661737844394478	0.0437348614874946	0.0405695827019727	0.0523526942700421	0.0372762322229595	0.092206029333985	0.0629230758026219	0.113548784193312	0.0263914345711047	0.023253500208693	0.0917292822740154	0.0763505117830653	0.0769908935963322	0.0807785720734336	0.123342333628989	0.137905403471453	0.0530677310884364	0.0993867249370282	0.0398228048662874	0.0715930208105245	0.118862373819988	0.103350591915178	0.0749443304397112	0.05035119705295	0.0750082926894174	0.0797039441232289	0.0835734711086102	0.0918543628680805	0.100260017975726	0.066156914401565	0.0581416985112079	0.0132672437637253	0.0865899770270168	0.0299849651982623	0.0576242427398998	0.0591603240738419	0.0869125825848577	0.0271513209528597	0.0664429738952923	0.121094189313866	0.0865924151097081	0.0373343233044032	0.0695901269458312	0.100503211512991	0.102585264261184	0.0641896695934642
0.0548593418806041	0.0105769972369676	0.0157249768386672	0.0615088653411205	0.0842955689898876	0.0305799458105897	0.0659742414315527	0.0336422031053928	0.0188535968908454	0.0642885200458314	0.0333903081221557	0.0174452399130909	0.0245498833331831	0.0716295098837414	0.0129461485102789	0.011642939949777	0.0222912486735266	0.0868108602983227	0.0412213634652761	0.0201364574323812	0.0329585990719418	0.00336161770733333	0.0116599385960814	0.0231142459048787	0.00162798482819528	0.0489000565135461	0.0470501884379659	0.0611038454041021	0.060749559152919	0.0289503566676976	0.0925447546103235	0.0270294664481972	0.0561597323634693	0.035951318139117	0.0795879861849821	0.140711881978636	0.0457936911189882	0.0248605685539993	0.0531427366385784	0.00736166847828847	0.0957447749267405	0.0543850703089819	0.0431282909310351	0.0388399941181533	0.038354963382651	0.0928456602417205	0.0759515877296755	0.0391635198241335	0.0500167163278858	0.0200223246959613
0.0265274332721147	0.0443904708477405	0.0842553707477537	0.00744269092838101	0.0772356597936374	0.0720918425342341	0.0667053010136713	0.0310671519722814	0.0166302147754061	0.0419197078517611	0.0412122815809497	0.0593271030232524	0.0327849064036273	0.0214510639427512	0.0731598123716963	0.0663742230440557	0.0894680971599626	0.0866450219263403	0.0527167740569868	0.0495941736510537	0.0493574355172734	0.0287138324599779	0.0711959213732872	0.0315167129992108	0.0405103521840443	0.0399794835262913	0.0447805379598947	0.0636064371192232	0.0466944483791851	0.0606475823904144	0.127599349060462	0.0611886878283887	0.0370804626903832	0.0972323284394902	0.0717310330172469	0.0150022576900895	0.0566722986160346	0.0135648690374799	0.0255278161507208	0.0732297178431523	0.071706802856372	0.0558975188036911	0.0730199129862792	0.0555466166317323	0.0649902945036572	0.070353788189085	0.0775121686956003	0.0305821736777653	0.0553971938683179	0.0575494244516181
0.0293761915248101	0.0163036178538385	0.0508657272737041	0.0387058783520388	0.100813071408599	0.0728481395750537	0.0285105125300988	0.0565020507543939	0.0570074479360627	0.0834536860497126	0.0578110391657597	0.0534142010761043	0.0348517165074046	0.0194871713781479	0.0267769326595056	0.064133002945779	0.062932967665366	0.0566855482919261	0.0740130588626588	0.0597640992168618	0.0700093483353602	0.0826668963319665	0.00951217671262288	0.036682633803642	0.0425366577275566	0.0445257736883729	0.0308316999189373	0.0692040678806265	0.0812303147535999	0.0486998194888723	0.0332389705838656	0.0662583112178899	0.089099078801551	0.0477125364680982	0.0289624041285699	0.0543322122794802	0.111420234820699	0.0628049503908626	0.0492043780767446	0.0951923813239699	0.0317847618155417	0.00884507857971482	0.036074948333392	0.0286839833712205	0.0409433284284961	0.0476523503574902	0.100525782036199	0.0721460139058285	0.0218906784567635	0.068997660411698
0.0983613269806025	0.0159580540410703	0.0958813900823189	0.0617530369760063	0.042499753714577	0.0295820989908516	0.0468320914827536	0.0317646278663563	0.0342027221519461	0.034114864284335	0.0342231011517148	0.0604566364294153	0.101074721121028	0.0554300405469931	0.0450187510455832	0.0964174986902077	0.0457157508408131	0.0473032009546521	0.0488011609403762	0.0246640280363326	0.0757523027781268	0.0192332052811095	0.0140274034174874	0.0315602452138497	0.0754795835414273	0.0668290532606478	0.0232138936889312	0.0177710197400635	0.0106123579931502	0.0586102598551866	0.0574877689246979	0.0175137289030407	0.0304352039581354	0.0441847070961526	0.0269807072269594	0.0376858495056661	0.0175897590937153	0.0380916518227039	0.0321405771589948	0.0379361160469888	0.0395178627591372	0.0840667750181325	0.0347840212087389	0.0461689509867097	0.123234603141894	0.0357036631160872	0.0126906130821521	0.0414455119239044	0.0320480854111833	0.0757804162714227
0.0612238667264099	0.0585761488143331	0.0655315201428175	0.0780548929463727	0.0354594079695152	0.0149748963588943	0.0159134029913947	0.0109829832848516	0.0475988303438908	0.0165171082996172	0.0408551553103949	0.0178010080681918	0.0676221639105552	0.0534350142386301	0.0406515471743377	0.0479312151463115	0.053166403186255	0.0264263715283975	0.0656176723653895	0.0811310602410692	0.034024399935536	0.0483410606891698	0.0203437731094569	0.0383518694548369	0.049242972664103	0.0655948199940971	0.0194046539574348	0.0232121750553325	0.032749982090807	0.0545129809057265	0.0435434941398712	0.0851441045746633	0.0413802256377729	0.0144062310475385	0.0631022050231186	0.0499319459165312	0.0225685294311906	0.0318742769179946	0.0398764175920869	0.0125284389203237	0.0899115837494196	0.0271417988882388	0.0541266141690647	0.00393537425465228	0.0253441061109462	0.0432628362938874	0.0183182030540095	0.0688568608652198	0.0156052566940283	0.0296223299810396
0.0362568324511036	0.0182939992086725	0.0354532290511823	0.0638099849025503	0.0518282977684093	0.0384405274059202	0.0636890832424875	0.0381028336965494	0.0681991903903917	0.0664901444814015	0.0668112766139445	0.0638946078782255	0.107421478037586	0.0349520563026706	0.106853300219428	0.080755142872575	0.0681189065275493	0.0321342162532245	0.0340116529148026	0.0606439511368842	0.0612142398059937	0.0303629174207173	0.0455480799848117	0.0655003972191963	0.0793699318687127	0.115121478795179	0.0640272717978909	0.0987852634715867	0.0989656103258789	0.124016501586331	0.0500368649525777	0.0573952019182484	0.0959862461943679	0.0548721591704008	0.0857595456701194	0.047725977386459	0.0797304006020546	0.0673631361496368	0.0611966034094602	0.0580379940829006	0.146885357957374	0.0861643405611683	0.0651373604348296	0.0680319787452122	0.0820035155850388	0.0928591746738474	0.037513775681432	0.0495501909263698	0.0669823019842973	0.0385408235149601
0.0586936088503442	0.0542738350235931	0.0727332490759015	0.0408600365284736	0.0436403916587604	0.0581489727375033	0.103215489149697	0.0376178488171307	0.0449908277809878	0.050644099300496	0.0455937233188133	0.0473619264990984	0.058521640396438	0.0607530285523578	0.0906587245461665	0.0876308241831383	0.0499515636019504	0.063793284518254	0.0580055618752013	0.0203052052073181	0.103108757408292	0.0433928926934838	0.0373793703612354	0.0593625578120291	0.0367930866502866	0.0380095690337749	0.0380334619462368	0.0503740076925094	0.0517013785696165	0.0299348565372009	0.0611150840362687	0.055717324157777	0.0298622358931287	0.0523886534296655	0.0515015669104591	0.0654402213456434	0.0548824370562573	0.0815091199526734	0.0687463808868642	0.0369843583357343	0.0498738489275372	0.00411035346212768	0.0636853023406602	0.0794340865952105	0.0527823416539291	0.0307916459498481	0.0509869006303629	0.0495444124012187	0.0412887708463621	0.0267541776493223
0.101462365239871	0.100792539648504	0.106398430945324	0.102177947218695	0.0644937209665839	0.129510604261196	0.0494319044362414	0.134014187253147	0.117575621740744	0.03641845149332	0.130422529673337	0.0910639524842509	0.0891937418447752	0.0952967357556643	0.108633416410927	0.0672830504079742	0.089116651277566	0.0733386207073142	0.0921345042345521	0.0744143855109871	0.0933715170142587	0.107718742032881	0.0828031589557077	0.120233277889353	0.0222157945681018	0.0956410704644161	0.0561528486712046	0.0883249825215098	0.0855360544801343	0.0386086304540345	0.132251525399568	0.112124076194189	0.0845372609147592	0.0861266142533334	0.17183892464017	0.0674453423016	0.111686273308776	0.0744767072185922	0.0319826240701687	0.127341843781022	0.115472820432413	0.108149825111318	0.088300529103716	0.109341009038666	0.0700460507011129	0.112894513880118	0.0822187923143852	0.0532369988875032	0.0798150337443523	0.0349044161804004
0.0328162586078136	0.0666511513402019	0.0296160899608726	0.0181593895705117	0.0444361330276184	0.0579222371610282	0.0313756661589838	0.0132039741105021	0.0402611477874877	0.0232007781351968	0.0736862706962057	0.032496119327612	0.0348260157290222	0.00271635010407687	0.0277260729339371	0.0163949115588252	0.0528801081910864	0.0200250812146634	0.0407043376502439	0.0482483221737762	0.0392327271035284	0.0396714172605414	0.046679761054818	0.0538683269948678	0.0240126609636188	0.0631136469794806	0.0253202503498919	0.0710773982430372	0.0251718410701482	0.0338184873665805	0.0187169402476072	0.0825305379791228	0.0340428080504796	0.0505354407738381	0.067747338213259	0.0276483558647707	0.0587507356971077	0.0546413298894326	0.022874621035437	0.0412870529914742	0.053889352812641	0.0268126045900168	0.0466683528186768	0.0672186437161655	0.0420273113900997	0.0428415800291738	0.0629067150814027	0.0842047751996245	0.0673840341652175	0.023621600773997
0.0489176714493209	0.0903025390383824	0.0728541799229845	0.0585624533157295	0.0883102784966597	0.0687417010213779	0.0385319154777504	0.0731224745807799	0.0760017989202841	0.0276416895052853	0.0754799395614411	0.123636811473121	0.0270283162339592	0.0331018439357462	0.0263530042614689	0.0127130370990361	0.0442190689041753	0.0559561330765181	0.0555359708602677	0.0630111993864051	0.0497426350066862	0.0542397372206905	0.0207879213327451	0.0485260926095116	0.0981734968092	0.0126449801005272	0.0707222693572597	0.0618529102970822	0.0192405237901597	0.0437494163420416	0.128499641535399	0.0309456328363664	0.07580798345379	0.0308367554322455	0.0214822987993317	0.0255963887126014	0.0753783201654083	0.0864176008716818	0.0897527056878315	0.0537806440267909	0.0526518186826964	0.0814738722299714	0.0629301452514906	0.0509162832288128	0.0238304389623964	0.0478849993614201	0.0315158328993238	0.0437341661706314	0.0290803322385606	0.027745368662984
0.0188548846044826	0.0594959128805783	0.10643028349426	0.0258086636910186	0.100686493688933	0.0344343326635641	0.0757450846464231	0.0258070466185207	0.0308629902687345	0.0666403298894026	0.0298108670789446	0.0101521920815289	0.0474252630907093	0.0435292469333849	0.0105941529650636	0.00860479267901999	0.0114892642700236	0.0832395405261976	0.0534307112127941	0.0689798535168422	0.0410395497565093	0.0702380495456145	0.0674918561340033	0.0500479004050899	0.0215838041304465	0.0165454278254334	0.0171612430762548	0.0519483672902803	0.0684423491723458	0.00750069567580935	0.0463074564465608	0.0272050912861637	0.0605944942294834	0.0476908236240001	0.0304160766538416	0.0167504674373424	0.0749693713102524	0.0380616626396435	0.0447973210877838	0.0756470134960799	0.0484901988058291	0.0215195490211203	0.0476354794801653	0.0442947305201161	0.0579744746092356	0.0510697368373139	0.035221042547473	0.0632070765213295	0.0777748114741945	0.0655321990626936
0.0402700652448613	0.0203833167602846	0.0432856645192233	0.0186274511241733	0.0200191906905849	0.0302289959969728	0.0355202514797657	0.0195644047641875	0.0148466350639599	0.010446126654628	0.0392823821828068	0.0179547858514715	0.0290282260818414	0.0222703949997704	0.0563450473034232	0.0814567816215495	0.0230998288117921	0.0475798430893798	0.0266091235355835	0.0241520984215015	0.0528130425251273	0.0298722857330871	0.0436257620450818	0.00463208033979968	0.0489478476920569	0.083217080768384	0.0556192691303023	0.0293486624997567	0.0547390443130313	0.0266324847630557	0.0295041425959983	0.0512294818010196	0.0433663726802616	0.015923673174523	0.0685775535979733	0.00155921092114128	0.0307728593765915	0.0289342748673092	0.0204480963268662	0.0240144464292742	0.0236979038583964	0.0526764377689352	0.0159129660577939	0.0455649617555606	0.0194854022986532	0.0438122369994161	0.0403976717097223	0.0591186694873328	0.0614284802057694	0.029048496919395
0.0542752845877827	0.120364844410193	0.0762610872429347	0.0275305364476671	0.0635494865425182	0.0474407299893773	0.0300251311181717	0.0489187286034827	0.047270212707481	0.0147620883065616	0.0590308381528917	0.0369075814611164	0.0591751630215329	0.0257097655005739	0.0573313901210602	0.055640658312396	0.041534112853815	0.0602176032250803	0.0581164958345813	0.0303613832894303	0.081017587342301	0.0378063828373583	0.0297883572957842	0.0418978341723782	0.0254505084424968	0.096126865189605	0.058530954251848	0.055756377262359	0.0365162541834705	0.0416708959386728	0.0672541946659835	0.0481660097134535	0.0239284240258526	0.0814486289081173	0.103398062487892	0.0642441794733142	0.0778840900020449	0.0612230636074347	0.0435426243653498	0.0628984963486958	0.0447002562070655	0.054505267055223	0.0217717462545714	0.0284065729535329	0.0366961603630623	0.0399816731046864	0.0237267186988936	0.0215703648670098	0.0259932170038051	0.0321818981789018
0.0726174536169274	0.0374974499172984	0.025738221433107	0.0479028396708496	0.0195735892061369	0.0422343243430281	0.0368563611994999	0.0398069396009371	0.0574390262318931	0.024181920388066	0.0580245844028633	0.0393477061671262	0.0725948304276276	0.0286174691723168	0.0202756009706031	0.0462147774595529	0.0435546487984291	0.015210566264718	0.0184220934848302	0.0389918085530734	0.0341233772411012	0.0489184354131702	0.014316123086901	0.0740112439882495	0.0562773177821307	0.0206915482329801	0.0451987500021992	0.0416997365203235	0.0794845971388627	0.0187525244740167	0.0205039458968029	0.0159000863489039	0.0512575727392987	0.0480780038621957	0.0457018286853054	0.0678688207156147	0.0200508903983061	0.014132626679885	0.0316782092347358	0.0108003483894814	0.0418458996027209	0.0449349313077888	0.0630774165884096	0.0484657528361007	0.0443625675095714	0.0359407959432389	0.0290448342612934	0.0464356081151439	0.0281103708723062	0.0644985630391909
0.0335720270384051	0.0625631823363502	0.0565319402681794	0.00958280540185561	0.0552191345828093	0.0499971685708401	0.0569353002762478	0.0616793437965904	0.0567802540990836	0.0229991981500443	0.0183071430266966	0.039785583741246	0.0260375945874595	0.00707795004470998	0.0377939009259431	0.0196458843939083	0.0389006119685141	0.0216956936975674	0.0366096750939161	0.0563378438371494	0.0490387256984161	0.040580187914695	0.0510974863792741	0.0272548620299021	0.042999022410977	0.0543923100294297	0.0499449645018935	0.0573097688910957	0.100645411267285	0.0226004238986794	0.0502120913917694	0.0561216899122844	0.08675734416777	0.0418891190919134	0.0163705330749613	0.0579537285117506	0.0142923605877301	0.0818066259899484	0.0598235041253352	0.04978528752085	0.038889340119057	0.0528214034351843	0.049124160903419	0.0177736252659288	0.0647293955633242	0.0459766220057558	0.076370618013784	0.0483365725552334	0.0361969088937522	0.015396294709875
0.0541428663172642	0.0357363531178057	0.108586239666879	0.0852391145289022	0.0541864328785546	0.0969549181525981	0.0255249372971622	0.0111166310706516	0.0599444911135628	0.0814301973851593	0.0601762620846609	0.0765206908171875	0.0698009351468338	0.0581319320062649	0.0204674079246616	0.0164259668949867	0.0521335883281987	0.0787085551541794	0.0509704579692296	0.0815358475935738	0.0931777268995257	0.0880333019945486	0.0263952950316245	0.0629441324357696	0.0541096975547351	0.0234982900366146	0.0170898617567405	0.0864988585049751	0.0761934367694961	0.0575692688704112	0.0536272017313089	0.06896166043454	0.0484370998350448	0.0718077051895375	0.0760678337181545	0.0514032294725623	0.0373861947579852	0.0554500750423631	0.0227779873722335	0.0333048314477333	0.0602116891853069	0.110331176528815	0.0384808824380017	0.0299468548459116	0.0772487268823506	0.10153702538876	0.0710205827626625	0.0483058078988896	0.0751722490243906	0.0507328042321435
0.0921978720322009	0.0552128297924042	0.0609221758741166	0.088656530619718	0.0428232737516263	0.0731706684545283	0.0275001782922529	0.0814257132049262	0.0681503306389023	0.0905545540872087	0.0354941247663123	0.0425785985597912	0.0654065768831308	0.0696862556578756	0.0474845658291204	0.113446665401188	0.0130388620578442	0.034191019734439	0.0381662798410809	0.0557512340195515	0.03548415689175	0.0738025452331104	0.0740717558364705	0.0677821505950719	0.0518324673029116	0.0477393626273173	0.0522327743415875	0.0402598241422612	0.0761956676616433	0.0315126175563139	0.0400566062686793	0.0504988247122525	0.0605895006342922	0.108078410223066	0.034684003386813	0.0667092195110429	0.0865190926354045	0.0895108654301521	0.049840188510119	0.0860173332502961	0.040223777815976	0.0637457941814368	0.0295769731247334	0.0996019799583889	0.0729691073818811	0.039612573631876	0.0130054440265535	0.0645338220333942	0.072573646657707	0.0330956890430536
0.0619131438939948	0.0702217106948255	0.0578647446608563	0.0669145577362034	0.113233775556824	0.0693704836716172	0.0686146883231171	0.0782184267048961	0.0681071091483085	0.0242481193113693	0.0473587271730859	0.0215483317992114	0.0321425564711972	0.0679393068203889	0.0380919532796443	0.0317177157567427	0.0665269064465394	0.0309901562042662	0.0426222184919415	0.0621129572204788	0.0431986659460463	0.0355820994712861	0.040124662561259	0.0611572528173135	0.0638188919061214	0.0707572624965607	0.0538433357980796	0.0552543247619253	0.0576691732531168	0.0594309223891483	0.0237861205855948	0.08696326665634	0.0288753054076221	0.0608044415771948	0.0524689242623755	0.0294483247660457	0.0717440114743809	0.0571171434296578	0.0475419199555771	0.053611358876683	0.104526602310142	0.0633266964800991	0.0815291861245346	0.0563478402905249	0.0977273471364208	0.0148773419432322	0.0532557249770952	0.0662409107259351	0.0450157187662821	0.0379597030003094
0.0815013292625656	0.0658653263509261	0.112421009131041	0.0710051611820078	0.0827295982140328	0.0804938943442172	0.122604216021799	0.099589765544361	0.0948635106395847	0.114695240987492	0.0973162565803484	0.0598403169273025	0.114516186299372	0.083660388288215	0.10989381857995	0.100528224641828	0.0730794383804501	0.0392354593699539	0.0700663778738904	0.115794450533186	0.0290090322065939	0.0927884489599718	0.0664964349219964	0.0687793987846259	0.10920388491336	0.0998993540033218	0.075770027240461	0.110151440496613	0.0414421458030168	0.0424311817400011	0.0926576259681765	0.0861615235686371	0.0585467036725766	0.0909203310767739	0.0592932062431076	0.053717478422668	0.109460880617712	0.0768269139542914	0.0633482504007338	0.11090660374456	0.0544571488382802	0.0885743014005761	0.077619467286101	0.127961418382306	0.0317108026387003	0.077656186375153	0.0616590527663546	0.13825528269463	0.0661099334335567	0.0702816467294538
0.100626426834803	0.0134340468253978	0.0505720163528606	0.0561583109141514	0.0184590704960272	0.0308781044745512	0.0382266170165475	0.0417136438441968	0.0127930164651025	0.0335094198780527	0.060087190883789	0.0142899811986145	0.0279867876247239	0.0684098217694981	0.031672297731423	0.080593969226717	0.0658695990163914	0.0334813502303835	0.0432676657918069	0.00101643758009458	0.0477805483724195	0.0315515139323425	0.0472449142725409	0.0291144575718336	0.0294193078914053	0.0441116083418469	0.0556456711523996	0.0240326968054295	0.0523413706820905	0.0533548350526595	0.0275764099832248	0.0342136137562418	0.0382605093580418	0.0203783799019279	0.0238505827063986	0.031006858705603	0.0544847362784162	0.0401533700681287	0.0408117494403781	0.0637245438446396	0.0184452505295428	0.0218528373193815	0.0241107019990735	0.0451077407498946	0.0135423419519516	0.0566147285540185	0.028126951790763	0.0360321909678568	0.0327190716183773	0.00278662367241883
0.0975924477580593	0.0681442564105714	0.0385365685961075	0.0505060024927018	0.0959653506748399	0.0548471783410735	0.110456979043863	0.0756911951584707	0.0671408601221715	0.0654446985781996	0.0532765169144652	0.0829897326752707	0.0933364161065058	0.0277948987540969	0.0464898338274142	0.0393109131483065	0.105832600760697	0.080280753543236	0.0599361063822751	0.0962114682363594	0.0790892979418159	0.0643814937969631	0.0442290632074804	0.0948101725771027	0.0334416704367949	0.0413130627180508	0.125588819598573	0.0394878638245475	0.0578506045035763	0.0634511144555531	0.0481673610516852	0.075021752864114	0.0615815203857212	0.0543001107817728	0.0526865382088679	0.0685963148044565	0.0574380638677611	0.0282600554337531	0.0760673978484147	0.0324938732100761	0.0781836135972424	0.0546036060922143	0.0353540635582832	0.0845468978940712	0.0952176565928988	0.0484118716924072	0.10386018862608	0.0601410462708332	0.0571404413917919	0.0345570299430101
[truncated: 598 more rows]
[truncated: 351 more columns]
