# Supplementary material for: Nanoscale magnonic Fabry-Pérot resonator for low-loss spin-wave manipulation
Source: Nat Commun. 2021 Apr 16;12:2293. doi: 10.1038/s41467-021-22520-6 (PMC8052321; doi:10.1038/s41467-021-22520-6)
Supplement: Supplementary file 4 — Source Data [file 41467_2021_22520_MOESM4_ESM.zip › Source data/FigS2/FigS2h.txt]

0.10138108346077	0.228272730032915	0.0950076213593836	0.320524822954557	0.176450764849708	0.166504917204251	0.0959627753290707	0.257700565223834	0.124101321779191	0.336865057422454	0.212682310109193	0.329625231570726	0.257493802061822	0.258352058870125	0.151109184015726	0.307254645478079	0.24674560667558	0.22455992359426	0.129787750267184	0.0229988640729363	0.202431992845236	0.155128580388608	0.167418458944041	0.0380731103996732	0.150904373039916	0.211095677128003	0.30955050545352	0.14064622521472	0.202656934361899	0.0341740408647631	0.198014580047966	0.133914133021379	0.132794442176352	0.112907196547919	0.198320910821493	0.21623098989982	0.162534276124699	0.240659998113801	0.262432515077686	0.243354635279811	0.0949522201385692	0.144839382935225	0.152891147435244	0.11655276382945	0.179256557833319	0.249746657453934	0.0850940555456902	0.184998021240743	0.20851221721931	0.266173341274161
0.0619045623011786	0.243788554533842	0.280109067733874	0.342388333908129	0.0234903872999755	0.155063889306053	0.215632584611183	0.145264981576953	0.447812863766105	0.111181245292751	0.092139737130541	0.0844034719852508	0.42086189088747	0.339043700910104	0.0622123019850512	0.181294102997254	0.0850288157430109	0.154439650979102	0.177875239595917	0.212154567319198	0.355033620790834	0.150108588672642	0.0633600033490987	0.10402191064516	0.241695410887456	0.366757695237196	0.275639322820602	0.257967681691564	0.264691203806341	0.18558041361667	0.165006508952781	0.228788419786077	0.298613878921705	0.0519294750936624	0.219289445512174	0.397270755525158	0.139057266577513	0.0936917500045554	0.0356180527487635	0.0694649530327271	0.176088947763221	0.0625788499169104	0.528817855747326	0.258585743063534	0.22244088958922	0.0326928032853074	0.134112698965615	0.257280062478576	0.232559912498715	0.0464953802356761
0.212754003869134	0.125540039425841	0.289207383693588	0.0322288852556724	0.266738128999099	0.0622442221644486	0.297392838100735	0.241819510032793	0.212091355227476	0.0921886442662707	0.0760041731652	0.266864192705568	0.21497371683646	0.470128587334136	0.25826206680492	0.205239898195502	0.321359441376992	0.148689654535509	0.337198905341901	0.106703409924788	0.00756585045608073	0.201878773408821	0.273735906011634	0.263100190844553	0.259964804778499	0.197642546231726	0.0635682224326652	0.0954368329291773	0.160034284342475	0.136773687365964	0.176391607433234	0.153257223955141	0.234889609480645	0.392502721379738	0.309661651080821	0.299144243875977	0.175992457184648	0.0653701946789154	0.321046133435215	0.406428983350204	0.176550781168705	0.336033724499167	0.0816063663861217	0.304241947020635	0.315023051670144	0.407104637833481	0.0902443444721906	0.249590507001068	0.063988042638797	0.256075495866662
0.145744284558095	0.0889844266236879	0.319515815608517	0.128817006920525	0.108454889113431	0.0478995724542892	0.138398149869128	0.172607253358578	0.0530076729407161	0.105009307179691	0.260705079044387	0.0912834416629476	0.308277222045274	0.156501901364145	0.08112619533035	0.229223419633126	0.088855827273696	0.0648444491145857	0.122146755585832	0.250407130759717	0.100375188741018	0.0684836561695431	0.183933579523289	0.0754576376347398	0.207640258530878	0.206848905493672	0.202624941162854	0.33830168100942	0.135160257290814	0.200468937313216	0.187748998448727	0.299344086899608	0.104692352088688	0.143812298385613	0.10484640181413	0.167286271117059	0.136833383794605	0.153346124504593	0.279282424913008	0.103839692472777	0.189169082198412	0.142745608488124	0.233129550231657	0.227363065009997	0.277060295200634	0.0836218936297696	0.152818414186837	0.114153940989338	0.231785089746795	0.15058184570452
0.111729155682199	0.161890864247907	0.116003139878636	0.161442862422476	0.193191047563286	0.139252921282248	0.204796879192677	0.124560160525235	0.163561363255265	0.14933430313073	0.168138187119549	0.0820307851305716	0.473308606839276	0.169559560088395	0.132785048755449	0.102914276402094	0.283655233482973	0.0287788178301629	0.376875108830565	0.0589345853257024	0.0860514014264963	0.0895840042922165	0.044092382990035	0.185976554857364	0.05638121811377	0.273680438814607	0.296047227516979	0.112454069603636	0.0588337614649319	0.166685441037771	0.182625443115782	0.269333597502448	0.0819515843593942	0.182169609880156	0.303546417074409	0.256783413149931	0.228083029916936	0.158603592589374	0.122055983788506	0.0776835612580521	0.321196927776792	0.173734759214528	0.129699781166132	0.348095569588655	0.287667447046829	0.0300026509705887	0.0920432378297836	0.0841252623817418	0.161057243179363	0.0991855411329923
0.238851673763321	0.393232621532675	0.0938852967649807	0.107263014067607	0.120903854236274	0.277590751058388	0.253527701945882	0.16525640858205	0.242348176632093	0.19493648148143	0.0427094036560287	0.0912836910597156	0.113490263521827	0.0952443383695603	0.0400054005005164	0.300763390592289	0.181553641102595	0.249854791850887	0.263380322573323	0.190914446026093	0.0864922536472146	0.180823357669385	0.190216330547748	0.139552163931714	0.339939222633235	0.29547709607394	0.220968987208975	0.381124248680388	0.244597055325897	0.447688782274439	0.18583646042403	0.034808945743784	0.275342745102645	0.204528322452711	0.33346497640199	0.288781004940041	0.0617772896399607	0.182621447129411	0.191165862329026	0.281406086522705	0.123792363726043	0.272006409551613	0.262136843575112	0.322285891352957	0.401772622887934	0.0826791600521419	0.123981844480714	0.146572853911542	0.278435101810642	0.192977649264131
0.296828875992431	0.446023964221632	0.277850811555932	0.281498220132917	0.374853448501491	0.224833615265089	0.295530778827147	0.227622741829238	0.453889251924575	0.216872382652126	0.375236433572326	0.452912066625079	0.0498532872379114	0.121269081174059	0.334429772674922	0.157408778710277	0.114934351328247	0.00843299778045487	0.240315062663413	0.192782350635044	0.486245364322551	0.0681448384080996	0.233584353203827	0.150371601057275	0.128282880262545	0.184194739296654	0.0836112543740405	0.432671607481298	0.223861875718455	0.452503608227556	0.155193080801438	0.100345873743145	0.422393170821132	0.289754709487266	0.285883686084481	0.268336480802685	0.204349666186402	0.204685980484171	0.476161235292269	0.296444847821554	0.27753809712344	0.31946949001864	0.251797396492517	0.458725304556758	0.0629708842931223	0.285800445902076	0.454761655380948	0.385399826043604	0.451733778145713	0.139764899513118
0.2172735153717	0.0913238191872203	0.199280261970303	0.543071019328787	0.302274628778309	0.433310183699752	0.133875935218642	0.252420187964878	0.329388627232165	0.396233823314088	0.319524934216247	0.186382434873413	0.297874656122835	0.42055348934298	0.400913665069701	0.336213451224035	0.118910044528587	0.461713716053325	0.281601530646022	0.393069839002498	0.436285120242302	0.139419210741708	0.482482197055902	0.372778582157948	0.403201817380927	0.229673861029156	0.388855334778955	0.31637246174772	0.354685795685872	0.168623631384216	0.337288402232209	0.228044906607098	0.274784545762943	0.385467370778656	0.290267192652373	0.0612556440457416	0.223413244159898	0.321215896304106	0.275024406209485	0.0514087921359615	0.347833926448982	0.139313592270368	0.203764836020988	0.341853423950456	0.20074744609051	0.340739257108262	0.315813854365479	0.312076586807658	0.235565480248295	0.155723531999067
0.0734701559758589	0.12997614031679	0.155426526224491	0.13961885277132	0.114288319296958	0.0558427370009046	0.0379757041695569	0.0916518520481158	0.0380128902087382	0.244892884977061	0.0461423686624885	0.070648131811411	0.120057300134134	0.119169652213401	0.0536836303544181	0.0843002090769442	0.124883620202892	0.232029966693895	0.170074371645185	0.109187271708309	0.101509659667864	0.121062796368219	0.189214728864986	0.164064737987506	0.137628237873048	0.130931108526981	0.100683166519807	0.10064758298415	0.0488624119504727	0.0988704130318627	0.203250882766133	0.179443745837543	0.241211173459899	0.10792878871342	0.18377729687901	0.103737916147542	0.133335840276442	0.212442400395505	0.118378602991771	0.103997939011555	0.0527616651673732	0.167797351881016	0.0214689620119581	0.279416037382109	0.0745024093665332	0.179042594076445	0.237667829116218	0.0958380269388874	0.106269066338377	0.0890997354315376
0.061240293187386	0.179668062937546	0.123290746356776	0.201162405087373	0.0555740490950165	0.116059212758731	0.034292150812495	0.0438456304808643	0.105967029734245	0.0715393933933192	0.152146406861891	0.128849802764169	0.152357130455025	0.0797998893923922	0.103153155880006	0.0990062330262494	0.166694680928824	0.160471577803873	0.153949225667243	0.189214580718717	0.0944065359794172	0.149825056949916	0.0827645952816292	0.124051316712994	0.141291754418473	0.380381506892715	0.108941856488344	0.0532714123424609	0.103779931552506	0.18105708392068	0.208104297394383	0.202245231842837	0.206229733396721	0.123878350509383	0.195996280692269	0.301487051508701	0.232387828593624	0.137244817618235	0.14766486739923	0.18123267630911	0.24223971919142	0.154203791054921	0.183877651816099	0.0803584842272884	0.0490565067273007	0.0933440862368902	0.175145973643089	0.2087377303815	0.263802133778785	0.118127334419484
0.196744936663478	0.305048874534983	0.386501037148024	0.263644567690613	0.236105308888407	0.208926043737973	0.17246589817248	0.275901255596201	0.162964335839041	0.2586036805126	0.245690993837971	0.109869797915547	0.363702760864345	0.310214716210192	0.349515682173479	0.34522591847693	0.221529879780193	0.192194120932583	0.188103283893722	0.311808045122155	0.218361788358907	0.118140660428002	0.253680651659469	0.366502172207546	0.0719804896781711	0.247038193465581	0.313968040428082	0.231280558717113	0.241581801647077	0.278489093677903	0.226380232443372	0.231946918198389	0.316006426850871	0.220588557940167	0.268551493794602	0.284122942653923	0.036854178294061	0.395347726106242	0.178735511610614	0.257471828015517	0.18182612149419	0.131868582268076	0.280288504719638	0.137897320937074	0.250932129728259	0.236916094184233	0.26095229583753	0.337291792579891	0.294251437765323	0.283417262903885
0.0406374620341379	0.222469617796497	0.140331039035283	0.110898251584245	0.203706107165052	0.0766304291805351	0.183730460748082	0.172301020762618	0.144936916707107	0.0897207103084243	0.118616211105864	0.109576179384957	0.107181944133952	0.127587107518605	0.233440784254787	0.24484566925952	0.139447927968443	0.0654613259318454	0.08946495121989	0.266805312813897	0.197052073534446	0.0355805964919905	0.134990989566453	0.311687075086588	0.254463998868671	0.0613400320034095	0.105647714877741	0.175035024321741	0.18247182648037	0.177914330139902	0.179788854399275	0.106915939211675	0.147960334523083	0.0807971826145058	0.050481742384475	0.0322604900522295	0.106415515532514	0.0844434682709823	0.108192479465673	0.0448443241703786	0.101438059443344	0.167493047145129	0.268509364227954	0.0870907514432641	0.0617101368030577	0.125236388230395	0.0952328504445861	0.190864167169027	0.102433716732804	0.092800369116163
0.12781641391322	0.0985085696704226	0.12016775603741	0.343474691481119	0.134978061876181	0.179865137817533	0.176095727780851	0.161517772890193	0.35267839342741	0.0273861214826755	0.271625714402029	0.219096501532037	0.0860145778274509	0.284314365982643	0.126021667033934	0.249750142516436	0.189439222757379	0.182835829331221	0.197642942887016	0.110638637362299	0.0921723363691251	0.164100482201588	0.176666445928983	0.165940194236871	0.414729218676886	0.0682044501113417	0.233400721355976	0.195655075926314	0.0817712039806343	0.191048937725224	0.183904349373091	0.140538403796263	0.246013736578509	0.266988745389183	0.186732809647732	0.610118944515237	0.219291924714144	0.150187148815526	0.294872206481326	0.216354471462319	0.116159274429234	0.226114896134907	0.392503641444153	0.490334241006753	0.122337652951608	0.0718380125281442	0.0950421594078991	0.248282248487233	0.124672217001072	0.26715404196549
0.146529454046103	0.0302984208570298	0.071350226521522	0.075522356300426	0.267611866153091	0.165067697955696	0.148983606426882	0.0870430822725718	0.136542298412151	0.247789745364062	0.242019968555593	0.130144781454497	0.0899826987860583	0.0880698303227871	0.0637471885202485	0.137999386105245	0.16595563681111	0.107590839778042	0.221925467636907	0.147727240506584	0.0696127018252768	0.155390851903458	0.127374185523296	0.0919725964442458	0.194660829666053	0.279240742443452	0.0688274651393533	0.149561592231824	0.146354922656437	0.0807339259614705	0.0950389972843495	0.0948523350102157	0.122336844050676	0.16566330923729	0.143485209989291	0.0964365998141354	0.0665621727821335	0.0291476862628117	0.0863013224443201	0.0344331923363985	0.148543568595611	0.201410855480756	0.0745271176796587	0.0757624707892087	0.0919125282526735	0.190366782405994	0.092000877902257	0.0191105586779926	0.145573637568452	0.0431647245398659
0.294388354072582	0.291204276388328	0.241400000215777	0.0935784555219571	0.184368683600991	0.213744411835941	0.332926176767718	0.384433064517786	0.186727016095074	0.474764324468023	0.273543352187199	0.291520826412097	0.292938583494799	0.315995246344951	0.158624991075973	0.347757012606288	0.271402875439042	0.222243081468787	0.365942550875999	0.261906175813551	0.074447760828898	0.297859314187036	0.261450608052726	0.162024356260495	0.53716489729045	0.169314970859863	0.269249677262924	0.3611166317268	0.380156832516285	0.192535521031325	0.245810872713658	0.12680677536136	0.365917887729414	0.280338084829372	0.177848561333395	0.625269548096763	0.206644300282442	0.296795971221269	0.19945836193558	0.190855663749834	0.376741585743152	0.24751835820569	0.420643825805208	0.037556574566704	0.409517092654913	0.240639835605723	0.103646297673654	0.21220142475886	0.214624211038014	0.0679579504854539
0.121086180698445	0.0536877744871754	0.165849106035637	0.189894683317385	0.100603247562017	0.164447761059731	0.0868900762063822	0.219434970406925	0.0790731989991615	0.0569783379496006	0.122520413834681	0.0760420018229695	0.0660703018230952	0.141467608209132	0.141611743199067	0.132009541321305	0.0866346408322502	0.131141620159613	0.182136179860456	0.136346892548992	0.0955382911546915	0.188064911956703	0.141797581528212	0.0856161651149087	0.14074429510043	0.184755037431294	0.127247648036988	0.145604491690872	0.203021576379475	0.155534353217841	0.0997782081913942	0.130380227340076	0.301564382678144	0.175991586810609	0.212320693027287	0.180674261911798	0.0919616035708306	0.0885705505434718	0.162264760652632	0.106714900622818	0.142520448221357	0.0989315138263415	0.0586686629244139	0.140084711115448	0.19976379511291	0.10385108485045	0.0393460252096867	0.190907757819582	0.092488713492117	0.241323452363213
0.158321016949217	0.380389608266183	0.365910185412281	0.101982534125992	0.158265425071966	0.490468717091009	0.104659387454711	0.31082145534427	0.168388611980064	0.201054399642624	0.306952721619081	0.318120670640058	0.344166388024891	0.419068707716396	0.352029859656947	0.358470890040265	0.31293197186868	0.291596658608033	0.367695691865896	0.257716239429532	0.218079159557529	0.419219384473011	0.273289141760107	0.267288577494155	0.0479678151859348	0.389141825364815	0.280040519552796	0.208598013310832	0.392573497023526	0.171809345781098	0.228545411499772	0.115277836913309	0.27525292306991	0.224979216850202	0.130741238761156	0.18306106431692	0.342060012766514	0.384714996125418	0.0883317715122209	0.166456827643754	0.272108865279542	0.311921891802756	0.301808039837308	0.0901540633683441	0.291020386545128	0.38605802052812	0.20710910301136	0.111615152828193	0.241050081919003	0.136636421401627
0.433756359728406	0.279758869900205	0.288465822651211	0.0541505928665837	0.160812909288682	0.345087876020529	0.49550667806513	0.106711478692265	0.263679708923875	0.361215778052302	0.16385056145183	0.199531724611626	0.402715911208165	0.22317221879748	0.113698057821594	0.345467441566828	0.229733433026301	0.255325318283734	0.274006775769528	0.50582918849759	0.0600177722612969	0.204272955192781	0.158860798829875	0.211050690043222	0.261162265938803	0.449985054537159	0.359066479493224	0.165272261808478	0.235598638397089	0.271690985220526	0.251198862196836	0.253048077379878	0.16628586076994	0.409033236214883	0.207617529391818	0.40016623956932	0.146050707265039	0.324574841657652	0.300881846851567	0.31070613982387	0.344381490058046	0.178431735456336	0.26328384326763	0.304511567278145	0.473981008233843	0.359917471400223	0.496926218527912	0.146498267468419	0.381981185620706	0.406801834388944
0.181416195584022	0.225525409432285	0.164446606660416	0.0901550355181395	0.199001821134569	0.265967758426432	0.28973003235254	0.175762607811092	0.275536136844589	0.194954552302428	0.25153066528028	0.285539385739498	0.0951577517749684	0.151855231590778	0.115306011698538	0.32331122525197	0.146802373947491	0.142826422538857	0.123066538116689	0.183101111201059	0.117567664416412	0.145330163292945	0.315590681814141	0.183521940768979	0.283005226651117	0.173949483857104	0.24536580331044	0.105470309451183	0.104313310724088	0.217151979867741	0.221070418425239	0.232560158866905	0.225878248168344	0.346458075716327	0.17411084400793	0.0598881766165526	0.207285959681813	0.115379186286255	0.22355025319058	0.293373236554001	0.0904120637387406	0.225664875869986	0.0165826637654871	0.239352267623476	0.260497848740679	0.148185011211291	0.231018818334633	0.0938159707779273	0.272841245166672	0.0891786860812044
0.119259130826732	0.146980395311948	0.168300565779894	0.0618579896295083	0.0563735367465303	0.0706771780076653	0.0820135073939484	0.136209030480316	0.137939392626211	0.101643609062735	0.0973062952436773	0.0232555487112581	0.120778794507611	0.214997078533666	0.0742030871025842	0.175367144979171	0.0752531680840043	0.0564639674847774	0.147638509081982	0.0917202913635369	0.0562005252016047	0.234098072111584	0.225273788797033	0.126743365429566	0.0710581503930443	0.0465256997595522	0.172533459610688	0.047133401029547	0.049426336642706	0.148017266551198	0.0180995762337756	0.269177737218108	0.161330133526042	0.041464667452776	0.222274151434327	0.0337356384851465	0.0452280934965448	0.0642742935164853	0.134020023985387	0.0422456896494518	0.0780527266845771	0.0423576784344761	0.0997702728819507	0.214357086372792	0.26655269234476	0.183378048645251	0.183814606124697	0.155198151320465	0.20833797683947	0.0892612827973797
0.14163776253551	0.11018499849034	0.28939973388147	0.0863382038221395	0.309165748483269	0.08882933313727	0.194994590431382	0.274639757763416	0.382012077091368	0.170224616711429	0.18556742638803	0.27070046357995	0.184120684067081	0.312787530899075	0.285902710282102	0.159988064811763	0.279705941174131	0.260967522167592	0.414799689922247	0.041119798862744	0.151809269576352	0.141307114609091	0.297573581513564	0.124212538010631	0.290620422369955	0.342662446058878	0.370514860354143	0.200679898879628	0.211988383913171	0.223830479485503	0.0341007751833958	0.13105794571756	0.422548463168712	0.0481125695610541	0.298229247319575	0.132349756247221	0.252547025462828	0.0669204378438852	0.15290217010684	0.133717397819083	0.533099610028314	0.0829522958780744	0.497863204909634	0.124113208859036	0.194307422845578	0.31862480082481	0.276290322475982	0.383267798588967	0.0660945496065523	0.0497747211991157
0.10358148106766	0.187249761761314	0.100466294319636	0.0919832496699986	0.209756833301117	0.0689629691466616	0.33490773122184	0.273853940015805	0.190274805304892	0.13718863180212	0.230924996079624	0.181723033370523	0.0553920275352793	0.215203832195401	0.0746166842005955	0.0204181225827971	0.118530769896584	0.139159939567536	0.242736533608136	0.0512212361534052	0.0912797378320249	0.199820292433341	0.352791266837559	0.13952801799613	0.17198594731369	0.260046366682944	0.249654129023415	0.155792306508404	0.224882103241009	0.203192204835119	0.112399757639443	0.12817569441342	0.229126806727498	0.0714534927690298	0.238089064919496	0.0961243600559634	0.149780392537996	0.115188436821046	0.365982816706809	0.144232156158266	0.0592816177630891	0.242130158148918	0.118500904518016	0.280422967246426	0.0288096511281359	0.195017542160786	0.201690395861479	0.172969498013754	0.0557717660096513	0.208552124835395
0.106234769630973	0.0800311561848706	0.217897217471238	0.129836803637701	0.11209180540616	0.0215013241761608	0.140264005413236	0.159630140632213	0.179298639200736	0.0778427992701316	0.0859752778320549	0.171047697548094	0.20037731623874	0.113844854256758	0.19762659887452	0.235458256301656	0.22865105782117	0.237890875499067	0.0829985671413425	0.13259430395538	0.0982548570948149	0.105574446896829	0.0699738718761707	0.0478944569060398	0.24843077587135	0.0483025147331824	0.0590043112774016	0.184862873259494	0.136073993383372	0.1387183129128	0.122951445273205	0.2356874559754	0.0933592510316883	0.0531274173542231	0.10962122088957	0.102185304074065	0.164848311688884	0.102168370599577	0.140299474367057	0.0814431112929571	0.00971072448060933	0.110111232569969	0.0905685401827588	0.156872658781695	0.122818622603584	0.196111186744501	0.0730222298066479	0.122363308941929	0.0519403882185915	0.107888182720595
0.374248195004465	0.388194226639514	0.0851833007244467	0.223560220921304	0.0997169976222169	0.243387933109635	0.369068867917425	0.39746977370539	0.390356581168039	0.198893415677906	0.133037032239486	0.354906270262178	0.347977939897115	0.412699442856558	0.271329831740324	0.352400892890611	0.470780420296427	0.272345860317572	0.350362730716296	0.13432442637697	0.146256296692561	0.532144785926878	0.309773397728759	0.167696276662315	0.291294930954537	0.267998028941876	0.389114401421292	0.400238677501838	0.318947373602496	0.456444916954061	0.1829146372337	0.213079527612457	0.351493371070707	0.428864454266683	0.263208327834512	0.311201689373272	0.495447805363927	0.458692475476658	0.509230271043937	0.156804171640656	0.343796244884163	0.318240291640595	0.295105570856113	0.264508904092897	0.134713740739326	0.432020018474286	0.506270150614561	0.26261230975615	0.644216069504456	0.234089147162038
0.58413359256379	0.737942671525539	0.459850428861135	0.316223319077531	0.420768980971768	0.586912467103818	0.276217190376247	0.725693762710263	0.644545422529747	0.610103067339554	0.747942620087531	0.373000887652469	0.409171371404648	0.351248595010713	0.413340889407354	0.383539627231728	0.508793316162044	0.304198604985017	0.258608253393622	0.431127992101147	0.250574243073984	0.387210500777872	0.246796018912076	0.380034501909787	0.398373919616395	0.440933270167086	0.484959501679161	0.472179698529289	0.430932243599722	0.46510762507897	0.368554575538577	0.223516377647746	0.461534036659324	0.390459332381363	0.513017614615034	0.537360738199852	0.508198284338567	0.511279639770537	0.509188866897095	0.424271745183005	0.325538544521821	0.438432368055871	0.485797158937936	0.350367983088995	0.356255605305432	0.423779032506919	0.309670606626446	0.537598532448944	0.336417141532198	0.637899775826031
0.168391193344612	0.0654482047798531	0.176853500667332	0.170789338716092	0.0969776269727039	0.0965872070708218	0.176975696887048	0.0999304667671902	0.134502055976431	0.0873048235305301	0.249698136194508	0.0436887860515716	0.108647179509606	0.155019549061562	0.198976655426158	0.175979897976132	0.0330508335848114	0.0645536444032249	0.374725023441312	0.120134111175937	0.211541040424658	0.0974559255902072	0.103469812170326	0.0389131769910502	0.102922510891884	0.27979334870588	0.355115887585216	0.0885684154100117	0.0791250394359611	0.150540167205971	0.116760071167077	0.128858991519657	0.0679297128184585	0.189451781073864	0.182611451030651	0.248678184329265	0.0230505514085477	0.170847368178734	0.220064268448856	0.133375220773529	0.169373880364605	0.0488419796069181	0.209366019054558	0.235059777846491	0.166280215443745	0.0344808983141753	0.133723430023687	0.145285243435153	0.041822111244559	0.257804920226205
0.332681895241235	0.186706752976158	0.266977804859966	0.505402859095643	0.312438815314424	0.518258158461433	0.233847101194819	0.210894280000691	0.154017579094474	0.21099182098473	0.076189458450535	0.308110034548465	0.43556625386383	0.185317660359179	0.267520733479306	0.280048482185382	0.218030213546036	0.336484078243656	0.379195218489358	0.366823950650353	0.361918786553461	0.304939531770081	0.36055248905936	0.293873748511197	0.466239172769449	0.370982158578776	0.145483270381864	0.15439515467578	0.251750408684475	0.195209899793427	0.261374183141648	0.198796648223178	0.326254937391162	0.31613063964435	0.362472822521017	0.36547082712824	0.339076963649523	0.379848480438727	0.435692718688882	0.370880976691933	0.0951224518593087	0.318945975137483	0.304425374110799	0.12887013572235	0.523877346686808	0.267964747093512	0.167513154572559	0.370855990860199	0.0787382961692422	0.34216343194101
0.163082298373577	0.274476665688736	0.214761577437539	0.168754296566932	0.337478453094412	0.293852554732152	0.289168382389415	0.190887711986351	0.341063262424686	0.326050480182563	0.270478574442894	0.269326174396641	0.298869078486768	0.250114911605246	0.253590537674535	0.160717630640535	0.3360305209979	0.127225365541825	0.205071832364246	0.28799133829046	0.300224857508252	0.191388723647496	0.228849641898453	0.132966830206192	0.210115973103513	0.297850266710148	0.267778969736689	0.189217214951673	0.125908799802983	0.250287565838177	0.283156320687372	0.241488677605928	0.136768356200117	0.367057267024858	0.194770670294298	0.211977416628435	0.0941750598122799	0.315081499766552	0.244879160679712	0.248242962621799	0.22155621200542	0.207570441552187	0.205854503028189	0.264346598335677	0.243233851924673	0.200474237591018	0.160195636752059	0.132863881761845	0.247535611982276	0.217381706582855
0.0544329144299586	0.0451068895866609	0.219282448948894	0.0280393952117896	0.122684141143933	0.103114985020516	0.0458132083191955	0.148912474941787	0.0390474935906791	0.11756695260307	0.100844521778597	0.0637150866080209	0.166932011091281	0.0376037095335567	0.0734289191093346	0.14987555378047	0.190410991654446	0.235955292256667	0.152898026640744	0.0662538501578588	0.141850001063415	0.148018199838069	0.160244248915992	0.191375941332886	0.121179887810777	0.11131878204103	0.0970065821654845	0.137389023658948	0.0898683452594182	0.0187180317460923	0.0398568524973661	0.0711507116069298	0.226035833442974	0.0985532086108274	0.117865162637816	0.0979380843594753	0.173409713035718	0.0245267587314941	0.0781504859038258	0.158572536524255	0.130140718380081	0.0293360088896308	0.177628776298639	0.0441011281711326	0.262799120297234	0.142735949434304	0.059610365580034	0.104931900533463	0.101539926336203	0.155971748846618
0.33679399394284	0.326401531714002	0.234059128166465	0.354210218128289	0.173344566223472	0.149254497408648	0.214186955890251	0.0672483438175915	0.269032397483314	0.312017085227242	0.0826676631755089	0.056321644154277	0.107537174191903	0.157025651948925	0.22613162677604	0.188056127226853	0.192938348397182	0.433510890070693	0.158144238752204	0.123491242796217	0.172449213575615	0.382657352775721	0.189495572709961	0.111459805021497	0.264789169781852	0.284052736578492	0.380214387764929	0.176100952998934	0.0759937962826552	0.143529869542444	0.304676591370736	0.182960617016725	0.326499919882757	0.118459945962481	0.251325011911327	0.206506950920671	0.217878810134166	0.0579195060083535	0.283965900468947	0.0942745484843927	0.10634022172443	0.143526044002716	0.284656225750026	0.189690337795735	0.228686570991302	0.0329369881533482	0.33706692793042	0.474158391433917	0.256313390595595	0.509529918785133
0.339411665139128	0.142878820332882	0.0787343046409289	0.221866019897836	0.131547603312765	0.0571675451391548	0.147504143666381	0.0502813103819153	0.0328771049936283	0.141779860195046	0.130155390045678	0.126793478607499	0.308403818575754	0.0835273351274755	0.0241080253858108	0.0911051583038639	0.195256616851306	0.225242047443833	0.0646737888363594	0.117568306804494	0.121897606416626	0.157900173802003	0.169270902250056	0.0124929748910414	0.0878466954787297	0.0763312515021024	0.164108894827986	0.0279641838644882	0.0954390687085289	0.106507722913939	0.131651324636967	0.087880705121753	0.196850875352923	0.108307168676466	0.0703770225040602	0.115699913270808	0.0889643227161501	0.0532910578853312	0.262916333362923	0.151029383152744	0.192956385320647	0.101151979479336	0.127248292154048	0.119488148652894	0.194100878534013	0.0907889310709902	0.126140772134642	0.0906789821025385	0.114258281040203	0.122453336630532
0.033678811775553	0.18293009029725	0.129074857679021	0.0209630189578362	0.0487029913085141	0.156476905004869	0.217100398694176	0.100775692256927	0.338300757494984	0.167013285489131	0.0809386153023321	0.123861897112667	0.0391194911223347	0.0531001039197194	0.0581351402410152	0.0287860062206986	0.143973573897208	0.140784362364396	0.106276305262978	0.129236433495248	0.136856889039893	0.0384500512781784	0.116396536919972	0.0756520899587877	0.0928783696321039	0.28605219385114	0.0279564204238991	0.149979265381267	0.1480983167355	0.193142869338654	0.0143016400539794	0.163569083630217	0.114171326897408	0.0334556733177798	0.102943537093096	0.129695322139552	0.0273657866358712	0.155076226467968	0.0644074210758613	0.0141113561005493	0.139927000758476	0.0332497295617342	0.0322402515833314	0.143612897261388	0.0491977032765199	0.257834033948997	0.122409132138667	0.172621653109198	0.141088869087971	0.162039765925067
0.10827239972041	0.0388416537809669	0.0502707982493893	0.154170555063475	0.229146796628887	0.075405531804796	0.152853574498145	0.194779711822137	0.272134099867628	0.121746710912164	0.178334428733686	0.228393647585043	0.0665539429756292	0.106642584196402	0.08615937179714	0.153759973448237	0.278290675298275	0.149657003161105	0.0327876964430336	0.0418053553885301	0.0295625678181778	0.119989580525035	0.203641774065981	0.0432550479441613	0.0644200882309742	0.126797227238801	0.115813599986396	0.239432679287227	0.173820844099464	0.125353284314834	0.0509147697019097	0.0178095164186127	0.0860593660555561	0.186320376160835	0.096790161317494	0.125346273723961	0.0781232005369276	0.0964305431968629	0.109642162100685	0.236544051231857	0.166680552024674	0.125722000318202	0.224449382512338	0.0694906739186346	0.180987292725439	0.178107345171986	0.0813040438356531	0.103652693784962	0.187360953059195	0.19908690423787
0.239365669833785	0.0958855471842603	0.380645084127984	0.131537119439744	0.314274870038121	0.170910306254334	0.104057301268886	0.320592698934021	0.197885582254005	0.184785444971405	0.30178597166941	0.303609238874264	0.46713558449365	0.26022910468033	0.150090480789914	0.201536816505178	0.402511219337058	0.478128771342559	0.18778575157811	0.122541620904573	0.266010958498897	0.104186541164657	0.278750359082239	0.535659057712552	0.227088557785933	0.384677062003156	0.219993788713773	0.389280448092396	0.322397766020083	0.524935465531764	0.175773835651285	0.251545291317977	0.310066979260691	0.207766670145497	0.306382733472883	0.15870183659177	0.29502655296897	0.120643046297176	0.0574691632921891	0.117305841042008	0.254850864593999	0.135998354107493	0.0710262051730521	0.0203020643262329	0.291168762592435	0.0335041661665843	0.580493806524905	0.259310600687255	0.17091714231665	0.242444365684832
0.0355273652694398	0.0546920014747093	0.134607554446918	0.111237922380006	0.0633948636158648	0.0735411110220739	0.206136569581401	0.115108214604213	0.154535664383521	0.176179973459017	0.0797097856668803	0.0815034741179589	0.110193917344409	0.204251371071628	0.132948077012633	0.130637501266233	0.22362595013565	0.243053850446871	0.0928246785157056	0.0982574386744459	0.145255346686955	0.0300390909193504	0.0938907672353358	0.0663572328414916	0.255548423734894	0.0410109471239107	0.0697139058895749	0.0550648314695505	0.0408317816850208	0.170447802641321	0.129505267897282	0.0843188121439463	0.0869536945730203	0.0503492180388941	0.109153316646415	0.0501600076349227	0.0696934666080085	0.0346743173003857	0.0719308877727454	0.121243174094083	0.213671193293855	0.0432925561425068	0.154617679140117	0.0696059866785738	0.080900967662371	0.109597190066172	0.112087051472386	0.0564496288720705	0.0826926330529419	0.0898876111994668
0.236649284703462	0.365422661236342	0.12017398538386	0.28831982993051	0.211771018190804	0.051100515176043	0.302960785395919	0.27417348910101	0.188552718517826	0.202199800057749	0.280625628647087	0.05730974551975	0.248271745472448	0.241636251682599	0.263406298136287	0.0516852564945875	0.0921887057506894	0.369682222461211	0.432105127150928	0.357945360658774	0.249405557354703	0.197227707230736	0.328020737264841	0.243883594345554	0.326452986716265	0.182017085855457	0.236612534996141	0.164932858454664	0.206362395697205	0.198619384667565	0.192269432617669	0.210722495289746	0.246946032785618	0.421183288369909	0.318008201432136	0.316811482562233	0.131872953997758	0.040921254531074	0.134539337375209	0.119830611055643	0.325895168420798	0.127010109283399	0.235704161256552	0.151237980647257	0.234846992054529	0.251210094160203	0.282460723700188	0.0804262711417787	0.151451478943134	0.162647352643235
0.263710588887843	0.215261336017652	0.379543052235843	0.148683348834043	0.140263958901842	0.366568658615031	0.480171694156538	0.278285068611756	0.332212218410371	0.360560409422069	0.413916387013537	0.268742246159419	0.102279349663952	0.415009215384987	0.363625039936113	0.287470748562649	0.420078246683357	0.369063591016846	0.0834638454486792	0.241144205391552	0.30126231955706	0.362973288264298	0.347210026874761	0.333379697643367	0.25420474698703	0.258656841883779	0.347426923928083	0.441786586141819	0.24345453878026	0.38442955092202	0.167227685813354	0.39765510759598	0.31831475854817	0.264170197464308	0.386870405283094	0.230235870677551	0.200769187804524	0.541636905414338	0.24236951945715	0.256755312292369	0.470147312328466	0.243825453072239	0.172206061087019	0.501606774681373	0.128456151309821	0.271908037257452	0.373412851363206	0.294598841491205	0.283817235431509	0.250329633147294
0.173067938484313	0.353840289229647	0.239271345610842	0.283726588997935	0.213096818901651	0.421965844054356	0.246681237075097	0.333998456473038	0.288303365961499	0.443580735985798	0.311791694845164	0.361106821531617	0.19601053490872	0.0868225704393904	0.371132900647591	0.292860063056761	0.146662762044637	0.289427756445991	0.306444120966368	0.366455253717135	0.380717278486443	0.168990782864213	0.20834810818853	0.315075600423231	0.450643640567468	0.477222118431137	0.227058088994341	0.317278942536183	0.293742751918771	0.128530179716339	0.494977417931751	0.45046872295111	0.191880812482926	0.289084940296202	0.62665480763233	0.0978099480901472	0.219231588855769	0.187068173594368	0.296030384198545	0.174524735927059	0.101123123576184	0.0568254495716171	0.495280389077111	0.429607323893111	0.202747649596276	0.250760557416388	0.392203961908712	0.125451918384554	0.292467764271706	0.263517838971098
0.0951173381866766	0.396170013749199	0.490271728069619	0.253056816388894	0.340474299103545	0.351954476649538	0.283718180430969	0.284623306513976	0.419001377087117	0.302204027822562	0.326638221499261	0.235719899618408	0.244237369165736	0.236523533827017	0.0959651559907433	0.243751286403435	0.0715367970245314	0.263807430682504	0.299946267465887	0.204115479935281	0.208682428470311	0.27705130747804	0.214129144405263	0.233831987573856	0.102074355711072	0.303390183359317	0.29551106852333	0.0649647933843593	0.274073817270476	0.0871476802465757	0.437585715185677	0.293985879387157	0.381830705994188	0.367866767006888	0.330749049339112	0.347427688205834	0.232889434909615	0.169046704969869	0.231878554044871	0.295935501850065	0.337913945056223	0.23182489968353	0.221550948366386	0.194930377848324	0.239086192580521	0.346604718298482	0.0775298885370829	0.277743350092059	0.211686937012827	0.133971894950023
0.237413365608699	0.257030040592788	0.187923709950208	0.0999528733900537	0.101528690958825	0.0426393954652127	0.146709006135357	0.24332575750981	0.132547088067985	0.235903179025104	0.108821769052169	0.277543266503295	0.093897153329281	0.238706651816811	0.0974256927753824	0.22593697676751	0.118811267174359	0.0248530328373289	0.125903878360647	0.194508172100565	0.233663331035103	0.166246372211305	0.0811550725994155	0.158000274549667	0.34442505855447	0.183531235274026	0.0841181162076862	0.328045081816417	0.249188884187694	0.187877231717151	0.057141507474105	0.0444990330298356	0.30411080111849	0.20828857850069	0.105109261759944	0.278330395432816	0.0714728914735881	0.0589894251768035	0.211785413581059	0.186245824047291	0.294573199325442	0.179025839674724	0.218661452479078	0.139016733824364	0.192928919772464	0.0798957999606494	0.141487495193822	0.16168801203435	0.150421961519188	0.202077145176044
0.197424312881899	0.111133501171797	0.105718612213945	0.28946327820229	0.203247272687823	0.103853840048205	0.0319695900768606	0.156972416331992	0.108638217453087	0.0436608947071765	0.0642919192386454	0.0287016270114605	0.146388305863906	0.0693166510827413	0.0521867864468517	0.0405032176251644	0.140340017265098	0.0544127379369978	0.165024656761745	0.0280625935012614	0.0799554982830249	0.164831248222508	0.268869462996451	0.10283333749394	0.0751559031856806	0.0900643235955331	0.126017831340681	0.0424090353289874	0.110515042783356	0.129094132602572	0.184853281944033	0.105201166399753	0.224763518684613	0.156937248847662	0.173623928497918	0.0888163507854945	0.0391697077909461	0.0635869897289005	0.0251756385851086	0.154966198013417	0.0122578761500099	0.0579475779021084	0.150529990233663	0.126131075421763	0.101510311077299	0.140507242261431	0.0572730182997771	0.125160264446563	0.0709726845900766	0.145465985037746
0.127064763654524	0.137843404222357	0.192844140640078	0.281394645881989	0.22832422632433	0.0971755884298202	0.118893422219074	0.0685808848206036	0.1090414170808	0.129157622317496	0.187905121926147	0.187740732040393	0.112649521251273	0.0751841312756996	0.198063725739899	0.105705116284939	0.182298716654013	0.0745974371826499	0.0558244393873732	0.116024469385807	0.0848344272859533	0.229491288263956	0.112589110645968	0.144744365498319	0.148716567120017	0.0978948929495027	0.0281097821365602	0.0998738791534074	0.151576226944894	0.201528413864968	0.217708650914043	0.226447410321602	0.221104142930123	0.145473679348809	0.145042612277385	0.249047665838667	0.174375011060976	0.194172580077209	0.167281989839808	0.178190145504542	0.18111473547964	0.228641200207068	0.122628722510226	0.151600343291195	0.16072979597725	0.0695095306971138	0.0255206232364827	0.142682782052005	0.0908831293641346	0.239670760766619
0.155465695483834	0.0861737785638532	0.0973139864125055	0.0424190557394811	0.0677851848842449	0.146444119303158	0.23147411178499	0.0180374428579427	0.112929984941334	0.159941654603732	0.135546080939223	0.217365753584184	0.193692315625504	0.0416978892328964	0.0817810955427359	0.239653810357687	0.178932845360599	0.150924969382797	0.0530915778328211	0.0993227294881217	0.313486544857542	0.12622708169406	0.0449891956384652	0.110181733260751	0.0227949919104724	0.159201519822928	0.174366574551002	0.118623863827633	0.0899364017353157	0.198886973823049	0.17547119021463	0.179441992578142	0.232368642450198	0.0103795095270954	0.229760842884705	0.130419422394594	0.180881930171618	0.195200693077484	0.0730433643916085	0.0901436511316138	0.0623265777789813	0.219051812813521	0.173120973102896	0.169894534251394	0.161286938172216	0.0605649939530914	0.120167314219122	0.15640817506697	0.13622031940189	0.0679368333221736
0.262294961196326	0.207131582288981	0.301796713727453	0.166411095429133	0.292237743802844	0.133009428836739	0.206061961466216	0.209776425999029	0.217695986449857	0.283524902911911	0.349812253019539	0.168211138228132	0.220336257722233	0.164308387153757	0.165670605582312	0.184687874386084	0.192891039814242	0.373007485268704	0.207345498848083	0.343318350497843	0.240710680499047	0.301112942437074	0.196435068828252	0.264025913145314	0.159390771033211	0.290125247248374	0.425269344856763	0.255816373167258	0.224319546396474	0.259584742954377	0.195739234144574	0.161179910194465	0.194282589704273	0.232545000761079	0.215900351690553	0.390877424856489	0.264040963303537	0.270749211475011	0.343065748476486	0.173011011221841	0.26772928373702	0.119331573088265	0.280906821245213	0.238928228378935	0.260499359815844	0.227653076056991	0.140440568598708	0.15925711032416	0.233373156479204	0.283144418010195
0.188070841020144	0.0834184439666031	0.151585401368893	0.168658666682586	0.241946057753789	0.088415420813094	0.122551629774367	0.0686429230334031	0.0636216877204158	0.13574531971722	0.156372667887046	0.0950311144809257	0.0434413557702702	0.112018697459658	0.187330459410657	0.0919534161130542	0.0404859646282869	0.110732063347143	0.193663741129435	0.110831717900347	0.248103539728155	0.144847425792889	0.128949855941089	0.154307511696677	0.186725175307808	0.118345962644363	0.136388875365407	0.00524162446063785	0.0917417144795507	0.0692807976286713	0.097891852848115	0.160903601617704	0.1624974057652	0.148469742500047	0.309484979128051	0.251138084270973	0.237506984523003	0.142394579497525	0.137807577336636	0.0918782976296454	0.0531740674997019	0.0430016050858581	0.159993268239792	0.226501716423739	0.230655869201484	0.0937886743549007	0.0633880580399376	0.129292266643109	0.104216068419741	0.185764255673967
0.205814939385999	0.151183000769142	0.185092008956222	0.139401417859409	0.0904043176349415	0.176930327270821	0.099373744575992	0.111694943640396	0.325952382998766	0.119405398790046	0.165234823230622	0.1565214109821	0.216480777534819	0.0166897709944902	0.118869309054587	0.185855205576138	0.179913599974922	0.202073029744901	0.242323744999494	0.230432146045815	0.159048581869242	0.197085752341938	0.149364778408943	0.152595643150288	0.156966516820394	0.220128259690254	0.137275412875407	0.118010709441756	0.18905093764909	0.300547281309447	0.266650914564049	0.133018437673679	0.127199183103342	0.330493400682099	0.142413928048541	0.152413502661559	0.0530595764155746	0.111101577079417	0.212719783722749	0.325233654957504	0.0679297947689561	0.336392534849066	0.137080803462294	0.108708775589876	0.117305439348635	0.170813225440265	0.244059181329775	0.231958882020289	0.168757598894302	0.232089249657152
0.141244687212731	0.146596982673224	0.183341950417745	0.0879016627037475	0.135510359957147	0.0798021715750894	0.166922315394467	0.190996979843766	0.23075432958339	0.179083854034451	0.121547396159342	0.155436519855128	0.195830240432444	0.212064201569341	0.121972435408538	0.13498979372968	0.276310655661666	0.129610543985599	0.268836542379124	0.23712990920591	0.0594688737067333	0.112480606873893	0.177155002305238	0.10935663297393	0.161487360727246	0.212692433291588	0.124107178938919	0.140376376860378	0.072869049007961	0.188690970455671	0.164521963572587	0.176688328503986	0.164944631458037	0.270885233359148	0.145796152717151	0.234028474821335	0.035782003475665	0.160280503230392	0.125886733227595	0.198823314609354	0.203449571095739	0.286401830666244	0.11174518564877	0.113995995681107	0.171583205647103	0.151819967639966	0.0861509313092413	0.14504738834974	0.204101304521814	0.0891574071010009
0.214914043685132	0.202250098609717	0.070919351944715	0.247996704139462	0.187247138621555	0.340420688990666	0.31064563498303	0.230247654494485	0.0696880344434396	0.315230624418664	0.203331569706476	0.206208507783093	0.203371424503075	0.095102068550938	0.113476640043609	0.300032648758381	0.297250237511848	0.115364772401442	0.166072815763545	0.224801914007355	0.27159975363153	0.165584637935563	0.216562991650951	0.158105221129215	0.197268568998612	0.311834101322642	0.192722780791625	0.348512859935254	0.237120298373821	0.0777307011457212	0.183623709389144	0.196939504829783	0.180617134002564	0.19994721074278	0.228585758995341	0.24696181441397	0.275914272668133	0.288296775333544	0.278294880963778	0.237102512125013	0.104941076058886	0.0768135133377097	0.36516310162207	0.236708438461517	0.417210995596916	0.245005711141618	0.278891144998654	0.125218112122816	0.177401753280247	0.250362797511951
0.155566598502927	0.472996304359633	0.263141656668842	0.378379662405315	0.350853014744266	0.437886264762895	0.223505386825911	0.369991386356169	0.207442260576166	0.308259294523669	0.365525401947635	0.379047777680084	0.213616818298483	0.161870942383346	0.384369802116985	0.369794938540835	0.387098217893353	0.34548592470845	0.257092484900045	0.238351381794191	0.290494898975304	0.473144666247872	0.172606625515618	0.177572369850953	0.328090318987714	0.228288629304691	0.335877477247657	0.347071969309494	0.268895291119889	0.37731198954034	0.354284697604912	0.237182466382152	0.185736858305034	0.384393816636722	0.166282344602804	0.362112254591004	0.266246096191123	0.0943645258613389	0.294546791212873	0.154667550061834	0.441292423857854	0.41556523243237	0.306851708619428	0.187987328969162	0.183419492206996	0.234365334147448	0.35393689404165	0.113711931703612	0.378858920109877	0.276305748568728
0.085526726945701	0.231830366018612	0.104475361571108	0.149027160804465	0.0614516066399081	0.143010464934153	0.166506960285704	0.307619459271679	0.122341724202845	0.139141519059377	0.0243513090509833	0.105079787836162	0.0770065959994449	0.0697961482958229	0.0732284529463241	0.0831485152206881	0.135993608158833	0.0295926321589446	0.0678186016222401	0.0618758821366128	0.087592473253271	0.171883713428079	0.0506411190020146	0.217731079684757	0.0793996810220828	0.0617932394787925	0.124682944299232	0.0836525728798684	0.121800906093208	0.19050000710852	0.0571584864829107	0.200479192921984	0.125457855033683	0.08438274658526	0.18563768604432	0.0933078581613199	0.0531415754558227	0.147551859562706	0.059517910773216	0.147669962141962	0.126952668301009	0.187869912102972	0.154960843104922	0.0818977404956889	0.0543306858471389	0.141616053404266	0.139171185460039	0.160497523814221	0.160284380490353	0.160063413564604
0.376806021864832	0.194532180350424	0.0956842452790892	0.116675216376615	0.117505989500834	0.264305701738309	0.216267006860524	0.211341944516298	0.191158424555819	0.221750331741916	0.112740127426715	0.198909692802393	0.137682185690241	0.165284295750705	0.0625936245987433	0.200559312091212	0.137642887102299	0.131993329426265	0.326950845883353	0.164258514182148	0.134439038155769	0.375217532596759	0.191459305355107	0.163809814372285	0.216957970640053	0.0891645786642046	0.146190802661265	0.116258587579355	0.196122565483558	0.270867032363058	0.151857110827852	0.256177381903165	0.208737479780127	0.168938116950962	0.199529094734202	0.202558445161235	0.0648782665614725	0.364843697104006	0.133705135463669	0.10773092413204	0.224134123245364	0.0712496511194181	0.197701519213347	0.114656539457591	0.259599244958524	0.245345484766007	0.219057554185021	0.1328831093074	0.076055337742879	0.0609282981064833
0.137868489900819	0.152754160085549	0.0345343488621388	0.191429381485656	0.267050964478955	0.139395214666057	0.0933452911834705	0.0881335550365949	0.167265061811224	0.220468550807252	0.156547323611488	0.214893367223188	0.131889021783057	0.157906792442183	0.194463324548049	0.0951007661018249	0.150773809484604	0.174196406948134	0.1841586224931	0.186941812014675	0.0508845481931647	0.11855239515238	0.190690274870287	0.187624823225485	0.311876096824524	0.263867248923412	0.196537360441075	0.192026226282558	0.186176553366674	0.214097623300704	0.237882603360944	0.174177119362057	0.283688435844414	0.139617010546432	0.100725518107416	0.116844298194985	0.266609013957987	0.0833913465030731	0.105330072989224	0.131581680838093	0.230443633498042	0.218565389123553	0.182785225205247	0.237838767491451	0.173432538655193	0.166330789348673	0.236313866951772	0.231195257790184	0.150157594551266	0.0992409313381455
0.151554123639948	0.19469679301387	0.13789881987234	0.218327815746139	0.260518253694077	0.151563358000684	0.0488899436900156	0.294340873326149	0.201201044379116	0.0495398508822396	0.251059833836976	0.140915684565142	0.1312564622202	0.205443954868602	0.071870576432447	0.184250631822946	0.184689287533549	0.156628893685878	0.093846717624715	0.150520444313217	0.223360326843368	0.153620750387382	0.204254114660581	0.0688280720401741	0.1786880553287	0.143092897493631	0.0740852832359606	0.120769494643681	0.155658484338567	0.0811549846538609	0.151473609416426	0.117666048805687	0.193121217178875	0.0910602730859341	0.0655649689028783	0.0537654511691523	0.0536941901752629	0.146850299752125	0.154764287254651	0.195445859935492	0.277391571785049	0.168921271324716	0.189949642763539	0.0506779493412674	0.177139202548871	0.242294155076429	0.116293426073113	0.141962871068237	0.0937735724040219	0.0325115299552159
0.0703875130001686	0.015815105985376	0.0837286521367572	0.142713661795108	0.132244998078013	0.157197486912188	0.0914115755163645	0.0711120792500859	0.127015540516748	0.132254685573881	0.0326866389483454	0.100762073703221	0.14069166360752	0.111863338612512	0.0768589278320061	0.208646460409421	0.0866710312323172	0.11088176804662	0.0868207110194019	0.090774920534917	0.0837589831491584	0.0722523781700007	0.222122436859246	0.0764049845553502	0.192101692336377	0.0835258638623732	0.23253825872734	0.135764788293856	0.128346064033294	0.0369390118110393	0.151308468985195	0.101258185620695	0.0752770573753305	0.0841856759901422	0.176954195244725	0.0474567926495934	0.162758048269847	0.160640629583756	0.0197076270216077	0.0582575654690942	0.0674816234281334	0.0608417062524614	0.0656248642215875	0.0412893481800425	0.218589563184072	0.187319843194495	0.101434743556895	0.0816284652327263	0.0522096277879492	0.0768349658811989
0.118793595520182	0.143714787120186	0.0086626311999441	0.0651164348607411	0.0574246165854479	0.120180459807418	0.0690485946763087	0.180719952540526	0.11114986364315	0.12417351155967	0.169783874611715	0.16626522185523	0.185428627620472	0.112954061006601	0.198724169841071	0.114760196672268	0.109393724083798	0.0214887728721209	0.0689033069899919	0.236963189275634	0.0791528026568927	0.311218430240929	0.312108233279157	0.128185913912768	0.0967969955392387	0.195544091071399	0.111740269118266	0.0916159097071775	0.26784083280848	0.320564323083689	0.127496713928305	0.165284553685843	0.221381509997476	0.177353058356967	0.0465503255973361	0.104599424748694	0.0588134409450714	0.0635722286077694	0.264629450047137	0.0724836077982829	0.0932651374734552	0.0489106740280146	0.14155681976536	0.128723859812125	0.190197865984269	0.0812877874723844	0.308086260677452	0.071488279280459	0.0243256377656928	0.0852320294300734
0.00990791574481667	0.125097331952414	0.102132261140014	0.0342751023237481	0.0853125758015833	0.04352076023311	0.0366373726200906	0.0499111760492097	0.111759645633431	0.0432388821830456	0.108799243251008	0.0386050912829374	0.109855417835809	0.298090089145748	0.0399186892638686	0.0631787769187882	0.0632804781427021	0.139038993918043	0.0933180432807724	0.00836024792915264	0.153753618796575	0.127311414791837	0.137306354199178	0.171300236583208	0.111541915135666	0.224986598605667	0.0759724147123955	0.0907829765787755	0.107857299017588	0.0975501995042809	0.116832984152013	0.107457926129737	0.209814257156997	0.137705547126615	0.0491513693648154	0.0284670826416542	0.113393303995573	0.150231272156866	0.0550245225437041	0.0233475165836647	0.0936860241745678	0.0678252094650728	0.152194935021407	0.122193834129069	0.110769423302033	0.0826426075340233	0.10731077324767	0.0214161431448061	0.131418048234171	0.134158874827386
0.200676359016826	0.305819514606503	0.106393505549634	0.0980470455290831	0.232693635737105	0.156652158813628	0.192556164328964	0.167796068270773	0.0425254948178222	0.150348425753242	0.0993334202454969	0.123771431072636	0.418038533375095	0.0667488777966042	0.151701180476826	0.101026759395204	0.234604986237976	0.149458276717068	0.19562245673005	0.0673118686941909	0.151350908373607	0.39614589171761	0.181273206167538	0.0742972504507468	0.152428754625585	0.136327447218132	0.0954302804574738	0.166406027089276	0.158982176581528	0.167550564360554	0.182557670191148	0.182765147448741	0.153183731328818	0.200558366288769	0.142781087550178	0.146590886241383	0.163631457625256	0.219404543106131	0.166468401477282	0.153934742195061	0.0665269335658874	0.162044497071733	0.179000286489578	0.242442202652962	0.0721959317363216	0.258167076670501	0.0110378643048313	0.429518269511705	0.189257935864172	0.117008745865403
0.10601569203588	0.180503247363282	0.05474432103488	0.178322294212198	0.1772606317351	0.133978613483617	0.138428242418058	0.183477787888616	0.187543681013592	0.157660706357188	0.0916179142807137	0.217150944072577	0.137189869883175	0.12793129111038	0.159800661994752	0.137251905423768	0.0728397840235108	0.0958480939807652	0.159405426582042	0.177365428399885	0.194572802006087	0.208500921581308	0.182158973670805	0.178617805685969	0.272288786589257	0.265009076586237	0.15271270796687	0.16135533432961	0.117965367155453	0.0446980733080969	0.176523089004139	0.0852084187839582	0.185004088900711	0.122588037150939	0.0675978961108879	0.164043441809535	0.131421125783146	0.20723229204433	0.168296216641492	0.110067257643025	0.173014793891447	0.145279269673116	0.025524932265744	0.120071815684291	0.19672539674221	0.131697031319865	0.192989583439778	0.0585763546499857	0.357062211351425	0.0634201768145202
0.103133190076313	0.157727179966874	0.00689277955219649	0.0580779991041789	0.140601934156496	0.105294557809447	0.140940131279908	0.158815278531449	0.07088481951221	0.0959528928557201	0.15894569782524	0.0996831585279705	0.230050829238345	0.067291095436534	0.137816342388739	0.146033039323984	0.108929999469973	0.216293421834775	0.0901340825069635	0.145410878409649	0.117826849673884	0.0406986088166241	0.0175688451559313	0.0501353287210512	0.188312067577413	0.0807393792762026	0.0532704057122005	0.187913276557512	0.12718027026626	0.0199829206946902	0.12689086218591	0.155034246885087	0.120692018202003	0.106706583270648	0.0510238240053536	0.227184894318862	0.0367458178092696	0.0337300927291841	0.0179694509832862	0.0976556460818534	0.228866273049362	0.180688864990912	0.0753338433344569	0.119584262361383	0.145492358890086	0.143544605957984	0.0579123954120636	0.0837604660388282	0.0485474143108168	0.110238601494622
0.0939008431830221	0.257170762307681	0.189801500181462	0.0801771351303849	0.216544579368259	0.114019401168091	0.16898035268782	0.0291141793085242	0.241045552569011	0.172574727155142	0.0534183877486732	0.165864045020282	0.0899785235262977	0.268739106328889	0.172764826638469	0.201174452693061	0.130213756228138	0.136941287253202	0.0705008602980985	0.128197539043657	0.0338726700671603	0.0318256509960148	0.118553740108804	0.135802986943502	0.176112917086789	0.171783293817909	0.117727119319301	0.0941596048127821	0.112925249004651	0.120670910000305	0.162819347399541	0.127383035991709	0.121607854746946	0.240781733640242	0.18917279787332	0.205282015403995	0.0830758982488477	0.0770458165990374	0.135919238699751	0.206090620019689	0.128709099391807	0.284848653427921	0.153860043346421	0.337141266034062	0.128409068346296	0.172052848525858	0.146628744283848	0.185073971216337	0.0786079468740096	0.0430180462955932
0.143998153436285	0.102511295848041	0.178795582835396	0.13807262643896	0.0912605477033537	0.089301482849109	0.0703481815534375	0.0624772545343928	0.142151558368841	0.0505492467236704	0.0587251960229764	0.0232479643484056	0.101004883189979	0.0296832997799706	0.213679150263409	0.112063076323462	0.118301463421719	0.108266694476869	0.0215422610415081	0.124574035927531	0.172930487909287	0.0750687344766781	0.120893914603434	0.133603597984267	0.11090874443564	0.149905738060098	0.0443275042756616	0.0835391910203876	0.128325870172063	0.201624890268013	0.025848323381694	0.115674235980609	0.160168640821676	0.0988293865506877	0.0389720866807026	0.019280869689841	0.144377922821851	0.24596397236054	0.199075142258628	0.171761776165537	0.223393860700889	0.014919857136388	0.182359760111298	0.0611199724239082	0.191684292340093	0.0556414088956579	0.0973554338391736	0.0991470068422527	0.117941097908579	0.0887262941117739
0.203832500564581	0.265288621101207	0.28438100960932	0.100032585746882	0.0579364393528356	0.0766673900778323	0.130954747505715	0.0763879162575057	0.0762730659275743	0.289677348723386	0.163329864454882	0.109246233866218	0.0501550425210965	0.0338901655975299	0.164627606124757	0.192219909266704	0.17332011522166	0.16732102958531	0.164319737589159	0.176461216079216	0.0651363620750077	0.204411267948375	0.262320511817128	0.0165188112556886	0.141950627526176	0.11167936065658	0.23972849021204	0.0313214759860468	0.13142592904072	0.124721142966309	0.058241281086803	0.136223944084488	0.246580188005059	0.111617564517291	0.0775056353631051	0.287237184219989	0.0905291155979318	0.170871132945284	0.0904570942242575	0.158033822532719	0.121224744022194	0.143811243909565	0.154302198964987	0.0916758233811821	0.143734290235015	0.195329930736101	0.0751044935441049	0.117993923850898	0.0543324279761405	0.148695278677404
0.125796391595518	0.122166752036608	0.0872372389500952	0.117812577590105	0.132969129064241	0.10661954355523	0.129656426783789	0.171566655003357	0.158455644606863	0.100449053983084	0.123515921361091	0.116289069935275	0.105580905207604	0.029704783314867	0.0300464588100688	0.0796768582010762	0.138810115420871	0.0291642639530659	0.091719831241804	0.140411131991651	0.161784411197821	0.0269184572258311	0.082242070359397	0.0366205054145898	0.129859200854426	0.114378583260877	0.0805675360326441	0.024418627375919	0.144908161720284	0.0505060929821569	0.0746092354768081	0.0548772273571452	0.178913755011206	0.125869653622946	0.13310329090481	0.116067264910659	0.0499245663643471	0.0851040131832542	0.151059155251207	0.191657799626313	0.0742582931706486	0.130908938313327	0.105469449599353	0.0946265588082517	0.240559898959241	0.100055093912656	0.0828268340122994	0.114045056517205	0.0983854718149016	0.0566678903534912
0.280285006664734	0.284106372449975	0.139821234136304	0.0362923522291088	0.103491260048887	0.168029002328646	0.257243423499051	0.263230578885364	0.154273737842732	0.345038280565494	0.0838719334969577	0.271013743705214	0.271879581322564	0.360256094016937	0.254090230839358	0.37681408180778	0.266209253553946	0.0519847981657888	0.183673949541273	0.358169142373895	0.0729560336459484	0.252168577852262	0.307408408170141	0.202641496556231	0.291612368083136	0.24336659976046	0.174065776541513	0.290457361440324	0.293947184214196	0.31561944703861	0.277770327853876	0.223847776117963	0.124875544878751	0.253147995255332	0.193506196093921	0.14723180043118	0.176939292036174	0.183928787966951	0.0658555296206856	0.317064753242768	0.41786313146601	0.157170321412409	0.337265855661746	0.200978979661277	0.232471274794012	0.290863133377505	0.105485518905884	0.118016982752565	0.0886558859957905	0.0511056583215636
0.325790077567751	0.218057335947352	0.235137691508896	0.122933437043403	0.185010007130236	0.158065887947706	0.133408634096789	0.10307496276735	0.175978696417561	0.203530557871431	0.167198423461049	0.193049264096324	0.28665913057266	0.186480430700662	0.411872473449124	0.206442794998479	0.264696195314137	0.221795676176521	0.251654168867535	0.158694124239358	0.211098496751667	0.0758090974088658	0.0975306808325708	0.271458397113043	0.126735875578662	0.135903551215007	0.1794156378333	0.178090777243658	0.0960053248063695	0.28214803701021	0.282969552460204	0.101110176438814	0.124170154643984	0.0576228971822348	0.443833483864182	0.195969359997928	0.244119089239863	0.201837873936211	0.191805853750806	0.15498289792772	0.194659853246368	0.239496266504204	0.138678793976217	0.287682803061253	0.222183130495994	0.261605125217741	0.246677523768381	0.177913859831351	0.249699412604357	0.047454907115134
0.153662823476703	0.0350294937371239	0.0538113986468183	0.0255172196954727	0.162604369375649	0.0859885499065649	0.10691369874045	0.077791193024219	0.083335380349525	0.0371166111360628	0.132579822646124	0.120967472826913	0.059197639209134	0.123407226741393	0.0659694400203367	0.0614322164726375	0.149910084211838	0.126308849622454	0.104386536267807	0.149454717455039	0.0899900389541782	0.224470328759333	0.0211776295943054	0.0813936830154638	0.0611084217029322	0.0490531656124874	0.117612375445037	0.136738850134636	0.200934927211772	0.13539583631176	0.127947870288952	0.0711863058491744	0.176905810145682	0.109768012777842	0.0502262548774344	0.101412288722831	0.146489074291219	0.118840242921112	0.0729669809681646	0.0723399624094677	0.0395906257648664	0.0330110846063198	0.0801728940758016	0.0902689066275431	0.204557772989442	0.195179082035826	0.122052171076452	0.0621690514704198	0.0535131866803408	0.0637541230809059
0.0774906215858526	0.107102677401374	0.0425737112546628	0.0443532328674491	0.141668585465736	0.148087156939066	0.190581219537944	0.144776956348773	0.0682454569089629	0.0709822877538686	0.0635449278485152	0.212979462651478	0.0941110398318125	0.0796054047600513	0.0836548920183279	0.0947706823485038	0.19180319232978	0.123564318071517	0.152150696554386	0.141378752779307	0.127842006342038	0.0574396851179844	0.102626991819897	0.0568565313611655	0.22283895450098	0.216353711839779	0.127413072534091	0.034075517994415	0.0759644577487762	0.0489875817540129	0.104339059294928	0.0845521207271095	0.122773905721954	0.154103946516532	0.0868286093329526	0.113468580819521	0.142602675799019	0.0468980859245632	0.129714585421801	0.195097000108064	0.0840290983558303	0.0565726787231478	0.0300257833337284	0.125059819872607	0.191763896960905	0.193516451525818	0.0497903887873413	0.229606895553552	0.0447912790401446	0.211567217632453
0.217077460348502	0.131876008075054	0.0407052455013565	0.188512244276201	0.158603162124467	0.0827802221048059	0.109840842821215	0.0858474985571344	0.149914708579411	0.146230658874608	0.0969981643911219	0.178556109244154	0.155490098944615	0.142388728407994	0.104922328998766	0.121067316893908	0.103770438416566	0.119775445328761	0.121195786004589	0.196817755202827	0.15971212706357	0.13770926260552	0.11770004225899	0.0896756897287247	0.140408495847311	0.0743320653973035	0.101940093377207	0.158688101174379	0.153430318749573	0.0478949359460311	0.207757238130816	0.0940733096395747	0.102198001791035	0.113586087027032	0.0246805659931036	0.067160619433517	0.140774715919288	0.144057700845467	0.115083676027795	0.125466399647025	0.132317516222339	0.143685544313487	0.202388812571393	0.115369376369949	0.0919582714813632	0.238963000529287	0.071835198362551	0.165666530423476	0.144386186992264	0.132228943198471
0.067764565714058	0.057686413765872	0.0970299840308531	0.128098034016734	0.0776969799006042	0.061793692117734	0.0789234061236792	0.072907260515015	0.126023202427674	0.0575507480075151	0.0968891560295666	0.151365866807616	0.0748543556061569	0.0788402336186701	0.0410631302929879	0.0956116934950496	0.0115178277822621	0.143761298396697	0.0639619527273144	0.0474739274622492	0.0826561964992644	0.0323340419226703	0.127137992964308	0.06871279633445	0.0921421812765321	0.163878935420145	0.0600931522451845	0.132921823508973	0.136867000080379	0.160497065919883	0.0987023769955261	0.13259835579943	0.0444916963113658	0.0510925650836567	0.0199702273824236	0.138219862902641	0.0775390866004733	0.156625780862346	0.0377941949092106	0.0716907348625476	0.0198613495682077	0.0507234451998153	0.0425722129730661	0.0925712175737459	0.094225643361162	0.125160504506679	0.0773356361063242	0.153127289241606	0.154815823779398	0.0598355481150545
0.0246910120234003	0.166406379952948	0.188298591674075	0.207622725449504	0.146234641577697	0.0573813822693816	0.0669104279614187	0.171680977609582	0.0783589649912587	0.19115429064923	0.0767310449790207	0.108870448315465	0.143261871761571	0.176564504870509	0.111769752958985	0.110805786533798	0.0736286688862056	0.136911515719235	0.110318940438453	0.0409199217264989	0.152176324343705	0.125809129032803	0.089105792012551	0.114979174320431	0.0486826694162307	0.110422298885981	0.148637564637106	0.128429038972384	0.0560819168804297	0.0803241305903232	0.193297692351157	0.121840651974561	0.0241016654297935	0.0901295288255087	0.19875848755383	0.149091208570744	0.119345848758346	0.110167339381554	0.0794922858894025	0.122144893409401	0.191791847207461	0.135384109952075	0.0628104712290244	0.0909318493844813	0.0566399444745844	0.160580316473334	0.0997375785752176	0.16701794421305	0.0565086701944976	0.0958205907051318
0.162120854027482	0.17181149852408	0.0681701283824704	0.247971890594015	0.14275858273888	0.114655600918204	0.202293851885769	0.0994196135647595	0.223752050250504	0.197258559400853	0.1871038122664	0.124387318217942	0.103660318294343	0.149600179662979	0.164538912427292	0.130001975420795	0.146241073498009	0.194570828620409	0.353935885728743	0.0734493359986665	0.180228269192183	0.126514107670342	0.284992466972408	0.0459967817772961	0.164371301033788	0.212350149585081	0.158382080384587	0.102189126607862	0.158683701805198	0.141495686420115	0.271832703742526	0.285220028370414	0.021059211833146	0.17772396997147	0.237607065089446	0.131108303992248	0.0389507939084751	0.16998841378513	0.205185179952647	0.17938683636388	0.278263066816336	0.216384472893511	0.252503036947519	0.160626170672255	0.224205666345068	0.124620989348708	0.154588283190137	0.0840395275430901	0.209380564189289	0.0580835931765933
0.0724619368787035	0.0649094875766717	0.0812693822670568	0.10936013374475	0.149662354766889	0.0743278136769171	0.10138128892465	0.0389987115118282	0.0174123294867294	0.114155260882749	0.191745648035943	0.0495757924694835	0.160636968147106	0.0873730708576281	0.0459168340878201	0.119309858865033	0.0544740906849532	0.0631578371956858	0.0127041720009542	0.0896779653765952	0.0943552395524621	0.0780852176694187	0.147928414822049	0.158134428476678	0.100521648339112	0.0815881556970937	0.041045843433751	0.11781178997802	0.0835404940786162	0.174582193913544	0.113533011001531	0.0704164603130262	0.134899930785944	0.133383899407526	0.0610500838669711	0.108151784052607	0.0563552658232769	0.101254005911376	0.0678564175694016	0.124397487897437	0.0546383938442992	0.100599954002987	0.0239894499799308	0.195389240098962	0.0760605075640178	0.0446811089303802	0.12132867463632	0.0693241648498682	0.0821051753814977	0.0651051646122487
0.169168186599148	0.0473656958974288	0.0986205619092591	0.0819357872430069	0.191806221830123	0.0892344323799625	0.168381982941354	0.126662717685172	0.0237061677572821	0.0875727425563879	0.0563183215413705	0.025681975581965	0.040485374547073	0.133693392831198	0.0533206272144327	0.0963450449606066	0.042328564478098	0.121872908995914	0.0808524280175184	0.0418913353408709	0.127544753298881	0.156665361732147	0.0523411618748438	0.0620010676910084	0.074298511848002	0.0694935121843557	0.09458555134081	0.266644126447462	0.164696633979717	0.0275650082219857	0.0390431864763072	0.0514882717813494	0.0253709268365072	0.109055040764878	0.201545110950824	0.0330701640838899	0.197831414420302	0.101349989016732	0.0438134376723489	0.0334269396995724	0.163674805153646	0.111895066598361	0.0122955558738276	0.0584010019778505	0.133592609675764	0.0665234232581878	0.127750079698419	0.173154036356691	0.113708648658486	0.066022545725842
0.121000591433783	0.117027914389162	0.192180905344909	0.203470140852214	0.256038470050206	0.0639142566141741	0.242616878800858	0.151753663632013	0.0525908735121903	0.172906563816055	0.110168035492241	0.124581914783702	0.286815886877122	0.0946502715755475	0.129528875511843	0.0447149412206632	0.142919551841587	0.217098489329761	0.0634412515597226	0.0638597999841912	0.12986141717378	0.0835446352206681	0.124238429587604	0.095890020971088	0.108736005092304	0.115315338841626	0.214790367172576	0.235606684416741	0.100064513305767	0.141222768320524	0.101255216186587	0.21273883680647	0.0189963707540362	0.228779380427914	0.138847293352401	0.150075743985737	0.172045035094556	0.0913503924608587	0.232865805799689	0.280005078995146	0.190700548175825	0.161246525278823	0.120824096742453	0.160742079369889	0.194362695340424	0.269096844823684	0.0236693319848132	0.126073374522871	0.160392604147068	0.134683930052471
0.119334883708127	0.396619082479827	0.107508695783518	0.391690142133307	0.264899614800067	0.381643936389745	0.352866012088229	0.263816698593493	0.282830660750863	0.364406182017402	0.220758567892166	0.188811314420564	0.393668095640642	0.262069467084425	0.252585392021304	0.212479888724368	0.291371636707848	0.313726252638506	0.26034124011881	0.280235780149002	0.232834224182958	0.272053369992066	0.402703473907353	0.319981064942803	0.205369695137842	0.210111765926851	0.262761719641446	0.287099436410332	0.452559239382746	0.308507037731605	0.261131556267641	0.241296397541488	0.34449218726691	0.214230314119104	0.206099515973546	0.216911324824916	0.259260771720984	0.294953823867279	0.25105611431662	0.217012737622495	0.39256886910071	0.227028000762325	0.289189759152844	0.468080188809492	0.334452474200386	0.216021801287671	0.380627911705513	0.30422249295652	0.335473457119531	0.28262467579693
0.166321359259184	0.0555559583205519	0.0978352240481362	0.121445384754304	0.151242992904406	0.182347833348037	0.0183047367344084	0.0851813142118352	0.189722760678629	0.0880430332673386	0.0568021582760066	0.00733982852023599	0.239923585680316	0.0327459259969175	0.0570913891932514	0.116388539738696	0.142107103075329	0.185723520949717	0.185407358724108	0.136956612854508	0.147441921741752	0.103032509738694	0.247451709835444	0.223658912645037	0.130282005036798	0.0595402263873299	0.128141310874925	0.119789723237764	0.150858756421989	0.0631513640440442	0.0729562584953861	0.0827500763292899	0.177170949928686	0.0962130595655995	0.0959533000248397	0.0484649530607036	0.0658170977049794	0.0189242599193971	0.103186629956361	0.123659902032949	0.0768089009979397	0.079193004963695	0.0953820472073912	0.134051016130341	0.18883201345374	0.120554895710595	0.085993347577269	0.0540089183292584	0.105220185843782	0.0631010618736777
0.18799139407648	0.127332493269111	0.037221968588727	0.183287342877843	0.190411211249566	0.210228954635327	0.174440915131172	0.109618006832062	0.211034002190651	0.190282369024921	0.295358109376021	0.134428305626122	0.226660820359741	0.102122855748397	0.147130585338477	0.199704084601795	0.0661988150441116	0.0233265689975072	0.0668421459886461	0.0601866706199346	0.0494556171147838	0.111145773867414	0.26542575609789	0.138983610237123	0.189317958875142	0.0474286044372754	0.156036622423108	0.079831133042199	0.264173079775315	0.167091825129852	0.163208808426998	0.0657695895983752	0.090314461423543	0.19533015913794	0.14213505753572	0.129171816247616	0.131599393815749	0.10088081932762	0.198460559356639	0.0974995067678934	0.222488985902718	0.0296219422934587	0.0928364501373497	0.147182157305394	0.0892141473702518	0.160617151615755	0.0690820862732424	0.0647917981825385	0.0519767301852454	0.200529217634719
0.172644583356699	0.293763025689966	0.0607675430196423	0.107304759135413	0.105197565032978	0.00792473705648736	0.0975729278806309	0.0842819942895925	0.321721209404195	0.195685118455939	0.260106112069994	0.246057796395045	0.153440633374378	0.222829193220502	0.234566592097042	0.275935780985907	0.21695459424852	0.100455586480637	0.195514812833115	0.0242219904501039	0.159234933351892	0.190084879161404	0.181744169780838	0.121502494725705	0.193861100317242	0.356345727731814	0.165087559482173	0.146684203249975	0.148209218769813	0.0500150037950383	0.251433607660357	0.335574788926275	0.211371984832844	0.224009857383192	0.229986966319425	0.177770348213628	0.152292588245374	0.18326551799402	0.240175400023196	0.0876539230090707	0.256820505781688	0.152030421201285	0.139694215295374	0.0963089242494621	0.0917509192604112	0.111441874309272	0.130466860358081	0.124065693596311	0.301976470932001	0.176978569033796
0.0320300427190015	0.133685325328175	0.29081375790285	0.140916032446738	0.152383548251022	0.187865853250106	0.0875657589745838	0.135916311763488	0.175265061117955	0.147457725850623	0.0547172380486232	0.148333669788613	0.0509002351825176	0.0958228380561362	0.209373594449081	0.147380810740377	0.122803421745556	0.0453271074235021	0.109310415922693	0.108735995077137	0.0781887730022476	0.0757439911999569	0.123513005670224	0.0960510964076168	0.261199417379835	0.0601732172792016	0.131445428280803	0.19299691172149	0.085878612655546	0.067647586410314	0.131048217977978	0.201391561767459	0.229388007713377	0.0568216107827612	0.0325703578751677	0.262194233012475	0.0860571102258181	0.139540127673333	0.136804203950845	0.127181709928497	0.162813310955716	0.0617036758107789	0.281440941175342	0.095388434894355	0.114660754262967	0.0738473830898672	0.228750035935478	0.10114406315782	0.20650718361443	0.189645369628127
0.1813143556712	0.139090506374342	0.117771118502299	0.318219485614431	0.201601100724484	0.207752323792371	0.297788468774599	0.308213860438759	0.129951575250305	0.314535424939024	0.125793225780502	0.271217576389014	0.248382054124969	0.341900986740569	0.314291569068876	0.247506605288827	0.254794620825467	0.182135304489284	0.265169503436341	0.291890968904011	0.482719885355617	0.13872355159456	0.23821979935639	0.236204161698286	0.346644350993038	0.21530960396465	0.404729052115585	0.238491126715608	0.147075941385233	0.110585533034634	0.408006228681242	0.125954366488585	0.333092846579223	0.311931689417104	0.257051834715876	0.335932399917007	0.146786240233553	0.0923756815463388	0.247363654202072	0.202194729544764	0.220343182477357	0.238209549283063	0.364130968286218	0.350414131482478	0.2940326609019	0.147871009520562	0.17274623569218	0.322195388511115	0.173116611186463	0.226533617914333
0.0446721059090894	0.115535697465762	0.0928452180412395	0.132394695046389	0.169188531615679	0.0462199772126216	0.0904831962903439	0.127977853608115	0.0592102767632723	0.124084727475272	0.0394594063111053	0.201926134639062	0.104176808705569	0.10569504774401	0.0903003771494855	0.144809103104173	0.227405930601174	0.0381511197247604	0.0838319049481055	0.021061325496749	0.12665640347818	0.157883379035825	0.0438810548316923	0.119179305538655	0.144903153113062	0.0312428661385794	0.0640116784141369	0.111033320256669	0.110680342414798	0.126444517363141	0.0817149265691287	0.117374097028232	0.206776963993607	0.125110295872492	0.144513275956758	0.172418572862876	0.0540706734812588	0.134416032277005	0.154004629345296	0.115078192240468	0.0960871890551602	0.167731619182103	0.0569788382364558	0.153498469918583	0.146130199122436	0.175785346826189	0.194975312225164	0.0895905773659825	0.115634142051069	0.0585789183094378
0.113779803191034	0.136253879268489	0.106143386341668	0.0674892617270815	0.173109297415535	0.0959992826807742	0.102183556267813	0.095449141650381	0.0473341575059407	0.165611016634764	0.143682188231458	0.0589323479883035	0.0737186383903195	0.170364212172457	0.122071819272428	0.119609983367851	0.143573324217011	0.106172459917922	0.0885161665467484	0.15084693320304	0.194144214329741	0.0639207849407828	0.121512502349852	0.0870241250300427	0.0338626632980485	0.0893646137167078	0.148749746309733	0.144851997494227	0.0690431011962948	0.211581221062574	0.042792977802088	0.0616437105873551	0.140423067245054	0.121097772010068	0.146986475403739	0.154961604503388	0.223428672510861	0.107946038011816	0.0711779718236829	0.0423923354254622	0.167308721376622	0.0693291200219107	0.120962085439127	0.159780664414535	0.01593548631246	0.167096675518126	0.185156373124752	0.05391755515979	0.0750590242519346	0.146609674095464
0.0999992293637506	0.0427759130142607	0.125206972912478	0.189005085177833	0.0430320748327768	0.197082163842399	0.138560443011562	0.155831846320609	0.148565573880661	0.0699746131486127	0.117022656059312	0.095158326891486	0.19660573416268	0.190872516360004	0.0773536257267447	0.0226116593733429	0.0747974691074564	0.0858477729789375	0.143993090658428	0.19336431984322	0.164171417608978	0.145708207145667	0.144038593465085	0.0789813671611881	0.0933382272431826	0.125011979489385	0.203314838313017	0.152598017687894	0.0254840963042051	0.0686233982544875	0.180313855080982	0.144096576692184	0.07567790252433	0.120939200018598	0.0858316836793296	0.0381916444552798	0.091292010552452	0.0985360041491967	0.0385961024336238	0.152672094609636	0.0238619340420051	0.0526339237001888	0.0478951080106278	0.0715847596114592	0.086716258820697	0.0509459983663212	0.0644248526086828	0.110248842184072	0.266276677201459	0.0273236544233252
0.101873743713324	0.125328189211766	0.0571859302747341	0.0591116880361456	0.0535778894880565	0.0352860933562289	0.0178056427409438	0.135071932485135	0.123742651045778	0.123312247393143	0.0490844374402861	0.115384354571876	0.0549966616709387	0.0198943391339773	0.0810196966268685	0.100900783557031	0.209385489088451	0.13402671484913	0.0999216122425499	0.0768264155705365	0.0523141666649876	0.104912213565432	0.0524978339077757	0.0322563458551067	0.112195735340573	0.0659298522086134	0.117358403695859	0.0890738954381187	0.0327648004001749	0.146944730995499	0.0166023393165994	0.0795906419748918	0.0934013390161431	0.0710890864480435	0.0421035430624668	0.0538160845100497	0.123507794710433	0.0492698180144033	0.0508183942877104	0.128341947994021	0.0534161601504208	0.0624340082556246	0.0143859662066091	0.0541379144481499	0.037232709809806	0.0773428680773528	0.0735483460575511	0.0876247889803074	0.109370973024682	0.0774046856338407
0.0598028802229132	0.205966123703293	0.258493898751537	0.229815291068755	0.178225410444919	0.218857331403474	0.158141932796566	0.126388327595464	0.158765215855811	0.319620023563747	0.100138926432145	0.257942669479809	0.14214990637613	0.141200628198632	0.169582159946305	0.161793689235991	0.141332732497648	0.18482584411659	0.150259439718541	0.153627222011789	0.0414363777720833	0.167068868717242	0.115231670653074	0.099102089140555	0.114371032948153	0.149981678936859	0.154705358392502	0.249715687517942	0.0242259046477036	0.177162838185947	0.116859553807899	0.15645232005823	0.242588676598394	0.222753055469774	0.14718610109312	0.333588355570874	0.145721576758716	0.104869492483038	0.131866830897367	0.189024339218452	0.168552599819442	0.173398650121488	0.180810586113786	0.107877154116668	0.16127782195887	0.126594295213919	0.171999483068121	0.210971374978473	0.225325403717757	0.0999516375668078
0.146736320416597	0.153429587507079	0.133011180063428	0.0531176867850295	0.102061359986432	0.0599510814419792	0.1086781531228	0.12811032914571	0.171100416365656	0.0797160064162656	0.0478031495512105	0.00893036014104454	0.0954842955375924	0.0929867487348714	0.0196656806540353	0.152779123069384	0.0746151277914338	0.0911182688085907	0.0382370076910533	0.0847111896568081	0.182513338776189	0.128533089363854	0.0602481918936684	0.0783512421523494	0.0883991945612232	0.147303605641513	0.0370521156896297	0.0951023516110138	0.135439653136509	0.193496097480285	0.0207992910307805	0.0643480657808485	0.0701151168551519	0.107496638896097	0.0876729557340222	0.0742628264045653	0.0723882774334077	0.0861739790989861	0.145691295513913	0.0951365192557101	0.0515515035870517	0.165023156246531	0.154627909224074	0.0932903395943867	0.0655867521875035	0.0565056150514283	0.0772446126892517	0.147026252668575	0.0740916323654784	0.0342718096004862
0.0804200852858975	0.104223302708076	0.0994189301305405	0.08062611117927	0.0947163529452607	0.0396573556691278	0.201091563767479	0.105924053170762	0.164884017498615	0.111895890725685	0.129392682554662	0.0630748172313246	0.0628487608902833	0.100541464825474	0.00630444742397698	0.0929764739316721	0.12169125030471	0.0481964684147201	0.0948395720156439	0.12942333869006	0.102722120841947	0.0555178470886561	0.18314720595449	0.0773498492132189	0.145088320903125	0.107048053263812	0.0486392717988627	0.130982217369506	0.204241736633456	0.124251960380141	0.163621964570317	0.128689208557066	0.0670691523044596	0.200693381072786	0.152062512457509	0.0688234483669197	0.0115636162452849	0.127363208092312	0.113614253728977	0.177877475497546	0.12730364062917	0.116150781072203	0.0384748799301375	0.152486271131165	0.134294434687853	0.0533506973263511	0.0518847346280734	0.0810927240967277	0.0500867157612009	0.131408519412752
0.0611752894594541	0.144457950502949	0.143086618465224	0.0718443734406119	0.165004912797286	0.0191758505987417	0.057152666959981	0.0805649612003587	0.156194555862937	0.0533631615877714	0.181850492381913	0.137653338041707	0.0548408088588088	0.158031136136439	0.223224903085767	0.083302017164202	0.0725277420690573	0.118625228624138	0.123436766001324	0.0199158902548169	0.166475982620962	0.0265746634452668	0.150373858755288	0.0858638494650717	0.0577559730949042	0.134707735788572	0.196064098873816	0.017525237951971	0.0580896613596335	0.179114596773309	0.105965555407007	0.0693564682847858	0.0626207554506531	0.0294384303031907	0.243406005564986	0.0311975489994227	0.100102297447536	0.0563757779753415	0.0116802700449666	0.0956917351853565	0.141989455495798	0.106498636190868	0.0447504035685546	0.0385982942654128	0.0831667137426922	0.101699839318359	0.229024887421773	0.0196536412236058	0.028632852140674	0.108030862978003
0.0709194558285623	0.0741978134334732	0.166897207794409	0.0878926676822145	0.0477397592825854	0.0244573602603102	0.0976939777954041	0.0824029296121972	0.0469077913952149	0.163049385321071	0.0792964979428001	0.03301112681792	0.12907602802438	0.112623659178974	0.120180544660269	0.0649928102171833	0.0341054179986069	0.0536923875096647	0.0827386316834374	0.100641264800042	0.0962026340663581	0.0796797071499764	0.094875862033082	0.0870089351715863	0.035310841365541	0.05206351798846	0.127332017288602	0.182194586203899	0.0585571924718561	0.0816810751343082	0.0563151354934213	0.055138673775879	0.0947897460065085	0.0187351036020787	0.229922010820122	0.113347120380341	0.0426330647947009	0.0592298631008219	0.107061404671574	0.0823716440392408	0.128168221614325	0.117085869400618	0.0722515474429116	0.0354521041886444	0.119642736856325	0.0407940469967293	0.0884862386862014	0.135296381701101	0.148351770468859	0.0771525251573045
0.0328662488600318	0.225890029509326	0.139068557506478	0.115316794591235	0.212606386711806	0.17418165618162	0.143049410532061	0.149037680653114	0.111810299818133	0.218646555055008	0.20174514168133	0.142404159551125	0.100546161807556	0.0967966500030089	0.0968496490695681	0.201869641233551	0.0728027822632034	0.184338074878767	0.234426210988661	0.26920748904555	0.0499634791109066	0.120269815925329	0.10882272503722	0.115101250735376	0.135184211172085	0.128975465184284	0.239152318879433	0.0905188697581565	0.135130679418295	0.189720657740927	0.184286791915997	0.145372038965833	0.235319060116834	0.157509685660441	0.208315131333972	0.17540026559444	0.169749443566671	0.171916512114876	0.100938631927675	0.169713921815802	0.0734997496519709	0.142990492473788	0.0207567733207892	0.0917417019058767	0.108709256055727	0.224047498184596	0.215685344363775	0.144197263298561	0.162026222881794	0.224239371492207
0.112871719658183	0.115750788738846	0.165712951739356	0.0448195838061221	0.051507825676594	0.0945525684432533	0.149783670194084	0.127986015783845	0.0996717207954934	0.04325055180997	0.0954832561170978	0.184905530526726	0.126535905701824	0.157728268682582	0.233373898208433	0.0492041594079995	0.0733691978921134	0.0742303135642852	0.168105774215552	0.0990666153152136	0.214989087426569	0.0964656990232663	0.1330631435399	0.0586600398988245	0.0520914973259648	0.122769304837372	0.101172894951898	0.117888920833178	0.0844347758728742	0.0832839965762271	0.059709152284319	0.159332071920946	0.0796704227751303	0.0567745040201859	0.0973414472531203	0.0787558973466597	0.0746849524308501	0.146387435716481	0.140228228021545	0.09545060765273	0.120805942844697	0.0835661495055337	0.0447415408996452	0.0292109515401399	0.137821852280034	0.0841830075045511	0.0824281065330922	0.145749320068419	0.135604569793221	0.0170667149491331
0.0535136305713274	0.104641221225598	0.0667816307018787	0.126743814350988	0.090758237007935	0.205064300006838	0.0407897986763517	0.0359660160388109	0.119349881199145	0.115508803118208	0.074947745200673	0.0459277426955484	0.067985445884395	0.0390735285205523	0.0921302798854562	0.133950177511266	0.113554868028632	0.200304401329826	0.00881461732406376	0.0349578193188563	0.092655730293262	0.0634786994743308	0.0688370118411375	0.0467780250122063	0.058236342499283	0.14484172584007	0.0904716442516449	0.0534515474039733	0.229158879819036	0.0773808908890826	0.0439947374467561	0.170625690433358	0.0572811740631012	0.0622099791701431	0.0960311086593636	0.141524833163937	0.0605198683575518	0.110657833624529	0.15046386317372	0.100346926975135	0.114587495950466	0.0224984546349855	0.153061389162546	0.200482212540265	0.0512967600912621	0.143014673984553	0.0248528292445025	0.0803514595027079	0.030091265472454	0.168588897976441
0.105380909627169	0.0609805629451065	0.207259789311337	0.0891149102026283	0.0364053996058071	0.0510613732931851	0.0962416099296271	0.158601832519813	0.0481827116254638	0.0921828359262113	0.167897695018081	0.131451884077144	0.0583484457487087	0.181938901473874	0.157605187788138	0.105903052459939	0.0919314807764549	0.187159686120183	0.121516162188328	0.0573844756112775	0.0865479151410088	0.0803392036149189	0.132512793402942	0.0951460574545877	0.204486035457781	0.103353302615495	0.0431017516718114	0.128408587095236	0.111529442554368	0.019962817827597	0.0718453411892657	0.172167711492174	0.0684941202641606	0.0638329619897056	0.0402881331030081	0.0610843704866261	0.103797389021943	0.142510076636261	0.0577170017990321	0.0930597261042606	0.0844734207606185	0.169169279572364	0.0804738897382163	0.0539914448933421	0.0864218067080393	0.0647063275857354	0.0187357426634694	0.075047791147808	0.0128083438806713	0.129005529874816
0.110945822892697	0.147440825149141	0.170265789663278	0.161266370179131	0.188702476238444	0.125735732937659	0.117393703049348	0.0950002616627144	0.174755007627714	0.158570494104013	0.0885309117221188	0.103876746313306	0.178664376451443	0.147422629979422	0.138423745607638	0.119317416672598	0.0998777458975387	0.128147112536781	0.132908337410751	0.127820567358406	0.147928876957709	0.114624851221438	0.153748802023704	0.108479361306262	0.119629275264813	0.14029058689984	0.121334118997371	0.115332167517773	0.0888073730897441	0.11474808123686	0.144417488789552	0.223526456380494	0.184502811411046	0.216743637517797	0.132621053396405	0.220159139633786	0.0557387572317764	0.0568588194084629	0.193687970383733	0.16567947106063	0.0662363700709338	0.0891140903941891	0.150220781909394	0.167480811131164	0.127240537446248	0.109405139316476	0.129501891135651	0.221067578768896	0.105714376397094	0.124358113884395
0.176576851290595	0.167949269294183	0.319638942594922	0.16890998878189	0.183889877473692	0.0900520663063081	0.297067963625019	0.224140610852942	0.0351961595483274	0.0739341496283889	0.0971483473337758	0.155245063388703	0.161392381556565	0.144872504242394	0.0786697588399329	0.119354551785492	0.195994877077055	0.105461374417094	0.067690620403273	0.0260498265914382	0.297845198610664	0.327040869540827	0.143788283645431	0.234768217987636	0.0918599075480947	0.0640692562698093	0.0934256415571507	0.139964734277833	0.0648185800636091	0.105887237555075	0.188229703593918	0.130472288388248	0.154367989813465	0.0349827056717473	0.125964379721966	0.114321031152903	0.26984647942949	0.112884995700998	0.194351949053939	0.0611836730541809	0.0832250666484191	0.20830871687641	0.168861154934875	0.199953898165202	0.0792948836117092	0.279532094436006	0.269511516060809	0.188968072124659	0.1800525744077	0.106409446119283
0.193107836838704	0.149641532143342	0.10487349600369	0.233010271806416	0.2749908193401	0.274023530433426	0.268113607832229	0.118996905683765	0.193341373105867	0.270887766211267	0.377761847500591	0.101264077663811	0.343378957261524	0.255316977668799	0.125850332004471	0.180148068765946	0.214286433460213	0.23108443614238	0.24045263916283	0.188396914763295	0.111267585922286	0.25520171947228	0.312073024120802	0.345705643489144	0.141232559584432	0.239955687958277	0.224546880490361	0.169173092884773	0.198391999587988	0.142680645979253	0.163679762216781	0.278893954904387	0.329665030663944	0.184623614893464	0.155988492342934	0.245961809808474	0.33269839931584	0.121113759156275	0.161490478640159	0.218725048094214	0.180828782164345	0.104556988515049	0.25467010455671	0.182939670433185	0.194655395980561	0.181807876081215	0.279266587121504	0.346254070791186	0.223544592999652	0.220122218795136
0.0631233008280809	0.405030777975452	0.194677741769407	0.175604991272173	0.205862155892763	0.230469978085238	0.188372767940008	0.0544141127864279	0.111623764167235	0.115419397440342	0.188170335706136	0.0922259954282153	0.118911500454792	0.309975711072674	0.163890115439759	0.105778053507134	0.0888406055912594	0.275080949356094	0.249172292599273	0.175151719972328	0.207392780735131	0.150112117787932	0.0492379880258424	0.256880267599318	0.222469101411464	0.206860297043477	0.0412181408298102	0.186309377985701	0.0686053165632125	0.140555678297149	0.218613649971114	0.0240832506399655	0.172807952769542	0.0487348461679936	0.167619753289999	0.173850359778864	0.0914357239255385	0.169616232206474	0.138631704785378	0.0796839934982302	0.0974450713869532	0.295999130132114	0.205151666398143	0.193039468682908	0.0888049143116753	0.0729989947327378	0.179485566476413	0.230704493553484	0.0998990801134996	0.25364760263748
0.0476412476046388	0.137220631656073	0.178792763330125	0.0470706337646159	0.0384110777547103	0.201559584328655	0.0914467074506607	0.0327282364405617	0.0481875276118261	0.16804420164887	0.0593152519219029	0.0578398618221629	0.0540094690119103	0.101451274100353	0.127835969380459	0.158524154003775	0.0963271382584545	0.125581822097818	0.0336520662161153	0.153535662883678	0.110706376892264	0.107865179743493	0.105038621457502	0.128202153299789	0.21330784076798	0.0899348994278973	0.0639969729540765	0.115658207571112	0.098531790549476	0.176228704960528	0.12669531671313	0.095198909578409	0.0240342158999477	0.132060691920097	0.00567405307458041	0.0413211622734514	0.109705643252015	0.0895007970357276	0.0245427507418416	0.0405598026772333	0.0560591945899163	0.120956276358111	0.112019338005747	0.128709655079854	0.0102165120324767	0.0621502596245448	0.11966655605611	0.0801967136793803	0.0514676813284065	0.121819535827551
0.0168763856420811	0.147388207115907	0.0305631980542155	0.0540499946772625	0.0443415662476305	0.0702754418385007	0.0425206640499158	0.0473774195937673	0.0653040498627344	0.0167443973793249	0.0760454624155643	0.0898070726149927	0.0615221725566458	0.0804168014492077	0.16155832057319	0.094953258897675	0.104634428472563	0.07975410576073	0.0493490072466002	0.0196330710322889	0.184385975872848	0.16601743946748	0.0627188320132012	0.0285738347692745	0.063497928543377	0.071231355444036	0.0236095438419459	0.0963270912354978	0.114553448612739	0.0280343745365481	0.140988976524798	0.0336695939812823	0.0555643274019879	0.142640712772932	0.0944855510435204	0.133703278109515	0.0486280020140104	0.135558011120175	0.0432792268502662	0.0362378720120332	0.0930894343926581	0.0856709207714269	0.0506138604955135	0.073830579428598	0.176608984836276	0.0778524750171104	0.038097096040564	0.0757148008409459	0.0373529544894471	0.0937506957075083
0.09370864928962	0.085648005915188	0.166668344212871	0.130356175677142	0.0371825747510753	0.0620404021596572	0.12060832779399	0.0808221278241325	0.160735982402549	0.085218786087212	0.0721806648239942	0.0987854118943936	0.105347460542772	0.106248905491988	0.134677926523382	0.0587960917037264	0.0757764740233702	0.095307117404414	0.00131406783662438	0.035284567453041	0.0918211293587636	0.0873850901515264	0.0320105673999248	0.0919979308033072	0.128908075036853	0.133702873052949	0.124385739283448	0.163564635532287	0.0533007109609116	0.105205908592931	0.0766960389977951	0.104084541596065	0.0782521081478333	0.207969022066004	0.0287257204294246	0.166701106278993	0.00893914980039209	0.186379342566588	0.116747564126647	0.0220743461476099	0.0386691879354972	0.041667165407708	0.0341303052793335	0.0354721476609367	0.141025988284429	0.00630875518983912	0.072686025195968	0.125217468815575	0.140332555852311	0.0580035893052215
0.0674313327982334	0.047359901070092	0.0308385421182001	0.0306418262691123	0.0724447021251741	0.0565200998849762	0.0406381508960152	0.0504249662000531	0.105331819691917	0.120768905513093	0.0715900431894883	0.0972038287957203	0.0469167324794875	0.0326062386632896	0.0140477724531125	0.110396524431852	0.0213543928102769	0.125367161503873	0.06734063769264	0.100952404542545	0.0246517287607523	0.0905541781570801	0.0823489761191534	0.0833159115427684	0.0179785770732725	0.0997878097635262	0.0882209190051413	0.0598619472866189	0.0104770333642371	0.0659894569918712	0.0408219749716216	0.0664630661901761	0.13461259406629	0.130909266953014	0.0538948033357605	0.0534886631161128	0.019434136864191	0.0830584608535506	0.0802935821792508	0.0506805851505683	0.0546546732252403	0.0345716650874976	0.025844113198038	0.0938162960830026	0.151830945711052	0.0433785263250024	0.0859535409099986	0.0701389465987371	0.0682124594973147	0.0736172106596202
0.106258859780888	0.0570134937654456	0.0552239421506883	0.019338454966129	0.0732472334479883	0.0624561877738595	0.0329072893881234	0.048284351976774	0.130145064562971	0.0542619442070131	0.0821517684178356	0.0367333742115003	0.119513265295652	0.0345090942935809	0.0509384352517321	0.0657649337729249	0.0344486197034032	0.0850441373792595	0.0834232915326463	0.0983539830270986	0.0686393225354425	0.0448069679731624	0.0507798592135366	0.116041240067297	0.0242441358250794	0.111344946373114	0.0752479989131538	0.0887112190391525	0.0215034750125613	0.0964733761700388	0.100092966424114	0.169323261283944	0.0141812358597543	0.15265376913067	0.0698273634127396	0.162419319007469	0.0940172122014269	0.181679906141791	0.0521467173335245	0.0994887491368265	0.0652130986414923	0.0983688944326986	0.0744720328635791	0.107671863146946	0.0649501858633907	0.0159493090502992	0.114979633622561	0.0390081170954277	0.128568511964768	0.144940266740351
0.0545653526016473	0.109189978293656	0.158415910101702	0.0213167706017931	0.0445934776575432	0.0393640006864511	0.0715550288645334	0.0684760086046271	0.00669810530981796	0.0443937538354147	0.0431792389405279	0.0602807507897281	0.0967654095615246	0.242677972798618	0.115048693509552	0.148930064440892	0.0795037947246403	0.0156487237074756	0.0435471169123215	0.06817495594141	0.0360500477080031	0.0986642492904843	0.00505756280053713	0.0412551878905005	0.117341074316584	0.0410021105401493	0.0959886703973157	0.173851242103983	0.0689168865647317	0.127862790843047	0.108929614184945	0.0910306883094553	0.0538864870078399	0.0516365615107474	0.0424700265652377	0.064842626900806	0.0809331714627723	0.107925944978453	0.101374302684071	0.0505654594760593	0.0346551542701587	0.0847218281482311	0.0317671039601976	0.0695107741151458	0.0346301578005602	0.0638310067430837	0.0310943697008478	0.0945475707376557	0.115437740356025	0.103408227312606
0.0724748322162508	0.0674940822476549	0.0593576281844457	0.0694007145816475	0.0858548725715396	0.112405263610752	0.0308057003813596	0.0939365797463001	0.0991354375843861	0.0424878285707044	0.0447123970845905	0.115926967577049	0.047291661222207	0.0888937179943611	0.0912825388744748	0.0232873338524919	0.0573910025999636	0.0228325075436655	0.0672667151060612	0.204500553437048	0.129938582109103	0.126490231057183	0.094564619884397	0.0906570127845777	0.0540747615239799	0.051228086414443	0.202533608389634	0.0685111207442449	0.0892950641562321	0.0827194007869454	0.0719288594569746	0.208149688627727	0.0297715853808627	0.0281787831569403	0.104662396272914	0.0636398430800957	0.0903753776144919	0.053319630561991	0.12266463002625	0.0566876260955466	0.148836882246077	0.0671921089893449	0.0479466667820872	0.0439197586236094	0.0726175820509365	0.0706062431790801	0.0372149134137432	0.0474375900047736	0.0647221758226599	0.0505573680827993
0.0676822913599887	0.143447458172673	0.126982727884543	0.097253103881048	0.16690080051046	0.0389795476737648	0.218941451712947	0.0975314491016687	0.039160336392011	0.0904078934807448	0.138980892554753	0.10895341443985	0.0920570149751017	0.114371297149336	0.0802052342167548	0.151208259132542	0.18903932703261	0.0886826319202498	0.138165732229906	0.0287431204368462	0.0805388827656685	0.13549194539876	0.183426433042737	0.0575012419710088	0.23841123953155	0.1510255581439	0.153011615009765	0.179815629056264	0.236495443239499	0.218790379792202	0.0935830398881443	0.133683919069307	0.124951934308359	0.13868797532387	0.181682848977509	0.104224344935047	0.089940242705124	0.122906515397046	0.200866670386329	0.285087389838414	0.0435824799079485	0.214594669335105	0.0272779754354406	0.109841300331487	0.0579785856078897	0.020895311543296	0.151109874855979	0.073060821884521	0.0669173517094879	0.0735890060479451
0.00912005368219623	0.114832934050685	0.0599466776832411	0.092262600798757	0.0571533622048791	0.0435008554485185	0.0324341668593507	0.0476717020703756	0.117419974644225	0.0621452767942029	0.0227838425285286	0.088345563340455	0.0247181522133393	0.0667899673003251	0.0387374687875558	0.182524185534538	0.0882779584650993	0.0599825821972829	0.0896896667103435	0.0689708877262777	0.104187139102484	0.0392285086694932	0.047064687745843	0.0177976252407168	0.0933225530051981	0.100882873841822	0.0484233690058509	0.0119246107135153	0.158312272623933	0.058431762042681	0.0943750178013403	0.0666869582550149	0.105599037617644	0.0840037397796056	0.0276613618495583	0.132617112344002	0.0432612732571315	0.0531535788379767	0.062018890791991	0.0452902426791699	0.129229063139172	0.150911436005342	0.0485213992135285	0.064952508710581	0.0317251519913982	0.227060247044554	0.0348601085591841	0.0323809737199882	0.0241029233709316	0.107366002939863
0.207074377242285	0.101107196869446	0.0887056668762267	0.112772431931325	0.162882942913394	0.125146401332798	0.156189985213702	0.164855559495902	0.163041212610157	0.265781544267562	0.185550818414929	0.0611142819332184	0.18962033465019	0.195848067424966	0.0683306328314505	0.093641989863471	0.17126779499652	0.117257828811375	0.167455139324417	0.174541896404831	0.153528494474182	0.0724749879715478	0.221221610896042	0.161618516777201	0.0824478200252724	0.221303371710338	0.162158696301894	0.138346332140686	0.105958577322343	0.043721156337302	0.145269833292425	0.0815450378586466	0.195800841830375	0.0806053202001189	0.110475895463728	0.0996487739384575	0.186021861965966	0.180429350431138	0.121636838790773	0.132198418457112	0.146011282047666	0.196053678487251	0.149202064150059	0.105137466222406	0.197277912667384	0.13232211143714	0.0844600841431383	0.161112822954018	0.16215061521062	0.236678065971923
0.207545777712105	0.184592321971755	0.101684843934634	0.0578228353307958	0.110909593985058	0.298886194489926	0.106639311213293	0.0373691155551279	0.246283412448822	0.226688232791666	0.197372293660646	0.13151102592108	0.0955566073380814	0.229019440203229	0.0469539151525206	0.142612694356939	0.222922928306166	0.0848395777446399	0.0736106740047834	0.18991944350395	0.181064725780727	0.248967262743488	0.0638824103242051	0.150822041514495	0.102815190803937	0.198804796504867	0.0857516994798756	0.108789273397552	0.078477451568901	0.125291734309311	0.1805927843068	0.00897727230493946	0.0224431480172016	0.280357800180676	0.192882724300319	0.137662034992928	0.104181610749783	0.0770443348549061	0.0393881718923283	0.0358864849581287	0.16785831645352	0.0699174921412181	0.0272208154315663	0.110332845047243	0.164186475214484	0.115583300567037	0.101208798270816	0.228779299740707	0.135468195996699	0.0786551416442492
0.0430788034347958	0.12359943261585	0.0331317495485192	0.182942953031649	0.0823060380038427	0.117672306347968	0.0411212756603926	0.0121717639618002	0.115192322751998	0.104759907222835	0.0365507771442618	0.154324244362298	0.191354500927629	0.0960886038170152	0.0433219554218043	0.0537136069390615	0.063583090808196	0.0627568681267015	0.0360013311710257	0.155660455371794	0.123234582148657	0.0966676649372235	0.0593316349089666	0.0756375651457951	0.101549881063307	0.113460028233716	0.025470037511557	0.0485267726679006	0.0734548087221722	0.0663462253491463	0.0416414081760512	0.0234280254655679	0.0561817391795564	0.0996002014336763	0.0679424943420905	0.017572659693958	0.0476806888503008	0.0605387474370828	0.0404583540066424	0.0796913431084029	0.06855865655956	0.104017296841771	0.0262951715364726	0.0758198030393386	0.103539904485879	0.164620654856795	0.116103401532233	0.112430566806642	0.0167640251881004	0.0487130341949226
0.164840635375178	0.120256479246162	0.0975483610297298	0.102610302587236	0.146217405144291	0.129104277529209	0.118146364327353	0.115502845962513	0.116045786915726	0.099748893634094	0.114587741439756	0.046123023025394	0.0972388819234184	0.176546166912237	0.15245828699573	0.0968267578123857	0.163617779051331	0.165900103731131	0.204780332449736	0.0638897920145433	0.0446326083470516	0.0568632487333586	0.0430404144066446	0.125052506433914	0.142467134212532	0.0981290085400627	0.0436427906402357	0.120318750634832	0.10347945770007	0.132117169891475	0.156481871551468	0.13578460758016	0.0185174615800439	0.153189051916144	0.131803014694549	0.141974283507262	0.0861404257528949	0.0460968892858423	0.179613509784679	0.00600856490388928	0.122188420840035	0.141735912954879	0.0947822132309523	0.151228409873939	0.0629206193897676	0.102765908110729	0.0923033906420886	0.113101544056258	0.0977530355241104	0.140684045682573
0.29071421629898	0.190202160591493	0.192530555295776	0.179781583448201	0.186407347262332	0.208973030607853	0.0881045177563472	0.124024601366458	0.214380146241273	0.168449948986695	0.222026445599765	0.214609417499043	0.0687484690721248	0.18119041656426	0.161478454483872	0.21648808825395	0.122263923404036	0.17835814042727	0.168667684301202	0.221488543804347	0.192689004707977	0.191749637120491	0.221007057500456	0.258628092843877	0.142249859052093	0.192007369456956	0.085434331928593	0.160381715602534	0.134835032438363	0.167320070653506	0.248201477657925	0.286052851906347	0.218301778769872	0.106268419473582	0.198092452868631	0.172029000416296	0.219226058843586	0.193136477819283	0.14234684285312	0.160479631283849	0.102244556143194	0.166165976386503	0.103525417351729	0.210005488831364	0.124359368630107	0.205000326024263	0.143059914938497	0.138799870294767	0.0927454221627486	0.23267666116983
0.274609472830672	0.280198238117837	0.137691474957698	0.307370147163865	0.338845696789103	0.362302345976827	0.299156634955413	0.0939307603708019	0.313408784956421	0.323226018772168	0.270407770395295	0.350095921672279	0.237147832647487	0.31034801669505	0.343280886663526	0.403699512496931	0.326247693325808	0.353829745821285	0.249975742918153	0.30040291810302	0.225179924663019	0.244257647586749	0.296540120673109	0.223170623916698	0.320448765149205	0.333486745659477	0.284292544364264	0.345140278544739	0.489584118662865	0.232026968380517	0.32714441995675	0.350999942578742	0.415862385262168	0.27526886819791	0.331007348679533	0.356862508792854	0.289288486258579	0.31478158720111	0.250734232412329	0.281566871727268	0.396941828399005	0.343813017625171	0.239788034823249	0.441930033874262	0.254517164686962	0.326952392494781	0.366294761742018	0.285721296238925	0.256159829573867	0.220058758130519
0.0676883021393542	0.0438556228353549	0.11310258364334	0.111739184184088	0.0662703833180781	0.0423249574597317	0.0397426228739161	0.074085288676331	0.0629772976064494	0.0938578720139707	0.039180697465998	0.157924797537467	0.152777413281147	0.161022094441528	0.14218623982733	0.0262176576802682	0.0768741832608737	0.0309475918384553	0.111412228529571	0.0610308329695778	0.131033219892072	0.0891960375799015	0.0998439920624997	0.0233896712669161	0.0185005176787311	0.101202684122922	0.029595849544529	0.0536792031386691	0.0491532743921443	0.107733092263473	0.020772267608031	0.0610337339521391	0.0608320286186561	0.141646485005806	0.0992037002679341	0.160021433527888	0.133634904080401	0.138347024080454	0.256985473441049	0.0669003987564035	0.0505316545413368	0.0772765390198409	0.121785813811548	0.111750520688967	0.0909604647500791	0.132842088425342	0.0503611955634425	0.0418237717706609	0.0329376823482554	0.168936562888394
0.148965581662498	0.0960378110354797	0.0775851531670132	0.0829674302918911	0.0308473672660861	0.0768141944009972	0.100210305667082	0.136365241974311	0.0761354201696682	0.110121699815179	0.158087746061135	0.113398394054792	0.0539600300654797	0.153725367137926	0.0609278463417311	0.108553198410213	0.125839973931093	0.124858951049997	0.179035808553286	0.0926656448811732	0.129939962604974	0.0687126108796813	0.119536753193655	0.0801914722808909	0.056585167546206	0.103525205229871	0.16823591342295	0.161248607061092	0.0633397059255133	0.0249022749787344	0.104233302066063	0.117962355771236	0.0255571840220867	0.147248073665091	0.0238481353784169	0.128161981116164	0.0811505298263449	0.159755879552292	0.123346680102148	0.222953734687917	0.227060302602467	0.0935143792350465	0.0612014367123755	0.0314486918788	0.08001772434507	0.0396510281381546	0.22658571980158	0.163231048564065	0.103860052489302	0.13997985343573
0.134311192625704	0.16308959585323	0.12997019263539	0.0958361384085826	0.0928571359411354	0.0331210161736517	0.0923386630241926	0.104877490599046	0.0368444676881122	0.0547564846688216	0.0676258904179257	0.139174252493746	0.14383253989251	0.142974562549925	0.0750967939703534	0.155679946260571	0.0211074061348191	0.0928601209693941	0.0849335010489713	0.0414890839289385	0.060735560179944	0.134140610564093	0.0672843000859227	0.171207057007158	0.155373202265288	0.156335921630495	0.114560850182829	0.0996690485252794	0.0294147147263475	0.094960175522223	0.0993110183410113	0.0825935143534775	0.0593294456442339	0.0115834075793508	0.129750622265059	0.0930368776233876	0.200102261948692	0.148314678524392	0.0673906386542374	0.031703599344729	0.206465447727628	0.0921468622428349	0.155013998270156	0.0684998870957778	0.0571953633536854	0.0904069592596875	0.125310616236008	0.156841633989684	0.0530889704272601	0.0354228415219361
0.129287337061138	0.0943444301608828	0.115889733612234	0.119881689866686	0.0963186023743519	0.179396588662306	0.094518189802273	0.133070810882045	0.0976799299582396	0.0623116684976747	0.108018126752006	0.0270958433143702	0.113550981775178	0.121197188001624	0.140541134243183	0.09798484556587	0.122100561982531	0.120085663180954	0.0398198699012252	0.134022268318182	0.0240349805181365	0.145184963075185	0.056696432673685	0.0709847539120824	0.0369876036419212	0.143732137243985	0.14916212408166	0.0485007057526558	0.147944429413554	0.273972757339065	0.0118660624508939	0.145504733791214	0.127198306359558	0.0550225375293479	0.073873503576279	0.148005395218466	0.134563763901434	0.210771597804567	0.12110361786379	0.141814524584568	0.219343773949758	0.172146556572009	0.0882856698924814	0.122357434940869	0.0699736467054762	0.111913274592249	0.19406063376495	0.0719102294348481	0.158961428359261	0.0652111462893768
0.108289500311382	0.105915141347009	0.14100788545168	0.0536636071298458	0.0489846653274777	0.0544858127503683	0.149546456152522	0.103451480036077	0.138376127294064	0.0675164405861476	0.244889198207072	0.120162633580969	0.0809216414406709	0.133818908529491	0.120118158658138	0.195354868344503	0.0361713913270211	0.149806025783545	0.0543214398914977	0.174905488635019	0.0572142691058551	0.167435804571429	0.135567035671184	0.149436679161519	0.25437265797971	0.136734789332862	0.21317470289828	0.0379332302746721	0.0654782861282425	0.152642862225366	0.0629067867153529	0.075625869019883	0.10116380227712	0.105466210415253	0.047010836211999	0.148605988570569	0.0397936089604512	0.149148210297631	0.134082708027009	0.0386401924975653	0.138119656362047	0.0734184983353058	0.0467630542317865	0.103285268790771	0.037650512155583	0.249699116322545	0.0951488759484131	0.024875323459696	0.209481592643549	0.146964497369739
0.0298511820508503	0.215954810222578	0.157355443983416	0.0690616218422736	0.073952231496752	0.0902239390032629	0.169111700306863	0.242588529933876	0.186328202998109	0.114589576846612	0.00929832163346005	0.0431334592973131	0.254635433061856	0.201074246534853	0.158213726403441	0.145690048616232	0.166425482828246	0.10947965757044	0.157595618795574	0.0781928878011914	0.0551160254750953	0.169817344869718	0.111308786332595	0.203762666266597	0.107851326854482	0.1955685533522	0.164684512539345	0.12418034753188	0.0228706769385801	0.291308873136831	0.160354974044501	0.0725950385518521	0.0834028476677943	0.194015621039227	0.247630032720735	0.0723860855050596	0.025528280276229	0.202483893659916	0.0685112024084536	0.206369078160253	0.17618576586106	0.0800942167244115	0.118379948394628	0.235300351763533	0.102153664556276	0.125870155258958	0.140129876742328	0.0867962332003523	0.0447657471848566	0.0137602014762139
0.010328348037015	0.093991950013099	0.01923467996924	0.0602864685593152	0.0609832382524036	0.198118689410117	0.0873094261073122	0.0411702088490483	0.0873670403566042	0.0402921550569689	0.0443079101136185	0.101010912459457	0.108131311721312	0.104356467058473	0.0548261033087434	0.0820564464513606	0.0802297777753653	0.130225843023217	0.0680802717504748	0.12095525746642	0.08934772013399	0.0733983196359133	0.119170980783803	0.06573479828334	0.0923462277849924	0.0187561810633107	0.214607507752851	0.0689166713493709	0.0596967209732545	0.0231912236858674	0.00608422183560149	0.0375025741222186	0.029914993124736	0.0782408662239868	0.04728696269877	0.0869556734687352	0.0792052388962605	0.0787149153847287	0.0729584011587124	0.0138156258233647	0.0570801505811887	0.0575648038902665	0.0227297982786939	0.107031003791676	0.0527743306613225	0.0147012976934725	0.16678187277327	0.0186036744022746	0.107491765889118	0.175652596560747
0.0954196835653064	0.0983999879173915	0.0490918940164718	0.0910688099217647	0.108559269792449	0.0810858825262425	0.0929658728777609	0.158471913559513	0.0282585117005479	0.0847071559086155	0.087366086063452	0.0386272577170578	0.127301909098508	0.0708273184626844	0.0617489235255968	0.0523057992997526	0.057989469197988	0.0332708624075932	0.127964192602931	0.0708559715231186	0.134504306334327	0.054330518331641	0.0354405759410383	0.0590543189947035	0.0527907043880189	0.0461003407564944	0.0363236013687544	0.0688071980739668	0.0912391262201913	0.0687226038904261	0.0857719531589572	0.0409637440284955	0.0490979968774134	0.145832893123795	0.0703488690923571	0.097856496292633	0.0419293236328086	0.0288317546636291	0.115647686741234	0.105351966516097	0.0454601072403245	0.0694106049549152	0.141830754735829	0.146194835657854	0.078065796615694	0.0182369515453269	0.0357781955787458	0.0268369585978292	0.101627681998326	0.0311294598066353
0.267054433264026	0.0975014789820201	0.0993554177744148	0.13640732180455	0.189242694628062	0.20681887180259	0.242576608117919	0.165883657498174	0.237938839228556	0.149791855960512	0.195229104459495	0.167064871701802	0.295021525174079	0.105070926690243	0.217187929301147	0.155370100471088	0.164352027636218	0.153304387431713	0.176231299308073	0.269359966728396	0.161710559889092	0.0957413677969796	0.17166085396593	0.229026898444026	0.283359491048562	0.0163068775727942	0.135194728965327	0.226437088400399	0.190405624141988	0.247646548318294	0.163524055763579	0.180260594141626	0.153516821112118	0.229882077171935	0.321988074658208	0.15461408488557	0.275725589097196	0.20151873684623	0.209780043370312	0.124697035531637	0.230273471783423	0.0700215260802027	0.165521385084013	0.157518642661198	0.159224630791001	0.0551250913252432	0.159236688373554	0.158986684623399	0.274049718917707	0.126773606111367
0.206438622181371	0.0992322118818829	0.0118755273956816	0.0411824534755094	0.0216148246730441	0.115063552827785	0.0552733076748841	0.0368863041378704	0.113026073885911	0.03941273516187	0.173619107564404	0.0973875222721499	0.125286377621175	0.0390416447547358	0.0767021327497228	0.104304537680677	0.0986079420309308	0.0443309058319343	0.0698008675852707	0.0394221786940347	0.0897997296095534	0.0462916398236885	0.0942262091475642	0.118498961287146	0.130208239837863	0.0418979229002729	0.216129420236233	0.0141248827390007	0.0478755945085615	0.0789465834329377	0.035643052697154	0.120188003444749	0.040444507362867	0.0326396763843164	0.0833433111435482	0.102351948337015	0.0562373349715383	0.154715062349989	0.101347503357086	0.0785999369053534	0.0550309254692677	0.0771958233027772	0.0485016884918556	0.0718949790548659	0.0914033730625435	0.0936515694962343	0.0292630202839779	0.0738239245585366	0.0326962282170436	0.0611258408307493
0.233001512642171	0.0575522405842362	0.106580436972537	0.0700818134242979	0.0933288461494396	0.120625315779553	0.139611940387892	0.15692984413186	0.122998054745044	0.166392898800575	0.134359077176387	0.136893624028883	0.0922270214391791	0.110836420510362	0.129038073529205	0.18400575423996	0.0984635829676053	0.142596384080777	0.11803489377702	0.0939524578616893	0.106795431437846	0.0798199139639376	0.127458129477444	0.0944038132272982	0.0913330560385631	0.168611677995725	0.0787744147842356	0.0975755775034804	0.0348245280409039	0.0714373280800038	0.167625819793998	0.113832439759732	0.139039036760798	0.0593795153819943	0.147994783757511	0.133619475784609	0.106697614788194	0.16584404453958	0.0675641450161015	0.138404996087611	0.104947288183212	0.101366585157174	0.184686809742097	0.0587748833751469	0.132046605395897	0.119728370131334	0.138085365865223	0.103534464560237	0.127913043769852	0.0959353675382943
0.0799435634443211	0.171408131329604	0.074659310011734	0.220750010809739	0.0452718926952972	0.0924152419060893	0.118275242507975	0.0426579467116597	0.223894190515339	0.0536472755090331	0.116942826120723	0.0837990824373465	0.148388147659269	0.104578488030966	0.123985085368962	0.13155637514374	0.0963199362290533	0.0453687729941774	0.0885734615603596	0.0419460386761468	0.149408298302421	0.0949864937071019	0.114461269367559	0.0449409691622168	0.0335998122482284	0.024105762379174	0.051763233606417	0.0214109989392578	0.140577651214732	0.08317080680159	0.0772283753140625	0.187499298635841	0.150161964387899	0.0747643445655066	0.0284806062253597	0.196922739499511	0.160373116534524	0.0791105381784456	0.0592338580875234	0.0356454151338616	0.179404088753562	0.0226780280031103	0.197513525443805	0.111721241681075	0.0568712405676938	0.217450628294723	0.0435974710998852	0.113974053985249	0.1074861290992	0.0957530522229024
0.092017147775012	0.082088821975741	0.106471723977438	0.0398921170557192	0.0976620110376978	0.0464283648450438	0.0554569376511082	0.0679431435373077	0.172882273586883	0.0606251049619454	0.0993702126426048	0.194485889680742	0.0823617281870927	0.046822758287445	0.0483194862327416	0.11032964807464	0.048199790805407	0.116009222406912	0.10750412068677	0.0776655428096358	0.160288280342749	0.167717954625326	0.103747831975035	0.135537448147329	0.103557561744108	0.146743752191561	0.0974636775555879	0.0311094495016367	0.0982653296622944	0.0721213081067905	0.0720939078739528	0.167559627698161	0.112378309795998	0.1194899260818	0.118892939051421	0.111248272253027	0.144951573230562	0.074711994514992	0.0211588159420815	0.0766206423894925	0.165787300091569	0.180825052049066	0.139631481629359	0.145788994521694	0.0155985070903186	0.0532250907033666	0.0667597164825743	0.192483881632723	0.115849194870062	0.0746654623097775
0.0443823113786788	0.190193034754759	0.1397127892723	0.10011063792916	0.152944030701084	0.168867277033089	0.223126562076056	0.0746573085762707	0.18011597615275	0.143016834951639	0.0883773648817943	0.122687147633998	0.154273897540406	0.15593519178484	0.191093597809912	0.188362144538785	0.248710772433142	0.222853328564529	0.180129864410153	0.155784585105111	0.143450196623985	0.236141949425107	0.23146507354884	0.17756600754301	0.159033263763322	0.097822364675457	0.134551190857904	0.172351661802624	0.22185496706175	0.20882429797185	0.158953455360563	0.0774956509506977	0.0951701446490469	0.0626842593733555	0.0775929601691339	0.148618636288162	0.129308660359902	0.157976340722581	0.177744321983939	0.122077142654676	0.152286363288879	0.176528025315222	0.192449596409834	0.145209400630438	0.201806739938611	0.23128944343279	0.257443936843461	0.216030006700296	0.207288701068751	0.228995716270894
0.0829793575975277	0.0347932726602787	0.0590122714581239	0.142456355074984	0.0639426717714376	0.0990069028281574	0.0851575776192653	0.126859515424711	0.0315461524632165	0.091856417375564	0.0769491824316807	0.0624751033249606	0.200699345435381	0.0988775026209673	0.0953954535931121	0.0445526494930223	0.112108313623032	0.070359548880982	0.0912453587298532	0.0377814890405354	0.124573230804786	0.0583140126267452	0.0752602380958611	0.00331968394145848	0.0544629962251527	0.129203315252797	0.154450977797195	0.0669234118912156	0.0787416500915303	0.0554260580689273	0.0440689954702266	0.055452551628	0.0192364268040429	0.111430508167422	0.0417001985564544	0.0953771928019105	0.181314186129216	0.121476642302125	0.0283655199047999	0.0999510387524542	0.0636219705760895	0.180878668651233	0.0355965367427296	0.144779684781893	0.237905199775646	0.17167529608459	0.0854244007809221	0.136121029657897	0.175265913475182	0.230105760023049
0.140818867311151	0.183637621573511	0.189313224188376	0.157378215827397	0.16543245653964	0.172726367133597	0.223388205907944	0.20018709461352	0.234089329031765	0.150553889277971	0.243213553715631	0.111604721516072	0.174468079348501	0.157848632913283	0.111086519934534	0.204261490285912	0.0184819881076611	0.12638090535935	0.256425228239423	0.152658586344047	0.106921680871315	0.177181685575386	0.255947522698013	0.132563868389405	0.219704672788632	0.226259018422714	0.184376288665037	0.193647189370902	0.140255831308469	0.155636941209732	0.254312842080478	0.137735093692468	0.149292776255713	0.15395160705757	0.150259834312036	0.29300213932004	0.0898991763588483	0.180761647638264	0.270824906773599	0.217322602060646	0.249541698695068	0.200405488085581	0.209322889160383	0.11650797204661	0.228630953510963	0.200265414817754	0.125080966624223	0.121841556280639	0.142730950352032	0.253457588574341
0.119057055649735	0.147678958357142	0.0547793667102213	0.114261825292624	0.132789203059484	0.0495332467630518	0.198988702353583	0.214832974634575	0.14693995822928	0.131690539828266	0.163282159339508	0.19578271061033	0.0683243928425954	0.101087903896591	0.136309901160098	0.184835079523895	0.0952857119364378	0.061634412512989	0.171155859553512	0.172534964972698	0.126449843354571	0.161677816608054	0.0834303575592152	0.226330115015947	0.10975877412828	0.176859453832739	0.234388839471891	0.150631867012769	0.277541532854729	0.228344363843472	0.141828471874946	0.296147956554832	0.0989370693527421	0.15265375694232	0.0729049105060571	0.2169063895572	0.209871175221145	0.111021580630527	0.09111813518905	0.135216690952791	0.0926844102275027	0.0917364316094898	0.0633817098769196	0.103348551067396	0.117126532471042	0.144512975959407	0.134832828014334	0.170421487831506	0.123262323132551	0.201819404876424
0.170611631088768	0.173471540263994	0.0467801632135513	0.233672988923674	0.095347103812408	0.1393092882099	0.047391594731104	0.177848491209934	0.268829532005899	0.176424555979376	0.178090540338559	0.138703371048039	0.131908524472577	0.126493062385621	0.156138978491452	0.11983041268581	0.181280340226682	0.0789086982461173	0.109766405438037	0.0578829246944632	0.0773954321566137	0.109086268810758	0.153500999558179	0.0902775543129542	0.0545274822461867	0.157730252044763	0.147609057870024	0.0948613326035145	0.0207934611562313	0.138435476075555	0.143449754460306	0.125881017694687	0.0824276115817813	0.191599838501397	0.199728473033666	0.209877074240804	0.0438402699527501	0.238781941395617	0.0895621777926341	0.10628444733204	0.149837458468818	0.152804150216447	0.0907061706402911	0.0878102078129103	0.184278687901586	0.125436593632237	0.157336278247624	0.11884974417135	0.029326383530352	0.190139635860716
0.149463267216664	0.0800293946754878	0.143345751684103	0.0506048192084716	0.141649505520872	0.208262397633243	0.142383714917838	0.193026007744491	0.109832848649357	0.160459937873134	0.0766576984139786	0.0830536850243456	0.300090946655343	0.113924685715787	0.231377808527772	0.0861400794649047	0.276419045570977	0.150186660630948	0.0825030223985764	0.154543646665473	0.0776331358601855	0.0984813087922637	0.201175483322502	0.111815873881719	0.0799199364124184	0.0799245196440878	0.211602093880236	0.0939023479760408	0.0525605945223501	0.211734808513102	0.156548969724406	0.179206176928643	0.139892421351966	0.0150112002027586	0.181545864222378	0.0963347692651148	0.184494296487289	0.120058772441318	0.082176147686959	0.190334949001001	0.183214257686925	0.122445213671552	0.174343793349046	0.155107422899659	0.145553687898806	0.117523311305849	0.0603532922653015	0.11031673139489	0.139058393315328	0.124656543773679
0.0255947194944621	0.0787752245577669	0.117830145091042	0.0329869710410944	0.0363078969124046	0.123208307777583	0.0359026951215309	0.0750013686746862	0.0570055407928528	0.0935720529729753	0.118329110947663	0.0587652017411972	0.0458802043238628	0.045231566957497	0.0275615129753239	0.0640898368583881	0.0800895664977312	0.0932793705918865	0.0876922437321369	0.0611322096770598	0.0634322475834445	0.0804830690762834	0.0816007493944296	0.0631153914738529	0.0780637836126107	0.0719898339040355	0.0506230395741048	0.0749169638623431	0.0647957585060782	0.149456656967746	0.157860447370335	0.0771573011426009	0.148750003730773	0.108501573910386	0.129707710887285	0.0688810231763408	0.0424506375248829	0.132320543991089	0.0323177367032795	0.0357945008803289	0.037063588503816	0.0984372557298003	0.120378224546763	0.125986243937235	0.0992898917998831	0.0678832518051294	0.101746376137367	0.0556771446415203	0.170452386050825	0.0392053473507594
0.160029345408897	0.126516717347093	0.0822388107686511	0.121640120052195	0.101943547868864	0.0418305568525426	0.114699502012731	0.0469958252605918	0.0533605407205662	0.0933404035241058	0.112346070471651	0.129962471467796	0.101848953744223	0.11062888343538	0.148593984419662	0.0621051647325381	0.0716919138488979	0.0746617693584198	0.0316624138305168	0.164032350621245	0.0314060870745274	0.0387631858038064	0.128585581400926	0.13097634101389	0.0738536134405054	0.0671066609962148	0.0134873349958973	0.100410674049027	0.0626972325149372	0.0956050229199016	0.102940313778586	0.053881810705001	0.124446630697218	0.134789223045477	0.0336068367998897	0.0957151238934229	0.0603851783826205	0.166439260545901	0.125779254009486	0.08678826602845	0.134407297848635	0.0648499644887898	0.0576167559178422	0.082892846763067	0.0972741898684744	0.126504419605969	0.077988730078939	0.0950200442902217	0.0574300960217289	0.14461216972092
0.0747751953768869	0.0659380643211196	0.0600296026811106	0.0881230555671988	0.0641182389474547	0.128256156907581	0.103668344857312	0.0362524723678041	0.0753387513386657	0.0542158562026928	0.0966447684704459	0.0694815327935042	0.0811381071742803	0.180898067596853	0.0803017328093641	0.112131465184653	0.116277300548695	0.181483349779449	0.0929015585780357	0.037780669975735	0.080640756890937	0.16651269559318	0.137505848339918	0.0924491723657908	0.0890056441903096	0.132022778271774	0.0266790124831947	0.105668545375133	0.0867925515531339	0.149635581577372	0.134103899727055	0.112880254741256	0.248237345546495	0.0807937366684448	0.125679751626437	0.0412685053421735	0.0971139770948966	0.0631802779527535	0.0288132109064037	0.0677276557880789	0.0755496097513693	0.0841371415618839	0.111527456599379	0.061871146821209	0.163916101725547	0.05948805570635	0.155747083253379	0.197741249831314	0.0483103403618915	0.0230884959980615
0.10091634077225	0.0466635736331552	0.0957302852153863	0.102543191378968	0.102809160998064	0.0992352851244743	0.112906624472535	0.00745520197542964	0.0577084864591076	0.0727437310732251	0.0626984673080241	0.0944001604904918	0.0988940462371825	0.0870815382052304	0.07814505924278	0.114299064841872	0.12416612945425	0.0653773292405066	0.105146127755122	0.0467824746596522	0.089274999421897	0.051270661024938	0.0154817718415967	0.19156087560076	0.043448170980474	0.0896466122833992	0.107509418933655	0.0831870727651611	0.053737153599733	0.0888009264358976	0.114591496563774	0.118340088767292	0.139981005109813	0.165004327037641	0.0319712906556242	0.0591515401051782	0.0454533085667886	0.121557370194054	0.152850246409228	0.069482491344615	0.0231341201968629	0.114636977378593	0.0888870873180199	0.0488309101306642	0.169586428471809	0.00534369257199298	0.116552631903741	0.0771961706644034	0.119134687469444	0.0882872883495512
0.0410785548624401	0.0886804139742328	0.0563889310778279	0.147016711678809	0.100124464170596	0.0889693100637463	0.0766924734263311	0.127097278890276	0.0680153969071945	0.111301758673088	0.104598323948258	0.032181848631272	0.0572834046812338	0.0448618876991176	0.0275123320231219	0.0671037961383184	0.0315140995654723	0.0475971614844635	0.0346878134943944	0.0185866507557575	0.0393113188303751	0.0259768260713506	0.0423485496789075	0.0383639865063695	0.0445562418658677	0.0869849260643734	0.0756096110855135	0.0793362039328761	0.0431661089530398	0.0787065233998657	0.112775031648799	0.034303922775018	0.138780822594599	0.0340291862272844	0.0716186062023864	0.0894839410895888	0.0352518318649131	0.0359451527951266	0.089507651925254	0.106431470803342	0.07206577869698	0.0826008181650933	0.0790023262350831	0.0562791407241466	0.207686199813324	0.0281326032469322	0.062321020208541	0.036544720994357	0.046927141988842	0.113276523600944
0.0720107577568776	0.114210518493381	0.0809906899673388	0.0916475754160054	0.106789058913528	0.0567085244775633	0.0845807724693515	0.0550489148840202	0.157731434813042	0.0627726304471384	0.104565595910797	0.0193777408556751	0.0959064894854441	0.0831486994657361	0.169595568238722	0.0891035313211979	0.0169674913221862	0.0897761050464009	0.255996800895519	0.0957962212582026	0.0381166471398115	0.0476530426507571	0.0394139888852519	0.136213102126889	0.101091558828103	0.0732675295825026	0.158963139501081	0.117595597232039	0.118304368558301	0.0869575740579048	0.084064092638375	0.15101405894216	0.12087100725396	0.0756638328046855	0.125607290987326	0.123487287792753	0.0701045084254879	0.110911627979483	0.0740725165559001	0.0564985600184332	0.0741987134224125	0.110878770372981	0.143511077411078	0.17670968749166	0.0410981254064039	0.0182515780472299	0.0288608518551031	0.0322325666413946	0.0729846878507246	0.0902794972448053
0.111023455395363	0.0678986437251032	0.0522133943894026	0.197560384722444	0.144929772278035	0.163668343047521	0.075987605620376	0.0356357072402639	0.129237428975713	0.109536610554326	0.0750996724772885	0.10928473804342	0.0959614560978318	0.042679769842184	0.0675764835556934	0.0540729881921917	0.0831206717037182	0.102312822735669	0.119958013275573	0.0929134574205588	0.0872141426347316	0.15694195101834	0.0516754098848205	0.124734342112306	0.132347914076734	0.113790957051659	0.0663542181820749	0.0627719926896124	0.0783347849925906	0.0834575981325751	0.0231724169624362	0.133343886912742	0.157603199901253	0.0998480136275502	0.257604456797568	0.0688746959377238	0.167305811494569	0.0710406623701398	0.0483208105008784	0.0458698431184596	0.135325658721918	0.142164481306939	0.140403225547394	0.215221188275551	0.0366363639935381	0.213902002896654	0.0698262478068909	0.0413703090945439	0.0856875027421765	0.172277171507138
0.0165536762437392	0.0788750006122903	0.0465091910776107	0.0235121935247931	0.11272736265216	0.040766793659649	0.0675501876530655	0.0535553520559804	0.079914820944221	0.0862055304378663	0.0611741530719445	0.0359178555054962	0.158430481302684	0.105572961435614	0.0553120118730017	0.193232625226757	0.147861870183493	0.107931409161731	0.157205905616869	0.1178873767358	0.0398589084807525	0.00309547094333528	0.0388894059603962	0.0654515541961572	0.039050116229795	0.134771809844488	0.101633940927893	0.0855140602003963	0.185935111592095	0.0336539699165789	0.0701062439082426	0.0761969197892474	0.103611511442767	0.0756458041652919	0.153206958664193	0.140367494639146	0.112416520091318	0.0723801538339682	0.0978689975721817	0.0974884851033849	0.020756708120321	0.109827653821213	0.0624370522350343	0.0738187288189122	0.0468112683406731	0.0866017242574425	0.0981413549301746	0.0291322908755989	0.164034843197279	0.0471535269619531
0.115921829539662	0.154803659820529	0.0939438101071082	0.0975002072614311	0.0358504726101693	0.0932353713089582	0.0864837111532391	0.159865094675413	0.059981816103811	0.114849730247396	0.0532954104663751	0.0707288347129302	0.114445964241403	0.0889397542224988	0.105745512535112	0.0123442469250791	0.0172035710845567	0.0665430326987649	0.101169705957945	0.0313096746280067	0.00633749357363248	0.13660433621645	0.108737265542954	0.00947083286566013	0.0605759343426059	0.14012279927353	0.0806055122412255	0.0284184262957962	0.114406566678058	0.0584259175692348	0.130714024835625	0.0504991202712542	0.0490254730988085	0.0709598294867751	0.139125996470847	0.0972907750829569	0.10171878903706	0.0211762760075051	0.0644499384071149	0.0437236653655931	0.0246861383933106	0.157888087659228	0.0163723180679806	0.0319848801372192	0.145550028238302	0.0611346175566356	0.21324671675081	0.0661060313873676	0.0775396354660402	0.0587754468591809
0.108630362163422	0.199249571435056	0.186809506302978	0.114415298937987	0.080476231634413	0.151830172503677	0.137236473588954	0.119557588103424	0.170181983724822	0.164923003527815	0.133801881753801	0.156832067870804	0.16645402824761	0.153524605844959	0.29759403610285	0.215508322239606	0.136377869016967	0.212809117119357	0.255417853219534	0.100603161739822	0.130746790023196	0.10455759015025	0.210044174748773	0.278817133977451	0.228559013681653	0.125872998865106	0.153921027651249	0.268856217134454	0.250006159089528	0.0572795757630047	0.157742143154041	0.0279401151203874	0.118879390479831	0.189006778483789	0.165460373364312	0.147646865544669	0.163182601912753	0.212824043376585	0.167055126822406	0.20180372642766	0.107100280931892	0.259447272508556	0.197587472503978	0.256661882505151	0.0902306541220887	0.065546917039301	0.202336894696963	0.079518248133198	0.225496165006663	0.110664646560908
0.133149943642242	0.150258615443676	0.281845996332139	0.135215303094607	0.154926482413313	0.237231941419735	0.100642841736486	0.262634211121686	0.151942603373387	0.195769540191984	0.136069105337394	0.189489103653825	0.0690696209254215	0.0607476130238448	0.0652648701643294	0.104345249311154	0.170494716562278	0.0692977644212171	0.0912107233287424	0.11001367842525	0.0876857574701308	0.197284070218171	0.218678768778664	0.103653222046201	0.180736888547327	0.0911638015798453	0.188167491893207	0.0786960812628138	0.233612554124526	0.123063516521354	0.132438422592902	0.172392807314407	0.138968833512135	0.0974467957308259	0.286137955025833	0.193148818398154	0.245490091211846	0.0773750966433271	0.218510789587371	0.118737510995441	0.0600117209509817	0.169489057940406	0.184835084210336	0.0626680793459908	0.0998049051466029	0.171917180415186	0.151810458365951	0.257005914932143	0.131198066398397	0.0744798256834158
0.168894270922989	0.123841741994844	0.106446151951749	0.0604263165047432	0.170448270707819	0.0692572791373874	0.153434033221212	0.134299438074262	0.160441678586913	0.1273881143062	0.209127793250354	0.108053476443622	0.127327900439463	0.0586594339955007	0.19919171883141	0.0171077151280314	0.214017471645214	0.17542520529725	0.0726298431418663	0.0846073271695951	0.103301320808403	0.154496446170468	0.141170976879608	0.135967296448366	0.135132754989514	0.138370595424077	0.128359826448309	0.085086009508686	0.0966784220034673	0.139432476142155	0.150902005793164	0.13463505899528	0.185846489558023	0.149756751784144	0.127134911206333	0.141960983587639	0.183726975739171	0.15237583155904	0.188235386295191	0.224826738772883	0.0759730435986245	0.213385276396246	0.248501990308897	0.169173934948561	0.109974331811725	0.062173465622718	0.0352591608600332	0.188179334363925	0.0277199450486735	0.144643520608194
0.0483450827694038	0.0369697162497226	0.116897993285393	0.0725049844911512	0.0356291048813098	0.0675074422186073	0.0538896278188419	0.0871207164828831	0.0647210402402588	0.171860073836857	0.127434445635805	0.0937598300176755	0.0734210236297275	0.0677738299331608	0.0968001780663243	0.0466087368767917	0.150400683991683	0.0843175469348546	0.0541752398952704	0.18182871465878	0.142980987012169	0.101422199082901	0.12536215510133	0.110433432322991	0.139825132500107	0.0343423360559834	0.198845055581323	0.0237098150224164	0.092778796738677	0.100368689558691	0.0613740508956092	0.0866645645060939	0.0252339287937682	0.133040167170846	0.0519740320608894	0.095088748417033	0.088265554508925	0.0958561506992499	0.145534930456308	0.0526020494275066	0.0406848550434188	0.0748527606946397	0.231596805256084	0.0844261030732642	0.0351697080710446	0.0733863088001468	0.122331696695344	0.0244047634757172	0.0805307709157015	0.143932886295776
0.118379197137653	0.104547026393082	0.0950823052524212	0.139599413837236	0.119271729471194	0.101705162918445	0.117421384263597	0.134734807858607	0.100893671566364	0.113170215437201	0.201929108427141	0.0681751184465102	0.14319790122745	0.10862740926363	0.0160165104531483	0.132851169759585	0.197520194007116	0.17467786607424	0.182231193830173	0.22578164267735	0.0968929094853617	0.198814670835579	0.246671679711819	0.145430150121177	0.124907873207538	0.198706570647802	0.0771575907519617	0.18108504364979	0.13583404971978	0.0460567933918657	0.132495533462507	0.14390126709258	0.244549151411409	0.148273503255952	0.111603246682701	0.181583897226892	0.159584993108759	0.155681791968817	0.14420056482993	0.103387611621985	0.218630556744591	0.165573453606606	0.208454213291097	0.126084829919235	0.15889269932445	0.136084760195319	0.168181896061104	0.0599342918877832	0.202189145333819	0.191545685334779
0.04581088965612	0.196711050320546	0.142735430283408	0.0535075857360814	0.14497905759509	0.0985230722678668	0.171758676919103	0.157728747358559	0.0801509650416668	0.15123225140242	0.0558383860921642	0.164803074542748	0.111215912616374	0.196311495921707	0.122298435625391	0.138147503447968	0.101258644178205	0.14265175795066	0.112941970876967	0.0752690982730476	0.135235577784916	0.117839493811281	0.180387280142175	0.124955810309104	0.115370909525548	0.0544480717495092	0.124694339935101	0.150122167893116	0.0913495966276217	0.162939314273531	0.247961554776587	0.175551121367083	0.130793482776769	0.175789992278361	0.15371920254207	0.150089572892915	0.0885433778055084	0.068288819244615	0.0374839778438654	0.133642805857335	0.0879359469427179	0.0568902817856697	0.121963522847669	0.197459618260918	0.0412536525819447	0.189964454169542	0.105979961489634	0.145024801454208	0.0936414375796068	0.123016839081436
0.0550239890988512	0.10197981782467	0.159261263507867	0.185763782025744	0.14671593093227	0.0619948169511807	0.152271487846149	0.0056097407076258	0.127217977399739	0.169558339152554	0.130598481872748	0.0459207418001844	0.0659875065627434	0.11829248611803	0.126798339030179	0.119825769626458	0.098752111628591	0.0183678227465047	0.0334543786722306	0.126440529096996	0.123516272969201	0.0842878633069536	0.0840983983080736	0.0247822664480912	0.142569170105722	0.111766841559673	0.161194681767677	0.0583792292079959	0.0685213340706389	0.0708927113242361	0.124780819585783	0.130579018740072	0.118792048392037	0.0490332713364079	0.0684834797659414	0.143495711427279	0.14731796936294	0.0418877325161868	0.0901100538543619	0.0847651738196458	0.135513691375055	0.162689949477956	0.0533914276726077	0.148017533706714	0.160321046342505	0.104483468257536	0.0573126954615511	0.164104253850812	0.0579653807058325	0.128890967945609
0.0462260245599629	0.134169725896041	0.069270254039091	0.0838167272856534	0.107572682874308	0.0419974832479102	0.139448404866652	0.0694493441284164	0.0730604997895806	0.0301523705292735	0.0979386847184257	0.0556861441658093	0.104877219610859	0.00151027242299069	0.134767218407314	0.0934064780513691	0.0686850584702801	0.0166659613574966	0.0819599908956681	0.0715292926712434	0.0210055371606869	0.0712532571922302	0.0342672684042148	0.0291792313884905	0.0922062076040275	0.112278904490429	0.0968507706603086	0.092832489945295	0.0471382026106639	0.0664914122643952	0.0184219622554602	0.0765916122711805	0.0160828715612313	0.0638349691450241	0.0563856952705932	0.103666599443335	0.0330823274843004	0.115861487565027	0.0893147727006546	0.0857139057658365	0.052008244579229	0.0616121104012378	0.0390430919763862	0.0317789432261962	0.0281528467212191	0.0929028014594353	0.0843466709277337	0.111480534473262	0.133514623416266	0.0186003178317153
0.0293239187283004	0.113404011519398	0.0331211756326885	0.169476228063497	0.0425258269527447	0.089599004965726	0.0426968524106743	0.0387654394320392	0.0350875912559483	0.00294124012533438	0.0410574016446402	0.0637027750071824	0.0224695711744243	0.0708066347464205	0.0577664632878732	0.109726213681622	0.053642478472935	0.0692022065943832	0.0933242999529469	0.00770305350972665	0.0423953419978575	0.0433456712466541	0.0521300216593903	0.035209039037794	0.0735690123758245	0.0729205802601707	0.101370999713226	0.117721187064432	0.0995418876572571	0.0680744487657307	0.0922009349878975	0.0418279530481758	0.0534949406878838	0.0304973825150333	0.0578477662667324	0.0648332467478547	0.00674023957024749	0.0432398031220946	0.0220574352812221	0.00680289234639598	0.0435044780770923	0.116153278819315	0.0498802248214992	0.152764547174095	0.0755597216281912	0.0225698286061406	0.108585458912667	0.0592677311878133	0.108907464333446	0.0275528276290776
0.0356847572787514	0.0258632992947154	0.0199171987667794	0.0699775836101715	0.0705753734161549	0.0797506600011875	0.105918271193694	0.0923924196540955	0.0402460702812449	0.00975536196141804	0.0808311999506255	0.0498599299999348	0.127132921984885	0.0207872701496854	0.106360975627246	0.00739164205416604	0.0768630424889322	0.0687913908255183	0.0215060641853769	0.0880433880971518	0.0630689227972208	0.0742598524600319	0.0428323004372179	0.0541247188342425	0.0726192520448738	0.101780502241682	0.11682979780221	0.0539084243793352	0.173699813041753	0.0706862699230776	0.0308393102643159	0.0249043388930624	0.0873400907257286	0.221154189157523	0.12726722239313	0.0709804188216035	0.128342749561223	0.101246263989651	0.0493573447654977	0.0832093598485711	0.0172125015219089	0.160215735377654	0.0347252186099973	0.0765502056540288	0.0690781005786846	0.0435201068666427	0.0704883293135552	0.025099039222337	0.0685059630566449	0.0313743324566595
0.0538881802455341	0.165547938824287	0.175927031245184	0.151220047245792	0.0597076449123435	0.105078223924241	0.0597492897775974	0.0507565330625034	0.104604775320983	0.027679785916925	0.102553724687222	0.0446230202716132	0.0563277772233913	0.132381455162974	0.112820002644486	0.171904131403145	0.104069217476312	0.0816249490329305	0.0199463792845227	0.0610454047131455	0.121484694979863	0.0691853523597221	0.0918229172487746	0.142558174485862	0.102470924866208	0.100506300329544	0.0808037533299537	0.0557909084628186	0.0909692811274312	0.0157477814921864	0.110363895742585	0.174802106717573	0.0854873052671857	0.0560349630361896	0.0619759853051567	0.0711150954278949	0.0559709778571663	0.0940998029704999	0.103701064159001	0.0680879562131219	0.0820601532241721	0.0641760365730114	0.043122157869791	0.165695384955172	0.139102590310158	0.066832186639311	0.109249263961809	0.129405105657729	0.0379417297583545	0.0794872094186694
0.214216736936536	0.128838302686835	0.139602767693855	0.124269356636277	0.112923730860351	0.190880121549821	0.10374265320089	0.104382900302799	0.172693463186632	0.143208215351456	0.0870422980915038	0.275639035363567	0.0925568448709251	0.195181310327516	0.122258246916289	0.197078701983696	0.201436222667077	0.302096638867251	0.0340212875677759	0.163695924016341	0.153834004371752	0.190456394865644	0.045197520628332	0.205141126334449	0.15683133206252	0.129298014771667	0.198080613475347	0.172480426667473	0.223743962149977	0.242253884821743	0.0788609401659167	0.103218123992061	0.238526869573597	0.201782245101255	0.0845660966090082	0.117776508961621	0.335438545419774	0.0717384575735623	0.116124587277288	0.0619733170594604	0.163011015237385	0.15146275712833	0.199783439234168	0.238945055053002	0.151988433803045	0.0991311173032489	0.270704031863083	0.154829951643992	0.156744352651107	0.135367270744639
0.165807898227618	0.0508159013620825	0.189246072599592	0.162095156265469	0.105169549456687	0.195443745430369	0.15851015738336	0.203981337985764	0.217994146034544	0.186611630034251	0.10230614883128	0.230724775186801	0.132838498452822	0.0749927689484106	0.213995713466634	0.108129677523065	0.208327103648661	0.103608331338707	0.124101308866518	0.11873963001158	0.0902600503196015	0.0860532478456734	0.117795826457546	0.0993335365863438	0.0908562713489003	0.128326979632649	0.152488265138882	0.144588892553761	0.119113316311527	0.181470767353781	0.129041481365752	0.0713052394897521	0.207429042744405	0.207723545491488	0.0688575741972116	0.08576939045471	0.178172586076935	0.198624602716104	0.217811836374886	0.0603474239269548	0.122881091734742	0.103135344677908	0.163195370395885	0.220472009972794	0.142392200526154	0.160700837323157	0.132610790627446	0.166341307868335	0.0732600268410222	0.10643164732665
0.146913864382307	0.0811899688932993	0.14301250369146	0.112653941433261	0.109914307576086	0.0916792966680264	0.0678269418886456	0.0527999886760153	0.0645303957375329	0.191799846850084	0.107094680649669	0.101281785082075	0.101358681647013	0.0914506772708229	0.043200482092986	0.0657020846580761	0.143824880537743	0.0725305582056729	0.113396941987344	0.0828679624119267	0.0457585151982404	0.103778310498503	0.0482739200248022	0.0893101646791607	0.06286654966983	0.0496340326009826	0.10142697065493	0.0219179078984332	0.0331929812074469	0.100938526822803	0.012397070547941	0.100795707551512	0.0187635139102612	0.133164292513214	0.132537326000678	0.0282571603938892	0.0542833581628596	0.0648228380017413	0.0219083990129142	0.0781161505416953	0.0739713416547192	0.112776177562853	0.0691850775720083	0.0800163059152171	0.129512055029999	0.128904916076159	0.139140090553163	0.0957421091380935	0.0499110593890422	0.160951187116001
0.17952695389244	0.14818227750047	0.0747152380889769	0.210675670916409	0.148337086399638	0.209453442556579	0.1405371856186	0.0549196983032637	0.13748685528907	0.108502308449376	0.0138964097643645	0.152016840863472	0.206294434565909	0.133924331518632	0.0816195929345167	0.100375713683371	0.139904861496365	0.18568552025511	0.259179882317981	0.204291684563441	0.240199275580701	0.135542785224116	0.18056184639618	0.0904364992081516	0.159247733989365	0.0511208503113182	0.123024429343867	0.181818409199887	0.12620998419355	0.166213942666118	0.0617193290294792	0.149587870701126	0.162340986034233	0.150748107359415	0.279049693136532	0.125702907734229	0.164965674624942	0.0866925761786844	0.115940238750239	0.0709740109796347	0.221706305281893	0.0678341602506834	0.10839193438015	0.169329594017313	0.0663327235450211	0.145766905351421	0.183707709534092	0.0812665944210942	0.143804103999504	0.159248081241478
0.0855257163533168	0.0100684254128594	0.126647059507	0.0468509090646311	0.0567244162340575	0.106617390201423	0.00768240857071661	0.0636534139494285	0.0381339922503498	0.0720763738047059	0.112796276922013	0.079741734262055	0.00333839714573641	0.0249191002171527	0.0370609236997731	0.0552279167434532	0.0521114707186966	0.0298049504077846	0.0889826031334903	0.100316804476908	0.0740296682951538	0.0849001748644636	0.0952119953742305	0.164022515843827	0.0524058555267946	0.0251844708231184	0.129677272108647	0.158733575245247	0.0571226433425292	0.0658115384361473	0.0530277619564403	0.0685128325775843	0.0597420354910828	0.0419972897656387	0.137164490535634	0.0208726586830614	0.044096586884268	0.0666377799225192	0.057002896193633	0.0554225952301643	0.0841675108664632	0.0736408408558502	0.135451500286125	0.0575425634352465	0.0826116302879595	0.128248695979063	0.041778537519702	0.0787623209441247	0.116799582835535	0.0529114329196139
0.102858816574748	0.136004978558748	0.137994901417292	0.0396223231684893	0.119526151936967	0.0729386084044226	0.162178173839299	0.0880699935663504	0.0890096720952504	0.0748559137862828	0.0498703843495636	0.129461740632619	0.161601810702908	0.0781302933882403	0.13871627172885	0.118394638124693	0.0554488110865553	0.0335646402133861	0.0340098085376776	0.111441693143994	0.0491822981736824	0.0896859944369716	0.124922991843256	0.105416326997052	0.0183993045647519	0.217885392254192	0.149719661019354	0.0677937779954232	0.171122895210909	0.0874793004878897	0.066885806456576	0.115601868778147	0.0815070675301829	0.0200936730103408	0.0841994321859269	0.152182134888912	0.112146854954152	0.195342703541573	0.052328552541259	0.0903941951702265	0.0926154697035808	0.151362055391211	0.0370587316686765	0.0623558276424465	0.0187533246633924	0.117587280670949	0.0913632230482359	0.099629777272249	0.0744210901151602	0.0764199130144127
0.120762163480282	0.142944073458227	0.149329163437153	0.107518582793429	0.125695916004884	0.0184089276098349	0.159823292039762	0.142785576987013	0.108801221551171	0.147694622471808	0.141618219012398	0.123312069932418	0.159567080671718	0.16960013841103	0.137064409261963	0.0814837886187246	0.156710841191859	0.117877048916887	0.147764130712491	0.172372335748913	0.12097971689959	0.144501806898837	0.0496591664371302	0.108840258790732	0.122017287133944	0.1499741189551	0.104165249859914	0.0689629886240468	0.162410715101591	0.0991717679694649	0.145587444825109	0.104736234361144	0.0218005311213466	0.090843702444749	0.0715003632931358	0.0933950196551583	0.21731653317342	0.132737584168399	0.119102950893422	0.131692671317069	0.17828679498662	0.0822531097510149	0.0758012065155207	0.0794942166748376	0.119978519811752	0.186474863405598	0.0938636458855637	0.177927671172446	0.184055356344362	0.12090478512141
0.114471220807465	0.19494913361038	0.0532189986869661	0.0640437694802492	0.0546802880788068	0.0969612068369531	0.0855095382514561	0.0314638185252223	0.0562477138568404	0.0237619050125532	0.0915888581357471	0.0686150023027711	0.0270108598917417	0.0718957402270663	0.108956780382891	0.0872780387191646	0.103768254371633	0.0922266062402754	0.0938887790195179	0.130808698863519	0.0400239449032279	0.0569634778478579	0.0333709824799684	0.0489847909290639	0.0448410703012952	0.0752430399315738	0.0700491786254	0.0948386478582756	0.0805011768357705	0.074489171955344	0.0717919440681543	0.097190943354896	0.0354444298380945	0.0984734935375774	0.088110503010921	0.129098556056901	0.0937430268913694	0.0513270295530113	0.0807821105308074	0.0938955783918338	0.0458551097901417	0.116634163117869	0.076561862634245	0.105510707506014	0.00825690279036129	0.0815211385476351	0.0903444674282941	0.11394257454366	0.0759553969590213	0.0656213997945205
0.139820466510495	0.166275206643925	0.189894240268189	0.0767880209259524	0.164198291401984	0.112747063825338	0.0450034894884397	0.184256212698731	0.060253512735133	0.12940028026182	0.147871241194603	0.14897446965336	0.0864993059553387	0.0837429246990777	0.0531814239745699	0.114380857712584	0.136378703930962	0.0785637809660368	0.0681989041099086	0.094713064139267	0.0391997429202501	0.0638237586842964	0.139224789098517	0.147524658961656	0.110968792538901	0.0884029039931953	0.111780646955544	0.173628405214585	0.0657892574151077	0.0935542653235085	0.0630305836686699	0.111819496339594	0.0985752648754671	0.0972261822584617	0.163716250670018	0.102559140008002	0.122061383510485	0.053714031590132	0.165587252960577	0.121676119450983	0.0793081191270112	0.0632903550626231	0.124059448817492	0.184566889943318	0.0164376708895129	0.145994416120881	0.176718137350313	0.0755607855381116	0.0700664691395428	0.111163962486556
0.118418372511544	0.181153808335378	0.110649421613168	0.14288581002292	0.0969469312252523	0.0855435681571972	0.17262760802388	0.0855987522824778	0.187874330470026	0.172881571793348	0.116657262144251	0.147868850694944	0.126918458265382	0.115907510339251	0.115293923502778	0.124328147900531	0.085510512089291	0.170212469882756	0.0626698645726732	0.0628550847701926	0.0731469289707729	0.126704313049211	0.109056086151336	0.03397713456253	0.113716876066868	0.12350989952187	0.200048250576261	0.251042611880493	0.175804261944613	0.146853718413469	0.0966305697339144	0.16633830849411	0.112649893096148	0.0676206781550807	0.067233006263273	0.15333439967725	0.0586209679978163	0.152416093671489	0.048412265646747	0.160419502959022	0.0864387156715352	0.103781974395212	0.203650753251345	0.0683566242819794	0.0985741489002183	0.103414290689209	0.0695665767986014	0.188974248024698	0.1519715396116	0.198442948448364
0.242398049370789	0.10904454911867	0.153040530755771	0.150146096879227	0.128557100106008	0.0753931288976973	0.108278402775649	0.0858695329752672	0.134720838519548	0.170300509492744	0.0903027767495253	0.089161223148694	0.149297108987183	0.221156619530619	0.113806785072673	0.0894561293101266	0.0878460307690552	0.0684697184653545	0.163080011358589	0.232676438139677	0.177876488478776	0.120072802152673	0.148017729897232	0.16343044614888	0.172530262402129	0.155004360952859	0.14315416872005	0.18223257997852	0.142908286605262	0.0640247393012248	0.20559677118581	0.178767368927246	0.0914464449654928	0.165640518849978	0.133438116963219	0.0927091332826071	0.196873848592087	0.21268104271627	0.14891248370386	0.175668889856399	0.162669325617501	0.180685950365054	0.0726825711401413	0.146007769051662	0.109203716466358	0.0401689157519817	0.0566261502786169	0.0940699169794648	0.107144241403765	0.189993804634684
0.148998458571323	0.0293361833387116	0.0867740395368258	0.0382392495871742	0.0392587091359522	0.0669226508041642	0.0436979779036445	0.118885944730987	0.0484874372888626	0.110007848575943	0.0869571363819971	0.05051992325011	0.0687797369898991	0.148162530374419	0.112492755441712	0.0193376065629338	0.0797113903971704	0.0960272821534615	0.113115045388721	0.100071373902593	0.0397892268840512	0.139527691739258	0.119665878264101	0.121676766340348	0.0803131455127988	0.0101466577225004	0.0883244535267264	0.0673656396380239	0.00689977907141736	0.0770834662937689	0.138968790395883	0.181612880312098	0.0709811733523564	0.0176924963190202	0.0605466403723199	0.0683933706471205	0.0886975673925802	0.0148516734926977	0.162486720801158	0.131726595519509	0.00597161257295959	0.0690844925168799	0.139385726578763	0.129600019891455	0.175865648063157	0.107152095366846	0.0964515873303701	0.0852839411808409	0.0250585535824365	0.0715361586411376
0.147376832388074	0.177333724280464	0.143188782097755	0.122587014312129	0.133786937861154	0.124458595913862	0.145219155846963	0.188971260314631	0.169977165386865	0.13231150788209	0.197058892641429	0.215193160870211	0.204767143309077	0.132015796084323	0.173350087053004	0.197473105560005	0.212884776527116	0.19731311343897	0.197527464798569	0.106986347383461	0.0726288720666926	0.14042597861822	0.153218619938671	0.206967696496651	0.201120000105573	0.177812159963673	0.162924895541136	0.209615053075204	0.132524521900236	0.142069183321402	0.0977963119464252	0.175241333345133	0.129879904022441	0.116577502371789	0.121801555157527	0.227574230221491	0.251026443268304	0.141624121335659	0.105644526964166	0.245741410539779	0.0623067926779994	0.221930402963507	0.0931277229830822	0.117942062550131	0.199542120405317	0.106564650712049	0.166174235436281	0.151684217286132	0.215672297635146	0.164842749453077
0.115620559164448	0.040141041732693	0.124488161919572	0.057801212278153	0.0232956443953698	0.0486493344902939	0.05066136761339	0.0592136688801429	0.0696441775486515	0.0383891305694193	0.0406645930594086	0.025001219529609	0.0630570913768824	0.0311303833635545	0.0685166386861535	0.118815457799812	0.0367048319631081	0.060931696231194	0.0450503178890024	0.102759490006535	0.0819764998393155	0.0518431631019578	0.0574826923691236	0.112277613568526	0.0390461319460789	0.105393104654597	0.131920239228802	0.0288784544928931	0.101485308517127	0.0756950780171109	0.0696105436156233	0.0485207949743303	0.0203986495427148	0.0816516021158042	0.0826694901146421	0.0282629172448723	0.0220232236592761	0.0469652292169452	0.14807561912994	0.111332675224826	0.0544639063759193	0.098551059700953	0.0842274524107301	0.0379357006669601	0.106663114100411	0.0433710552170788	0.040964219397317	0.0382797657940654	0.054574531446968	0.080585628991363
0.207934277700662	0.129966428014506	0.176562496124212	0.112228305233509	0.0462390882707229	0.166113981086946	0.0535652222895292	0.0892272824607412	0.120726178991364	0.108978572524175	0.244564551810104	0.191445289446446	0.105379792528854	0.22470125457358	0.137165695680809	0.0822976505088268	0.140922646121232	0.0579214156213987	0.0814369408214878	0.0573637135635421	0.0826708578556997	0.185431244612648	0.0753189359921793	0.045494920240018	0.194950883977334	0.158207217973457	0.198407680562346	0.146155320129829	0.0670786553047786	0.0825094931203434	0.113469538149067	0.0913938204145652	0.100383781776613	0.115113643504337	0.153284896498708	0.158291233579785	0.115697770208066	0.0912553611974003	0.0339684167532857	0.1842871708515	0.173994461601411	0.106673385033548	0.0895938315872974	0.0856637648408345	0.0656857463692116	0.17404944590209	0.0985143313032073	0.0602493950036719	0.210593200203719	0.0690188478687844
0.098976176335937	0.168096906011702	0.0430127226464948	0.165584899825977	0.110219104554977	0.106409098259807	0.110011852403786	0.0315784895605379	0.114132266551587	0.1412298007658	0.0528613512032648	0.083253683054107	0.141225471843733	0.0744587344434708	0.165399698468709	0.0497632445653907	0.0895495700645771	0.0446360118947571	0.108182449885628	0.10142239153558	0.154446933720971	0.0428568946274765	0.0632338098147328	0.0298251704033523	0.0520377949855679	0.0684030755749776	0.0390268173688452	0.10233659090097	0.122944813156285	0.0689062221795173	0.0564795444441578	0.100006822196599	0.117799548197521	0.151888138889088	0.0331197448267238	0.0954216257295022	0.075063097275267	0.0436637829643161	0.0432889575821375	0.0340713708110314	0.0887454527704857	0.200962905588071	0.104788847836134	0.183091235814825	0.104915944955976	0.0503029006674328	0.11807651903487	0.0142116852523765	0.0935573937616135	0.0453820890263666
0.0903011904937676	0.166961608385957	0.152567225175208	0.20328282359871	0.133058014251399	0.236606943332754	0.196680760227456	0.191410251047952	0.12900459896413	0.0269157100737878	0.259744583095702	0.247208210087199	0.166805632736218	0.147196952605334	0.132993460048485	0.162818958434769	0.181487283376798	0.151666673181982	0.125585180411346	0.173052657956867	0.142981230145953	0.25131414725729	0.0891718059383211	0.196524909357807	0.187364620442668	0.0777880468098904	0.174613176884843	0.191409017637127	0.124514344470513	0.167160982139531	0.236703488727754	0.10255499786702	0.123132519181125	0.211337371086925	0.195505551192463	0.147301132336463	0.175346123745082	0.121615563294901	0.219404916599917	0.231478996798034	0.153797874670374	0.156890691030249	0.152788676183636	0.217519014257605	0.100251286356479	0.175965666148883	0.224809253162587	0.24925469809856	0.211307511888929	0.227617457880981
0.0699159394035209	0.157210363678015	0.121043069570101	0.0737794207644252	0.140211672393259	0.162623221467992	0.100937924287959	0.0438815684551521	0.0491442550931459	0.165276623875143	0.0837433173811147	0.0793179762414706	0.104491510524154	0.0413768741511318	0.0754395674395512	0.0666848108933841	0.142086353433784	0.0868695254504421	0.0897165135405313	0.0686908776114316	0.0986586427964246	0.0814642657138564	0.0874619719898157	0.0839788171598588	0.10668833274267	0.0425865187875755	0.0414889605279155	0.122073506384914	0.0433524573659049	0.125349369345884	0.0930779933004343	0.0445474890936504	0.0223460676140568	0.122964105913808	0.0762102367903014	0.0412634904311434	0.0974120706807165	0.055694941862899	0.0698597985433505	0.0228194048849504	0.106847767219635	0.151543034801294	0.116884353640523	0.096462189319663	0.0534378573637913	0.133405684659725	0.0338341193213966	0.13344489343057	0.171000351283192	0.0725241325174131
0.217995669750154	0.0931924900542367	0.106875253908125	0.071914032627945	0.104039415106828	0.0551884625000697	0.13218980279358	0.156442529635229	0.0424661737338096	0.119507431682624	0.0619367409565809	0.133536286420233	0.0157165629851136	0.119048593057491	0.0116817264709162	0.0858954377285133	0.073512284856634	0.0742468186550845	0.110234109963975	0.0236104485264851	0.106916358025816	0.0979243538914748	0.146597576814485	0.138918596100666	0.0648948094649403	0.092088688654104	0.0526203633329779	0.152096442478227	0.0719183591702494	0.103421539601683	0.0356094124622409	0.0490055457914228	0.145444766835124	0.0879706969092379	0.0808569739206805	0.0956377497066979	0.0740769027786138	0.0708042475089066	0.0430744675639485	0.05132630182798	0.137131615875274	0.158300904413462	0.0923944946691403	0.105025966503011	0.0885566405252277	0.119713929992503	0.103164761441068	0.105178780033264	0.032694701321954	0.140557983076275
0.0806256826825894	0.0705320288521137	0.0391031267209797	0.0660509840392594	0.0357917599940047	0.017501600137837	0.0777696840077636	0.0183955963199802	0.0786176068865913	0.095738605634585	0.0303656957043148	0.0347980626552102	0.0605698082039757	0.0913106367359581	0.0548003579971746	0.0191968576265383	0.0679137666411237	0.0589772136263443	0.110279966910371	0.0584259301208839	0.0940995542726808	0.0915190921741606	0.11928401482332	0.0758487144039093	0.0195934864243809	0.098187234758057	0.148772457626437	0.0371777140303848	0.0178737661722165	0.0431013587194708	0.0630238925822779	0.101232477918092	0.0715232682497416	0.0407482903837725	0.0190963186433518	0.0358922327998817	0.0632424741716143	0.0152357739152603	0.0154386105370872	0.0418584601358674	0.0689516217632863	0.0429218229418509	0.120315323066428	0.0734568851815737	0.00241906404426374	0.0451937494523889	0.0296686466524812	0.0241475258014771	0.0590379279653419	0.0398608663070398
0.0379687181230457	0.0317299984563429	0.0358465031952746	0.0436101803644803	0.0345810139699058	0.0880818007162853	0.0344566125210314	0.0713259956304028	0.0981940021843111	0.0067702533406558	0.00954237973101102	0.024140617612236	0.0809199442587333	0.0410561508581905	0.0596315352316509	0.0938197046711516	0.0738236760233497	0.113928999333405	0.0539323771099624	0.0845623642400081	0.0712321541598989	0.0777865542212949	0.0393497990530485	0.0231996259586405	0.03167305664976	0.0585191369137729	0.0554583040772913	0.134546817678795	0.0137553193616915	0.0111966404922636	0.0321221397625905	0.0496327597427938	0.124953981540206	0.0670345878104252	0.127132695297572	0.0625610423399782	0.0592367179238435	0.0306336267687292	0.0382119396067072	0.0508795958505097	0.0114210119389951	0.0711305603895948	0.14054928634641	0.114722301160163	0.0625234890569336	0.0169205871967325	0.0839078459115296	0.00942390645365636	0.0712625245082463	0.0288429780762892
0.0905110062376311	0.097971910766091	0.143713266533878	0.133231478881547	0.0337161169250924	0.0853064067036474	0.0695565747285776	0.0648664799123692	0.115746955177736	0.151931305195595	0.0712504021031861	0.0758205419270332	0.09924912693396	0.0678986836979275	0.107748002811293	0.0977458311837596	0.148909778793511	0.0651337414374854	0.092201664859579	0.04311192740407	0.10669319895099	0.0909452340012363	0.128064406550092	0.073573843932959	0.0990282579408524	0.161730014665125	0.0715267743732289	0.154849103750201	0.131392080458343	0.119245008332937	0.118767997353237	0.0153725703648495	0.0989555125788276	0.0688872754145387	0.0809650794478688	0.0280783551548324	0.12837045235427	0.0624571950625639	0.0725411244588682	0.10827373243175	0.0813441557935725	0.161141094876992	0.117363969985293	0.11013261877724	0.0204666297430354	0.089306386546999	0.131202797363997	0.14299241840561	0.108605085910707	0.0748323705215363
0.168806479437138	0.182948227205282	0.185352843534344	0.149031306308851	0.162541814875282	0.189329251566019	0.131411135404548	0.12445208665373	0.100806828772615	0.0918239066555774	0.147156803918303	0.13932727920838	0.152119076342098	0.263872324921656	0.198458355899695	0.142325853348021	0.125617008698017	0.170788130741403	0.156639938672197	0.155370192327256	0.115973588015527	0.170504512478123	0.143038547497274	0.126309324936277	0.256490361581815	0.175498314168313	0.109861779534472	0.170817262898382	0.157634091374804	0.207588286239976	0.177060335940605	0.196797944768562	0.125051501443134	0.183329540673755	0.143747738645794	0.196334775159165	0.102307873224276	0.0890834826611269	0.149247572759345	0.191121598203866	0.139499526866682	0.163194115269629	0.0643671043783741	0.291350729921808	0.0647829658164243	0.11676355258555	0.104859967973362	0.178754659112265	0.174143236467534	0.199348371064548
0.0767992664529532	0.0603118110337287	0.132147248872341	0.179111534916991	0.210940320968993	0.0926429035387007	0.175315509800104	0.125494667354083	0.139840710438164	0.089831147953431	0.0455311220116713	0.117431149392539	0.158677152575679	0.0187907153495062	0.106168630189268	0.157174405609999	0.119037220222133	0.0890247087226462	0.0328564839394982	0.0684512944027124	0.0519277389330298	0.0630931349610566	0.177249670735791	0.101558441885882	0.128044372396672	0.139323804861883	0.137566092287049	0.0814149502322055	0.144010900002438	0.0524085120154547	0.131390654453462	0.223899108962047	0.047682566430725	0.147816504236063	0.0794090507230662	0.0894525159372055	0.137225113863037	0.122684335850973	0.157936134275342	0.0304784255214931	0.138191417511624	0.128884852256207	0.03068698930574	0.21859068156347	0.166459091207464	0.126873035022705	0.166074274079584	0.0894006061526772	0.167517345212456	0.0840667922059793
0.113320627287525	0.0909176550134159	0.0437382047831927	0.118201204382305	0.0314208444564576	0.104419268561706	0.116980791217585	0.0848745824198111	0.119020009845288	0.0892451072844383	0.102730847104476	0.0839026149181258	0.0306453257462512	0.112776892958511	0.155939071069676	0.104771079079439	0.0902664733160125	0.14675981461071	0.0782083285123682	0.016068706200434	0.149905160911057	0.0671942423320637	0.0467062985314358	0.153426213236542	0.142596254205025	0.0576854016030443	0.025181157304465	0.0932060069002041	0.108136831259367	0.0890963494341772	0.0499001686880314	0.101332191325641	0.0713623634923468	0.0298383218523579	0.047652268940445	0.120174982230059	0.0626876327054761	0.0578340727381389	0.0692764114166446	0.0439787826153078	0.128735336211378	0.0364687863007052	0.16539172340664	0.0903143128774847	0.148678362616206	0.0943708270935256	0.051957403095511	0.0703610578608608	0.159219665975027	0.183629156333108
0.182521177372431	0.145932667723829	0.166123161294738	0.213018531802781	0.112473204326273	0.170029848587622	0.232979738208003	0.171874148957894	0.0631697356556445	0.112545458477986	0.188480409016231	0.154408783647046	0.193310199804612	0.107603027634171	0.141394832035624	0.162764112667621	0.107310962130959	0.164678488398417	0.0999344314208602	0.141070973472808	0.0536630906478429	0.158787648686264	0.0620448576065002	0.042969236815523	0.110133635479744	0.146808514064665	0.087979919439118	0.0521526895700692	0.130611594391653	0.123188490571566	0.155154413423204	0.209928528400708	0.127849501194073	0.204487866690151	0.196103362721179	0.111519173726582	0.146422972033743	0.181609071040443	0.199801162993037	0.227410100746209	0.0382616425791105	0.192413244253534	0.105367623305942	0.181334364678256	0.264050478295472	0.119647651535099	0.0542029885748166	0.122512814125177	0.100861179445536	0.144928325507397
0.0443985919581748	0.0777316678243231	0.044596936570269	0.0819174636669933	0.0719465776116842	0.202802185913278	0.0607034430081433	0.044076225399443	0.0399988736570069	0.0816882285292275	0.135764054849845	0.0722927472315529	0.103814363796182	0.0242927200424645	0.0167055954945893	0.0859720909764151	0.0760360143348907	0.0755999853338723	0.126712071465175	0.0517201872688528	0.0574747691224081	0.0508353266604278	0.0843381958457886	0.0115126859387487	0.0150802054846194	0.0863898004049813	0.0262877099227947	0.109527379515592	0.119683324439717	0.076337966939371	0.00862025138445887	0.0755571962263456	0.0904153616359665	0.0327457883030017	0.119529133749493	0.0244933240933777	0.0671536260770794	0.0567572866554956	0.03733339707476	0.0595778988203176	0.129050716616368	0.0431599195426648	0.04652854263506	0.00989566723048137	0.120487273302493	0.0613425430002939	0.0356530699282923	0.0907763773228841	0.0279128868303674	0.0913635622445478
0.146812813408946	0.0276701185839779	0.0893007292184986	0.0571348870964816	0.0659010867635284	0.0977337773229634	0.0531559558605365	0.05902038799558	0.133256553655815	0.0527741203591003	0.0459031212360115	0.103226413328391	0.0307884897841905	0.083031241296606	0.10147029501355	0.0320960754419263	0.0280474967775237	0.0191068526335056	0.116219547768683	0.116460866076612	0.107128581362449	0.122743468181772	0.0890610686192036	0.126119424998477	0.0829679925543688	0.165890910530143	0.0227387024152176	0.03359477230699	0.0783654607279368	0.0798479872029696	0.12210368140804	0.0985596795056336	0.0307852015053028	0.119706692227271	0.14235184076139	0.0880780274460606	0.0620828647424666	0.0649933911335868	0.0405602412702945	0.0655065690875854	0.0420304211173669	0.0434609208209778	0.0391966690768976	0.0897140086010306	0.0603867253526543	0.0964670467217697	0.11470333227482	0.0844829906105566	0.0476939529987796	0.103070464190145
0.0584058304362501	0.041759008883963	0.0313447443736504	0.127323808783724	0.0533373651478118	0.0769452773617576	0.0580538886220699	0.00690636295855004	0.0549004505988084	0.0219415522465722	0.0390065283835583	0.0551158928168609	0.0538127018579341	0.0708913578245825	0.0163788828313823	0.044994513933862	0.0181557912011843	0.0610849208005413	0.0544038904258381	0.0761035050787865	0.0409113371941776	0.00794031789521501	0.0346719384759981	0.0410344170937921	0.0666547447531982	0.0345980636125057	0.0149194548672839	0.0521013553630997	0.0276148725554388	0.0471432047355496	0.0543993438269002	0.0408668039503612	0.0192412830970416	0.0656725967255702	0.0401522723935035	0.0821135214163958	0.0330815239906326	0.0512955535611597	0.0244666837884619	0.103171367005932	0.0645621797154851	0.0627680689961464	0.0264231328086923	0.0595904362456963	0.0106685534842756	0.0259073109719901	0.0678758671301075	0.0861008664936846	0.0748174084015993	0.0492311467811039
0.0693520153692234	0.0449995960146302	0.0194078221291957	0.0615387473859397	0.0301661636129787	0.15674328708806	0.0150764484854812	0.0328504943402835	0.144944444184353	0.0217955120216049	0.0218194431317805	0.142284116920595	0.0894639809657719	0.0272502465862238	0.0950657058864444	0.113800552183111	0.0165823696292847	0.0235563448959829	0.0169032264117863	0.132364002794651	0.0574075060843415	0.0724574903445958	0.0227984240403155	0.119878262267008	0.0107725680340306	0.113579281576077	0.0678494920095648	0.0481820949091465	0.0382473555133228	0.04925827128648	0.0587016692323353	0.0390527684608415	0.0995817052596836	0.0178535305158157	0.046240937342914	0.202543270468194	0.0640988714353225	0.0506226269499942	0.0426476659040527	0.0675716518566336	0.0469642585032757	0.0238573050397584	0.0369433945951506	0.101039981197806	0.0922017687251519	0.027744733955915	0.030695963410304	0.0146944108431463	0.0388063676810417	0.113574283934743
0.156939963363861	0.0740383990676764	0.1543097873616	0.144285638269545	0.151404342018586	0.0810679969080586	0.128624097396919	0.0755495541875351	0.109459139977217	0.0144436864294199	0.152963900807983	0.062455884679516	0.0901317154437671	0.125594963793428	0.125509953297181	0.0644568230106905	0.0420105911598077	0.0863934508476545	0.0709698261403605	0.130961462048468	0.10483968949554	0.190914722277994	0.122810480259891	0.0827613242935672	0.0653181648491482	0.0661113796784041	0.073872682206719	0.172162771119688	0.0420318002426727	0.0921500231164377	0.0823870496717937	0.164894733394692	0.12265073496503	0.048136035703669	0.24482497698123	0.174111736421644	0.130082178401226	0.0332491826476201	0.0635990973990826	0.122363340534147	0.116533782046356	0.119776711715018	0.043514746408528	0.125904589557742	0.0830223649779148	0.062139488845915	0.155841866057474	0.152173559511599	0.159167682711417	0.155302298448699
0.0646050434992695	0.226317217185437	0.0690686482285327	0.078914474830358	0.0661985035644103	0.150176144510293	0.116723241716959	0.171777744411637	0.201577236404787	0.146590777789123	0.0966378168168409	0.109148057841757	0.0807887380027643	0.169127533782363	0.141420321974024	0.0425213239522395	0.123538326782187	0.0943030393132692	0.0168849464480018	0.103983809661828	0.15316783534166	0.129780278341517	0.125545236903486	0.0826354957882029	0.125318196400844	0.0960595938571468	0.100815132062655	0.0631058382424867	0.0419927138328053	0.097700981012496	0.0700453449662791	0.15489161100298	0.143095309967981	0.155306170249971	0.136086115544526	0.102701817402406	0.1400415315306	0.201403927071942	0.101093164770127	0.0649777918243403	0.12919467323509	0.0573262464433814	0.126160155019849	0.141522639051871	0.0318637225564463	0.0595979072946937	0.0669963288707702	0.154380728112828	0.119735528573938	0.134754992213276
0.0556598556515827	0.105910191059645	0.0359268057319089	0.0641362450422811	0.0600012120071403	0.0355189385338076	0.0686010725595524	0.0865437448744171	0.073845846130539	0.117612715090363	0.0839920752002336	0.184927234204454	0.065143163476513	0.111268464120329	0.163172802194828	0.142117849895288	0.0673208922945218	0.167663694533391	0.154276676157956	0.0686061900161764	0.0186528134178996	0.0678226572653181	0.104986234559274	0.0874134460777128	0.0622513864273335	0.0651607303735808	0.142236228641828	0.0658393127060133	0.0725823686711649	0.0682097910832822	0.0712294573122553	0.095154292675583	0.0194963590444505	0.0585975873587002	0.0737189343326258	0.110474210756312	0.162468866039539	0.0980311973355977	0.110381780714939	0.078689452378998	0.0579794323070975	0.12047645354719	0.12313676148169	0.0864756145535173	0.125072002424647	0.091883382328944	0.056006392355699	0.162513473530105	0.12991991249309	0.174405545540113
0.0775640944333008	0.0841476513976457	0.0835907529744887	0.0990941154606493	0.17343945166334	0.119517344419545	0.0939497466387478	0.0780543239005374	0.120387078793515	0.102495749670673	0.160735269503997	0.134947236888798	0.0663765961370557	0.0748538785109128	0.0637272858662386	0.0982110749461103	0.0741810495836888	0.0543384891158438	0.110005348009851	0.207124183066426	0.119560401538371	0.138663652695547	0.0164002124099416	0.124901268096535	0.168892644806291	0.0275557853783375	0.12763456188743	0.0666463078117986	0.150173367353278	0.118118885091898	0.0469845727656643	0.13823780464893	0.0554782044359837	0.0630507613981195	0.154874425360395	0.0537327314530799	0.0308111644409944	0.13954242368743	0.109311399159073	0.162840930985205	0.110200161595142	0.0861622879433183	0.142649564808099	0.0803114677754304	0.0921819182668152	0.115789007996787	0.126274012560343	0.0364549377182859	0.0318404092984007	0.121027001008816
0.116260574275049	0.108472077680086	0.260546871456267	0.102766299442366	0.20423108403332	0.184586729467343	0.177551096438393	0.237567176089257	0.206131150334271	0.15947408744674	0.194151497827873	0.219811140040754	0.120704333370688	0.147475960218946	0.161800037383076	0.275881665703372	0.270099223992213	0.1822057939465	0.159468893477872	0.147329510554728	0.241021536109374	0.1537228074689	0.255939092801456	0.125058402574351	0.116486097727662	0.111794928824882	0.170417347011872	0.24156946826172	0.18379932845046	0.110128335848437	0.212873130858424	0.151633972409313	0.280383829166295	0.200227089849182	0.176628426649529	0.114604727138536	0.0964842500890016	0.262038955432859	0.212173382732073	0.146123236192688	0.206362953638629	0.0361965578375179	0.176160867972526	0.14720208966184	0.184971718404997	0.0377141455054214	0.0725656623543574	0.114632427444062	0.137922344265166	0.114106403098128
0.178881647976164	0.107702391217216	0.12232678860891	0.116479186495595	0.0530193240417605	0.100315991271153	0.185622182905257	0.256193760406007	0.16269920986024	0.149694719928601	0.163285331279004	0.164761365641119	0.149347843969248	0.0744838974970805	0.143564617558133	0.195930692041075	0.0305314637923372	0.144427947932594	0.177120262731992	0.162982561428556	0.225804464203744	0.110405813546824	0.135835211426415	0.0540149026708602	0.125535213755601	0.194233314012839	0.18480976780609	0.208211264265925	0.18229127013169	0.15467269096295	0.199809738847252	0.15823517768721	0.0517274196421211	0.107819206163103	0.139562891744545	0.172678344642842	0.13369989349044	0.0426707541303323	0.238589063547521	0.138008417315564	0.228443599574947	0.107695578645501	0.165579634828408	0.106922558285642	0.0786827641273545	0.135540822735402	0.152411439776008	0.145912322423841	0.195461671035111	0.135348006041879
0.0736227761959877	0.120910763374534	0.0615295144914902	0.112397343877192	0.106663435499928	0.0675120916970027	0.111838065053619	0.102191863200903	0.108060551612168	0.0595615238520322	0.108447978685112	0.103887679288463	0.0825303178727672	0.0721532269697184	0.112903394855436	0.0312682018209586	0.0152679355062009	0.0973412369133997	0.0832631760406634	0.173637989021198	0.0893162169341268	0.131305529283151	0.137189444060221	0.0549216727608737	0.0971702797976033	0.108884353101202	0.127359920661196	0.0926082956585775	0.0557780514853455	0.0398664792545931	0.110483650841661	0.0524295706545047	0.0608809613125959	0.0638284428204987	0.0885918314314751	0.0887297427723224	0.0556901085508818	0.110386597347674	0.0392890520143882	0.0528120897805048	0.0358613161599951	0.0887050241123044	0.065110961112469	0.0644777947982628	0.0614699957733145	0.111750861081078	0.148313015716361	0.0837999117507083	0.1007404953791	0.0653360841770136
0.0475944323514001	0.0684700286314019	0.122380385111291	0.023773484603072	0.0861070311236254	0.0289680242036146	0.0518060077931788	0.0433808500767793	0.0757090783636738	0.105281514202292	0.0694714410800769	0.0408610817571256	0.134715603530631	0.0922548537819865	0.0427702958238336	0.082781905267304	0.100125240258173	0.0423416075478506	0.11309599434699	0.0871522884000885	0.0461245691777224	0.0626377198567612	0.0452184536244894	0.0883725578153264	0.0973187460351807	0.0557440304455034	0.0333727060434511	0.132966076629327	0.0725842149571964	0.105175980939593	0.0590367122500847	0.1084037650245	0.0775308311475285	0.106976585221753	0.0692507268221562	0.0676623368345049	0.0657731478736437	0.179811880562942	0.065194605778983	0.0734088741536097	0.141918130133257	0.0687576640009199	0.0843579620142053	0.164620011637784	0.0661732792812028	0.0574308158707466	0.0589312432499837	0.131375551253656	0.123769711969199	0.0239640184530025
0.0525406357579779	0.0763966616905542	0.0876366153640275	0.0598196284792417	0.0339529538907743	0.133336642152621	0.0261304372888845	0.149602898682999	0.0577385891972128	0.131519110648615	0.115677599907827	0.108865488921696	0.0969383525115158	0.0903041008712257	0.0568597808479931	0.0254665522800217	0.0770717847810411	0.0571741879056485	0.0517451869579172	0.0782311091894427	0.214933443930899	0.147382243931113	0.085943285814501	0.0427208444730064	0.123121726177647	0.0403238351973014	0.0235978622152516	0.0618105256509191	0.0362763967498386	0.114519465658377	0.107640337308405	0.103601857390881	0.0323649049893507	0.0537565435747835	0.0680594089444162	0.121378936017543	0.0878631703716779	0.0487930749034184	0.106730063867145	0.104906197861261	0.0535571053366591	0.0591575352590028	0.0734284712768474	0.117531118510274	0.112416024950213	0.0565701948786337	0.0531471464486683	0.0634996764326953	0.1062317884995	0.0620693740989
0.0281228960022927	0.0465275178444122	0.0573141410532907	0.00770516936807062	0.0158548723494231	0.0489983209172121	0.0429705166099455	0.0691700786609427	0.0427292600540344	0.0278749938811408	0.0489545093584738	0.0192686639487459	0.0256196712454666	0.0692666752815125	0.035466912467016	0.0548148070129386	0.077988864399509	0.0271789890596339	0.0997099995582655	0.0798953814861191	0.0488269427266596	0.0456297246419327	0.0443887456704174	0.0654959804266796	0.0523129018787337	0.0247944105281432	0.0879495176996992	0.0160809981135439	0.0227262361837764	0.0569666313908248	0.0576194260877805	0.0450195962796904	0.0954745498046185	0.0916401556987438	0.112195371391838	0.0568314793337011	0.0157890531468059	0.0403651341101018	0.0525870737457724	0.0441999753096954	0.0254068423413139	0.0424134692238598	0.0765387863311962	5.61534575902286E-4	0.0409568075787308	0.0312844058147218	0.0684871754074622	0.06810404282311	0.0550202457680462	0.069059431174988
0.0595098300958463	0.124412694570344	0.0910614796676537	0.0484903146026596	0.073118680886532	0.0580316252395399	0.119722553509836	0.0796775713905513	0.0737742296379176	0.119946483019555	0.111356802126846	0.0158666250779332	0.0628363110282327	0.0658133936369902	0.05718847336301	0.0412593718423633	0.0610440558248434	0.109194157624069	0.0689553326578332	0.10606258635255	0.111645651140148	0.0726821463628968	0.0824798122800319	0.0988086246718823	0.075050311459908	0.0320486464507395	0.075019310959119	0.0558571847992521	0.0639066136539443	0.168318569633389	0.0823731120622118	0.030796588727889	0.105389277202651	0.148677822043177	0.100903579519625	0.0681160707355335	0.180026377190989	0.0754841333963403	0.101166408027452	0.0870360218641644	0.0828573802036035	0.113742537820666	0.0213273777673836	0.112915202174993	0.0723980771788478	0.0821537831330591	0.0654624547169839	0.0686447719376283	0.00398073718335901	0.0927221890237067
0.086912658142644	0.0520215119353311	0.08658406596264	0.0417375263293071	0.0828856764328464	0.104286835704705	0.0458892976307603	0.0441757538276338	0.0914533210337849	0.111511321672349	0.0692472771281601	0.126452158686647	0.0331690430837325	0.0985587586829552	0.0806379814135014	0.100632515847478	0.151992395699312	0.0392567176031466	0.0799098631471516	0.0412315107695862	0.0619971673613626	0.0877422605311192	0.0991846419827435	0.139059908385037	0.0585851352423838	0.0196421790283283	0.0610915546014742	0.0574894017396198	0.102400437070602	0.0293324717634297	0.0471185235997224	0.0726869128659692	0.087472180512687	0.0334078214375588	0.114769487676584	0.0913010473118661	0.0479781542847878	0.0396739492214854	0.048365588653883	0.0839137366483158	0.0713350754126468	0.0526893824019476	0.151403243202649	0.0251078944351333	0.117349543629119	0.09456634844372	0.0235943769168694	0.0955656983639643	0.0300597670985738	0.114693172316176
0.10220780655329	0.0407758937896326	0.0574824870555093	0.0877737541698337	0.0480944239900272	0.0958090778969728	0.0439949630099731	0.0138737434057647	0.0916253242660183	0.127313702225941	0.100946383586168	0.0382387727747921	0.0570462348162024	0.0612427130330924	0.0366304201045374	0.0660984275799213	0.106850577566458	0.039980278246508	0.0614441249247029	0.102162717765436	0.0770400331683132	0.0283428856971447	0.146507482573111	0.0522601698090362	0.0735374494244837	0.0357387686939371	0.0481559539830258	0.032643201478115	0.0525923856808284	0.0763095812153114	0.0300548762149988	0.0746348629080606	0.0798488751098179	0.0574659291033043	0.0198666960491905	0.0746144153432197	0.084270829359307	0.00871616177743604	0.0473888385339959	0.0547107566522343	0.00603993801126013	0.0519476221575435	0.0486347254760053	0.0836767898990999	0.0938751799293647	0.0812605079629238	0.122242071097092	0.0654686149312638	0.0893636195982649	0.094523948270167
0.0558291531916471	0.0496361268846458	0.0889002946706393	0.0423920924830952	0.0586657397023646	0.0573460259763281	0.0886117030709443	0.0918583743020635	0.0669380739730155	0.0874804447993322	0.0775847558345794	0.0962008199912875	0.0347983715943505	0.00756025733554408	0.00882746727964947	0.0380536765092704	0.0940902360461118	0.0322738698120972	0.0536099987306566	0.0430839632272024	0.0445629141420709	0.0560785702189669	0.0430008716284333	0.0704073448139702	0.0768670198896933	0.0268313284884157	0.0208021913997087	0.0537071544697213	0.0689534379422092	0.0183480016799683	0.03486680608723	0.027912029739383	0.0240827066979524	0.117967659635675	0.0875697814612792	0.0610098088220747	0.0159300535057607	0.0271097512376105	0.0794791664461631	0.00206077402407266	0.0533497977968725	0.081136321259378	0.0512245536657617	0.0538911668125464	0.112907682678293	0.0558563177463269	0.0751375049125176	0.0770995601895121	0.0560482871675032	0.0103542911246698
0.0583046936054148	0.0456694311195848	0.00997295645955225	0.135735802271119	0.0909469446423161	0.065677645340583	0.162541290305246	0.159520469560888	0.115380284282984	0.135251343946566	0.0292522230042949	0.120317711376407	0.0405453371571253	0.0908225063352697	0.120935842417211	0.0696092180818324	0.0847816385308281	0.0731236662093751	0.1956454405307	0.149171873441826	0.0902399128804068	0.0806534901853509	0.073567627048286	0.163202985970952	0.110132717663264	0.185080895903203	0.0453650012361876	0.0942088624129896	0.0760042632370297	0.0755844279581357	0.0608094896848346	0.00387419066128979	0.127969083271048	0.107686357862654	0.0337877336164996	0.0926377926132364	0.115007468662939	0.123445194659979	0.108141481698033	0.13030978282394	0.127698280009937	0.104085914885816	0.0869489807375135	0.067454806771139	0.0782499801787483	0.00478467032115902	0.203737031897518	0.181412435794084	0.159896047915528	0.119252032979662
0.0623703984779014	0.05505608031468	0.00574638599756412	0.0746969504872756	0.0826512623065063	0.07803177018232	0.0135733740326843	0.0701067193033307	0.098893615927311	0.0777408146243014	0.111084682291221	0.138292910645418	0.115771798952367	0.0318793740017993	0.0393358708150334	0.0711790296187871	0.0883751133097305	0.106941577897993	0.0905844790477099	0.0655612049354136	0.0361484799999391	0.0267300945585851	0.113144624478313	0.0589293039241089	0.101099640104792	0.0413003146381199	0.0755412457156413	0.0621971857572776	0.0518759735456682	0.0267965571269986	0.0368977092683547	0.069012379645531	0.121035559624075	0.102012134601231	0.091917245403311	0.0688386668903117	0.0467197817887147	0.0188017824069724	0.0500302343972163	0.0757901188263088	0.0706486163061698	0.0516873990730246	0.0989593064979944	0.0449223223443292	0.141460352938434	0.113778115082086	0.0406090584304468	0.124567994777535	0.0717790232093785	0.0710649035520692
0.193269420374828	0.149504032178567	0.143837036383046	0.094985022767071	0.0974928721437511	0.0988948179116307	0.126165183096544	0.0980527323283635	0.175905523177171	0.132585836531432	0.111235133107022	0.127568239515472	0.158506896595763	0.085853112259175	0.126594987707494	0.0926412610126638	0.155246291059988	0.0803867322600629	0.118157492394054	0.0487998821250079	0.076551357904727	0.0497243945658982	0.137624067861825	0.111979718631824	0.1053657297332	0.0992189000252764	0.145385316700264	0.108452825804984	0.0533079188721713	0.0455976636695621	0.0599301176377721	0.118341457715276	0.152790561780426	0.0757499476916077	0.0743529553135778	0.0385851998635583	0.139852425518569	0.0283708552556669	0.0572400469420232	0.0542566949559315	0.0513916959132553	0.123745018600008	0.0933247124395496	0.0949263512102035	0.11043433326303	0.121608529002746	0.0629385839746768	0.131250463461797	0.0750376549388148	0.0615766136503697
0.0508569833953342	0.0636536399151362	0.0730488829424414	0.11819749151901	0.0763317489501308	0.120011106122454	0.0738371791857767	0.0778936992214833	0.00461877266775023	0.13158135918456	0.106904123468447	0.0929808373246499	0.0556503633112831	0.0120833257506947	0.134670256765255	0.0344017301938057	0.0975359586298028	0.0987909262346948	0.0769963006408237	0.044346644656967	0.0304549174340467	0.0166340848426506	0.13438759232335	0.0376076090816455	0.066436110661948	0.0632254860430855	0.0700597494339524	0.0380503699496234	0.117618757285054	0.136317779568243	0.106647804691141	0.0945569403431906	0.01294547315687	0.0691439705612254	0.0857792074801126	0.112096342069936	0.0666221478009003	0.104387795772982	0.0104181513427403	0.0946082239470923	0.0287878901757614	0.0741837171490624	0.0618442497133193	0.0151545515081953	0.105034708686181	0.0532828851487764	0.0466143567501483	0.0190170856770642	0.0947147196492974	0.105263082775296
0.0269004469627291	0.0311092232473345	0.0498804226689039	0.058536312019725	0.166875094654632	0.0876278460861274	0.0297002230174179	0.0281422349819093	0.110021327938594	0.138122734420949	0.0623989317140557	0.0676926433202442	0.043134238104376	0.0537043026361883	0.0408891522523542	0.0349874814328351	0.120030128677424	0.123687421322098	0.00788606176668205	0.0926552166194824	0.121205017301094	0.0243909471069605	0.104287788946113	0.0251570478954771	0.0482354825399995	0.0990295000719548	0.130596724530864	0.0973934355820535	0.00778409580734272	0.118575607751889	0.112169972639992	0.0598958279618514	0.0873847272667084	0.147299037830814	0.0615181398659306	0.0434380978696305	0.0542473672793602	0.039197137595498	0.0244524272320377	0.164871218571131	0.101281230851895	0.0628752491271725	0.0617566565045502	0.127744483237696	0.0520312747474978	0.0300774895316564	0.0715537116707645	0.0671968045532323	0.0966933999473827	0.0440581228563599
0.101691180618233	0.135454516135541	0.126816059878541	0.133552169125631	0.11632145302983	0.113673921579149	0.104285920725001	0.066398326152376	0.0639180207525867	0.124012414390661	0.110989729312522	0.0903992466329858	0.0432351809592427	0.0955472575698084	0.1710311597618	0.062339557539556	0.124453433020236	0.0444156571123742	0.038916283429111	0.18242132261164	0.126918692034917	0.0739123788930684	0.0615339675997843	0.060590773221243	0.137729875468017	0.107763724370474	0.111339450667966	0.0710317706748185	0.111653937421037	0.155064942266804	0.0739376351489044	0.0435254512449452	0.0431758631345339	0.105342504494112	0.0917917349857235	0.0755040991408341	0.0987858370126239	0.0404085553664097	0.0957657027811366	0.0437800043168525	0.0729077069954418	0.152258469026521	0.138226564234457	0.0248973036065133	0.100123566303301	0.112645279677159	0.0580628714004888	0.18699278306588	0.0878266980223258	0.114815201841666
0.103806815091239	0.106895147237597	0.114716169681281	0.126306053643089	0.104128246550941	0.162884255117736	0.0454924868218138	0.0414029620158872	0.0777649638557098	0.115690330876396	0.0343514474615277	0.115763892861297	0.0826508197391048	0.0723956959005477	0.118010573131283	0.160638292491275	0.090341855225272	0.0781047737738495	0.0739997160772121	0.138898629923599	0.109557804348866	0.115630303207803	0.0344205997971825	0.133744793552086	0.0940894642772978	0.0684359420326834	0.16252463071957	0.14707836184308	0.0793482100037581	0.018848296621504	0.0584942509371491	0.154640694480405	0.0631440713403919	0.0477132734137263	0.0880764652914188	0.0878989356260928	0.0946363124566955	0.131482163306568	0.0988365342087277	0.140426226739347	0.0576814582294806	0.0812330364903196	0.137809765549703	0.0860450152983268	0.0909837904107876	0.218874728288045	0.0428149775737981	0.103797062781569	0.159071720065235	0.0959445915876721
0.0440768915679782	0.0119290489504681	0.103823925123616	0.0926438685910082	0.0911291581172239	0.149677436852343	0.044492822219303	0.077608526165721	0.0124068267687069	0.12298860980839	0.0116939222726911	0.0367666494320111	0.0441486186623432	0.0227875867029508	0.158523424227967	0.0788024238722547	0.0999893245275139	0.0436370426264395	0.0324480395479681	0.123307251045031	0.104376665698874	0.0752729596420826	0.0954090215564969	0.0189094725501824	0.131466655381234	0.0546668471519988	0.0494571696895577	0.138336775786642	0.112715557435811	0.0798463995538611	0.0714690746757645	0.0563507433767488	0.16023055429738	0.05522044722748	0.0708324991339604	0.0804857470558185	0.0479564963308007	0.0303203262881805	0.0344798090837232	0.0902305200104782	0.0629191648115747	0.103448961387367	0.168458188836014	0.0873242087573709	0.0681306641508946	0.025638603513377	0.145371525146214	0.0478601350125812	0.0596305246121883	0.00836687323501146
0.18197702845516	0.274067023103565	0.199103034933298	0.239242735996832	0.305504096861844	0.238359503000657	0.225909514346452	0.160121377971449	0.237040370738325	0.268722388531691	0.11443974192346	0.149218267257741	0.332447124699087	0.314035334780482	0.26514812908118	0.265536234503561	0.226312864130713	0.222129868427821	0.280703595194305	0.233978160306064	0.156794827920477	0.169116366106399	0.257762902531707	0.136143367506888	0.254399731074465	0.242444640824866	0.23134958482057	0.151139371291989	0.265576147084762	0.202504937701479	0.229788165492091	0.201435789845231	0.154816315839613	0.310647739790941	0.210178084713691	0.196175775768187	0.281974978401028	0.303844380694361	0.217819399726012	0.160811939825903	0.288790475768991	0.219484562173288	0.14587929777305	0.261142693347148	0.228822410674523	0.240865954269371	0.226464484821528	0.246830336484841	0.290489723499903	0.210141113219007
0.0527108717972346	0.159624063537311	0.0454332158612144	0.143453088252881	0.131431773142815	0.119274687767659	0.117506564465426	0.0960848053626899	0.112517317267209	0.114183394308787	0.15313536694416	0.139320721670227	0.163407382242518	0.1737499524469	0.117844676902777	0.118006194078386	0.112307545295337	0.139593823494934	0.0778098933348427	0.124128875009963	0.127246927063659	0.147646716900376	0.103916327534278	0.0905697359589371	0.170395480473216	0.131992159295066	0.0490730568228371	0.0491879332461359	0.129796659542773	0.0312903621580185	0.0751780465934604	0.12865967417642	0.110782968889158	0.0414688720511241	0.107290486924529	0.129133912015761	0.0207571759469972	0.10910845210294	0.141216406919451	0.15607624559487	0.0979853858121353	0.13286966279899	0.131376717186454	0.102528784093024	0.146176445382045	0.0858658549394416	0.114125598699689	0.154072605183766	0.128957757474682	0.189959906209521
0.166687633870603	0.128837579784917	0.17823834763244	0.0986703467315855	0.0678559719455023	0.199121129883811	0.175056127669645	0.11560851918369	0.136055484807133	0.172231110660324	0.132531003679328	0.106141693346642	0.0417154714807675	0.0960318316554809	0.144985707164572	0.188889953377289	0.0930504713384323	0.160653229442539	0.149144741023645	0.121107960537944	0.134651288148016	0.028714088495829	0.226816279472391	0.094318398671749	0.161079221363255	0.0912052010921768	0.0868752623268154	0.266008346358443	0.108936807479687	0.10070948935619	0.0283099635448617	0.121137779617683	0.142103516811525	0.161941442095083	0.0904981573621366	0.141313484983232	0.0576395770516977	0.158060864927677	0.138170328708423	0.13469479490798	0.0738000314514757	0.124090346546669	0.106877449329003	0.128029812218614	0.144869323472412	0.0610561301738278	0.102379100757545	0.163485882357748	0.113240092544551	0.100793052070143
0.0570635276601868	0.084996536393852	0.0730926849542059	0.0779060744542767	0.0931890125189317	0.113547764763601	0.0662301417758606	0.0225391233162312	0.0405784138972145	0.0879941995337784	0.120709965986853	0.119213966350298	0.0637400772735341	0.131771515518454	0.110130541906151	0.0583563335012002	0.129073142057635	0.129608277444435	0.138719604000913	0.0488536661270585	0.0888611945914329	0.0604279724434446	0.0820154765104697	0.0530647497997502	0.00642668073283816	0.0458443584068685	0.12787525895052	0.051845623602905	0.107705963229926	0.153118990196065	0.0351156485294246	0.11051710139337	0.111301899174052	0.0816772182325482	0.0777304753762438	0.127827415130342	0.0494266122984878	0.0674170710399418	0.116399791847687	0.0517387478455142	0.0717105059717814	0.0598735908091948	0.078704695580516	0.12562745290613	0.089005476226994	0.0579778530212054	0.0619138949499198	0.0386427337870938	0.146258050219638	0.0710466381953875
0.0718614658343399	0.102523636558351	0.0863036749531849	0.117342205880876	0.0656243292818273	0.0268115236219751	0.042259059295778	0.0666579592549963	0.0294850807441662	0.0804125517570518	0.0898151446875336	0.0363055071935388	0.0455601620885172	0.061647596793775	0.118303408284271	0.0313310428356498	0.149339145336941	0.0933374113690481	0.120833773839352	0.0169659898653828	0.103394220467917	0.0182039553278564	0.0139821270757076	0.0309939230747545	0.0679695164560187	0.0267941324627681	0.0475310161217336	0.0835348331176169	0.0469361675504051	0.119442114102303	0.0605762211053149	0.10892979787629	0.037546914259044	0.0352980647515993	0.0170980991811587	0.089932811369921	0.13331165325012	0.0354809594456703	0.167801577991511	0.156236660508214	0.0370243222781547	0.0373129618104192	0.0652568244730189	0.0572446938797274	0.0240070455608056	0.0749311340379745	0.077010149549062	0.106605989380411	0.0836645737718034	0.0191180946107926
0.202191875769085	0.281329800074233	0.23445346092839	0.13391928968853	0.212495057506569	0.176868842267851	0.22613055053149	0.157395156845573	0.28318083456999	0.190425335468731	0.197687109858996	0.226698476148443	0.304000151418153	0.230824549845615	0.263304611269761	0.149062483261768	0.112909653539862	0.242325144287422	0.248830303525053	0.168735281971513	0.218326551453831	0.136644298782594	0.21498903481948	0.159262038784504	0.209076436806375	0.291145040936455	0.215094988175108	0.250462578081582	0.223870835749431	0.184549742659429	0.164580170585648	0.303501995551528	0.208508754200098	0.235718198040223	0.300519314694297	0.183230212266045	0.175562415773565	0.248544323554935	0.226157085534038	0.159949578587788	0.270957504900411	0.355945143045343	0.316668263356861	0.290736571519187	0.211859929493626	0.248949805298377	0.132153053145868	0.279994755006196	0.341425992175903	0.301886291355818
0.0796546424783603	0.0998781594828124	0.118684939856976	0.0460902790526864	0.08211049320333	0.0634685533668265	0.0971704776459728	0.115891520905738	0.210856174416331	0.0687527027177623	0.0794844272225699	0.0972200088887314	0.0830917435743197	0.111191286274683	0.0622670950450951	0.0863452378406454	0.0155279747261325	0.100091059477626	0.0455953941413128	0.0924725076258804	0.105321925355838	0.105337198041332	0.0578752241305595	0.0621649427588396	0.133488850608912	0.0749926110254204	0.0513900755689121	0.00529134564691006	0.0137120088286417	0.0550064320626343	0.014877385203775	0.0448551671813059	0.0926786399796161	0.0764998219208836	0.0628451204180062	0.0710273364764166	0.0941020926252302	0.0400136051005705	0.0956450832806914	0.158381408276629	0.0684180460506473	0.0796990314763661	0.0936912233719947	0.0899835327491536	0.0478411195488201	0.111089883503261	0.0539310553722677	0.0718741014994149	0.0712633880200836	0.0901139285878121
0.138793602989224	0.0723715744814254	0.185361927239256	0.101973792738931	0.0645382481920279	0.243016391197549	0.107424889590045	0.120569539569231	0.166894606197877	0.130616484295213	0.131582382207925	0.255499550440732	0.15254519702593	0.115423135533844	0.175329252921159	0.123699858189865	0.222820796798734	0.148192147414237	0.102127349315511	0.160979057724191	0.154698236739872	0.273062467999563	0.159332759590244	0.123618856089417	0.122571436274658	0.147446766017049	0.24771899909372	0.11684754702985	0.120031085167412	0.252851110754136	0.104347609917006	0.0895828423699673	0.0950989435080459	0.177328462442619	0.120814183435341	0.156190438845143	0.113590840631761	0.169865723378213	0.0949817034561973	0.112041460831906	0.173696462771204	0.126879428503431	0.119298421841882	0.197545689032709	0.124947573609265	0.0743296040119521	0.121369345708229	0.252639378577672	0.121416506946759	0.206873542038908
0.0395511861279229	0.0935148706209964	0.165908191979838	0.026823769871791	0.139284048988529	0.094823188249164	0.0958752449594472	0.172293551201403	0.0731415670369791	0.0574256094238738	0.0819830191382075	0.0804025909380558	0.145027085316304	0.0953656051463781	0.106770812063939	0.103182009522675	0.155075036876236	0.0402251031588944	0.194383736641918	0.157470256095252	0.117227946086778	0.104049976791657	0.0971628589419337	0.139426272166746	0.0141135427311368	0.109942034044559	0.0718096866304017	0.0633198762734175	0.160258413855117	0.145065770703809	0.0508420427417477	0.111697917653805	0.161974165634284	0.07206310383161	0.0695698975667558	0.109008359721388	0.168019876049525	0.0642374543984385	0.132680306577813	0.223600854692066	0.0981580401956977	0.112493917260679	0.0101272581685235	0.0892119651289361	0.121837884827814	0.0618284549559545	0.0624980945667922	0.0736593695556974	0.120091298621184	0.0757775090811264
0.0367254036609007	0.0602087611022258	0.0253654120559535	0.0339286898534117	0.00868948122938361	0.0619446151647139	0.0757121492287341	0.0441364505887062	0.0181410200643872	0.047476936214698	0.0533050734435288	0.0251441813181176	0.0710034315524327	0.0399903600531741	0.129683528922142	0.0421196285031397	0.0369490423158774	0.0166491774821491	0.0731570530572316	0.0788745324612514	0.0586211773423436	0.0292284718663216	0.0393346435385653	0.0888929283573682	0.0810350268749533	0.0176000181263408	0.0672895563146734	0.0196908821610016	0.095522677089812	0.0245623308084758	0.10429383868632	0.0675744581108314	0.100275568280875	0.0604531705939895	0.0354893171085511	0.0316583453528655	0.0901120553449276	0.00519004891320032	0.0387765774613008	0.0612276325216197	0.0428550234765601	0.0417999173306898	0.0706585436342365	0.0185303542020896	0.0602467029255486	0.049042756590829	0.0867680184191595	0.0941269649883348	0.0417614814404374	0.0944986307378075
0.0385942128797531	0.148766564327909	0.121569597228388	0.0581193116421814	0.0538450648990397	0.0643387965844288	0.165080261043113	0.143750839791261	0.109142070036719	0.0987999134468599	0.132531218021328	0.0614879049383576	0.124185978154303	0.169987595171015	0.00433925400033704	0.129674108736808	0.05034900214483	0.110175952050221	0.158089485909208	0.0643685647194296	0.135101727655395	0.0110506115969751	0.0630315290305066	0.0441728737172849	0.0898638061764674	0.0933328719497445	0.135618915655754	0.0837578834092171	0.175652605823939	0.0770979810653515	0.152375746942975	0.124943311329828	0.117925174123459	0.0722800003005603	0.0554098427712776	0.0780738386487542	0.0690725554652497	0.123710406581889	0.137594764362761	0.0752957026931285	0.064187878348735	0.139793594910986	0.0404553404204104	0.0685251802301585	0.11541328633655	0.119717347993883	0.0526762131418812	0.139945319609216	0.175271114883591	0.0896313535806004
0.0653135723449767	0.0903917896138991	0.0715317908881834	0.0627133910382158	0.125324351989294	0.0228812030256737	0.118684528830988	0.099273920874417	0.100598800277262	0.091915416686371	0.0862025650636026	0.0288322652585979	0.112439628951656	0.104715709112626	0.104156240824552	0.0592193386134665	0.148276816719945	0.120824354169895	0.126390505291593	0.147935365315411	0.0820779951981047	0.0867473248834902	0.0694968287980257	0.117796372954634	0.179962231824531	0.0924765122107587	0.140063911822139	0.114630738657162	0.182306579692698	0.0749644065356546	0.079943985577836	0.138784733760964	0.139045891469856	0.100498454311303	0.0928009644641418	0.129594071005181	0.0822832739620593	0.0365375717335156	0.119454706743919	0.081717686240787	0.0374230805985937	0.0910906998712789	0.0383551947877116	0.0474941226393382	0.163131305890225	0.113796933393522	0.0714485701885727	0.0562182073921675	0.107379055390647	0.0747217695841558
0.0113389507321621	0.106905430979647	0.0410495460925424	0.0890215508051225	0.0559195911620605	0.038501700373716	0.0565359534119962	0.0536271656844038	0.0642240313006832	0.0505080716511777	0.10682388970398	0.0876314439832992	0.0398363850210144	0.0268229687374655	0.0890148890084934	0.116618051138589	0.0322723931148745	0.0869259519306663	0.0829304632409322	0.0149169534805566	0.0666294649208487	0.0515917542555446	0.0800874114035564	0.0339058807930203	0.067008381908518	0.0523670808698308	0.0303849220865584	0.0594264390759184	0.0416072830788073	0.0574135199500919	0.0662808790379888	0.024728207469934	0.0470324652741338	0.071394862570587	0.122786057328049	0.0447860681727008	0.0720625185054583	0.0585956590158964	0.0199791353890728	0.0417304197860038	0.101399267326063	0.0984972756188211	0.0735211058183278	0.117527889751921	0.0753104481746305	0.0220581643718601	0.0746425127022249	0.113665219184553	0.0988115845540481	0.00451850605956803
0.062233741159186	0.0569512636797724	0.117205239018282	0.0627933146300185	0.0233347511775808	0.0478918592044838	0.0693312367613344	0.0395426105874979	0.0842821821004724	0.0131722478495061	0.0574708716671672	0.0561448167243113	0.129084558310444	0.0207287463402009	0.020694500299834	0.0482125118566029	0.0215775610562667	0.0601307921682535	0.0448767445982616	0.0703907132441347	0.0810099906777584	0.0818149093361314	0.0215571729560926	0.0648439886369276	0.116235365656026	0.0302235316718513	0.090252250075362	0.120544720770345	0.049922040105794	0.0400061643955142	0.108469840341973	0.0360672686488678	0.0921521580597617	0.094554740366512	0.055869612455682	0.0141967911297714	0.0281361708099468	0.0402843782771561	0.102295404182077	0.107652664768348	0.0418234182730597	0.063281597438524	0.0427987452983821	0.0424295613474627	0.0690574604422804	0.0565138067656966	0.0614002348786745	0.0588865168665103	0.0595827199279825	0.027235795718218
0.0784870138256578	0.0948146160420033	0.0401073228836892	0.080659268738468	0.0865125672726021	0.117112200164206	0.0934087349475267	0.0796645555271904	0.0554753114365246	0.0149179905375288	0.089962495040689	0.0992382382431838	0.04662582737048	0.009885343952532	0.0896368236613648	0.102822406137647	0.141378330076874	0.0540171836308568	0.0796895520156997	0.0126281142970705	0.133801828788199	0.145863426201144	0.0538589055451343	0.104516645595316	0.0880576561965046	0.0557064702612147	0.0422016743152556	0.0582741085680236	0.0526330234286365	0.0474416107195582	0.121955894928895	0.0757069083645112	0.0504567566077379	0.0457973053285289	0.0523252765865523	0.157964250399545	0.121669428248163	0.0787449890108367	0.0887445211484794	0.0585948333206282	0.0955486757487397	0.109208382055435	0.0632363536859013	0.095934523198785	0.00994153580702323	0.0624339267623958	0.0533615459598014	0.0995623707784507	0.0844627691808522	0.0542000448227352
0.00364141553523352	0.0391794685748799	0.0318088695192677	0.0971177070434367	0.0683099416272075	0.0991496319653891	0.013425502743413	0.0290525750247128	0.0730752209238022	0.0691612473670689	0.0499641064746484	0.0452292992412717	0.0886808100732304	0.0769508189532678	0.0570900073083472	0.0791749606573423	0.0581752503011409	0.00734722619373359	0.0828162386350509	0.104375675022563	0.080006484025142	0.0106803610240409	0.0688335250116925	0.0236130089886618	0.0356013659522377	0.0666456104803767	0.0624023144827385	0.0879584411972677	0.0334582044895195	0.116986445603091	0.051625030843661	0.111684140862747	0.0489155925377445	0.0509734603463145	0.100858152407671	0.0490628648274487	0.0747526691665903	0.0433286779417258	0.0529628028413725	0.0509876567303274	0.0629756739256929	0.055775030369894	0.0725923218984081	0.13101814327073	0.0705367752935729	0.0382886873954658	0.0767833985154044	0.0209847744023476	0.0247942191764633	0.0491075842833477
0.0159518029939346	0.133972321301146	0.108605845416796	0.151856147101853	0.0469512620813641	0.176054711006544	0.152213895443665	0.109652385186134	0.222498499310664	0.132140347417933	0.12636131508795	0.0934356436973626	0.13697018273375	0.0703316118524238	0.139173998445723	0.0103551488994971	0.0284883167799855	0.195756849140619	0.0860630800236501	0.183794530352508	0.0744466645398872	0.103309768589096	0.0255361235479487	0.188443965841363	0.104937742091908	0.0564818394827515	0.14769612470296	0.0843416571902284	0.158475547102455	0.131468086463024	0.145820040837587	0.147509253627374	0.225455248793691	0.228718295995101	0.111288632072047	0.119455818886451	0.0892272373253151	0.09155135186402	0.114029725766041	0.126216869049129	0.128247646744765	0.229349491412355	0.0629857694609416	0.122035203800939	0.19782360804472	0.12623125557781	0.177818499085416	0.100383466219968	0.110204822933084	0.128070878980166
0.0212820862307364	0.083390176330072	0.101463238173285	0.0894512042791611	0.0115320523924757	0.121099522239268	0.0717365392191525	0.0869312212571531	0.0644972711269679	0.04593326029365	0.0567154936152036	0.0596044000462147	0.107823482860372	0.0798559179736311	0.0300456634452482	0.143694341642081	0.16679625476578	0.106342295436479	0.136554523321281	0.0593871300901123	0.0945842846324589	0.0765050430126812	0.0858990419028443	0.13055164128314	0.0318194890025924	0.117032225687835	0.0727533097836786	0.11445299746714	0.042253876239073	0.0483247531576106	0.0941767125937325	0.0278194212399667	0.116744477344471	0.188306766267861	0.034313074790017	0.0253029789339121	0.0762495050106766	0.0951934514688873	0.0418807129823741	0.110009013440804	0.0670199827904036	0.048864243449881	0.0299870278194839	0.0558670408694223	0.0654323020024465	0.0573918487368206	0.0480467640173883	0.0825257908138073	0.0744164068323115	0.0406285185936938
0.097256215499938	0.108500610509457	0.0845295791857466	0.103692893019541	0.124519543365843	0.0499206920115	0.0825326189998925	0.126407057822759	0.114796656336106	0.106691550197393	0.142628358134959	0.073543788628874	0.150388970085877	0.131835131312181	0.152372695236023	0.10686604167905	0.121441705308307	0.202562006280511	0.0505919080025116	0.127194175107066	0.147826022038624	0.163233294279966	0.0511882418671173	0.17883499180077	0.111333248468819	0.107780144975959	0.0595397213935722	0.195118630002981	0.1684031301659	0.187158543811871	0.176418542197732	0.100166656604989	0.0880679732636252	0.102217992785092	0.166743734884242	0.113299947683287	0.0780790181704471	0.122424387956181	0.0549294307616574	0.140830932243683	0.12661309077364	0.0889898398698009	0.155691533414152	0.159128332445106	0.08788656675175	0.121520724758617	0.165007441717036	0.230416937221637	0.137491369255713	0.0408173019243127
0.092699337371553	0.115028692793494	0.15074131805799	0.120445587402887	0.051511911255035	0.062415730133339	0.070949844292431	0.0766795038679542	0.110379592946578	0.163539450386922	0.0998941535632391	0.112529847852943	0.0727003823871495	0.0990361464008091	0.134342824042689	0.0897727495756992	0.0530762187793309	0.079075800009845	0.0711063644258874	0.0480427998310101	0.0885794690237642	0.140694851254657	0.188526508320534	0.150605026768905	0.104256624255703	0.129800137617951	0.0766369264857941	0.0630717873423625	0.0440241127178158	0.101516160939652	0.0715670481156293	0.0493838398736287	0.119262613155822	0.064926529264226	0.133540053135236	0.0927984112961127	0.128072897575597	0.0981611393998995	0.0978397373091292	0.150012915274531	0.0852504555817088	0.128075242423007	0.117678004944412	0.0970893173499751	0.101817787347521	0.0136951558954845	0.0630742636131418	0.121872650417475	0.0759451002398088	0.0730636905764067
0.19946605224228	0.0969696183662007	0.188542336466694	0.194698927349055	0.14799096789127	0.0550180838854817	0.137353708936883	0.139317641767055	0.127691419961848	0.122345404244071	0.142425226234553	0.0679246156126254	0.142252288663882	0.125692651927827	0.0673126231847445	0.185458433365187	0.103732386578837	0.139895457931503	0.117073010928265	0.115595963760053	0.071576535495248	0.0529299760067818	0.12482080473632	0.105560020648409	0.146355001045937	0.0991446990269243	0.113446857541515	0.14897990681555	0.127075549471253	0.0974198453869893	0.0247958360991235	0.112116952841542	0.109239037500969	0.0647344459263637	0.142451669640873	0.106098870504218	0.105231357622129	0.062872804364384	0.0427967822311211	0.0780093994241777	0.0926780458894236	0.0769660258603249	0.112437914103217	0.156151935676134	0.12609885559378	0.063338724090572	0.164979606674583	0.122946827154157	0.085207453815225	0.124993659594465
0.0690172612590249	0.0796634806175678	0.0955232874298001	0.102461899087672	0.0137226601173748	0.0452836621075604	0.0553621028608063	0.118315130664567	0.074482847297655	0.0792446829520038	0.0621007176359026	0.0620334800194685	0.0647382337122213	0.0803951947550606	0.0508371502284818	0.0617374220648976	0.0265318691268769	0.141751166872362	0.0580942114671161	0.0321455379487729	0.0457998187785607	0.0596527142188727	0.0819192856320759	0.0297637038207697	0.0440360649726926	0.0578724320194313	0.0150586628842603	0.147078381796692	0.039902818868823	0.0520930979114479	0.0278238500968407	0.0938113811725305	0.0261287051092702	0.0639687829306717	0.0781117542458067	0.0294953294148413	0.114530666377401	0.0350996863100855	0.0639406184024209	0.0646168530915612	0.025678863736186	0.0852022351870935	0.0423185003011425	0.0635972975128865	0.0356416865226722	0.0771589019975479	0.0807985905289009	0.0148665569320343	0.0631968342950158	0.0709338747929204
0.0723388080624652	0.0582352756567393	0.0374075316841903	0.0308650522439733	0.00973406988178825	0.0205733929728788	0.0836948992811096	0.0411887836306973	0.0323511330919027	0.071413263131613	0.0200801894334939	0.0219434701400929	0.0424262235011143	0.0738308243541578	0.0478300927806094	0.0408436002561567	0.0445951010243468	0.0396709165907318	0.0665307463926304	0.0215146091055339	0.03417774610381	0.0367477216327992	0.0924987784270873	0.0219972936648057	0.0436436439856435	0.0113417499582788	0.0497038265505233	0.0201769128704508	0.0771732764328169	0.0266355060560242	0.0722038670074671	0.062667012027653	0.0458551489245278	0.0287048655176655	0.0570871356741324	0.033699292954252	0.0792649507593989	0.0574723951001174	0.0438899965453655	0.0406401001238913	0.0688858244388931	0.0174497450340686	0.0574546811538312	0.0205339481417501	0.0509868277857095	0.0606809253760562	0.0154841711049959	0.045057500845534	0.0420826766243035	0.0334077766882999
0.0702438626445685	0.0485983191062664	0.104837668061611	0.0542590538485352	0.122656446651459	0.0510946790066798	0.0185359052729971	0.064235751123274	0.120915263691307	0.13575931093612	0.0592884750125292	0.065493380121952	0.0569783602793912	0.018905640604563	0.131586459228784	0.0852457938270857	0.0596150496958869	0.0599893978039328	0.0986896071939549	0.104904607380563	0.106251739188621	0.0765025619783959	0.086298214138051	0.184114703859116	0.0348029978188145	0.107319135496768	0.123103016180961	0.074849738498111	0.0358141681031154	0.0667042999557727	0.144527608992449	0.062082181050663	0.068326312793137	0.104091879273982	0.158361629975405	0.126047705200725	0.0593250745176077	0.0742802826255609	0.099676649927305	0.0568281182427124	0.149059428630115	0.0510482509487894	0.0733444317161003	0.0395958695540833	0.0834228349022526	0.0728105301294868	0.0640270409840687	0.0908990315245685	0.115770552711874	0.0559615786853132
0.106674173813257	0.0775494888841964	0.0737664366987507	0.082861959074655	0.0551710542542192	0.0640960667615931	0.107148448625505	0.0693521654989426	0.126203425775048	0.0818225178408609	0.106654265374152	0.0545344931102509	0.114116205049634	0.104159378179029	0.0929736042851072	0.0510204081537036	0.0825627062781114	0.101154373893263	0.0502902494549749	0.221552677782644	0.0716363357608468	0.128706118258807	0.12878267452584	0.0905542982299002	0.105619308445443	0.0454323172893525	0.0712215848364932	0.0688323999470809	0.0660057581185195	0.0427136508899579	0.101140133189251	0.0617452447234279	0.114238612233595	0.0816390702146938	0.135727583641158	0.0699906557760463	0.07951806779979	0.0475516194807548	0.115052257583568	0.0270205835523146	0.0407413803392288	0.143792268990537	0.0819283073117808	0.0865369964998485	0.0306750051276361	0.0321279666034969	0.070214494607798	0.0382149277738477	0.0235198807565348	0.137018022493307
0.0940411286348872	0.0962578393705344	0.0715273490163707	0.0973813636830724	0.0844688309748543	0.119527317715599	0.0848590607796586	0.0760402854814779	0.036282522401525	0.0429814713657737	0.0843332997738213	0.0558482873741468	0.0981354581456845	0.0569106439483793	0.0436700688150007	0.031594939562963	0.0687989915643027	0.0585947913229299	0.15649848973912	0.105524050072791	0.0820245636206308	0.0553381773353857	0.0838075435170874	0.0434784026747315	0.0819781466776512	0.109427987389216	0.126944875394518	0.0500312892801545	0.0577377146964047	0.142318093474213	0.124039208535036	0.10222942134801	0.149050063909822	0.119803778857524	0.112782433058914	0.0494836089826217	0.133160287481922	0.124073155793619	0.116679849807104	0.0601036941957123	0.0162256127251115	0.115900831719165	0.0544298481060548	0.141870745992761	0.0755116297688931	0.0188618653890886	0.0611356775780423	0.0331727376232913	0.031173161646442	0.0396584593673447
0.00920464760624159	0.0939891302565914	0.062524031054964	0.0944003620132688	0.0926566423717831	0.0586028612203474	0.0192394123478707	0.0857942841361504	0.0467428966672679	0.00917220126130353	0.0358367114475494	0.0512274853728289	0.0654608676987137	0.0681506640736017	0.117342657393206	0.0873257456787315	0.156361091800595	0.057108199687199	0.070610004208919	0.102724359906743	0.0298649775271906	0.0807688729199729	0.124759178895182	0.0620095882035883	0.147042105090749	0.0487488593323639	0.0739787542249111	0.0787476387208683	0.109000428380535	0.0705672278908914	0.0857860882191052	0.0449286048127008	0.0445587837804691	0.117502230891524	0.0961997819613024	0.027852402818076	0.0393114687721179	0.0538242894609209	0.0828766323087347	0.148203026415983	0.0949224140113619	0.0806976186469421	0.0714170829898631	0.0917111521026233	0.0204764507263908	0.0627748879125443	0.0834513718999754	0.0825002552888929	0.0210131117375205	0.0795889649864886
0.0602656383893417	0.0527914542428584	0.0752622024718125	0.0702212093393905	0.0368782866010014	0.087486935895525	0.159352526294582	0.126639303548118	0.0988744803998793	0.0625458440022981	0.0850148545874573	0.0689237857061269	0.0957464821781239	0.154514127133835	0.0422830010272745	0.0778200635745063	0.0788646760079124	0.0409390790903459	0.0816013246072023	0.0603685819346736	0.138862352370713	0.0462853133786615	0.0770238155256217	0.0891672332184349	0.0634790666149558	0.0646208743550449	0.0499796408336685	0.0349137104878304	0.113876925375446	0.0672421530582491	0.0915771325111122	0.119720747103456	0.0574749599091378	0.121304717008081	0.0953775897340563	0.0541979742897937	0.0735002905992895	0.0605065752643802	0.077636502827299	0.0993433783131669	0.0366811293598289	0.0173629507020236	0.118805727164696	0.0428817640969503	0.0810440141034302	0.0131053257703664	0.0405841562420106	0.0493354905447061	0.0514546975939544	0.150012310831298
0.0879980791677693	0.208800005372625	0.128306109411076	0.182448020840687	0.154743688993521	0.131463904383505	0.264413960240915	0.172644761949617	0.145757168170654	0.167605316728029	0.0770086862026157	0.232040122740309	0.182567467102006	0.149379148332699	0.132707247648229	0.169321077683533	0.101482497613618	0.133313614403481	0.11879423207491	0.0858095786299298	0.163841278828785	0.21302905431112	0.133555987002616	0.0661229610187419	0.186197736764532	0.164221837611116	0.215728083736684	0.226155573210594	0.133414703132099	0.154020104735517	0.0579018068827735	0.238238879718898	0.173377428864688	0.156043307370592	0.194876969631369	0.132511453342105	0.148025523870323	0.196226749788677	0.114342817856342	0.143638554181309	0.172858586422585	0.131133200412088	0.219914655995177	0.18898469478777	0.237653246256401	0.145764599232341	0.0655371913116034	0.0790752476953452	0.261279701019346	0.159280615206818
0.0380371472179079	0.0204370005280178	0.0187380683749237	0.0529267237369866	0.0533396935064108	0.0491629959278002	0.0394968731971614	0.0768633882373741	0.0701510106451461	0.119785628723191	0.045073939398538	0.0456850232736955	0.0651473327266927	0.0505502536657376	0.0896613269170566	0.0381015287755557	0.0429569102790285	0.0392380596015035	0.0573509372440329	0.0221134589146764	0.080071153775055	0.0354715261597806	0.038470579444096	0.0698976260815523	0.0700616229416433	0.056163983035149	0.0142674737335618	0.0242878168454086	0.0317139849876742	0.0402610666348645	0.0114736179528646	0.0330167445084612	0.0319713193094544	0.0537305439540426	0.0580072329733942	0.087556910894127	0.0550137871379902	0.0541912719912727	0.0958716836962244	0.0252446799529723	0.0558835842294721	0.0168898013954657	0.0366332322368652	0.0388207212681282	0.0187442932788889	0.0719184182285491	0.080667494562904	0.0614639806180213	0.0320618785539019	0.0723397377464095
0.181368215382978	0.105956996706489	0.118855711525258	0.148183951530557	0.0682104016251788	0.0941426459068361	0.137775400111621	0.130716941795273	0.104690694538065	0.13629950065852	0.116080083710905	0.140402940122106	0.0747588048062976	0.13048255376086	0.199277270183029	0.060932310215092	0.130751868556388	0.0592283137594192	0.108045007216044	0.154839120424106	0.0987602080740872	0.12261201606625	0.0810344442028845	0.120183401844431	0.102890155676906	0.0924006657719921	0.150053224258917	0.201697137566823	0.116140817781064	0.0517387253800497	0.0531824626421154	0.0940052131507658	0.123539876403871	0.130674293403125	0.126008519107777	0.146761896640375	0.157635593147336	0.114763385029765	0.0882355604526066	0.167480949710378	0.10944341727249	0.134895937639331	0.10497753365478	0.165947220308846	0.12625714812317	0.0904017741994802	0.109808300748257	0.0862626549973162	0.111318869101992	0.104448927742793
0.0284212245373415	0.0584174871517172	0.0205382705367309	0.013314913268153	0.00475620748506391	0.0601396031037984	0.0333832935955669	0.0300692783148588	0.0459839420392652	0.0533939722673356	0.037889081042365	0.0972746820604853	0.0649951204786521	0.111889217770837	0.0623124921042811	0.0805061662922834	0.0202666990244317	0.110065140830805	0.109842225057924	0.0390242607724708	0.0511059119536292	0.110832759727447	0.024432762734697	0.0971017417595013	0.132212410384843	0.0729132251071544	0.0649441975234593	0.0323015959298435	0.0755484508690906	0.0453508062882856	0.0131506099965979	0.0607777234676761	0.0818162198274022	0.0638212287199056	0.102584108629583	0.127178643371322	0.0328755492835628	0.0500568593933599	0.065946657619152	0.0748155603663543	0.0349856077711401	0.111236066113261	0.0771910874427689	0.0959825943882119	0.143284550414062	0.0642104694605148	0.0655714266819962	0.119208347918399	0.10971367367261	0.057892452848367
0.0752743675562997	0.0592631863154741	0.0988886518040973	0.0254968207634011	0.037477863934543	0.170968381166829	0.0360273046855742	0.109120915650695	0.0546699144552334	0.048275926295919	0.070582206204919	0.0602708006930387	0.068145181302117	0.068055214422947	0.0424536497427583	0.0728246834319635	0.0947670787201317	0.0285521067882479	0.0321476757414654	0.108380739304631	0.0614355063954941	0.0828574071025506	0.0393898925715213	0.0732572839169799	0.0745399094319473	0.02781302209595	0.0967834778114168	0.0203873167216665	0.06780535888649	0.021085252827796	0.0497925408474615	0.0798367590086803	0.0575916479396674	0.113713085142663	0.111825082929111	0.0348982518244252	0.0470358560574483	0.0670523646913552	0.0473005023055993	0.0760595508683985	0.0530176409734062	0.0918305055888385	0.0505238417968309	0.0547210891031748	0.0925142336431264	0.0705356564381803	0.0328960314601093	0.0145493208489536	0.0363249691060616	0.11920382347234
0.0610838239183706	0.0351428854689893	0.0452673352542659	0.109230819633151	0.134853878991309	0.141460128094995	0.0636931775964844	0.0793652419867093	0.0519716348383704	0.0181947289103464	0.113124309308729	0.12381353193788	0.0674643761688226	0.116610722341483	0.0572811824928309	0.0105413700408114	0.0727469581547545	0.066915132350984	0.0982282673603887	0.0469343482798976	0.0597847847247107	0.102982152843563	0.0292085681789659	0.0532312309942068	0.0826649593913896	0.114943084044187	0.0919873348774167	0.0711122714260802	0.0453699689209559	0.115041831086342	0.0821712358806231	0.0322689124416752	0.104939656743363	0.0942235033700909	0.120928918913298	0.0467315082826309	0.117243001367713	0.100319331768433	0.0380055150123795	0.0590435741205171	0.0667595125467285	0.0661454444708334	0.0784987048505547	0.0736550616771716	0.046885113874409	0.107686676643047	0.0690040454526726	0.0542273386339446	0.0963586305433872	0.0599577355051039
0.0318171972753934	0.0820407996951621	0.0191378627811598	0.0160882841216613	0.0359496285677446	0.0589998522067344	0.0450486093687719	0.0879028394107039	0.0669269760062958	0.0386768199805129	0.03017231804462	0.0597982858193218	0.0337832368779621	0.00912065815677027	0.0142959501558237	0.0168277310340423	0.0589828324881817	0.0437053207078385	0.0139017785963934	0.0313400319109043	0.0366938648263603	0.0205138312539832	0.0372317028156073	0.0343598104662708	0.0096617387492145	0.0465838140269611	0.035767191904789	0.0246579459289024	0.0277964979516917	0.0372131626110651	0.0302795349214686	0.0412235969832243	0.0331802001772819	0.0909620964003722	0.076070432602546	0.0438893169147675	0.0239897303722093	0.0229077000047304	0.0532940598433207	0.0506204365513702	0.0307525819235085	0.0323023497750938	0.0640578270695753	0.101502258646281	0.0312385565947869	0.045850042159725	0.0288199142283127	0.0329252667608844	0.0562909168574029	0.0670632863822956
0.0822928771669632	0.0183491786833405	0.137128222095302	0.100124026688282	0.147518645676831	0.24217071598709	0.0993348259757901	0.117677022140501	0.157471035059765	0.14828415897735	0.0763572355892125	0.0815977824872717	0.119552681907489	0.126402403334628	0.158980644197745	0.165031408000417	0.0874184059357461	0.110967489739945	0.0748508434982492	0.212435081183711	0.122568408506746	0.083960493172373	0.182619489088745	0.0797717669992993	0.117829882873947	0.192135589525607	0.0529942711899975	0.128520938826437	0.0633128726024479	0.146033767471794	0.0790357457922635	0.12716637218282	0.136575550747535	0.141557716474032	0.0610324093033669	0.086241371359136	0.0771029421565805	0.150901247966874	0.122606624082266	0.0826438777617665	0.0721220582511869	0.103616952989788	0.0998780733265996	0.130973789904498	0.0676382940006303	0.122951506173052	0.100592105133608	0.0882852566662033	0.118053425378347	0.079155961112625
0.0219047472600804	0.0477705197017994	0.109295287989105	0.0772987948985183	0.0971808114413386	0.0750201476970187	0.0641028437307309	0.0778849811455694	0.0253236270743194	0.0373119432691732	0.0195878772046682	0.0356586153355304	0.137245664378063	0.0493948284415808	0.0917373310363987	0.117407989296157	0.0117859637073098	0.0327766594719097	0.137719038292838	0.112006478254293	0.0907327539535365	0.0936259307459776	0.0717137961991533	0.0421941408955438	0.139302885269055	0.0656803201107524	0.0541516397550139	0.137906564581914	0.00515447230321058	0.0617471240901963	0.0991376331737474	0.0446077920399396	0.061146207068869	0.0687995031674394	0.0200054703061954	0.0455827327008254	0.0892663646657866	0.143135796663553	0.0362489079997315	0.111567459399014	0.0101392679257296	0.0103330931894465	0.0900573704140067	0.0590382379680874	0.0593169591229237	0.101018650164184	0.0682152327260505	0.052718091521417	0.031616202430719	0.0921290829471481
0.0403597083848199	0.0993188477798857	0.101252704844114	0.0505874953479138	0.0682976309882978	0.0538831142984163	0.0244462101546743	0.0619192651011048	0.0286713951930212	0.084337855680728	0.0409048369587571	0.110341844878204	0.10811333045907	0.0390494527348336	0.0392246964644789	0.0907499889545079	0.10053748378174	0.039651919042581	0.10327499360064	0.0705105926433993	0.0270848176682291	0.0149776323570992	0.0401994293013471	0.100078844198712	0.0276747319339555	0.0143766791444001	0.0261569166274562	0.0648778203505713	0.100697482946469	0.0164100383719693	0.0592706034338642	0.184460353201117	0.0356404535056682	0.118067823641541	0.0166311343155435	0.0808266274905022	0.0791977513008671	0.0829853076351284	0.0447104341209186	0.121102572754811	0.0864089715441971	0.0303680689950036	0.101981588144832	0.106444564209512	0.0680954984749396	0.106895693370364	0.0860775652783192	0.090573291944973	0.0583559688302079	0.0658531492641271
0.0347287434631099	0.0300706020628154	0.0379615045616266	0.0577297504262412	0.0307391969396014	0.0405958294169515	0.0328426384668483	0.047170162145263	0.0337062007960824	0.0425419012560769	0.0647026979594986	0.0781991524893288	0.0344516714674063	0.0495055330983613	0.0620800421080866	0.0378625371868859	0.0196950160822603	0.0362976800903047	0.0885550122942818	0.0457991259873461	0.0256710294165739	0.0468461668828913	0.0571290422623817	0.0538055056698729	0.0261845532659357	0.0362854653964876	0.0369621095132204	0.0197454603033476	0.0123426252162762	0.0775175918222419	0.0274128774391668	0.0811519755373616	0.0462498344994282	0.0532283263802311	0.0496555207616968	0.0670638516370751	0.048224949439876	0.0309905151371351	0.0611443818899308	0.0120101808159278	0.0139155530861044	0.0646842621429417	0.0500107537052519	0.0624170335524544	0.0651740313995728	0.0301725058677101	0.0926561430508231	0.0482438833492703	0.0369471994423678	0.0296165536080416
0.0808183497327494	0.0790988622024489	0.0780389396158931	0.00982550857893889	0.0736623529560705	0.125631646434567	0.03883483589748	0.0760333808155023	0.0857874221319109	0.0156553358834293	0.0516314203065895	0.0314728467791349	0.0898873210818	0.0768597887087058	0.0927326186967606	0.0793107570793395	0.0595822432892301	0.0830711651877936	0.065389405137451	0.112011852464371	0.111904806540611	0.142855837306321	0.111568254634433	0.0995077312471689	0.133585827500046	0.0365750531790131	0.0223926462514282	0.12281245217824	0.0254034546911734	0.156192075793537	0.0955766660622	0.108294607047003	0.141515595814908	0.114605673401212	0.043255999465901	0.0797205193732329	0.0438208075906652	0.123127104338039	0.0749953740979762	0.121005155322987	0.0646137377614405	0.100309485426496	0.0874521350766149	0.225945987600474	0.059831260050787	0.0531601755721587	0.0831636527368096	0.106462539908919	0.0281814963466208	0.147594320060205
0.0369595579059484	0.0428198181681105	0.0625049032975534	0.0166539845618009	0.0574995072576621	0.0592646247575066	0.0418515037082325	0.133227683949733	0.028480398234807	0.0576510880131329	0.0555780261336484	0.0483391250618697	0.0673765994001931	0.0862855767099462	0.0636850195668793	0.0539538996484564	0.0568231022484781	0.0905507997532402	0.0637998017630461	0.0493336148338149	0.0265864290459813	0.088635360148628	0.00921311513404939	0.0172563065836257	0.0731324600945688	0.0488728659033875	0.0343828731666516	0.0191529434576154	0.0128416310648852	0.0517794013096424	0.108958784163037	0.0292134778549936	0.0258114511367165	0.0399708922673413	0.0281735582271782	0.0925206396831264	0.0808850519972461	0.043148345939191	0.0829849831778799	0.0688612195423934	0.0599039295717099	0.0511317908836421	0.0697642882132397	0.0189578485437589	0.0327382712502141	0.0750864760785356	0.0460952935016158	0.040574720427823	0.118175652505599	0.0257730047365165
0.0795488746275898	0.158058013337105	0.0736701994115402	0.103852682907868	0.137530835217198	0.0886985859007668	0.0511363292853173	0.0933930046896453	0.174245967611011	0.0946848379907258	0.11367971660008	0.0767899807781224	0.0898399898875907	0.0826419312384664	0.0954944525007066	0.019535407945114	0.0622745325826553	0.0828984210702279	0.0912637098478645	0.103217726693385	0.0933498527488415	0.0613677705244284	0.0679039620174331	0.0296838434528145	0.0176353717382538	0.0944936023780848	0.0894237482916306	0.0669193236155873	0.0197660717988805	0.0530968168615681	0.093554786727493	0.143037907267315	0.0644711039317606	0.0900806065282034	0.114141763992106	0.06378563393661	0.0979777417545113	0.0585522208477945	0.118027368597254	0.10341797403355	0.0668639977613162	0.0911392018366175	0.12667254080935	0.039016015761455	0.118775763214435	0.085986372840064	0.0582788675678929	0.0784368431254656	0.089505355500321	0.0751499164488172
0.0685599039212994	0.0726101593658477	0.0306419881161221	0.0852840103076872	0.0847524825561352	0.126362384259862	0.0212058695404291	0.0515449246323644	0.136161019215578	0.13117308889266	0.0924080540295195	0.145004201821878	0.116152463307028	0.0577548091266139	0.107841435537441	0.0716144477724237	0.0871871929716605	0.11485596235989	0.0781478822421989	0.0386295444621134	0.10596358598319	0.0984065900099175	0.0819151420560064	0.0811157510299661	0.156019773738449	0.103023457130797	0.0955964419306916	0.0682059210800529	0.0686140200857383	0.0556929165477092	0.202208461156807	0.142599776321541	0.0199128760588545	0.129386061552135	0.158467443552958	0.148844972138808	0.0639753905942285	0.0819654829614906	0.101407771546485	0.186871900804642	0.0646382448898738	0.0657263795908888	0.072619107819797	0.0562193864549241	0.0626800368839274	0.102709664304447	0.105842011426014	0.0731071698567794	0.0570251050785538	0.11771265417842
0.0503836529769934	0.029294978700387	0.102073821006331	0.0657442452926072	0.0307477731190423	0.0166928230857002	0.0414792952943032	0.124491658430503	0.0346765330156015	0.0901251510162025	0.0702400407674462	0.0407428341146449	0.0692089073977917	0.0405023077841806	0.00477330442021374	0.0694948626516637	0.0683878956997625	0.0524139087949382	0.00462596923151743	0.0511587951342914	0.0687897962679248	0.0614858460381745	0.0428472754718617	0.0882382065028415	0.0961287395921334	0.0280774059436159	0.0320464513947254	0.0161862400570623	0.0565879904077217	0.0953397368443106	0.0924530740822175	0.0469195179051373	0.0465464131076727	0.0110767506325803	0.0722270119345394	0.0290187302517231	0.0195945025570056	0.0965442338437698	0.0891458225997136	0.0260387519094157	0.0191358661873274	0.0766219931118905	0.00314990424840121	0.121652525305939	0.0563593446375416	0.136034374697664	0.0548180287497338	0.0620220267114354	0.0626229569708825	0.0780338279173091
0.0665403059282733	0.0431333988767417	0.0521555706528555	0.0813742060707212	0.0197289109006108	0.0403825137646011	0.0191111752624349	0.0653395314078591	0.0631615671055192	0.059017663178917	0.0577733905895543	0.0304667095617643	0.033175837284901	0.0659593986094309	0.0692508121296373	0.0451851593315916	0.0488441289312198	0.0285978060134025	0.0314083650186527	0.071848277597669	0.00212657226482549	0.0350147017056008	0.0235896491335416	0.0778811357834193	0.029977864731755	0.0627744857237556	0.0354542103677687	0.0326808031150601	0.0430785325202484	0.0197409654325816	0.0665964652659021	0.038173874923446	0.0439253562733611	0.0221410497710696	0.0317316229536054	0.0680028966750991	0.0723698199851437	0.0515806457356774	0.0189641869848965	0.0308066168568134	0.0411604511691712	0.0595013511841488	0.0648977713335566	0.0546487736094361	0.0150112975049294	0.0323872041310562	0.00388233162368029	0.0426312251567569	0.0571479188491359	0.0491382904600323
0.0398829864151936	0.054993441331196	0.109897632910876	0.019064533654491	0.0406418237088212	0.16916724216892	0.0819004727761456	0.0418166448384002	0.0189867478140311	0.0521220316266586	0.0553166892453128	0.0174492485900855	0.0418622086294121	0.0426027508765995	0.0391762413219671	0.0371325653996666	0.0581594181174537	0.0495141073355907	0.0847044996177564	0.0723964833966305	0.0705232201970528	0.061255273552344	0.0874602267379578	0.107395370944175	0.107868696100834	0.0839385076798516	0.0132321119519824	0.0760428536255742	0.0615325347384886	0.0442849113539555	0.0459234601320937	0.0548722556090243	0.062778244828262	0.0564354572032052	0.0298968895869614	0.0273462899001064	0.0429124434164754	0.011108871080362	0.0572017454936877	0.0611916757807277	0.0503843912507604	0.0410071080505539	0.0328470264463208	0.0336885212495473	0.0583926866913685	0.0444985947488535	0.0440013265578414	0.0441591244640946	0.0405954168760231	0.025261347948722
0.153303507300504	0.0732886726789891	0.130450532399958	0.088033444796814	0.110012431950074	0.126333169677969	0.0770364521528145	0.0340564527123084	0.149331140716651	0.142437122859727	0.0449855168944951	0.110523096900563	0.0786522070423011	0.161693147789304	0.107184777925316	0.123870223291431	0.129481887772806	0.0299493782571892	0.124276761284835	0.0379728876770835	0.126971199809449	0.128558483263698	0.0641969562568608	0.0594509270225764	0.056434571344767	0.0839060443709778	0.0706937612111967	0.106683019999856	0.143001562686355	0.142846777122303	0.0461056512380695	0.0996654834117561	0.0941240406373829	0.0738310493044146	0.0824742558573497	0.0989609535782856	0.0608131371531267	0.0564424038976768	0.130179448179503	0.124468965001191	0.0849251852378981	0.0936380571595194	0.115641974475707	0.0873187645866414	0.0852735181575482	0.101748697311052	0.0892481090704565	0.127042470617735	0.0575678808040247	0.115408588439217
0.0988529765129169	0.0725909664015296	0.116292918182377	0.116550017031393	0.0487483153040236	0.0204354469240815	0.0831801084334001	0.0705378774440889	0.084746444670261	0.0648728800189825	0.118066891503656	0.127302410835587	0.0921265222234484	0.128197076628228	0.0713738465427439	0.0705732942882466	0.100112104349075	0.106480945069781	0.0731519678992493	0.0618486076299066	0.102719060009634	0.0611878528663762	0.0762370907232149	0.0657630277151912	0.0219039437730316	0.111258610086555	0.0865174194255521	0.0986996914174087	0.0871314924861362	0.0516721642413592	0.0971212642064162	0.0529528695230485	0.0514199268770746	0.069936111082162	0.105336061138226	0.0939494337963423	0.11866590612692	0.0423852121901503	0.0879849910297205	0.086945734228713	0.0322351612274578	0.100249092346217	0.142926645820967	0.038646346900363	0.098481210110123	0.0284055309329367	0.00764635069345482	0.060707279212531	0.057197350461503	0.0965876675647802
0.0360589076979794	0.0656710505611004	0.0105460624060473	0.158087431520978	0.0613867000344448	0.13084545108469	0.0509195933777529	0.063678715889658	0.0606006821157922	0.0821340288343973	0.0969659073301153	0.0882786027915355	0.0555672094936581	0.0667632050798616	0.0820284870959153	0.0409119609554724	0.0918426997966687	0.013916997787376	0.0595100734274207	0.066483395635864	0.0337739424426954	0.0594278323282559	0.0843154954727334	0.0743214359286	0.0600002369182656	0.062240693248546	0.117805510470929	0.0194337269021242	0.00718619658293829	0.0711391199706111	0.0985588924294734	0.117144391602262	0.0895960961652755	0.0301048360766605	0.0283145828614903	0.0775499732711263	0.0814151350930403	0.0295023365333849	0.0204940360717118	0.0403582485119981	0.114909856118629	0.0750464024922852	0.0548881275343339	0.0225682274347505	0.0586180475171683	0.0636550509676176	0.0281743427204104	0.108279597165749	0.0287947926400938	0.0246439634103497
0.0265457655785145	0.0727564255487582	0.0206723926977968	0.032013782015329	0.022143380292185	0.0212162110548161	0.0420282303760337	0.136068039903556	0.0450149621047158	0.0569448382208201	0.0756453739674205	0.0815984966885065	0.0515940403168244	0.0726242814055637	0.0454345492665582	0.0473172787772976	0.0406543171343586	0.0844451138281073	0.097458858098041	0.00319627298663881	0.0757884074668	0.0162129873973226	0.0674503099315637	0.161042018373125	0.0577435573448372	0.077271895611634	0.0112853507442795	0.076099987339292	0.0453146550634527	0.0471648029039028	0.0368858687557417	0.0138542732868536	0.029112321721747	0.0743005590887451	0.0569792677558298	0.0659270734052567	0.0245249752488295	0.0656411325783041	0.0955933281532352	0.0371315432811848	0.0786319202999288	0.0327533167476212	0.0577079952669042	0.0773620132571148	0.0597215717668134	0.0279956712948627	0.0562943066145432	0.0962231624872686	0.0905340089718974	0.0699402117346931
0.0504502081769828	0.0556457302025492	0.0254085350395256	0.0306195474343253	0.0502315281085448	0.0246968098876353	0.0686684310870935	0.0217221538752311	0.0364943193159401	0.0771118994277388	0.0570751871273726	0.033210081141298	0.0537970584104382	0.0319424918894222	0.0266764617928859	0.0119021734694887	0.0381345528891922	0.0531779667878013	0.0272230596730676	0.0223546905012796	0.0215795392683463	0.0883395329806548	0.0373458297003695	0.0495062338034848	0.0802522815189132	0.0537357912506088	0.0622292759612395	0.0234470825551411	0.0336737147652141	0.0329738141812257	0.0250521493378912	0.0752885023054384	0.0121646966396678	0.0837289256415607	0.134627692887966	0.0816021278205152	0.0213715310873627	0.0367311638804286	0.0312426000588699	0.031911634676558	0.0795803104326095	0.150254690481276	0.0333890082434145	0.0527517088293526	0.0491397328227434	0.0673287753987498	0.0488705443208534	0.0989978599408704	0.0151654433010924	0.00485042709777943
0.0180830021091611	0.170911308509888	0.0315133467832677	0.0539518795010378	0.0450818687076357	0.0834895310319144	0.0541960205566064	0.0801708161213456	0.0177803150067022	0.0779155867878469	0.0794424141944245	0.0250173254095321	0.0488815313669621	0.105839105164672	0.0580163803198243	0.056761472294767	0.102968090570798	0.104362102414979	0.0967162509126601	0.108095066579053	0.0416466549216681	0.051646220884116	0.0244198066655552	0.135329027468003	0.0938812630616339	0.112960420661666	0.0372624302311949	0.108691221102461	0.0408527839375984	0.0762039889312791	0.106866245682886	0.131524071580811	0.0971740333729258	0.116420990592633	0.121879159095087	0.0718292273109164	0.0948120779759889	0.035318614904197	0.0783532272843314	0.0704743139174111	0.0432953832203077	0.145363588741739	0.117430085402882	0.0997886215771743	0.0219511401257002	0.0737844827364413	0.035461755435755	0.130744606720732	0.0993925077634267	0.0487805250033177
0.046289106802898	0.0166781850334266	0.0551221523791198	0.0605287920062543	0.034710685523784	0.00496757696731888	0.0561808944564752	0.0522620478691545	0.0417585362815042	0.0176250769823368	0.0744653525483184	0.0660607088791227	0.048812779742802	0.084130912663464	0.0144152100970685	0.0214990941286045	0.118163231794726	0.0891491386868275	0.0167161298998657	0.0217015392477538	0.0464197638310278	0.00351204495188127	0.0493520266083897	0.0226394214946275	0.0174620027543557	0.0476366023224943	0.0634102813680337	0.0711744456606976	0.0631889230417935	0.0510025639759146	0.0459357782409714	0.0501748916525009	0.0335536323647456	0.0562211475436494	0.051501805588049	0.0392004123246201	0.0475155383046704	0.011731975927777	0.0679992054380145	0.0502962381623159	0.0550019939657496	0.0485438469255044	0.0184607877133035	0.0668729260257468	0.0287293503145773	0.0317767433708192	0.0928016819953281	0.0830765149429958	0.0247887541155763	0.0530509048309725
0.144814958679973	0.212905376106664	0.119514698080079	0.13068165740484	0.0725087625218532	0.180027904222509	0.114885213505544	0.139143741115767	0.132619211602944	0.124109960372672	0.111740295617766	0.0491004294358186	0.077359708007371	0.082921543649829	0.106700436050532	0.13100052186668	0.135336397272967	0.116350274848461	0.105576140351419	0.131463627549153	0.094786876026364	0.170465384546013	0.168101316183145	0.120494575515317	0.142972941675724	0.0644292986766192	0.217639932904868	0.10910242612411	0.10544568393891	0.223042564209166	0.080665899739261	0.132232053168823	0.0962950941238509	0.159917323487483	0.167981222712265	0.0813644356849084	0.179445967817258	0.11476659886604	0.129726299757461	0.111666840202975	0.131642785899944	0.142727986973778	0.0873059047513489	0.204943666077119	0.100378935371896	0.0614191660517595	0.111503781565456	0.131378741120113	0.0156011913664366	0.151482370147588
0.0684518385984031	0.0164430747909099	0.0469461675824832	0.0356293390898751	0.0690342104671083	0.041354426189506	0.0280573302575156	0.0409931532512565	0.051098194134282	0.0311813138887155	0.0236727238121852	0.0409590898583074	0.0306467739264364	0.0554354100451336	0.0143497601532059	0.028181804239979	0.123326776164211	0.045801447419791	0.0448027055125223	0.027759953001778	0.10586501722273	0.0453365187410458	0.0785790034772356	0.0148405257266758	0.0476898535235937	0.0458016741368446	0.0607162269480351	0.103070749172988	0.0838839414423166	0.0561181046393782	0.0488032068982162	0.0206825211443327	0.00579354501314187	0.0500234043930499	0.0195823114632568	0.0500134496252238	0.0358621170966035	0.0313363546512609	0.0553236278104766	0.104929592760836	0.0233529617898715	0.0708217098136617	0.0211148017313092	0.0186973141341878	0.0107572669322316	0.0753964426613166	0.0475302862707558	0.0237551859324148	0.0169532300349378	0.0314330488014446
0.0680478014872634	0.0740430952104955	0.059352633685599	0.0693088658517862	0.0547447660735618	0.0565986937095283	0.0143881197557349	0.033465301531576	0.0889696609358364	0.0822170741793516	0.0701056289232142	0.0492807438154144	0.0479443576522045	0.0917551355008754	0.046065366930575	0.0384746137889899	0.06044007313676	0.136112350905562	0.0659052998053093	0.0629968122174807	0.0537335540689128	0.0532914915190305	0.0312878225981282	0.0998817925680977	0.0309619467911209	0.0989837355132352	0.0623965584903863	0.0256525708847203	0.0201812713571291	0.0842435735086802	0.0734954940273871	0.0363293282297292	0.0850826973477011	0.0567485473911791	0.029984051046383	0.0801688879016854	0.0500473778441668	0.014549050312371	0.0631152484967658	0.0593026347676745	0.0914824026765979	0.032712865898374	0.0262717219652043	0.00822598881823857	0.0511843164748031	0.0472980150413618	0.0590420650408173	0.0182122380977682	0.0170939096576997	0.0408911385900781
0.0756119816722833	0.0247231102812236	0.072696442630613	0.0179567142050455	0.0391777819170522	0.0711720242797702	0.0407603811714292	0.021517063246586	0.00763835640889648	0.0635507355856107	0.05920488760543	0.0444749180878778	0.0310304424780477	0.0136390287563666	0.0523370395254859	0.0145145239665378	0.00564956616873942	0.0304436180408259	0.0551758951495968	0.0365139458648199	0.0469993292842738	0.110310379017212	0.0235871827779453	0.0560799538739334	0.0484335667004083	0.0476888901722928	0.0437429038476474	0.0203585414037256	0.0496851855632795	0.0304326265501517	0.0591971583658699	0.0566610995877648	0.00496840751492742	0.00896752589621106	0.0458109327314474	0.0389915044124941	0.0295393038910483	0.0375027724683416	0.00558476311120866	0.0289140880000044	0.0358921630921208	0.107288817766643	0.0275981418548876	0.0135266691669252	0.0783318157007898	0.091580208125031	0.0563503753922048	0.0368566414113454	0.0883660729367669	0.0437320429825569
0.19808615717358	0.170203148237441	0.200863632294837	0.120816576233769	0.149436683022135	0.197122658787988	0.153177977907836	0.199091147366633	0.227096284209725	0.165896923680307	0.206096861549915	0.131937892881281	0.0855357828206377	0.152102934052308	0.0568079348020767	0.198182720855452	0.204242289176108	0.204831298155619	0.100968862154172	0.142554951442662	0.165755037309549	0.112623451641652	0.0996504811770761	0.153175092269607	0.152573322505163	0.178157139515008	0.112265997307954	0.0729864750329484	0.215277761731691	0.222304443961069	0.131441544665192	0.218832814160474	0.0792607787793812	0.187144857231965	0.165842525093	0.171280922883316	0.127542494114505	0.139178515457891	0.079267781323886	0.216006813336048	0.136964139492502	0.137188877006616	0.174334432987425	0.190816068405616	0.159764089269413	0.16819267645352	0.154757753658912	0.157481838072206	0.192430723490574	0.120969747779114
0.112957285895078	0.0784940330638177	0.0712217673788372	0.0471529526923702	0.044624674583181	0.0691480407989033	0.116172618814764	0.0184707790451788	0.0285013780609377	0.0310885338446347	0.0536178114994468	0.0966172447133409	0.0626364098829148	0.0316963145484203	0.10402604770515	0.0412435886855897	0.087691717936052	0.0860481130479362	0.0466319987705749	0.0297596388123327	0.0577278431847377	0.0448630373492924	0.0911622228018297	0.0296625992232601	0.0411532963641274	0.0326684351388875	0.0612404770482603	0.0559483825120155	0.0226684599262786	0.0203617029786588	0.0765201655129058	0.0613320919323595	0.062387737961662	0.0439183061095132	0.0550602408147449	0.0741547908924323	0.0455143613254212	0.0868787865023413	0.072437249721851	0.0939755612744255	0.0468923588427422	0.0338886250586185	0.00766218969056823	0.024756456695423	0.0399091792942438	0.049104319910782	0.0445164086460633	0.0523633596316222	0.141490454980477	0.0459827828890303
0.0519547125399506	0.0457201296989805	0.0531613179449306	0.0482515094528118	0.0190980358502499	0.0950796991324378	0.079646882277835	0.0403479333151352	0.0260497181743823	0.03667999488913	0.0594639406476068	0.0736217269576	0.0772356386812267	0.0650127026521348	0.0299522840647696	0.109858159513129	0.0440976492694564	0.00670966278142382	0.0827584897840408	0.0545775704176835	0.0134896422745382	0.0524554767964538	0.0570509296648157	0.0555239425568963	0.0638608304358235	0.0601856735951613	0.0369062914051602	0.0229673798603019	0.0390101096146589	0.0242330427201146	0.0438260940528174	0.0507976134669228	0.0562906321666838	0.0488424288142553	0.0801565282809704	0.0689794749926919	0.0356896534800427	0.00328764744106238	0.0634574212454091	0.0353814709408145	0.0237186819947252	0.0524390786724195	0.142050747046428	0.0602773140065755	0.0580522866807777	0.0631435639163132	0.0755856854208467	0.0145046318723396	0.0386580912779744	0.0253409653295864
0.044736348809533	0.0612995973756712	0.0162527871105103	0.0386150317670852	0.0837925873980807	0.0516589833717825	0.121945808285408	0.0711835118100287	0.0524049243279217	0.0762070117342814	0.0913468300752861	0.116151742564055	0.0473181916997759	0.0584753944058357	0.0652558911665246	0.0730554124398877	0.107849715471799	0.079338017973781	0.0185096711409232	0.0948871483897635	0.0271664686524583	0.0944808784643222	0.0121811557648936	0.068957131442589	0.0267883036009841	0.103879317763432	0.0571878156504277	0.0851145616458665	0.0209352001307129	0.0491197595448369	0.0659027579988311	0.0240878827311366	0.0530979622055922	0.104005062753914	0.0756380670563943	0.0186046420117131	0.0384611958993919	0.0727792956508106	0.0417428127053269	0.010678171115978	0.0843539190862703	0.0520948087260238	0.0869382740359486	0.152308333909224	0.0184653831551075	0.113179312612244	0.0638456488661185	0.124400286994027	0.0358512469075272	0.0321187684714539
0.0176252140220928	0.0469119568160805	0.0833927653904342	0.0475629314044498	0.039503553557913	0.00434481508586246	0.0378602140470508	0.0142437578149645	0.0197667590545668	0.114313509925015	0.0230678836617016	0.104958959996054	0.0403211413768633	0.018561307031301	0.0539063896211915	0.00350737732746427	0.0229400033041366	0.0482073604532624	0.0656785902910873	0.0100999456945578	0.0250983192584336	0.050889004285143	0.0120323247879026	0.038831367161841	0.044898229621522	0.0422337758609789	0.0248558265159721	0.0536918207820456	0.0300573505544201	0.041633106597481	0.0274088192261998	0.0476076087776925	0.0526435345935073	0.0477055622478396	0.0402079215029127	0.116693143660569	0.0249925574070672	0.0129391525457798	0.0471783407944631	0.0387524573605662	0.0344747465896388	0.0321671739173338	0.0273526145457935	0.0447438499764705	0.0787102996754295	0.0352118088386047	0.0826369914721024	0.0142249876450851	0.0104572134646559	0.026119995237008
0.179931901320702	0.102701316741318	0.0188764907698766	0.164648296072016	0.10983139554878	0.0803996237448223	0.108174599471836	0.209653266259245	0.11701758599223	0.129427179111056	0.109612218858725	0.0260323122298289	0.0590375770814225	0.0812678517238059	0.0568799412281913	0.0441259934561297	0.0753908833691953	0.148926193876464	0.0529163086325964	0.0549171067370032	0.077671732943101	0.0944789582148772	0.13653937577618	0.184264274674399	0.0960781791444197	0.1288436939157	0.188444766254863	0.101547013355207	0.120322019572934	0.111274092087962	0.114641600495868	0.0643671761471326	0.0876422160834617	0.0982349529995938	0.0812935814131306	0.199231407720551	0.111781548221513	0.0239860226740429	0.11805058198336	0.105527883040763	0.110618820758767	0.156517444695983	0.121308194131214	0.122168624954277	0.0616826903447393	0.0765256466224768	0.0968194626610683	0.11703587680227	0.159212500811645	0.145176517272113
0.0597826103338822	0.0639004408421538	0.0373847007272895	0.0659982603041118	0.079892576308021	0.0853059879853286	0.0803269624569633	0.0453174515574309	0.0511252767474739	0.0597327389440732	0.0273065254871863	0.0580461719861181	0.00675059320751962	0.0144429928100965	0.0362600551204498	0.0364388093488591	0.0289809778966997	0.0266198019201592	0.0583960055296567	0.00229174772109083	0.0773853529563444	0.0474166053731443	0.01861330961682	0.00934107887043204	0.00672127874439291	0.0649496671525151	0.0598299439073153	0.0403573763892088	0.0458818823649444	0.0143482546917757	0.0199338144823156	0.0356410599956862	0.041794781933684	0.0255875054056389	0.0332035966187882	0.0380342277728601	0.0305562780149511	0.0552556831201807	0.114914509954183	0.00630537668522706	0.0820008299643583	0.0459321465957046	0.0346727849250691	0.037807082506685	0.0478309021123478	0.0127587435235709	0.104454167732259	0.0350315351543149	0.0425812838467477	0.101020268280549
0.0753176179171867	0.127829448342166	0.114157659727603	0.159431783302138	0.0301561342814377	0.0716802478473184	0.099705076051821	0.0780564547210761	0.0983715894733297	0.0602915934332748	0.105911342603734	0.0792696181915292	0.0577775453939989	0.0756650426001631	0.0618860070963485	0.0899061711411764	0.062227231413828	0.137685310751127	0.138033485203313	0.0821784377834344	0.172634535182573	0.102936814541319	0.0908367072361135	0.0316368006811279	0.0620988219020756	0.111957591555578	0.0994061746824311	0.139125525837368	0.105059228753884	0.056223848961551	0.0813945896124632	0.163137455402658	0.073110158722367	0.129635130199196	0.148429578260169	0.057907667086082	0.0483728771701492	0.0644466483503549	0.0818057551879726	0.155621837611628	0.142580471130271	0.0552985616492328	0.111003287258758	0.0722198270350137	0.103266606176946	0.0686561523411838	0.0729421321974242	0.0209608045397165	0.0813578007030113	0.0869661351951402
0.0915602057986875	0.140996253072145	0.0581205752661869	0.0282542918305383	0.057060415259982	0.0675192038496789	0.110679300335659	0.0221933996894585	0.0532025237127949	0.0366299878447618	0.0199173946058521	0.0996727408959899	0.113691208366452	0.0159155239506904	0.00462152239650832	0.0626183002311177	0.0717276421874782	0.0974972309808463	0.0617535343159985	0.059147687810021	0.0822097257427817	0.0785181472368993	0.0677768938767912	0.0217261168308012	0.107103067755377	0.0440754221876138	0.112098803697207	0.0424556449060754	0.0486424297481294	0.0162671758881159	0.0649426195463286	0.0477273555978833	0.0292193305731133	0.0724753678104403	0.0970639015713427	0.0975629876465983	0.0311135612425097	0.0862387192042206	0.0457408504622783	0.11469718287479	0.140234379086464	0.0239470925351785	0.0436173899845092	0.0647134630031853	0.0621016671483987	0.0448139682688828	0.0225818181866142	0.0623456697198907	0.0314393058959418	0.131245418474521
0.126267576562228	0.0890249840591561	0.106764008675838	0.0899611956866831	0.120991707546567	0.137124611030263	0.0853097305951842	0.0712492948654314	0.103403390507883	0.106307126839384	0.0862876881562475	0.0261845213659922	0.0626543887252737	0.135467868270856	0.039406612295342	0.0556132021579121	0.117216095030358	0.14928294461201	0.0487983050557148	0.0523203034627142	0.0606967667368495	0.110182199612524	0.0866542215606672	0.0926531109580698	0.156691675849646	0.177683594686454	0.190504956449308	0.172577759651464	0.0501135036086383	0.0643325125254051	0.0711122147238532	0.106477708321743	0.080634886573171	0.0638258569308153	0.115216556234835	0.0720804973776957	0.149442691769965	0.0611933193952951	0.139135523233869	0.0552779479607431	0.0987218566434765	0.0932232935033729	0.112527212707599	0.114397486110248	0.0804876765528717	0.0877764596627194	0.0762720805812245	0.140582724788277	0.107034510886641	0.118610630564492
0.0660116551692631	0.050365564997372	0.057869220201729	0.0735597005213874	0.0845327933014508	0.0302156614671972	0.114292858318447	0.0657681909900539	0.0585550450448747	0.0693578305976081	0.054369281304185	0.0707488401923721	0.0474573252628928	0.00666652435033204	0.0337939023019489	0.0247854239986852	0.0566087501509484	0.114726056480332	0.0716015217131214	0.0500334658057784	0.0219403030743436	0.10158831571475	0.0638379248735241	0.0564841789228639	0.0311404273042808	0.0918020459793599	0.0957473751396758	0.0520950849851991	0.0352259609758194	0.0402612057224532	0.018935667043655	0.0389368607958076	0.0443616240764661	0.0752398823796562	0.103903630266022	0.0559519829265818	0.014512227136881	0.0321240350461342	0.0343371974948131	0.0314749511263871	0.0481639180991204	0.0689562891837931	0.0533550895075812	0.0492084398265338	0.00410780108351123	0.148808908069216	0.0167106794962413	0.00951866361710794	0.0254026664291645	0.0954579666399542
0.0516342284764399	0.0620898111900826	0.0323115159324539	0.0769145375709755	0.0816856501730408	0.0684695807251089	0.0533650015334105	0.0900825243686948	0.0680332219419268	0.0797878176269761	0.104654720051657	0.0705769539117175	0.0187260265184784	0.0840111265422503	0.0491615056147846	0.121959559002257	0.0633772703070943	0.0539291227845781	0.0613388300849674	0.0414039818470265	0.0649072682049283	0.06685503720615	0.0884182646643298	0.117297870335703	0.0400677730667441	0.0600881129816414	0.0809628961181979	0.0236584185804736	0.0278077000528001	0.0799029188880288	0.0921253437455085	0.14240095968952	0.0512613673383816	0.0544396215580987	0.0773066641221344	0.0773062895305909	0.0500124615385153	0.0565788326927667	0.0795412806338206	0.0968007030763083	0.0896184696531803	0.0955709789735739	0.0947946772159503	0.0312333928167589	0.0219850404817117	0.0173590614651241	0.0876748824171051	0.091361909471955	0.11820053606837	0.112867041698137
0.154005039109058	0.139089551983318	0.120348730548442	0.159792759052915	0.177614638080042	0.0543823687325552	0.160880060347323	0.16731829979802	0.151576556794578	0.193700631880539	0.108837554741018	0.171934602589298	0.123476429414038	0.157930508867516	0.143696059627048	0.0785362112194095	0.111004781653891	0.0776277455695198	0.172712484951464	0.148433803459025	0.123099327772389	0.161880155438746	0.186613443826764	0.143431239596187	0.118653949179454	0.142445169417481	0.161187078666156	0.102730738178289	0.104605057239253	0.160369622793727	0.133991885882663	0.196597319155058	0.213735611687758	0.0492855762052723	0.0956228363336677	0.140371154898658	0.204050807488356	0.210056381836544	0.175707042732268	0.0694750908172872	0.18492326737393	0.124153643765896	0.115808500570729	0.102072409155168	0.161984201884812	0.155223689148727	0.172507984946877	0.135995200994024	0.167510295850935	0.171291214665487
0.120783330277874	0.0542254556167747	0.0818312357857844	0.062346532794963	0.034615006300011	0.160391135551066	0.124530548326756	0.100703525360133	0.0908936373397852	0.133919636817706	0.0643549041649213	0.0800839469953529	0.0141108481126198	0.0485026412105671	0.0638509595970069	0.0779975118264993	0.0593654577699878	0.0555134468937968	0.0144591433912823	0.047501188081888	0.11900609902159	0.0644586202702734	0.0542313338084635	0.0437179332976354	0.0828857289802883	0.0803499497093458	0.100070366159951	0.137643705122352	0.0819652337735189	0.0847480263209298	0.0685829839874039	0.0975509345354979	0.0619813404678577	0.0892113671948639	0.0906487741142493	0.0697043577581144	0.010862890436079	0.101990576081952	0.0741061606617035	0.0246677940373306	0.0344268254753063	0.0695653475091442	0.0776556103551373	0.0606417332516202	0.0718309925943962	0.115300787520369	0.0725542683745546	0.0664178210318955	0.117671119574601	0.122368204507879
0.122069974743434	0.00855784968396039	0.0339764359837005	0.0189267962543685	0.121430785980525	0.116711075407079	0.071690429179417	0.0342873151092893	0.0500251192280458	0.00547503745998162	0.0556268928884699	0.074798755313425	0.0245528479520096	0.0352604337011235	0.0941758492783368	0.0560244646645526	0.032231579351701	0.0862607580066539	0.00836952558684929	0.0309025370473833	0.0548873682798547	0.0687883719298255	0.0972162175176061	0.0431347185316341	0.0516918274503214	0.0165082564569748	0.0705727850850007	0.0666325646975291	0.00827075463589267	0.0110214021946214	0.0265951852302705	0.0549689299465107	0.013669493616496	0.0456033439846288	0.0736438716647658	0.0401791509282177	0.029627067127917	0.103264351218432	0.0744292726708525	0.0262283545940729	0.00549906286322397	0.0818882722112225	0.0514625717776347	0.0538965577941198	0.0370990859920969	0.0674464753039658	0.0617444365562089	0.0164130397014386	0.056832346019641	0.0497547724152468
0.0762376746845056	0.0993278661983713	0.0363688020239133	0.0933345287048823	0.0697610502102155	0.073056725445093	0.148273512197351	0.080619874925897	0.111347434643119	0.0910989117078931	0.141960949993396	0.0607337314632923	0.0794374568855631	0.0859330876524014	0.202504777111387	0.0879301168841012	0.0654526798572534	0.117004631707346	0.0550620387034207	0.084200297827614	0.115583109252825	0.10760327890952	0.0495133570371571	0.103107492206469	0.110339027432104	0.0671377432440278	0.0699101038845695	0.0533857389236676	0.0627522646215386	0.102567467483801	0.0847224497235938	0.148687666067076	0.07730710813925	0.0618360820823935	0.0826866746974118	0.0628565105034077	0.0941397865493671	0.081975532933873	0.0708856717640603	0.149037928250437	0.0867147052495861	0.0943302466741543	0.0303291946150013	0.0209680510397154	0.107273567555754	0.120706471743389	0.127206490976688	0.1345430765866	0.123162049043377	0.100974452929552
0.0198909726558607	0.0402166447285902	0.0359770130501255	0.0175540141125755	0.0930336488616484	0.0477591944987046	0.0885280899585663	0.0537908973617554	0.0752706591864652	0.0621887960011898	0.105961724284899	0.0468513003946486	0.0674912329273144	0.0682408144232973	0.0545215979810295	0.0210698751519143	0.0525535352935547	0.00595438819374728	0.0318355648797033	0.0154209522142603	0.0504454352892955	0.0666904520686267	0.0642135099221731	0.039628024911349	0.0357365879772818	0.0442724807152479	0.0421134508162846	0.111534310262699	0.0176557460599581	0.0284255221651336	0.0949821027988084	0.0660247346522319	0.0455274655244063	0.0844711752266922	0.0251910965768173	0.0420673113305295	0.0439057598169363	0.0810580217024238	0.0645391155639431	0.0643816597675464	0.0423997497837523	0.068184833837968	0.0617817377142344	0.0532891809471726	0.0410815844233995	0.0551283801900845	0.034154495483062	0.0265299657339625	0.0748822664834365	0.0722969237348644
0.0633534689616828	0.0416696469772087	0.0737723435256336	0.0724156816071084	0.0735691280507993	0.0377236928682824	0.101139235779223	0.0324483651407232	0.0449264373174471	0.053637975470115	0.103981101757272	0.0207541716377207	0.0577099886074586	0.0737235596892201	0.0617315185342787	0.00256011770587551	0.0743448530261867	0.0660710790005567	0.0244413257688899	0.112534111974738	0.0585357306911379	0.0748607338240336	0.0172237007865382	0.0285990429497093	0.0682255384919538	0.0149527832430964	0.0848114786311912	0.0490089685505521	0.0804850138886315	0.0310554584689133	0.0972185056903391	0.0945298527943337	0.0746197724137859	0.092728709678997	0.116102838160729	0.074979011239749	0.024510729655788	0.0365343181142676	0.0555655600457883	0.0607146177802158	0.0655133386726413	0.079338482615311	0.0179845414823224	0.0572069350414528	0.03476989238424	0.0529053856880422	0.0463445724062635	0.0475812117940233	0.0771271901109881	0.06985607560111
0.0326177500336039	0.0468943424677828	0.0960767260773201	0.0325094011511286	0.0619159397756054	0.0358025512492727	0.00720658089235471	0.0883246680708849	0.0793564906607046	0.0219716113458276	0.0323564857172055	0.0265093207214933	0.0503755484755017	0.00447243336165057	0.0345029212763372	0.0270121835882375	0.0687709507137672	0.0426403679949826	0.040088439707357	0.0954766032645454	0.0692365141589682	0.0484979398390344	0.0309872914585661	0.0337934754346723	0.0771071147703537	0.0320414878586169	0.0264435076980895	0.0299566596751259	0.0265453272839119	0.0396125390892896	0.0209037667851683	0.0610854520928486	0.0368078668583905	0.0352804840105863	0.0334202036153612	0.070843287893526	0.0386691644799522	0.0132490249587579	0.012671780359911	0.0775758671522252	0.0690836366571549	0.105292130028777	0.0567293425887177	0.0365776074473958	0.00991716469923723	0.0245155191110957	0.0466704300142906	0.0164987541385221	0.0293029664535606	0.0258488503526714
0.0400488100871424	0.0701914397265678	0.140463485084459	0.0277291550429584	0.0577593633724963	0.0990835997408981	0.0220667289909968	0.0801606764916574	0.107756878406084	0.025997069812433	0.0798977762243043	0.0599139345825952	0.0497454871512012	0.0417641506250576	0.0554498465412313	0.13276066522336	0.0834680035356967	0.0495202118186958	0.0996490509522976	0.0525647654045826	0.0506242484167271	0.046326137355478	0.0905004649289727	0.0750526958346001	0.0421426387621602	0.107273371620947	0.099979697680027	0.0498114965220681	0.0688264239466791	0.0760933276887409	0.0370762757170057	0.057308418175748	0.0546788198979093	0.0409353670844088	0.0293480868013232	0.0845817292365201	0.0554937070995523	0.102057344629828	0.0360758788679777	0.0815382672735388	0.10296644507317	0.0245234745882277	0.127544684541276	0.128015618469447	0.0586543948904573	0.0156093414462917	0.0849128651951069	0.0505294274313454	0.0610065893095828	0.0647536015595612
0.0312071383122276	0.0572352267551942	0.0289180539990159	0.0451201552343894	0.0376142895839135	0.0417210833489652	0.0696170362593669	0.0728547707016335	0.035054638030777	0.0866023642256954	0.0387342087637078	0.0421989020919087	0.0165216378748678	0.076383004218027	0.0605718696071675	0.0143135598486953	0.0660436058342191	0.0228903185671905	0.0165108491920246	0.0817844190275733	0.0204487911287587	0.0192481969180524	0.143710455086454	0.0473124842323229	0.0346299209856448	0.03700241015726	0.0403459330039726	0.0634050919129197	0.0332493649832685	0.0275610402919442	0.0752854302018047	0.0154856447021048	0.0701325195412435	0.014214129920694	0.0691231374349892	0.0578614556865873	0.0452345310743242	0.0825944889276494	0.0464284117585472	0.0563993741931247	0.0450954818850514	0.109591755786727	0.0507982671223498	0.0201712764163407	0.0398227207425334	9.40567831872519E-4	0.0668372506469297	0.050850724585406	0.0739975506821381	0.0872616031994886
0.192158724653579	0.221980685000623	0.18525754924709	0.237335468017176	0.199082468095712	0.142808371378778	0.212606160645721	0.158769658533797	0.211262478945961	0.160452567555817	0.139258988403694	0.168718484113994	0.206181670166181	0.182185909500824	0.160100984776177	0.180035605118274	0.167672722600362	0.262931984430773	0.204863899245739	0.121871272614453	0.189565484697856	0.141803413896442	0.17108339029751	0.200402997060013	0.187406414921422	0.185226171281389	0.201393385549929	0.162827347078187	0.172318549293818	0.193871827327026	0.21188479231008	0.12853436162808	0.17984080233685	0.142552088141267	0.105759838068654	0.143556311796913	0.068962111390987	0.197010230358342	0.176365487585327	0.305328592965596	0.180369492597942	0.160135076629452	0.195408533413308	0.149612812147632	0.174517981003821	0.255990330404134	0.202820755292925	0.231596894146381	0.108384066050235	0.193176489255215
0.113315517084417	0.13685619476202	0.0821388543047302	0.0567852492507148	0.0424451398151567	0.0691808761037919	0.0966060486808285	0.105677787881716	0.130826803561787	0.140003511524196	0.0414733836167535	0.0609984833262101	0.102013922537129	0.0846145901898733	0.0628518142786189	0.0362738652739485	0.135479953436739	0.0724766363168559	0.0284735888422252	0.114204490098824	0.108215854757538	0.0389042351714103	0.174456571262138	0.131408962897638	0.0422247339599955	0.0767391154055121	0.0670657113459784	0.14550563212208	0.0926739668938354	0.118995715910934	0.0922032679986225	0.151861575119803	0.0234142394312397	0.0739562166766054	0.105382621567864	0.0178786861202405	0.0738896141031126	0.0190930962537353	0.0793872847834123	0.0532331306895127	0.0901364458093395	0.0588584424479658	0.0596988268139653	0.121040976733456	0.0843353411369409	0.0795918505393674	0.0531726025828208	0.0764954044092441	0.0505844940491936	0.148098611190318
0.0695275650302228	0.0967814755745856	0.0553323170711599	0.0758996896018745	0.0861836140053183	0.0564096990792257	0.0448451810871815	0.0725847397522647	0.0556681678253353	0.0147888071817845	0.0788947708695862	0.08278557962489	0.047321195422936	0.0325833887369295	0.0573715549053309	0.0552017921259999	0.0246631473058347	0.0353150486449446	0.0829541963000908	0.100678457151298	0.111720512418038	0.0859471679108026	0.112534215709593	0.0292845195661889	0.0763508631173508	0.0760101138814915	0.0507766085347023	0.0141487835593532	0.099840355084948	0.0962744307582192	0.0863609134056333	0.0528762181888002	0.068390269365833	0.0858890134143928	0.0609143168097296	0.0597091650999518	0.0678410083929595	0.039302822317499	0.0969789758854263	0.0548480605816441	0.0202048451518367	0.0626250504133563	0.0526462195917181	0.113558220614369	0.0536346414597916	0.0293550418163327	0.0695168099811988	0.0727587331567022	0.0559450619904822	0.0531619172075989
0.0851416073039669	0.0297721070604397	0.088846236890408	0.0864549416553675	0.0986860553758898	0.101163301255847	0.0654474833058056	0.0427669923670417	0.0609459960068297	0.0980482011918648	0.0891973880425307	0.143664679762752	0.0735543392668475	0.0115473028262021	0.044594353390074	0.0410334620339998	0.0843566051269157	0.109959290074516	0.0379165477459552	0.0393331350348515	0.0330131041689357	0.111683007846859	0.0197090845181708	0.114401837855349	0.0305438881830277	0.145263682135625	0.0731661775313355	0.0859669877729498	0.0219914232969583	0.0758167854526826	0.0288825588061537	0.0235824071211677	0.0945777178786912	0.0746427298507939	0.0274993429220718	0.0748138583574013	0.0897259565223715	0.0148816884509069	0.0669246332593747	0.0463147525640439	0.0840009906726016	0.0582922156864233	0.132001649700301	0.0583892085611554	0.0451137304219325	0.0490925496363504	0.127250972358017	0.0372082636920685	0.0599322667466074	0.0764065651475349
0.1850112957664	0.0695825381567021	0.0892414091471201	0.02442454226621	0.030022163069226	0.113695222514766	0.068103473710186	0.0290035538888599	0.119012477414648	0.0481055671475527	0.0225524509262231	0.044020869000565	0.069413736863976	0.0902284566099925	0.0477296821189268	0.0689802311658914	0.027611882091826	0.0719592295614482	0.0605223527428809	0.0450603197972285	0.0277653593100342	0.0460831559235443	0.0753607033654331	0.0490396096168004	0.0383019687969287	0.00284171941906887	0.0438361297194928	0.0450768669840862	0.113201401227582	0.0567926935618703	0.066409101693231	0.0272289506945273	0.0712276873461437	0.0524444924137956	0.0555360134714317	0.0722357101557948	0.0431456721374578	0.04298322192616	0.0649291148843791	0.0465959821820133	0.0343519931560543	0.0553928137341777	0.0840385705315631	0.0133042295811624	0.030147382874349	0.0613002140875421	0.0686902520774673	0.0942484409400697	0.0897823800999773	0.0110888829960328
0.0224606494525089	0.0421905855649503	0.0947929158291564	0.0229673024919247	0.056925107109785	0.0311057440019444	0.0601680249455982	0.0234021574682221	0.0681081751090302	0.0396646436104398	0.082138865072004	0.0240192563221616	0.0493249622660586	0.0913295472014709	0.080605269766965	0.0643140884789453	0.085182121306594	0.103233679652391	0.0185715188639703	0.0219374145780878	0.0227063733965007	0.0239494631128821	0.0259508894041129	0.0321516088555723	0.0396014063960171	0.0276360040704447	0.0803391331074546	0.0272705986885633	0.0288211702770394	0.045252373983305	0.0330766240996871	0.070215089166484	0.0192191477486208	0.0283276505563241	0.0145514487658108	0.0341781775694155	0.0467860281425064	0.0588156188264452	0.0087982487726584	0.0721997465749382	0.0607712298916519	0.0894190595323732	0.0204774472966627	0.0392341916785054	0.0206290470710646	0.0649345175261671	0.0419471200487948	0.007704568183159	0.120809605718381	0.0308928905563948
0.0743911258287607	0.0770376540318889	0.0510465180214674	0.0181370650083855	0.101759850975487	0.0548405935140248	0.0971817345606406	0.0963944649482013	0.0743631492531812	0.0202090170600477	0.0443296701960617	0.0873255148319951	0.04954240873642	0.0598395231831605	0.0290684000842048	0.0957404330183486	0.0578217117686376	0.0361157629439847	0.00966354432799379	0.104735696047778	0.0508074627811309	0.0677423813437888	0.00642136446231064	0.0178156062179259	0.0337598171072101	0.0221963548152033	0.07604099413858	0.0579810946000712	0.0293051678424369	0.0894850068230569	0.0785626071398397	0.0139137884276779	0.0920842324435131	0.0402152095110892	0.0229927647903475	0.0367738739817129	0.0236231156675025	0.0468075835163673	0.0624858853078205	0.0339612799883456	0.0457198632551323	0.028505530123041	0.0169010038463567	0.0358404002304104	0.0615671343466171	0.0354916903359043	0.0690857131993036	0.06696694751656	0.113421819806112	0.0401119042086935
0.149044391587104	0.152913385413809	0.0782017759175334	0.0952067743101787	0.128176845782547	0.0529471631687005	0.0725733033604624	0.141092861783097	0.0932345273626058	0.126578277569245	0.152122612075965	0.125775854816346	0.0598890468268798	0.115589254418417	0.0514112861504485	0.0937913291595343	0.102616226517713	0.0454133760707492	0.0385526344814489	0.0670746167119731	0.0950140402756435	0.108438863374731	0.0727831284424859	0.128983766728464	0.132847652300032	0.0681641302874826	0.0737280645607499	0.0505964412340878	0.0570749898579853	0.0942878365778789	0.089021893548867	0.175308239492757	0.148293960933925	0.0937794319708842	0.117497113277774	0.0928615103030141	0.141123430100498	0.102960880451473	0.0790262752147999	0.0853273001558218	0.116894943753632	0.0654956701666858	0.0991792418879687	0.030211120233212	0.0845891426074292	0.113734902121442	0.0486252657323186	0.0949238918936007	0.113866511756906	0.0576006793273361
0.104557845155752	0.130325868149942	0.0870480341777466	0.044126801291145	0.0781373437593095	0.109585092480555	0.109614267926596	0.142654548973039	0.0368088355604602	0.0378726930007426	0.0564778227073141	0.0193457256832079	0.055134944555282	0.105201891152575	0.134374239823967	0.0399815998174951	0.116348813119916	0.0584500757304907	0.0977843570863116	0.0904651890050029	0.117071665693749	0.0337284846259138	0.092269037743625	0.053287327487291	0.0406712714569805	0.0558079199903329	0.0774393969453017	0.0895101295792158	0.100832185731366	0.0972641501960882	0.131676313226509	0.094200810283807	0.0809517350757382	0.0337976747203266	0.0465797310563865	0.0904458855612183	0.0900316398294122	0.0772259876945902	0.0438222552515283	0.063704839958628	0.093925112838159	0.0905877849443036	0.187588329632945	0.054336916869275	0.0748101160206316	0.0746624394251253	0.0386535646056945	0.0456827764297954	0.0576945191720366	0.0914363483827657
0.052516863144511	0.0993609064667895	0.0253078454246899	0.0791430921826332	0.0937358475889374	0.0740785430735574	0.113810083614079	0.140842234778124	0.121529421656633	0.0419779506650754	0.0751630438422035	0.0512330204996582	0.0957329400565955	0.0602368539912832	0.0375673241961642	0.150550198263901	0.090196973780934	0.0872538004335823	0.118557826626134	0.0436438949345496	0.0886580096217172	0.0597263772660463	0.0912359360326368	0.134825714244131	0.0492049603793408	0.0797107791498069	0.0789140878499258	0.00439466015437144	0.144522043395091	0.0999658797950041	0.0555958317684069	0.108340400506454	0.0791208980794859	0.105257534525079	0.0677625269896342	0.100317141460241	0.0380288505604692	0.0642745513748974	0.0912869424761203	0.0978503265603876	0.0485870345581463	0.0455416979052638	0.111597188454314	0.0970137363506756	0.0969386960284787	0.124586774791863	0.113831338935766	0.0886736445856609	0.0735645340614797	0.0994193769683219
0.023393181363786	0.0587573618276425	0.0467431181293717	0.0345723986943588	0.0561546342111005	0.0901841369115046	0.0292331019221645	0.0288583117184651	0.0601978490422116	0.0199836827430006	0.0765295065486594	0.059649542816626	0.0344452834393709	0.0249115547274895	0.0342767833393333	0.0266555619681402	0.0573355207532242	0.0184153066291984	0.027304764477609	0.0762054107912791	0.0662669374442806	0.0527844325133769	0.0464485297730423	0.0370748643657829	0.0400266571628584	0.049898993947205	0.0548834261655338	0.0428975459655142	0.0465798609971498	0.0859390829420759	0.0284040656476938	0.0437680347593213	0.059661879414534	0.00717196786202957	0.085061221435964	0.0681840317435725	0.0460187327097009	0.055802708238538	0.0106360680902315	0.0178971390068692	0.0721952340677728	0.0361852631384781	0.0683238847626692	0.00687606708615935	0.0572655354603945	0.0284906172496315	0.0465088019791061	0.0244725991557987	0.0135147116565985	0.0444540215708815
0.181067294354002	0.110633479647207	0.132991028085242	0.108083495324504	0.0463189860793862	0.11396377799372	0.13312623552437	0.147560390041477	0.0840141222909696	0.0817048472244609	0.0775609672497979	0.0854452743317575	0.129527603097168	0.0650362071737282	0.0854230432047706	0.108042195148168	0.14929045967087	0.0936027068682445	0.113839449334968	0.113809392205971	0.122018942687414	0.113800939571732	0.0281848611808929	0.0255718835779866	0.0781492658757394	0.121545847857003	0.118257434610302	0.139268370587009	0.150395946874323	0.175735417273467	0.148142711934266	0.0445265347800904	0.0979544612959716	0.0850152614686477	0.151114982467699	0.161980961626745	0.144168922389849	0.0968503519502665	0.147156356966507	0.108578923137552	0.116556305640583	0.099673048251703	0.0981672999202993	0.0855087026468337	0.113539344279338	0.0794234427407954	0.171409400279384	0.12823092009051	0.0516064448684619	0.189465650988596
0.08773421622936	0.06955154871223	0.019238191011158	0.0365981178955271	0.0764557216522747	0.123032280836478	0.0356744307537669	0.0715799853847988	0.112319779353431	0.108328754631734	0.0538759940197459	0.167760479928475	0.107138857685129	0.151960334675906	0.12159483467746	0.134512073370693	0.066740651719252	0.0974979594059301	0.158145043286503	0.0685645576364415	0.10026642676831	0.121137480052798	0.0864434534177153	0.107940338750592	0.0704874322061628	0.132706830758716	0.0618546597356618	0.0366366337172854	0.0817470092203531	0.121786818475223	0.131013303423144	0.0929602141740336	0.0715385674525518	0.108233110699573	0.102585452775715	0.149535405975179	0.0836383952040168	0.123791758054155	0.0517004813322371	0.0211200059970754	0.0475849839441278	0.117204272592171	0.0877058500132055	0.138435289390108	0.0902468233310716	0.129970651149792	0.104772405381034	0.118374008637463	0.135410765014817	0.158959189253757
0.107186766669878	0.0880517482984898	0.0621200559273235	0.0393493766882933	0.0951717187527987	0.0776801305900187	0.122774603639582	0.0581074306945089	0.141226003635768	0.146091020407123	0.0559696060136037	0.0968966014221935	0.109708264342182	0.0606941640014631	0.0706127914440054	0.120517741762522	0.133792314434705	0.0354671781716656	0.00671545266070911	0.0789372519308189	0.126143541221032	0.0554494634987941	0.0836588978596025	0.11396060795506	0.11181208248576	0.0484252086713945	0.0770465024408948	0.0844821599505718	0.0568663553582696	0.0980146144693382	0.151246758140478	0.158058036199429	0.0908892380391083	0.0564663413009387	0.0558619282249519	0.0839114468922342	0.0864414187520462	0.113742119777367	0.0712797681691972	0.0720476276527138	0.0768135796849685	0.0616059594932211	0.0406851431315413	0.0652748388053444	0.114610278402714	0.0829196028446044	0.119130376896954	0.100795766483085	0.034623481589352	0.0380850731752284
0.0854240090657685	0.0396324315395244	0.0242622095214302	0.0736932338295133	0.113051915775704	0.0899133335834235	0.0972871033225828	0.106842484034208	0.113981397049937	0.141749195086264	0.0718805643868466	0.0587670033579314	0.111831887855288	0.0823946104144571	0.0657205401152097	0.118372996647399	0.052856274053956	0.15958204011492	0.0575538630311685	0.101097977273026	0.0944998459783364	0.0618446138265001	0.0416122629405564	0.107531098389017	0.0915079084825312	0.133934295799705	0.136507636192416	0.0639714273054994	0.0714800022154735	0.0936672406437411	0.0950979878925884	0.0851198872863081	0.0855337848376466	0.0272365336810175	0.124029163587037	0.0753532500728044	0.0656847308694266	0.0647521464970205	0.0946351083955167	0.0805595602291001	0.0343845071785105	0.0877452245010183	0.092264590412221	0.0985156671403729	0.084173445696795	0.108002271878245	0.0887360056902095	0.122812464222346	0.084160537703577	0.126930850326644
0.0413955941324629	0.119350996548805	0.140361519079415	0.119462927097667	0.0872015448145165	0.115736890917818	0.111142285611874	0.144433787203627	0.0776204171832444	0.0680307034880641	0.0532965898296664	0.164102985088785	0.0550285897611869	0.044525024552219	0.126386857438594	0.0864172070880406	0.0936939404435185	0.166086649669412	0.0808916293998489	0.129710542317143	0.082612278522	0.119904683706724	0.0367769780173304	0.12790475898389	0.109704708387754	0.101862274710611	0.116028122346862	0.095804421984982	0.162018981770262	0.104883215045955	0.0984653618574314	0.133082187481747	0.0991756168603422	0.0436661391418339	0.0816738204854617	0.0976106873892552	0.147869884336037	0.0474885006100845	0.141372584390737	0.091523947999558	0.110377926847636	0.107972477013393	0.12558538690967	0.111717623916921	0.102241756728758	0.115489063116088	0.101163227219075	0.0432486108352953	0.102493808487952	0.0852934222799027
0.0451255055891828	0.103121343416087	0.0275490825840898	0.0159327408864878	0.0557628403924199	0.0754610081959822	0.0477399150058418	0.061517307261908	0.0471569775690523	0.0397078379865316	0.0355633696978956	0.0614819259700442	0.0169667914387429	0.0287202056837203	0.0898775968961176	0.084258583081304	0.00667744590863011	0.0588177039536099	0.0728462759220352	0.0545057085992467	0.019285738557699	0.0585602578459112	0.0339035057142252	0.0997987162478526	0.0547029253971166	0.121836099055229	0.0161830635657159	0.0646014135348268	0.038917915946813	0.0439904016776444	0.0321463655728279	0.034908379026705	0.0742484864682379	0.0587023650057304	0.0655561080971728	0.0339119987115195	0.0224664347424597	0.110508411811047	0.00277900879541708	0.0878104019840292	0.0153083262920995	0.0819870733720365	0.0404420374151218	0.0735210991178022	0.0296189573768288	0.0257961893254023	0.0323737070009736	0.0914685358595539	0.0377801869356032	0.0270128254651518
0.0604799771130851	0.0612500084105437	0.0237022055218602	0.0890215014274804	0.0183997741317202	0.0913621518705536	0.0419334675950583	0.0419633022235918	0.0490202780661085	0.0318876425069399	0.0351409458346189	0.00681600657111613	0.0267859831286477	0.0244611168733818	0.0641543560489075	0.0545361792198766	0.00905304061686288	0.00288646381563618	0.034007067273219	0.0674560252248181	0.0399502623000302	0.0405832266672329	0.0431148851232101	0.00434419355894165	0.0544005406864785	0.0421366543535886	0.0152087765449406	0.0239824628706895	0.017875802072268	0.0661104371991935	0.0557519945847868	0.0580772150379243	0.0519833719607799	0.0296696382723926	0.0369394135688765	0.025316747177728	0.0861240909704695	0.0185992073092968	0.0387913896332807	0.0619112817321525	0.0454507780104651	0.0450476063152861	0.0811079808199372	0.0491363991071577	0.0497062777262038	0.0707847418402617	0.0575748990685546	0.0568089740015757	0.0629633822822228	0.0534825563575383
0.101023306794888	0.0245211060469277	0.0402779549161585	0.0724427757640042	0.0783539836316731	0.061082670905789	0.0525111474445968	0.0783645333582357	0.115943958714831	0.126455575367992	0.0264933313188498	0.0287127494392112	0.0602398122966332	0.106905011696302	0.0361273720414992	0.0693416462466201	0.081874647882554	0.017823637193165	0.0384815478025105	0.0646510652885419	0.127832137571504	0.0817485588576883	0.0554071992360072	0.0497642456590442	0.110499732782188	0.0859108236833637	0.0741135492079674	0.0621912744092232	0.0521548187964152	0.0418085866503856	0.113699933128784	0.0489945858683192	0.0778330251802075	0.0593149743813145	0.0695181874028517	0.0631318566410944	0.0298203230003661	0.0278046463531347	0.0852177307190681	0.0549970990358155	0.0943080972761242	0.0316500202559127	0.0372235695741462	0.0722535246287709	0.0814990935265712	0.0800101082872921	0.0544403734952223	0.0473645453114933	0.08090798736076	0.104451399522577
0.0348924867789047	0.0308371804292837	0.054409927779	0.0719335619968461	0.0274677734682283	0.0698660036478758	0.0573701567793411	0.0530309204377582	0.0927311491487866	0.0372598112082348	0.0246604793440132	0.0345519177752184	0.0582222206263465	0.112827162993758	0.0798580143047659	0.0611245934686606	0.0955658734342433	0.0742405577884306	0.013379331559401	0.0823923862915816	0.0719655382879868	0.0844776306865196	0.0253660514326173	0.0641691704006129	0.0346215113798757	0.0217789800085426	0.0233647457737641	0.0617004016494072	0.0709015999071079	0.0442182145625219	0.0773538138636357	0.0236821906294252	0.0668989719286179	0.0936209691093753	0.0445848111355246	0.0181066092331171	0.0211178378184936	0.0202154122934795	0.0827785522716241	0.0819508447115586	0.0500059965254668	0.0333786924550365	0.0322603302004443	0.0891936294094735	0.052567070027659	0.0489843751024641	0.0675782477561893	0.021507020424778	0.0145218420108863	0.0467310573354306
0.042104616058063	0.0943308753567277	0.0203899854856692	0.0575967721366614	0.0844141256239085	0.0743078127348227	0.0466248215800498	0.00322019792396004	0.064822813651847	0.0160783725817126	0.0667592340484558	0.0441007693583014	0.0586097854617008	0.00915160680719632	0.0401691205833548	0.0315750965328469	0.0242661839127725	0.0378349816159662	0.0434677486755686	0.0918601729256167	0.0844954984859241	0.0778692595125599	0.0569024749348049	0.0729478092618252	0.0151649363218174	0.0153353360936925	0.0456806281392113	0.0427512779052241	0.0224946540451837	0.0186502647008847	0.0651747636864275	0.00790720379184481	0.0490639638955048	0.0417454709387893	0.0388010915772651	0.0441445327860654	0.0295047949314955	0.0202131816975291	0.0238863445694522	0.0532597834313828	0.0575828944524761	0.0359151940645195	0.0150643495779739	0.0567535394561379	0.020386540525076	0.0659846050127649	0.0269077790383153	0.0225804615896403	0.0258143929666611	0.0414447289669748
0.141718173868897	0.151212023478956	0.1053749761372	0.163234113572748	0.0915224651846682	0.119204509061698	0.150248515785271	0.136944168333954	0.127177453552821	0.143574147993363	0.144454889562278	0.204462260359752	0.131841570031758	0.125992141887157	0.154575766355207	0.148953955124696	0.134817290395397	0.123850350240169	0.107808615413104	0.0940947574603204	0.129087209757005	0.112896382902483	0.116729678442744	0.123193907387131	0.0898703922338436	0.0848161014568042	0.170925687408221	0.093697038660748	0.15333453529408	0.100508251815406	0.170980625274823	0.0955898295230408	0.130168610806434	0.153704006212794	0.0780995648097299	0.204802259488389	0.114272743458244	0.15713523497755	0.141375803684048	0.128300042888052	0.11547673170262	0.0813399111537565	0.211121561872301	0.0925412780925799	0.201969444970618	0.178434903745298	0.153615055998133	0.14480861772934	0.191138985242082	0.0784739573393989
0.0776660275592579	0.081928898854093	0.117931582621242	0.151536324994702	0.129699878282875	0.0685672792721485	0.0563857271646691	0.0992229190107628	0.0903525763297456	0.16160156306799	0.120136230526777	0.110311140602052	0.222663724465429	0.101161350860566	0.0838376129160921	0.127935070122229	0.081535967997688	0.0735462211453457	0.126156504913377	0.112863670444858	0.131046279961317	0.131152215782307	0.0927657607130373	0.0841025243169609	0.16254452237805	0.114283990028569	0.128975522660077	0.0663809666355839	0.0966157262602864	0.122155546875698	0.122070869033943	0.111386758449708	0.147099139078105	0.0859602133474697	0.0886274234906447	0.168755716081887	0.119421537028065	0.0504297660508911	0.149195175345635	0.12305272317004	0.0758549695618857	0.0496017786696001	0.0690589286949603	0.111570073262348	0.124895481616893	0.0298837748827243	0.163446451901092	0.0940608544809396	0.0812331789267397	0.0981803076344182
0.129852624813864	0.0862346767077566	0.113158637951048	0.0414332741024772	0.0772850761618984	0.0523530232304955	0.0462675323147246	0.0782467018993771	0.114427778694498	0.0946129359799837	0.0528192307843848	0.0378912260055665	0.0875823142158992	0.14986722044026	0.094530613819669	0.0552607253095578	0.0643386629181335	0.119820933640582	0.0861398174763715	0.0228010849664177	0.115865170200473	0.0702088495438068	0.0288870727932842	0.0887408970346199	0.0915960999046559	0.0573940066669265	0.0608839186569312	0.10886247678235	0.0284215982608878	0.0473926996396716	0.0506582921236247	0.0538925719309501	0.0612636470385826	0.118722974171978	0.134410423249894	0.0876844036288809	0.0403581439781144	0.0243594808698461	0.0380301287819289	0.0845202618491217	0.028442167813024	0.0974397782322563	0.0744054128815638	0.0428340258228444	0.0629550493857848	0.101738097783917	0.0819303312366026	0.107524935744273	0.05912199303613	0.0671670525426897
0.0472140912263076	0.0485619620461028	0.088383754992606	0.0411103460853007	0.131043206924794	0.0393037564415986	0.0821499671813035	0.135006134440328	0.0729530896095601	0.103507385331438	0.0572545598550631	0.101097019316657	0.080173589434711	0.102613941885457	0.0914634364271543	0.0853074014830066	0.0418938263259397	0.0755877241326427	0.129494584878901	0.102100454285199	0.0852185393928105	0.0734062419616786	0.080254210665775	0.0619747152792435	0.112014194633091	0.182428370654116	0.0911607217767788	0.0452659274731823	0.107952894595428	0.0638645056381086	0.120164298792914	0.155400737106876	0.0657167426959652	0.0740674641151565	0.039618129323315	0.0540639523402831	0.0874972442997927	0.0309437765918141	0.119820339837702	0.139530460632498	0.075898932155815	0.105090389591532	0.113952892928142	0.11116853708945	0.0469687460105175	0.0725179816448769	0.094117423492457	0.0354294927971669	0.0632776872965384	0.106583083090864
0.136593725921773	0.108472402062086	0.142226385263952	0.116332652621059	0.0702381693534021	0.0860191946061819	0.121733145381884	0.0624849466229203	0.0657832770312228	0.0800166671209426	0.0857891943108928	0.0969266283379805	0.131058402652778	0.136463445530724	0.0674260551978271	0.0859781680937464	0.145421914965339	0.107364519327648	0.0804060876246053	0.0625092845859671	0.12031617898292	0.149573581809666	0.0484558012447189	0.12697566906718	0.0268708580477011	0.0962092367403551	0.105154117437426	0.056134445896364	0.144195720338719	0.143257897289427	0.0842835531130582	0.120885014431957	0.0716219695175119	0.0874634413293349	0.102345296925985	0.0698840641980738	0.0737503841004588	0.115506681771404	0.0606822901350996	0.0548547075679472	0.132503781534257	0.0357579240703232	0.103096245329498	0.104173812222122	0.163256746312526	0.112638436453216	0.0474742673637014	0.0349638703822818	0.102986065839627	0.103766252459617
0.0621137831525862	0.0652369495411833	0.0440719025409455	0.055776987924793	0.0476180901398075	0.0148542741991935	0.0486867458072807	0.0672973914248665	0.050277513694265	0.101973315275929	0.0125744382363085	0.069760001954914	0.0600808050311245	0.031365018953326	0.0404616263614168	0.0777660698507993	0.102410738418778	0.0938971140416664	0.0715168737548685	0.0349457603570049	0.0437202563459937	0.0472130272689138	0.0344541983447301	0.0647613237760973	0.0138292042696031	0.0767222154637032	0.0270164018149161	0.0188813233189326	0.0450494011147496	0.0700532267977729	0.0319786471643892	0.036554574045468	0.0254111145365703	0.097978011369618	0.021887562026843	0.0432706407384742	0.0748584284103166	0.0248804122113165	0.0245001874977846	0.0697868139577363	0.0432587608676948	0.0379158118704302	0.0358051942140122	0.0896343439970459	0.0802546873513323	0.0855978560949776	0.0554536526936757	0.0639987674268068	0.0534486641695605	0.112558247709986
0.03657659971578	0.0255835734309706	0.0347810247500616	0.0131436694062512	0.0164897320563455	0.118428946296015	0.0455970268122796	0.0208548867677374	0.0687658246944949	0.0316013251062687	0.0312990124565588	0.0649382497097766	0.0601245917763347	0.0320068658415659	0.0367404065291962	0.0254216562744854	0.0331085572367643	0.0324775396907047	0.0421877466291553	0.0796625724632339	0.0160502059203076	0.0275167115597558	0.0240084133646395	0.0105489553405228	0.0318471448763252	0.0364652156273852	0.0474601336582863	0.0453273441343699	0.0452064322736986	0.043007914977591	0.0853004087247095	0.0421000469985723	0.0488161574382262	0.0167709383374538	0.0246716432553428	0.0113339666344268	0.0214013187444801	0.00522145791260376	0.00871782751353891	0.0385535655867133	0.0507887145985848	0.0523653032154575	0.0391132354100395	0.0341656290922632	0.0303584215799693	0.0225119227976644	0.0498676631796328	0.0565890464176416	0.0410844631127243	0.0447091792197464
0.138932801225183	0.121701611849392	0.119904327466735	0.0156040394537319	0.107900748101362	0.101185439944176	0.0544786690319342	0.124624823964482	0.110544822889156	0.0736752563345286	0.110639405513996	0.0540545595442975	0.0928767133321485	0.149511648289531	0.0665729433475567	0.144397872427801	0.126951543056475	0.0660342867805998	0.102779090270407	0.125765156316979	0.114919993372854	0.13003739936272	0.0958523787132656	0.11473903614713	0.149160929115137	0.182867261128973	0.0508351624207939	0.105079199468995	0.0297959974638126	0.135650701172944	0.0435053614142993	0.0779811836815895	0.118121652787829	0.105407063032067	0.066342091583927	0.131414830452002	0.106661748920123	0.121132506686348	0.0627358136686733	0.0709814460443505	0.102841707686135	0.0997624774794411	0.0719591319376527	0.139356511568486	0.0831070996347153	0.0813266060062622	0.110098671180606	0.14517875381675	0.131350950414037	0.0401379681685945
0.0712763298468615	0.0431974800891719	0.0767065313722274	0.0763531278845667	0.044178681373108	0.0250296074468135	0.0583956882050464	0.0659575132361128	0.112618916367462	0.0345379419278073	0.0392817011253459	0.0647547974953401	0.088090130725411	0.0457988175379944	0.0592912530602424	0.0376549669883656	0.0718957586543643	0.0596982706563632	0.0874684892420499	0.0120077286421217	0.0783491166826334	0.0466385342052481	0.0763707377928549	0.0352312517468066	0.0746543771831826	0.0527512804157853	0.0827910736951032	0.065802749428438	0.0922624982426964	0.0925750286899659	0.0700081495379967	0.0676471790349901	0.0363548315888894	0.0307356916507257	0.0641977546625402	0.126212207892766	0.0549569256333259	0.0266418141745715	0.110787701535403	0.0704441019586345	0.0581391056664101	0.105826544562746	0.0344168399008756	0.0548087738597189	0.0459339073015403	0.0588392483740615	0.0562996470350771	0.0663317736257911	0.0386335873021455	0.108329111496078
0.140496196436738	0.131012478811095	0.089519783294144	0.144073087279512	0.0714351456492445	0.163094868948121	0.158566038981194	0.175405085710161	0.136974930880184	0.0984128761574097	0.157762889447116	0.116121103669807	0.139624949817417	0.0630261656192609	0.191432609514117	0.12655629861559	0.102578364955753	0.125462365458611	0.20102421881904	0.136343478064136	0.12642974647373	0.0779179493900605	0.117395740234327	0.158626536403015	0.151200772672769	0.200673608349808	0.0163615049020445	0.161815122174661	0.115324743583164	0.191039145112547	0.0664172817459595	0.0893253696439783	0.162692929222851	0.187079136953735	0.115337403229276	0.060758644440779	0.159222495636868	0.141898141362062	0.171862846708811	0.122977641703349	0.189892455693514	0.159145215357995	0.0871375644908127	0.0764625196175518	0.135192910217593	0.101190678779896	0.151869433699393	0.107497225213707	0.0610330459819206	0.15274445459772
0.0528676883685016	0.105180139372994	0.077233318380583	0.0791505722567923	0.104670064352972	0.0672827794956221	0.0308367216876649	0.0252886322209585	0.0466102663695843	0.0706709876275866	0.0886152790245396	0.0520126586204253	0.0698338049674089	0.0597658982509131	0.0895365730074951	0.079476468920639	0.1284001191824	0.0454549579916852	0.0652702940278876	0.0599481353961522	0.0765767235896921	0.0844065753794673	0.085660299548233	0.0417283857532532	0.065714832634696	0.0333307670377482	0.0178426431739053	0.0526215966083708	0.0385493809884426	0.0577095173188773	0.0847832291393717	0.042842960822715	0.118972288793494	0.070835392054761	0.0771744807007148	0.0282737371085412	0.0909121437448012	0.0712992795251011	0.0651313794266059	0.131571753500447	0.0716605915439079	0.104958655790116	0.00983757042262596	0.0638623562259161	0.0518847003328692	0.0628319073639962	0.162978854134027	0.046511297137962	0.0158616311710596	0.107138806341977
0.0582602213331755	0.0462268737296013	0.0824242968163951	0.05951403708362	0.0311231723720392	0.0321886336962661	0.0836139373109585	0.0110348203232388	0.0400309052177052	0.0537653165024379	0.092276605865184	0.0619437990642268	0.0321768082174541	0.0832036814689332	0.0403451618842225	0.0195718417208435	0.0311600694856341	0.0391137991007841	0.0385794698852978	0.061258382806398	0.0862040803589215	0.0291237393146176	0.0279575792550822	0.0728108264735575	0.0318603193129903	0.0202363705613834	0.0550148768826488	0.0465830674741327	0.0670412860292559	0.0199191947215914	0.0637401367669171	0.037927495283894	0.0991247178179898	0.00920992105165001	0.0205253246542533	0.025752424826212	0.0314338518346845	0.0635542335190237	0.0590048056864399	0.0441090638736587	0.0442090932179795	0.0903373515809468	0.0605065623238209	0.00506810479746049	0.0354083857013702	0.03558148523369	0.0555756904950942	0.0369484293996714	0.0537202284803372	0.0384668498887913
0.0874057916888195	0.0189615373661415	0.0388533492578401	0.0894528406934282	0.02475119872669	0.00173887154562176	0.0414011616399069	0.0269669679134701	0.0448071506144663	0.0251067867827645	0.0449447459737765	0.0153766267257552	0.0603733535380378	0.084692902576233	0.0111797730291739	0.0932677374088007	0.105574991405186	0.018783186092179	0.0417914411330897	0.0324141919983161	0.0485811727566845	0.0603567414632906	0.0440536385581725	0.0653643368010209	0.0293891092018421	0.0206810563172605	0.0242773050053672	0.047761695775726	0.00592593468176903	0.0321898460203058	0.0430526558486166	0.0373355836277091	0.0601352549863921	0.044770071349473	0.0151309660737629	0.0802653968128359	0.0262833486735554	0.0500369227938727	0.0164322387392619	0.0559380457993341	0.0350806013693654	0.0488591547831212	0.0574102815976834	0.0322554792073831	0.0260320517862212	0.0366931773388405	0.0527472548968276	0.0620124640828358	0.0371109393402754	0.0619354674152928
0.0856779979785347	0.0219696123168753	0.0837126574874135	0.0918369021347846	0.0248604010725041	0.125816504127478	0.0985460969996808	0.0863782494535285	0.0929068223148699	0.114753653237711	0.0744972860369322	0.0730002539635911	0.0934609314126074	0.057979614177914	0.0742468768657767	0.14687740096528	0.0652752425465276	0.131544749912638	0.0851882598000746	0.0494704435614705	0.0860400221866109	0.054986113329739	0.025148241909732	0.0851471281516135	0.0395046196139806	0.133757400833742	0.00601712757435639	0.109505172889184	0.116353607951948	0.105793798606735	0.104603848249535	0.0990687700939166	0.0542165552561079	0.0509044260039834	0.0862041171895659	0.0613381898594147	0.0931742520425922	0.120192983327025	0.0549738796494262	0.0760847995111934	0.118787216290248	0.0577467831864607	0.0487390016963099	0.135116285377272	0.116603383736976	0.065025643458704	0.134197738290228	0.18016625070955	0.13228000984764	0.0704638478333372
0.117678276224028	0.0942387617917622	0.118916171046746	0.0871401252679275	0.0874488763601483	0.0682545013114776	0.0596512413260479	0.0846048828204052	0.074618579729759	0.117788723578975	0.0622570726477113	0.0491036301527689	0.0638996765674225	0.0746795806116351	0.129561003608767	0.0879285229965209	0.150777957069109	0.136978975151665	0.0615975306170902	0.0588095466915203	0.0347816797239294	0.112117919773703	0.0871194765156862	0.0259382576387178	0.110999493688187	0.0248091839875502	0.132422929191511	0.138122309938149	0.104040975215376	0.0604048487206781	0.127305549162335	0.0855104018734125	0.109917937224147	0.0607978481837154	0.0748269744324418	0.0569712440340388	0.0335445703002558	0.063669483125042	0.0478872520874643	0.0825571373290215	0.0749404546103938	0.022568596701563	0.117204539783626	0.0383994964367399	0.0707007133649336	0.0802657035185446	0.117730625228361	0.117861716810712	0.0852447920808773	0.12347030880492
0.0267468407629929	0.0292444517516332	0.0406868222372751	0.05652076009127	0.0245721140031968	0.00359548702891347	0.0233838931452055	0.0876801574287649	0.0794670697145208	0.0513373342104983	0.0839760196690037	0.0149967299849082	0.0852669773812688	0.0691234085051605	0.072823617125309	0.0736848869443778	0.0776294531662725	0.0308906469442273	0.0491496043012118	0.0437990288517481	0.0694522393652386	0.0825531190452547	0.0312615251574653	0.0494596436014709	0.0438281604128145	0.0257933391210308	0.030679934642331	0.0265891820403806	0.0657365491390908	0.0354218018170519	0.0736846705760248	0.121118099570512	0.0244973876194124	0.0461808379186487	0.029516221138106	0.0220619292117772	0.0418768084676056	0.0530550875519099	0.0485041041394087	0.0753215710941321	0.0312614018495716	0.0577761534345391	0.00786874799378357	0.0484850591152996	0.0793496111452886	0.0325769296902348	0.0983471558398579	0.0576693875838516	0.0346836259064418	0.0338131731015739
0.0620068741924353	0.100586875485842	0.11866708916861	0.0617242327352661	0.0286979711191506	0.0930168385326356	0.0965000168310607	0.0974427886063556	0.124212316868578	0.0454823320569262	0.102919067275083	0.104718264757979	0.110370106689796	0.100879970965762	0.120369040078886	0.0456632790285816	0.0336234712730572	0.129084089094522	0.0972986337867598	0.0707331706187309	0.0758814949154832	0.0115384511951829	0.0720392772969482	0.123137048793765	0.128795614645762	0.130407925096231	0.057734578527302	0.109881734794706	0.0955693549233205	0.108635466614407	0.055980189222202	0.124089025107021	0.170645337907058	0.134816989650181	0.057228752227618	0.0742812313323817	0.0922805472763687	0.0269350272751152	0.0460052490798365	0.0724680439437391	0.0602355850417103	0.0934992254377313	0.122022960435555	0.129073396941624	0.149962928772641	0.0958012179638977	0.0989374507532044	0.073792048215967	0.0639396341745713	0.0764068026850018
0.109934771715152	0.0724344970459587	0.0722769633355816	0.0767196482092436	0.104004420510669	0.10508361934732	0.164195520781323	0.0961013179932351	0.0741416605574019	0.0723129495308116	0.0924867624202383	0.13044849275948	0.0399452307696075	0.10707000530509	0.0687098144191751	0.101927277715931	0.112246242902952	0.153042698951529	0.121986224461945	0.101012839738279	0.0952609255515319	0.0922020578974949	0.0814935219905447	0.0652509890834652	0.0944824067137089	0.106334644028182	0.113423717465947	0.133020900127785	0.11558138237917	0.0916883886057248	0.124991134714793	0.0892974789240114	0.16212340801465	0.0723441474898647	0.0810447694820986	0.14127494966943	0.0788242517552593	0.13078446645314	0.140485761886053	0.0812578517982533	0.138751238167048	0.0773812159050479	0.120133520328333	0.0474412320941109	0.145039267077054	0.0666087798907509	0.0736326379261079	0.103181547650415	0.0757006527108518	0.109085639241576
0.143094979648676	0.120059438006663	0.0904626055939206	0.143576717256716	0.14545824467366	0.121410022130636	0.170621439993281	0.152513604900415	0.144193722888932	0.0678377411000226	0.126138246284042	0.0852244917146151	0.0898482757581969	0.14362774596107	0.102952583478232	0.142451965175332	0.0824256471026033	0.103856433708389	0.121972513743614	0.0852736015755896	0.149274956256675	0.0831220702843234	0.090842733226335	0.125285173348883	0.117475644976257	0.0875697871895028	0.0949369360648241	0.0640935026720876	0.0776014711028006	0.139533776596202	0.120118174684623	0.0873746175992576	0.108122725118245	0.138370802590781	0.0755377807177634	0.100876740844523	0.157055570620422	0.0812066836899944	0.113577842191521	0.0744376907293395	0.0986278344325586	0.0989513608337197	0.0797683905652107	0.0862038265703008	0.099105769806207	0.0786729853930464	0.115976562693848	0.0400741550614221	0.111234314511764	0.0984223430001567
0.0288154621586995	0.0542772844341867	0.0387235328576952	0.049962753103495	0.119931305966528	0.0905700856222936	0.0871490095361764	0.0783813392886502	0.102845800027474	0.0256114514401859	0.0826326288405264	0.039236951359652	0.121040527589905	0.0493402801869598	0.0607113952909468	0.0880951476781287	0.0809944969744056	0.153054044757289	0.109794202496803	0.0846330877617968	0.148633297624052	0.0496289605416314	0.111131236302052	0.135815855137138	0.116345209004619	0.0828062744707797	0.164318078325084	0.0449129017926497	0.114412240797532	0.0246942780174072	0.0523341313124427	0.0716992779308592	0.0598120546810258	0.0900860942012878	0.0519858603879257	0.00507767911181171	0.0721072200357502	0.141045455787883	0.0915436283832709	0.152785390623295	0.0579898366956461	0.0702846333216337	0.0850969382050453	0.057816136345612	0.0909070569530672	0.0930848460619579	0.0799361457578097	0.0279672493030402	0.125345499820841	0.109927821078943
0.105820154495647	0.117633198585675	0.137010201761177	0.155299567707221	0.119196059911811	0.114828265375717	0.0771391721094834	0.0993174750822694	0.123095413857745	0.0823607134617439	0.109571861730429	0.151380546233604	0.118556658928082	0.071956835763411	0.0683817975638371	0.0534989632046015	0.128900068580626	0.151914629448623	0.132887291608199	0.113688634727699	0.0928573185875195	0.0736446788167815	0.113088104981161	0.112300673976006	0.10334559947348	0.0679154572902305	0.0746420734104835	0.0957044453085696	0.0863808395231091	0.159036234610463	0.0613547560981706	0.0559589112631759	0.145222284657736	0.0452610431061636	0.144216257046826	0.109217314103946	0.150782690367512	0.0802113219334079	0.0494962840909594	0.0958671766357334	0.11250050466846	0.0782755158580636	0.130460840616303	0.102012628961691	0.0552092473415188	0.067730114866213	0.141963799070698	0.0118545662798051	0.0974704610178822	0.0791617566751471
0.0817441439413301	0.0348089556688749	0.0439292293770264	0.072392235680579	0.0576819135307923	0.0431197855345083	0.0775612218759639	0.0924171436989291	0.0529698527550917	0.0744837475645379	0.0321555558266734	0.0248642013735511	0.099041209195444	0.012000720951497	0.0722467376108735	0.0905565171061531	0.0701828077853693	0.0474889552118672	0.0312898280423047	0.0777066973694108	0.0926542372084413	0.0489912623416748	0.10007556966028	0.0426805678243448	0.0774074509387152	0.126308350812901	0.0806568886198749	0.0541969719969391	0.0573307306116929	0.0989829191165087	0.0305297144217421	0.0899104337341451	0.0253584799499733	0.0883067817872274	0.0826924768103514	0.110552999084733	0.0497363485366357	0.0688594159536661	0.042049695832699	0.0742349910610118	0.0858042073808848	0.105829221323935	0.0112163148450258	0.126902094561194	0.0626246370321729	0.0319588970963846	0.083838164793004	0.0502217375995714	0.0580266009496069	0.0428397133132304
0.135016236463812	0.0815466285724309	0.038843940267513	0.0677437685928625	0.0378049068289554	0.0726554944177039	0.0623703092029292	0.0563781740081071	0.0495467004819948	0.0478426697085196	0.0138171833648553	0.00806339601072228	0.063844695001534	0.0128445625328545	0.0227373266033892	0.0197806210670191	0.0555932627442184	0.0423126961819558	0.0848815341584361	0.0587335210421664	0.0348318903442478	0.0577411373286715	0.0473494804319811	0.00963285782379425	0.0644127021768843	0.0249473397753368	0.0832181264363467	0.0647071700524924	0.0247973554294102	0.0396416489279873	0.0349953672458798	0.0113968901078947	0.0347601241082432	0.0417089056936172	0.0416879512659677	0.034376557822266	0.0101685043319116	0.0397916264022432	0.0460807984850917	0.0430982094177902	0.0590937526612966	0.0582425733277068	0.0537457729697229	0.0226491826167773	0.0184148493326717	0.0383466875075605	0.0533083175260071	0.0116957836210289	0.130072958513216	0.0186662114849401
0.0880089423773249	0.0115130265637288	0.0182788207375256	0.0150879700183585	0.0735313216590888	0.0672878350102937	0.0301008443485777	0.0211553426841826	0.122283093625849	0.0344951431339674	0.043245838582052	0.0476254569744322	0.0286861494902148	0.0426574208727731	0.0417230796329346	0.0539829146235751	0.0644745899003398	0.0316600274404508	0.0804283962381353	0.0418585369973127	0.0317263041366529	0.070708814153442	0.0936717793112637	0.0133785674442414	0.0116471375574302	0.0422429705950318	0.0317204795486047	0.0324847727954624	0.0305097461079767	0.0391719884433694	0.0173012230745437	0.0494339123613659	0.0806468649746864	0.0720194989999132	0.00352638817701147	0.0113469010035546	0.0455716211850358	0.0440114891810411	0.032926933021478	0.0697836162471464	0.0476183064074364	0.0683917782796565	0.0500351888530112	0.0150537819573604	0.0572537315196722	0.0993128348853083	0.0337646079923653	0.0313565588929174	0.0489141319587704	0.0604867323010014
0.0490018157140825	0.157659530647033	0.0221320824161361	0.0761809155068709	0.0450046907701672	0.0191227170944116	0.0857017268242105	0.0695065363229243	0.0869105532008168	0.0417507088637786	0.0382978044844349	0.148662865038871	0.120139597652543	0.0557902229995631	0.0404568438727181	0.101849521374037	0.0782849303556451	0.0940078318474376	0.109032630333641	0.0779973490226078	0.043922772299617	0.0580491423507705	0.0384094174931683	0.0243075570426605	0.154785646386764	0.105807548225023	0.0428773048433597	0.050317702897684	0.0940857555506424	0.055267049256899	0.0670579490648022	0.0555005627226337	0.0677862275314723	0.0941148723553947	0.0870650087096516	0.0554086669014758	0.0144891168872566	0.0759887449480194	0.0791906559066617	0.0226086229278234	0.0879848569257375	0.0325693252603458	0.122980138492567	0.0728903096558609	0.0498962077374483	0.0905812507091054	0.0327925187984333	0.0594184501310157	0.0696111280094627	0.103076605332006
0.0761748046407584	0.0520346744937431	0.043188862298683	0.0581779525504035	0.0276505983824184	0.0461272348754714	0.0472679116200335	0.0753082130136422	0.0977655229422689	0.0266397222071895	0.00358696647084476	0.039849987177737	0.0404385232329978	0.0179837484811922	0.0178399066491055	0.0151851993852895	0.0100816031524335	0.0408447819200948	0.0367675101821295	0.0347783983061878	0.0438847139861034	0.0423369687278069	0.0212066317237415	0.0413100759734765	0.0388056838419077	0.0645150057359565	0.0486859730115369	0.0163468923613855	0.0421476419781427	0.0760919666152144	0.0514977527660664	0.0158182219997361	0.051356666322278	0.0443926330900612	0.039636463581441	0.0698449300117488	0.0101504819699591	0.0681002095844138	0.028243811666386	0.0433062054715518	0.0339165266174958	0.0173463040341423	0.0651631545256252	0.0735429723217434	0.0630113480527529	0.0968712825213045	0.0615135726483327	0.0213833736064898	0.0517033160034025	0.052527015781075
0.0465068240736519	0.1057180125796	0.0158127982896807	0.0688377414446015	0.0269147303843728	0.0605488550382004	0.011060825641027	0.0305246881568477	0.0413547360106058	0.0743889436185201	0.0477379560835233	0.0942705265138113	0.0602795154612721	0.0318589744192763	0.080551005678604	0.0440746422867224	0.0599138616597804	0.0743775248008355	0.0372324042948747	0.0784370315569234	0.0283173433505652	0.0203391359463371	0.0669574751472425	0.064453063543851	0.0558420587560201	0.0661714630558861	0.0189502130713607	0.0046459923116682	0.0360672744700816	0.0105162788641175	0.0615491931354141	0.0199496594641834	0.0406383989877776	0.0734892266925764	0.0577256065008008	0.0712476133466076	0.0322645229475369	0.0267361934440155	0.0347106335950311	0.0415644063900172	0.0654459473991209	0.00464306125044695	0.0623869936421343	0.0682334711529642	0.0101976935026927	0.0736839804110344	0.112088060512251	0.0843860553240226	0.0798261257286947	0.0308488583781009
0.042701310543381	0.108591741493263	0.0713793165822201	0.0185020381388051	0.13795874744767	0.163019341752461	0.0927000648784384	0.0322586623582571	0.114991492980494	0.144962194574605	0.106856038524082	0.0553665570683061	0.110878888673015	0.115797788707082	0.133936209827598	0.059446157766265	0.0315644529051043	0.0426747297653424	0.0664157098976206	0.0466830586546008	0.0663371402907075	0.121567707577756	0.0662461525313018	0.0336658814532963	0.0395643320201024	0.0951771234774376	0.0925424513028162	0.0859235046014582	0.0654506202236847	0.0822592924022373	0.0513503774443197	0.16013036485787	0.0695296434335874	0.0758050928276841	0.0998327873407274	0.118077877831775	0.194930231736388	0.108748689138069	0.0899511636943658	0.0903908802658554	0.0493513678903037	0.0480921265855886	0.0551237200956922	0.0402337038110214	0.0628145877651641	0.0788498048476222	0.0966689898561571	0.107873412420211	0.0892624067162565	0.0319816617604978
0.106089285038915	0.103115516060359	0.14905972306366	0.136692022805452	0.0410217047994156	0.132781914878936	0.0494127249167459	0.120488255768592	0.137534503523466	0.096955639580371	0.0885446584055752	0.0398601466538609	0.0890706652515029	0.124368036481832	0.0519097376830205	0.0344437718552556	0.128025052143438	0.0334823363014127	0.0775511168234249	0.150252906581713	0.086372794444465	0.132570307099836	0.0402862930195135	0.0252366892527289	0.0605016645640267	0.0550276292859369	0.101373768710208	0.0844408767302532	0.0802734332626742	0.105905286137864	0.0333369595420113	0.0652476905417778	0.0395137056683172	0.086435034329981	0.0681978689760443	0.0632531555556069	0.0820806130456669	0.131667684050066	0.0709674216435189	0.039397071258058	0.0437230171202183	0.101376601959765	0.0688521499636337	0.0407642376871321	0.0456807560795572	0.0902737729821907	0.0805628295267001	0.0496790297395853	0.0550008538276307	0.112451284099527
0.0825657820793826	0.0283442515003325	0.0286474932763271	0.0165687851181556	0.0274650407184588	0.0362451022958392	0.0632283824265429	0.0269926232104863	0.0629521983215559	0.012485842163153	0.0579692585454265	0.0456643283898778	0.0830440955427326	0.124318404905446	0.0453850055901726	0.0425702896437093	0.0647836982105545	0.0813651798437544	0.10540513483352	0.0846937460361767	0.0776254762450692	0.0968584059344051	0.0163605208808549	0.0744104485609039	0.06005796395521	0.0255947372601361	0.0528552486906438	0.0812739642522745	0.035286593556314	0.0678604217434235	0.046027623600966	0.115637424271007	0.0614408812375645	0.063541150952589	0.0603161126604898	0.0631391901915791	0.0723808994361151	0.0716439677249585	0.103310729932789	0.0616126958694083	0.0154122031600936	0.090747779319979	0.0324880332133618	0.0534041387969931	0.0936542469290208	0.0620593247271625	0.108923915295803	0.0505988568401352	0.0762210079061055	0.0446771608774819
0.0850039546738668	0.0995186579648309	0.0268638861237927	0.137283985917895	0.0887447491941422	0.0756918638472604	0.0498065534388819	0.0617519909361674	0.0398813883317545	0.0885203222139577	0.109078164498147	0.137519747459374	0.0872531434578841	0.0704275904991027	0.0264957705227317	0.118598473897079	0.0842003805729481	0.0727569498776804	0.0912286210126323	0.0568174797846821	0.105012538654811	0.0793921938383145	0.0356213855412878	0.0725174785316975	0.100714664106079	0.117922929100154	0.0530217200658004	0.0307140776010041	0.0601780288691878	0.0725828146677635	0.0609792629503219	0.0792012328770001	0.05893967547581	0.0842203522541345	0.0577506575497223	0.0490350547780881	0.0968885505618063	0.0570980560506398	0.0757359404051901	0.0586782339013028	0.0284458690150468	0.094540231871188	0.0498127723784493	0.086726876149335	0.0731246931578226	0.0904661996995607	0.083115745785844	0.0992121333451816	0.0273215887964408	0.0845134934980456
0.0777813300280742	0.0284196450954089	0.0870090482924587	0.0737116700444136	0.0734390869767626	0.0705727111485403	0.0517905787513801	0.0852369952156327	0.0335667674155928	0.116137250501034	0.138377148653851	0.0593476105903726	0.0491082085616336	0.0492856705726005	0.0884813021286198	0.0612316973473666	0.100606241232803	0.0990200505604259	0.0829020096046827	0.0847558666123738	0.0361525165933009	0.05089240062545	0.0383585808656593	0.0782249183306758	0.0543691764668337	0.0427458066170157	0.0887770046807939	0.0489929208034069	0.0160382739966346	0.0783146477984614	0.0792179027883906	0.0497766361608969	0.0612247466439838	0.0448876513537459	0.0733862454405299	0.0842669767742293	0.0659021919956051	0.0545527390310523	0.110557987284937	0.0662084691707979	0.109510078611843	0.138940655727459	0.0822320253772178	0.084530279479929	0.0666552700028625	0.102938546766296	0.089114259646567	0.052352828453634	0.0897329602297718	0.0853309546584598
0.0806222358559535	0.0540864293369293	0.0362831408221022	0.0158119518525925	0.0433304144346591	0.0403975796648079	0.0886874041621486	0.0529312147560738	0.0797852611370459	0.0162412521670943	0.070411681558833	0.0538996063143103	0.0470138865709633	0.0492996849267112	0.0137499569216873	0.0342025321172161	0.043007812750162	0.0717106641473191	0.0319010648509701	0.0736117810376845	0.0713499903145684	0.0884738218974138	0.0249437372108531	0.0481046002597933	0.0899557480242508	0.0231155213058857	0.0635682901599988	0.013349413008268	0.0902955035359556	0.0317406033790317	0.0476509026258979	0.0506483818618878	0.0118132418610118	0.0714760300557921	0.0469313379284525	0.0461252438464199	0.0324539194266363	0.04389168270816	0.00798521212687352	0.0136928091322021	0.0560888604284603	0.0261196470307315	0.0414798096734882	0.0354634488102102	0.0440993934919673	0.0332116609076345	0.0989319733250343	0.0583617736077246	0.0794389304445836	0.0356571206435629
0.11920602542609	0.119009237878681	0.0520194974972633	0.137857407067638	0.145418856489138	0.112577748108009	0.10307933478895	0.162816786072861	0.0621427242757503	0.124619970990253	0.104531512808646	0.109507741809142	0.160740662888454	0.0681109582175629	0.0646237108838111	0.0846589944647206	0.115345044094684	0.0729486537765352	0.103369734305707	0.136683952203205	0.0825154478775762	0.0906853851391833	0.0303595467594907	0.0726249597561975	0.140425935726498	0.0970646591731069	0.0691286160079313	0.0737859634444452	0.13407198578951	0.13562018887636	0.0665362919100441	0.148062190301455	0.0780320454020558	0.116926737085841	0.102957727120492	0.134181286320539	0.108553936060567	0.0717110303779394	0.0101177633434544	0.0687787383120002	0.114951885827124	0.0563424701204777	0.0413261056829808	0.0484914184995015	0.0930310777958468	0.091635498696898	0.107483146640893	0.104996772051381	0.11269512116151	0.0996359011502711
0.0607381468110684	0.0134995734192967	0.0271281403679666	0.020932994132176	0.0675955320345102	0.0979023673110865	0.0262802826925601	0.0494511936661555	0.0797046852046992	0.0265214538894552	0.0743003118573267	0.0738381220607959	0.0744326403495328	0.0481221222718388	0.0795605737333417	0.0411058195206579	0.0608277333742735	0.0375657168463886	0.0380910277358186	0.0350850001105203	0.0636754925803013	0.0584625591625521	0.028756723268721	0.0408674754231589	0.0320779923257208	0.00480812498140647	0.0493444619945471	0.0128883998214596	0.0175479149252547	0.0406532029054169	0.0736652878176234	0.0198517885617417	0.0359589707944514	0.0533347994746338	0.0573294855343431	0.023244921989035	0.0608672878684643	0.0327768658901446	0.0136870561115093	0.0332265657413696	0.0947374359913767	0.0204339705606375	0.0206945592277445	0.019846450626427	0.0488419918472875	0.0359263928281201	0.0515859824021391	0.0741032345138463	0.00617267987497635	0.00379541387598046
0.0479343418479778	0.0306309105450275	0.0780815159183484	0.0375758985367004	0.0584241218836886	0.0313998684121017	0.0226468036535755	0.0259704854229956	0.0207181597882751	0.0134183775604558	0.0772147773975895	0.00976956170206427	0.038832535685264	0.0327022019490619	0.0373976000734004	0.0212933875793816	0.0316394416615101	0.0239938245409105	0.0177991235390988	0.0547790536090329	0.0487749811122885	0.00934108922812806	0.0111393313752068	0.0257190436284845	0.0318855360024985	0.0105892772097563	0.0229871532214271	0.0186414671220031	0.0488989001380859	0.0172246472115995	0.0285167146659727	0.0246865765416491	0.0457494287511932	0.0484085180030571	0.0720104411212652	0.0315172149364856	0.023940730789206	0.013406788962429	0.0335076277339131	0.0351007455305799	0.101911618447687	0.0351176412883852	0.0241381353499167	0.0417639731945669	0.0405978673947921	0.042493039260713	0.0843870757720849	0.0618966828403825	0.0248759962202642	0.0263530186941629
0.0429184079862852	0.036864152590084	0.0629090718828657	0.00717927350735701	0.0426527132379571	0.0408180849696525	0.0262800876444905	0.0544762178040335	0.057257679988977	0.047990214622602	0.0749657279398233	0.0214352243091086	0.0398677884231244	0.0526460708006372	0.0184315562015067	0.0141851146905607	0.00609267641317188	0.0233687304634077	0.0448125723817664	0.0471240134754172	0.0302955421096914	0.0376073496302584	0.0195699287153424	0.027617999123087	0.0350767049233492	0.0385903665544107	0.0661980289688636	0.0280173945273826	0.088004914964957	0.0418882843185593	0.0455675370317214	0.0467379889490594	0.0274970280015023	0.040810346152852	0.054351187916922	0.0442814103248985	0.0225551610916558	0.0509264128749257	0.0325415615857537	0.021900386542365	0.0215852409213055	0.030055895139732	0.0509264424696454	0.0233811767124796	0.0514581781180951	0.0717552100451709	0.048782330994307	0.044692817666633	0.0237248879380704	0.0414276126682313
0.0869675875214652	0.0920618781961448	0.0897351796611212	0.142152611959247	0.0809393416468117	0.0863023081064754	0.0296656473477927	0.0568684414899556	0.0675500823456697	0.0915768579247403	0.0837493116986283	0.0219365822013648	0.0982177316690388	0.0645105116440975	0.055407776683185	0.0379326517567807	0.055620290082958	0.158776137281293	0.0504302769821083	0.0191873513906445	0.0388099416343766	0.0909420103227617	0.0322418235657269	0.0805597886883585	0.0449549417114126	0.0299577959411064	0.0389609236503469	0.0231341041723876	0.0663727568778426	0.0550536940685155	0.103751839683833	0.0754184442598792	0.0538728862535886	0.103161210110638	0.103301769778317	0.136258265326495	0.0627064733077056	0.0745283766909826	0.123863378505182	0.076343130209773	0.0705586612231333	0.0239806585255118	0.0602016208724192	0.0795556453554642	0.0609341701572254	0.0984202120492803	0.0843315640148019	0.0369352311252928	0.0391086954495608	0.0503106465569028
0.0860880500456904	0.112517478984975	0.0857603249851025	0.074011924742821	0.114283593108589	0.133179409271767	0.139586247272632	0.0543758935851118	0.0656415507678094	0.12927930608246	0.0959851790493866	0.0967827787989175	0.0606264864381246	0.120872425978823	0.115475211320382	0.141062629334719	0.128337838268502	0.0906118277459792	0.0844314707430239	0.13710817769605	0.0786252379732367	0.128739849825996	0.10001585085692	0.0864750481153367	0.0519618560088311	0.0791213574743009	0.0964301294239847	0.0663965421875846	0.0504324107972205	0.076220887598348	0.114773361307152	0.123747294967577	0.115775413925453	0.16020840314459	0.0607836713154347	0.104283740060376	0.0931293727569154	0.116037314634121	0.0542365452216861	0.0961987982752264	0.111434347439642	0.089528040165752	0.0498804787175364	0.050327453358672	0.0370972811891721	0.1373440649575	0.145453962474268	0.133740010248937	0.080960611428386	0.12480048951792
0.135630433313179	0.0806552796780378	0.0548375697326568	0.0523554476461026	0.103886524088492	0.0409795503006683	0.0792846485665277	0.0745861375008614	0.0715013155431454	0.0802500870974792	0.0621972810976262	0.0335602411584378	0.113037975285817	0.0683976509475326	0.0574368064759384	0.0604236157669594	0.0362346871317871	0.0578013185208755	0.151048518125859	0.0716772709019937	0.0568355702128435	0.0592202563900335	0.0171772891365253	0.0304938947769631	0.0192627671079537	0.0522085465014717	0.10252394815686	0.0552789193538893	0.0308051972966073	0.0755395458665685	0.102704381418555	0.082886968445112	0.11354727444811	0.142805383772026	0.0537417217064154	0.0552978911988314	0.0842970990070353	0.0275244968674961	0.0803019696184459	0.0388124213557683	0.090772438908595	0.0538055407209453	0.0501988836130944	0.0833659935511795	0.071671159826883	0.0291900698180477	0.0243197286623561	0.0944224244381439	0.0284498100927347	0.0787002638151671
0.0620840851194459	0.0610855458526721	0.0469528263893762	0.0336319624629934	0.0450724570749477	0.060727960671372	0.0481212174691882	0.068075333155895	0.0835182943980683	0.097869754802025	0.104660286342863	0.0702900182218108	0.0924684068452793	0.0744804495889123	0.0857785523995882	0.0832951699248408	0.015036243599206	0.0581202299356126	0.0193036139422052	0.112558370426412	0.117246677852306	0.0913610338889688	0.114870025582324	0.0557534464832561	0.0799206751419581	0.0407974372696644	0.0475411493774499	0.0221887260422437	0.129416279858021	0.0248495388982267	0.0799457892864221	0.0595154144749451	0.0252347786807097	0.128934685948707	0.0529207156508772	0.0527772437104724	0.0491410045351944	0.106543644924557	0.00710726853821438	0.080239794296936	0.0524935422640237	0.120820587561392	0.0770723207310874	0.0760752435265245	0.0465337129610651	0.012316543684061	0.052864361248255	0.0345668986770595	0.0674466212125181	0.0883432319058851
0.0515355340818983	0.0422498173160785	0.0358870264003484	0.0377383437450294	0.0349833819489211	0.0369467009723466	0.0589285006076423	0.0206657291619628	0.0275714408647255	0.0138218174206092	0.0160720259178896	0.0426409312191636	0.0355027600087949	0.0307334595590181	0.0552474896964097	0.0113944736975481	0.0187389897399322	0.0281828049766609	0.0621901468958363	0.0404946085025019	0.0219865355459673	0.0734159471136975	0.0398203489914553	0.0477132711225724	0.0302929665393305	0.0282053447723034	0.0466083758348186	0.0200639555172336	0.0166432945633772	0.0704684800325408	0.0850358269574384	0.0435137722630916	0.0451999696719644	0.0204369439771649	0.0305983179204756	0.096146335147629	0.0265295674056325	0.0723182738558582	0.0354855798796537	0.0740162242111012	0.0442391102249638	0.0614419399566168	0.0200446083246574	0.0458868456838362	0.0919143546300778	0.0604757407144063	0.0899445518731629	0.0305622611124586	0.0167203447868577	0.0389971853197638
0.0168918202741762	0.0393326691758708	0.0483493116433082	0.0840424052264915	0.0410704633972952	0.0361310871253329	0.0532822541201299	0.0391694095088629	0.0217416093555277	0.0640355769249353	0.0439949213350298	0.0596762321381411	0.0230372756304429	0.028926006525058	0.041083881922791	0.0329337221676946	0.0328669290822929	0.0482321214413393	0.0815939509476052	0.0576569137596282	0.0583871558922894	0.0189676997149839	0.0251399627553583	0.00638597565244732	0.0613751321767804	0.0377914606994967	0.042905246866317	0.0751334993455263	0.0217331178381721	0.0103015707218418	0.0365566670290619	0.0235279943160525	0.0428818713458601	0.0397853619915381	0.0583758742589548	0.0612131665272268	0.0458127212804097	0.0331839286352325	0.0792698234369833	0.0610520494167035	0.0277245044845314	0.0882233983799445	0.0573430793094032	0.0949691931490633	0.0741043784114468	0.0521067983725828	0.0127897968614573	0.0630106791229812	0.0124393869941225	0.105067938385243
0.0907906809652753	0.0929625929031764	0.093328819664243	0.138312798126321	0.0718875347055559	0.065313526893975	0.0653461823455435	0.135355908486994	0.0823125902347509	0.0657656095186352	0.155389618018428	0.109793010734477	0.0878376761633241	0.0813996979135924	0.10376075420085	0.0749987287302605	0.0982545258475161	0.140927801076837	0.111995261979173	0.0513482087034553	0.0706205546144819	0.0970912640794526	0.0209491391006993	0.0747936287876153	0.09851443871725	0.054320055358118	0.0258592858849002	0.104054182487583	0.0948088724770657	0.0790364908827676	0.082461317814217	0.0877254249198965	0.0736639381742118	0.103587771116112	0.0563568973140334	0.0469130598280543	0.0829283194270407	0.0807727801252928	0.0623245815042139	0.0933249793529562	0.0615281390656052	0.0636332512173981	0.0642025652301495	0.0610706855862	0.0717183760622757	0.0467137930997054	0.0962656175594693	0.112470108639879	0.0878122930229959	0.101481239923153
0.0201365960425114	0.0338903653474907	0.0208626853741414	0.0147219475364524	0.116748391904449	0.0203262838416495	0.0567441505799541	0.0790298809607714	0.0815867976814415	0.0443349541497688	0.0489091154243705	0.0248284003333412	0.0560034336690573	0.0719376930429306	0.0226180722563617	0.108348096463715	0.0228721740228676	0.0165120076121107	0.0274598538414355	0.0199413474982808	0.0783805354899097	0.0117853980327987	0.0683130569404465	0.0363483541028491	0.0649639592112442	0.0318439490871657	0.0328330664847894	0.0489769455721567	0.0465617806211425	0.0761532967951408	0.0356475098529603	0.0611141282455743	0.0205175549230559	0.0311119759451028	0.0306863949888627	0.0586878002471127	0.0262443519610163	0.0371877163051802	0.0642475708340082	0.045650144238024	0.070681425002173	0.0694599500325878	0.0509367342039603	0.0352591365180318	0.0270983480687839	0.120563837251465	0.0417111764644262	0.0528769829536575	0.0833144434569499	0.0661761471299599
0.00577322843590205	0.058670884087508	0.0708651729590537	0.0512571602914344	0.0746462187322205	0.0954486102215676	0.0452401464296481	0.0285454352871789	0.0500357178990948	0.0727363033800763	0.025929871039311	0.0870089898116751	0.0575633588027601	0.0116913817092832	0.0537874045985529	0.0578580109029208	0.0591580811561945	0.0141491198690897	0.0701406123353522	0.0988391685288725	0.0767105571149069	0.0599422888282919	0.0734549439526469	0.0571816521164482	0.0505995093639494	0.104673115845199	0.0783015974641021	0.00218264007273417	0.0618610344647356	0.0229879328520966	0.0152664599027839	0.0734171915239941	0.0456617488660607	0.114698483480977	0.0552573152858814	0.0776798840039305	0.0532275099522982	0.0751240163687499	0.076847634803422	0.0294374803302049	0.0760860109849012	0.0362912881320201	0.043899810940823	0.00310715386701596	0.0604884409768552	0.0705405860495091	0.0406431355662203	0.0371319036700786	0.0644875276663953	0.0921357860620514
0.0373412813534954	0.036293277069872	0.0324580212985653	0.020414563546933	0.00546890581836074	0.0563857754527514	0.0346278221090556	0.0719625068895915	0.00712967268202244	0.072353641108191	0.0134446017523168	0.039327568249949	0.0644939952202011	0.050404060742428	0.0611415374056378	0.0183974478656656	0.0535285461136486	0.0527062201174776	0.0246998534887497	0.0597861782012982	0.0798850141376397	0.0448592799302753	0.0445141521091102	0.0453904687733636	0.0685517403836088	0.0504393254028957	0.00560327426091299	0.0638997067393623	0.0624642627142817	0.0557165024736598	0.0258386815981027	0.0824208329529181	0.018489531757017	0.0401244380223487	0.0234305027784297	0.0534618542194685	0.0612056398019872	0.0315308906015728	0.0548956992464269	0.0522419634634199	0.0630481409275834	0.0360649823034223	0.0570227139455314	0.0330411156215313	0.0497046510985049	0.0708609642397653	0.00551577526895041	0.0578282858148199	0.0785935937966607	0.0272660058477402
0.0206566231314396	0.101890850715876	0.0939045662607963	0.0947094132896641	0.0809473867246207	0.119198180063971	0.0836828606264401	0.056231034142829	0.0202959449897541	0.123668961525112	0.0891850895344536	0.0607514861179848	0.0858366491431824	0.0635718464315392	0.0958062908109483	0.0711277989298615	0.0644954897408989	0.0321983274512839	0.0747241511274367	0.0781124889722559	0.0689047781545932	0.0304055302652988	0.0851932043875355	0.0411033453733026	0.0495252483686655	0.00726441356444001	0.0461924748156245	0.0562513151056595	0.040367488491145	0.0667341169940788	0.0458063800585464	0.0343343195955446	0.063837025668611	0.111073005985658	0.0721335625329188	0.0364597082936109	0.0943514762984411	0.0392426473069746	0.103123691445933	0.0289948673909626	0.079659383713213	0.128131125110121	0.0227283930406903	0.075937581978392	0.0457724006215372	0.0888584407826291	0.0223091929751895	0.0789625903970545	0.0802722720741758	0.050215083138543
0.118809412894141	0.17203933799342	0.129014200435326	0.0547929195467918	0.203843076352777	0.0879646617671943	0.0725871830676146	0.0778581836478658	0.105424374013755	0.0960394627347842	0.0865311688012926	0.080686291726266	0.08445060250574	0.122491750583295	0.118895020731419	0.119665648361961	0.136772827463449	0.110530676422504	0.104673079326047	0.104220113894563	0.0759684298494276	0.116245951179621	0.136782436089764	0.123110579155114	0.063879065197019	0.109612976888507	0.0850551862848568	0.137193499129354	0.141252515645048	0.164058079258886	0.0865366035873768	0.11729429122222	0.0837781539148256	0.101569825783537	0.0705502394786786	0.0974898320187154	0.150212148707833	0.0833967723620633	0.106392933507289	0.136857604108678	0.0988690752336129	0.122601808044488	0.0443631574250312	0.0967043947883862	0.119544081918029	0.097490764210943	0.0676104359183832	0.148468269414523	0.120109489322263	0.160764186971483
0.117697043606101	0.071180871035163	0.0631522504962864	0.0656909684595386	0.0255289326310228	0.0850289612818092	0.0741575590044144	0.0874514323239078	0.0358292489238734	0.0547674446430697	0.112170628654008	0.0756368062657659	0.0404391632217743	0.0184941063636411	0.0438877365173462	0.104659002058353	0.0445772057219849	0.0425021914394282	0.0641148233187194	0.0370242378393236	0.0245585352784147	0.0691800065483532	0.0465067322401499	0.0890712005803228	0.104973945972515	0.0562050886176261	0.0636023153517488	0.0433226967067483	0.0677067115737052	0.060164929340979	0.0789944802171703	0.0511861806789958	0.107169571016121	0.0716743334535494	0.0570156741910621	0.0425117415417168	0.0160287200515308	0.0993094079495602	0.0445120893909239	0.0550272420003402	0.0333321418112201	0.139667772503133	0.098775651565892	0.0325458627163285	0.13437438411944	0.0848213776303103	0.0630493425933594	0.0724122740611894	0.0791203387951423	0.0373226160785187
0.0843845554818493	0.0221907552977203	0.0967643156560031	0.106097667038513	0.0719308167193672	0.04655429786785	0.11380541909595	0.0566467766335347	0.05830173234274	0.0494124347173917	0.056817526080603	0.0531647505100307	0.0965389483439684	0.122705279123129	0.0958894709090821	0.0548939174876097	0.10310111382455	0.0888249631944725	0.0992001985771788	0.0749751412296002	0.0726428602412832	0.0627456030309766	0.0672565912052678	0.106194109040947	0.0917671564191487	0.0851654802553623	0.0935196511359789	0.0810048178258584	0.0655866792940007	0.0940377735222613	0.0923130801446956	0.0903311790222916	0.0777863272708032	0.0719460309091766	0.075562673099451	0.041229522518266	0.117953098126271	0.100817790885848	0.0737036627112852	0.10011870759051	0.0478901037175114	0.0530293729593034	0.0710700020733952	0.0390904851311122	0.119438917462571	0.0749655489952185	0.102133371960345	0.094675327689801	0.117800806201917	0.108260717681863
0.0273540443669981	0.0477726602383518	0.0651390256824809	0.0745161183000705	0.0442748588835823	0.059473442534897	0.042915983650998	0.0877982237105267	0.00771807305164359	0.0283664519391569	0.084815723241468	0.0135234941153723	0.0199202135601229	0.0400761250864926	0.0376960735708263	0.0788217729336254	0.0414971357532842	0.102460370569552	0.0813112843482096	0.0496326661280409	0.0364483000059262	0.0331747234139442	0.0884438967858665	0.011186577182323	0.0677296794112367	0.0136735004663358	0.0555397226169253	0.088745200319775	0.0468431386040859	0.0491564719519383	0.0311319016385023	0.0410002480507338	0.053276295306226	0.0877610694030339	0.0772456484384616	0.0307708654352977	0.0464890218729369	0.0575921038220067	0.0967186374632754	0.049320309152407	0.0550274325557944	0.0441700108093716	0.0781625670484619	0.0792542566423665	0.0571768463787966	0.0161092451384347	0.0563060388184296	0.0645246110410634	0.0209347733126963	0.00818151159207942
0.100355396117807	0.120008366857991	0.0653521955953624	0.112169254963373	0.104450110240802	0.0818144634124175	0.0927036498713756	0.124364330562415	0.112063977045455	0.0875517133780419	0.14179685360187	0.0266506372304303	0.118896162230013	0.118277038419056	0.155705281416535	0.0828248484376772	0.0989328683104074	0.10303753473443	0.102663547449423	0.103123898973698	0.0457616586201709	0.0957473350637985	0.103761073185559	0.0702680483038842	0.165178992466029	0.0880960713779979	0.090924576533985	0.134860952499662	0.0953484856380645	0.0557448142189478	0.109761845369703	0.0717907556751049	0.139612369329739	0.0716201877648202	0.0829303645231763	0.0847936427996581	0.107121602526178	0.0875446283474509	0.0749848464576188	0.137571345143747	0.0959434885121638	0.0588402684678208	0.0844604169311382	0.0439511783851878	0.0543038741861555	0.142102164853883	0.118187624099835	0.146882838853625	0.125222076313853	0.0564534771408857
0.0734855528077356	0.0467775875273982	0.108753423746838	0.12982113317814	0.0691506146572082	0.091056394212998	0.0541204893634315	0.0861656207073332	0.0843210234514887	0.106885653161132	0.0734839409505475	0.0556681909086338	0.105222431591541	0.135115106238504	0.0504030002963167	0.0468583222884953	0.133934518547439	0.118864085838048	0.0692646014758159	0.129023718040249	0.0282616024938878	0.0906549601997905	0.106981784367841	0.0575518911107463	0.113837874495099	0.0722096889182054	0.0857752703086676	0.0813762468977785	0.133032672410895	0.15470042621412	0.0969251472587924	0.0954611870448975	0.0856721718578962	0.0971900618092328	0.0924494802060699	0.0673085225736385	0.0506189374744008	0.0688359632413828	0.0614569872319047	0.0281120163523803	0.0384796751206644	0.081687510658877	0.125268305932642	0.096745450048333	0.0495627980464988	0.0390014366775459	0.0922717751944819	0.103725835528143	0.125674131107098	0.0952772977939247
0.121006992220115	0.063723464652277	0.083295241343554	0.0257608760599635	0.0630967642189122	0.084322234279056	0.0800818140868781	0.0857396741853087	0.102372493623084	0.123991476868104	0.0253325591282464	0.0725237810125847	0.0555053147634432	0.123438725096701	0.0855055573113333	0.0729428891207361	0.0930952875170752	0.1059141302865	0.0602266555961501	0.0622732269598886	0.0179824679368684	0.0859326618342397	0.064116585128745	0.0701625229839022	0.0996014922807164	0.0733813592912669	0.0891678580727562	0.0657404660499361	0.113446447534939	0.140093166353396	0.0665886942814236	0.124843991129517	0.12319390137157	0.096603563890679	0.0664298621059069	0.109811529437223	0.0685577411471367	0.0781305517715701	0.0834767750820724	0.113399052248183	0.11549180930598	0.098924484917028	0.087575807805161	0.0768043635664251	0.0940565363183027	0.0554379160531716	0.0397346019309631	0.12620968800564	0.147287685256456	0.0672439937770638
0.0685359783717568	0.094262186719402	0.060838380997331	0.0784541082351347	0.0623588045913278	0.0555760386396746	0.0984631171044102	0.0364180759446981	0.0796283076135139	0.0281964581938229	0.107548297731711	0.0492290098878883	0.0489826289238552	0.0645901515817117	0.0476631148269673	0.0494643128470709	0.0683423939600085	0.0827960399827052	0.0432712908962915	0.0452243782670276	0.02589501071062	0.0562867214329668	0.045682960611241	0.0416004638397999	0.016483410049946	0.0248997472210618	0.0144747354615879	0.0933324536454625	0.0927659789568363	0.0536094720268891	0.0591115264944664	0.0766450270600598	0.10469915365864	0.0148090564936798	0.0853714575532274	0.0536151257970407	0.0728115884569773	0.0640392238398827	0.0729182377261242	0.0581565193743247	0.0244440811827993	0.00771584813601513	0.0337591013419019	0.0770357562236219	0.0788758418803233	0.0705144492663376	0.045585542078125	0.0491024231000878	0.0552592585088838	0.0462531168315142
0.0426422524487861	0.0638563684574311	0.0235603536833896	0.0378912289628418	0.0441194722043612	0.0623485326917402	0.0154593755137801	0.0584729714090168	0.018326647798184	0.0758396963634956	0.0435820710334238	0.0631689450743045	0.0264651602401171	0.0371995793661056	0.0481136155128109	0.0774111775315117	0.0279402405916699	0.0368501084827847	0.0411648006785118	0.0117465509292028	0.0595595251755479	0.0271231500861275	0.0176790244246961	0.0192272626615944	0.0236902899614927	0.0575992137301899	0.0642913223290243	0.00968010628434144	0.0310257598405776	0.0231077997026675	0.048939632974015	0.0565325008139368	0.0192952110210316	0.0396467649115158	0.0396684596748916	0.049067724049327	0.0638525673033819	0.029785900439426	0.107437073294243	0.0637521713399944	0.0169593956397538	0.012730693211995	0.044198323899863	0.0441574641866042	0.0450156759869992	0.0242428012855466	0.0248400297866528	0.0550298009343537	0.0231384230133214	0.0423473410432627
0.0727355139465729	0.0721090092037465	0.083971452038179	0.104185852363661	0.0986467970357766	0.114474246872886	0.137606492672157	0.041069183276984	0.0725261824710394	0.0894663263746366	0.0916451584547203	0.0779856636993569	0.0667356186482706	0.0157767566295748	0.0107212487221034	0.101777804071499	0.0863147869525031	0.0621346668890436	0.0676421003855062	0.0895428399613308	0.0815963479810463	0.0375347107384791	0.0548205295141391	0.0331808913073202	0.0833778614138657	0.06203880645516	0.0670137073879035	0.0783795571799127	0.0942755267966655	0.0886974512400272	0.0783244193264808	0.0437327683688433	0.0939218549025316	0.12608706377339	0.0838332861355261	0.131457877036843	0.0929363197213904	0.0509586280148179	0.0876615580878671	0.0743865591410948	0.0955504663899162	0.0294062013048981	0.0626716850539365	0.0313626352181411	0.0776765854120178	0.113043993304133	0.0519499802259058	0.0808381681393592	0.0661136999716224	0.0930563055169213
0.0817673777473116	0.0467222300579579	0.0728583856873999	0.0293745728247357	0.088819699249899	0.0706763812012259	0.0493651453861133	0.0607155931922929	0.0872999648609644	0.0881172969686032	0.0813242347975866	0.0701963817202468	0.110397645863026	0.0785500627490838	0.0922084369952968	0.0780176380096123	0.0359564668030166	0.0920543967059939	0.0488537444387736	0.0603682025885391	0.0456696569942155	0.06027620052318	0.0418074044411178	0.0759638317555144	0.0141631247827366	0.0463210061257935	0.0628835833031229	0.134317573782173	0.0448015066380616	0.0724242205087235	0.0878045489171812	0.0780472060014668	0.0599877895070807	0.0867263071315532	0.070656107236495	0.05642604782269	0.0858781933205328	0.0878085933839211	0.10442667188573	0.0904604728179247	0.137983534059693	0.0921450543125837	0.00624795580267626	0.0811534326061307	0.100588676872111	0.0439969596950392	0.0264943003067773	0.162802396052523	0.0647033432563086	0.104920533528248
0.0567803264817346	0.066364222775219	0.0339584993344906	0.0199162519087272	0.0939981552176625	0.0601349653547285	0.0701029661474206	0.0752529966878296	0.0662556026106729	0.0231403223016058	0.0550524707092673	0.0831256912824707	0.0341512830406853	0.0245614416725179	0.0470277245780306	0.0126738398140375	0.0318939393813386	0.0629723777772096	0.0147212989852289	0.0953882052934062	0.0652064445234457	0.119332460518459	0.0554228633350687	0.0715540582486871	0.050391078391117	0.0998295168301276	0.0197423174304665	0.0527874228828421	0.0284024173898365	0.0557415977093104	0.0881709334909287	0.144656917852419	0.0727880360305078	0.103162094641021	0.0582571597866619	0.049837425854156	0.074674064518113	0.0731827749140582	0.0125943032357948	0.0735860574095311	0.0487743269716774	0.0904556496388291	0.0558176173271961	0.0717508266193568	0.0701388439280231	0.0600474426291811	0.0271040792106532	0.0468872685681497	0.0519542709755964	0.0323774774148342
0.0810205745858473	0.105586828106125	0.116468284388927	0.0912902866829906	0.119053162550245	0.0743674097218896	0.0871812568578189	0.0953822620838151	0.0658375306295753	0.0496421021978824	0.0967681853366694	0.0812713198823798	0.0230501979906676	0.0700290009427589	0.0784369194801668	0.0194845593009944	0.0414877815675121	0.0669507468549508	0.0456257277675765	0.0901921002316195	0.0555028210321712	0.146045359043678	0.121836630354955	0.0708147735677207	0.0574222297701773	0.114441138151038	0.0918084713609643	0.0773940314231272	0.125171988960885	0.0759165207304003	0.0923882780930375	0.090661764491634	0.153146053386283	0.110461106182191	0.109551363726559	0.101738517561013	0.07026369204597	0.0771448636009715	0.12118070598029	0.0944537183198332	0.1420747229498	0.10496762308732	0.0354560847582106	0.0844600906610294	0.0552257916414179	0.0512197896568709	0.119069802943711	0.0967919992337352	0.052121409215022	0.0915934407910479
0.0317727228057937	0.0375691546461535	0.0672963749611708	0.0619254994181759	0.0646641064489675	0.0544164956142501	0.0314272026585015	0.0231111988657728	0.0210120503568015	0.0440192488264691	0.0279708199498306	0.0314733554607272	0.0589002118768345	0.0175852105413271	0.012544490663095	0.0463133287994936	0.0433107516196083	0.0440649745801737	0.0308199581222594	0.0272905231651924	0.0307144485152916	0.0620132973277708	0.0338446779295785	0.0452698191034019	0.054192350105669	0.0352913697047564	0.0493730048157266	0.0170804129892352	0.0481188337024382	0.0682202280375645	0.041282544203284	0.0452432628346453	0.00524602122570477	0.0264273384887941	0.028915096864	0.0314105193450042	0.0304693554874697	0.0277528984704031	0.0277302650782949	0.0444162041474516	0.0193035637191284	0.0304807508495391	0.069098203803633	0.0295514266507727	0.0880040322180626	0.0372515358046095	0.0876850301923698	0.0267225882616654	0.0340181211036838	0.0369184331860197
0.0996776075495553	0.0442737103989391	0.118816714406244	0.0708896319158825	0.0466565468563941	0.126119922856107	0.0212784544149475	0.0555778023945977	0.0450880438948198	0.0549742105738254	0.121630838649449	0.0985287311709239	0.053101245551542	0.142780386297049	0.102797584244809	0.103937966091407	0.105577481852441	0.0660620416623139	0.0417834950209637	0.070707469347588	0.042408170237143	0.086833157964062	0.069443178330795	0.0213393430303313	0.0458923802363159	0.101882541863003	0.106994543437099	0.0750261260884673	0.0575905634424808	0.08260232826651	0.0489711663717376	0.0949840898704815	0.0925397979644747	0.0560794345691413	0.109062056594091	0.0480221473454093	0.104513152671112	0.0773036421984534	0.0314098925934394	0.078170856755367	0.0858988134059383	0.128489191803895	0.0535627116490906	0.0580728183591962	0.100363899809998	0.081871925181567	0.0775553808719711	0.0461448421973908	0.0687876486067812	0.0500409346661895
0.0768276355882341	0.0551210699323825	0.116764793086049	0.0915986211313451	0.0665105663135674	0.0632770949837088	0.102095814036401	0.0927270811205238	0.109978897865361	0.049541945187121	0.0961872292785196	0.0780989128765856	0.0706332640386752	0.0903153650471773	0.143909948812311	0.0571589355545789	0.0561844271927249	0.0947869004970439	0.105927452724433	0.0415999388147867	0.0518291364599662	0.0800060605345976	0.0947960916816173	0.0294319904478447	0.088400283289123	0.0924299981350238	0.0985816272940293	0.0255664291926464	0.0415640262563446	0.111722781799227	0.0566072529429233	0.0401168910637564	0.0389791645686731	0.0432177948228794	0.0705217577459219	0.0700797857397781	0.0685924688247063	0.0727553399098575	0.0959602262117071	0.0920971773998958	0.0652627713354444	0.0402379493808034	0.0785515305720856	0.0719902087243015	0.0136396019819357	0.0834101219813063	0.0670830173774466	0.0721820661806594	0.086725874055999	0.0360677482003393
0.0856056713267766	0.0127450754206133	0.0704196415778439	0.0407882614439559	0.0537230503412772	0.0726116117706211	0.109686056269569	0.048503507172988	0.0761565040565965	0.0970928761700929	0.0587758736558641	0.102347319594027	0.0476599276317067	0.00893277145246524	0.153910368716333	0.0635195963962847	0.093537565826239	0.113128479714714	0.0439868843687057	0.0338783470940166	0.0827850070291916	0.0480691744221814	0.14248126528805	0.0401896772964763	0.12534460406842	0.103237722700309	0.10321702264527	0.11427636120963	0.0400837036864671	0.0459792958272492	0.0648863784249314	0.0245330624565707	0.089868032632351	0.118643486264733	0.0710247545982948	0.0222383584595649	0.092943099076726	0.108809365719872	0.0809353589100551	0.0658358222112468	0.0943865682524081	0.0544860610682702	0.0787502520594398	0.0744666052792122	0.0878136406146659	0.0743833813587028	0.0593658975513838	0.0294078858403337	0.0756942407835874	0.160269055637606
0.122732973863048	0.0959543915042772	0.101523002297108	0.110454406425328	0.0696109415085969	0.091713255696481	0.101517258141707	0.178449559761143	0.120605708989432	0.104697998843084	0.109637993994334	0.136410641986877	0.12919315292639	0.0873117198370459	0.168716767489979	0.0965656964353062	0.0553266566729221	0.194600432456097	0.127660073844707	0.0706018416146491	0.0986382768531375	0.102041112390954	0.151895898420473	0.0895510220327747	0.162147835689318	0.160134548445268	0.106882308638438	0.135364889254541	0.138591933352896	0.11448589306617	0.127173350554188	0.0845776692157495	0.10448943482932	0.113930653402133	0.09283716380412	0.0973473756184341	0.11921244626216	0.0776008460354299	0.142495774693021	0.149102511219966	0.132010334212148	0.0808585926569248	0.110627712006776	0.109228069678912	0.0951519536214386	0.114935896521274	0.108678637025749	0.100403231380232	0.0808456121288397	0.108529768225526
0.127497172275562	0.111557748255575	0.105346150506568	0.0992827851967842	0.150643891283314	0.0316526927255234	0.110383193262067	0.0971272963978124	0.0647272252256376	0.066257319515086	0.108006602510414	0.123134542392661	0.115930659209483	0.106331623497774	0.0936864168955207	0.0730063709053374	0.109571211551971	0.118587229596555	0.0919290818669402	0.103308428495462	0.0876982390582485	0.124729690522431	0.0933483667291656	0.0919754924444599	0.110916943968747	0.0688201505568166	0.0875855402361509	0.0569563929047653	0.0734088214346178	0.0251576726840938	0.099439581221496	0.0553719048175237	0.0721335080503506	0.102832727569382	0.0939019698839433	0.118057605384567	0.101783724819294	0.100547570999061	0.17147506924488	0.0941399115276411	0.0629801698045418	0.0412567679942213	0.134954459372931	0.0844572566798922	0.055222827696668	0.0889623344440764	0.0992551945581006	0.104922780770312	0.0436202566683086	0.0693849471661686
0.0270054746957913	0.0204060056535619	0.0235543343641802	0.0353251286693674	0.0325439881745395	0.0636906529149325	0.0417895095785497	0.0241936475845339	0.054142557204481	0.0193687006527671	0.0169693849460845	0.0417086257873452	0.0243322077164609	0.0299652698494057	0.0284629285858957	0.0192276479800963	0.03899831656193	0.0550747123743974	0.0538383608876695	0.0241758107431007	0.039723263663215	0.0557154768624249	0.0356857442530824	0.00829014830940448	0.0236487058585137	0.104780705464563	0.0082175079530486	0.0362600199929357	0.0279101081792197	0.0526397900854711	0.0143902812476969	0.0105553667825264	0.0436802372122188	0.0717318231090225	0.0336976924453367	0.0216538435116286	0.0253300015439182	0.0145319588508309	0.0878803107497743	0.0438530976180733	0.042844308829484	0.0291464324396966	0.0243091991647812	0.0348022731382667	0.0245739517615962	0.00389816067877608	0.0296068201267546	0.0291426639823558	0.0393472408652017	0.0629260090614914
0.0728019345762769	0.0504476180586408	0.00751797246956791	0.0272445463844822	0.0156085685687311	0.0373147653234279	0.0384278917873685	0.0290592379242832	0.0341908939026359	0.0221362002311711	0.0675670267007481	0.0357966166581824	0.0429815677730815	0.0334577532720444	0.0217095434731594	0.0393076002681008	0.034905098351295	0.0476333317845603	0.0258362781610894	0.0493247013699011	0.0508945498879634	0.0632458113182668	0.0278306038698408	0.0368442213374018	0.0539098847198786	0.0458258798909197	0.037892723399096	0.00404626026655726	0.0493780033933856	0.0231227705369973	0.065514363849301	0.0304195703930019	0.0064107818113507	0.0224476121196127	0.0455486030094294	0.0898889259649291	0.00992243901651464	0.022341595162837	0.0221227490698421	0.0119290225385378	0.00859980852443739	0.0797405897698907	0.0181610550714677	0.0387350995992653	0.031467988380132	0.0195568558039566	0.0168632428522123	0.0455494981851659	0.050682766282129	0.0674292072213281
0.0752548869602832	0.0797190135227074	0.0403044410785127	0.087213948952163	0.0416375337688929	0.0120084618163055	0.0224837503153744	0.0398051314387005	0.0142073561703282	0.00703225982755434	0.0143320735263283	0.0824844688154231	0.0184500535488403	0.0608526464289927	0.0731531478345341	0.0182391784334387	0.0695104229321941	0.0625609483347503	0.0232885491939708	0.0203083930537746	0.03149470468528	0.046574962202953	0.0210456047027046	0.0216772915770177	0.0670070931690168	0.0214689635068186	0.00808801867966247	0.0134765991674191	0.0261499980992141	0.0294756149930944	0.02094130396897	0.00773784997206253	0.021497898407933	0.0277557532582439	0.047657320851439	0.0169070603779788	0.0267177341366086	0.0341777685002588	0.0613326822722608	0.0480846814549551	0.0444143917600672	0.0341869101378876	0.0349851570118315	0.0656326160818308	0.0384239372763646	0.0179988525403288	0.095478792228861	0.0384091298600645	0.0562910396232619	0.0449541693088205
0.0250846993959685	0.0707006483268414	0.0567070375076754	0.0535570266776013	0.0323847598941431	0.0794898452613194	0.055500862748985	0.0618485198015442	0.0390664039393364	0.0191990189689708	0.0311395351788077	0.0561330225916483	0.0738258658648038	0.0484968964592385	0.069081447552961	0.0979666865312801	0.100374608909963	0.0425280387440122	0.0777146716368544	0.0156117011491773	0.0413312215814679	0.0718586171191459	0.052577130601618	0.0734100118828556	0.0660917234477003	0.0665299204029661	0.0598127941267602	0.0910047819225611	0.0731181866710061	0.0762821127009629	0.0508728385294009	0.044550387592241	0.0481113043704668	0.0475064650222736	0.0556358256563299	0.0230180675882686	0.0559376806159958	0.064829632302987	0.0452744927552833	0.0672503996328832	0.0403281470011715	0.0701115759696764	0.0462840305656541	0.0676982142617322	0.0445124039594863	0.0529681998261248	0.0389290364758454	0.0818989626950385	0.100844407960226	0.0798838967030978
0.0742898108652788	0.0710035722540718	0.144691672065376	0.0648461118384665	0.0481462979260472	0.114509967875727	0.0972298998839683	0.0974878576549568	0.0110731051656254	0.0319541818024402	0.0695912437656815	0.0043236973650251	0.0594494317196273	0.0484320676344599	0.0395937343355865	0.0845788348494048	0.102620977740538	0.0962659536113495	0.0647621671978401	0.059396910285924	0.0445971001944521	0.0843582621690004	0.0770220395502852	0.0311231561936768	0.0825245338398527	0.0368914246202166	0.0624524615914857	0.056842857802211	0.0448431382123386	0.073996932655877	0.0780004413664698	0.0627055008711365	0.0643432451408926	0.0426366515423022	0.0803641300706534	0.0931888939195573	0.0899478529861266	0.0515900795184543	0.0808623902982246	0.0360972572639089	0.0631687275650745	0.0711101973358315	0.0162175397320404	0.0224133578696081	0.0656651040583012	0.0484385510040767	0.086393378098755	0.0729898814481466	0.00736388307858293	0.0547533183148455
0.00957722440278163	0.025269775008199	0.0758203370518188	0.0398589533454819	0.0110305117760671	0.0734540282322221	0.112834466720308	0.0258082720876671	0.108891981030802	0.0278384818056391	0.0806724852451096	0.0356422630681401	0.00464075982617382	0.0652057654162166	0.0432865342965743	0.0452808345357502	0.019282827239054	0.0723795002715721	0.0797562042651085	0.0661865942843292	0.0736498821892099	0.0317219063572406	0.0227778823635495	0.0113614641183729	0.0705405889600739	0.0405276139126954	0.0219507327354783	0.0442051474654358	0.0927057154992719	0.0368463901657924	0.0447840255135925	0.105346707014553	0.0334865024230659	0.0609735804126689	0.102070360345666	0.0494838073806786	0.0349397030940386	0.0605874647545517	0.0554216319989803	0.0770864060325976	0.0135953095081856	0.100088884932515	0.0350093146403668	0.0827782949113673	0.10333283010838	0.0343208113377313	0.0945487747611766	0.0401159972300142	0.092469948434121	0.0169304012231042
0.132541164071327	0.111675800016855	0.0396504327687114	0.0704232492616267	0.0176237073564203	0.065988373737061	0.0203874366481169	0.0902377633251024	0.0946596914303786	0.0714263719459172	0.0751499882859452	0.0368670280195765	0.027947223984634	0.0698382192035278	0.0685277287680141	0.0205490705137142	0.0552333737407177	0.0489169359569505	0.0547946299328684	0.0736465843780986	0.0529874805186593	0.0218377478431286	0.11372761761746	0.0886444249861439	0.0261899198277276	0.00995688948241016	0.0251934984293349	0.035112738611723	0.0348844735442245	0.072705472613313	0.0278381629752037	0.0598605988393868	0.0491982868154574	0.0373985940515322	0.0175641393612305	0.0882710997440178	0.0235319226172534	0.0423228177755983	0.0600745751074146	0.103255019283344	0.0464418222849072	0.0954940656345205	0.010484712638685	0.0362545249974469	0.0607037836179921	0.0939449493541175	0.0432423164834182	0.0882741926148526	0.0311443804779628	0.0769607115783503
0.164544878843866	0.102595599284923	0.123409105637375	0.0990437381752224	0.109561895495673	0.141507600400441	0.141696337713083	0.163334326386637	0.171958832311296	0.170317220081706	0.115714949714282	0.146674388290739	0.127626584193573	0.11162720959606	0.120240568555506	0.214108345633226	0.16594223795056	0.107458784366317	0.073300380801781	0.198338252679971	0.180747595208103	0.165186267122909	0.162882669513337	0.160184560012838	0.138111756597562	0.0997499028900901	0.109437119208075	0.208497790479577	0.0578308514706171	0.172275409548433	0.158370399973864	0.154125905379259	0.16153674732195	0.092836614850641	0.112501455848522	0.0982627090054421	0.110600939079091	0.157579974455069	0.168776440807384	0.157030998867875	0.148586865144416	0.190388052538905	0.131545055684758	0.0697326461301391	0.1483082261403	0.0964935568630051	0.148032887386701	0.145907276520093	0.135111551521838	0.130789000280331
0.0426820065254763	0.0854514922395408	0.0189461668496827	0.0277500278846004	0.0424358888620283	0.00854791666277029	0.0101686434794115	0.022714513638916	0.0446858248764326	0.0145136163501322	0.0707752548038176	0.0121702694750616	0.0167743634318169	0.0173333407210511	0.0551790987017231	0.0295985335045373	0.0297038031560018	0.0454814740369793	0.0108712187195946	0.0271162908306528	0.0256512377736923	0.0379942104237633	0.0404020242703073	0.00599031783358481	0.0207203536045613	0.02684984199255	0.0773571448446089	0.0554144711296605	0.0454574058446561	0.0687167987721467	0.0430671591483929	0.0250246422572831	0.0676029599535146	0.0354773438049007	0.0388719477624241	0.0345660836567011	0.0288373612308061	0.0311034828911764	0.00873111447439615	0.0714022607643379	0.0415293254478712	0.049658493444128	0.0322888347185664	0.0489112987758309	0.0671127651260489	0.0138489194060042	0.0330720885277314	0.024599823874935	0.0397461127496162	0.0224964615970823
0.044082672988388	0.12843385194968	0.0887943527597488	0.0780654654233847	0.0974039181787479	0.102707925404355	0.129907800059874	0.149960763145651	0.0962384111775511	0.072785562996295	0.116364521563061	0.0519624615877597	0.0531399091392712	0.0775412308043566	0.0756423814197197	0.111623385354878	0.115989480116039	0.142433461615907	0.0897241082488854	0.0968055376087624	0.0431362985110313	0.0863612114712803	0.034365765437064	0.093078655011812	0.0935284002039407	0.114796151831889	0.0686291619542837	0.0745609418677219	0.0693340259240411	0.0825299329985006	0.0469441351984974	0.0628189010851551	0.0975785369476101	0.0647849983152061	0.117692090132879	0.123565155977593	0.1378247606196	0.0656271564300009	0.0979587154748958	0.10516565143293	0.115821182143596	0.0795042842490498	0.11414769156147	0.122351148763596	0.0448893592919879	0.077065255622933	0.0728586899817915	0.130553849529131	0.0728077846630736	0.0591598105511588
0.0251943987376461	0.0246742980457792	0.031067173255271	0.0239884325761981	0.083147277398542	0.0238483796014279	0.00810630294870775	0.0270500902038015	0.0255843599973284	0.0196613039334882	0.0368757484473769	0.027468360740046	0.0109240905979979	0.0959257829791704	0.0447335093707815	0.0511153538008787	0.0487926378065093	0.0249615719748954	0.0314826505630323	0.0747121463372034	0.0396592873938269	0.0545764355039043	0.0425809450257096	0.0856768305253947	0.045569757874156	0.0170077244546147	0.0226825695221794	0.0367142042049259	0.0349371053073291	0.0320277764159607	0.0202362734141665	0.043977668412326	0.0172361044103565	0.0116651158001892	0.0769511164731806	0.0646769008557661	0.0369198814413048	0.00595472671033768	0.0590359064218328	0.0308726856308372	0.0196272985829131	0.0438334121580981	0.043647807504003	0.0369558157485787	0.0184852197931288	0.0380903609506894	0.0592526990742329	0.066588238554286	0.0496719801484942	0.01579298071195
0.0463898310986417	0.0597514874473431	0.0508512533119037	0.0501404809554206	0.0349830991712698	0.0290949195659127	0.0960564246403925	0.0783178224066509	0.0473830851309125	0.110608482091569	0.0158816751383593	0.0696896800935621	0.0724667223293596	0.100828848193858	0.0622638804797653	0.0764456687950056	0.0224630815543265	0.0558724559833951	0.0645574485337703	0.0663923826047002	0.0343621204286406	0.0605325715407317	0.0485897239168623	0.0576986952875407	0.0474613651153788	0.0169051452059839	0.0422140456969597	0.0503372922565855	0.0347129866966123	0.0422392488691692	0.0232464747419991	0.117477924316591	0.055601494865329	0.0659002438452122	0.0216141460446255	0.0870689977215455	0.0861135378645083	0.0422286518969408	0.0318935725042402	0.0965325113739102	0.0738163259849581	0.103481422169861	0.0465921958906178	0.0238719738215692	0.03529998640453	0.0460325496698955	0.0635159244135618	0.0947819982028871	0.111370351602565	0.053697107542877
0.0272417748023472	0.0291966871120424	0.0848728158386241	0.0438045023235158	0.0395646963693468	0.0333640004118979	0.0579548991267831	0.0612126373583299	0.0254249904214279	0.0306100295823477	0.0601994407539553	0.0321882949406399	0.0614864468630161	0.0369166797621685	0.088508465535844	0.0848091393655313	0.0423203707288783	0.0653827392090741	0.0519282909144584	0.0543952280293796	0.0221003141345983	0.0249747223659126	0.0261752362231604	0.0677741891389473	0.0143128661284376	0.070921026907264	0.0022995331133529	0.0326319723664461	0.0130160872850984	0.029076059430731	0.0177748594661252	0.0301908260249186	0.0378483913673208	0.0327582799141463	0.108540324906462	0.0401633109319202	0.0457466566851718	0.059293386000081	0.00415792642556383	0.0273396475491638	0.0164779951576812	0.0418665509922831	0.123422765561116	0.00587177512070349	0.0714863703450357	0.0181330747438508	0.0224701609560737	0.040111637562579	0.0217074233248611	0.0394343000417992
0.0624663310496791	0.0542927125626792	0.0590044738151413	0.0382257621156335	0.0437522992891815	0.113089818049416	0.0863549824151751	0.0280291947531159	0.00818671558615443	0.0449223757949966	0.0528538426359683	0.108219999886914	0.0835108982574622	0.0657338430821065	0.0145750648356445	0.0472152759136585	0.0924868870323426	0.0770264589334405	0.0612597695004756	0.0815687167124756	0.0441233372181264	0.0391668699392222	0.0201535913797041	0.055798256935597	0.0732589607985183	0.0789587748702454	0.0480280525379085	0.0845566087108112	0.00407355276757894	0.0904501498299461	0.0587577423954597	0.0515552079446486	0.0617635422820842	0.0840827704608132	0.113303060125362	0.0968994256455816	0.030117584858221	0.0574679235976605	0.0762541170847352	0.0873279228582594	0.0331941441212407	0.106863142179962	0.0543396365038864	0.0286668686831419	0.0512608318247802	0.065379151469642	0.0457425885325709	0.0996847632712227	0.0416251461200522	0.0708942269768315
0.107527677379512	0.0324018186763182	0.0611203737249373	0.0832026304263423	0.0166599601938786	0.0400351310284917	0.0352754144075306	0.0501138257878612	0.0455241987400382	0.0903197156731718	0.0914895914639873	0.0424366310175784	0.0385805411869766	0.0602225765872733	0.0343007164394749	0.0499994149784975	0.0180970409263835	0.050221719399922	0.0313112985616694	0.05980698312276	0.0695508269598579	0.0829044061192196	0.0578085012436512	0.0514108859490984	0.0407711924074205	0.0370130646633766	0.019267007028846	0.0544085174959973	0.0168278740221782	0.0437934440765967	0.0471297589721961	0.0668617338891275	0.0413319936270984	0.0461693894669726	0.0036614569837492	0.0392722439719721	0.0272073957715637	0.0843105647115265	0.113833158057556	0.0325302923175062	0.0837900384330858	0.084960818991684	0.0806464760793489	0.042459156148527	0.0741759451326507	0.0348218325891056	0.0328071856872123	0.042529038026559	0.0636841244811609	0.0336832750452446
0.0603532944027954	0.0967527063638852	0.113402982149039	0.106757648958187	0.0568111824567004	0.113814206974272	0.102545650910909	0.136269595126169	0.104533471593736	0.133745552462099	0.0921167800531532	0.102980294891274	0.0828663359468512	0.0969784008909902	0.0715861908142548	0.116032444831457	0.118085987829549	0.110373913325994	0.0750978852313892	0.119353924715626	0.110607649234277	0.100041097909066	0.079768762731857	0.12843762956716	0.0942089254068053	0.0810632439576014	0.0832067981526329	0.103633491070117	0.10660012501352	0.0578089439548285	0.107492579545516	0.136464342484808	0.0837714134585993	0.130458304670586	0.0526209733853559	0.0808905344992385	0.0526867596345986	0.0918942856319695	0.0884647352884945	0.0692699028895667	0.0973277569168801	0.0895694797235448	0.0957351221896922	0.0385916726454971	0.110405403133684	0.0789264582964483	0.107537221263532	0.0335939526121688	0.0615483403288082	0.097330217246216
0.0852082873524383	0.116797551490689	0.0921210380891602	0.106210587918111	0.0668818160404164	0.0737114799477666	0.0359949589653597	0.137809153384173	0.0381125458499757	0.109774933656248	0.0706637675204104	0.12781759300519	0.0688796012740512	0.0624963466128933	0.109618167157182	0.102989280818824	0.0498289308026191	0.096838121779858	0.0627463030415179	0.125321258419209	0.077470489293289	0.085901297236242	0.1314555707855	0.105104114021377	0.0367876043516375	0.05021805784394	0.0754005490078793	0.124395810330905	0.0800506591093996	0.0844795871572879	0.10327509157033	0.0761355499947942	0.177214074718582	0.099259361118156	0.0421252143720551	0.0492479432011414	0.108232513375286	0.0281993272976318	0.0499202584858456	0.0793047196422306	0.0748229592816543	0.00786112113987191	0.105127198720853	0.175906143637516	0.0803288032123136	0.0563551466347289	0.0958467795852902	0.0719919368318036	0.101183502032713	0.0923398895888472
0.0508079085424405	0.057272247849056	0.0651032143738241	0.0708765734393819	0.0586490920496234	0.0407330934423326	0.0423975483692084	0.0356364998389923	0.00862938406799014	0.0651513436131881	0.101363345304646	0.0458561333206159	0.0458550734818133	0.0428215346165384	0.0600415477926052	0.0601564578081024	0.0433425388739423	0.0752053123168045	0.0638391270769972	0.0203873073078815	0.0606376060884341	0.0241137192868522	0.0155179372707263	0.0295676036091615	0.0314454333948994	0.0858333300209216	0.0628555468143019	0.0422822209675745	0.0224423779320357	0.0180624626587106	0.0560052151971903	0.0920781414578166	0.0509563188086041	0.0269299622029144	0.022860388039106	0.0739014830438233	0.0141138658251616	0.0461270509159311	0.0491158667141495	0.0241911788644229	0.0352604744764588	0.0364378617276549	0.0768787994467064	0.0477698848897836	0.024668610768736	0.0914065036844124	0.0542114024536508	0.0176110113068809	0.0334953642421635	0.0247044205993442
0.0800120878536619	0.0382375241071189	0.0518457040520447	0.108265017620148	0.0681652606489031	0.094125740849562	0.0834586919735519	0.0492044206155179	0.0609315432841053	0.0205092428112693	0.127910401101812	0.0325501169019493	0.104880898806757	0.0338506338042953	0.0425945705310483	0.0636023839104267	0.0501309809296058	0.0653708980933297	0.0965062007931413	0.075824664097813	0.0556463392190547	0.076322252831137	0.144733458258082	0.0649721396803393	0.0845911396521752	0.0528075990679258	0.0709410936249111	0.0496191596307172	0.130470693222073	0.0345604677585157	0.0185779858064888	0.0559974457312206	0.0289856807011484	0.103088550358466	0.0431082415323686	0.0780402350589092	0.0725469039352461	0.0494305156920803	0.0605951022710557	0.0489651518117988	0.0390746840771587	0.0474507867044425	0.0672411882529368	0.0887223530493596	0.035523076264223	0.0652754100869631	0.0451945684542106	0.0786237810142841	0.0528762049033192	0.108303043572792
0.0682204668471193	0.112953037123058	0.0547126064223243	0.108735564114115	0.0772503135910768	0.1422773786048	0.0879614862538304	0.106021390062994	0.064109468602603	0.0627520297030144	0.0946219005489807	0.101059336703981	0.138695147140218	0.109836548344722	0.136521362392656	0.102421812624396	0.0330327787465731	0.131113250116285	0.124169169066917	0.0830302284242504	0.0888758891312724	0.049446074690593	0.119227124690973	0.096194078367688	0.067727932223546	0.146146986674705	0.103568515109654	0.121352563323826	0.0907146711857448	0.11175282940137	0.0798646761222413	0.117449751731642	0.0977349804807642	0.0959115890917239	0.0910652174664202	0.0878256888012073	0.0875047110327964	0.0659234438029037	0.0603216261006316	0.0386398998106391	0.127710911266797	0.100301359934031	0.147960646479267	0.0926123168468455	0.0537807500014699	0.0610833833010386	0.0760948629915535	0.118723127004922	0.121289604702705	0.0986254213374889
0.149581898895326	0.0761682762107073	0.0928860170933478	0.068849749843775	0.0636925589987056	0.0719727961668643	0.0376955728590298	0.0516350728975413	0.12643568675207	0.0365681763903534	0.0880262704260274	0.127867891082345	0.0814751515305077	0.104387283924304	0.0934415061088829	0.0601237306673513	0.0614731514596625	0.0808478070978428	0.0848777507438275	0.0851065467434186	0.0583027040442148	0.0818337525804335	0.081059252768185	0.0441525574443905	0.0909259020117772	0.110102154677883	0.0753221115671308	0.0723062551041893	0.0891562162252756	0.119469947517419	0.058397076318642	0.0137329609296387	0.0638594559853504	0.0745757597773841	0.133297350333366	0.062558117430077	0.0965793664231367	0.0544171592475298	0.0694631727764763	0.0262848481552781	0.0725218047584104	0.0945986921953834	0.0781814544608662	0.103126758289962	0.139816348886503	0.0678292781216968	0.109452426614212	0.0830016134993206	0.123415060715026	0.128277048187679
0.0575609306349854	0.0692383635131074	0.0643253463164327	0.0748557268852404	0.0725971222128977	0.0882286915613243	0.078231561060719	0.0900416129335192	0.0652406947856873	0.102874049531206	0.0818816969381681	0.0623484489731324	0.0658989468329358	0.0337353022500792	0.0470912363695709	0.05741120544861	0.0761846138366042	0.0505412621143398	0.0752861520072377	0.0639213587798095	0.0599879287550729	0.106362458013521	0.0716833132016873	0.065538634084092	0.0946373741795095	0.0979760821841249	0.0898916742378987	0.0989874607313659	0.0364568946928499	0.117639341563654	0.026333933450664	0.0758291769927994	0.0762958768701966	0.064007590473197	0.0484498451191632	0.0418080457801606	0.11615145956315	0.11200427745368	0.0489701529047717	0.0975043545828519	0.0931601270328911	0.0592085771264027	0.0880518730065551	0.0178150165211262	0.0849155055696108	0.073632284932653	0.0633860633644494	0.0741286013465821	0.0786510666270236	0.0772817333378658
0.0764752064416135	0.0428941866315169	0.0674183042666879	0.0582602411505763	0.0502506093767727	0.0636671860105541	0.0632117316505362	0.0895436151252796	0.054619423260398	0.0264792564248859	0.0521323008783547	0.0405487702133184	0.0695201554567467	0.0754183701125472	0.016423385238081	0.0715275491803892	0.0294240675637714	0.076894651901735	0.0668987598118179	0.0424637288593842	0.0587638924592823	0.0796743009468888	0.0658610844244672	0.063579978031953	0.0293844336066296	0.0595007525223684	0.122615727950845	0.0921802121449089	0.0841340615116613	0.0511887107657745	0.0643509643377809	0.0648188353646631	0.0779195051490969	0.0502827246639997	0.0643610765747785	0.03571134698269	0.0741193428904489	0.0542040450445481	0.0717069943489929	0.0670043429023	0.0523760442148229	0.0696774434069233	0.0833336687260665	0.0870884638354012	0.0485718044824382	0.0614645818794256	0.0637366698272047	0.0926332573782807	0.0244526574889157	0.0620887191523235
0.0865987394127726	0.0646017691673521	0.0746646511365827	0.067634375164366	0.133297029200692	0.101526736149368	0.086246616673491	0.0837010107588296	0.0988853758731902	0.0794989281781899	0.142395587692767	0.127758651833158	0.0696236189416353	0.128463096516391	0.122096017173258	0.114890238886132	0.0750781041792945	0.131445687204595	0.0914370095671857	0.088160294775756	0.0745474272445951	0.0784439003607559	0.0677994393505699	0.0824233419344787	0.106863726703463	0.10156722112814	0.124812089619698	0.134555667161779	0.143506571617566	0.122095946240349	0.0779952550814862	0.0670443006560028	0.0755506411659709	0.0893742404421262	0.136210674730557	0.0844197779158638	0.117550639113364	0.0933345659985838	0.112160863152871	0.08455783794702	0.0834592269163194	0.112396869047773	0.120540531062414	0.0654744218147789	0.0166269644075041	0.0944308949483065	0.0886922233820091	0.0570834253041327	0.0822591577741062	0.0969974622847737
0.105237926021489	0.0787580691197467	0.0969807867070571	0.0978711319361741	0.0512958127073909	0.0716108753023122	0.131181852817571	0.0863384382606618	0.0864479131221165	0.0650994715403267	0.0874896001489023	0.0868020709661728	0.0536796280109619	0.0734735485860898	0.0441466749897849	0.0958161162994853	0.113252373920949	0.130020060982648	0.0458345224692229	0.0729328126148121	0.0548743682975668	0.0657027293180687	0.0891185899907719	0.0993913501701602	0.0915826547306164	0.111289735637782	0.0924672084411534	0.0990764293451076	0.120501132893637	0.0892697760202971	0.0742530587119595	0.122359870600216	0.070817242159227	0.105355346164714	0.08758381385297	0.043321375719514	0.133545475867863	0.098707485940539	0.100741772957888	0.0857022812894873	0.0163855136140459	0.0305521777683245	0.075193284345585	0.0981570409743005	0.0712759102689387	0.084740848999548	0.0800012458575502	0.0797251563682537	0.04685038583236	0.0510580135522662
0.115459190865529	0.167959123817776	0.133571566552101	0.146791039708301	0.166171692557761	0.117798746335095	0.127051297217683	0.18528658291094	0.130234956707935	0.159435951891137	0.152414334718884	0.156801039035245	0.0700487983646729	0.104479100528545	0.102167420227466	0.164313711681558	0.0716714989189566	0.151261563370509	0.1078312846324	0.120168449735542	0.211769153078936	0.196267257346066	0.132604498861515	0.135008107758438	0.0750913751896834	0.108828592702527	0.168827630556768	0.135493738386927	0.187403240766499	0.0784216313391656	0.162411443102272	0.116281100461601	0.178139919662326	0.0873761029804288	0.167286270224561	0.108644233040349	0.0685854371887247	0.102334686036441	0.115634263138444	0.149569090114021	0.176982766751366	0.15650106883538	0.151985520165877	0.101965852773511	0.138799942231449	0.0996371236884531	0.100667103572997	0.124781647832399	0.0695735009991886	0.156396487984239
0.0556661355945321	0.112202846776289	0.0818964120358108	0.1173471772715	0.111663513380085	0.0706083817453792	0.11292691228619	0.0672933144803154	0.107675764847863	0.086264157868984	0.112562235639399	0.0648591997307437	0.100777735574678	0.103529440648418	0.0796930588445004	0.058272808411767	0.113213127245821	0.0502663315986397	0.0985254661948235	0.0810580581015904	0.0749153416263772	0.0756664349663977	0.0844972729759399	0.0607427453103241	0.0671148567688943	0.0581498095957201	0.121748764734801	0.082740468896821	0.0925260986616522	0.0559915886023481	0.070729252511504	0.0597530539977263	0.0623580884686702	0.0994941469778504	0.0822472157996324	0.097603458467897	0.0642892785426074	0.1237449952431	0.0582631693627741	0.107814656562921	0.106969223300754	0.0353311642454717	0.0813516890111355	0.10437841913165	0.115360222529202	0.118502665930373	0.104314470657029	0.0987965244357943	0.0508271856650075	0.036078262220969
0.089172277580571	0.0613702032976916	0.102734735709761	0.0685271040304521	0.0503186968120648	0.0815938948315303	0.0836957669375366	0.0837213935435501	0.0550853031452815	0.034732416149125	0.0845798865874695	0.0718574750408849	0.08530475496977	0.111718724200451	0.0996776168808705	0.0869798345513194	0.0472017246139683	0.109514879722981	0.0588202711536167	0.186002237749073	0.134661783020669	0.0820044950638348	0.100593647358299	0.0760433680750853	0.0869138836956933	0.0402561665936265	0.0799380362405745	0.100383787228869	0.0370616386953984	0.128214572102156	0.0289858030500537	0.0536762074692512	0.0603731392177755	0.0243738729906123	0.0270396101335445	0.0991097924988873	0.0568716239170511	0.0743237300306275	0.0111760151261264	0.0314126230398764	0.0756317174523156	0.0685930683972441	0.0534245169754646	0.0743744186925182	0.126146957145236	0.0933560467706602	0.0314408283656971	0.0864141672525981	0.0864591284493777	0.0687901345381516
0.0250446604235713	0.0697460867656853	0.0756984151640904	0.11823401139219	0.0642301236802896	0.0745005957288909	0.0487367969229374	0.0437712315320737	0.0234071368745197	0.102656834754653	0.0550027996047808	0.0798110543285741	0.0614997304260962	0.0654765584787869	0.0464831356004003	0.0777908919240165	0.0524250475952249	0.115449475211345	0.0979947226585825	0.0381121112191453	0.0560199538387216	0.0964525955054451	0.105840357325031	0.0618692599598581	0.0882406435164121	0.0779137868097938	0.0550046938554538	0.0784963983783435	0.0909773464577034	0.131215397163238	0.091523722208711	0.0446960296488189	0.0376659471895783	0.111301203349511	0.0813169791949756	0.122096359515606	0.0541562672139393	0.0908748265214702	0.0773742516847026	0.0441777422813472	0.0685823951294624	0.0716157390755578	0.096897642361584	0.0834979027344909	0.118782721052627	0.114286659458443	0.0591379152371994	0.108255497296893	0.0728815947759138	0.0554011561451672
0.0148103646069974	0.0883462528531488	0.0376454686878687	0.0528974701799962	0.0489880730769521	0.059751666235439	0.043426413492134	0.0685841554789917	0.034994358996764	0.0758739486779092	0.0352697746108167	0.0561891353134296	0.0715875507655905	0.0711459967469576	0.0835770607549823	0.0639628529308207	0.0273976260190733	0.0478196857455044	0.107465454973315	0.0615888515815403	0.0533177388384063	0.0880862142086002	0.0472464923500793	0.0192383362066708	0.0661696265025948	0.0397948218414986	0.0416642707373685	0.0281468284479531	0.0256517939099467	0.0403389586877909	0.0509662249115873	0.0705259192867445	0.0366533924248138	0.0801677730293726	0.101254323469444	0.0297633725348355	0.0670585589135533	0.00445143578001312	0.0185026065775096	0.0826775824021536	0.0788222970574247	0.0506920352049531	0.0212739263501428	0.0299164405514192	0.107115851364902	0.0237693401452733	0.0939035841739239	0.0625193271991574	0.0341062296356912	0.0594632675051758
0.113790339424702	0.0176649762472102	0.0359425525677462	0.0559908987543029	0.0945577585060212	0.0516676249309033	0.0505070687407505	0.0641009519446147	0.080570561994682	0.0728322267875375	0.0476444476323622	0.0603974019893654	0.0910749190659036	0.086311168148823	0.0765319252098365	0.0667479444377975	0.0379900702380306	0.0478807439999892	0.0340017201589228	0.0923785566931742	0.0529474225864535	0.0639363613091369	0.0580118647330087	0.0625795716424338	0.0732805205560468	0.0871087266887534	0.104203348246974	0.0425604551261673	0.0355160977839754	0.0939607577044806	0.0648396503665196	0.127769789491169	0.107134847014183	0.051225194983145	0.0749729049961791	0.0447954382549635	0.0464250800265083	0.0992598433084981	0.0160464057941936	0.115052870585183	0.0166612504858579	0.104175159030349	0.0276484717833102	0.0798780171646405	0.0911620613133043	0.0357070241880572	0.0677392505189015	0.0383581421794727	0.0164575501089622	0.069607164827598
0.044126307467768	0.121045851645401	0.0487946875829337	0.0545604494940736	0.0486993618802649	0.0644836387095866	0.0316272127095959	0.0608035084971124	0.110480247558371	0.0631404514051468	0.0944056110446026	0.0536164902543462	0.0405629465745833	0.023059421780654	0.0549789423175619	0.115427964851027	0.0317748728905971	0.105035875965724	0.0625829091301811	0.0662614594733349	0.0136476913550652	0.0138955572443486	0.0703934187225631	0.104400462612984	0.0456492454499264	0.0465838001402902	0.122280714572111	0.0483443937910209	0.0584890036067978	0.0427163304316277	0.0613223902916357	0.0890542732170186	0.111705233035021	0.068370886079316	0.0353207330239306	0.0298883084589694	0.076175691510388	0.0574645714727344	0.0464784804663943	0.0465994174719867	0.0242296482156093	0.0767330134092074	0.0927589306179437	0.129106343435635	0.0779815324916368	0.0525337234719509	0.0723156945396648	0.0652001689962419	0.0348493240090536	0.046195792106929
0.103742728041788	0.140616812234518	0.148111219241469	0.187226544095863	0.0852135143160479	0.106161038320283	0.164066662589205	0.116407569642802	0.0637385544236779	0.128039954088827	0.141441007599959	0.0928406251389089	0.104681552841415	0.107757900323429	0.0780957306356603	0.0643359396420788	0.0696879101262019	0.138763188878861	0.101347750959101	0.148165078488244	0.108699340217834	0.133689651004996	0.133882640907371	0.118382515377819	0.1054407816647	0.0762353552943023	0.109508211135513	0.114606370467995	0.163904422789607	0.0993092762451248	0.117571095950789	0.0976791359835584	0.115049209301039	0.113863626309777	0.0570105717697665	0.10599436984325	0.115550312321324	0.0898731431744884	0.139256996051397	0.111223816490622	0.140772938665992	0.0973264156231565	0.101283381453355	0.146798756340323	0.0798556748602058	0.143257122850664	0.117482582070176	0.170204493380123	0.168477004196585	0.0962850924027562
0.153428601486881	0.104344542542962	0.0946065441187025	0.131732784020553	0.0599655884331422	0.177697023339305	0.124807348461388	0.102263578077262	0.0787836320557627	0.0533377356716758	0.0777818147317926	0.0905042768024633	0.138382948903023	0.110019910171411	0.121757299814223	0.085501942321476	0.126623400866786	0.114678901158105	0.0684037411520466	0.0415246916680787	0.106408550959451	0.114131168833868	0.0851225633471314	0.115962382574464	0.136218620935473	0.135775617703193	0.137146113596939	0.133952210896568	0.138038422909776	0.1341454028903	0.0952659709518362	0.143054810112536	0.0595270740608272	0.0901755979742924	0.116710692862334	0.0942856247947607	0.0666556043270969	0.151520502757777	0.143044582439621	0.116252240069473	0.0493014728337999	0.0297929495347557	0.13342724522529	0.100903716273788	0.0631215658879158	0.0653083375118499	0.160494458189598	0.117397330753289	0.120743307748886	0.104436691553544
0.0275175253701972	0.0356994102721692	0.0348359460624984	0.023131915279456	0.0485632956262165	0.0738846992255778	0.049270558650336	0.0108802739682137	0.0705950706573405	0.0618792226857069	0.0639697234397406	0.0626005164260304	0.0612113508841741	0.0398978954800676	0.0215504945380867	0.0168137940323878	0.0488327794440835	0.0409917265500799	0.0132807605432953	0.0483817334308156	0.0180375926491453	0.0232247179699238	0.057376581041575	0.0310265952322149	0.0595125710059152	0.0434068274826185	0.0713822572979512	0.0166535273993173	0.0358314952858173	0.0291991509675027	0.0706289087567697	0.029016708449197	0.0244515650007106	0.0346735764135405	0.0506047165592181	0.0166038025763427	0.0150729898120977	0.0723682811174205	0.0387449864364214	0.0238904964042274	0.0696866494565408	0.0873451131743103	0.0106847221933771	0.0561967737273068	0.0251779450661014	0.00697828265818439	0.0471433660448713	0.0284656679588764	0.0568501150353108	0.0487333170059023
0.048203462762591	0.0808068126513551	0.0895262048220099	0.0943671726147271	0.0849384114176855	0.041383117562965	0.0525321250329929	0.0639405961375838	0.0636847188769174	0.0527824739487995	0.094975074774655	0.0526762774323111	0.0810254678856105	0.0820692465590431	0.0168569342121372	0.0708090723738751	0.09153872169319	0.0709184452647018	0.111628838960928	0.0802133054778988	0.0247762157010004	0.100484006239716	0.0606019476965716	0.094066381720282	0.0627254659403323	0.00519457173362694	0.0564670785302544	0.0330300520955574	0.07291936436294	0.0414923485735985	0.0540000242960177	0.0100687721351451	0.0661918081563149	0.0245173345241939	0.0588882914930243	0.0523638552199941	0.0372993922955857	0.00937110791126177	0.071862419742133	0.0433016856591357	0.0689770822181542	0.0472980526102799	0.0483887837813702	0.0901203991839284	0.051257738891505	0.0319303268049894	0.0481138842603657	0.0377913305050616	0.071275776275215	0.0392596493493179
0.0717466410412432	0.0662611147781216	0.0441262841019635	0.0418580292316062	0.0723883421368852	0.050482086294036	0.0947487040036844	0.0816622932142057	0.120172732599007	0.0552196110358965	0.0842819683892112	0.105588214904487	0.0646869757162019	0.101802811962932	0.0708794952431332	0.0650594875359536	0.107360248900764	0.0380630701984625	0.0926288497422056	0.0630120118655689	0.153574708571529	0.115319180817571	0.0895769185882223	0.12587949758646	0.0905462573572492	0.0685800101372295	0.09402028407801	0.0643791189858925	0.105652413090212	0.102796396443639	0.129646030559526	0.051864361738452	0.0955252155405524	0.0549339310918598	0.0820017145609682	0.139207750060041	0.0664493389187554	0.121466731786206	0.0502913314787847	0.080132671013664	0.107169752701337	0.078300504035786	0.0787252946115008	0.068981021241759	0.056458113654079	0.0857513171015823	0.0960845665551159	0.0856472895999926	0.077371513316492	0.110746813038175
0.0841856694461534	0.0945131722969582	0.090817378304253	0.115029119298684	0.0563048574663119	0.0918731730303727	0.075559348473801	0.0600630545321207	0.0991021349077168	0.0664287997103741	0.0904499288936923	0.107518457444811	0.107877535053783	0.0546842728066681	0.0811283028212892	0.0490858795610561	0.0788919932037618	0.068786575709916	0.0406072618402485	0.121259880141991	0.0517566628424665	0.0956331832444401	0.0457636835286084	0.090111815369265	0.090078985637295	0.0706532823222518	0.0746879465653713	0.0777834459659226	0.0725367772852544	0.0858568841514045	0.0721293311744654	0.121042016346928	0.0980857300249822	0.0610834551493782	0.0805061683111878	0.0895620941378438	0.112270090533164	0.0562198513737354	0.134491887669003	0.0976157257947243	0.114381221135877	0.09662267694832	0.0760384664753761	0.107339674739246	0.0875920787228217	0.0981071954934729	0.118646248899735	0.0415109354913919	0.0660011137899627	0.0955465273060748
0.0519763966410033	0.0151391330649638	0.0863659003819181	0.0425174038912423	0.0917645937824524	0.0455810203350057	0.091058364041586	0.07880822935319	0.0618122754364536	0.0904290684008245	0.105154231098504	0.035479341050765	0.0594031420029698	0.0885691386053207	0.0519973176453651	0.0207631069363397	0.100519919892751	0.140083029154694	0.0665052304212609	0.0714737546157721	0.0687699909798693	0.0656355370771574	0.0470066549020442	0.0629797061452918	0.0520788496537938	0.103464536740018	0.0364572958468891	0.0485735449160988	0.0694753443818633	0.107680944368483	0.0811545235329153	0.0916568798302177	0.0751655181664492	0.0774915843521508	0.0414435609050863	0.102347453086248	0.0887915520744288	0.0276855852431261	0.0377445411043719	0.0737140527435149	0.0776317815320588	0.0799201765225134	0.125895016568055	0.056600039036303	0.0489858656263468	0.0346507057137361	0.10324535871751	0.089686206636082	0.0225207638282053	0.0528033332893483
0.0672813806877363	0.03920559901062	0.115439120976418	0.0934142054996482	0.0149097318791171	0.00659111137167815	0.0555164586261804	0.0955014179641585	0.0651429651347327	0.064118984333204	0.0266705593965746	0.0742309948641347	0.0714149938487766	0.0949597036582834	0.0486625556478493	0.150616709268307	0.0774950832945095	0.136570978536968	0.115455794004426	0.0512459997067986	0.0663079762414576	0.116344114172093	0.0509408579937411	0.0597958158722448	0.0822366301784904	0.0514311796275878	0.0632995450372923	0.0792339504974111	0.0387343717404581	0.0240486959944184	0.0434078291593325	0.0859324951054501	0.0599594109237041	0.0737791994892544	0.0504692659126877	0.105805924341219	0.0701135189742627	0.06370891911255	0.0804174358305343	0.0152240877909753	0.0683419393593107	0.0551075884808771	0.104749003562728	0.0892314180563018	0.077874894273568	0.111752138463171	0.0156479115952289	0.106434457863711	0.0860211821831606	0.0365230063178772
0.0608947809923182	0.067711450613078	0.0542346794876655	0.0910473726900947	0.103240129059528	0.0593587784184631	0.0580772574807127	0.0287641130444803	0.0784683048099957	0.0570696620754153	0.0780894851776761	0.0788203609357392	0.0688474340949218	0.041913617885599	0.0669983954117365	0.0843653236571756	0.0342657834899627	0.0368282925406012	0.0409858177803262	0.0466775858105976	0.0400398247381591	0.0345961044024902	0.050548330179819	0.10936476338422	0.0687855087983654	0.0490847182930777	0.0273955357321964	0.0919158328595923	0.0686885280589597	0.083490951339762	0.0740332656138441	0.0120706389907019	0.0993076960171693	0.0817356810222323	0.0674805349989766	0.0707564594159042	0.0526314004105705	0.0687498552957641	0.0645623911143709	0.0486491641147276	0.0481971268385264	0.0496218705376672	0.083501242579809	0.02735188910228	0.0448127962441667	0.0872025455195432	0.0942336521931873	0.0403736237947302	0.0393894562298326	0.0692544527699224
0.0419303293211322	0.0260831389500133	0.0244523004201261	0.00962593277037467	0.0269527474229312	0.0449272962713872	0.0463189066504305	0.0222820851181062	0.051163189493934	0.0337002500770145	0.0288799580521142	0.0197387469988498	0.0574322612261732	0.0197662900728311	0.00748868901047847	0.060679655759677	0.0346103862122124	0.0445579957805835	0.0294121400957938	0.0312382507378605	0.0350308220855363	0.0621645378806955	0.092364686573794	0.0217387273084339	0.0258616618134999	0.0494668832705771	0.0576955449976972	0.0256239555951067	0.0831161946066042	0.0109682518934806	0.0339197871297477	0.0483342900360283	0.010081069856448	0.0232364175278376	0.0455672939333838	0.0160220268361902	0.0468761199063958	0.0289697811589974	0.0246529560985915	0.0218330368449402	0.0590586147511775	0.0284543090093293	0.0358282228843268	0.0209449766258868	0.041913099853207	0.0200130005815045	0.0263351395127539	0.0577331651740358	0.0220970147057855	0.0386803978496628
0.0318527639482583	0.0821423590722509	0.0321771576054629	0.0689038281404923	0.00478258601273171	0.0552515767058154	0.0654658834982405	0.0879154233200808	0.0722411772228	0.0879945326576914	0.0432383849125855	0.0882381932232908	0.0322262538522759	0.0407884684200094	0.0663218857571383	0.097543689587268	0.0458093069953126	0.0946768177561038	0.0747007528378135	0.0401517030018765	0.117996239669891	0.0423658874707022	0.0834846805438728	0.0721170078918593	0.024704355044481	0.0593499636875808	0.0278410971064953	0.119129019454137	0.0837834438086863	0.0650929262746122	0.0886679709231298	0.0788552821866043	0.0386032363091101	0.0803995296282572	0.0784894275376608	0.102743729154066	0.0467407629822118	0.0451997037997388	0.0263282302309308	0.0678453044913102	0.0644193710462497	0.0635406376933227	0.0593255458505836	0.0322843266492287	0.0475823824540549	0.121763450629777	0.0629299192202325	0.0521516624168444	0.0467376160918515	0.0295372851200675
0.135977475732653	0.108936066613776	0.0417966963140629	0.07724767403424	0.0924408369396908	0.0334066756990889	0.0470311744715609	0.0591163723607572	0.0715817887509623	0.104109960034316	0.0656942785505253	0.0859124837652946	0.0530623475319551	0.0639552478638775	0.0739935625584638	0.0942742621987491	0.0732966411118109	0.0519363982209244	0.0617843048251997	0.0772450074968635	0.0166439019383755	0.0899078858793265	0.0809956686747347	0.128812299608822	0.0673144679202599	0.032785759218188	0.0147730117314678	0.0704223046407976	0.0810512071192435	0.0338089595751797	0.0553432535514312	0.0657923356913698	0.0521172886769544	0.0968103470186457	0.0430989492045328	0.0514422234109073	0.06545682868737	0.0946556534367018	0.0428699156399683	0.0274981993691733	0.0615002578966167	0.0579741516221064	0.0516612524173237	0.060897942465319	0.062097945114259	0.0646306170185687	0.0484991866565739	0.0571223190643552	0.0234538543074054	0.0809703739143725
0.150648616948389	0.069787039843898	0.123566365650523	0.11918811312113	0.0814510217141872	0.0828256718127043	0.103697771594387	0.127206218393335	0.080881369257737	0.109404692927974	0.0575517504982507	0.0807421093523726	0.115862062587186	0.0657510784617378	0.0572597822533521	0.106277240441978	0.132193189305013	0.0985549221960405	0.116760521903596	0.0762575891404128	0.0513632327372733	0.0538131606198382	0.101987741112783	0.0979138107337964	0.0949671719905484	0.0947503417778601	0.151874902058274	0.1141693682829	0.108348149024256	0.0602517713204127	0.0790358786621956	0.0827065838379902	0.0728085044938598	0.0841853716158366	0.114274981417988	0.116666839969901	0.111774124797735	0.07462111783033	0.11133842328972	0.0907279259662889	0.0543628285008534	0.0613314221251635	0.071779755664628	0.0836528198770113	0.105404748746921	0.0920837091701632	0.0979410179882985	0.12763387834026	0.102693279858932	0.0722651208032264
0.0868518424960634	0.114182925128539	0.0891428432151118	0.0866965600048318	0.0974998766163291	0.0923465133196538	0.104785945992337	0.103653119576216	0.0755383660587757	0.0697581257240259	0.0582745980866792	0.0703863029748495	0.10086835128082	0.0947311905095724	0.151248923201829	0.0781281764727848	0.090570987238539	0.050573539971056	0.0636255996844101	0.0951418584940556	0.116804521956137	0.076346729223469	0.11554459172691	0.157487274817856	0.10215560041747	0.0888114681864904	0.129218414597459	0.0865710935703766	0.0742251030073714	0.105425980119726	0.0642219340969734	0.114502640247558	0.0353154484975315	0.12446355702401	0.0609151684427401	0.083827702224053	0.133572083377269	0.12934079493912	0.0660513594255599	0.0889630906197632	0.112163081205058	0.0834946635220749	0.0417098060091197	0.0957740940077483	0.0339060233957097	0.0977242729617801	0.070499954066624	0.0704904312271992	0.100239556449051	0.0784198000044632
0.0810578781991393	0.022398485068167	0.0402696559913404	0.0682736261489041	0.0362985032084975	0.0645673853822723	0.0639070552910999	0.0425597561903472	0.0190918950296009	0.0482100448155413	0.117321217001911	0.0510845893202725	0.0662627333133919	0.0586409988620811	0.039118263627187	0.064133400536916	0.0852219926416955	0.0496824325678947	0.0708393227475564	0.0599965183039006	0.0930660383405289	0.0802899095862693	0.0366900855605121	0.0437444222996142	0.12554037621477	0.0477982367749627	0.049757175118248	0.0456947712404921	0.0753743414435761	0.0452900539441421	0.0419131707159456	0.0344464037914265	0.0611230657502708	0.0662315355789068	0.0770726326001681	0.0396467941205162	0.0637358113032924	0.0650863468139156	0.0222325964034987	0.0761439577044128	0.0203119364769167	0.03470871779371	0.0541549455438679	0.0652395909482126	0.0469991505646645	0.0166319779963118	0.0511024944514033	0.0482494812710323	0.0407270065985208	0.0331840080444858
0.0174836735273168	0.0611115049165196	0.0326298026298367	0.133215789415401	0.0685217255648294	0.0206559052126795	0.104078264189617	0.0707665296150888	0.0774695669746004	0.0975918224121022	0.110595154567981	0.0450039804184918	0.0883428829299339	0.0745374703122195	0.090075817778315	0.0701706527200386	0.0858042651681033	0.014228722576467	0.0611067748804378	0.0826190078778062	0.0276583634788503	0.0550260597974178	0.062317424535356	0.068117068903387	0.082983984572004	0.0630886850816167	0.0370212839834128	0.0651806720768243	0.025605588010056	0.103906761931642	0.0987493926884333	0.0500421933033965	0.038044084893195	0.102483228268829	0.00814804582319565	0.0411808272567575	0.0155971736307326	0.123812536725255	0.0242878796978683	0.0471027333585005	0.0801467155845428	0.0213614852872407	0.0230573551805059	0.0285778423745006	0.0293788579913805	0.065881571781269	0.0289966374060279	0.101649890595595	0.0622455332492124	0.0399328183193185
0.0650539933587478	0.0785598060759343	0.149920314625767	0.0862410494080087	0.146436291995924	0.119585971026564	0.142285316279065	0.18393474375616	0.0699646386251241	0.0895071738399208	0.131952617469704	0.154387482996291	0.0832215611035902	0.0836714364912519	0.102624053372492	0.0951529386237046	0.125782976337607	0.100762538014356	0.0913667891888787	0.160344344140071	0.0973035228577676	0.103334512521945	0.159794281352314	0.0977741406442787	0.0913954271488568	0.0807419140728565	0.126870292725648	0.0804778408503732	0.122108487276069	0.152618802673524	0.127004784553125	0.074302449671317	0.117997865511586	0.101109708477345	0.0956447130868283	0.0978660841772557	0.0954415888130809	0.135653587362989	0.123535039459995	0.132635360326206	0.0844242505723148	0.12190630305055	0.144376472003213	0.150071798179305	0.10927972487154	0.0542889746486936	0.128257793185492	0.131881747186684	0.125562346191487	0.0742785202000092
0.0801935644985812	0.111213955328047	0.118449120638357	0.0761634782960593	0.073677414389747	0.0977627788161082	0.0945964770281732	0.0951679300913034	0.0860651322975948	0.077202880241002	0.0596810071001959	0.107928395831388	0.079681699866349	0.0884092966002614	0.137887881173981	0.0658874993258903	0.0878116394961863	0.100497309991663	0.0859718027178304	0.0674788341302493	0.0705441336951726	0.0730723912511217	0.0664977433607634	0.0570325990776573	0.0934241518187348	0.088581954341478	0.117615569186086	0.0758719965981824	0.0663911653723483	0.09736113397229	0.0612221708714065	0.0354816443141421	0.0833785309792451	0.120350428502904	0.047447128856353	0.079130595994521	0.122120009297666	0.0543500291538839	0.0725659556166864	0.0655827123149943	0.0717606384620462	0.132988162842058	0.0951752624313982	0.134208030720259	0.0818254107650128	0.0389005331694046	0.0787544229313422	0.0995169423776255	0.0499287340694605	0.135958642953446
0.104040940142607	0.101391965508382	0.0607849196621827	0.161239844795282	0.129733227816536	0.173062968716565	0.1036053075789	0.0963396435440831	0.106590957959125	0.118473231675853	0.119742097907682	0.126249979934057	0.0912748516815634	0.0833081001423637	0.132539662173204	0.0693237682868798	0.086992325578813	0.118856131504136	0.0465544324965353	0.0943110869927031	0.0638882235128267	0.12404020417148	0.141035253893413	0.0832754729967474	0.120775369964107	0.085956808204422	0.0904810039106961	0.0891833467695629	0.129611653911224	0.0881676930947981	0.102413851871923	0.0834665951581841	0.158881914854157	0.0749087182274567	0.049066248022898	0.0857109401180246	0.104150189252949	0.0577757618557653	0.0730896750988332	0.0923614636764037	0.154623161923485	0.0539817010099802	0.0632522689883426	0.115520384483437	0.0804227237330501	0.109619607620582	0.091028419949474	0.0594380993293632	0.122581040809067	0.108021842097393
0.102847418123171	0.137284674672625	0.0782798528200379	0.140854436764853	0.133375501865583	0.112579621670825	0.0979123330445828	0.0869098608662017	0.152577909499688	0.0484938701406549	0.0284247043914198	0.0976452616194406	0.13192448758147	0.0667140752863419	0.115909884546934	0.0883574001655193	0.0805302647947633	0.0726223487253259	0.0820735903079864	0.04620961136015	0.0894781468082844	0.0775203883205763	0.0863206085970031	0.0506531739135802	0.0715613746700306	0.114394352995794	0.0967277651215002	0.0531622411151904	0.0626986051360315	0.12550944606447	0.125239970716315	0.0722371436874479	0.0675685841202707	0.0521108971952854	0.0571239745122571	0.0860552890290202	0.0705010385434264	0.0981985373419839	0.0922989543823948	0.0653881133581708	0.0678061404496031	0.10931071208985	0.110262840375714	0.11617289456278	0.103260160798179	0.10460877133363	0.0978229637028265	0.0823915396651386	0.10359417847811	0.0114535009172604
0.156407155014072	0.170672863522636	0.0993868331694702	0.142749477825607	0.0757708692337172	0.0995622779000827	0.136368632007865	0.120227171452428	0.115667377548901	0.0843766663424682	0.162193428872111	0.140877079641427	0.130942661941313	0.15385772045044	0.107399264919086	0.163391004074996	0.0924115882453247	0.119794268213008	0.121394486063801	0.172936019724911	0.112491448522142	0.105952199024513	0.15357134256219	0.110576352104502	0.112230901201273	0.0532004663761015	0.171563666431159	0.129078728349213	0.0911850631029255	0.107195707583231	0.136664478985653	0.147532841214103	0.154428636212123	0.156934486395334	0.124141645884582	0.160345544853807	0.124896190261956	0.202319881293972	0.148199521564037	0.154919409336867	0.149673715270474	0.211358474934198	0.123620693298921	0.076441531250614	0.066726098256814	0.162195277534786	0.117348402287946	0.14646759823283	0.134436430545827	0.147155919383071
0.113496000899559	0.129244100175501	0.2131188147537	0.0978225437432998	0.0954274470520159	0.131909959683134	0.085981690816511	0.140669402918065	0.0893234777149094	0.0992221389162167	0.100497738465102	0.111071722014779	0.085813723457952	0.153357733202558	0.10446989752439	0.148927250989233	0.0916797741346345	0.1175476835769	0.0832682112874163	0.128523629758828	0.115851778029387	0.106005133446069	0.112346375576288	0.111778442490715	0.148399669310915	0.0952596913884671	0.125646304664206	0.112440458150173	0.0645595225414125	0.132345753477449	0.108324544772516	0.0711479108255647	0.0815608973141737	0.0638627574123511	0.112054638637313	0.127978693653983	0.106594694061544	0.118236962345567	0.10136870964144	0.0866708534451333	0.154680254658473	0.141673783189756	0.0547345467043676	0.0976100402242187	0.152467041309673	0.0812599737416079	0.113299099403422	0.102725516835532	0.103117264179686	0.132243280245375
0.0818798841146285	0.0601088395403305	0.0490949516204233	0.0459634225878361	0.0577120947368258	0.0572524154371726	0.0298846030618638	0.0304346026375456	0.050954157672977	0.0585930025223781	0.0672956089239246	0.0273923243527308	0.0438609896764414	0.078492646270252	0.0628832980030087	0.0608935540329352	0.0363847492042696	0.0305045638304188	0.0382747500162168	0.0400779291731746	0.0126742525364829	0.0261270844518374	0.0646372128010995	0.0199020200997319	0.0725469715659951	0.0473088442032491	0.0448246727322019	0.108725618029793	0.0296876501033699	0.0203302447000591	0.125406984244786	0.0526979801515665	0.0897208347479609	0.0541237817939628	0.00868582033447878	0.0276181350376252	0.0253109888585511	0.0546444677299917	0.0237532816983675	0.0327536276811932	0.0121714276786489	0.0118926628199856	0.0688399265778124	0.0398010950027964	0.0215941489095843	0.0769896636823517	0.0462439937283348	0.0322507532690195	0.0486860079079174	0.042284592516652
0.0571666506856891	0.0830729875463505	0.128018815288115	0.0864096895700245	0.063267389291009	0.0478062236775534	0.016484973171983	0.0814251576499413	0.0519275931267079	0.110274427229327	0.0949451284776871	0.0953144184040008	0.127485057648386	0.0715696122846841	0.0241615218566273	0.01352937936847	0.162657835148463	0.0737276951361339	0.0678052102659744	0.0734646012605699	0.0273650582533844	0.0935905712508824	0.123256416010833	0.0909052758060444	0.0522022674096538	0.0669343487859748	0.0633473658700107	0.102115716006548	0.0746467996492281	0.125293174953347	0.129182846666653	0.10278048549649	0.0413727613070097	0.0372213258682734	0.0680598099949926	0.114298949664151	0.0667750089595397	0.105282338701477	0.105184434451495	0.0511433499765796	0.108478795498955	0.132494105772741	0.0864370328153726	0.0814454639225445	0.122365985077423	0.064398706217206	0.10081078902089	0.0695697629328498	0.0634152443932011	0.0816372229714761
0.0851595311717074	0.110327362218427	0.110709690752109	0.126494596035888	0.120605108872926	0.110294439314185	0.0861109730057786	0.149698485762442	0.0735128547811096	0.128876128761247	0.0930456438588481	0.08030930384867	0.0876239331236678	0.13395664000086	0.0866536795841527	0.117175723045529	0.102196821896134	0.15473712635242	0.154632446941004	0.127810701249257	0.0738269204952367	0.0947087717436331	0.0728675942172664	0.113424762917358	0.102618370144647	0.110278254637567	0.0904003866761802	0.0856500578006343	0.114947226601301	0.116360874849465	0.128783478800102	0.0819469661595181	0.150038960174644	0.138160675801456	0.115171992629196	0.137218560836132	0.0966370491138782	0.0958396133024299	0.141409291627559	0.165800518862698	0.101563727533935	0.0914795998596283	0.115790952767908	0.0942423309332134	0.100994452893245	0.110323058829913	0.103348546124447	0.13365229993432	0.125743928507769	0.0844073777947047
0.0996345014694335	0.0631764108316008	0.0882590320451363	0.108037234803423	0.0816936939638171	0.0555371831526537	0.102813579418416	0.0734384610581765	0.0370362249796512	0.0734380261599589	0.0594159850225383	0.112627123834851	0.0326284821134496	0.0586638866165489	0.102406537116268	0.0456355275255069	0.0655240012197263	0.0887604778801432	0.0814545099937721	0.0829631954434507	0.0749168091116673	0.104550867183876	0.0544137504898937	0.0316016362995415	0.0930186124484987	0.102205197468971	0.0563206666568616	0.0743302117802995	0.0557174657967544	0.0639784228308928	0.0551803388558506	0.0917540515758787	0.0442496931037636	0.0629767377748237	0.0763207283341785	0.0150577279837829	0.120793866039442	0.117495908120275	0.0553513817955117	0.10358889662732	0.0463526088085061	0.0649266748476503	0.0590168747129743	0.0965770588324267	0.0814623821510886	0.0260754954804947	0.051049631542485	0.0788963258605804	0.081170982457754	0.0512713044078342
0.0955994019590458	0.0960812099412393	0.071048691459706	0.0502199944030025	0.0461315468666302	0.0759835918634069	0.06719490178279	0.029456077827956	0.0648577639537242	0.0987435307058792	0.0331459062917037	0.0646773516330052	0.0686515387993976	0.0660152335845735	0.0866167556706449	0.080359925491893	0.114741157377998	0.0696059516175521	0.0898291605339558	0.106624983461455	0.0742608184642884	0.106505378058746	0.0987857915872703	0.0510708716405203	0.0723855734820862	0.0439808578326142	0.102520160213625	0.0226336202197281	0.103739330045132	0.10997071529589	0.060980968634629	0.0923214186638539	0.0716972750138595	0.0923044975211035	0.0851738380022205	0.0812947032023053	0.114050190337145	0.0838994642598449	0.0465293553408254	0.0921990528453932	0.136570925358212	0.0783362572699271	0.0772323402146447	0.085557862490133	0.070585664789251	0.0760888422870903	0.0840871740100124	0.0551659499977885	0.0675384779635794	0.0346800042852881
[truncated: 596 more rows]
[truncated: 351 more columns]
