# Supplementary material for: Nanoscale magnonic Fabry-Pérot resonator for low-loss spin-wave manipulation
Source: Nat Commun. 2021 Apr 16;12:2293. doi: 10.1038/s41467-021-22520-6 (PMC8052321; doi:10.1038/s41467-021-22520-6)
Supplement: Supplementary file 4 — Source Data [file 41467_2021_22520_MOESM4_ESM.zip › Source data/FigS3/FigS3a.txt]

0.5020508	-0.07218544
0.5041016	-0.006345183
0.5061523	0.07868167
0.5082031	-0.2847488
0.5102539	0.0853088
0.5123047	-0.1068878
0.5143555	-0.2109924
0.5164062	-0.03432102
0.518457	-0.03134133
0.5205078	0.1557613
0.5225586	0.04690869
0.5246094	-0.1796662
0.5266602	0.1017912
0.5287109	-0.09898718
0.5307617	-0.2215682
0.5328125	0.08952018
0.5348633	-0.1556234
0.5369141	-0.1199954
0.5389648	-0.02021585
0.5410156	-0.06758033
0.5430664	-0.2216619
0.5451172	-0.008274993
0.547168	0.07802277
0.5492187	-0.09540762
0.5512695	-0.1197619
0.5533203	-0.07824776
0.5553711	-0.2449757
0.5574219	0.1033401
0.5594726	0.06486849
0.5615234	0.1672464
0.5635742	0.1871327
0.565625	-0.06375272
0.5676758	-0.05047164
0.5697266	0.06246497
0.5717773	-0.03095967
0.5738281	0.1361229
0.5758789	0.07752581
0.5779297	0.1264535
0.5799805	-0.01767361
0.5820312	-0.1491401
0.584082	0.2192954
0.5861328	0.111748
0.5881836	0.1820256
0.5902344	-0.1293558
0.5922851	-0.02904469
0.5943359	-0.09209716
0.5963867	0.2668083
0.5984375	-0.2429563
0.6004883	0.08356223
0.6025391	0.03147405
0.6045898	-0.02652823
0.6066406	-0.1007441
0.6086914	0.01864207
0.6107422	0.03502983
0.612793	-0.08127217
0.6148437	0.0912671
0.6168945	-0.08564927
0.6189453	0.3667255
0.6209961	0.1095837
0.6230469	-0.00394134
0.6250976	-0.2297893
0.6271484	0.04193294
0.6291992	-0.129878
0.63125	-0.0023283
0.6333008	0.2038459
0.6353515	0.01074217
0.6374023	-0.05574232
0.6394531	-0.007350664
0.6415039	0.1697027
0.6435547	0.04850145
0.6456055	-0.03521129
0.6476562	0.1805146
0.649707	-0.1749488
0.6517578	-0.01908092
0.6538086	0.1042691
0.6558594	-0.03190208
0.6579101	-0.119741
0.6599609	-0.2411318
0.6620117	0.06386878
0.6640625	-0.01011191
0.6661133	0.4409192
0.668164	-0.0763646
0.6702148	0.1620475
0.6722656	-0.03206446
0.6743164	-0.0774584
0.6763672	-0.003143259
0.6784179	0.02890368
0.6804687	-0.04606651
0.6825195	-0.05146815
0.6845703	0.1243919
0.6866211	-0.003729077
0.6886719	-0.1105467
0.6907226	-0.1248908
0.6927734	0.2133544
0.6948242	0.02373564
0.696875	0.04777315
0.6989258	-0.1359494
0.7009765	-0.01211311
0.7030273	-0.1740903
0.7050781	0.1874471
0.7071289	0.0650881
0.7091797	-0.0635666
0.7112304	0.0205208
0.7132812	0.08165563
0.715332	0.007495296
0.7173828	-0.07404388
0.7194336	-0.04786116
0.7214843	-0.01431407
0.7235351	-0.09595215
0.7255859	0.07922907
0.7276367	0.08880899
0.7296875	-0.0394222
0.7317383	0.08575804
0.733789	-0.1202535
0.7358398	0.07432143
0.7378906	-0.160438
0.7399414	-0.007069112
0.7419922	-0.1028577
0.7440429	-0.1315588
0.7460937	0.001273957
0.7481445	0.1212511
0.7501953	0.08720649
0.7522461	0.06709856
0.7542968	0.006050069
0.7563476	-0.06647774
0.7583984	0.02501903
0.7604492	-0.02555599
0.7625	0.04970206
0.7645507	-0.08606022
0.7666015	-0.07149567
0.7686523	-0.08809722
0.7707031	-0.1746174
0.7727539	0.07562876
0.7748047	-0.05517977
0.7768554	0.1654968
0.7789062	-0.0422808
0.780957	0.1340202
0.7830078	-0.07388915
0.7850586	-0.03095307
0.7871093	0.04656704
0.7891601	-0.03429439
0.7912109	0.05913363
0.7932617	-0.02903501
0.7953125	-0.1364394
0.7973632	0.1166767
0.799414	0.01085035
0.8014648	-0.07294416
0.8035156	-0.03499189
0.8055664	-0.003857055
0.8076172	0.07173222
0.8096679	-0.1098708
0.8117187	-0.1290665
0.8137695	0.02432624
0.8158203	0.008669504
0.8178711	0.003496245
0.8199218	0.2336294
0.8219726	-0.1148436
0.8240234	0.1238433
0.8260742	-0.122417
0.828125	0.005710806
0.8301757	-0.02693818
0.8322265	-0.08171024
0.8342773	-0.003801942
0.8363281	8.889671E-5
0.8383789	-0.00245562
0.8404296	0.1013057
0.8424804	0.1031969
0.8445312	-0.04529142
0.846582	0.08021116
0.8486328	-0.01905475
0.8506836	0.1182992
0.8527343	0.2097726
0.8547851	-0.06342614
0.8568359	-0.1022064
0.8588867	0.01873868
0.8609375	0.02779173
0.8629882	-6.167088E-4
0.865039	-0.006856521
0.8670898	-0.01560254
0.8691406	-0.1029581
0.8711914	0.01109839
0.8732421	-0.05137894
0.8752929	-0.1041113
0.8773437	-0.01155077
0.8793945	-0.02337344
0.8814453	0.1164124
0.883496	0.2058206
0.8855468	0.1024732
0.8875976	0.05287959
0.8896484	-0.02211405
0.8916992	-0.08025106
0.89375	0.104435
0.8958007	0.06740092
0.8978515	0.02052712
0.8999023	-0.02390024
0.9019531	0.0363598
0.9040039	-0.008893831
0.9060546	-0.03520781
0.9081054	-0.07571584
0.9101562	0.04955883
0.912207	0.05205131
0.9142578	-0.06661488
0.9163085	0.005133185
0.9183593	-0.03225547
0.9204101	-0.04670826
0.9224609	-0.05117995
0.9245117	0.0492277
0.9265624	0.09334242
0.9286132	-0.04761143
0.930664	0.01521772
0.9327148	0.06636257
0.9347656	-0.1417869
0.9368164	-0.1249231
0.9388671	-0.03337309
0.9409179	0.08521881
0.9429687	-0.02001946
0.9450195	0.003971123
0.9470703	0.02276415
0.949121	-0.006012191
0.9511718	-0.03416335
0.9532226	-0.09690105
0.9552734	0.03396387
0.9573242	-0.0866732
0.9593749	0.002613161
0.9614257	0.0180964
0.9634765	-0.009623189
0.9655273	-0.04093173
0.9675781	-0.07322363
0.9696288	-0.06440502
0.9716796	-0.1107278
0.9737304	0.102448
0.9757812	0.005285901
0.977832	-0.03063788
0.9798828	-0.03497046
0.9819335	-0.08145119
0.9839843	-0.02016242
0.9860351	-0.1217044
0.9880859	-0.01344545
0.9901367	0.01026169
0.9921874	-0.03393645
0.9942382	0.07717815
0.996289	0.05322533
0.9983398	-0.07147775
1.000391	-0.08643983
1.002441	0.1227123
1.004492	0.06981459
1.006543	0.02256166
1.008594	-0.009814994
1.010644	-0.03616762
1.012695	-0.02569109
1.014746	-0.0495785
1.016797	-0.07980122
1.018848	0.03759791
1.020898	0.005738338
1.022949	-0.03897102
1.025	-0.03811113
1.027051	0.04708706
1.029101	-0.005715701
1.031152	0.01857315
1.033203	-0.1803814
1.035254	-0.008572062
1.037305	0.05493945
1.039355	-0.03325694
1.041406	0.06207909
1.043457	0.151667
1.045508	0.03421955
1.047559	-0.1106186
1.049609	-0.0267961
1.05166	0.07249333
1.053711	-0.01706001
1.055762	-0.04579673
1.057812	0.01102344
1.059863	-0.1012283
1.061914	-0.07857153
1.063965	0.0248407
1.066016	-0.08087609
1.068066	0.07996003
1.070117	-0.05653938
1.072168	-0.01017943
1.074219	-0.08806853
1.076269	-0.1057267
1.07832	0.04465342
1.080371	-0.05674106
1.082422	0.1149941
1.084473	-0.1172272
1.086523	-0.0756487
1.088574	0.01266002
1.090625	0.002735579
1.092676	0.04402622
1.094726	-0.02410211
1.096777	0.006618233
1.098828	0.01257078
1.100879	-0.08720416
1.10293	-0.02023883
1.10498	-0.03287238
1.107031	-0.06265135
1.109082	0.02473421
1.111133	0.05028411
1.113184	-0.009946355
1.115234	-0.04235882
1.117285	0.07643747
1.119336	-0.0905556
1.121387	-0.1039036
1.123437	-0.06307773
1.125488	-0.1076368
1.127539	-0.05657522
1.12959	-0.05642914
1.131641	-0.04113164
1.133691	-0.04182868
1.135742	-0.08190238
1.137793	-0.05293355
1.139844	0.003956217
1.141894	-0.04289738
1.143945	-0.1398768
1.145996	-0.00843845
1.148047	-0.0149375
1.150098	-0.01705859
1.152148	-0.09387673
1.154199	0.02104286
1.15625	-0.02965976
1.158301	-0.1503631
1.160351	0.02939595
1.162402	-0.08553576
1.164453	0.06045512
1.166504	0.03282978
1.168555	0.08519721
1.170605	0.004968608
1.172656	-0.06283312
1.174707	-0.04703894
1.176758	-0.02312213
1.178809	-0.01531258
1.180859	0.05336995
1.18291	-0.0598663
1.184961	-0.04256576
1.187012	-0.05895446
1.189062	-0.002520792
1.191113	-0.06825686
1.193164	-0.008042222
1.195215	0.005128608
1.197266	0.006284965
1.199316	-0.06517835
1.201367	-0.003015119
1.203418	-0.06006403
1.205469	0.01140244
1.207519	0.1846031
1.20957	-0.1123746
1.211621	-0.01324193
1.213672	-0.01182485
1.215723	-0.1506367
1.217773	-0.03776635
1.219824	-0.05262136
1.221875	-0.02153044
1.223926	0.1548495
1.225976	-0.08140576
1.228027	-0.05612385
1.230078	0.005629757
1.232129	-0.09308738
1.23418	0.02362765
1.23623	-0.02533681
1.238281	0.06958395
1.240332	-0.04204268
1.242383	0.06117159
1.244434	0.01182877
1.246484	-0.118703
1.248535	-0.1229225
1.250586	-0.02379231
1.252637	-0.01330061
1.254687	-0.05849019
1.256738	-0.009563984
1.258789	0.01803188
1.26084	-0.1265047
1.262891	-0.01662832
1.264941	-0.09023505
1.266992	-0.1562263
1.269043	-0.003483012
1.271094	-0.1254699
1.273144	0.03935326
1.275195	-0.02673465
1.277246	-0.07811722
1.279297	-0.01475261
1.281348	-0.04532426
1.283398	-0.05604025
1.285449	-0.02965171
1.2875	-0.1807742
1.289551	-0.04145807
1.291601	-0.07501601
1.293652	-0.0603631
1.295703	-0.03513002
1.297754	-0.07137318
1.299805	-0.092073
1.301855	-0.06409234
1.303906	0.01549446
1.305957	-0.03174531
1.308008	-0.1246191
1.310058	-0.07623076
1.312109	-0.03948201
1.31416	-0.1328869
1.316211	0.009818801
1.318262	-0.02204563
1.320312	-0.05591097
1.322363	-0.1065361
1.324414	-0.07922893
1.326465	-0.06006147
1.328516	-0.06799168
1.330566	-0.02820148
1.332617	-0.07834049
1.334668	-0.1200835
1.336719	-0.09002284
1.338769	-0.06457735
1.34082	-0.1466236
1.342871	-0.04573092
1.344922	-0.1163985
1.346973	-0.1460236
1.349023	-0.1504267
1.351074	-0.08118311
1.353125	-0.172656
1.355176	-0.2162587
1.357226	-0.1295783
1.359277	-0.1453568
1.361328	-0.1436335
1.363379	-0.1475275
1.36543	-0.1480702
1.36748	-0.1231113
1.369531	-0.1895116
1.371582	-0.09669306
1.373633	-0.09158348
1.375683	-0.1613054
1.377734	-0.06365393
1.379785	0.01275897
1.381836	0.05872872
1.383887	0.5174609
1.385937	1.58084
1.387988	0.6978766
1.390039	0.473966
1.39209	0.2932603
1.394141	-1.818614
1.396191	-6.12004
1.398242	-8.892618
1.400293	-9.75982
1.402344	-8.561924
1.404394	-6.538962
1.406445	-1.994573
1.408496	4.523016
1.410547	10.386
1.412598	15.49543
1.414648	17.13038
1.416699	17.31081
1.41875	15.10939
1.420801	10.0981
1.422851	3.004101
1.424902	-5.664101
1.426953	-15.22043
1.429004	-18.46401
1.431055	-19.38079
1.433105	-18.87423
1.435156	-12.29765
1.437207	-4.774935
1.439258	3.927613
1.441308	11.30641
1.443359	16.15074
1.44541	19.66438
1.447461	17.35349
1.449512	14.00207
1.451562	5.697181
1.453613	-2.31755
1.455664	-10.81471
1.457715	-16.16451
1.459766	-19.22649
1.461816	-18.08822
1.463867	-13.33558
1.465918	-4.251332
1.467969	2.745361
1.470019	9.080969
1.47207	15.73931
1.474121	18.48468
1.476172	16.88468
1.478223	13.96129
1.480273	6.433246
1.482324	-2.221714
1.484375	-10.44524
1.486426	-15.60749
1.488476	-17.25408
1.490527	-17.26657
1.492578	-11.79939
1.494629	-4.641819
1.49668	2.328061
1.49873	9.774747
1.500781	13.58052
1.502832	16.4798
1.504883	15.52894
1.506933	10.19987
1.508984	3.327831
1.511035	-4.518223
1.513086	-10.8238
1.515137	-15.22438
1.517187	-17.00751
1.519238	-13.98194
1.521289	-8.384077
1.52334	0.02115216
1.525391	6.901713
1.527441	13.12064
1.529492	16.41068
1.531543	17.33848
1.533594	12.05197
1.535644	4.431903
1.537695	-4.284984
1.539746	-11.98642
1.541797	-15.6352
1.543848	-17.19324
1.545898	-14.0968
1.547949	-6.992586
1.55	-0.4302853
1.552051	7.6977
1.554101	13.94317
1.556152	16.70757
1.558203	15.96822
1.560254	10.96631
1.562305	3.352896
1.564355	-5.16606
1.566406	-10.03063
1.568457	-14.97303
1.570508	-15.82031
1.572558	-13.16269
1.574609	-5.816964
1.57666	2.361652
1.578711	10.39611
1.580762	15.03739
1.582812	16.45407
1.584863	12.03622
1.586914	5.119507
1.588965	-4.589802
1.591015	-10.1515
1.593066	-14.41756
1.595117	-15.08709
1.597168	-11.54675
1.599219	-3.625896
1.601269	3.941843
1.60332	11.31079
1.605371	15.28544
1.607422	15.40618
1.609473	11.45193
1.611523	4.347551
1.613574	-3.505978
1.615625	-11.3864
1.617676	-14.28118
1.619726	-14.43446
1.621777	-10.56342
1.623828	-3.500683
1.625879	4.05917
1.62793	10.29044
1.62998	14.10427
1.632031	14.3639
1.634082	9.234746
1.636133	3.244025
1.638183	-4.035293
1.640234	-10.30096
1.642285	-14.11053
1.644336	-13.30447
1.646387	-8.389892
1.648437	-1.453319
1.650488	6.245313
1.652539	11.71569
1.65459	14.27381
1.65664	12.61698
1.658691	7.033442
1.660742	-0.3053309
1.662793	-7.210281
1.664844	-11.85879
1.666894	-13.10611
1.668945	-10.97785
1.670996	-4.275652
1.673047	2.924621
1.675098	9.100391
1.677148	13.61491
1.679199	12.86338
1.68125	9.160294
1.683301	1.790667
1.685351	-5.899886
1.687402	-11.08715
1.689453	-13.22424
1.691504	-10.29256
1.693555	-5.534595
1.695605	2.871666
1.697656	9.129274
1.699707	12.16027
1.701758	12.3183
1.703808	7.22325
1.705859	-0.005130831
1.70791	-8.68602
1.709961	-12.48818
1.712012	-13.35142
1.714062	-8.261111
1.716113	-1.415263
1.718164	6.459748
1.720215	11.06756
1.722265	13.29837
1.724316	9.495667
1.726367	3.119484
1.728418	-4.704685
1.730469	-10.8281
1.732519	-12.64828
1.73457	-10.68724
1.736621	-5.678369
1.738672	2.348831
1.740723	8.440032
1.742773	11.60498
1.744824	11.73623
1.746875	6.180443
1.748926	-0.7733189
1.750976	-8.315974
1.753027	-11.52495
1.755078	-11.79123
1.757129	-6.272949
1.75918	1.01734
1.76123	7.030175
1.763281	11.43609
1.765332	11.37649
1.767383	6.406771
1.769433	-0.9831867
1.771484	-7.781723
1.773535	-11.14988
1.775586	-10.85591
1.777637	-6.488574
1.779687	1.714099
1.781738	7.826272
1.783789	10.94005
1.78584	10.06365
1.78789	4.47377
1.789941	-2.2581
1.791992	-8.415993
1.794043	-11.73649
1.796094	-9.553661
1.798144	-4.158068
1.800195	3.60119
1.802246	8.489899
1.804297	11.44485
1.806347	8.212555
1.808398	2.404937
1.810449	-4.798125
1.8125	-9.432576
1.814551	-10.02479
1.816601	-6.670335
1.818652	0.3188811
1.820703	6.514879
1.822754	9.598914
1.824805	8.933626
1.826855	4.388036
1.828906	-2.016624
1.830957	-7.234151
1.833008	-9.250585
1.835058	-7.631938
1.837109	-2.196775
1.83916	3.925708
1.841211	8.085383
1.843262	8.353777
1.845312	4.777295
1.847363	0.2212767
1.849414	-5.07293
1.851465	-7.517256
1.853515	-6.478933
1.855566	-2.624436
1.857617	2.656275
1.859668	6.289781
1.861719	6.397521
1.863769	3.540448
1.86582	-0.1625741
1.867871	-3.884603
1.869922	-5.475913
1.871972	-4.496126
1.874023	-0.9856864
1.876074	2.558974
1.878125	4.728625
1.880176	3.850124
1.882226	1.309307
1.884277	-1.497301
1.886328	-3.188943
1.888379	-3.005347
1.89043	-1.388676
1.89248	0.8311481
1.894531	2.146074
1.896582	2.193671
1.898633	0.9914815
1.900683	-0.624871
1.902734	-1.460668
1.904785	-1.140331
1.906836	-0.134603
1.908887	0.6852041
1.910937	1.011718
1.912988	0.3720854
1.915039	-0.5764233
1.91709	-1.111802
1.91914	-0.8333312
1.921191	0.1963255
1.923242	0.9795507
1.925293	1.56521
1.927344	0.8033017
1.929394	-0.6782177
1.931445	-1.870628
1.933496	-1.766358
1.935547	-0.6665069
1.937597	1.116516
1.939648	2.38409
1.941699	2.172409
1.94375	0.5972899
1.945801	-1.436209
1.947851	-2.714342
1.949902	-2.45149
1.951953	-0.7174398
1.954004	1.398723
1.956055	3.041118
1.958105	2.834213
1.960156	0.8331735
1.962207	-1.741809
1.964258	-3.194413
1.966308	-2.629451
1.968359	-0.4968778
1.97041	1.742374
1.972461	3.372908
1.974512	2.815425
1.976562	0.7034064
1.978613	-1.850477
1.980664	-3.317681
1.982715	-2.585882
1.984765	-0.3435314
1.986816	2.195731
1.988867	3.465598
1.990918	2.633034
1.992969	0.2719762
1.995019	-2.251267
1.99707	-3.354706
1.999121	-2.286196
2.001172	0.1186616
2.003222	2.77988
2.005273	3.410111
2.007324	2.132161
2.009375	-0.4807957
2.011426	-2.84171
2.013476	-3.339361
2.015527	-1.708062
2.017578	1.096531
2.019629	3.286958
2.02168	3.089299
2.02373	1.134169
2.025781	-1.543529
2.027832	-3.056561
2.029883	-2.480647
2.031933	-0.331493
2.033984	2.675139
2.036035	3.21757
2.038086	1.844366
2.040137	-0.5565819
2.042187	-2.638139
2.044238	-2.887215
2.046289	-1.138234
2.04834	1.434966
2.05039	3.092409
2.052441	2.87137
2.054492	0.1810082
2.056543	-2.073766
2.058594	-3.068729
2.060644	-1.829735
2.062695	0.6845083
2.064746	2.49488
2.066797	2.750678
2.068847	0.9340451
2.070898	-1.555396
2.072949	-2.774338
2.075	-1.847699
2.077051	0.1567529
2.079101	1.910972
2.081152	2.418707
2.083203	0.9977833
2.085254	-1.195488
2.087304	-2.352149
2.089355	-1.563377
2.091406	0.3575946
2.093457	1.842144
2.095508	2.059164
2.097558	0.7555393
2.099609	-1.150964
2.10166	-1.937671
2.103711	-1.139226
2.105762	0.4357946
2.107812	1.621704
2.109863	1.380672
2.111914	0.04877991
2.113965	-1.379798
2.116015	-1.4578
2.118066	-0.4836263
2.120117	0.8975356
2.122168	1.426607
2.124219	0.7392842
2.126269	-0.596757
2.12832	-1.395593
2.130371	-0.8792999
2.132422	0.3666147
2.134472	1.150861
2.136523	0.9689496
2.138574	-0.1542435
2.140625	-0.9749877
2.142676	-0.8709814
2.144726	0.05750254
2.146777	0.9162219
2.148828	0.8010103
2.150879	-0.06094648
2.152929	-0.6684204
2.15498	-0.7270625
2.157031	0.05744856
2.159082	0.8155027
2.161133	0.4868581
2.163183	-0.1841358
2.165234	-0.7086434
2.167285	-0.3852765
2.169336	0.3369003
2.171387	0.6056388
2.173437	0.1440833
2.175488	-0.3759377
2.177539	-0.4456195
2.17959	0.09747923
2.18164	0.41781
2.183691	0.2317712
2.185742	-0.2985067
2.187793	-0.333962
2.189844	0.03974805
2.191894	0.2628158
2.193945	0.1308086
2.195996	-0.1315824
2.198047	-0.1510315
2.200097	0.1149252
2.202148	0.1235368
2.204199	0.01138304
2.20625	-0.07598973
2.208301	-0.01064347
2.210351	0.09718523
2.212402	-0.04490337
2.214453	-0.0721459
2.216504	0.01015613
2.218554	0.02289985
2.220605	-0.007374513
2.222656	-0.08881238
2.224707	5.861546E-4
2.226758	0.07515331
2.228808	-0.03384757
2.230859	0.1598938
2.23291	0.08180023
2.234961	-0.02241743
2.237012	0.08278936
2.239062	-0.03584981
2.241113	0.02711895
2.243164	0.0847376
2.245215	0.09473897
2.247265	9.762059E-4
2.249316	0.03135385
2.251367	-0.04747502
2.253418	0.03894249
2.255469	0.06637588
2.257519	0.04133336
2.25957	0.05044803
2.261621	0.03753301
2.263672	0.01355245
2.265722	0.05435462
2.267773	0.0211091
2.269824	0.0879671
2.271875	0.005195744
2.273926	0.05128791
2.275976	-0.002502249
2.278027	-0.05481373
2.280078	-0.1068651
2.282129	0.06990178
2.284179	0.1568486
2.28623	0.02101741
2.288281	0.01133572
2.290332	-0.06429097
2.292383	-0.02115314
2.294433	0.04191129
2.296484	-0.01466628
2.298535	-0.01763422
2.300586	0.06573428
2.302636	0.02937479
2.304687	-0.03439765
2.306738	-0.05499051
2.308789	-0.0601107
2.31084	0.105312
2.31289	-0.0209983
2.314941	0.006752575
2.316992	0.002733209
2.319043	0.03723829
2.321094	-0.1231296
2.323144	0.1031696
2.325195	0.04632529
2.327246	-0.00827507
2.329297	0.08226431
2.331347	0.09388565
2.333398	-0.01217518
2.335449	-0.02627938
2.3375	0.01244442
2.339551	-0.05137632
2.341601	0.05475606
2.343652	-0.05646431
2.345703	-0.01204852
2.347754	0.03481063
2.349804	-0.02197955
2.351855	-0.06201117
2.353906	-0.08001673
2.355957	0.06222255
2.358008	-0.0211897
2.360058	0.02047603
2.362109	-0.08660804
2.36416	0.1176544
2.366211	0.02563216
2.368261	-0.03950507
2.370312	-0.01224062
2.372363	0.04024743
2.374414	0.1044046
2.376465	0.0922071
2.378515	0.01611605
2.380566	-0.113543
2.382617	0.03936736
2.384668	0.1102242
2.386719	0.006128555
2.388769	-0.02745523
2.39082	0.005666901
2.392871	0.01970583
2.394922	0.1584809
2.396972	7.911325E-4
2.399023	-0.05853737
2.401074	0.0135349
2.403125	0.06681736
2.405176	0.07623914
2.407226	-0.1038339
2.409277	-0.04400414
2.411328	0.02718261
2.413379	0.1473559
2.415429	0.01417353
2.41748	-0.07912427
2.419531	0.03068129
2.421582	-0.02008423
2.423633	0.0209931
2.425683	0.1057599
2.427734	-0.04573425
2.429785	-0.03150437
2.431836	0.05779747
2.433886	0.02445781
2.435937	-0.002012539
2.437988	-0.02612465
2.440039	-0.03845198
2.44209	0.09984709
2.44414	0.1098937
2.446191	-0.02437827
2.448242	-0.01255865
2.450293	0.1023757
2.452344	0.1311934
2.454394	-0.05722242
2.456445	-0.1295224
2.458496	-0.08153461
2.460547	0.05290422
2.462597	0.07704603
2.464648	-0.02633098
2.466699	-0.03647047
2.46875	-0.05261383
2.470801	0.07309387
2.472851	0.04050426
2.474902	-0.01607404
2.476953	-0.06968515
2.479004	0.04884236
2.481054	0.06139423
2.483105	0.03155016
2.485156	0.02132759
2.487207	-0.0837311
2.489258	0.1067479
2.491308	0.1453662
2.493359	0.009235976
2.49541	-0.102738
2.497461	-0.1006335
2.499511	0.1756967
2.501562	0.07840284
2.503613	-0.02390804
2.505664	-0.0917402
2.507715	0.08212394
2.509765	0.1409784
2.511816	0.09050887
2.513867	-0.1094626
2.515918	-0.1320982
2.517969	0.1116165
2.520019	0.1506452
2.52207	-0.08349785
2.524121	-0.1716521
2.526172	-0.04012155
2.528222	0.07908394
2.530273	0.1599213
2.532324	-0.1303785
2.534375	-0.1250439
2.536426	0.07970397
2.538476	0.1509064
2.540527	0.07781262
2.542578	-0.1918783
2.544629	-0.08620289
2.546679	0.2017019
2.54873	0.1059529
2.550781	-0.07428563
2.552832	-0.2512794
2.554883	0.03998034
2.556933	0.2510864
2.558984	0.05576866
2.561035	-0.2500092
2.563086	-0.1378187
2.565136	0.1979746
2.567187	0.1698247
2.569238	-0.1416225
2.571289	-0.2672594
2.57334	0.01644105
2.57539	0.2266806
2.577441	0.01755494
2.579492	-0.2130768
2.581543	-0.1261028
2.583593	0.2500089
2.585644	0.2101619
2.587695	-0.1902236
2.589746	-0.2412946
2.591797	0.09953412
2.593847	0.2544873
2.595898	-0.002164331
2.597949	-0.270924
2.6	-0.1025145
