# Supplementary material for: Nanoscale magnonic Fabry-Pérot resonator for low-loss spin-wave manipulation
Source: Nat Commun. 2021 Apr 16;12:2293. doi: 10.1038/s41467-021-22520-6 (PMC8052321; doi:10.1038/s41467-021-22520-6)
Supplement: Supplementary file 4 — Source Data [file 41467_2021_22520_MOESM4_ESM.zip › Source data/FigS3/FigS3b.txt]

0.5020508	-0.1041662
0.5041016	-0.1421267
0.5061523	0.01193652
0.5082031	0.01660265
0.5102539	-0.1622392
0.5123047	-0.04127906
0.5143555	-0.1749087
0.5164062	0.08720872
0.518457	-0.3672332
0.5205078	-0.01377419
0.5225586	0.1432112
0.5246094	0.1044593
0.5266602	0.09828282
0.5287109	0.001856414
0.5307617	-0.0864118
0.5328125	0.06522655
0.5348633	0.118993
0.5369141	-0.02889647
0.5389648	-0.06150809
0.5410156	-0.09058548
0.5430664	-0.1828564
0.5451172	0.0748634
0.547168	-0.07755334
0.5492187	0.1993975
0.5512695	-0.004662884
0.5533203	0.07433859
0.5553711	-0.03090146
0.5574219	0.04418954
0.5594726	0.08033197
0.5615234	0.01243042
0.5635742	0.1567304
0.565625	0.1255144
0.5676758	0.09856424
0.5697266	-0.1390324
0.5717773	0.1682929
0.5738281	0.14384
0.5758789	-0.09884591
0.5779297	-0.1083699
0.5799805	-0.06807075
0.5820312	0.1498167
0.584082	-0.1356326
0.5861328	0.1169671
0.5881836	-0.1491946
0.5902344	0.1416125
0.5922851	-0.2855228
0.5943359	-0.02421034
0.5963867	0.04820088
0.5984375	-0.03314194
0.6004883	-0.03388005
0.6025391	0.02152165
0.6045898	-0.03028986
0.6066406	0.1185841
0.6086914	-0.03528518
0.6107422	-0.03144763
0.612793	0.1276491
0.6148437	-0.2195564
0.6168945	0.1239257
0.6189453	0.06266262
0.6209961	0.145193
0.6230469	-0.06084478
0.6250976	-0.02305576
0.6271484	-0.02526414
0.6291992	0.0349325
0.63125	-8.166537E-4
0.6333008	-0.1306252
0.6353515	0.1148416
0.6374023	-0.01357189
0.6394531	0.08428091
0.6415039	0.268006
0.6435547	0.1260017
0.6456055	0.04693218
0.6476562	0.06317644
0.649707	-0.1103915
0.6517578	-0.127243
0.6538086	-0.1069675
0.6558594	-0.100208
0.6579101	0.003731182
0.6599609	-0.1052654
0.6620117	-0.05470885
0.6640625	-0.1082861
0.6661133	0.1059828
0.668164	0.044346
0.6702148	-0.1160827
0.6722656	0.1106056
0.6743164	0.04968774
0.6763672	-0.2031286
0.6784179	-0.05188022
0.6804687	-0.02447132
0.6825195	-0.1482575
0.6845703	-0.05768014
0.6866211	-0.0543628
0.6886719	-0.1763774
0.6907226	-0.02730587
0.6927734	-0.09817815
0.6948242	0.1029389
0.696875	0.005901672
0.6989258	0.0603506
0.7009765	0.01319806
0.7030273	-0.09154753
0.7050781	0.003355364
0.7071289	-0.0504239
0.7091797	-0.07856044
0.7112304	-0.0736424
0.7132812	0.003086635
0.715332	-0.02116031
0.7173828	0.01420339
0.7194336	-0.01920964
0.7214843	-0.1081556
0.7235351	0.09293471
0.7255859	0.1041252
0.7276367	0.2059806
0.7296875	-0.1364864
0.7317383	-0.04466961
0.733789	8.153227E-4
0.7358398	-0.05685371
0.7378906	-0.009054515
0.7399414	-0.1759616
0.7419922	0.07467763
0.7440429	-0.1518406
0.7460937	0.1358723
0.7481445	-0.06163748
0.7501953	-0.06062629
0.7522461	0.02154948
0.7542968	-0.04175264
0.7563476	-0.09165439
0.7583984	0.02907719
0.7604492	-0.01999739
0.7625	-0.09687181
0.7645507	-0.00504033
0.7666015	-0.1023067
0.7686523	0.1257464
0.7707031	0.1550078
0.7727539	0.1522908
0.7748047	-0.04299244
0.7768554	0.06300558
0.7789062	0.01146344
0.780957	-0.1151982
0.7830078	-0.03163816
0.7850586	-0.03587528
0.7871093	-0.00606074
0.7891601	0.002433999
0.7912109	0.05316642
0.7932617	-0.01980954
0.7953125	0.04981391
0.7973632	-0.04595687
0.799414	-0.1230208
0.8014648	0.09253149
0.8035156	0.008855398
0.8055664	-0.1317525
0.8076172	-0.05540224
0.8096679	-0.0761847
0.8117187	-0.06985059
0.8137695	0.01962586
0.8158203	0.04228019
0.8178711	-0.07980695
0.8199218	-0.01510403
0.8219726	-0.03987443
0.8240234	0.06370822
0.8260742	0.02601386
0.828125	0.07822964
0.8301757	0.03428597
0.8322265	0.04877483
0.8342773	0.08332392
0.8363281	0.01210203
0.8383789	0.1471747
0.8404296	0.1294166
0.8424804	-0.0604654
0.8445312	-0.0197099
0.846582	-0.07993991
0.8486328	-0.150726
0.8506836	0.01383116
0.8527343	-0.03313062
0.8547851	0.03471581
0.8568359	0.1044611
0.8588867	-0.04578851
0.8609375	0.05033393
0.8629882	-0.01054614
0.865039	-0.0863823
0.8670898	0.111427
0.8691406	-0.03357815
0.8711914	-0.01347781
0.8732421	0.004432224
0.8752929	0.03011103
0.8773437	0.1238064
0.8793945	-0.0119528
0.8814453	0.0576334
0.883496	0.06513605
0.8855468	-0.1291558
0.8875976	0.01804464
0.8896484	0.09831864
0.8916992	-0.08847281
0.89375	0.0634564
0.8958007	-0.08550998
0.8978515	-0.001145106
0.8999023	-0.03711904
0.9019531	-0.03752778
0.9040039	-0.04310123
0.9060546	-0.01954899
0.9081054	-0.05413315
0.9101562	-0.01536773
0.912207	0.1395151
0.9142578	0.08451273
0.9163085	0.009393435
0.9183593	0.004742335
0.9204101	-0.05715863
0.9224609	0.07456172
0.9245117	0.03614847
0.9265624	0.1163092
0.9286132	-0.02601457
0.930664	-0.03421501
0.9327148	0.04651159
0.9347656	-0.07267259
0.9368164	-0.0532712
0.9388671	-0.0853195
0.9409179	-0.03977629
0.9429687	0.05089811
0.9450195	-0.05740497
0.9470703	-0.09146064
0.949121	0.01653607
0.9511718	0.09865369
0.9532226	-0.005917474
0.9552734	-0.01267764
0.9573242	0.04309536
0.9593749	-0.009150429
0.9614257	0.01695688
0.9634765	0.04294984
0.9655273	0.1023594
0.9675781	-0.06207633
0.9696288	0.001732531
0.9716796	-0.01457216
0.9737304	-0.07835338
0.9757812	-0.01756137
0.977832	0.03274648
0.9798828	-0.05353115
0.9819335	-0.005498939
0.9839843	0.01200407
0.9860351	0.03645524
0.9880859	-0.07235109
0.9901367	-0.07425812
0.9921874	0.01774144
0.9942382	-0.008862664
0.996289	-0.04190237
0.9983398	-0.04895592
1.000391	0.01194959
1.002441	-0.04541467
1.004492	0.01791912
1.006543	0.06127614
1.008594	-0.04197368
1.010644	0.03735691
1.012695	-0.03073089
1.014746	0.01330991
1.016797	0.110663
1.018848	-0.05394893
1.020898	0.1555337
1.022949	0.05742119
1.025	0.02733356
1.027051	-0.01997566
1.029101	0.06823297
1.031152	-0.05878086
1.033203	0.002520843
1.035254	0.02440571
1.037305	0.01077904
1.039355	-0.02334458
1.041406	-0.004731544
1.043457	-0.1304206
1.045508	-0.04099268
1.047559	-0.01710378
1.049609	0.001316301
1.05166	-0.0230985
1.053711	-0.0798126
1.055762	-0.006476003
1.057812	0.02492446
1.059863	-0.04665199
1.061914	-0.0574092
1.063965	0.009169041
1.066016	0.01357823
1.068066	0.06430294
1.070117	0.02307762
1.072168	-0.09008421
1.074219	0.0320616
1.076269	0.00731798
1.07832	0.007912389
1.080371	-0.06508036
1.082422	0.02573792
1.084473	0.04745695
1.086523	-0.06478285
1.088574	-0.1028248
1.090625	-0.09576296
1.092676	-0.004099902
1.094726	0.001894031
1.096777	-0.001038317
1.098828	0.0206481
1.100879	-0.04219377
1.10293	0.001354325
1.10498	0.009137178
1.107031	-0.01101721
1.109082	-0.02029138
1.111133	0.04594639
1.113184	0.03095456
1.115234	-0.01388696
1.117285	0.02058972
1.119336	-0.07333192
1.121387	0.01188071
1.123437	-0.02958965
1.125488	-0.04778041
1.127539	0.02140766
1.12959	-0.008222889
1.131641	-0.03527071
1.133691	0.02502868
1.135742	-0.03670127
1.137793	-0.09216149
1.139844	0.001787281
1.141894	0.05918949
1.143945	-0.07228462
1.145996	-0.0485206
1.148047	0.02435671
1.150098	0.05975043
1.152148	-0.09851538
1.154199	0.04430277
1.15625	-0.06560485
1.158301	-0.04213034
1.160351	-0.01902026
1.162402	0.01742912
1.164453	0.04123942
1.166504	-0.01573347
1.168555	-0.07662803
1.170605	0.07778264
1.172656	-0.02451635
1.174707	-0.03570469
1.176758	0.0217864
1.178809	0.02787409
1.180859	-0.0309479
1.18291	-0.05070485
1.184961	0.01266253
1.187012	0.00359892
1.189062	-0.02532639
1.191113	-0.01408135
1.193164	0.07783761
1.195215	0.02504227
1.197266	0.02021982
1.199316	0.001125295
1.201367	0.03324324
1.203418	0.01214479
1.205469	-0.06422612
1.207519	-0.0156382
1.20957	-0.01286033
1.211621	-0.0046607
1.213672	-0.08316697
1.215723	-0.0642456
1.217773	-0.06710198
1.219824	0.03066968
1.221875	0.002911725
1.223926	0.07848068
1.225976	-0.06180368
1.228027	0.06826726
1.230078	0.02574321
1.232129	-0.04251985
1.23418	-0.01432563
1.23623	0.0164751
1.238281	-0.01205615
1.240332	0.00355124
1.242383	0.03591284
1.244434	-0.03163184
1.246484	0.001954996
1.248535	0.02515316
1.250586	-0.06445461
1.252637	0.04022677
1.254687	-0.03464372
1.256738	-0.02915669
1.258789	0.05291807
1.26084	0.007381983
1.262891	0.05304578
1.264941	-0.03069505
1.266992	0.03944009
1.269043	0.001266175
1.271094	-0.01710256
1.273144	-0.0699339
1.275195	-0.01729325
1.277246	-0.02601057
1.279297	0.05269669
1.281348	0.007154731
1.283398	0.02318049
1.285449	-0.04920547
1.2875	-0.04843552
1.289551	0.05152805
1.291601	-0.04726846
1.293652	-0.02431495
1.295703	-0.01457829
1.297754	-0.01376693
1.299805	-0.009433968
1.301855	-0.009571095
1.303906	-0.002629588
1.305957	0.005412813
1.308008	0.01573557
1.310058	-0.04307506
1.312109	0.002308938
1.31416	-0.01908854
1.316211	0.03893559
1.318262	-0.06617023
1.320312	0.0110198
1.322363	0.05103087
1.324414	0.03761572
1.326465	0.04114002
1.328516	0.01476856
1.330566	0.004085949
1.332617	-0.01426266
1.334668	0.01942095
1.336719	0.0415927
1.338769	-0.04114258
1.34082	0.03805164
1.342871	-0.0409935
1.344922	0.03780326
1.346973	-0.07057879
1.349023	-0.04889236
1.351074	-0.020392
1.353125	0.001324138
1.355176	-0.001488262
1.357226	-0.09116094
1.359277	-0.07292619
1.361328	-0.07177715
1.363379	-0.07016239
1.36543	-0.02630563
1.36748	-0.005791343
1.369531	0.002189758
1.371582	0.03757708
1.373633	-0.03856631
1.375683	0.03419862
1.377734	-0.07725478
1.379785	-4.648783E-4
1.381836	0.01937481
1.383887	0.1157766
1.385937	-1.063424
1.387988	-2.419572
1.390039	-2.73189
1.39209	-4.001174
1.394141	-5.295658
1.396191	-5.317616
1.398242	-1.672585
1.400293	2.824817
1.402344	7.365634
1.404394	11.12361
1.406445	14.08516
1.408496	14.83558
1.410547	13.10353
1.412598	9.358897
1.414648	2.535881
1.416699	-5.668334
1.41875	-10.58909
1.420801	-15.92169
1.422851	-20.04077
1.424902	-19.36578
1.426953	-15.03531
1.429004	-6.883597
1.431055	1.804009
1.433105	8.158143
1.435156	14.39518
1.437207	17.93277
1.439258	18.17727
1.441308	17.02684
1.443359	10.17062
1.44541	2.239192
1.447461	-6.316425
1.449512	-13.55635
1.451562	-18.65737
1.453613	-19.77086
1.455664	-16.32571
1.457715	-9.250002
1.459766	-2.433209
1.461816	6.751631
1.463867	13.99297
1.465918	19.61031
1.467969	18.99921
1.470019	15.27283
1.47207	9.719386
1.474121	2.988467
1.476172	-6.186939
1.478223	-12.4043
1.480273	-16.87424
1.482324	-17.83907
1.484375	-13.8941
1.486426	-8.750151
1.488476	-0.9401847
1.490527	6.490174
1.492578	12.29195
1.494629	15.92454
1.49668	15.60679
1.49873	12.45675
1.500781	8.026915
1.502832	0.3927957
1.504883	-6.251438
1.506933	-11.86564
1.508984	-15.36199
1.511035	-16.192
1.513086	-11.76521
1.515137	-5.195079
1.517187	1.608011
1.519238	9.52102
1.521289	14.46135
1.52334	16.04087
1.525391	14.36483
1.527441	9.225777
1.529492	2.871849
1.531543	-5.269578
1.533594	-11.39771
1.535644	-16.27142
1.537695	-17.54054
1.539746	-13.25117
1.541797	-5.020003
1.543848	3.279703
1.545898	9.633754
1.547949	14.93002
1.55	16.04274
1.552051	14.14294
1.554101	9.860394
1.556152	2.188373
1.558203	-6.391701
1.560254	-13.35484
1.562305	-16.39144
1.564355	-15.2866
1.566406	-11.56043
1.568457	-5.569734
1.570508	2.647482
1.572558	9.143419
1.574609	13.90533
1.57666	14.82634
1.578711	13.28049
1.580762	4.903553
1.582812	-3.071222
1.584863	-10.81321
1.586914	-15.27144
1.588965	-15.73199
1.591015	-11.13443
1.593066	-4.422787
1.595117	4.197682
1.597168	10.5535
1.599219	15.1441
1.601269	15.47423
1.60332	11.80879
1.605371	4.747913
1.607422	-2.699289
1.609473	-10.61779
1.611523	-15.69136
1.613574	-14.97433
1.615625	-11.08905
1.617676	-4.44451
1.619726	2.48369
1.621777	10.57718
1.623828	14.58501
1.625879	14.63471
1.62793	10.61972
1.62998	3.210015
1.632031	-4.634596
1.634082	-10.02015
1.636133	-13.70335
1.638183	-13.54294
1.640234	-9.221847
1.642285	-2.452802
1.644336	4.614607
1.646387	11.22389
1.648437	13.11922
1.650488	12.61828
1.652539	8.396307
1.65459	1.541805
1.65664	-6.473262
1.658691	-12.25449
1.660742	-13.87462
1.662793	-10.93509
1.664844	-6.000038
1.666894	1.145899
1.668945	8.835408
1.670996	13.8543
1.673047	12.79356
1.675098	9.97768
1.677148	3.441443
1.679199	-5.113507
1.68125	-11.58761
1.683301	-13.53248
1.685351	-12.10806
1.687402	-6.339816
1.689453	0.2237409
1.691504	7.800094
1.693555	13.63516
1.695605	12.96181
1.697656	9.756069
1.699707	2.416678
1.701758	-5.404523
1.703808	-11.3989
1.705859	-13.35692
1.70791	-10.08676
1.709961	-4.182692
1.712012	3.596458
1.714062	10.79783
1.716113	13.49901
1.718164	11.79782
1.720215	5.444333
1.722265	-0.9363625
1.724316	-8.047964
1.726367	-13.28975
1.728418	-12.44139
1.730469	-7.65256
1.732519	-1.242136
1.73457	6.312952
1.736621	11.79768
1.738672	11.88307
1.740723	8.335752
1.742773	2.444429
1.744824	-5.237951
1.746875	-9.918008
1.748926	-12.58305
1.750976	-9.101474
1.753027	-3.137896
1.755078	4.586887
1.757129	10.20644
1.75918	12.40973
1.76123	9.67253
1.763281	2.249439
1.765332	-4.650759
1.767383	-10.15305
1.769433	-11.80117
1.771484	-9.210961
1.773535	-2.645924
1.775586	4.558556
1.777637	10.45739
1.779687	11.4249
1.781738	7.97077
1.783789	1.426625
1.78584	-5.912961
1.78789	-10.79142
1.789941	-11.47617
1.791992	-8.029202
1.794043	-1.467307
1.796094	6.721039
1.798144	10.19906
1.800195	10.65419
1.802246	6.493241
1.804297	-0.2650545
1.806347	-7.000927
1.808398	-10.37816
1.810449	-9.959315
1.8125	-5.181508
1.814551	2.440955
1.816601	8.132774
1.818652	10.25898
1.820703	7.816773
1.822754	2.344262
1.824805	-4.251353
1.826855	-8.504232
1.828906	-9.541076
1.830957	-6.282533
1.833008	-0.7487844
1.835058	5.438404
1.837109	8.886977
1.83916	7.724234
1.841211	3.582697
1.843262	-2.408522
1.845312	-6.51277
1.847363	-7.790618
1.849414	-6.453307
1.851465	-1.366765
1.853515	3.475725
1.855566	7.16738
1.857617	6.809653
1.859668	3.44633
1.861719	-1.5439
1.863769	-5.229636
1.86582	-6.072209
1.867871	-4.313164
1.869922	-0.6121664
1.871972	3.172471
1.874023	5.274
1.876074	4.04957
1.878125	0.7478212
1.880176	-2.070535
1.882226	-3.845155
1.884277	-3.546423
1.886328	-1.447708
1.888379	0.941279
1.89043	2.725181
1.89248	2.512346
1.894531	1.175562
1.896582	-0.7825794
1.898633	-1.795956
1.900683	-1.543838
1.902734	-0.5374308
1.904785	0.624296
1.906836	1.242602
1.908887	0.7251144
1.910937	-0.1675208
1.912988	-0.956127
1.915039	-0.8925679
1.91709	0.02675055
1.91914	0.9526494
1.921191	1.295936
1.923242	0.7941915
1.925293	-0.3997432
1.927344	-1.485409
1.929394	-1.93983
1.931445	-0.7378947
1.933496	0.8884821
1.935547	2.086831
1.937597	1.926668
1.939648	0.7704923
1.941699	-1.335394
1.94375	-2.700979
1.945801	-2.404365
1.947851	-0.5727986
1.949902	1.510098
1.951953	2.811829
1.954004	2.459953
1.956055	0.9883142
1.958105	-1.651144
1.960156	-3.247029
1.962207	-2.735039
1.964258	-0.6671668
1.966308	1.779354
1.968359	3.05883
1.97041	2.794727
1.972461	0.8551844
1.974512	-1.97726
1.976562	-3.359574
1.978613	-2.846481
1.980664	-0.6113462
1.982715	1.964558
1.984765	3.292149
1.986816	2.599849
1.988867	0.3982533
1.990918	-2.089357
1.992969	-3.363755
1.995019	-2.636747
1.99707	-0.08134964
1.999121	2.341662
2.001172	3.12645
2.003222	2.371215
2.005273	-0.1311048
2.007324	-2.837889
2.009375	-3.50137
2.011426	-1.836116
2.013476	0.9414915
2.015527	2.999687
2.017578	3.036463
2.019629	1.344363
2.02168	-1.29842
2.02373	-3.162238
2.025781	-2.725912
2.027832	-0.5465125
2.029883	2.046711
2.031933	3.155356
2.033984	2.354855
2.036035	-0.1492833
2.038086	-2.611272
2.040137	-3.224361
2.042187	-1.788191
2.044238	1.048364
2.046289	2.888824
2.04834	2.833002
2.05039	0.7913884
2.052441	-1.876552
2.054492	-3.370046
2.056543	-2.234087
2.058594	0.1354985
2.060644	2.318706
2.062695	2.679499
2.064746	1.211237
2.066797	-0.9330288
2.068847	-2.723199
2.070898	-2.352265
2.072949	-0.2954658
2.075	1.756896
2.077051	2.562157
2.079101	1.565496
2.081152	-0.7401395
2.083203	-2.265512
2.085254	-2.187251
2.087304	-0.4118631
2.089355	1.376678
2.091406	2.146362
2.093457	1.19093
2.095508	-0.7089495
2.097558	-1.911601
2.099609	-1.702411
2.10166	-0.06369712
2.103711	1.35419
2.105762	1.907316
2.107812	0.5834168
2.109863	-0.978458
2.111914	-1.737184
2.113965	-1.08724
2.116015	0.3865807
2.118066	1.443331
2.120117	1.186417
2.122168	-0.07022697
2.124219	-1.250277
2.126269	-1.301036
2.12832	-0.1867403
2.130371	0.910276
2.132422	1.232065
2.134472	0.3374159
2.136523	-0.875118
2.138574	-1.301108
2.140625	-0.4903538
2.142676	0.5771347
2.144726	0.9620239
2.146777	0.3216661
2.148828	-0.5568514
2.150879	-0.925742
2.152929	-0.387899
2.15498	0.4295519
2.157031	0.7784754
2.159082	0.2662186
2.161133	-0.6111223
2.163183	-0.6590274
2.165234	-0.03901756
2.167285	0.48934
2.169336	0.4954715
2.171387	-0.1214329
2.173437	-0.4881645
2.175488	-0.3374803
2.177539	0.2402906
2.17959	0.3918702
2.18164	0.03396072
2.183691	-0.33504
2.185742	-0.2704089
2.187793	0.1362711
2.189844	0.3193112
2.191894	0.0139259
2.193945	-0.2602382
2.195996	-0.09021284
2.198047	0.1651891
2.200097	0.1267031
2.202148	-0.02957881
2.204199	-0.1351316
2.20625	0.0425221
2.208301	0.121554
2.210351	-0.1023872
2.212402	-0.1138696
2.214453	0.03005933
2.216504	0.02841789
2.218554	-0.08629714
2.220605	-0.08086849
2.222656	0.1078649
2.224707	0.05865069
2.226758	-0.04476678
2.228808	0.0366717
2.230859	0.03524344
2.23291	0.06762324
2.234961	0.04024133
2.237012	-0.03259229
2.239062	0.02739596
2.241113	-0.008613937
2.243164	-0.03178497
2.245215	0.04985349
2.247265	0.01566343
2.249316	-0.02155336
2.251367	0.05226054
2.253418	0.02512994
2.255469	-0.008770064
2.257519	-0.03343839
2.25957	0.01470648
2.261621	-0.0590244
2.263672	-0.03053303
2.265722	0.02024648
2.267773	0.005972125
2.269824	0.01017249
2.271875	0.03149823
2.273926	-0.005229347
2.275976	0.05223824
2.278027	-0.03476578
2.280078	-0.06047754
2.282129	0.01785894
2.284179	0.01329907
2.28623	0.04691985
2.288281	0.08476248
2.290332	0.001202467
2.292383	-0.03747056
2.294433	0.05345007
2.296484	0.01505123
2.298535	-0.007157866
2.300586	0.01677743
2.302636	-0.0212645
2.304687	-0.06727119
2.306738	-0.01825863
2.308789	0.06851419
2.31084	0.01375196
2.31289	-0.06672962
2.314941	-0.007404615
2.316992	-0.0219881
2.319043	0.05508279
2.321094	0.05051894
2.323144	-0.05813072
2.325195	0.05774403
2.327246	-0.09969885
2.329297	-0.0671835
2.331347	0.04106764
2.333398	0.07750792
2.335449	-0.04296291
2.3375	-0.01141155
2.339551	0.04145745
2.341601	-0.003195438
2.343652	-0.02346981
2.345703	-0.01672938
2.347754	0.002706786
2.349804	-0.0266223
2.351855	-0.03616817
2.353906	0.03654941
2.355957	0.06387233
2.358008	-0.02342761
2.360058	-0.04619141
2.362109	0.06631565
2.36416	0.06804148
2.366211	-0.03565994
2.368261	-0.06191378
2.370312	0.04966268
2.372363	0.03212045
2.374414	-0.06620566
2.376465	-0.0528427
2.378515	-0.01364757
2.380566	0.02775737
2.382617	0.02114553
2.384668	-0.03537123
2.386719	-0.08235642
2.388769	-0.01582636
2.39082	0.07074288
2.392871	0.07079867
2.394922	0.003617246
2.396972	-0.03298983
2.399023	0.02560514
2.401074	0.03804856
2.403125	0.01306035
2.405176	-0.02969927
2.407226	-0.05733366
2.409277	0.04087544
2.411328	0.0673071
2.413379	-0.0015129
2.415429	-0.1148891
2.41748	0.03203909
2.419531	0.09026465
2.421582	0.06469153
2.423633	0.01405385
2.425683	-0.1086742
2.427734	0.05109506
2.429785	0.04954029
2.431836	0.05401347
2.433886	-0.04836955
2.435937	-0.1277586
2.437988	0.0310473
2.440039	0.1221337
2.44209	0.02505467
2.44414	-0.0590177
2.446191	-0.08163214
2.448242	0.0472784
2.450293	0.08190207
2.452344	0.01117402
2.454394	-0.01247296
2.456445	-0.04142922
2.458496	0.1185247
2.460547	0.09904708
2.462597	0.02069745
2.464648	-0.08483038
2.466699	0.04771481
2.46875	0.1189665
2.470801	-0.01802276
2.472851	-0.07970276
2.474902	-0.1118828
2.476953	0.04091743
2.479004	0.08906599
2.481054	-0.01281424
2.483105	-0.1198898
2.485156	-0.03588864
2.487207	0.07725852
2.489258	0.08496725
2.491308	-0.06133113
2.493359	-0.156128
2.49541	-0.02299887
2.497461	0.1172191
2.499511	0.01940732
2.501562	-0.06748456
2.503613	-0.07420313
2.505664	0.02274462
2.507715	0.09597735
2.509765	-0.001282451
2.511816	-0.1070118
2.513867	-0.03678119
2.515918	0.07897303
2.517969	0.06371778
2.520019	-0.05335535
2.52207	-0.1298371
2.524121	0.0229078
2.526172	0.2606223
2.528222	0.04551191
2.530273	-0.1839833
2.532324	-0.1488283
2.534375	0.1181479
2.536426	0.1851934
2.538476	-0.04870009
2.540527	-0.1777617
2.542578	-0.0427401
2.544629	0.1384253
2.546679	0.1404238
2.54873	-0.171156
2.550781	-0.2020114
2.552832	0.04886403
2.554883	0.1821525
2.556933	-0.001702084
2.558984	-0.2314944
2.561035	-0.07081246
2.563086	0.2098741
2.565136	0.2160839
2.567187	-0.1732337
2.569238	-0.2202761
2.571289	0.04917958
2.57334	0.2027449
2.57539	-0.003848905
2.577441	-0.2481351
2.579492	-0.09037732
2.581543	0.2252148
2.583593	0.1019884
2.585644	-0.2103055
2.587695	-0.2279824
2.589746	0.1433782
2.591797	0.2706008
2.593847	-0.009252529
2.595898	-0.2062699
2.597949	-0.03659049
2.6	0.2634997
