# Supplementary material for: Nanoscale magnonic Fabry-Pérot resonator for low-loss spin-wave manipulation
Source: Nat Commun. 2021 Apr 16;12:2293. doi: 10.1038/s41467-021-22520-6 (PMC8052321; doi:10.1038/s41467-021-22520-6)
Supplement: Supplementary file 4 — Source Data [file 41467_2021_22520_MOESM4_ESM.zip › Source data/FigS3/FigS3c.txt]

1.45874	5.85239999999999
1.5674315	5.33220000000001
1.6176755	4.92179999999998
1.7089355	4.5118
1.730469	4.1016
1.7725095	3.69139999999999
1.8299315	3.69139999999999
1.849414	4.10160000000004
1.931445	3.28120000000003
2.041162	2.87120000000005
2.056543	3.28119999999999
