# Supplementary material for: Nanoscale magnonic Fabry-Pérot resonator for low-loss spin-wave manipulation
Source: Nat Commun. 2021 Apr 16;12:2293. doi: 10.1038/s41467-021-22520-6 (PMC8052321; doi:10.1038/s41467-021-22520-6)
Supplement: Supplementary file 4 — Source Data [file 41467_2021_22520_MOESM4_ESM.zip › Source data/FigS4/FigS4a_lower panel.txt]

0	-13.3469230769231
0.559627195266272	-13.3130769230769
1.11925439053254	-14.8984615384615
1.67888158579882	-15.9484615384615
2.23850878106509	-15.8753846153846
2.79813597633136	-14.9269230769231
3.35776317159763	-12.6346153846154
3.91739036686391	-9.30692307692308
4.47701756213018	-6.28307692307692
5.03664475739645	-1.44384615384615
5.59627195266272	3.16384615384615
6.155899147929	6.07
6.71552634319527	10.1807692307692
7.27515353846154	13.3630769230769
7.83478073372781	14.3630769230769
8.39440792899408	15.3830769230769
8.95403512426036	14.9015384615385
9.51366231952663	13.8238461538462
10.0732895147929	11.1469230769231
10.6329167100592	7.31538461538462
11.1925439053254	4.36076923076923
11.7521711005917	-0.329230769230769
12.311798295858	-4.73769230769231
12.8714254911243	-7.77692307692308
13.4310526863905	-11.3223076923077
13.9906798816568	-13.8669230769231
14.5503070769231	-14.89
15.1099342721894	-15.0230769230769
15.6695614674556	-13.97
16.2291886627219	-12.0976923076923
16.7888158579882	-9.35230769230769
17.3484430532544	-5.18615384615385
17.9080702485207	-1.41230769230769
18.467697443787	2.20230769230769
19.0273246390533	6.19538461538462
19.5869518343195	9.91
20.1465790295858	11.91
20.7062062248521	13.7361538461538
21.2658334201183	14.3315384615385
21.8254606153846	13.8369230769231
22.3850878106509	12.0815384615385
22.9447150059172	9.33538461538462
23.5043422011834	6.95769230769231
24.0639693964497	2.41923076923077
24.623596591716	-1.61538461538462
25.1832237869823	-4.13846153846154
25.7428509822485	-8.11692307692308
26.3024781775148	-11.0815384615385
26.8621053727811	-12.3046153846154
27.4217325680473	-13.2653846153846
27.9813597633136	-13
28.5409869585799	-12.1076923076923
29.1006141538462	-9.82307692307692
29.6602413491124	-6.05384615384616
30.2198685443787	-3.52
30.779495739645	0.130769230769231
31.3391229349112	4.28384615384615
31.8987501301775	6.81461538461539
32.4583773254438	9.62615384615385
33.0180045207101	11.4492307692308
33.5776317159763	12.2076923076923
34.1372589112426	12.3853846153846
34.6968861065089	11.1976923076923
35.2565133017752	9.22153846153846
35.8161404970414	7.01769230769231
36.3757676923077	3.45076923076923
36.935394887574	-0.0776923076923076
37.4950220828402	-2.81692307692308
38.0546492781065	-5.91
38.6142764733728	-8.65076923076923
39.1739036686391	-9.93461538461538
39.7335308639053	-11.0284615384615
40.2931580591716	-11.0907692307692
40.8527852544379	-10.4946153846154
41.4124124497041	-8.36615384615385
41.9720396449704	-5.53461538461538
42.5316668402367	-3.90461538461539
43.091294035503	-0.304615384615385
43.6509212307692	3.56153846153846
44.2105484260355	5.36615384615385
44.7701756213018	8.17538461538462
45.329802816568	10.2615384615385
45.8894300118343	10.9676923076923
46.4490572071006	14.5807692307692
47.0086844023669	0.689230769230769
47.5683115976331	4.46307692307692
48.1279387928994	2.66538461538462
48.6875659881657	0.615384615384615
49.247193183432	-1.81846153846154
49.8068203786982	-4.76538461538462
50.3664475739645	-7.52307692307692
50.9260747692308	-9.06230769230769
51.4857019644971	-10.4261538461538
52.0453291597633	-10.6523076923077
52.6049563550296	-9.68769230769231
53.1645835502959	-8.42923076923077
53.7242107455621	-5.99538461538462
54.2838379408284	-3.34923076923077
54.8434651360947	-0.891538461538462
55.403092331361	3.04307692307692
55.9627195266272	5.68846153846154
56.5223467218935	7.46461538461539
57.0819739171598	9.42307692307693
57.641601112426	10.1607692307692
58.2012283076923	10.2276923076923
58.7608555029586	9.21
59.3204826982249	7.18769230769231
59.8801098934911	5.87769230769231
60.4397370887574	2.91769230769231
60.9993642840237	-0.652307692307692
61.55899147929	-2.54692307692308
62.1186186745562	-5.44153846153846
62.6782458698225	-7.77461538461539
63.2378730650888	-8.69307692307692
63.797500260355	-9.46846153846154
64.3571274556213	-9.02692307692308
64.9167546508876	-8.23692307692308
65.4763818461539	-6.14153846153846
66.0360090414201	-3.36
66.5956362366864	-1.33307692307692
67.1552634319527	1.56
67.7148906272189	4.51230769230769
68.2745178224852	6.01230769230769
68.8341450177515	7.88
69.3937722130178	8.82846153846154
69.953399408284	8.80923076923077
70.5130266035503	8.38153846153846
71.0726537988166	6.80153846153846
71.6322809940828	4.92076923076923
72.1919081893491	3.09923076923077
72.7515353846154	0.118461538461538
73.3111625798817	-2.70153846153846
73.8707897751479	-4.62769230769231
74.4304169704142	-6.64384615384616
74.9900441656805	-7.86846153846154
75.5496713609467	-8.12461538461539
76.109298556213	-7.76076923076923
76.6689257514793	-6.76846153846154
77.2285529467456	-5.77923076923077
77.7881801420118	-3.37461538461538
78.3478073372781	-0.615384615384616
78.9074345325444	1.22153846153846
79.4670617278107	3.99384615384615
80.0266889230769	6.01846153846154
80.5863161183432	6.99307692307693
81.1459433136095	7.88
81.7055705088758	7.79846153846154
82.265197704142	7.35230769230769
82.8248248994083	5.93538461538462
83.3844520946746	3.91153846153846
83.9440792899408	2.39769230769231
84.5037064852071	-0.0384615384615385
85.0633336804734	-2.68769230769231
85.6229608757397	-4.32846153846154
86.1825880710059	-6.09538461538462
86.7422152662722	-7.01153846153846
87.3018424615385	-7.39384615384615
87.8614696568047	-7.00153846153846
88.421096852071	-6.04461538461539
88.9807240473373	-4.69
89.5403512426036	-2.98076923076923
90.0999784378698	-0.43
90.6596056331361	1.63923076923077
91.2192328284024	3.46769230769231
91.7788600236686	5.45153846153846
92.3384872189349	6.65
92.8981144142012	7.28846153846154
93.4577416094675	7.46307692307693
94.0173688047337	6.56692307692308
94.576996	5.61538461538462
