# Supplementary material for: Nanoscale magnonic Fabry-Pérot resonator for low-loss spin-wave manipulation
Source: Nat Commun. 2021 Apr 16;12:2293. doi: 10.1038/s41467-021-22520-6 (PMC8052321; doi:10.1038/s41467-021-22520-6)
Supplement: Supplementary file 4 — Source Data [file 41467_2021_22520_MOESM4_ESM.zip › Source data/FigS4/FigS4a_upper panel.txt]

-1.684E-5	-1.693E-5	-1.383E-5	-1.346E-5	-7.53E-6	-2.56E-6	-4.9E-7	5.7E-6	1.043E-5	1.17E-5	1.541E-5	1.565E-5	1.593E-5	1.545E-5	1.339E-5	9.46E-6	5.45E-6	1.44E-6	-2.97E-6	-8.65E-6	-1.24E-5	-1.612E-5	-1.756E-5	-1.729E-5	-1.376E-5	-1.16E-5	-5.61E-6	1.07E-6	2.74E-6	5.88E-6	9.52E-6	1.028E-5	1.076E-5	1.116E-5	1.036E-5	9.49E-6	7.98E-6	6.74E-6	3.83E-6	-1.03E-6	-3.95E-6	-7.7E-6	-1.067E-5	-1.107E-5	-1.134E-5	-1.117E-5	-9.29E-6	-6.34E-6	-4.18E-6	-9.8E-7
-1.781E-5	-1.768E-5	-1.507E-5	-1.515E-5	-1.093E-5	-3.24E-6	-1.42E-6	5.07E-6	9.66E-6	1.161E-5	1.455E-5	1.681E-5	1.74E-5	1.64E-5	1.319E-5	1.104E-5	5.33E-6	-3.2E-7	-4.82E-6	-1.004E-5	-1.488E-5	-1.703E-5	-1.717E-5	-1.558E-5	-1.081E-5	-7.68E-6	-5.48E-6	-1.7E-6	-5.8E-7	3.59E-6	8E-6	9.58E-6	1.152E-5	1.279E-5	1.288E-5	1.048E-5	7.79E-6	6.31E-6	2E-6	-8.4E-7	-2.07E-6	-5.56E-6	-8.63E-6	-1.08E-5	-1.104E-5	-1.101E-5	-9.74E-6	-8.35E-6	-5.33E-6	-1.51E-6
-1.887E-5	-1.87E-5	-1.764E-5	-1.562E-5	-1.14E-5	-6.06E-6	-3.05E-6	4.48E-6	8.76E-6	1.207E-5	1.71E-5	1.839E-5	1.857E-5	1.714E-5	1.453E-5	1.188E-5	3.62E-6	-2.39E-6	-6.7E-6	-9.49E-6	-1.345E-5	-1.401E-5	-1.484E-5	-1.319E-5	-1.165E-5	-1.011E-5	-8E-6	-3.5E-6	-1.28E-6	2.43E-6	8.11E-6	1.002E-5	1.167E-5	1.311E-5	1.281E-5	1.073E-5	7.32E-6	6.3E-6	2.12E-6	-1.83E-6	-3.42E-6	-5.8E-6	-7.66E-6	-7.91E-6	-1.065E-5	-1.106E-5	-1.121E-5	-9.19E-6	-5.12E-6	-2.57E-6
-1.828E-5	-1.895E-5	-1.79E-5	-1.711E-5	-1.29E-5	-7.02E-6	-4.69E-6	2.38E-6	9.85E-6	1.193E-5	1.747E-5	1.975E-5	1.995E-5	1.633E-5	1.263E-5	9.59E-6	4.32E-6	-2.05E-6	-2.97E-6	-6.76E-6	-8.86E-6	-1.112E-5	-1.353E-5	-1.531E-5	-1.458E-5	-1.239E-5	-9.7E-6	-4.43E-6	-1.48E-6	3.7E-6	7.47E-6	9.43E-6	1.14E-5	1.304E-5	1.265E-5	1.183E-5	8.93E-6	7.97E-6	3.9E-6	-7.1E-7	-1.85E-6	-6.04E-6	-8.24E-6	-8.7E-6	-9.26E-6	-9.3E-6	-9.3E-6	-8.4E-6	-6.34E-6	-4.39E-6
-1.973E-5	-1.973E-5	-1.963E-5	-1.708E-5	-1.474E-5	-8.53E-6	-4.12E-6	2.63E-6	1.146E-5	1.369E-5	1.696E-5	1.836E-5	1.76E-5	1.422E-5	1.102E-5	9.68E-6	6.55E-6	2.12E-6	-1.1E-7	-5.72E-6	-1.004E-5	-1.184E-5	-1.44E-5	-1.57E-5	-1.479E-5	-1.183E-5	-9.49E-6	-6.46E-6	-2.89E-6	2.07E-6	6.58E-6	8.68E-6	1.184E-5	1.253E-5	1.269E-5	1.197E-5	9.55E-6	8.75E-6	4.34E-6	8.7E-7	-1.11E-6	-5.58E-6	-7.24E-6	-8.6E-6	-1.033E-5	-9.4E-6	-9.32E-6	-6.61E-6	-5.02E-6	-5.19E-6
-2.158E-5	-2.233E-5	-2.11E-5	-1.901E-5	-1.387E-5	-5.64E-6	-3.28E-6	3.92E-6	1.04E-5	1.197E-5	1.385E-5	1.392E-5	1.453E-5	1.468E-5	1.37E-5	1.278E-5	8E-6	3.62E-6	1.78E-6	-5.94E-6	-9.68E-6	-1.115E-5	-1.417E-5	-1.455E-5	-1.404E-5	-1.283E-5	-9.05E-6	-7.64E-6	-3.76E-6	-3.6E-7	3.69E-6	7.21E-6	1.02E-5	1.262E-5	1.296E-5	1.29E-5	1.073E-5	8.67E-6	5.59E-6	1.36E-6	2.4E-7	-4E-6	-7.03E-6	-8.09E-6	-9.7E-6	-8.88E-6	-9.05E-6	-7.66E-6	-5.34E-6	-4.41E-6
-2.217E-5	-2.204E-5	-2.061E-5	-1.776E-5	-1.32E-5	-5.54E-6	-2.96E-6	2.76E-6	6.44E-6	7.66E-6	1.084E-5	1.343E-5	1.553E-5	1.667E-5	1.536E-5	1.358E-5	8.7E-6	3.13E-6	1.38E-6	-3.47E-6	-7.84E-6	-9.52E-6	-1.242E-5	-1.376E-5	-1.378E-5	-1.248E-5	-1.03E-5	-8.7E-6	-4.5E-6	2.8E-7	2.5E-6	6.16E-6	8.78E-6	1.145E-5	1.252E-5	1.225E-5	1.111E-5	1.002E-5	7.16E-6	3.65E-6	1.26E-6	-2.27E-6	-5.37E-6	-6.56E-6	-9.15E-6	-9.84E-6	-9.45E-6	-8.63E-6	-6.13E-6	-6E-6
-1.964E-5	-1.905E-5	-1.79E-5	-1.445E-5	-1.076E-5	-8.78E-6	-5.81E-6	-2.36E-6	3.67E-6	6.8E-6	1.211E-5	1.507E-5	1.538E-5	1.592E-5	1.451E-5	1.342E-5	9.67E-6	4.72E-6	2.77E-6	-1.28E-6	-6.02E-6	-8.7E-6	-1.163E-5	-1.31E-5	-1.337E-5	-1.288E-5	-1.093E-5	-9.65E-6	-5.15E-6	-1.49E-6	1.58E-6	4.89E-6	7.36E-6	9.18E-6	1.161E-5	1.206E-5	1.193E-5	9.98E-6	8.61E-6	5.76E-6	2.87E-6	-6.6E-7	-3.92E-6	-6.03E-6	-7.6E-6	-9.26E-6	-1.006E-5	-9.45E-6	-9.23E-6	-7.23E-6
-1.601E-5	-1.603E-5	-1.62E-5	-1.556E-5	-1.489E-5	-1.267E-5	-8.21E-6	-3.2E-6	3.38E-6	7.23E-6	1.246E-5	1.494E-5	1.624E-5	1.57E-5	1.433E-5	1.36E-5	1.075E-5	6.82E-6	3.25E-6	7.3E-7	-4.58E-6	-7.25E-6	-1.076E-5	-1.299E-5	-1.294E-5	-1.287E-5	-1.126E-5	-1.025E-5	-5.98E-6	-2.74E-6	-1.9E-6	4.53E-6	7.28E-6	8.83E-6	9.54E-6	1.138E-5	1.119E-5	1.137E-5	1.003E-5	8.06E-6	4.55E-6	1.55E-6	-2.42E-6	-3.93E-6	-6.6E-6	-9.18E-6	-9.98E-6	-1.022E-5	-9.72E-6	-8.63E-6
-1.672E-5	-1.709E-5	-1.81E-5	-1.853E-5	-1.571E-5	-1.287E-5	-8.38E-6	-1.68E-6	1.57E-6	5.58E-6	9.55E-6	1.329E-5	1.391E-5	1.55E-5	1.556E-5	1.474E-5	1.104E-5	7.3E-6	5.56E-6	2.48E-6	-3.19E-6	-4.83E-6	-8.39E-6	-1.196E-5	-1.239E-5	-1.357E-5	-1.278E-5	-1.162E-5	-8.22E-6	-5.03E-6	-2.12E-6	1.79E-6	5.34E-6	7.18E-6	1.056E-5	1.202E-5	1.227E-5	1.169E-5	1.047E-5	8.42E-6	6.33E-6	3.02E-6	-5.1E-7	-2.42E-6	-5.75E-6	-8.74E-6	-1.039E-5	-1.182E-5	-1.042E-5	-1.047E-5
-1.635E-5	-1.66E-5	-1.78E-5	-1.723E-5	-1.572E-5	-1.328E-5	-9.3E-6	-5.04E-6	-1.47E-6	3.25E-6	8.77E-6	1.111E-5	1.407E-5	1.529E-5	1.573E-5	1.495E-5	1.302E-5	9.81E-6	7.07E-6	3.45E-6	-2.44E-6	-4.28E-6	-8.84E-6	-1.08E-5	-1.117E-5	-1.293E-5	-1.329E-5	-1.256E-5	-9.94E-6	-6.09E-6	-5.11E-6	9E-8	4.43E-6	6.31E-6	1.001E-5	1.156E-5	1.236E-5	1.301E-5	1.131E-5	1.031E-5	7.67E-6	4.54E-6	2.04E-6	-1.98E-6	-4.74E-6	-8.24E-6	-1.091E-5	-1.152E-5	-1.177E-5	-1.147E-5
-1.552E-5	-1.51E-5	-1.537E-5	-1.64E-5	-1.552E-5	-1.373E-5	-1.041E-5	-5.72E-6	-3.25E-6	3.04E-6	7.16E-6	1.007E-5	1.27E-5	1.566E-5	1.549E-5	1.468E-5	1.337E-5	1.142E-5	8.12E-6	3.71E-6	-6.3E-7	-3E-6	-6.84E-6	-1.028E-5	-1.191E-5	-1.264E-5	-1.253E-5	-1.24E-5	-1.071E-5	-8.66E-6	-7.18E-6	-1.87E-6	2.9E-6	4.08E-6	9.62E-6	1.16E-5	1.271E-5	1.353E-5	1.25E-5	1.127E-5	8.68E-6	5.48E-6	2.27E-6	-1.06E-6	-4.37E-6	-7.7E-6	-1.025E-5	-1.207E-5	-1.185E-5	-1.18E-5
-1.337E-5	-1.435E-5	-1.406E-5	-1.499E-5	-1.445E-5	-1.433E-5	-1.079E-5	-7.84E-6	-5.22E-6	9.9E-7	5.88E-6	8.36E-6	1.255E-5	1.496E-5	1.56E-5	1.601E-5	1.444E-5	1.195E-5	1.037E-5	6.69E-6	1.96E-6	-1.53E-6	-5.79E-6	-9.72E-6	-1.169E-5	-1.406E-5	-1.448E-5	-1.327E-5	-1.162E-5	-8.32E-6	-7.53E-6	-2.77E-6	2.06E-6	3.03E-6	7.83E-6	1.173E-5	1.21E-5	1.385E-5	1.359E-5	1.215E-5	1.002E-5	6.49E-6	4.11E-6	-3E-7	-3.24E-6	-6.02E-6	-8.44E-6	-1.055E-5	-1.124E-5	-1.208E-5
-1.289E-5	-1.22E-5	-1.349E-5	-1.509E-5	-1.48E-5	-1.39E-5	-1.146E-5	-8.37E-6	-6.62E-6	-4E-8	4.01E-6	6.82E-6	1.096E-5	1.365E-5	1.475E-5	1.623E-5	1.517E-5	1.442E-5	1.203E-5	8.48E-6	3.15E-6	-1.17E-6	-4.07E-6	-8.68E-6	-1.207E-5	-1.4E-5	-1.577E-5	-1.563E-5	-1.298E-5	-1.021E-5	-8.51E-6	-3.19E-6	5.9E-7	3.95E-6	7.81E-6	1.081E-5	1.221E-5	1.433E-5	1.397E-5	1.348E-5	1.071E-5	6.94E-6	4.94E-6	1.64E-6	-3.05E-6	-4.57E-6	-7.72E-6	-1.116E-5	-1.234E-5	-1.308E-5
-1.088E-5	-1.119E-5	-1.307E-5	-1.441E-5	-1.46E-5	-1.404E-5	-1.191E-5	-8.5E-6	-6.85E-6	-1.58E-6	2.8E-6	4.58E-6	9.76E-6	1.315E-5	1.452E-5	1.6E-5	1.617E-5	1.483E-5	1.144E-5	9.4E-6	5.48E-6	8E-7	-3.53E-6	-8.22E-6	-1.212E-5	-1.36E-5	-1.553E-5	-1.53E-5	-1.495E-5	-1.205E-5	-9.72E-6	-4.36E-6	4.4E-7	3.36E-6	8.42E-6	1.173E-5	1.153E-5	1.321E-5	1.337E-5	1.327E-5	1.16E-5	9.66E-6	8.31E-6	2.65E-6	-1.23E-6	-4.91E-6	-8.74E-6	-1.196E-5	-1.306E-5	-1.32E-5
-1.092E-5	-1.075E-5	-1.202E-5	-1.381E-5	-1.455E-5	-1.387E-5	-1.294E-5	-1.032E-5	-8.81E-6	-3.78E-6	1.14E-6	3.84E-6	9.49E-6	1.282E-5	1.416E-5	1.619E-5	1.561E-5	1.58E-5	1.263E-5	9.52E-6	6.75E-6	2.14E-6	-2.48E-6	-7.7E-6	-1.173E-5	-1.414E-5	-1.621E-5	-1.616E-5	-1.538E-5	-1.245E-5	-1.029E-5	-4.88E-6	8.6E-7	2.57E-6	7.1E-6	1.102E-5	1.206E-5	1.28E-5	1.374E-5	1.401E-5	1.24E-5	9.88E-6	8.35E-6	4.15E-6	-2.9E-6	-3.92E-6	-8.81E-6	-1.117E-5	-1.225E-5	-1.364E-5
-1.104E-5	-1.118E-5	-1.233E-5	-1.394E-5	-1.521E-5	-1.464E-5	-1.278E-5	-9.92E-6	-8.79E-6	-4.22E-6	6.8E-7	3.19E-6	7.86E-6	1.206E-5	1.301E-5	1.536E-5	1.656E-5	1.599E-5	1.317E-5	1.013E-5	5.55E-6	1.91E-6	-3.22E-6	-8.9E-6	-1.197E-5	-1.423E-5	-1.624E-5	-1.684E-5	-1.655E-5	-1.378E-5	-1.012E-5	-7.14E-6	-1.24E-6	7.8E-7	4.31E-6	1.029E-5	1.232E-5	1.472E-5	1.567E-5	1.539E-5	1.312E-5	8.77E-6	7.38E-6	2.71E-6	-8.7E-7	-2.6E-6	-7.53E-6	-1.079E-5	-1.268E-5	-1.494E-5
-1.116E-5	-1.086E-5	-1.241E-5	-1.479E-5	-1.524E-5	-1.508E-5	-1.395E-5	-1.044E-5	-8.99E-6	-4.94E-6	1.29E-6	2.85E-6	7.78E-6	1.217E-5	1.274E-5	1.578E-5	1.568E-5	1.566E-5	1.312E-5	9.34E-6	7.12E-6	8.2E-7	-3.33E-6	-6.93E-6	-1.097E-5	-1.418E-5	-1.547E-5	-1.612E-5	-1.485E-5	-1.361E-5	-1.109E-5	-8.42E-6	-3.81E-6	3.7E-7	3.86E-6	1.069E-5	1.264E-5	1.549E-5	1.589E-5	1.596E-5	1.353E-5	1.022E-5	8.15E-6	3.17E-6	-1.4E-6	-3.24E-6	-7.64E-6	-1.1E-5	-1.194E-5	-1.378E-5
-1.213E-5	-1.205E-5	-1.322E-5	-1.527E-5	-1.562E-5	-1.569E-5	-1.425E-5	-1.036E-5	-8.21E-6	-5.02E-6	6.5E-7	4.11E-6	8.7E-6	1.232E-5	1.368E-5	1.52E-5	1.58E-5	1.539E-5	1.2E-5	7.83E-6	5.91E-6	7.5E-7	-3.22E-6	-5.13E-6	-9.31E-6	-1.233E-5	-1.341E-5	-1.564E-5	-1.594E-5	-1.566E-5	-1.34E-5	-8.89E-6	-3.08E-6	1.89E-6	5.36E-6	1.042E-5	1.202E-5	1.472E-5	1.578E-5	1.514E-5	1.442E-5	1.078E-5	8.5E-6	3.37E-6	-2.1E-6	-4.31E-6	-8.96E-6	-1.256E-5	-1.328E-5	-1.332E-5
-1.255E-5	-1.32E-5	-1.556E-5	-1.6E-5	-1.628E-5	-1.547E-5	-1.416E-5	-1.069E-5	-7.07E-6	-2.26E-6	2.52E-6	5.66E-6	8.95E-6	1.307E-5	1.405E-5	1.492E-5	1.429E-5	1.347E-5	1.125E-5	6.43E-6	6E-6	4.5E-7	-2.97E-6	-5.41E-6	-9.25E-6	-1.288E-5	-1.451E-5	-1.616E-5	-1.574E-5	-1.499E-5	-1.124E-5	-7.36E-6	-4.08E-6	3.4E-7	4.93E-6	8.87E-6	1.227E-5	1.397E-5	1.568E-5	1.482E-5	1.358E-5	1.095E-5	8.36E-6	3.03E-6	-1.97E-6	-4.34E-6	-9.06E-6	-1.24E-5	-1.34E-5	-1.307E-5
-1.411E-5	-1.369E-5	-1.601E-5	-1.682E-5	-1.677E-5	-1.612E-5	-1.32E-5	-1.001E-5	-6.2E-6	-2.13E-6	3.82E-6	6.28E-6	9.29E-6	1.309E-5	1.4E-5	1.399E-5	1.382E-5	1.288E-5	1.062E-5	7.65E-6	6.22E-6	8.4E-7	-3.85E-6	-5.39E-6	-1.143E-5	-1.466E-5	-1.531E-5	-1.513E-5	-1.396E-5	-1.231E-5	-1.001E-5	-6.6E-6	-3.94E-6	7.3E-7	4.53E-6	9.13E-6	1.19E-5	1.418E-5	1.616E-5	1.543E-5	1.401E-5	1.137E-5	8.48E-6	2.46E-6	-1.63E-6	-4.11E-6	-7.82E-6	-1.103E-5	-1.209E-5	-1.345E-5
-1.512E-5	-1.529E-5	-1.686E-5	-1.826E-5	-1.728E-5	-1.626E-5	-1.286E-5	-8.58E-6	-4.61E-6	-5E-7	4.85E-6	7.25E-6	1.065E-5	1.265E-5	1.395E-5	1.44E-5	1.381E-5	1.338E-5	1.171E-5	7.14E-6	4.81E-6	-1.3E-6	-5.88E-6	-7.63E-6	-1.049E-5	-1.336E-5	-1.458E-5	-1.406E-5	-1.325E-5	-1.232E-5	-9.53E-6	-6.07E-6	-3.31E-6	7.4E-7	4.98E-6	8.95E-6	1.17E-5	1.413E-5	1.501E-5	1.404E-5	1.267E-5	1.002E-5	8.09E-6	2.62E-6	-2.9E-7	-2.58E-6	-7.3E-6	-1.016E-5	-1.229E-5	-1.369E-5
-1.585E-5	-1.547E-5	-1.857E-5	-1.868E-5	-1.799E-5	-1.585E-5	-1.183E-5	-8.28E-6	-2.99E-6	7.9E-7	4.08E-6	7.05E-6	1.029E-5	1.336E-5	1.476E-5	1.566E-5	1.521E-5	1.286E-5	9.76E-6	5.02E-6	2.35E-6	-2.03E-6	-7.33E-6	-8.65E-6	-1.172E-5	-1.323E-5	-1.348E-5	-1.403E-5	-1.322E-5	-1.172E-5	-7.83E-6	-3.7E-6	-2.32E-6	2.45E-6	6.25E-6	8.37E-6	1.179E-5	1.292E-5	1.344E-5	1.291E-5	1.166E-5	9.53E-6	5.55E-6	2.91E-6	-2.8E-7	-3.5E-6	-8.07E-6	-1.114E-5	-1.233E-5	-1.306E-5
-1.648E-5	-1.66E-5	-1.839E-5	-1.829E-5	-1.732E-5	-1.413E-5	-1.143E-5	-8.07E-6	-4.41E-6	1.37E-6	3.16E-6	8.13E-6	1.183E-5	1.455E-5	1.616E-5	1.541E-5	1.371E-5	1.207E-5	8.67E-6	3.89E-6	1.09E-6	-2.48E-6	-7.12E-6	-8.47E-6	-1.194E-5	-1.414E-5	-1.402E-5	-1.352E-5	-1.212E-5	-1.089E-5	-6.54E-6	-2.89E-6	-3.6E-7	4E-6	6.92E-6	8.19E-6	1.115E-5	1.183E-5	1.203E-5	1.193E-5	1.03E-5	9.42E-6	6.12E-6	2.17E-6	-9.5E-7	-4.79E-6	-8.03E-6	-1.015E-5	-1.185E-5	-1.279E-5
-1.701E-5	-1.624E-5	-1.769E-5	-1.698E-5	-1.627E-5	-1.467E-5	-1.269E-5	-9.61E-6	-2.91E-6	2.55E-6	6.25E-6	1.079E-5	1.424E-5	1.587E-5	1.534E-5	1.483E-5	1.345E-5	1.101E-5	8.14E-6	3.58E-6	3E-7	-3.48E-6	-8.8E-6	-1.027E-5	-1.25E-5	-1.546E-5	-1.456E-5	-1.344E-5	-1.105E-5	-8.96E-6	-5.77E-6	-1.15E-6	-1.7E-7	4.42E-6	8.24E-6	8.63E-6	1.114E-5	1.242E-5	1.198E-5	1.135E-5	9.04E-6	7.33E-6	4.11E-6	8.7E-7	-1.09E-6	-4.91E-6	-7.4E-6	-9.99E-6	-1.121E-5	-1.235E-5
-1.543E-5	-1.534E-5	-1.76E-5	-1.853E-5	-1.848E-5	-1.601E-5	-1.135E-5	-8.83E-6	-6.5E-7	4.78E-6	6.6E-6	1.098E-5	1.452E-5	1.551E-5	1.611E-5	1.537E-5	1.318E-5	1.094E-5	7.58E-6	2.74E-6	-1.32E-6	-5.11E-6	-8.13E-6	-1.165E-5	-1.392E-5	-1.472E-5	-1.409E-5	-1.258E-5	-8.92E-6	-7.66E-6	-4.25E-6	2.7E-7	1.76E-6	5.19E-6	8.92E-6	1.018E-5	1.206E-5	1.172E-5	1.187E-5	9.51E-6	7.67E-6	5.97E-6	1.61E-6	-8.8E-7	-2.61E-6	-5.45E-6	-7.95E-6	-8.92E-6	-1.021E-5	-1.122E-5
-1.696E-5	-1.796E-5	-1.959E-5	-1.93E-5	-1.723E-5	-1.386E-5	-8.62E-6	-6.02E-6	-5.7E-7	6.23E-6	7.64E-6	1.177E-5	1.526E-5	1.533E-5	1.619E-5	1.529E-5	1.326E-5	9.82E-6	6.25E-6	1.36E-6	-2.36E-6	-6.71E-6	-9.63E-6	-1.288E-5	-1.359E-5	-1.368E-5	-1.341E-5	-1.236E-5	-9.06E-6	-7.4E-6	-3.92E-6	8.5E-7	3E-6	6.99E-6	1.024E-5	1.086E-5	1.19E-5	1.157E-5	1.091E-5	8.34E-6	5.73E-6	4.96E-6	4E-7	-2.76E-6	-3.28E-6	-6.98E-6	-8.29E-6	-9.54E-6	-9.63E-6	-9.91E-6
-1.87E-5	-1.879E-5	-1.892E-5	-1.748E-5	-1.708E-5	-1.262E-5	-8.17E-6	-5.55E-6	-1.1E-7	5.87E-6	8.32E-6	1.24E-5	1.596E-5	1.615E-5	1.603E-5	1.497E-5	1.24E-5	7.93E-6	3.84E-6	9.9E-7	-2.8E-6	-7.57E-6	-1.093E-5	-1.249E-5	-1.423E-5	-1.367E-5	-1.452E-5	-1.216E-5	-8.65E-6	-5.82E-6	-2.27E-6	1.97E-6	3.55E-6	7.19E-6	1.086E-5	1.155E-5	1.217E-5	1.044E-5	1.024E-5	8.1E-6	5.22E-6	3.65E-6	-5E-8	-3.52E-6	-4.91E-6	-8.12E-6	-9.11E-6	-9.07E-6	-1.004E-5	-8.73E-6
-1.731E-5	-1.746E-5	-1.715E-5	-1.643E-5	-1.555E-5	-1.247E-5	-7.61E-6	-4.76E-6	1.37E-6	7.09E-6	9.21E-6	1.404E-5	1.609E-5	1.597E-5	1.581E-5	1.42E-5	1.179E-5	7.84E-6	2.61E-6	9E-8	-4.49E-6	-8.25E-6	-1.01E-5	-1.291E-5	-1.466E-5	-1.462E-5	-1.371E-5	-1.163E-5	-7.58E-6	-4.72E-6	-3.8E-7	3.03E-6	5.38E-6	8.64E-6	1.081E-5	1.15E-5	1.21E-5	1.038E-5	9.89E-6	7.26E-6	4.79E-6	3.25E-6	-1.44E-6	-5.62E-6	-6.11E-6	-8.07E-6	-8.95E-6	-9.12E-6	-9.26E-6	-8.1E-6
-1.752E-5	-1.752E-5	-1.735E-5	-1.666E-5	-1.576E-5	-1.2E-5	-6.81E-6	-4E-6	2.5E-6	7.39E-6	9.94E-6	1.359E-5	1.562E-5	1.64E-5	1.51E-5	1.308E-5	1.152E-5	6.36E-6	2.15E-6	-2.1E-7	-5.78E-6	-9.05E-6	-1.062E-5	-1.325E-5	-1.416E-5	-1.443E-5	-1.329E-5	-1.06E-5	-8.27E-6	-4.5E-6	-8.4E-7	3.51E-6	6.51E-6	9.75E-6	1.113E-5	1.201E-5	1.198E-5	1.11E-5	9.72E-6	6.94E-6	3.45E-6	1.7E-6	-2.75E-6	-5.11E-6	-6.43E-6	-9.2E-6	-9.71E-6	-1.008E-5	-8.86E-6	-7.59E-6
-1.786E-5	-1.755E-5	-1.764E-5	-1.681E-5	-1.399E-5	-1.055E-5	-4.71E-6	-2.95E-6	3.24E-6	7.11E-6	9.72E-6	1.358E-5	1.49E-5	1.523E-5	1.494E-5	1.271E-5	1.076E-5	5.94E-6	1.23E-6	-4.7E-7	-5.63E-6	-9.86E-6	-1.123E-5	-1.399E-5	-1.381E-5	-1.395E-5	-1.298E-5	-9.14E-6	-6.36E-6	-3.88E-6	3.7E-7	4.59E-6	7.32E-6	1.011E-5	1.194E-5	1.256E-5	1.164E-5	1.017E-5	9.08E-6	5.87E-6	2.66E-6	9.3E-7	-3.21E-6	-6.58E-6	-7.55E-6	-9.49E-6	-1.033E-5	-1.049E-5	-8.85E-6	-6.89E-6
-1.778E-5	-1.722E-5	-1.669E-5	-1.539E-5	-1.282E-5	-8.82E-6	-4.09E-6	-9.3E-7	2.99E-6	7.94E-6	1.115E-5	1.257E-5	1.507E-5	1.49E-5	1.402E-5	1.076E-5	9.29E-6	5.49E-6	6.1E-7	-1.95E-6	-6.9E-6	-1.023E-5	-1.12E-5	-1.281E-5	-1.341E-5	-1.291E-5	-1.154E-5	-8.72E-6	-7.59E-6	-2.13E-6	2.27E-6	4.29E-6	7.54E-6	1.096E-5	1.241E-5	1.232E-5	1.215E-5	1.011E-5	7.87E-6	5.02E-6	1.63E-6	-4.8E-7	-3.21E-6	-6.99E-6	-7.65E-6	-9.04E-6	-9.88E-6	-1.009E-5	-8.37E-6	-6.69E-6
-1.685E-5	-1.689E-5	-1.553E-5	-1.48E-5	-1.184E-5	-7.85E-6	-3.82E-6	7.2E-7	6.14E-6	8.99E-6	1.104E-5	1.299E-5	1.51E-5	1.409E-5	1.298E-5	1.03E-5	8.53E-6	4.33E-6	-1.05E-6	-2.97E-6	-7.01E-6	-1.062E-5	-1.091E-5	-1.302E-5	-1.417E-5	-1.29E-5	-1.057E-5	-8.09E-6	-6.14E-6	-8.7E-7	2.82E-6	5.05E-6	8.4E-6	1.082E-5	1.134E-5	1.165E-5	1.11E-5	9.8E-6	8.08E-6	5.62E-6	1.91E-6	-8.5E-7	-3.89E-6	-7.16E-6	-8.05E-6	-9.79E-6	-1.045E-5	-9.9E-6	-8.39E-6	-5.77E-6
-1.629E-5	-1.581E-5	-1.516E-5	-1.436E-5	-9.21E-6	-5.77E-6	-2.91E-6	3.3E-7	6.82E-6	9.39E-6	1.209E-5	1.321E-5	1.431E-5	1.306E-5	1.183E-5	9.83E-6	7.34E-6	3.02E-6	-1.18E-6	-2.76E-6	-7.21E-6	-1.109E-5	-1.176E-5	-1.299E-5	-1.251E-5	-1.232E-5	-9.99E-6	-6.49E-6	-4.8E-6	-5.3E-7	2.8E-6	4.86E-6	7.07E-6	1.092E-5	1.146E-5	1.177E-5	1.016E-5	9.52E-6	7.42E-6	4.8E-6	9.5E-7	-1.12E-6	-4.45E-6	-6.89E-6	-8.54E-6	-1.017E-5	-1.015E-5	-9.61E-6	-8.54E-6	-5.72E-6
-1.541E-5	-1.537E-5	-1.392E-5	-1.228E-5	-9.69E-6	-4.49E-6	-1.71E-6	2.26E-6	7.58E-6	9.97E-6	1.177E-5	1.343E-5	1.331E-5	1.328E-5	1.165E-5	8.21E-6	6.83E-6	2.92E-6	-1.95E-6	-4.75E-6	-6.88E-6	-1.047E-5	-1.138E-5	-1.238E-5	-1.227E-5	-1.126E-5	-8.91E-6	-5.74E-6	-4.23E-6	2.8E-7	4.34E-6	5.56E-6	8.78E-6	1.084E-5	1.091E-5	1.15E-5	1.062E-5	8.81E-6	6.32E-6	4.01E-6	4.5E-7	-1.76E-6	-4.8E-6	-7.68E-6	-9.21E-6	-9.85E-6	-1.105E-5	-1.031E-5	-8.39E-6	-5.21E-6
-1.457E-5	-1.48E-5	-1.269E-5	-1.219E-5	-6.99E-6	-4.13E-6	-9.5E-7	2.71E-6	8.37E-6	9.54E-6	1.242E-5	1.287E-5	1.353E-5	1.22E-5	1.015E-5	8.76E-6	5.1E-6	2.12E-6	-2.7E-6	-4.79E-6	-7.44E-6	-1.108E-5	-1.07E-5	-1.204E-5	-1.143E-5	-1.071E-5	-7.37E-6	-4.72E-6	-1.22E-6	1.22E-6	4.4E-6	5.93E-6	8.52E-6	1.124E-5	1.021E-5	1.05E-5	8.98E-6	8.65E-6	6.05E-6	2.58E-6	5.2E-7	-2.41E-6	-5.09E-6	-7E-6	-8.76E-6	-9.3E-6	-9.97E-6	-9.41E-6	-7.85E-6	-5.67E-6
-1.394E-5	-1.388E-5	-1.131E-5	-1.035E-5	-5.49E-6	-2.75E-6	-6.7E-7	5.17E-6	8.53E-6	9.84E-6	1.226E-5	1.392E-5	1.324E-5	1.233E-5	9.42E-6	7.06E-6	4.6E-6	8.5E-7	-3.41E-6	-6.05E-6	-7.6E-6	-1.073E-5	-1.153E-5	-1.167E-5	-1.084E-5	-9.13E-6	-7.13E-6	-3.56E-6	-1.44E-6	1.61E-6	4.94E-6	5.85E-6	9.54E-6	1.031E-5	1.076E-5	9.87E-6	8.71E-6	6.82E-6	4.27E-6	1.35E-6	3E-7	-2.29E-6	-5.6E-6	-7.65E-6	-8.9E-6	-9.53E-6	-9.21E-6	-8.81E-6	-7.54E-6	-6.07E-6
-1.268E-5	-1.274E-5	-1.02E-5	-9.32E-6	-5.52E-6	-1.49E-6	8E-8	5E-6	8.03E-6	9.44E-6	1.163E-5	1.235E-5	1.207E-5	1.108E-5	8.25E-6	6.69E-6	3.6E-6	-4.9E-7	-3.11E-6	-6.38E-6	-8.09E-6	-1.028E-5	-1.077E-5	-1.14E-5	-1.041E-5	-8.94E-6	-6.55E-6	-3.6E-6	-2.26E-6	2.15E-6	5.2E-6	6.23E-6	8.64E-6	9.71E-6	9.95E-6	9.59E-6	8.94E-6	7.9E-6	4.41E-6	1.37E-6	-6E-7	-3.39E-6	-6.06E-6	-6.92E-6	-8.19E-6	-9.27E-6	-8.92E-6	-8.98E-6	-7.53E-6	-5.16E-6
-1.185E-5	-1.292E-5	-1.032E-5	-9.24E-6	-4.5E-6	-1.49E-6	6.3E-7	5.33E-6	7.77E-6	9.65E-6	1.12E-5	1.266E-5	1.148E-5	1.066E-5	8.39E-6	6.22E-6	4.01E-6	-7.9E-7	-2.61E-6	-5.97E-6	-9.27E-6	-1.048E-5	-1.031E-5	-1.042E-5	-9.16E-6	-8.33E-6	-4.35E-6	-2.34E-6	-1E-7	3.37E-6	5.01E-6	6.39E-6	9.12E-6	9.71E-6	9.85E-6	8.45E-6	8.18E-6	6.91E-6	3.03E-6	8.6E-7	-3.8E-7	-2.98E-6	-5.75E-6	-6.78E-6	-8.44E-6	-8.88E-6	-9.1E-6	-8.47E-6	-6.69E-6	-4.71E-6
-5.04E-6	-1.16E-5	-1.032E-5	-8.92E-6	-5.34E-6	-1.36E-6	1.36E-6	5.11E-6	8.29E-6	9.37E-6	1.03E-5	1.082E-5	1.087E-5	1.009E-5	7.97E-6	6.07E-6	2.71E-6	-6.3E-7	-3.07E-6	-4.74E-6	-8.13E-6	-8.92E-6	-9.84E-6	-1.047E-5	-9.25E-6	-7.82E-6	-6.42E-6	-3.52E-6	-1.73E-6	1.97E-6	5.39E-6	6.54E-6	8.3E-6	9.03E-6	9.11E-6	8.97E-6	7.06E-6	6.7E-6	4.53E-6	1.92E-6	9.5E-7	-3.47E-6	-6.12E-6	-7.31E-6	-8.33E-6	-9.78E-6	-9.57E-6	-8.03E-6	-6.17E-6	-4.13E-6
[truncated: 120 more columns]
