# Supplementary material for: Nanoscale magnonic Fabry-Pérot resonator for low-loss spin-wave manipulation
Source: Nat Commun. 2021 Apr 16;12:2293. doi: 10.1038/s41467-021-22520-6 (PMC8052321; doi:10.1038/s41467-021-22520-6)
Supplement: Supplementary file 4 — Source Data [file 41467_2021_22520_MOESM4_ESM.zip › Source data/FigS4/FigS4b_lower panel.txt]

0	-13.35
0.559627195266272	-13.4123076923077
1.11925439053254	-19.3861538461538
1.67888158579882	-21.0784615384615
2.23850878106509	-19.3784615384615
2.79813597633136	-13.7069230769231
3.35776317159763	-4.27692307692308
3.91739036686391	1.73153846153846
4.47701756213018	11.3776923076923
5.03664475739645	18.2292307692308
5.59627195266272	19.9023076923077
6.155899147929	19.1053846153846
6.71552634319527	13.6376923076923
7.27515353846154	8.35538461538462
7.83478073372781	-0.314615384615385
8.39440792899408	-9.86615384615385
8.95403512426036	-14.76
9.51366231952663	-18.7
10.0732895147929	-18.6538461538462
10.6329167100592	-16.0292307692308
11.1925439053254	-9.35384615384616
11.7521711005917	-0.252307692307692
12.311798295858	6.75153846153846
12.8714254911243	13.3453846153846
13.4310526863905	17.8607692307692
13.9906798816568	18.8438461538462
14.5503070769231	16.33
15.1099342721894	10.2569230769231
15.6695614674556	2.58230769230769
16.2291886627219	-3.40461538461539
16.7888158579882	-11.86
17.3484430532544	-16.6053846153846
17.9080702485207	-17.6538461538462
18.467697443787	-15.8707692307692
19.0273246390533	-10.4107692307692
19.5869518343195	-5.09153846153846
20.1465790295858	3.79307692307692
20.7062062248521	11.3630769230769
21.2658334201183	14.8176923076923
21.8254606153846	17.25
22.3850878106509	15.5076923076923
22.9447150059172	12.7946153846154
23.5043422011834	5.41076923076923
24.0639693964497	-2.99076923076923
24.623596591716	-7.96846153846154
25.1832237869823	-13.3415384615385
25.7428509822485	-15.9384615384615
26.3024781775148	-15.6915384615385
26.8621053727811	-11.7907692307692
27.4217325680473	-5.34538461538462
27.9813597633136	-0.133076923076923
28.5409869585799	6.85384615384616
29.1006141538462	12.5684615384615
29.6602413491124	15.0753846153846
30.2198685443787	15.0130769230769
30.779495739645	11.8638461538462
31.3391229349112	7.40923076923077
31.8987501301775	1.38923076923077
32.4583773254438	-6.41230769230769
33.0180045207101	-11.6953846153846
33.5776317159763	-13.84
34.1372589112426	-14.0838461538462
34.6968861065089	-11.3669230769231
35.2565133017752	-7.70923076923077
35.8161404970414	-0.74
36.3757676923077	5.78615384615385
36.935394887574	9.09846153846154
37.4950220828402	12.8738461538462
38.0546492781065	13.34
38.6142764733728	11.9576923076923
39.1739036686391	7.4323076923077
39.7335308639053	0.898461538461539
40.2931580591716	-2.91615384615385
40.8527852544379	-8.97923076923077
41.4124124497041	-12.1023076923077
41.9720396449704	-12.7046153846154
42.5316668402367	-11.4276923076923
43.091294035503	-6.87615384615385
43.6509212307692	-3.37076923076923
44.2105484260355	2.84
44.7701756213018	8.07692307692308
45.329802816568	11.1684615384615
45.8894300118343	12.7453846153846
46.4490572071006	12.01
47.0086844023669	1.59153846153846
47.5683115976331	-2.82769230769231
48.1279387928994	5.83538461538462
48.6875659881657	3.4
49.247193183432	2.64307692307692
49.8068203786982	2.23230769230769
50.3664475739645	1.62923076923077
50.9260747692308	0.883076923076923
51.4857019644971	-0.195384615384615
52.0453291597633	-1.02384615384615
52.6049563550296	-1.38384615384615
53.1645835502959	-1.41076923076923
53.7242107455621	-1.05923076923077
54.2838379408284	-1.00615384615385
54.8434651360947	-0.368461538461538
55.403092331361	0.282307692307692
55.9627195266272	0.405384615384615
56.5223467218935	0.959230769230769
57.0819739171598	1.34461538461538
57.641601112426	2.03230769230769
58.2012283076923	1.67615384615385
58.7608555029586	1.39230769230769
59.3204826982249	0.943846153846154
59.8801098934911	-0.218461538461538
60.4397370887574	-1.14230769230769
60.9993642840237	-1.49076923076923
61.55899147929	-1.49384615384615
62.1186186745562	-1.34461538461538
62.6782458698225	-0.307692307692308
63.2378730650888	0.433076923076923
63.797500260355	1.46076923076923
64.3571274556213	1.35384615384615
64.9167546508876	1.84461538461538
65.4763818461539	1.49307692307692
66.0360090414201	0.894615384615385
66.5956362366864	0.356153846153846
67.1552634319527	-0.046923076923077
67.7148906272189	-0.223076923076923
68.2745178224852	-0.752307692307692
68.8341450177515	-0.68
69.3937722130178	-0.504615384615385
69.953399408284	-0.209230769230769
70.5130266035503	-0.00615384615384613
71.0726537988166	0.420769230769231
71.6322809940828	0.805384615384615
72.1919081893491	0.953076923076923
72.7515353846154	1.01538461538462
73.3111625798817	1.02769230769231
73.8707897751479	0.86
74.4304169704142	0.350769230769231
74.9900441656805	-0.03
75.5496713609467	-0.0115384615384614
76.109298556213	-0.287692307692308
76.6689257514793	-0.301538461538462
77.2285529467456	-0.371538461538462
77.7881801420118	-0.173846153846154
78.3478073372781	-0.141538461538462
78.9074345325444	0.465384615384615
79.4670617278107	0.348461538461538
80.0266889230769	0.418461538461539
80.5863161183432	-0.0369230769230769
81.1459433136095	0.106153846153846
81.7055705088758	0.730769230769231
82.265197704142	0.823076923076923
82.8248248994083	0.585384615384615
83.3844520946746	0.51
83.9440792899408	0.749230769230769
84.5037064852071	-0.0446153846153846
85.0633336804734	-0.481538461538462
85.6229608757397	-0.363846153846154
86.1825880710059	-0.480769230769231
86.7422152662722	-0.166923076923077
87.3018424615385	-0.0123076923076924
87.8614696568047	0.153076923076923
88.421096852071	0.410769230769231
88.9807240473373	0.289230769230769
89.5403512426036	0.399230769230769
90.0999784378698	0.730769230769231
90.6596056331361	0.735384615384615
91.2192328284024	1.09692307692308
91.7788600236686	0.808461538461538
92.3384872189349	0.195384615384615
92.8981144142012	-0.165384615384615
93.4577416094675	-0.606153846153846
94.0173688047337	-0.53
94.576996	-0.689230769230769
