# Supplementary material for: Nanoscale magnonic Fabry-Pérot resonator for low-loss spin-wave manipulation
Source: Nat Commun. 2021 Apr 16;12:2293. doi: 10.1038/s41467-021-22520-6 (PMC8052321; doi:10.1038/s41467-021-22520-6)
Supplement: Supplementary file 4 — Source Data [file 41467_2021_22520_MOESM4_ESM.zip › Source data/FigS4/FigS4b_upper panel.txt]

-1.937E-5	-1.923E-5	-1.765E-5	-1.509E-5	-8.78E-6	-6.7E-7	2.6E-6	1.143E-5	1.596E-5	1.849E-5	1.91E-5	1.324E-5	6.98E-6	-5.88E-6	-1.357E-5	-2.038E-5	-2.203E-5	-1.86E-5	-1.293E-5	-3.86E-6	2.95E-6	1.185E-5	1.624E-5	1.815E-5	1.672E-5	1.468E-5	8.73E-6	-3.22E-6	-6.82E-6	-1.496E-5	-1.835E-5	-1.755E-5	-1.434E-5	-6.99E-6	-3.36E-6	7.34E-6	1.539E-5	1.692E-5	1.74E-5	1.327E-5	9.87E-6	3.11E-6	-5.42E-6	-1.076E-5	-1.457E-5	-1.698E-5	-1.621E-5	-1.262E-5	-5.42E-6	2.94E-6
-1.939E-5	-1.908E-5	-1.862E-5	-1.695E-5	-9.94E-6	-3.54E-6	1.28E-6	1.177E-5	1.821E-5	2.08E-5	2.124E-5	1.574E-5	7.04E-6	-7.17E-6	-1.435E-5	-1.958E-5	-1.986E-5	-1.795E-5	-1.343E-5	-3.31E-6	4.03E-6	1.033E-5	1.487E-5	1.866E-5	1.694E-5	1.455E-5	8.82E-6	-2.01E-6	-7.76E-6	-1.448E-5	-2.023E-5	-1.84E-5	-1.397E-5	-4.2E-6	-1.54E-6	7.2E-6	1.397E-5	1.559E-5	1.68E-5	1.351E-5	1.069E-5	2.74E-6	-5.78E-6	-1.012E-5	-1.583E-5	-1.746E-5	-1.645E-5	-1.087E-5	-2.62E-6	2.59E-6
-1.851E-5	-1.849E-5	-2.137E-5	-2.08E-5	-1.539E-5	-2.92E-6	9.3E-7	1.474E-5	2.181E-5	2.186E-5	1.792E-5	1.026E-5	6.17E-6	-5.54E-6	-1.319E-5	-1.676E-5	-2.042E-5	-1.879E-5	-1.451E-5	-5.33E-6	1.65E-6	9.62E-6	1.598E-5	1.926E-5	1.923E-5	1.548E-5	6.7E-6	-3.54E-6	-8.9E-6	-1.463E-5	-1.896E-5	-1.74E-5	-1.422E-5	-5.15E-6	-2.71E-6	7.61E-6	1.402E-5	1.55E-5	1.599E-5	1.343E-5	1.071E-5	1.57E-6	-5.52E-6	-9.91E-6	-1.529E-5	-1.645E-5	-1.566E-5	-1.069E-5	-2.31E-6	3.53E-6
-2.091E-5	-1.962E-5	-2.54E-5	-2.573E-5	-1.832E-5	-2.9E-7	6.92E-6	1.683E-5	2.204E-5	2.211E-5	1.792E-5	1.056E-5	6.51E-6	-3.56E-6	-1.165E-5	-1.598E-5	-2.039E-5	-1.914E-5	-1.613E-5	-8.88E-6	2.33E-6	8.77E-6	1.651E-5	2.065E-5	2.022E-5	1.573E-5	7.73E-6	-6.2E-7	-9.01E-6	-1.408E-5	-1.782E-5	-1.699E-5	-1.407E-5	-6.72E-6	-2.38E-6	4.67E-6	1.493E-5	1.667E-5	1.732E-5	1.215E-5	8.84E-6	1.45E-6	-6.54E-6	-9.35E-6	-1.574E-5	-1.623E-5	-1.509E-5	-9.29E-6	-1.65E-6	2.3E-6
-2.378E-5	-2.447E-5	-2.68E-5	-2.516E-5	-1.355E-5	-1.56E-6	3.92E-6	1.333E-5	2.06E-5	2.151E-5	1.875E-5	1.13E-5	9.08E-6	-2.91E-6	-1.242E-5	-1.48E-5	-1.924E-5	-1.923E-5	-1.719E-5	-7.01E-6	2.33E-6	7.44E-6	1.798E-5	2.041E-5	1.971E-5	1.484E-5	8.5E-6	2.6E-7	-6.47E-6	-1.348E-5	-1.734E-5	-1.686E-5	-1.484E-5	-7.52E-6	-7.8E-7	7.21E-6	1.293E-5	1.618E-5	1.742E-5	1.316E-5	9.98E-6	1.46E-6	-7E-6	-9.89E-6	-1.456E-5	-1.574E-5	-1.435E-5	-7.46E-6	-4E-8	2.08E-6
-2.331E-5	-2.344E-5	-2.284E-5	-1.931E-5	-1.44E-5	-3.97E-6	1.3E-6	1.014E-5	1.949E-5	2.102E-5	2.096E-5	1.275E-5	7.2E-6	-4.01E-6	-1.385E-5	-1.638E-5	-1.994E-5	-1.765E-5	-1.476E-5	-5.79E-6	2.19E-6	7.22E-6	1.395E-5	1.826E-5	1.856E-5	1.555E-5	7.59E-6	1.24E-6	-9.08E-6	-1.355E-5	-1.748E-5	-1.756E-5	-1.356E-5	-8.13E-6	-3.39E-6	7.33E-6	1.374E-5	1.528E-5	1.626E-5	1.322E-5	1.023E-5	1.62E-6	-6.67E-6	-1.144E-5	-1.445E-5	-1.404E-5	-1.174E-5	-6.11E-6	-1.98E-6	1.86E-6
-1.972E-5	-1.951E-5	-2.052E-5	-1.791E-5	-1.446E-5	-4.9E-6	2.6E-7	1.154E-5	1.635E-5	2.04E-5	2.078E-5	1.394E-5	1.04E-5	-4.5E-7	-1.392E-5	-1.714E-5	-2.036E-5	-1.713E-5	-1.461E-5	-5.55E-6	2.47E-6	5.61E-6	1.318E-5	1.575E-5	1.644E-5	1.401E-5	8.76E-6	5.5E-6	-5.08E-6	-1.368E-5	-1.709E-5	-1.751E-5	-1.512E-5	-9.98E-6	-2.33E-6	5.01E-6	1.182E-5	1.515E-5	1.529E-5	1.158E-5	8.8E-6	2.57E-6	-5.38E-6	-7.94E-6	-1.12E-5	-1.25E-5	-1.2E-5	-8.19E-6	-1.5E-6	6.3E-7
-1.827E-5	-1.878E-5	-2.04E-5	-2.009E-5	-1.559E-5	-7.29E-6	8.1E-7	8.44E-6	1.716E-5	1.975E-5	1.971E-5	1.437E-5	9.65E-6	1.87E-6	-1.082E-5	-1.449E-5	-1.914E-5	-1.66E-5	-1.363E-5	-7.98E-6	2.24E-6	5.29E-6	1.254E-5	1.552E-5	1.592E-5	1.322E-5	8.86E-6	5.18E-6	-5.44E-6	-1.153E-5	-1.526E-5	-1.661E-5	-1.479E-5	-1.009E-5	-3.47E-6	4.1E-6	1.032E-5	1.341E-5	1.407E-5	1.072E-5	8.15E-6	2.9E-6	-2.39E-6	-4.98E-6	-9.38E-6	-1.213E-5	-1.161E-5	-9.83E-6	-3.65E-6	-3.5E-7
-1.745E-5	-1.786E-5	-2.034E-5	-2.052E-5	-1.596E-5	-7.46E-6	4.5E-7	8.42E-6	1.632E-5	1.903E-5	1.836E-5	1.327E-5	9.47E-6	1.49E-6	-6.94E-6	-1.064E-5	-1.569E-5	-1.902E-5	-1.478E-5	-8.83E-6	2.02E-6	5.4E-6	1.34E-5	1.609E-5	1.576E-5	1.231E-5	6.7E-6	4.42E-6	-3.36E-6	-9.62E-6	-1.292E-5	-1.46E-5	-1.282E-5	-1.014E-5	-3.46E-6	2.63E-6	8.01E-6	1.088E-5	1.196E-5	1.177E-5	8.7E-6	5.33E-6	-1.44E-6	-4.69E-6	-8.76E-6	-1.118E-5	-1.205E-5	-9.92E-6	-4.44E-6	-3.8E-7
-1.595E-5	-1.554E-5	-1.823E-5	-1.929E-5	-1.407E-5	-8.24E-6	1.66E-6	1.01E-5	1.296E-5	1.62E-5	1.591E-5	1.325E-5	9.93E-6	3.19E-6	-5.08E-6	-1.006E-5	-1.412E-5	-1.673E-5	-1.627E-5	-1.196E-5	-2.18E-6	2.9E-6	1.147E-5	1.546E-5	1.612E-5	1.3E-5	6.25E-6	4.19E-6	-4.18E-6	-8.5E-6	-9.68E-6	-1.082E-5	-1.002E-5	-8.6E-6	-4.42E-6	-2E-8	4.31E-6	1.005E-5	1.221E-5	1.237E-5	1.14E-5	6.17E-6	8.2E-7	-4.56E-6	-8.35E-6	-1.096E-5	-1.126E-5	-7.77E-6	-3.67E-6	-9.4E-7
-1.51E-5	-1.561E-5	-1.786E-5	-1.778E-5	-1.357E-5	-9.76E-6	-1.7E-6	7.2E-6	1.094E-5	1.468E-5	1.614E-5	1.442E-5	8.8E-6	2.5E-6	-5.1E-6	-1.061E-5	-1.365E-5	-1.542E-5	-1.415E-5	-1.01E-5	-4.3E-6	-1.2E-7	9.13E-6	1.513E-5	1.667E-5	1.487E-5	7.75E-6	5.28E-6	-3.72E-6	-8.42E-6	-9.3E-6	-1.061E-5	-9.89E-6	-9.13E-6	-5.71E-6	-2.62E-6	2.38E-6	8.06E-6	1.313E-5	1.377E-5	1.105E-5	7.21E-6	1E-8	-4.2E-6	-8.45E-6	-1.142E-5	-1.18E-5	-9.37E-6	-3.94E-6	-1.45E-6
-1.525E-5	-1.547E-5	-1.567E-5	-1.532E-5	-1.199E-5	-8.54E-6	-2.41E-6	4.11E-6	9.35E-6	1.566E-5	1.649E-5	1.515E-5	9.34E-6	3.35E-6	-3.25E-6	-8.16E-6	-1.381E-5	-1.495E-5	-1.31E-5	-9.8E-6	-2.69E-6	9E-8	5.9E-6	1.16E-5	1.32E-5	1.422E-5	9.64E-6	6.19E-6	-6.6E-7	-7.35E-6	-9.12E-6	-1.255E-5	-1.161E-5	-1.137E-5	-5.29E-6	-1.9E-7	3.59E-6	8.86E-6	1.17E-5	1.214E-5	1.16E-5	6.72E-6	3.54E-6	-1.88E-6	-8.76E-6	-1.159E-5	-1.216E-5	-1.041E-5	-5.25E-6	-1.8E-6
-1.331E-5	-1.358E-5	-1.375E-5	-1.496E-5	-1.255E-5	-1.064E-5	-1.79E-6	5.05E-6	1.084E-5	1.369E-5	1.58E-5	1.53E-5	1.046E-5	2.38E-6	-2.07E-6	-8.56E-6	-1.242E-5	-1.429E-5	-1.32E-5	-9.6E-6	-3.02E-6	4.9E-7	6.41E-6	1.053E-5	1.072E-5	1.325E-5	1.193E-5	1.008E-5	4.48E-6	-6.46E-6	-9.89E-6	-1.477E-5	-1.506E-5	-1.165E-5	-6.29E-6	2.13E-6	4.99E-6	9.9E-6	1.153E-5	1.145E-5	1.068E-5	6.4E-6	3.22E-6	-1.37E-6	-8.26E-6	-1.064E-5	-1.114E-5	-1.138E-5	-7.69E-6	-2.03E-6
-1.325E-5	-1.254E-5	-1.327E-5	-1.496E-5	-1.18E-5	-9.65E-6	-1.62E-6	5.63E-6	8.31E-6	1.348E-5	1.472E-5	1.419E-5	1.029E-5	3.64E-6	-9.8E-7	-6.71E-6	-1.136E-5	-1.36E-5	-1.322E-5	-1.064E-5	-6.46E-6	-1.34E-6	3.8E-6	9.92E-6	1.163E-5	1.348E-5	1.225E-5	1.05E-5	4.3E-6	-4.07E-6	-7.69E-6	-1.309E-5	-1.652E-5	-1.451E-5	-7.26E-6	3.5E-7	5.55E-6	1.221E-5	1.266E-5	1.232E-5	9.74E-6	6.17E-6	2.66E-6	-2.44E-6	-6.82E-6	-8.48E-6	-1.009E-5	-1.089E-5	-8.73E-6	-5.29E-6
-1.263E-5	-1.324E-5	-1.504E-5	-1.49E-5	-1.069E-5	-8.4E-6	-1.73E-6	4.97E-6	7.59E-6	1.293E-5	1.406E-5	1.318E-5	8.99E-6	4.29E-6	1.01E-6	-5.41E-6	-1.031E-5	-1.191E-5	-1.361E-5	-1.226E-5	-8.8E-6	-4.14E-6	3.97E-6	1.083E-5	1.349E-5	1.547E-5	1.226E-5	1.047E-5	2.37E-6	-4.12E-6	-6.64E-6	-1.109E-5	-1.433E-5	-1.402E-5	-1.006E-5	-5.1E-7	6.96E-6	1.133E-5	1.499E-5	1.472E-5	1.17E-5	5.36E-6	2.42E-6	-3.76E-6	-6.33E-6	-7.82E-6	-9.87E-6	-9.99E-6	-8.95E-6	-5.92E-6
-1.377E-5	-1.328E-5	-1.556E-5	-1.469E-5	-1.063E-5	-8.37E-6	-9.1E-7	5.85E-6	7.88E-6	1.106E-5	1.268E-5	1.139E-5	9.72E-6	5.22E-6	2.17E-6	-4.28E-6	-8.89E-6	-1.151E-5	-1.421E-5	-1.355E-5	-1.105E-5	-4.52E-6	4.61E-6	9.27E-6	1.407E-5	1.485E-5	1.313E-5	9.04E-6	3.6E-6	-3.93E-6	-7.09E-6	-1.203E-5	-1.277E-5	-1.191E-5	-9.57E-6	-4.58E-6	-6.9E-7	5.95E-6	1.345E-5	1.502E-5	1.299E-5	7.65E-6	5.32E-6	-3.54E-6	-8.11E-6	-1.015E-5	-1.133E-5	-9.71E-6	-8.19E-6	-5.2E-6
-1.25E-5	-1.261E-5	-1.358E-5	-1.478E-5	-1.185E-5	-9.74E-6	-2.82E-6	4.84E-6	7.6E-6	1.178E-5	1.275E-5	1.265E-5	9.55E-6	6.52E-6	3.27E-6	-5.48E-6	-1.103E-5	-1.223E-5	-1.534E-5	-1.276E-5	-9.63E-6	-2.73E-6	3.34E-6	9.56E-6	1.242E-5	1.404E-5	1.361E-5	1.076E-5	5.51E-6	-2.84E-6	-7.74E-6	-1.189E-5	-1.322E-5	-1.25E-5	-9.09E-6	-3.23E-6	1.05E-6	4.98E-6	1.135E-5	1.27E-5	1.477E-5	1.194E-5	9.05E-6	-1.55E-6	-9.74E-6	-1.104E-5	-1.286E-5	-1.103E-5	-9.12E-6	-4.2E-6
-1.126E-5	-1.042E-5	-1.23E-5	-1.467E-5	-1.344E-5	-1.042E-5	-5.67E-6	2.66E-6	6.49E-6	1.139E-5	1.417E-5	1.453E-5	1.167E-5	5.68E-6	2.34E-6	-5.39E-6	-1.139E-5	-1.316E-5	-1.455E-5	-1.161E-5	-8.33E-6	-1.7E-6	4.22E-6	7.89E-6	1.26E-5	1.326E-5	1.327E-5	1.042E-5	4.18E-6	-4E-7	-5.27E-6	-1.12E-5	-1.372E-5	-1.32E-5	-1.003E-5	-5.05E-6	-1.19E-6	4.27E-6	9.93E-6	1.18E-5	1.309E-5	1.094E-5	9.14E-6	9.1E-7	-6.85E-6	-9.36E-6	-1.355E-5	-1.303E-5	-1.144E-5	-5.33E-6
-9.71E-6	-1.094E-5	-1.294E-5	-1.484E-5	-1.34E-5	-1.13E-5	-7.92E-6	8.3E-7	5.13E-6	1.239E-5	1.724E-5	1.747E-5	1.39E-5	4.27E-6	6.7E-7	-7.63E-6	-1.262E-5	-1.378E-5	-1.405E-5	-1.069E-5	-9.03E-6	-1.23E-6	4.78E-6	8.17E-6	1.101E-5	1.337E-5	1.318E-5	9.92E-6	3.93E-6	5.7E-7	-4.86E-6	-1.147E-5	-1.347E-5	-1.369E-5	-1.218E-5	-5.72E-6	-1.28E-6	6.37E-6	1.13E-5	1.322E-5	1.279E-5	1.017E-5	8.17E-6	2.1E-6	-3.3E-6	-6.93E-6	-1.334E-5	-1.436E-5	-1.398E-5	-6.34E-6
-1.112E-5	-1.102E-5	-1.3E-5	-1.441E-5	-1.421E-5	-1.225E-5	-8.16E-6	1.3E-6	7.55E-6	1.319E-5	1.806E-5	1.782E-5	1.413E-5	4.89E-6	1E-7	-5.87E-6	-1.409E-5	-1.523E-5	-1.433E-5	-1.121E-5	-8.74E-6	-1E-6	4.78E-6	8.56E-6	1.268E-5	1.442E-5	1.208E-5	9.7E-6	4.06E-6	1.41E-6	-5.13E-6	-1.145E-5	-1.325E-5	-1.305E-5	-1.162E-5	-7.87E-6	-2.8E-7	6.99E-6	1.062E-5	1.303E-5	1.418E-5	1.108E-5	9.23E-6	1.81E-6	-4.14E-6	-6.58E-6	-1.129E-5	-1.425E-5	-1.259E-5	-9.68E-6
-1.064E-5	-9.98E-6	-1.578E-5	-1.907E-5	-1.825E-5	-1.354E-5	-6.55E-6	1.83E-6	9.13E-6	1.379E-5	1.742E-5	1.608E-5	1.33E-5	5.57E-6	1.87E-6	-6.11E-6	-1.343E-5	-1.525E-5	-1.461E-5	-1.117E-5	-9.49E-6	-5E-7	6.53E-6	8.42E-6	1.405E-5	1.391E-5	1.41E-5	9.38E-6	3.89E-6	-9.3E-7	-7.01E-6	-1.179E-5	-1.352E-5	-1.344E-5	-1.051E-5	-5.7E-6	-6.9E-7	5.03E-6	1.018E-5	1.37E-5	1.467E-5	1.267E-5	8.3E-6	2.66E-6	-5.19E-6	-8.45E-6	-1.191E-5	-1.267E-5	-1.189E-5	-8.11E-6
-1.166E-5	-1.126E-5	-1.755E-5	-2.013E-5	-1.818E-5	-1.428E-5	-5.28E-6	2.51E-6	1.041E-5	1.498E-5	1.663E-5	1.619E-5	1.248E-5	4.87E-6	5.3E-7	-6.43E-6	-1.395E-5	-1.61E-5	-1.636E-5	-1.294E-5	-1.144E-5	-1.43E-6	6.31E-6	9.5E-6	1.501E-5	1.542E-5	1.476E-5	9.42E-6	2.36E-6	-5.8E-7	-8.66E-6	-1.226E-5	-1.354E-5	-1.312E-5	-9.04E-6	-5.86E-6	7.8E-7	6.55E-6	1.073E-5	1.373E-5	1.421E-5	1.295E-5	8.6E-6	2.39E-6	-5.34E-6	-9.4E-6	-1.279E-5	-1.365E-5	-1.274E-5	-8.24E-6
-1.29E-5	-1.268E-5	-1.857E-5	-1.951E-5	-1.776E-5	-1.18E-5	-5.27E-6	2.09E-6	9.75E-6	1.416E-5	1.68E-5	1.676E-5	1.362E-5	5.49E-6	-1E-8	-7.03E-6	-1.291E-5	-1.516E-5	-1.61E-5	-1.341E-5	-1.12E-5	-2.47E-6	5.52E-6	9.42E-6	1.534E-5	1.73E-5	1.65E-5	9.64E-6	1.73E-6	-1.57E-6	-9.97E-6	-1.332E-5	-1.425E-5	-1.387E-5	-1.038E-5	-6.43E-6	-2.9E-7	7.87E-6	1.087E-5	1.42E-5	1.445E-5	1.245E-5	8.91E-6	1.02E-6	-4.95E-6	-9.42E-6	-1.31E-5	-1.475E-5	-1.315E-5	-9.53E-6
-1.193E-5	-1.185E-5	-1.747E-5	-1.909E-5	-1.784E-5	-1.348E-5	-4.01E-6	7.5E-7	8.81E-6	1.717E-5	1.862E-5	1.788E-5	1.241E-5	8.04E-6	8.8E-7	-5.08E-6	-1.389E-5	-1.602E-5	-1.717E-5	-1.435E-5	-9.89E-6	-2.85E-6	6.75E-6	1.108E-5	1.562E-5	1.754E-5	1.644E-5	1.079E-5	2.55E-6	-1.06E-6	-9.94E-6	-1.454E-5	-1.593E-5	-1.45E-5	-9.81E-6	-6.82E-6	2.42E-6	9.04E-6	1.156E-5	1.461E-5	1.358E-5	1.185E-5	6.39E-6	4.1E-7	-4.07E-6	-1.039E-5	-1.429E-5	-1.576E-5	-1.465E-5	-1.091E-5
-1.179E-5	-1.142E-5	-1.729E-5	-1.924E-5	-1.778E-5	-1.303E-5	-5.28E-6	-2.9E-7	9.48E-6	1.612E-5	1.834E-5	1.791E-5	1.385E-5	9.67E-6	1.71E-6	-9.62E-6	-1.401E-5	-1.721E-5	-1.832E-5	-1.416E-5	-9.4E-6	-1.74E-6	6.64E-6	1.04E-5	1.592E-5	1.75E-5	1.649E-5	1.09E-5	3.16E-6	-1.31E-6	-1.156E-5	-1.673E-5	-1.825E-5	-1.581E-5	-9.92E-6	-6.59E-6	5.26E-6	1.069E-5	1.348E-5	1.605E-5	1.507E-5	1.336E-5	5.21E-6	-1.62E-6	-5.57E-6	-1.052E-5	-1.507E-5	-1.597E-5	-1.328E-5	-6.58E-6
-1.109E-5	-1.126E-5	-1.752E-5	-1.874E-5	-1.938E-5	-1.375E-5	-5.41E-6	-1.15E-6	1.039E-5	1.673E-5	1.918E-5	1.976E-5	1.433E-5	8.92E-6	1.13E-6	-1.001E-5	-1.452E-5	-1.851E-5	-1.912E-5	-1.526E-5	-9.94E-6	-3.76E-6	6.53E-6	1.221E-5	1.627E-5	1.793E-5	1.721E-5	1.331E-5	2.11E-6	-1.55E-6	-1.173E-5	-1.783E-5	-1.834E-5	-1.625E-5	-1.013E-5	-5.87E-6	4.14E-6	1.147E-5	1.464E-5	1.765E-5	1.573E-5	1.308E-5	5.33E-6	-2.71E-6	-8.51E-6	-1.276E-5	-1.647E-5	-1.494E-5	-1.083E-5	-4.56E-6
-1.099E-5	-1.175E-5	-1.883E-5	-1.987E-5	-1.851E-5	-1.455E-5	-4.89E-6	-1.18E-6	1.098E-5	1.778E-5	1.936E-5	1.894E-5	1.469E-5	1.002E-5	-7.6E-7	-9.7E-6	-1.481E-5	-1.844E-5	-1.892E-5	-1.59E-5	-1.102E-5	-3.94E-6	7.33E-6	1.37E-5	1.818E-5	1.888E-5	1.791E-5	1.245E-5	2.43E-6	-2.79E-6	-9.79E-6	-1.632E-5	-1.817E-5	-1.65E-5	-1.189E-5	-6.19E-6	3.73E-6	1.208E-5	1.542E-5	1.933E-5	1.725E-5	1.413E-5	3.87E-6	-4.82E-6	-9.36E-6	-1.56E-5	-1.614E-5	-1.477E-5	-9.75E-6	-3.85E-6
-1.1E-5	-1.08E-5	-1.778E-5	-2.098E-5	-1.982E-5	-1.369E-5	-3.84E-6	1.65E-6	1.293E-5	1.884E-5	2.002E-5	1.905E-5	1.396E-5	1.038E-5	-3.6E-7	-8.88E-6	-1.37E-5	-1.841E-5	-1.919E-5	-1.698E-5	-1.255E-5	6.4E-7	6.6E-6	1.508E-5	1.836E-5	1.972E-5	1.668E-5	1.156E-5	1.9E-6	-3.01E-6	-9.53E-6	-1.774E-5	-1.818E-5	-1.7E-5	-1.079E-5	-6.25E-6	3.85E-6	1.298E-5	1.744E-5	2.015E-5	1.697E-5	1.343E-5	3.12E-6	-5.49E-6	-9.3E-6	-1.541E-5	-1.594E-5	-1.504E-5	-1.11E-5	-3.27E-6
-1.385E-5	-1.363E-5	-1.84E-5	-2.168E-5	-2.021E-5	-1.406E-5	-4.66E-6	1E-6	1.245E-5	1.947E-5	2.019E-5	1.946E-5	1.335E-5	9.19E-6	5.2E-7	-1.022E-5	-1.439E-5	-1.921E-5	-2.001E-5	-1.843E-5	-8.19E-6	1.11E-6	7.16E-6	1.414E-5	1.848E-5	1.966E-5	1.761E-5	1.201E-5	1.67E-6	-3.59E-6	-1.372E-5	-1.865E-5	-1.94E-5	-1.817E-5	-1.13E-5	-5.61E-6	3.35E-6	1.44E-5	1.678E-5	1.827E-5	1.595E-5	1.332E-5	3.74E-6	-4.39E-6	-8.76E-6	-1.632E-5	-1.707E-5	-1.595E-5	-1.169E-5	-2.92E-6
-1.608E-5	-1.66E-5	-2.07E-5	-2.21E-5	-1.899E-5	-1.445E-5	-3.35E-6	1.17E-6	1.226E-5	2.016E-5	2.13E-5	2.012E-5	1.393E-5	1.01E-5	-8.2E-7	-1.191E-5	-1.445E-5	-2.056E-5	-1.992E-5	-1.74E-5	-8.32E-6	-2.7E-7	6.36E-6	1.275E-5	1.889E-5	2.154E-5	1.708E-5	1.161E-5	2.99E-6	-4.87E-6	-1.288E-5	-1.928E-5	-2.056E-5	-1.687E-5	-9.28E-6	-2.92E-6	5.31E-6	1.363E-5	1.553E-5	1.764E-5	1.471E-5	1.294E-5	5.72E-6	-4.24E-6	-8.77E-6	-1.452E-5	-1.818E-5	-1.713E-5	-1.131E-5	-3.19E-6
-1.671E-5	-1.601E-5	-2.204E-5	-2.165E-5	-2.019E-5	-1.162E-5	-2.22E-6	4.12E-6	1.19E-5	1.95E-5	2.138E-5	2.072E-5	1.38E-5	9.54E-6	-1.11E-6	-1.2E-5	-1.617E-5	-2.041E-5	-1.914E-5	-1.766E-5	-8.05E-6	1.06E-6	6.08E-6	1.417E-5	1.979E-5	2.007E-5	1.68E-5	9.8E-6	3.31E-6	-5.25E-6	-1.479E-5	-1.909E-5	-1.864E-5	-1.707E-5	-9E-6	-2.75E-6	3.84E-6	1.348E-5	1.586E-5	1.767E-5	1.495E-5	1.184E-5	4.52E-6	-4.62E-6	-1.109E-5	-1.414E-5	-1.678E-5	-1.71E-5	-1.131E-5	-4.37E-6
-1.552E-5	-1.524E-5	-2.132E-5	-2.38E-5	-2.114E-5	-1.605E-5	-3.39E-6	4.27E-6	1.198E-5	2.036E-5	2.187E-5	1.989E-5	1.333E-5	7.35E-6	-1.63E-6	-1.197E-5	-1.504E-5	-2.108E-5	-1.943E-5	-1.791E-5	-8.4E-6	1.8E-6	6.76E-6	1.701E-5	2.081E-5	2.074E-5	1.613E-5	8.2E-6	3.64E-6	-5.01E-6	-1.406E-5	-1.772E-5	-1.89E-5	-1.682E-5	-9.94E-6	-3.49E-6	3.48E-6	1.303E-5	1.65E-5	1.83E-5	1.582E-5	1.307E-5	3.56E-6	-5.31E-6	-8.84E-6	-1.509E-5	-1.641E-5	-1.597E-5	-1.104E-5	-4.84E-6
-1.503E-5	-1.495E-5	-2.226E-5	-2.375E-5	-2.216E-5	-1.324E-5	-4.14E-6	4.02E-6	1.337E-5	2.132E-5	2.211E-5	1.992E-5	1.346E-5	7.86E-6	-1.55E-6	-1.211E-5	-1.56E-5	-2.096E-5	-1.937E-5	-1.75E-5	-6.56E-6	4.61E-6	7.94E-6	1.725E-5	2.04E-5	1.973E-5	1.467E-5	6.74E-6	2.92E-6	-5.58E-6	-1.372E-5	-1.654E-5	-1.789E-5	-1.501E-5	-1.189E-5	-3.48E-6	6.53E-6	1.118E-5	1.643E-5	1.804E-5	1.636E-5	1.155E-5	5.91E-6	-4.62E-6	-9.06E-6	-1.431E-5	-1.708E-5	-1.567E-5	-1.17E-5	-3.47E-6
-1.5E-5	-1.691E-5	-2.229E-5	-2.348E-5	-1.996E-5	-1.419E-5	-3.86E-6	3.55E-6	1.32E-5	2.039E-5	2.293E-5	2.177E-5	1.408E-5	7.19E-6	-2.62E-6	-1.33E-5	-1.844E-5	-2.103E-5	-1.945E-5	-1.648E-5	-6.64E-6	3.96E-6	7.79E-6	1.678E-5	1.912E-5	1.894E-5	1.401E-5	6.91E-6	2.8E-6	-8.09E-6	-1.383E-5	-1.585E-5	-1.745E-5	-1.533E-5	-1.197E-5	-3.93E-6	6.91E-6	1.132E-5	1.739E-5	1.861E-5	1.655E-5	1.236E-5	5.46E-6	-4.88E-6	-9.97E-6	-1.556E-5	-1.788E-5	-1.729E-5	-1.073E-5	-3.76E-6
-1.697E-5	-1.747E-5	-2.157E-5	-2.15E-5	-1.973E-5	-1.299E-5	-5.38E-6	2.24E-6	1.205E-5	1.941E-5	2.282E-5	2.033E-5	1.615E-5	7.52E-6	-2.32E-6	-1.408E-5	-1.947E-5	-2.137E-5	-1.826E-5	-1.493E-5	-5.63E-6	3.77E-6	7.59E-6	1.584E-5	1.947E-5	1.917E-5	1.419E-5	6.98E-6	3.69E-6	-7.88E-6	-1.465E-5	-1.677E-5	-1.792E-5	-1.429E-5	-1.096E-5	-1.77E-6	4.89E-6	1.186E-5	1.525E-5	1.802E-5	1.648E-5	1.181E-5	6.88E-6	-3.51E-6	-1.094E-5	-1.449E-5	-1.776E-5	-1.7E-5	-1.23E-5	-3.37E-6
-1.569E-5	-1.588E-5	-2.05E-5	-2.197E-5	-1.965E-5	-1.228E-5	-7.36E-6	6.05E-6	1.461E-5	1.869E-5	2.148E-5	2.024E-5	1.637E-5	8.35E-6	-6.5E-7	-1.379E-5	-1.84E-5	-2.124E-5	-1.882E-5	-1.547E-5	-7.76E-6	3.48E-6	7.76E-6	1.598E-5	1.873E-5	1.895E-5	1.515E-5	7.29E-6	2.27E-6	-8.5E-6	-1.49E-5	-1.651E-5	-1.807E-5	-1.464E-5	-1.058E-5	-3.61E-6	6.56E-6	1.046E-5	1.64E-5	1.738E-5	1.58E-5	1.156E-5	4.16E-6	-3.85E-6	-9.25E-6	-1.363E-5	-1.776E-5	-1.663E-5	-1.09E-5	-4.7E-6
-1.468E-5	-1.56E-5	-1.933E-5	-2.098E-5	-1.787E-5	-1.098E-5	-6.97E-6	6.56E-6	1.564E-5	1.852E-5	2.054E-5	1.717E-5	1.407E-5	7.5E-6	-3.86E-6	-1.092E-5	-1.57E-5	-1.975E-5	-1.893E-5	-1.52E-5	-8.65E-6	2.92E-6	7.53E-6	1.599E-5	1.925E-5	1.855E-5	1.47E-5	6.54E-6	2.36E-6	-7.8E-6	-1.518E-5	-1.66E-5	-1.771E-5	-1.443E-5	-1.163E-5	-6.2E-7	7.39E-6	1.099E-5	1.649E-5	1.728E-5	1.579E-5	9.67E-6	3.62E-6	-1.73E-6	-1.004E-5	-1.529E-5	-1.693E-5	-1.569E-5	-1.177E-5	-5.96E-6
-1.501E-5	-1.462E-5	-1.97E-5	-2.002E-5	-1.759E-5	-9.87E-6	-5.78E-6	6.53E-6	1.397E-5	1.776E-5	1.954E-5	1.617E-5	1.27E-5	5.06E-6	-2.06E-6	-8.02E-6	-1.432E-5	-1.84E-5	-1.82E-5	-1.591E-5	-9E-6	8E-8	8.43E-6	1.513E-5	1.955E-5	1.965E-5	1.474E-5	6.13E-6	2.18E-6	-6.1E-6	-1.413E-5	-1.738E-5	-1.7E-5	-1.415E-5	-1.162E-5	-1.59E-6	6.73E-6	1.153E-5	1.74E-5	1.78E-5	1.64E-5	8.52E-6	1.3E-6	-2.87E-6	-9.45E-6	-1.332E-5	-1.614E-5	-1.502E-5	-1.039E-5	-5.46E-6
-1.398E-5	-1.413E-5	-1.892E-5	-1.89E-5	-1.56E-5	-8.22E-6	-5.05E-6	5.55E-6	1.234E-5	1.491E-5	1.825E-5	1.633E-5	1.419E-5	4.81E-6	-3.14E-6	-7.78E-6	-1.425E-5	-1.747E-5	-1.751E-5	-1.512E-5	-6.42E-6	-3E-7	7.94E-6	1.345E-5	1.911E-5	1.859E-5	1.676E-5	7.36E-6	2.78E-6	-6.38E-6	-1.478E-5	-1.651E-5	-1.734E-5	-1.351E-5	-1.133E-5	-1.69E-6	7.36E-6	1.068E-5	1.684E-5	1.74E-5	1.559E-5	1.039E-5	1.49E-6	-1.98E-6	-1.134E-5	-1.582E-5	-1.578E-5	-1.538E-5	-1.154E-5	-6.67E-6
-1.368E-5	-1.418E-5	-1.702E-5	-1.698E-5	-1.466E-5	-7.66E-6	-4.81E-6	4.51E-6	1.181E-5	1.47E-5	1.716E-5	1.545E-5	1.385E-5	5.95E-6	-3.44E-6	-7.48E-6	-1.524E-5	-1.78E-5	-1.731E-5	-1.414E-5	-5.46E-6	3.9E-7	6.67E-6	1.443E-5	1.8E-5	1.838E-5	1.512E-5	1.018E-5	3.26E-6	-5.11E-6	-1.477E-5	-1.641E-5	-1.841E-5	-1.414E-5	-1.133E-5	-1.17E-6	7.89E-6	1.116E-5	1.639E-5	1.665E-5	1.572E-5	1.068E-5	2.56E-6	-1.08E-6	-1.089E-5	-1.467E-5	-1.63E-5	-1.597E-5	-1.159E-5	-7.27E-6
[truncated: 120 more columns]
