# Supplementary material for: Nanoscale magnonic Fabry-Pérot resonator for low-loss spin-wave manipulation
Source: Nat Commun. 2021 Apr 16;12:2293. doi: 10.1038/s41467-021-22520-6 (PMC8052321; doi:10.1038/s41467-021-22520-6)
Supplement: Supplementary file 4 — Source Data [file 41467_2021_22520_MOESM4_ESM.zip › Source data/FigS4/FigS4c_lower panel.txt]

0	-5.47692
0.55963	-5.26231
1.11925	-10.7531
1.67888	-11.6708
2.23851	-9.14154
2.79814	-2.12385
3.35776	6.20692
3.91739	9.91154
4.47702	11.7031
5.03664	8.2
5.59627	3.23462
6.1559	-4.33615
6.71553	-10.2262
7.27515	-11.3131
7.83478	-8.74385
8.39441	-2.32385
8.95404	4.57923
9.51366	9.22077
10.07329	11.3685
10.63292	8.9
11.19254	3.89385
11.75217	-3.58538
12.3118	-9.03231
12.87143	-10.7323
13.43105	-8.91923
13.99068	-2.88154
14.55031	1.75308
15.10993	8.50154
15.66956	11.1269
16.22919	9.99385
16.78882	4.7
17.34844	-2.84769
17.90807	-6.94615
18.4677	-10.3315
19.02732	-8.93846
19.58695	-5.21615
20.14658	1.73846
20.70621	8.83769
21.26583	10.6146
21.82546	9.38692
22.38509	4.32769
22.94472	-0.854615
23.50434	-6.76692
24.06397	-10.2154
24.6236	-9.58692
25.18322	-5.31154
25.74285	1.76231
26.30248	7.18846
26.86211	10.1131
27.42173	9.58462
27.98136	5.70077
28.54099	0.341538
29.10061	-6.72846
29.66024	-10.1085
30.21987	-9.72538
30.7795	-5.16538
31.33912	1.50077
31.89875	5.85
32.45838	10.1062
33.018	9.37462
33.57763	6.62462
34.13726	-0.428462
34.69689	-6.98538
35.25651	-9.14692
35.81614	-9.32077
36.37577	-4.59154
36.93539	-0.156154
37.49502	6.50154
38.05465	10.2146
38.61428	9.99846
39.1739	5.80692
39.73353	-1.58
40.29316	-5.79923
40.85279	-9.70923
41.41241	-9.00923
41.97204	-5.32154
42.53167	0.636923
43.09129	7.34154
43.65092	10.1054
44.21055	9.60077
44.77018	5.23538
45.3298	-0.732308
45.88943	-5.74846
46.44906	-7.41231
47.00868	0.716154
47.56831	1.62923
48.12794	-3.51769
48.68757	-1.60692
49.24719	1.51923
49.80682	6.00154
50.36645	7.81308
50.92607	6.95231
51.4857	2.95615
52.04533	-2.27692
52.60496	-5.16538
53.16458	-7.21077
53.72421	-5.54923
54.28384	-2.79923
54.84347	2.36462
55.40309	6.44692
55.96272	7.42615
56.52235	5.78154
57.08197	1.87077
57.6416	-1.63846
58.20123	-5.82846
58.76086	-6.90154
59.32048	-5.46231
59.88011	-1.80154
60.43974	2.98538
60.99936	5.96385
61.55899	7.28
62.11862	5.31077
62.67825	1.77769
63.23787	-2.32462
63.7975	-5.94462
64.35713	-6.74231
64.91675	-5.34154
65.47638	-0.713846
66.03601	3.83769
66.59564	5.95231
67.15526	7.12385
67.71489	4.54692
68.27452	1.63615
68.83415	-3.07769
69.39377	-6.48
69.9534	-6.56077
70.51303	-4.21154
71.07265	0.586923
71.63228	3.5
72.19191	6.54462
72.75154	6.23154
73.31116	4.61077
73.87079	-0.0430769
74.43042	-4.50769
74.99004	-6.06615
75.54967	-5.71769
76.1093	-2.74231
76.66893	0.644615
77.22855	4.39
77.78818	6.55923
78.34781	6.12846
78.90743	3.42077
79.46706	-1.14385
80.02669	-4.84692
80.58632	-6.32385
81.14594	-5.31615
81.70557	-1.91385
82.2652	1.42615
82.82482	5.72077
83.38445	6.76692
83.94408	5.80538
84.50371	1.42231
85.06333	-2.69923
85.62296	-4.89231
86.18259	-6.52308
86.74222	-4.15538
87.30184	-1.97231
87.86147	2.80308
88.4211	6.40308
88.98072	6.69615
89.54035	4.81385
90.09998	0.156154
90.65961	-2.63077
91.21923	-5.83538
91.77886	-5.66538
92.33849	-3.77923
92.89811	0.333846
93.45774	4.46077
94.01737	6.12615
94.577	6.10077
