# Supplementary material for: Nanoscale magnonic Fabry-Pérot resonator for low-loss spin-wave manipulation
Source: Nat Commun. 2021 Apr 16;12:2293. doi: 10.1038/s41467-021-22520-6 (PMC8052321; doi:10.1038/s41467-021-22520-6)
Supplement: Supplementary file 4 — Source Data [file 41467_2021_22520_MOESM4_ESM.zip › Source data/FigS4/FigS4c_upper panel.txt]

-9.77E-6	-9.83E-6	-9.35E-6	-7.48E-6	-2.6E-6	6.39E-6	8.36E-6	1.04E-5	6.9E-6	2.64E-6	-6.94E-6	-1.175E-5	-1.226E-5	-8.32E-6	-7.3E-7	3.83E-6	9.34E-6	1.009E-5	7.09E-6	2.02E-6	-5.11E-6	-1.011E-5	-1.257E-5	-8.68E-6	-5.7E-7	4.26E-6	8.59E-6	9.5E-6	8.17E-6	1.42E-6	-6.08E-6	-8.43E-6	-1.012E-5	-7.25E-6	-4.85E-6	4.16E-6	8.6E-6	9.65E-6	6.79E-6	5E-7	-3.76E-6	-8.77E-6	-9.95E-6	-8.79E-6	-4.04E-6	3.58E-6	7.17E-6	9.36E-6	6.33E-6	1.92E-6
-1.06E-5	-1.167E-5	-1.245E-5	-1.084E-5	-1.94E-6	6.59E-6	8.79E-6	1.067E-5	5.88E-6	2.54E-6	-6.81E-6	-1.111E-5	-1.175E-5	-7.8E-6	-8.3E-7	2.88E-6	9.4E-6	1.093E-5	8.63E-6	1.42E-6	-5.45E-6	-1.06E-5	-1.221E-5	-9.68E-6	-3.18E-6	2.49E-6	1.058E-5	1.094E-5	7.53E-6	1.19E-6	-6.72E-6	-8.53E-6	-1.006E-5	-7.13E-6	-3.47E-6	2.98E-6	9.17E-6	9.33E-6	7.02E-6	5.7E-7	-2.57E-6	-8.99E-6	-1.058E-5	-9.32E-6	-3.02E-6	3.15E-6	7.41E-6	9.95E-6	7.02E-6	1.99E-6
-1.28E-5	-1.348E-5	-1.332E-5	-1.149E-5	-3.12E-6	7.5E-6	1.069E-5	1.133E-5	5.69E-6	2.88E-6	-6.75E-6	-1.135E-5	-1.218E-5	-8.6E-6	-1.31E-6	3.11E-6	9.85E-6	1.171E-5	8.46E-6	3.3E-6	-6.59E-6	-1.013E-5	-1.21E-5	-1.017E-5	-4.37E-6	2.78E-6	8.78E-6	1.192E-5	1.047E-5	7.8E-7	-6.63E-6	-9.51E-6	-1.147E-5	-7.02E-6	-3.91E-6	4.52E-6	9.08E-6	9.37E-6	7.52E-6	1.72E-6	-1.39E-6	-9.78E-6	-1.128E-5	-1.011E-5	-3.7E-6	3.67E-6	8.13E-6	1.009E-5	6.73E-6	3.25E-6
-1.348E-5	-1.377E-5	-1.414E-5	-9.71E-6	-3.42E-6	6.68E-6	1.024E-5	1.201E-5	6.65E-6	2.91E-6	-5.9E-6	-1.217E-5	-1.248E-5	-9.43E-6	-1.57E-6	3.25E-6	9.58E-6	1.085E-5	8.63E-6	2.67E-6	-6.81E-6	-1.015E-5	-1.258E-5	-8.24E-6	-4.65E-6	3.1E-6	9.02E-6	1.168E-5	9.25E-6	3.31E-6	-5.44E-6	-8.9E-6	-1.271E-5	-8.73E-6	-4.91E-6	4.02E-6	9.68E-6	1.096E-5	7.57E-6	9.2E-7	-2.35E-6	-8.44E-6	-1.021E-5	-9.53E-6	-2.69E-6	4.41E-6	8.13E-6	1.041E-5	7.01E-6	4.44E-6
-1.304E-5	-1.314E-5	-1.4E-5	-1.206E-5	-3.15E-6	6.56E-6	1.054E-5	1.313E-5	9.41E-6	3.9E-6	-5.24E-6	-1.268E-5	-1.447E-5	-9.61E-6	-1.5E-6	2.75E-6	1.042E-5	1.116E-5	9.6E-6	1.09E-6	-5.08E-6	-9.47E-6	-1.247E-5	-9.5E-6	-4.5E-6	4.89E-6	1.001E-5	1.142E-5	1.022E-5	4.37E-6	-4.02E-6	-9.47E-6	-1.199E-5	-1.058E-5	-4.56E-6	2.99E-6	1.191E-5	1.138E-5	8.37E-6	5.2E-7	-3.02E-6	-8.69E-6	-1.017E-5	-7.59E-6	-2.6E-6	4.38E-6	7.09E-6	1.013E-5	7.37E-6	4.36E-6
-1.283E-5	-1.291E-5	-1.43E-5	-1.049E-5	-5.62E-6	6.41E-6	9.46E-6	1.287E-5	8.7E-6	5.08E-6	-3.95E-6	-1.434E-5	-1.477E-5	-1.007E-5	-5.5E-7	2.6E-6	1.084E-5	1.26E-5	1.079E-5	1.36E-6	-6.77E-6	-9.65E-6	-1.197E-5	-9.02E-6	-6.3E-6	1.85E-6	1.004E-5	1.188E-5	1.043E-5	2.4E-6	-2.37E-6	-8.6E-6	-1.175E-5	-9.23E-6	-5E-6	1.76E-6	1.095E-5	1.228E-5	9.44E-6	1.6E-6	-2.86E-6	-9.08E-6	-1.028E-5	-8.83E-6	-1.91E-6	4.48E-6	6.99E-6	1.035E-5	7.39E-6	5.08E-6
-1.32E-5	-1.342E-5	-1.418E-5	-1.154E-5	-4.92E-6	5.73E-6	9.71E-6	1.333E-5	9.24E-6	5.52E-6	-5.56E-6	-1.246E-5	-1.438E-5	-1.142E-5	-3.02E-6	9.8E-7	1.092E-5	1.268E-5	1.193E-5	3.28E-6	-6.19E-6	-9.5E-6	-1.252E-5	-9.35E-6	-5.14E-6	4.61E-6	9.67E-6	1.102E-5	1.068E-5	3.25E-6	-3.14E-6	-8.99E-6	-1.19E-5	-1.012E-5	-4.78E-6	2.45E-6	8.41E-6	1.191E-5	1.038E-5	3.09E-6	-1.03E-6	-9.8E-6	-1.157E-5	-9.46E-6	-2.68E-6	4.7E-6	7.54E-6	9.25E-6	7.28E-6	4.75E-6
-1.247E-5	-1.263E-5	-1.412E-5	-1.107E-5	-1.94E-6	4.51E-6	1.092E-5	1.287E-5	9.33E-6	3.19E-6	-4.02E-6	-1.18E-5	-1.378E-5	-1.132E-5	-1.66E-6	2.33E-6	9.44E-6	1.265E-5	1.061E-5	2.63E-6	-5.81E-6	-8.3E-6	-1.31E-5	-9.52E-6	-7.05E-6	4.32E-6	9.76E-6	1.168E-5	8.9E-6	3.24E-6	-1.79E-6	-8.48E-6	-1.16E-5	-9.84E-6	-5.99E-6	3.34E-6	7.97E-6	1.062E-5	1.028E-5	4.22E-6	-1.67E-6	-6.95E-6	-1.195E-5	-1.108E-5	-3.63E-6	4.01E-6	7.95E-6	9.21E-6	7.9E-6	4.37E-6
-1.332E-5	-1.33E-5	-1.505E-5	-1.136E-5	-4.78E-6	4.92E-6	9.63E-6	1.253E-5	1.026E-5	4.12E-6	-3.22E-6	-1.069E-5	-1.328E-5	-1.121E-5	-4.39E-6	2.13E-6	8.52E-6	1.242E-5	1.233E-5	4.85E-6	-4.58E-6	-8.98E-6	-1.28E-5	-9.49E-6	-5.87E-6	5.32E-6	1.01E-5	1.206E-5	8.98E-6	2.95E-6	-1.39E-6	-7.87E-6	-1.155E-5	-9.91E-6	-3.35E-6	3.87E-6	6.67E-6	1.013E-5	9.4E-6	5.47E-6	1.7E-7	-6.13E-6	-1.128E-5	-1.07E-5	-6.31E-6	2.63E-6	6.59E-6	1.109E-5	9.07E-6	6E-6
-1.192E-5	-1.195E-5	-1.386E-5	-1.113E-5	-3.39E-6	2.62E-6	9E-6	1.285E-5	1.181E-5	5.66E-6	-4.61E-6	-9.89E-6	-1.226E-5	-1.045E-5	-4.03E-6	2.21E-6	7.94E-6	1.295E-5	1.268E-5	6.53E-6	-4.32E-6	-7.81E-6	-1.283E-5	-8.84E-6	-6.65E-6	3.27E-6	1.093E-5	1.156E-5	9.8E-6	3.17E-6	-6.9E-7	-8.12E-6	-1.035E-5	-9.43E-6	-5.48E-6	2.93E-6	6.74E-6	9.95E-6	1.044E-5	6.57E-6	8.3E-7	-6E-6	-1.08E-5	-1E-5	-7.06E-6	-2.7E-7	3.39E-6	1.088E-5	1.127E-5	7.19E-6
-1.126E-5	-1.172E-5	-1.336E-5	-1.004E-5	-3.64E-6	1.74E-6	9.88E-6	1.291E-5	1.09E-5	5.35E-6	-4.43E-6	-8.08E-6	-1.243E-5	-9.75E-6	-3.83E-6	1.64E-6	8.5E-6	1.285E-5	1.162E-5	7.93E-6	-3.67E-6	-6.99E-6	-1.124E-5	-9.62E-6	-5.92E-6	2.32E-6	9.21E-6	1.065E-5	1.043E-5	3.84E-6	1.1E-6	-8.19E-6	-1.094E-5	-1.003E-5	-4.26E-6	2.13E-6	4.94E-6	1.079E-5	9.64E-6	6.61E-6	9.6E-7	-5.55E-6	-1.022E-5	-1.016E-5	-8.13E-6	-5.6E-7	5.26E-6	1.016E-5	1.098E-5	9.12E-6
-1.214E-5	-1.249E-5	-1.323E-5	-1.024E-5	-3.53E-6	2.11E-6	7.53E-6	1.19E-5	1.168E-5	4.84E-6	-3.13E-6	-7.66E-6	-1.158E-5	-1.124E-5	-5.62E-6	3.17E-6	7.88E-6	1.247E-5	1.115E-5	5.63E-6	-1.9E-6	-5.86E-6	-1.122E-5	-9.38E-6	-7.61E-6	-1.37E-6	8.46E-6	1.008E-5	1.078E-5	6.16E-6	7.8E-7	-7.89E-6	-1.147E-5	-1.168E-5	-6.15E-6	1.98E-6	4.94E-6	1.084E-5	9.89E-6	7.08E-6	1.43E-6	-7.17E-6	-1.006E-5	-1.055E-5	-7.77E-6	-5E-8	5.33E-6	9.93E-6	1.056E-5	8.02E-6
-1.182E-5	-1.175E-5	-1.224E-5	-1.036E-5	-3.98E-6	1.1E-7	9.31E-6	1.152E-5	1.116E-5	4.84E-6	-2.54E-6	-7.52E-6	-1.2E-5	-1.024E-5	-7.9E-6	9.8E-7	8.78E-6	1.096E-5	1.095E-5	7.14E-6	-1.21E-6	-6.08E-6	-1.022E-5	-1.012E-5	-7.94E-6	-8.8E-7	7.27E-6	9.36E-6	1.118E-5	6.72E-6	2.91E-6	-6.07E-6	-1.123E-5	-1.152E-5	-8.06E-6	4.1E-7	3.74E-6	1.204E-5	1.125E-5	8.56E-6	1.9E-7	-6.76E-6	-9.71E-6	-1.07E-5	-6.08E-6	-1.34E-6	4.26E-6	9.59E-6	1.07E-5	7.29E-6
-1.043E-5	-1.035E-5	-1.13E-5	-1.076E-5	-4.44E-6	1.3E-7	8.39E-6	1.187E-5	1.154E-5	4.01E-6	-2.25E-6	-6.38E-6	-1.016E-5	-1.006E-5	-6.83E-6	-1.07E-6	6.18E-6	9.86E-6	1.068E-5	7.19E-6	9.8E-7	-5.06E-6	-9.33E-6	-1.084E-5	-8.14E-6	-6.8E-7	4.69E-6	9.69E-6	1.154E-5	7.36E-6	3.46E-6	-4.53E-6	-1.104E-5	-1.262E-5	-8.87E-6	1.78E-6	4.75E-6	1.179E-5	1.24E-5	1.07E-5	3.4E-7	-6.9E-6	-9.22E-6	-1.043E-5	-6.55E-6	-1.84E-6	5.42E-6	1.064E-5	1.108E-5	8.5E-6
-8.69E-6	-9.55E-6	-1.076E-5	-1.041E-5	-3.87E-6	-1E-7	8.16E-6	1.143E-5	1.114E-5	5.45E-6	-1.81E-6	-5.19E-6	-1.054E-5	-9.57E-6	-7.11E-6	2.8E-7	6E-6	1.026E-5	1.082E-5	8.56E-6	2.72E-6	-4.18E-6	-9.12E-6	-1.088E-5	-8.84E-6	-2.85E-6	4.43E-6	9.44E-6	1.21E-5	7.63E-6	4.45E-6	-3.73E-6	-1.09E-5	-1.192E-5	-9.9E-6	-5.1E-7	4.67E-6	1.076E-5	1.219E-5	1.024E-5	1.89E-6	-6.92E-6	-8.98E-6	-1.166E-5	-7.54E-6	-4.22E-6	5.5E-6	1.017E-5	1.096E-5	8.91E-6
-8.86E-6	-9.01E-6	-1.153E-5	-1.062E-5	-4.16E-6	1.28E-6	7.54E-6	1.089E-5	1.04E-5	6.51E-6	-1E-6	-3.93E-6	-9.96E-6	-9.82E-6	-8.37E-6	-6E-7	5.23E-6	9.25E-6	1.06E-5	7.6E-6	3.75E-6	-3.09E-6	-1.054E-5	-1.199E-5	-9.1E-6	-3.63E-6	4.93E-6	8.91E-6	1.209E-5	8.58E-6	4.49E-6	-2.61E-6	-1.127E-5	-1.138E-5	-8.96E-6	-9.7E-7	2.87E-6	9.16E-6	1.181E-5	9.41E-6	3.09E-6	-5.63E-6	-9.39E-6	-1.16E-5	-8.19E-6	-5.44E-6	5.58E-6	1.004E-5	1.156E-5	9.53E-6
-8.74E-6	-8.53E-6	-1.088E-5	-1.031E-5	-4.5E-6	-1.2E-7	5.92E-6	1.06E-5	1.013E-5	6.75E-6	-5.2E-7	-3.21E-6	-9.08E-6	-1.013E-5	-8.08E-6	-1.93E-6	5.65E-6	8.96E-6	1.043E-5	7.86E-6	4.27E-6	-5.3E-6	-1.032E-5	-1.18E-5	-9.76E-6	-1.83E-6	4.94E-6	9.74E-6	1.118E-5	9.21E-6	4.3E-6	-4.65E-6	-8.58E-6	-1.077E-5	-9.46E-6	-4.06E-6	1.26E-6	9.5E-6	1.213E-5	1.002E-5	4.24E-6	-5.55E-6	-8.26E-6	-1.151E-5	-8.36E-6	-6.07E-6	4.8E-6	1.037E-5	1.202E-5	8.24E-6
-8.13E-6	-7.98E-6	-9.76E-6	-9.5E-6	-6.2E-6	-2.6E-6	4.75E-6	1.032E-5	1.101E-5	8.25E-6	-2.6E-7	-4.04E-6	-1.025E-5	-1.065E-5	-9.16E-6	-1.63E-6	5.89E-6	9.67E-6	1.138E-5	7.58E-6	5.14E-6	-4.68E-6	-1.003E-5	-1.098E-5	-9.28E-6	-3.18E-6	2.84E-6	8.56E-6	1.207E-5	9.9E-6	5.31E-6	-4E-6	-8.49E-6	-1.119E-5	-9.97E-6	-3.07E-6	1.15E-6	8.28E-6	1.143E-5	1.033E-5	4.54E-6	-4.47E-6	-8.14E-6	-1.225E-5	-8.74E-6	-6.2E-6	3.6E-6	1.091E-5	1.183E-5	9.03E-6
-6.59E-6	-6.42E-6	-9.33E-6	-1.049E-5	-8.04E-6	-1.12E-6	4.29E-6	1.052E-5	1.128E-5	8.1E-6	6.6E-7	-3.43E-6	-9.16E-6	-1.088E-5	-8.82E-6	-1.05E-6	7.37E-6	8.96E-6	1.211E-5	7.31E-6	4.43E-6	-4.83E-6	-1.006E-5	-1.026E-5	-7.77E-6	-1.67E-6	1.79E-6	9.28E-6	1.115E-5	1.029E-5	3.47E-6	-4.01E-6	-9.69E-6	-1.109E-5	-9.92E-6	-4.61E-6	1.48E-6	8.88E-6	1.149E-5	1.038E-5	5.43E-6	-3.27E-6	-7.17E-6	-1.044E-5	-9.3E-6	-3.17E-6	2.65E-6	1.025E-5	1.097E-5	1.068E-5
-6.22E-6	-5.9E-6	-9.17E-6	-1.154E-5	-7.39E-6	-1.37E-6	5.95E-6	1.09E-5	1.113E-5	8.67E-6	2.1E-7	-4.07E-6	-9.11E-6	-1.132E-5	-8.76E-6	-2.7E-6	6.78E-6	9.08E-6	1.111E-5	7.91E-6	4.49E-6	-4.13E-6	-9E-6	-1.108E-5	-7.87E-6	-2.8E-6	1.21E-6	8.35E-6	1.03E-5	9.23E-6	5.04E-6	-9.1E-7	-7.88E-6	-1.048E-5	-9.43E-6	-4.21E-6	1.96E-6	8.94E-6	1.142E-5	9.66E-6	4.73E-6	-3.37E-6	-6.25E-6	-1.111E-5	-9.55E-6	-6.84E-6	2.89E-6	9.68E-6	1.117E-5	1.025E-5
-5.69E-6	-5.57E-6	-9.95E-6	-1.066E-5	-8.5E-6	-2.59E-6	3.99E-6	1.105E-5	1.152E-5	9.05E-6	1.81E-6	-2.18E-6	-8.6E-6	-1.154E-5	-9.62E-6	-3.61E-6	6.2E-6	8.82E-6	1.117E-5	7.42E-6	5.18E-6	-3.59E-6	-8.97E-6	-1.046E-5	-8.03E-6	-1.98E-6	8.1E-7	8.9E-6	1.081E-5	9.71E-6	4.91E-6	-3.11E-6	-6.33E-6	-1.016E-5	-9.44E-6	-5.59E-6	4.8E-7	8.5E-6	1.091E-5	9.32E-6	4.94E-6	-3.09E-6	-6.33E-6	-1.098E-5	-9.22E-6	-7.17E-6	1.42E-6	7.98E-6	1.024E-5	9.6E-6
-5.6E-6	-5.15E-6	-1.133E-5	-1.096E-5	-8.98E-6	-4E-8	4.97E-6	9.45E-6	1.092E-5	8.08E-6	2.49E-6	-3.92E-6	-9.1E-6	-1.01E-5	-9.55E-6	-3.56E-6	5.75E-6	7.42E-6	1.076E-5	8.54E-6	3.09E-6	-2.82E-6	-9.06E-6	-1.054E-5	-8.83E-6	-1.15E-6	1.27E-6	8.79E-6	1.101E-5	9.92E-6	3.97E-6	-3.27E-6	-5.77E-6	-9.93E-6	-8.37E-6	-5.61E-6	8.7E-7	8.22E-6	1.071E-5	9.73E-6	5.64E-6	-1.61E-6	-5.97E-6	-9.91E-6	-8.87E-6	-6.75E-6	-8.4E-7	6.8E-6	8.87E-6	9.5E-6
-5.8E-6	-5.52E-6	-1.067E-5	-1.226E-5	-8.81E-6	-3.09E-6	7.06E-6	1.002E-5	1.106E-5	8.69E-6	3.59E-6	-3.89E-6	-9.83E-6	-1.052E-5	-7.35E-6	-3.41E-6	3.9E-6	8.12E-6	1.053E-5	7.57E-6	4.56E-6	-2.03E-6	-9.93E-6	-1.019E-5	-9.27E-6	-2.95E-6	1.47E-6	8.4E-6	1.018E-5	1.025E-5	4.29E-6	-3.25E-6	-5.84E-6	-9.31E-6	-7.9E-6	-5.93E-6	2.47E-6	7.74E-6	9.11E-6	8.18E-6	5.43E-6	-6.1E-7	-5.79E-6	-8.73E-6	-9.18E-6	-5.87E-6	-1.43E-6	6.59E-6	8.89E-6	9.9E-6
-5.12E-6	-5.07E-6	-1.163E-5	-1.179E-5	-8.47E-6	-3.08E-6	6.4E-6	9.54E-6	1.079E-5	7.48E-6	2.86E-6	-2.95E-6	-8.75E-6	-1.076E-5	-8.62E-6	-4.79E-6	3.48E-6	7.95E-6	1.043E-5	8.3E-6	4.86E-6	-3.21E-6	-9.16E-6	-9.72E-6	-9.53E-6	-1.85E-6	2.4E-7	7.71E-6	1.048E-5	9.5E-6	4.61E-6	-2.34E-6	-5.11E-6	-9.42E-6	-7.57E-6	-5.26E-6	1.78E-6	7.07E-6	8.72E-6	7.71E-6	4.16E-6	1.22E-6	-4.35E-6	-8.44E-6	-8.62E-6	-6.08E-6	-1.81E-6	5.35E-6	8.41E-6	9.22E-6
-4.72E-6	-4.68E-6	-1.163E-5	-1.288E-5	-9.62E-6	-8E-8	6.46E-6	9.23E-6	1.104E-5	8.2E-6	3.33E-6	-5.26E-6	-1.048E-5	-1.136E-5	-9.42E-6	-1.95E-6	4.56E-6	7.94E-6	1.1E-5	8.24E-6	4.25E-6	-2.22E-6	-8.49E-6	-1.009E-5	-8.79E-6	-2.63E-6	8.1E-7	7.25E-6	1.01E-5	9.65E-6	5.31E-6	-3.21E-6	-5.47E-6	-1.019E-5	-8.34E-6	-6.02E-6	2.06E-6	7.3E-6	9.05E-6	8.77E-6	4.16E-6	9.6E-7	-4.25E-6	-8.93E-6	-9.07E-6	-6.43E-6	9.5E-7	5.98E-6	8.75E-6	9.67E-6
-3.95E-6	-4.2E-6	-1.155E-5	-1.117E-5	-1.038E-5	-1.5E-6	6.76E-6	9.07E-6	1.22E-5	8.74E-6	3.8E-6	-4.91E-6	-1.094E-5	-1.149E-5	-9.29E-6	-9.5E-7	3.56E-6	8.74E-6	1.093E-5	8.78E-6	2.74E-6	-2.33E-6	-9.74E-6	-1.049E-5	-9.33E-6	-2.18E-6	1.13E-6	7.62E-6	1.154E-5	9.2E-6	3.74E-6	-2.46E-6	-6.15E-6	-9.59E-6	-8.55E-6	-6.08E-6	1.54E-6	8.54E-6	1.033E-5	9.36E-6	4.53E-6	7.6E-7	-6.31E-6	-9.11E-6	-9.41E-6	-4.46E-6	1.8E-7	6.53E-6	9.21E-6	9.66E-6
-3.62E-6	-3.35E-6	-1.121E-5	-1.223E-5	-1.093E-5	-2.55E-6	6.46E-6	9.15E-6	1.282E-5	8.98E-6	5.15E-6	-5.13E-6	-1.089E-5	-1.17E-5	-7.74E-6	-1.17E-6	3.27E-6	9.37E-6	1.193E-5	9.74E-6	4.96E-6	-4.53E-6	-8.21E-6	-1.064E-5	-9.67E-6	-3E-6	1.32E-6	8.5E-6	1.075E-5	9.44E-6	4.46E-6	-2.74E-6	-6.45E-6	-9.9E-6	-8.13E-6	-4.98E-6	2.37E-6	8.42E-6	1.02E-5	9.77E-6	4.41E-6	8.2E-7	-7.94E-6	-1.029E-5	-1.004E-5	-6.19E-6	2.32E-6	6.44E-6	1.021E-5	1.02E-5
-5.14E-6	-4.57E-6	-1.1E-5	-1.228E-5	-1.01E-5	-3.69E-6	7.68E-6	1.003E-5	1.301E-5	7.69E-6	5.01E-6	-5.7E-6	-1.22E-5	-1.226E-5	-8.79E-6	-1.54E-6	3.02E-6	1.087E-5	1.147E-5	9.66E-6	4.06E-6	-2.6E-6	-9.17E-6	-1.122E-5	-9.8E-6	-2.56E-6	1.99E-6	8.04E-6	1.136E-5	1.108E-5	4.54E-6	-3.1E-6	-6.41E-6	-1.039E-5	-8.89E-6	-4.94E-6	3.09E-6	9.97E-6	1.082E-5	9.33E-6	4.33E-6	1.22E-6	-7.77E-6	-1.096E-5	-1.075E-5	-4.31E-6	3.02E-6	5.96E-6	1.047E-5	8.74E-6
-5.78E-6	-5.88E-6	-1.015E-5	-1.251E-5	-9.93E-6	-3.52E-6	7.33E-6	9.5E-6	1.234E-5	7.62E-6	3.72E-6	-5.41E-6	-1.176E-5	-1.195E-5	-9.59E-6	-2.32E-6	5.08E-6	1.072E-5	1.203E-5	1.068E-5	2.45E-6	-5.34E-6	-8.84E-6	-1.112E-5	-9.72E-6	-4.68E-6	1.59E-6	9.51E-6	1.177E-5	1.058E-5	5.92E-6	-3.76E-6	-8.85E-6	-1.128E-5	-9.52E-6	-5.73E-6	7.1E-7	1.047E-5	1.134E-5	9.47E-6	3.81E-6	7E-8	-9.29E-6	-1.111E-5	-1.01E-5	-3.94E-6	4.11E-6	6.56E-6	1.14E-5	8.95E-6
-6.63E-6	-5.75E-6	-1.07E-5	-1.162E-5	-9.51E-6	-3.13E-6	6.82E-6	1.043E-5	1.191E-5	7.88E-6	4.62E-6	-5.04E-6	-1.133E-5	-1.175E-5	-8.13E-6	-1.98E-6	2.91E-6	1.078E-5	1.197E-5	1.036E-5	2.65E-6	-4.55E-6	-8.39E-6	-1.139E-5	-8.7E-6	-4.93E-6	3.66E-6	9.03E-6	1.273E-5	1.047E-5	5.77E-6	-3.03E-6	-8.15E-6	-1.101E-5	-9.46E-6	-4.27E-6	2.13E-6	1.028E-5	1.191E-5	1.083E-5	2.73E-6	-2.41E-6	-8.46E-6	-1.145E-5	-1.017E-5	-3.5E-6	3.97E-6	6.68E-6	1.143E-5	9.48E-6
-6.34E-6	-6.35E-6	-1.147E-5	-1.133E-5	-8.18E-6	-1.85E-6	6.52E-6	9.96E-6	1.212E-5	7.42E-6	4.8E-6	-4.48E-6	-1.079E-5	-1.144E-5	-7.99E-6	-1.18E-6	3.65E-6	1.11E-5	1.235E-5	1.119E-5	2.9E-6	-4.43E-6	-8.4E-6	-1.232E-5	-8.64E-6	-5.08E-6	5.5E-6	9.14E-6	1.247E-5	1.06E-5	5.07E-6	-1.83E-6	-8.2E-6	-1.156E-5	-1.068E-5	-4.58E-6	1.66E-6	1.056E-5	1.198E-5	9.52E-6	1.96E-6	-1.8E-6	-8.09E-6	-1.134E-5	-1.035E-5	-4.34E-6	5.48E-6	8.65E-6	1.145E-5	8.75E-6
-6.1E-6	-6.24E-6	-1.111E-5	-1.191E-5	-8.2E-6	-6.3E-7	4.57E-6	1.029E-5	1.211E-5	8.83E-6	3.67E-6	-4.59E-6	-1.073E-5	-1.092E-5	-7.36E-6	-1.32E-6	2.47E-6	9.29E-6	1.145E-5	1.105E-5	3.91E-6	-4.69E-6	-8.83E-6	-1.235E-5	-8.7E-6	-6.06E-6	4.29E-6	1.121E-5	1.268E-5	1.07E-5	2.59E-6	-2.88E-6	-9.05E-6	-1.16E-5	-9.33E-6	-4.39E-6	3.32E-6	8.97E-6	1.097E-5	9.17E-6	2.94E-6	-2.18E-6	-8E-6	-1.122E-5	-1.026E-5	-3E-6	4.61E-6	7.36E-6	1.096E-5	8.26E-6
-5.56E-6	-5.84E-6	-1.182E-5	-1.173E-5	-7.32E-6	-2.08E-6	5.1E-6	9.28E-6	1.104E-5	8.87E-6	2.91E-6	-3.46E-6	-1.052E-5	-1.105E-5	-8.99E-6	-1.15E-6	3.62E-6	9.94E-6	1.205E-5	8.76E-6	4.01E-6	-4.75E-6	-8.99E-6	-1.191E-5	-7.98E-6	-6.08E-6	4.65E-6	1.094E-5	1.193E-5	9.42E-6	2.81E-6	-1.88E-6	-8.57E-6	-1.168E-5	-1.012E-5	-2.91E-6	2.65E-6	8.64E-6	1.101E-5	8.69E-6	3.86E-6	-3.53E-6	-9.02E-6	-1.072E-5	-9.18E-6	-4.43E-6	4.16E-6	6.97E-6	1.132E-5	8.32E-6
-4.42E-6	-6.27E-6	-1.103E-5	-1.13E-5	-7.94E-6	5.4E-7	5.85E-6	9.92E-6	1.117E-5	8.78E-6	3.52E-6	-3.23E-6	-9.24E-6	-1.082E-5	-9.29E-6	-4E-7	5.58E-6	9.97E-6	1.118E-5	1.049E-5	3.62E-6	-5.54E-6	-7.77E-6	-1.104E-5	-7.35E-6	-1.82E-6	3.77E-6	1.054E-5	1.153E-5	9.53E-6	2.22E-6	-2.38E-6	-9.33E-6	-1.108E-5	-9.74E-6	-3.5E-6	2.05E-6	9.21E-6	1.077E-5	9.86E-6	3.17E-6	-2.67E-6	-6.7E-6	-1.067E-5	-9.03E-6	-4.53E-6	3.3E-6	7.11E-6	1.121E-5	9.21E-6
-5.98E-6	-6.68E-6	-1.094E-5	-1.115E-5	-6.8E-6	3E-8	5.26E-6	1.013E-5	1.174E-5	9.2E-6	3.78E-6	-5.83E-6	-1.02E-5	-1.108E-5	-8.26E-6	-2.46E-6	3.89E-6	9.24E-6	1.164E-5	1.008E-5	3.85E-6	-5.16E-6	-8.25E-6	-1.078E-5	-6.82E-6	-4.19E-6	3.1E-6	9.52E-6	1.062E-5	8.52E-6	3.14E-6	-3.1E-7	-9.13E-6	-1.097E-5	-9.27E-6	-5.56E-6	5.02E-6	7.98E-6	1.108E-5	9.33E-6	3.96E-6	-2.04E-6	-8.61E-6	-1.021E-5	-9.21E-6	-4.57E-6	3.61E-6	7.83E-6	1.122E-5	8.57E-6
-6.6E-6	-6.38E-6	-1.072E-5	-1.14E-5	-8.29E-6	-2.5E-7	6.24E-6	1.039E-5	1.157E-5	9.01E-6	2.32E-6	-4.92E-6	-9.01E-6	-1.121E-5	-7.71E-6	-2.42E-6	3.5E-6	9.08E-6	1.124E-5	8.82E-6	3.67E-6	-5.16E-6	-8.49E-6	-1.022E-5	-6.16E-6	-2.98E-6	2.97E-6	9.35E-6	1.009E-5	8.74E-6	3.49E-6	3.4E-7	-9.06E-6	-1.078E-5	-1E-5	-4.23E-6	3.94E-6	7.74E-6	1.053E-5	8.55E-6	4E-6	-2.39E-6	-6.89E-6	-1.023E-5	-9.23E-6	-5.2E-6	3.88E-6	6.42E-6	1.004E-5	9.15E-6
-6.55E-6	-6.16E-6	-1.158E-5	-1.153E-5	-7.35E-6	-1E-7	4.43E-6	1.027E-5	1.146E-5	7.99E-6	3.18E-6	-6.53E-6	-9.62E-6	-1.157E-5	-8.52E-6	-2.04E-6	4.11E-6	9.41E-6	1.057E-5	9.35E-6	2.77E-6	-4.46E-6	-7.34E-6	-9.33E-6	-7.29E-6	-3.89E-6	3.73E-6	9.5E-6	9.94E-6	8.67E-6	1.81E-6	-1.59E-6	-6.52E-6	-9.66E-6	-8.9E-6	-3.12E-6	2.8E-6	7.33E-6	1.04E-5	8.6E-6	5.61E-6	-1.17E-6	-7.28E-6	-9.89E-6	-8.16E-6	-4.26E-6	1.66E-6	6.88E-6	9.92E-6	9.54E-6
-6.64E-6	-6.56E-6	-1.185E-5	-1.132E-5	-7.1E-6	7E-8	3.84E-6	9.96E-6	1.107E-5	9.51E-6	1.28E-6	-5.36E-6	-9.3E-6	-1.022E-5	-7.18E-6	-3.03E-6	4.58E-6	8.38E-6	1.037E-5	7.96E-6	3.07E-6	-3.26E-6	-7.71E-6	-9.69E-6	-7.18E-6	-3.81E-6	2.3E-6	9.25E-6	1.013E-5	9.07E-6	2.66E-6	-1.2E-6	-7.79E-6	-9.41E-6	-8.27E-6	-4.55E-6	3.44E-6	7.01E-6	1.041E-5	7.93E-6	5.39E-6	-1.06E-6	-7.57E-6	-9.08E-6	-8.44E-6	-2.49E-6	2.21E-6	6.53E-6	9.56E-6	9.32E-6
-6.86E-6	-5.68E-6	-1.118E-5	-1.148E-5	-6.27E-6	1.82E-6	4.13E-6	9.77E-6	1.07E-5	9E-6	1.21E-6	-5.75E-6	-9.48E-6	-9.99E-6	-6.05E-6	-3.28E-6	2.79E-6	1.035E-5	1.025E-5	8.46E-6	3.19E-6	-2.56E-6	-8.14E-6	-9.2E-6	-7.66E-6	-3.48E-6	2.42E-6	7.55E-6	9.9E-6	8.76E-6	2.52E-6	-1.06E-6	-6.32E-6	-9.62E-6	-8.71E-6	-2.07E-6	4.49E-6	6.32E-6	9.21E-6	7.6E-6	5.11E-6	-5.1E-7	-6.5E-6	-8.37E-6	-9.24E-6	-3.75E-6	1.6E-7	6.78E-6	1.024E-5	9.59E-6
-7.09E-6	-5.58E-6	-1.098E-5	-1.047E-5	-8.47E-6	8E-7	3.85E-6	9.83E-6	1.042E-5	9.34E-6	1.06E-6	-5.8E-6	-7.48E-6	-9.5E-6	-6.12E-6	-2.33E-6	2.23E-6	9.2E-6	1.059E-5	8.88E-6	1.18E-6	-1.82E-6	-7.24E-6	-9.29E-6	-8.1E-6	-3.33E-6	2.73E-6	8.5E-6	9.62E-6	8.89E-6	3.37E-6	3.2E-7	-7.37E-6	-9.55E-6	-8.68E-6	-3.47E-6	3.75E-6	6.67E-6	8.85E-6	7.27E-6	5.55E-6	-1.11E-6	-6.65E-6	-8.64E-6	-8.07E-6	-2.92E-6	1.06E-6	4.66E-6	9.87E-6	8.7E-6
[truncated: 120 more columns]
