# Supplementary material for: Nanoscale magnonic Fabry-Pérot resonator for low-loss spin-wave manipulation
Source: Nat Commun. 2021 Apr 16;12:2293. doi: 10.1038/s41467-021-22520-6 (PMC8052321; doi:10.1038/s41467-021-22520-6)
Supplement: Supplementary file 4 — Source Data [file 41467_2021_22520_MOESM4_ESM.zip › Source data/FigS4/FigS4d_lower panel.txt]

0	4.66230769230769
0.558823529411765	4.75076923076923
1.11764705882353	0.677692307692308
1.67647058823529	-3.90692307692308
2.23529411764706	-7.96153846153846
2.79411764705882	-10.7630769230769
3.35294117647059	-14.3653846153846
3.91176470588235	-16.34
4.47058823529412	-16.6938461538462
5.02941176470588	-16.5061538461538
5.58823529411765	-14.6961538461538
6.14705882352941	-12.7084615384615
6.70588235294118	-9.25461538461539
7.26470588235294	-4.15615384615385
7.82352941176471	-1.36307692307692
8.38235294117647	4.36076923076923
8.94117647058824	8.82
9.5	11.6384615384615
10.0588235294118	14.5907692307692
10.6176470588235	16.3653846153846
11.1764705882353	16.9030769230769
11.7352941176471	16.2369230769231
12.2941176470588	14.05
12.8529411764706	12.2284615384615
13.4117647058824	8.15
13.9705882352941	3.61153846153846
14.5294117647059	-0.0369230769230769
15.0882352941176	-4.25692307692308
15.6470588235294	-9.09153846153846
16.2058823529412	-11.7453846153846
16.7647058823529	-14.6430769230769
17.3235294117647	-16.1346153846154
17.8823529411765	-16.2861538461538
18.4411764705882	-15.5915384615385
19	-13.0353846153846
19.5588235294118	-9.98615384615385
20.1176470588235	-7.05
20.6764705882353	-1.74307692307692
21.2352941176471	2.56307692307692
21.7941176470588	5.95538461538462
22.3529411764706	10.2946153846154
22.9117647058824	13.1938461538462
23.4705882352941	14.5607692307692
24.0294117647059	15.8584615384615
24.5882352941177	15.3623076923077
25.1470588235294	14.2946153846154
25.7058823529412	11.6784615384615
26.2647058823529	8.03
26.8235294117647	5.34923076923077
27.3823529411765	0.512307692307692
27.9411764705882	-4.45769230769231
28.5	-7.05538461538462
29.0588235294118	-10.6853846153846
29.6176470588235	-13.3530769230769
30.1764705882353	-14.0323076923077
30.7352941176471	-14.6938461538462
31.2941176470588	-13.8615384615385
31.8529411764706	-12.1484615384615
32.4117647058824	-9.33769230769231
32.9705882352941	-5.57923076923077
33.5294117647059	-2.40538461538462
34.0882352941177	1.49923076923077
34.6470588235294	5.77
35.2058823529412	8.6623076923077
35.7647058823529	11.1146153846154
36.3235294117647	12.8930769230769
36.8823529411765	13.6169230769231
37.4411764705882	13.5023076923077
38	12.1861538461539
38.5588235294118	9.87384615384616
39.1176470588235	7.79692307692308
39.6764705882353	3.87384615384616
40.2352941176471	-0.214615384615385
40.7941176470588	-2.89153846153846
41.3529411764706	-6.70307692307692
41.9117647058824	-10.0846153846154
42.4705882352941	-11.3961538461538
43.0294117647059	-12.8192307692308
43.5882352941177	-13.0223076923077
44.1470588235294	-12.3769230769231
44.7058823529412	-10.7723076923077
45.2647058823529	-7.24923076923077
45.8235294117647	-4.49076923076923
46.3823529411765	-0.0823076923076923
46.9411764705882	8.69384615384616
47.5	8.00384615384616
48.0588235294118	8.22692307692308
48.6176470588235	11.0338461538462
49.1764705882353	11.7061538461538
49.7352941176471	11.9376923076923
50.2941176470588	11.2323076923077
50.8529411764706	10.12
51.4117647058824	7.83076923076923
51.9705882352941	4.76923076923077
52.5294117647059	1.87846153846154
53.0882352941177	-1.17538461538462
53.6470588235294	-4.83307692307692
54.2058823529412	-7.30615384615385
54.7647058823529	-9.32461538461539
55.3235294117647	-10.7861538461538
55.8823529411765	-10.9623076923077
56.4411764705882	-10.8776923076923
57	-9.36461538461539
57.5588235294118	-7.39923076923077
58.1176470588235	-5.61769230769231
58.6764705882353	-1.90923076923077
59.2352941176471	1.39
59.7941176470588	3.46230769230769
60.3529411764706	6.41384615384616
60.9117647058824	8.96384615384616
61.4705882352941	9.89461538461538
62.0294117647059	10.7776923076923
62.5882352941177	10.3476923076923
63.1470588235294	9.63461538461539
63.7058823529412	7.83461538461539
64.2647058823529	5.15153846153846
64.8235294117647	3.08692307692308
65.3823529411765	-0.200769230769231
65.9411764705882	-3.34
66.5	-5.36230769230769
67.0588235294118	-7.7223076923077
67.6176470588235	-9.23923076923077
68.1764705882353	-9.70923076923077
68.7352941176471	-9.53846153846154
69.2941176470588	-8.60076923076923
69.8529411764706	-7.02
70.4117647058823	-4.85307692307692
70.9705882352941	-2.02769230769231
71.5294117647059	0.532307692307692
72.0882352941177	2.72384615384615
72.6470588235294	5.51923076923077
73.2058823529412	7.59307692307693
73.7647058823529	8.48307692307692
74.3235294117647	9.21461538461539
74.8823529411765	9.25
75.4411764705882	8.8523076923077
76	6.88230769230769
76.5588235294118	4.79846153846154
77.1176470588235	3.46076923076923
77.6764705882353	0.153846153846154
78.2352941176471	-2.62846153846154
78.7941176470588	-4.36846153846154
79.3529411764706	-6.73692307692308
79.9117647058824	-8.28538461538462
80.4705882352941	-8.89384615384616
81.0294117647059	-9.01538461538462
81.5882352941177	-8.04769230769231
82.1470588235294	-6.72461538461539
82.7058823529412	-4.54692307692308
83.2647058823529	-1.87076923076923
83.8235294117647	0.133846153846154
84.3823529411765	2.87923076923077
84.9411764705882	5.32153846153846
85.5	6.93615384615385
86.0588235294118	8.23230769230769
86.6176470588235	8.90461538461539
87.1764705882353	8.67538461538462
87.7352941176471	7.90846153846154
88.2941176470588	6.60846153846154
88.8529411764706	4.86692307692308
89.4117647058823	2.89846153846154
89.9705882352941	0.173076923076923
90.5294117647059	-2.20846153846154
91.0882352941177	-4.15692307692308
91.6470588235294	-6.32153846153846
92.2058823529412	-7.68846153846154
92.7647058823529	-8.17538461538462
93.3235294117647	-8.27538461538462
93.8823529411765	-7.38538461538462
94.4411764705882	-6.46076923076923
95	-6.46076923076923
