# Supplementary material for: Nanoscale magnonic Fabry-Pérot resonator for low-loss spin-wave manipulation
Source: Nat Commun. 2021 Apr 16;12:2293. doi: 10.1038/s41467-021-22520-6 (PMC8052321; doi:10.1038/s41467-021-22520-6)
Supplement: Supplementary file 4 — Source Data [file 41467_2021_22520_MOESM4_ESM.zip › Source data/FigS4/FigS4d_upper panel.txt]

-7.32E-6	-7.65E-6	-1.142E-5	-1.282E-5	-1.404E-5	-1.49E-5	-1.437E-5	-1.269E-5	-1.078E-5	-8.54E-6	-3.93E-6	5.6E-7	2.43E-6	6.27E-6	1.029E-5	1.236E-5	1.396E-5	1.517E-5	1.425E-5	1.302E-5	9.99E-6	6.03E-6	2.61E-6	-3.43E-6	-8.69E-6	-1.112E-5	-1.266E-5	-1.29E-5	-1.138E-5	-9.97E-6	-7.84E-6	-7.04E-6	-4.74E-6	-2.53E-6	-8.1E-7	2.28E-6	5.38E-6	5.9E-6	9.33E-6	1.06E-5	1.1E-5	1.046E-5	8.44E-6	7.13E-6	4.18E-6	9E-8	-1.88E-6	-4.59E-6	-7.81E-6	-9.11E-6
-7.53E-6	-7.28E-6	-1.05E-5	-1.216E-5	-1.464E-5	-1.537E-5	-1.607E-5	-1.409E-5	-1.147E-5	-1.016E-5	-5.25E-6	-4E-7	9.9E-7	7.33E-6	1.027E-5	1.314E-5	1.509E-5	1.493E-5	1.48E-5	1.316E-5	8.06E-6	4.86E-6	7.4E-7	-4.32E-6	-7.46E-6	-9.33E-6	-9.87E-6	-1.093E-5	-1.14E-5	-1.183E-5	-1.085E-5	-9.33E-6	-6.39E-6	-2.61E-6	-5.3E-7	3.33E-6	6.41E-6	7.97E-6	8.89E-6	9.56E-6	9.89E-6	9.7E-6	7.99E-6	6.64E-6	3.3E-6	1.1E-6	-5.1E-7	-2.74E-6	-5.87E-6	-7.18E-6
-5.84E-6	-6.58E-6	-1.044E-5	-1.225E-5	-1.491E-5	-1.623E-5	-1.64E-5	-1.501E-5	-1.256E-5	-1.125E-5	-5.51E-6	-1.3E-7	2.13E-6	8.75E-6	1.28E-5	1.406E-5	1.566E-5	1.566E-5	1.391E-5	1.116E-5	6.73E-6	3.62E-6	1.69E-6	-2.37E-6	-4.07E-6	-6.71E-6	-9.68E-6	-1.188E-5	-1.283E-5	-1.313E-5	-1.187E-5	-9.3E-6	-6.81E-6	-2.85E-6	-3.9E-7	3.92E-6	6.92E-6	7.8E-6	9.57E-6	9.67E-6	9.62E-6	7.91E-6	6.32E-6	5.95E-6	4.31E-6	2.35E-6	8.1E-7	-3.44E-6	-4.9E-6	-5.96E-6
-4.93E-6	-4.81E-6	-1.036E-5	-1.219E-5	-1.531E-5	-1.768E-5	-1.756E-5	-1.646E-5	-1.343E-5	-1.119E-5	-5.51E-6	-6.5E-7	1.9E-6	9.27E-6	1.357E-5	1.482E-5	1.502E-5	1.317E-5	1.164E-5	1.043E-5	7.8E-6	6.62E-6	3.7E-6	4.3E-7	-2.46E-6	-6.49E-6	-9.81E-6	-1.262E-5	-1.341E-5	-1.29E-5	-1.166E-5	-1.003E-5	-7.07E-6	-3.13E-6	-1.15E-6	3.23E-6	5.98E-6	7.61E-6	8.55E-6	9.34E-6	9.2E-6	9.34E-6	6.63E-6	6.68E-6	4.08E-6	1.68E-6	1.54E-6	-2.9E-7	-3.12E-6	-4.5E-6
-5.16E-6	-5.01E-6	-1.025E-5	-1.395E-5	-1.684E-5	-1.924E-5	-1.856E-5	-1.761E-5	-1.316E-5	-1.109E-5	-4.16E-6	2.22E-6	4.17E-6	8.56E-6	9.69E-6	1.001E-5	1.227E-5	1.391E-5	1.345E-5	1.166E-5	1.043E-5	7.85E-6	4.42E-6	-1.34E-6	-4.17E-6	-6.31E-6	-9.5E-6	-1.146E-5	-1.272E-5	-1.249E-5	-1.195E-5	-9.86E-6	-7.38E-6	-3.65E-6	-2.16E-6	1.45E-6	4.48E-6	5.64E-6	8.19E-6	9.61E-6	9.74E-6	9.33E-6	8.02E-6	6.92E-6	4.58E-6	2.54E-6	1.36E-6	-4.9E-7	-2.48E-6	-3.33E-6
-4.63E-6	-5.76E-6	-1.031E-5	-1.33E-5	-1.745E-5	-1.957E-5	-1.89E-5	-1.66E-5	-1.167E-5	-9.07E-6	-4.6E-6	-4.8E-7	1.89E-6	5.05E-6	8.52E-6	1.048E-5	1.305E-5	1.465E-5	1.376E-5	1.236E-5	9.94E-6	8.39E-6	3.85E-6	-7.5E-7	-1.69E-6	-5.38E-6	-9.75E-6	-1.077E-5	-1.201E-5	-1.209E-5	-1.193E-5	-1.052E-5	-8.35E-6	-5.97E-6	-2.74E-6	5.7E-7	2.88E-6	5.33E-6	7.51E-6	8.66E-6	8.88E-6	1.004E-5	9.27E-6	7.83E-6	6.33E-6	4.06E-6	3.22E-6	-4E-8	-3.02E-6	-3.95E-6
-4.94E-6	-5.68E-6	-1.004E-5	-1.399E-5	-1.598E-5	-1.729E-5	-1.539E-5	-1.386E-5	-1.179E-5	-9.93E-6	-7.97E-6	-3.36E-6	-1.35E-6	3.59E-6	8.92E-6	1.104E-5	1.354E-5	1.447E-5	1.468E-5	1.35E-5	1.056E-5	9.29E-6	4.44E-6	6.7E-7	-1.1E-6	-6.33E-6	-8.75E-6	-9.77E-6	-1.108E-5	-1.193E-5	-1.12E-5	-1.03E-5	-9.48E-6	-7.08E-6	-4.3E-6	-1.95E-6	1.68E-6	3.47E-6	6.15E-6	8.08E-6	9.61E-6	1.027E-5	9.97E-6	9.55E-6	7.81E-6	5.94E-6	4.54E-6	1.02E-6	-2.02E-6	-4.25E-6
-7.22E-6	-7.42E-6	-9.53E-6	-1.126E-5	-1.203E-5	-1.302E-5	-1.398E-5	-1.473E-5	-1.415E-5	-1.322E-5	-1.057E-5	-5.37E-6	-2.81E-6	3.17E-6	8.81E-6	1.015E-5	1.28E-5	1.44E-5	1.402E-5	1.328E-5	1.091E-5	8.71E-6	5.46E-6	2.14E-6	-8.2E-7	-4.14E-6	-7.09E-6	-8.7E-6	-1.076E-5	-1.199E-5	-1.216E-5	-1.141E-5	-1.03E-5	-8.08E-6	-6.1E-6	-4.38E-6	-9.3E-7	2.43E-6	5.79E-6	8.41E-6	9.94E-6	1.115E-5	1.153E-5	1.119E-5	1.02E-5	7.34E-6	5.2E-6	2.42E-6	-1.94E-6	-3.39E-6
-4.02E-6	-3.12E-6	-6.02E-6	-8.88E-6	-1.202E-5	-1.429E-5	-1.65E-5	-1.626E-5	-1.451E-5	-1.278E-5	-9.4E-6	-5.52E-6	-2.39E-6	2.14E-6	7.46E-6	9.45E-6	1.231E-5	1.345E-5	1.446E-5	1.356E-5	1.171E-5	9.88E-6	6.5E-6	2.56E-6	1.67E-6	-3.28E-6	-6.03E-6	-7.87E-6	-1.054E-5	-1.2E-5	-1.219E-5	-1.13E-5	-1.108E-5	-1.075E-5	-7.74E-6	-5.05E-6	-1.74E-6	1.49E-6	5.43E-6	7.53E-6	1E-5	1.172E-5	1.276E-5	1.223E-5	1.158E-5	8.99E-6	7.28E-6	3.1E-6	-1.2E-6	-3.18E-6
-6E-8	-2.9E-7	-4.4E-6	-9.06E-6	-1.344E-5	-1.469E-5	-1.649E-5	-1.615E-5	-1.393E-5	-1.229E-5	-9.29E-6	-5.32E-6	-2.33E-6	9.1E-7	5.01E-6	8.64E-6	1.075E-5	1.286E-5	1.384E-5	1.4E-5	1.28E-5	1.176E-5	8.97E-6	4.44E-6	3.06E-6	-8.4E-7	-4.92E-6	-6.82E-6	-9.84E-6	-1.208E-5	-1.281E-5	-1.374E-5	-1.279E-5	-1.186E-5	-9.07E-6	-4.65E-6	-2.19E-6	1.89E-6	5.38E-6	7.38E-6	1.036E-5	1.181E-5	1.34E-5	1.301E-5	1.196E-5	8.93E-6	7.53E-6	3.91E-6	-6.9E-7	-2.63E-6
-2E-7	-5.7E-7	-5.26E-6	-9.07E-6	-1.279E-5	-1.438E-5	-1.561E-5	-1.636E-5	-1.516E-5	-1.329E-5	-9.72E-6	-6.73E-6	-4.38E-6	-4.1E-7	3.88E-6	6.04E-6	9.17E-6	1.179E-5	1.288E-5	1.399E-5	1.398E-5	1.344E-5	1.035E-5	7.38E-6	5.43E-6	1.12E-6	-4.29E-6	-6.37E-6	-1.054E-5	-1.3E-5	-1.417E-5	-1.4E-5	-1.346E-5	-1.306E-5	-9.25E-6	-6.52E-6	-4.66E-6	1.61E-6	5.85E-6	8.47E-6	1.05E-5	1.318E-5	1.37E-5	1.347E-5	1.264E-5	1.145E-5	8.44E-6	5.36E-6	1.6E-7	-2.49E-6
-1.61E-6	-5.9E-7	-2.78E-6	-8.48E-6	-1.136E-5	-1.34E-5	-1.552E-5	-1.563E-5	-1.512E-5	-1.318E-5	-1.071E-5	-7.94E-6	-5.27E-6	-6.1E-7	2.69E-6	5.86E-6	8.19E-6	1.143E-5	1.308E-5	1.434E-5	1.416E-5	1.447E-5	1.277E-5	9.66E-6	7.16E-6	1.41E-6	-3.66E-6	-5.71E-6	-1.119E-5	-1.369E-5	-1.424E-5	-1.615E-5	-1.551E-5	-1.458E-5	-1.119E-5	-6.85E-6	-5.32E-6	1.19E-6	5.61E-6	8.3E-6	1.006E-5	1.353E-5	1.45E-5	1.409E-5	1.307E-5	1.073E-5	8.53E-6	5.13E-6	6.5E-7	-2.75E-6
2.1E-6	1.83E-6	-8.2E-7	-6.68E-6	-1.034E-5	-1.251E-5	-1.492E-5	-1.583E-5	-1.531E-5	-1.463E-5	-1.159E-5	-1.068E-5	-7.65E-6	-2.06E-6	3.9E-7	4.48E-6	9.57E-6	1.16E-5	1.288E-5	1.532E-5	1.563E-5	1.518E-5	1.291E-5	1.024E-5	7.35E-6	3.84E-6	-2.79E-6	-5.57E-6	-1E-5	-1.37E-5	-1.539E-5	-1.661E-5	-1.627E-5	-1.467E-5	-1.176E-5	-7.32E-6	-5.93E-6	5.2E-7	5.42E-6	7.47E-6	1.211E-5	1.426E-5	1.45E-5	1.456E-5	1.293E-5	1.168E-5	8.55E-6	4.36E-6	1.91E-6	-1.59E-6
3.7E-6	4.28E-6	1.31E-6	-3.38E-6	-9.19E-6	-1.101E-5	-1.465E-5	-1.61E-5	-1.625E-5	-1.597E-5	-1.442E-5	-1.159E-5	-8.74E-6	-3.68E-6	-5.3E-7	4.85E-6	7.86E-6	1.262E-5	1.512E-5	1.59E-5	1.646E-5	1.612E-5	1.371E-5	1.086E-5	7.78E-6	3.83E-6	-2.17E-6	-4.26E-6	-1.012E-5	-1.426E-5	-1.509E-5	-1.757E-5	-1.646E-5	-1.62E-5	-1.219E-5	-8.49E-6	-6.48E-6	1E-7	5.48E-6	7.05E-6	1.161E-5	1.389E-5	1.385E-5	1.447E-5	1.341E-5	1.2E-5	1.083E-5	6.93E-6	4.6E-6	-9E-8
5.91E-6	5.62E-6	1.67E-6	-1.93E-6	-7.12E-6	-8.8E-6	-1.359E-5	-1.681E-5	-1.703E-5	-1.773E-5	-1.63E-5	-1.352E-5	-9.9E-6	-3.68E-6	-1.04E-6	5.36E-6	9.48E-6	1.218E-5	1.536E-5	1.733E-5	1.787E-5	1.679E-5	1.472E-5	1.207E-5	8.04E-6	3.97E-6	-1.27E-6	-5.31E-6	-9.08E-6	-1.34E-5	-1.52E-5	-1.66E-5	-1.593E-5	-1.634E-5	-1.368E-5	-8.62E-6	-6.23E-6	-7.3E-7	4.9E-6	6.09E-6	1.115E-5	1.343E-5	1.405E-5	1.518E-5	1.505E-5	1.347E-5	1.079E-5	6.25E-6	3.87E-6	-2.6E-7
5.38E-6	5.7E-6	3.25E-6	-1.8E-7	-6.34E-6	-8.25E-6	-1.259E-5	-1.681E-5	-1.778E-5	-1.867E-5	-1.713E-5	-1.586E-5	-1.135E-5	-4.76E-6	-2.5E-6	4.85E-6	1.028E-5	1.356E-5	1.591E-5	1.811E-5	1.831E-5	1.717E-5	1.408E-5	1.171E-5	8.26E-6	4.03E-6	-6.4E-7	-5.17E-6	-9.21E-6	-1.337E-5	-1.565E-5	-1.647E-5	-1.562E-5	-1.549E-5	-1.202E-5	-8.4E-6	-6.73E-6	-1.66E-6	3.26E-6	5.28E-6	1.061E-5	1.339E-5	1.492E-5	1.641E-5	1.498E-5	1.46E-5	1.06E-5	7.34E-6	3.96E-6	5.7E-7
6.88E-6	7.4E-6	4.34E-6	9E-8	-5.89E-6	-8.15E-6	-1.219E-5	-1.633E-5	-1.714E-5	-1.815E-5	-1.649E-5	-1.603E-5	-1.199E-5	-6.37E-6	-4.36E-6	4.72E-6	9.97E-6	1.323E-5	1.647E-5	1.875E-5	1.847E-5	1.758E-5	1.425E-5	1.237E-5	8.79E-6	2.78E-6	-1.39E-6	-5.53E-6	-9.64E-6	-1.317E-5	-1.481E-5	-1.606E-5	-1.546E-5	-1.424E-5	-1.343E-5	-9.58E-6	-7.65E-6	-3.33E-6	1.85E-6	4.63E-6	1.091E-5	1.452E-5	1.477E-5	1.61E-5	1.481E-5	1.476E-5	1.138E-5	7.64E-6	5.15E-6	-5.5E-7
7.03E-6	6.84E-6	3.63E-6	-8.2E-7	-5.83E-6	-9.01E-6	-1.316E-5	-1.656E-5	-1.811E-5	-1.797E-5	-1.648E-5	-1.582E-5	-1.235E-5	-6.35E-6	-3.65E-6	3.67E-6	8.95E-6	1.172E-5	1.637E-5	1.871E-5	1.954E-5	1.816E-5	1.554E-5	1.321E-5	8.21E-6	2.65E-6	-4.9E-7	-5E-6	-9.37E-6	-1.158E-5	-1.431E-5	-1.564E-5	-1.668E-5	-1.545E-5	-1.426E-5	-1.012E-5	-7.76E-6	-3.29E-6	2.21E-6	5.67E-6	9.66E-6	1.289E-5	1.444E-5	1.591E-5	1.601E-5	1.499E-5	1.274E-5	8.47E-6	6.02E-6	-2E-8
6.44E-6	6.46E-6	2.62E-6	-1.46E-6	-6.87E-6	-9.36E-6	-1.461E-5	-1.605E-5	-1.726E-5	-1.739E-5	-1.592E-5	-1.416E-5	-1.06E-5	-5.27E-6	-2.45E-6	2.07E-6	8.38E-6	1.073E-5	1.526E-5	1.748E-5	1.863E-5	1.81E-5	1.512E-5	1.423E-5	8.75E-6	3.58E-6	-1E-7	-3.5E-6	-9.11E-6	-1.177E-5	-1.428E-5	-1.657E-5	-1.802E-5	-1.661E-5	-1.398E-5	-9.92E-6	-6.41E-6	-1.82E-6	2.89E-6	5.41E-6	8.65E-6	1.285E-5	1.411E-5	1.581E-5	1.524E-5	1.501E-5	1.189E-5	8.6E-6	6.83E-6	1.05E-6
5.94E-6	6.25E-6	3.16E-6	-3.67E-6	-8.11E-6	-1.185E-5	-1.49E-5	-1.712E-5	-1.71E-5	-1.714E-5	-1.514E-5	-1.344E-5	-1.031E-5	-5.47E-6	-2.36E-6	3.41E-6	8.28E-6	1.098E-5	1.462E-5	1.606E-5	1.723E-5	1.666E-5	1.492E-5	1.371E-5	9.27E-6	4.61E-6	2.09E-6	-2.98E-6	-9.95E-6	-1.28E-5	-1.636E-5	-1.698E-5	-1.734E-5	-1.584E-5	-1.299E-5	-1.075E-5	-7.27E-6	-2.91E-6	1.94E-6	6.68E-6	9.92E-6	1.305E-5	1.391E-5	1.544E-5	1.491E-5	1.414E-5	1.239E-5	9.56E-6	8.11E-6	1.49E-6
4.98E-6	5.04E-6	1.7E-7	-5.11E-6	-8.2E-6	-1.141E-5	-1.49E-5	-1.679E-5	-1.679E-5	-1.661E-5	-1.493E-5	-1.306E-5	-8.86E-6	-4.1E-6	-1.7E-6	3.47E-6	8.27E-6	1.077E-5	1.371E-5	1.526E-5	1.56E-5	1.56E-5	1.512E-5	1.435E-5	9.61E-6	5.21E-6	2.94E-6	-3.85E-6	-9.4E-6	-1.08E-5	-1.554E-5	-1.673E-5	-1.718E-5	-1.606E-5	-1.267E-5	-1.029E-5	-7.52E-6	-1.52E-6	2.5E-6	5.57E-6	8.72E-6	1.201E-5	1.341E-5	1.564E-5	1.643E-5	1.574E-5	1.366E-5	9.17E-6	6.54E-6	1.56E-6
3.13E-6	3.61E-6	-1.82E-6	-6.11E-6	-8.35E-6	-1.153E-5	-1.462E-5	-1.61E-5	-1.676E-5	-1.655E-5	-1.338E-5	-1.19E-5	-8.05E-6	-3.36E-6	-3.2E-7	4.44E-6	7.48E-6	9.79E-6	1.241E-5	1.505E-5	1.58E-5	1.596E-5	1.436E-5	1.406E-5	8.43E-6	4.52E-6	1.93E-6	-3.48E-6	-7.6E-6	-9.7E-6	-1.448E-5	-1.602E-5	-1.667E-5	-1.614E-5	-1.341E-5	-1.172E-5	-7.6E-6	-1.69E-6	8.9E-7	5.53E-6	9.77E-6	1.225E-5	1.522E-5	1.668E-5	1.609E-5	1.497E-5	1.313E-5	9.07E-6	5.26E-6	1.39E-6
3.53E-6	3.71E-6	-1.98E-6	-7.16E-6	-9.29E-6	-1.206E-5	-1.576E-5	-1.615E-5	-1.624E-5	-1.482E-5	-1.238E-5	-1.041E-5	-7.77E-6	-3.6E-6	-8.5E-7	2.91E-6	8.15E-6	1.048E-5	1.416E-5	1.517E-5	1.558E-5	1.5E-5	1.338E-5	1.134E-5	7.89E-6	3.4E-6	1.11E-6	-3.47E-6	-8.11E-6	-9.51E-6	-1.317E-5	-1.5E-5	-1.552E-5	-1.548E-5	-1.433E-5	-1.26E-5	-9.7E-6	-3E-6	2.8E-7	5.35E-6	1.043E-5	1.426E-5	1.582E-5	1.667E-5	1.584E-5	1.446E-5	1.252E-5	9.04E-6	7.53E-6	2.66E-6
3.24E-6	3.33E-6	-3.44E-6	-7.29E-6	-9.54E-6	-1.319E-5	-1.583E-5	-1.588E-5	-1.505E-5	-1.339E-5	-1.283E-5	-9.1E-6	-7.56E-6	-3.78E-6	-3.8E-7	5.33E-6	9.11E-6	1.207E-5	1.399E-5	1.496E-5	1.584E-5	1.413E-5	1.256E-5	1.094E-5	7.64E-6	2.3E-6	8.9E-7	-3.77E-6	-7.5E-6	-9.13E-6	-1.271E-5	-1.42E-5	-1.509E-5	-1.57E-5	-1.314E-5	-1.186E-5	-6.69E-6	-1.65E-6	8.2E-7	6.85E-6	1.108E-5	1.324E-5	1.568E-5	1.655E-5	1.695E-5	1.473E-5	1.2E-5	9.72E-6	5.53E-6	1.02E-6
2.35E-6	1.69E-6	-3.28E-6	-7.09E-6	-8.43E-6	-1.279E-5	-1.503E-5	-1.589E-5	-1.62E-5	-1.556E-5	-1.406E-5	-9.64E-6	-5.18E-6	-1.55E-6	2.03E-6	7.13E-6	8.88E-6	1.157E-5	1.342E-5	1.465E-5	1.478E-5	1.463E-5	1.198E-5	9.88E-6	5.93E-6	2.23E-6	-5.9E-7	-3.45E-6	-9.1E-6	-9.5E-6	-1.337E-5	-1.53E-5	-1.548E-5	-1.447E-5	-1.16E-5	-1.015E-5	-5.68E-6	-1.68E-6	8.8E-7	5.84E-6	9.21E-6	1.148E-5	1.461E-5	1.674E-5	1.706E-5	1.528E-5	1.134E-5	8.24E-6	4.23E-6	-5.7E-7
2.4E-6	3.07E-6	-1.91E-6	-6.89E-6	-9.43E-6	-1.325E-5	-1.566E-5	-1.629E-5	-1.702E-5	-1.5E-5	-1.262E-5	-8.4E-6	-5.28E-6	-2.33E-6	2.1E-6	7.8E-6	1E-5	1.167E-5	1.306E-5	1.396E-5	1.449E-5	1.298E-5	1.197E-5	9.53E-6	6.57E-6	2.24E-6	8.1E-7	-5.29E-6	-9.28E-6	-1.157E-5	-1.31E-5	-1.419E-5	-1.406E-5	-1.304E-5	-1.055E-5	-9.1E-6	-5.29E-6	-8.8E-7	5.2E-7	5.97E-6	9.89E-6	1.19E-5	1.358E-5	1.467E-5	1.451E-5	1.32E-5	1.098E-5	8.98E-6	5.41E-6	2.2E-7
3.33E-6	3.5E-6	-2.51E-6	-7.85E-6	-9.7E-6	-1.475E-5	-1.661E-5	-1.68E-5	-1.577E-5	-1.418E-5	-1.338E-5	-8.12E-6	-4.32E-6	-1.13E-6	3.69E-6	7.48E-6	1.002E-5	1.307E-5	1.457E-5	1.492E-5	1.389E-5	1.32E-5	1.079E-5	9.64E-6	6.52E-6	1.2E-6	-2.82E-6	-6.5E-6	-1.027E-5	-1.177E-5	-1.289E-5	-1.388E-5	-1.315E-5	-1.121E-5	-9.2E-6	-7.95E-6	-4.01E-6	4.5E-7	2.56E-6	7.1E-6	9.82E-6	1.059E-5	1.303E-5	1.3E-5	1.327E-5	1.177E-5	9.54E-6	8.69E-6	5.57E-6	5.5E-7
2.85E-6	2.59E-6	-3.25E-6	-8.42E-6	-1.035E-5	-1.419E-5	-1.617E-5	-1.631E-5	-1.55E-5	-1.35E-5	-1.194E-5	-7.25E-6	-3.51E-6	-1.81E-6	4.12E-6	8.63E-6	9.03E-6	1.3E-5	1.507E-5	1.526E-5	1.53E-5	1.36E-5	1.064E-5	6.58E-6	3.57E-6	-1.21E-6	-3.7E-6	-6.46E-6	-9.32E-6	-1.099E-5	-1.29E-5	-1.391E-5	-1.349E-5	-1.19E-5	-8.37E-6	-6.89E-6	-2.26E-6	1.93E-6	4.01E-6	6.82E-6	9.39E-6	1.008E-5	1.236E-5	1.308E-5	1.235E-5	1.059E-5	8.83E-6	7.58E-6	3.43E-6	3.8E-7
1.9E-7	3E-7	-3.84E-6	-8.74E-6	-1.136E-5	-1.362E-5	-1.581E-5	-1.544E-5	-1.504E-5	-1.317E-5	-1.236E-5	-7.61E-6	-3.72E-6	-1.42E-6	3.17E-6	8.51E-6	1.063E-5	1.363E-5	1.557E-5	1.547E-5	1.471E-5	1.202E-5	9.94E-6	7.22E-6	1.98E-6	-9.8E-7	-4.26E-6	-7.1E-6	-1.063E-5	-1.217E-5	-1.26E-5	-1.264E-5	-1.212E-5	-1.083E-5	-7.44E-6	-6.43E-6	-2.36E-6	2.45E-6	4.02E-6	7.2E-6	9.53E-6	1.074E-5	1.222E-5	1.184E-5	1.193E-5	9.71E-6	8.05E-6	6.06E-6	2.31E-6	-4.2E-7
-6.2E-7	-6.9E-7	-3.8E-6	-8.52E-6	-1.038E-5	-1.398E-5	-1.534E-5	-1.516E-5	-1.479E-5	-1.314E-5	-1.137E-5	-8.11E-6	-3.15E-6	-7.8E-7	5.43E-6	9.71E-6	1.166E-5	1.444E-5	1.494E-5	1.437E-5	1.348E-5	1.218E-5	9.5E-6	6.91E-6	1.82E-6	-1.24E-6	-4.76E-6	-8.43E-6	-1.123E-5	-1.299E-5	-1.249E-5	-1.243E-5	-1.062E-5	-9.54E-6	-6.63E-6	-5.04E-6	-1.72E-6	2.07E-6	4.45E-6	7.95E-6	1.009E-5	1.071E-5	1.187E-5	1.121E-5	1.113E-5	8.64E-6	6.15E-6	5.64E-6	2.44E-6	-1.63E-6
-1.28E-6	-1.15E-6	-4.58E-6	-8.97E-6	-1.098E-5	-1.326E-5	-1.457E-5	-1.564E-5	-1.496E-5	-1.282E-5	-1.107E-5	-6.37E-6	-1.71E-6	6.8E-7	5.69E-6	1.036E-5	1.161E-5	1.399E-5	1.428E-5	1.481E-5	1.339E-5	1.096E-5	9.52E-6	4.64E-6	5.7E-7	-1.73E-6	-5.89E-6	-9.26E-6	-1.039E-5	-1.199E-5	-1.366E-5	-1.235E-5	-1.152E-5	-9.52E-6	-6.23E-6	-3.52E-6	-3E-7	3.75E-6	4.81E-6	6.11E-6	9.7E-6	1.068E-5	1.18E-5	1.176E-5	9.78E-6	8.47E-6	5.11E-6	3.95E-6	1.67E-6	-1.7E-6
-1.34E-6	-1.28E-6	-4.46E-6	-8.7E-6	-1.115E-5	-1.535E-5	-1.63E-5	-1.556E-5	-1.424E-5	-1.129E-5	-9.81E-6	-6.09E-6	-2.7E-7	8.9E-7	6.19E-6	9.83E-6	1.084E-5	1.386E-5	1.51E-5	1.456E-5	1.268E-5	9.7E-6	8.76E-6	3.94E-6	-7E-8	-2.43E-6	-6.15E-6	-9.14E-6	-1.001E-5	-1.191E-5	-1.209E-5	-1.214E-5	-1.103E-5	-8.92E-6	-5.96E-6	-2.82E-6	2.3E-7	4.31E-6	6.43E-6	8.39E-6	9.68E-6	9.87E-6	1.083E-5	1.112E-5	1.026E-5	7.91E-6	4.7E-6	3.56E-6	-6E-7	-2.61E-6
-2.81E-6	-2.64E-6	-7.62E-6	-9.67E-6	-1.249E-5	-1.525E-5	-1.54E-5	-1.371E-5	-1.346E-5	-1.066E-5	-8.33E-6	-4.94E-6	-4.3E-7	1.26E-6	5.24E-6	9.64E-6	1.171E-5	1.369E-5	1.397E-5	1.317E-5	1.17E-5	9.47E-6	7.87E-6	3.55E-6	6.1E-7	-2.36E-6	-6.69E-6	-9.46E-6	-1.018E-5	-1.188E-5	-1.167E-5	-1.129E-5	-1.025E-5	-8.14E-6	-5.84E-6	-3.03E-6	7.6E-7	4E-6	6.35E-6	8.64E-6	1.041E-5	1.153E-5	1.049E-5	9.68E-6	9.38E-6	6.7E-6	4.28E-6	3.2E-6	4E-8	-3.61E-6
-2.71E-6	-4.15E-6	-7.95E-6	-9.99E-6	-1.218E-5	-1.474E-5	-1.432E-5	-1.452E-5	-1.288E-5	-1.071E-5	-7.23E-6	-4.28E-6	4.6E-7	3.95E-6	6.29E-6	9.82E-6	1.097E-5	1.293E-5	1.29E-5	1.253E-5	1.117E-5	8.29E-6	7.25E-6	4.24E-6	-4.4E-7	-2.16E-6	-6.64E-6	-9.43E-6	-1.08E-5	-1.161E-5	-1.159E-5	-1.171E-5	-9.23E-6	-7.23E-6	-5.35E-6	-2.85E-6	1.51E-6	3.76E-6	5.71E-6	8.49E-6	1.09E-5	1.116E-5	1.12E-5	9.88E-6	9.06E-6	6.24E-6	3.13E-6	2.22E-6	1.5E-7	-3.24E-6
-4.03E-6	-3.98E-6	-7.42E-6	-9.6E-6	-1.283E-5	-1.397E-5	-1.514E-5	-1.391E-5	-1.109E-5	-9.35E-6	-5.73E-6	-2.88E-6	1.76E-6	4.32E-6	7.1E-6	9.58E-6	1.106E-5	1.238E-5	1.305E-5	1.208E-5	1.084E-5	8.37E-6	7.23E-6	3.09E-6	-7.9E-7	-2.43E-6	-5.97E-6	-9.18E-6	-9.76E-6	-1.148E-5	-1.198E-5	-1.168E-5	-9.05E-6	-6.88E-6	-5.31E-6	-1E-6	2.13E-6	4.26E-6	6.16E-6	8.63E-6	1.055E-5	1.104E-5	1.095E-5	1.026E-5	8.46E-6	6.7E-6	3.19E-6	8E-7	-1.68E-6	-4.32E-6
-4.22E-6	-4.09E-6	-7.24E-6	-9.46E-6	-1.226E-5	-1.372E-5	-1.41E-5	-1.331E-5	-1.13E-5	-8.34E-6	-5.81E-6	-1.8E-6	6.5E-7	3.66E-6	7.32E-6	1.035E-5	1.159E-5	1.197E-5	1.253E-5	1.168E-5	1.015E-5	7.36E-6	5.94E-6	3.01E-6	-1.49E-6	-3E-6	-5.8E-6	-8.71E-6	-9.6E-6	-1.088E-5	-1.071E-5	-1.073E-5	-8.73E-6	-6.81E-6	-5.03E-6	-4.8E-7	1.85E-6	3.76E-6	6.06E-6	9.4E-6	9.83E-6	1.023E-5	1.015E-5	9.65E-6	8.43E-6	6.9E-6	4.43E-6	1.4E-6	-1.87E-6	-5.18E-6
-4.02E-6	-4.46E-6	-7.81E-6	-9.6E-6	-1.188E-5	-1.27E-5	-1.309E-5	-1.196E-5	-1.004E-5	-8.72E-6	-5.93E-6	-1.28E-6	4.7E-7	3.37E-6	8.18E-6	9.59E-6	1.166E-5	1.221E-5	1.138E-5	1.097E-5	9.02E-6	6.65E-6	5.2E-6	2.17E-6	-1.87E-6	-3.19E-6	-6.02E-6	-8.5E-6	-9.53E-6	-1.026E-5	-1.031E-5	-9.74E-6	-8.5E-6	-5.74E-6	-4.55E-6	-1.41E-6	2.24E-6	4.08E-6	7.12E-6	9.46E-6	9.63E-6	1.035E-5	1.014E-5	9.56E-6	7.96E-6	5.74E-6	3.1E-6	1.39E-6	-9.3E-7	-4.63E-6
-4.87E-6	-4.6E-6	-8.33E-6	-9.32E-6	-1.096E-5	-1.134E-5	-1.192E-5	-1.118E-5	-9.57E-6	-8.03E-6	-4.35E-6	-7.3E-7	7.6E-7	4.68E-6	8.02E-6	9.14E-6	1.122E-5	1.164E-5	1.199E-5	1.101E-5	9.46E-6	6.61E-6	4.78E-6	1.65E-6	-1.79E-6	-3.53E-6	-6.04E-6	-8.18E-6	-9.15E-6	-9.69E-6	-9.69E-6	-9.65E-6	-8.02E-6	-4.85E-6	-3.73E-6	-7.1E-7	2.62E-6	3.28E-6	6.84E-6	8.36E-6	9.71E-6	1.025E-5	9.82E-6	9.13E-6	8.15E-6	4.64E-6	3.53E-6	9.2E-7	-1.63E-6	-3.7E-6
-4.09E-6	-4.16E-6	-7.44E-6	-8.58E-6	-1.059E-5	-1.167E-5	-1.111E-5	-1.084E-5	-8.72E-6	-8.04E-6	-3.97E-6	-1.23E-6	7.2E-7	4.64E-6	7.02E-6	8.7E-6	1.088E-5	1.13E-5	1.1E-5	1.041E-5	8.72E-6	7.26E-6	4.43E-6	5.1E-7	-1.5E-6	-3.62E-6	-6.55E-6	-8.74E-6	-9.27E-6	-9.73E-6	-9.74E-6	-8.5E-6	-7.12E-6	-5.07E-6	-3.14E-6	-2.3E-7	2.99E-6	4.37E-6	6.63E-6	8.46E-6	8.56E-6	9.75E-6	9.23E-6	8.64E-6	7.5E-6	4.9E-6	4E-6	1.19E-6	-2.21E-6	-3.78E-6
-4.94E-6	-3.99E-6	-7.24E-6	-8.23E-6	-1.03E-5	-1.176E-5	-1.103E-5	-1.02E-5	-7.99E-6	-7.12E-6	-3.28E-6	-4.5E-7	3.4E-7	4.76E-6	6.52E-6	8.63E-6	9.54E-6	1.13E-5	1.101E-5	1.01E-5	8.57E-6	7.22E-6	4.4E-6	8.7E-7	-2.46E-6	-3.42E-6	-6.69E-6	-8.73E-6	-9.23E-6	-9.57E-6	-9.21E-6	-9.29E-6	-6.67E-6	-3.78E-6	-3.64E-6	-3.4E-7	2.76E-6	3.87E-6	6.11E-6	8.17E-6	8.47E-6	9.5E-6	9.03E-6	8.62E-6	7.16E-6	5.66E-6	4.2E-6	9.2E-7	-2.42E-6	-4.27E-6
[truncated: 120 more columns]
