# Supplementary material for: Nanoscale magnonic Fabry-Pérot resonator for low-loss spin-wave manipulation
Source: Nat Commun. 2021 Apr 16;12:2293. doi: 10.1038/s41467-021-22520-6 (PMC8052321; doi:10.1038/s41467-021-22520-6)
Supplement: Supplementary file 4 — Source Data [file 41467_2021_22520_MOESM4_ESM.zip › Source data/FigS4/FigS4e_lower panel.txt]

0	4.42
0.562130177514793	3.71
1.12426035502959	-0.31
1.68639053254438	-4.22
2.24852071005917	-9.08
2.81065088757396	-12.7
3.37278106508876	-14.61
3.93491124260355	-14.08
4.49704142011834	-9.59
5.05917159763314	-3.8
5.62130177514793	6.33
6.18343195266272	9.57
6.74556213017752	14.06
7.30769230769231	16.55
7.8698224852071	15.8
8.4319526627219	12.86
8.99408284023669	4.18
9.55621301775148	1.22
10.1183431952663	-7.92
10.6804733727811	-13.97
11.2426035502959	-16.47
11.8047337278107	-16.14
12.3668639053254	-11.9
12.9289940828402	-7.96
13.491124260355	-0.63
14.0532544378698	7.22
14.6153846153846	10.49
15.1775147928994	16.33
15.7396449704142	16.18
16.301775147929	15.34
16.8639053254438	11.79
17.4260355029586	3.42
17.9881656804734	-0.98
18.5502958579882	-6.49
19.112426035503	-12.61
19.6745562130178	-15.07
20.2366863905325	-15.05
20.7988165680473	-11.01
21.3609467455621	-5.97
21.9230769230769	-1.06
22.4852071005917	4.87
23.0473372781065	12.04
23.6094674556213	14.31
24.1715976331361	15.83
24.7337278106509	13
25.2958579881657	10.71
25.8579881656805	4.41
26.4201183431953	-5.03
26.9822485207101	-7.76
27.5443786982249	-12.66
28.1065088757396	-14.35
28.6686390532544	-14.88
29.2307692307692	-12.34
29.792899408284	-6.12
30.3550295857988	-3.11
30.9171597633136	6.82
31.4792899408284	13.36
32.0414201183432	15.94
32.603550295858	15.47
33.1656804733728	12.68
33.7278106508876	8.51
34.2899408284024	0.61
34.8520710059172	-5.48
35.414201183432	-8.24
35.9763313609468	-11.81
36.5384615384615	-14.55
37.1005917159763	-13.88
37.6627218934911	-11.1
38.2248520710059	-7.03
38.7869822485207	1.32
39.3491124260355	6.12
39.9112426035503	11.71
40.4733727810651	15.34
41.0355029585799	15.52
41.5976331360947	13.57
42.1597633136095	6.77
42.7218934911243	2.54
43.2840236686391	-5.64
43.8461538461539	-13.4
44.4082840236686	-14.74
44.9704142011834	-15.37
45.5325443786982	-11.64
46.094674556213	-8.84
46.6568047337278	6.36
47.2189349112426	11.63
47.7810650887574	9.87
48.3431952662722	7.94
48.905325443787	5.41
49.4674556213018	3.4
50.0295857988166	0.1
50.5917159763314	-2.75
51.1538461538462	-4.62
51.715976331361	-6.77
52.2781065088758	-6.66
52.8402366863905	-6.07
53.4023668639053	-3.25
53.9644970414201	0.2
54.5266272189349	2.48
55.0887573964497	4.74
55.6508875739645	6.55
56.2130177514793	7.61
56.7751479289941	6.23
57.3372781065089	5.14
57.8994082840237	1.41
58.4615384615385	-0.24
59.0236686390533	-3.77
59.5857988165681	-7
60.1479289940829	-7.39
60.7100591715976	-6.68
61.2721893491124	-4.45
61.8343195266272	-0.56
62.396449704142	1.67
62.9585798816568	5.27
63.5207100591716	6.67
64.0828402366864	7.53
64.6449704142012	7.21
65.207100591716	5.94
65.7692307692308	1.95
66.3313609467456	-1.26
66.8934911242604	-2.9
67.4556213017752	-5.68
68.01775147929	-7.56
68.5798816568047	-7.43
69.1420118343195	-5.52
69.7041420118343	-2.76
70.2662721893491	1.34
70.8284023668639	4.63
71.3905325443787	6.76
71.9526627218935	8.06
72.5147928994083	6.52
73.0769230769231	5.33
73.6390532544379	2.11
74.2011834319527	-0.36
74.7633136094675	-3.54
75.3254437869823	-5.94
75.8875739644971	-7.23
76.4497041420118	-7.26
77.0118343195266	-4.21
77.5739644970414	-2.51
78.1360946745562	2.18
78.698224852071	5
79.2603550295858	5.46
79.8224852071006	5.96
80.3846153846154	5.99
80.9467455621302	5.42
81.508875739645	2.87
82.0710059171598	-0.04
82.6331360946746	-1.74
83.1952662721894	-4.36
83.7573964497042	-6.34
84.3195266272189	-6.38
84.8816568047337	-5.6
85.4437869822485	-3.39
86.0059171597633	-2.16
86.5680473372781	3.5
87.1301775147929	6.49
87.6923076923077	7.96
88.2544378698225	7.44
88.8165680473373	5.67
89.3786982248521	2.39
89.9408284023669	-0.27
90.5029585798817	-2.57
91.0650887573965	-5.87
91.6272189349113	-6.5
92.189349112426	-6.25
92.7514792899408	-4.62
93.3136094674556	-2.78
93.8757396449704	1.18
94.4378698224852	4.76
95	5.28
