# Supplementary material for: Nanoscale magnonic Fabry-Pérot resonator for low-loss spin-wave manipulation
Source: Nat Commun. 2021 Apr 16;12:2293. doi: 10.1038/s41467-021-22520-6 (PMC8052321; doi:10.1038/s41467-021-22520-6)
Supplement: Supplementary file 4 — Source Data [file 41467_2021_22520_MOESM4_ESM.zip › Source data/FigS4/FigS4e_upper panel.txt]

-7.32E-6	-6.8E-6	-1.312E-5	-1.307E-5	-1.292E-5	-1.052E-5	-8.13E-6	-2.88E-6	1.67E-6	4.91E-6	1.041E-5	1.561E-5	1.601E-5	1.28E-5	5.56E-6	-8.2E-7	-8.96E-6	-1.454E-5	-1.56E-5	-1.453E-5	-1.136E-5	-4.88E-6	-4.2E-7	5.65E-6	1.084E-5	1.25E-5	1.337E-5	1.033E-5	8.48E-6	2.04E-6	-3.84E-6	-6.27E-6	-1.039E-5	-1.227E-5	-1.228E-5	-9.66E-6	-3.41E-6	3E-7	6.68E-6	1.04E-5	1.153E-5	1.006E-5	7.72E-6	4.92E-6	-1E-8	-5.01E-6	-7.16E-6	-8.25E-6	-8.78E-6	-7.49E-6
-6.37E-6	-4.75E-6	-1.124E-5	-1.264E-5	-1.469E-5	-1.313E-5	-1.156E-5	-5.1E-6	2.28E-6	6.6E-6	1.49E-5	1.664E-5	1.63E-5	9.96E-6	2.8E-6	-8.8E-7	-6.67E-6	-1.05E-5	-1.361E-5	-1.448E-5	-1.212E-5	-8.02E-6	-2.09E-6	4.73E-6	9.86E-6	1.406E-5	1.453E-5	1.176E-5	9.02E-6	3.51E-6	-4.97E-6	-7.94E-6	-1.185E-5	-1.238E-5	-1.079E-5	-8.12E-6	-2.03E-6	7.6E-7	6.02E-6	9.44E-6	1.106E-5	1.026E-5	7.62E-6	6.25E-6	-2.6E-7	-4.89E-6	-7.17E-6	-9.67E-6	-9.93E-6	-8.6E-6
-2.89E-6	-2.36E-6	-9.81E-6	-1.355E-5	-1.631E-5	-1.682E-5	-1.483E-5	-4.38E-6	5.97E-6	9.86E-6	1.551E-5	1.523E-5	1.4E-5	8.37E-6	3.38E-6	6E-7	-4.8E-6	-1.099E-5	-1.329E-5	-1.45E-5	-1.23E-5	-9.12E-6	-3.85E-6	2.34E-6	9.94E-6	1.36E-5	1.636E-5	1.421E-5	9.64E-6	2.91E-6	-5.32E-6	-7.73E-6	-1.268E-5	-1.294E-5	-1.186E-5	-6.44E-6	-1.46E-6	8.3E-7	5.25E-6	8.82E-6	1.043E-5	1.114E-5	8.33E-6	6.53E-6	-1.3E-7	-4.39E-6	-7.06E-6	-9.52E-6	-9.84E-6	-8.82E-6
-2.03E-6	-2.39E-6	-1.222E-5	-1.609E-5	-1.996E-5	-1.646E-5	-1.257E-5	-3.64E-6	5.45E-6	9.27E-6	1.451E-5	1.514E-5	1.521E-5	1.038E-5	4.67E-6	5.4E-7	-7.07E-6	-1.105E-5	-1.302E-5	-1.432E-5	-1.215E-5	-9.31E-6	-3.33E-6	2.49E-6	8.27E-6	1.344E-5	1.516E-5	1.44E-5	1.023E-5	3.74E-6	-3.11E-6	-7.24E-6	-1.113E-5	-1.325E-5	-1.191E-5	-9.08E-6	-2.44E-6	1.01E-6	5.36E-6	9.68E-6	9.55E-6	9.83E-6	8.54E-6	6.31E-6	4.5E-7	-3.44E-6	-5.81E-6	-7.77E-6	-9.38E-6	-8.96E-6
-6.95E-6	-8.13E-6	-1.601E-5	-1.74E-5	-1.835E-5	-1.322E-5	-1.018E-5	-3.98E-6	3.09E-6	6.9E-6	1.286E-5	1.654E-5	1.726E-5	1.202E-5	4.67E-6	2.1E-7	-6.88E-6	-1.291E-5	-1.408E-5	-1.453E-5	-1.201E-5	-9.52E-6	-1.65E-6	3.75E-6	8.84E-6	1.27E-5	1.492E-5	1.382E-5	9.83E-6	5.2E-6	-6.6E-7	-4.83E-6	-1.056E-5	-1.296E-5	-1.244E-5	-9.22E-6	-3.84E-6	2.32E-6	5.95E-6	1.025E-5	1.049E-5	9.91E-6	6.78E-6	6.23E-6	1.9E-6	-2.22E-6	-3.48E-6	-8.66E-6	-1.041E-5	-1.039E-5
-8.59E-6	-9.12E-6	-1.386E-5	-1.537E-5	-1.538E-5	-1.311E-5	-1.135E-5	-4.07E-6	1.41E-6	5.4E-6	1.21E-5	1.596E-5	1.596E-5	1.28E-5	7.25E-6	2.46E-6	-7.78E-6	-1.328E-5	-1.547E-5	-1.526E-5	-1.097E-5	-8.63E-6	-2.4E-7	4.89E-6	7.91E-6	1.111E-5	1.264E-5	1.182E-5	1.023E-5	7.28E-6	1.42E-6	-3.86E-6	-9.84E-6	-1.279E-5	-1.344E-5	-1.051E-5	-6.43E-6	-2.68E-6	4.34E-6	9.27E-6	9.96E-6	1.08E-5	9.63E-6	8.34E-6	2E-6	-3.11E-6	-4.46E-6	-7.64E-6	-8.76E-6	-8.88E-6
-6.21E-6	-5.69E-6	-9.38E-6	-1.357E-5	-1.604E-5	-1.545E-5	-1.139E-5	-5.93E-6	2.32E-6	6.77E-6	1.319E-5	1.564E-5	1.603E-5	1.291E-5	6.82E-6	1.7E-6	-5.02E-6	-1.214E-5	-1.475E-5	-1.592E-5	-1.131E-5	-9E-6	-1.74E-6	4.16E-6	5.87E-6	1.086E-5	1.214E-5	1.167E-5	1.025E-5	5.55E-6	2.86E-6	-2.62E-6	-7.94E-6	-1.16E-5	-1.244E-5	-1.137E-5	-8.19E-6	-3.67E-6	1.12E-6	7.16E-6	1.059E-5	1.261E-5	1.003E-5	9.47E-6	3.68E-6	-2.07E-6	-4.67E-6	-7.49E-6	-9.02E-6	-8.55E-6
-4.4E-6	-4.79E-6	-9.14E-6	-1.332E-5	-1.561E-5	-1.554E-5	-1.19E-5	-7.11E-6	2.36E-6	7.24E-6	1.205E-5	1.594E-5	1.564E-5	1.181E-5	5.81E-6	2.44E-6	-3.4E-6	-9.71E-6	-1.108E-5	-1.33E-5	-1.21E-5	-1.107E-5	-2.96E-6	2.29E-6	5.97E-6	1.149E-5	1.212E-5	1.214E-5	9.68E-6	4.83E-6	3.01E-6	-2.71E-6	-7.01E-6	-1.01E-5	-1.176E-5	-1.224E-5	-9.21E-6	-5.48E-6	9.4E-7	7.27E-6	1.032E-5	1.205E-5	1.14E-5	1.013E-5	6.89E-6	2.8E-7	-2.46E-6	-7.32E-6	-1.18E-5	-1.175E-5
-3.85E-6	-4.82E-6	-8.44E-6	-1.319E-5	-1.582E-5	-1.56E-5	-1.202E-5	-4.51E-6	1.52E-6	6.82E-6	1.174E-5	1.444E-5	1.469E-5	1.222E-5	6.66E-6	3.79E-6	-2.54E-6	-7.97E-6	-1.018E-5	-1.3E-5	-1.195E-5	-1.118E-5	-5.95E-6	9.7E-7	3.18E-6	1.103E-5	1.3E-5	1.397E-5	1.048E-5	6.5E-6	4.14E-6	-1.29E-6	-6.83E-6	-9.93E-6	-1.195E-5	-1.145E-5	-9.46E-6	-5.82E-6	-1.23E-6	4.13E-6	7.88E-6	1.137E-5	1.375E-5	1.206E-5	9.22E-6	1.9E-6	-2.47E-6	-7.96E-6	-1.173E-5	-1.206E-5
-3.5E-6	-3.77E-6	-9.26E-6	-1.339E-5	-1.58E-5	-1.519E-5	-1.218E-5	-6.49E-6	-3.8E-7	5.72E-6	9.79E-6	1.387E-5	1.361E-5	1.242E-5	9.31E-6	5.92E-6	-1.17E-6	-7.64E-6	-1.005E-5	-1.25E-5	-1.249E-5	-1.164E-5	-6.63E-6	-4.2E-7	3.12E-6	8.74E-6	1.309E-5	1.378E-5	1.345E-5	8.45E-6	5.11E-6	-3.08E-6	-8.25E-6	-9.51E-6	-1.164E-5	-1.068E-5	-9.64E-6	-6E-6	-1.38E-6	2.07E-6	6.25E-6	1.074E-5	1.378E-5	1.34E-5	9.95E-6	3.84E-6	-1.2E-7	-5.69E-6	-1.145E-5	-1.264E-5
-3.06E-6	-4.57E-6	-8.57E-6	-1.393E-5	-1.555E-5	-1.447E-5	-1.225E-5	-4.8E-6	-2.35E-6	3.52E-6	9.49E-6	1.193E-5	1.393E-5	1.344E-5	1.023E-5	6.29E-6	3.9E-7	-5.33E-6	-9.81E-6	-1.319E-5	-1.204E-5	-1.114E-5	-7.75E-6	-1.44E-6	1.2E-6	8.24E-6	1.24E-5	1.38E-5	1.29E-5	9.56E-6	7.75E-6	-1.13E-6	-6.38E-6	-9.05E-6	-1.21E-5	-1.283E-5	-1.23E-5	-8.41E-6	-1.44E-6	1.88E-6	7.3E-6	1.07E-5	1.28E-5	1.349E-5	1.163E-5	6.97E-6	1.78E-6	-5.33E-6	-1.157E-5	-1.416E-5
-5.7E-6	-5.13E-6	-6.76E-6	-1.194E-5	-1.38E-5	-1.346E-5	-1.043E-5	-5.92E-6	-3.73E-6	2.48E-6	8.88E-6	1.117E-5	1.358E-5	1.39E-5	1.073E-5	7.09E-6	8.9E-7	-4.52E-6	-9.47E-6	-1.26E-5	-1.368E-5	-1.232E-5	-8.1E-6	-1.17E-6	1.71E-6	7.74E-6	1.197E-5	1.257E-5	1.304E-5	1.067E-5	7.66E-6	3.37E-6	-5.19E-6	-7.33E-6	-1.45E-5	-1.464E-5	-1.408E-5	-7.41E-6	-1.41E-6	2.37E-6	7.4E-6	1.101E-5	1.295E-5	1.322E-5	1.033E-5	7.28E-6	1.1E-6	-4.63E-6	-9.98E-6	-1.341E-5
-2.22E-6	-2.17E-6	-7.28E-6	-9.79E-6	-1.396E-5	-1.398E-5	-1.28E-5	-7.74E-6	-4.39E-6	1.6E-6	8.43E-6	1.217E-5	1.393E-5	1.412E-5	1.128E-5	7.81E-6	2.45E-6	-3.22E-6	-8.98E-6	-1.227E-5	-1.469E-5	-1.284E-5	-9.19E-6	-4.07E-6	8E-8	7.01E-6	1.191E-5	1.27E-5	1.334E-5	1.121E-5	9.92E-6	3.62E-6	-4.9E-6	-7.97E-6	-1.404E-5	-1.603E-5	-1.526E-5	-9.76E-6	-2.19E-6	1.49E-6	9.23E-6	1.373E-5	1.428E-5	1.391E-5	1.177E-5	7.7E-6	1.85E-6	-4.02E-6	-9.28E-6	-1.341E-5
-1.2E-7	-2E-7	-3.01E-6	-9.23E-6	-1.444E-5	-1.45E-5	-1.29E-5	-8.68E-6	-6.11E-6	1.72E-6	8.59E-6	1.176E-5	1.437E-5	1.385E-5	1.271E-5	8.58E-6	1.43E-6	-2.5E-6	-8.41E-6	-1.238E-5	-1.39E-5	-1.285E-5	-9.61E-6	-4.91E-6	-7.4E-7	6.68E-6	1.044E-5	1.404E-5	1.506E-5	1.235E-5	9.87E-6	3.25E-6	-4.61E-6	-8.27E-6	-1.23E-5	-1.502E-5	-1.441E-5	-1.096E-5	-3.85E-6	-2.1E-7	9.3E-6	1.415E-5	1.518E-5	1.44E-5	1.002E-5	7.26E-6	8E-7	-5.14E-6	-9.63E-6	-1.263E-5
1.99E-6	2.56E-6	-1.01E-6	-8.49E-6	-1.416E-5	-1.488E-5	-1.433E-5	-9.29E-6	-7.23E-6	1.21E-6	7.17E-6	1.011E-5	1.488E-5	1.56E-5	1.348E-5	7.61E-6	1.23E-6	-2.53E-6	-9.55E-6	-1.205E-5	-1.368E-5	-1.405E-5	-1.195E-5	-7.9E-6	-1.3E-6	5.76E-6	1.175E-5	1.524E-5	1.579E-5	1.249E-5	1.05E-5	3E-6	-4.78E-6	-7.54E-6	-1.335E-5	-1.548E-5	-1.454E-5	-9.86E-6	-3.35E-6	-5E-7	7.34E-6	1.39E-5	1.573E-5	1.609E-5	1.152E-5	8.75E-6	-4E-7	-6.06E-6	-9.18E-6	-1.271E-5
2.43E-6	2.66E-6	-5.3E-7	-6.6E-6	-1.346E-5	-1.436E-5	-1.475E-5	-1.102E-5	-8.81E-6	-6.7E-7	7.2E-6	1.076E-5	1.452E-5	1.532E-5	1.36E-5	9.13E-6	2.9E-6	-3.7E-7	-6.77E-6	-1.362E-5	-1.569E-5	-1.544E-5	-1.302E-5	-7.76E-6	-1.07E-6	5.11E-6	1.169E-5	1.53E-5	1.661E-5	1.508E-5	9.91E-6	4.47E-6	-4.64E-6	-7.82E-6	-1.453E-5	-1.537E-5	-1.499E-5	-1.025E-5	-3.23E-6	-2.4E-7	7.85E-6	1.255E-5	1.36E-5	1.578E-5	1.347E-5	1.186E-5	1.75E-6	-5.8E-6	-1.053E-5	-1.432E-5
3.48E-6	2.81E-6	2.9E-7	-6.97E-6	-1.182E-5	-1.384E-5	-1.504E-5	-1.234E-5	-8.91E-6	-2.37E-6	7.09E-6	1.144E-5	1.425E-5	1.583E-5	1.577E-5	1.066E-5	4.24E-6	4.4E-7	-9.2E-6	-1.496E-5	-1.688E-5	-1.585E-5	-1.136E-5	-8.6E-6	-1.54E-6	7.46E-6	1.122E-5	1.573E-5	1.634E-5	1.47E-5	1.09E-5	4.33E-6	-1.87E-6	-7.88E-6	-1.316E-5	-1.618E-5	-1.547E-5	-1.186E-5	-4.37E-6	-4.6E-7	7.36E-6	1.268E-5	1.378E-5	1.593E-5	1.332E-5	1.143E-5	3.09E-6	-4.71E-6	-9.03E-6	-1.48E-5
4.06E-6	4.99E-6	-3.8E-7	-6.16E-6	-1.317E-5	-1.414E-5	-1.528E-5	-1.198E-5	-9.44E-6	-3.63E-6	5.1E-6	9.36E-6	1.484E-5	1.741E-5	1.577E-5	1.25E-5	4.41E-6	-1.7E-7	-9.38E-6	-1.4E-5	-1.64E-5	-1.55E-5	-1.204E-5	-9.21E-6	2.1E-7	7.86E-6	1.128E-5	1.541E-5	1.643E-5	1.385E-5	1.041E-5	3.29E-6	-2.02E-6	-7.91E-6	-1.357E-5	-1.609E-5	-1.547E-5	-1.069E-5	-5.79E-6	-2.1E-6	6.04E-6	1.323E-5	1.483E-5	1.644E-5	1.307E-5	1E-5	2.73E-6	-3.81E-6	-6.29E-6	-1.355E-5
4.92E-6	5.96E-6	1.13E-6	-4.98E-6	-1.114E-5	-1.354E-5	-1.494E-5	-1.222E-5	-9.98E-6	-4.4E-6	4.45E-6	8.63E-6	1.57E-5	1.773E-5	1.652E-5	1.244E-5	4.32E-6	1.6E-7	-9.22E-6	-1.44E-5	-1.606E-5	-1.658E-5	-1.23E-5	-9.31E-6	6.5E-7	7.73E-6	1.165E-5	1.591E-5	1.592E-5	1.425E-5	1.04E-5	4.88E-6	-6.9E-7	-7.74E-6	-1.277E-5	-1.562E-5	-1.513E-5	-1.23E-5	-5.18E-6	-1.19E-6	6.05E-6	1.35E-5	1.427E-5	1.607E-5	1.253E-5	1.076E-5	3.36E-6	-5.26E-6	-6.96E-6	-1.177E-5
4.42E-6	3.71E-6	-3.1E-7	-4.22E-6	-9.08E-6	-1.27E-5	-1.461E-5	-1.408E-5	-9.59E-6	-3.8E-6	6.33E-6	9.57E-6	1.406E-5	1.655E-5	1.58E-5	1.286E-5	4.18E-6	1.22E-6	-7.92E-6	-1.397E-5	-1.647E-5	-1.614E-5	-1.19E-5	-7.96E-6	-6.3E-7	7.22E-6	1.049E-5	1.633E-5	1.618E-5	1.534E-5	1.179E-5	3.42E-6	-9.8E-7	-6.49E-6	-1.261E-5	-1.507E-5	-1.505E-5	-1.101E-5	-5.97E-6	-1.06E-6	4.87E-6	1.204E-5	1.431E-5	1.583E-5	1.3E-5	1.071E-5	4.41E-6	-5.03E-6	-7.76E-6	-1.266E-5
3.72E-6	4.87E-6	-1.1E-7	-5.22E-6	-1.075E-5	-1.444E-5	-1.459E-5	-1.286E-5	-9.11E-6	-4.35E-6	5.43E-6	8.94E-6	1.404E-5	1.603E-5	1.459E-5	1.165E-5	4.64E-6	1.04E-6	-6.08E-6	-1.423E-5	-1.502E-5	-1.564E-5	-1.226E-5	-9.11E-6	-1.5E-7	6.36E-6	9.15E-6	1.436E-5	1.581E-5	1.504E-5	1.018E-5	4.57E-6	-3.9E-7	-9.3E-6	-1.402E-5	-1.58E-5	-1.442E-5	-1.212E-5	-7.01E-6	-2.23E-6	6.18E-6	1.177E-5	1.446E-5	1.533E-5	1.271E-5	9.98E-6	5.74E-6	-3E-6	-6.69E-6	-1.334E-5
5.12E-6	4.96E-6	-3.57E-6	-1.024E-5	-1.223E-5	-1.381E-5	-1.329E-5	-1.017E-5	-6.56E-6	-1.32E-6	3.87E-6	9.27E-6	1.409E-5	1.594E-5	1.52E-5	9.96E-6	3.33E-6	-2.6E-7	-6.01E-6	-1.267E-5	-1.47E-5	-1.496E-5	-1.186E-5	-8.38E-6	-2.31E-6	5.81E-6	1.029E-5	1.516E-5	1.621E-5	1.524E-5	9.94E-6	4.03E-6	7E-8	-8.23E-6	-1.303E-5	-1.529E-5	-1.576E-5	-1.27E-5	-7.75E-6	-1.61E-6	4.8E-6	1.028E-5	1.335E-5	1.498E-5	1.309E-5	1.028E-5	5.56E-6	-2.96E-6	-7.17E-6	-1.344E-5
3.96E-6	4.15E-6	-4.37E-6	-1.021E-5	-1.228E-5	-1.5E-5	-1.342E-5	-1.049E-5	-5.09E-6	1.2E-7	4.83E-6	1E-5	1.298E-5	1.353E-5	1.298E-5	9.89E-6	3.91E-6	4.7E-7	-6.71E-6	-1.129E-5	-1.278E-5	-1.443E-5	-1.151E-5	-8.94E-6	-3.12E-6	5.15E-6	7.84E-6	1.377E-5	1.564E-5	1.524E-5	9.68E-6	3.76E-6	1.29E-6	-7.08E-6	-1.357E-5	-1.43E-5	-1.497E-5	-1.174E-5	-8.46E-6	-1.73E-6	4.58E-6	9.45E-6	1.294E-5	1.499E-5	1.385E-5	1.085E-5	5.59E-6	-9.5E-7	-5.31E-6	-1.134E-5
4.61E-6	4.54E-6	-4.47E-6	-1.074E-5	-1.283E-5	-1.608E-5	-1.332E-5	-1.211E-5	-6.81E-6	2.56E-6	7.35E-6	1.14E-5	1.323E-5	1.278E-5	1.205E-5	8.97E-6	3.72E-6	-1.5E-7	-4.49E-6	-1.122E-5	-1.303E-5	-1.38E-5	-1.056E-5	-8.1E-6	-1.98E-6	5.6E-6	8.25E-6	1.286E-5	1.46E-5	1.441E-5	1.139E-5	4.26E-6	1.69E-6	-7.29E-6	-1.251E-5	-1.348E-5	-1.321E-5	-1.101E-5	-8.78E-6	-1.03E-6	6.12E-6	8.82E-6	1.376E-5	1.506E-5	1.369E-5	1.06E-5	2.85E-6	-1.28E-6	-6.12E-6	-9.32E-6
5.52E-6	5.06E-6	-3.55E-6	-1.095E-5	-1.219E-5	-1.588E-5	-1.447E-5	-1.206E-5	-4.49E-6	2.28E-6	5.96E-6	1.031E-5	1.383E-5	1.386E-5	1.233E-5	7.56E-6	3.28E-6	-1.37E-6	-5.67E-6	-1.082E-5	-1.235E-5	-1.244E-5	-1.07E-5	-8.56E-6	-3.49E-6	4.5E-6	7.22E-6	1.202E-5	1.364E-5	1.311E-5	9.92E-6	4.16E-6	1.35E-6	-6.2E-6	-1.099E-5	-1.288E-5	-1.444E-5	-1.097E-5	-8.42E-6	-1.13E-6	4.66E-6	8.44E-6	1.245E-5	1.44E-5	1.372E-5	9.97E-6	4.29E-6	2.4E-7	-5.89E-6	-1.017E-5
5.77E-6	5.07E-6	-2.56E-6	-1.071E-5	-1.274E-5	-1.538E-5	-1.356E-5	-1.231E-5	-5.09E-6	1.75E-6	6.22E-6	1.162E-5	1.517E-5	1.498E-5	1.174E-5	7.81E-6	3.21E-6	-1.28E-6	-8.71E-6	-1.06E-5	-1.166E-5	-1.092E-5	-8.82E-6	-7.22E-6	-1.97E-6	4.16E-6	7.5E-6	1.229E-5	1.33E-5	1.208E-5	8.38E-6	3.91E-6	1.21E-6	-5.91E-6	-1.079E-5	-1.206E-5	-1.381E-5	-1.104E-5	-9.09E-6	-5.8E-7	5.12E-6	7.37E-6	1.204E-5	1.38E-5	1.356E-5	1.098E-5	4.67E-6	2.7E-7	-5.5E-6	-1.26E-5
5.79E-6	5.62E-6	-3.18E-6	-9.8E-6	-1.235E-5	-1.484E-5	-1.414E-5	-1.181E-5	-5.39E-6	6.9E-7	4.97E-6	1.292E-5	1.45E-5	1.506E-5	1.257E-5	6.93E-6	4.01E-6	-2.19E-6	-8.86E-6	-1.099E-5	-1.28E-5	-1.194E-5	-8.85E-6	-5.2E-6	-6.7E-7	4.63E-6	7.24E-6	9.81E-6	1.252E-5	1.171E-5	9.34E-6	3.17E-6	1.14E-6	-5.08E-6	-1E-5	-1.128E-5	-1.232E-5	-9.29E-6	-8.53E-6	-2.79E-6	3.95E-6	6.4E-6	1.23E-5	1.481E-5	1.473E-5	9.99E-6	3.59E-6	-2.6E-7	-6.7E-6	-1.27E-5
3.13E-6	3.8E-6	-2.28E-6	-8.72E-6	-1.112E-5	-1.442E-5	-1.372E-5	-1.214E-5	-5.52E-6	1.69E-6	4.67E-6	1.256E-5	1.455E-5	1.592E-5	1.333E-5	6.74E-6	4.44E-6	-3.38E-6	-9.98E-6	-1.248E-5	-1.335E-5	-1.215E-5	-8.51E-6	-5E-6	1.4E-6	5.48E-6	8.68E-6	1.053E-5	1.214E-5	1.168E-5	8.16E-6	3.41E-6	8.7E-7	-4.61E-6	-1.052E-5	-1.153E-5	-1.151E-5	-8.98E-6	-7.41E-6	-1.76E-6	4.27E-6	7.05E-6	1.257E-5	1.375E-5	1.339E-5	9.09E-6	3.38E-6	5.3E-7	-5.74E-6	-1.101E-5
2.81E-6	3.33E-6	-1.52E-6	-8.38E-6	-1.062E-5	-1.397E-5	-1.325E-5	-1.153E-5	-6.51E-6	1.25E-6	4.93E-6	1.033E-5	1.426E-5	1.472E-5	1.311E-5	7.79E-6	4.82E-6	-3.46E-6	-8.93E-6	-1.171E-5	-1.331E-5	-1.191E-5	-1.07E-5	-4.54E-6	2.87E-6	6.5E-6	1.027E-5	1.256E-5	1.157E-5	1.062E-5	7.4E-6	2.43E-6	-8.1E-7	-4.08E-6	-8.72E-6	-1.022E-5	-1.245E-5	-9.38E-6	-7.29E-6	-2.7E-7	6.67E-6	8.48E-6	1.128E-5	1.194E-5	1.165E-5	8.98E-6	2.47E-6	1.09E-6	-6.33E-6	-1.097E-5
3.49E-6	3.86E-6	-7.9E-7	-8.72E-6	-1.156E-5	-1.401E-5	-1.243E-5	-1.146E-5	-5.86E-6	1.54E-6	3.57E-6	1.072E-5	1.402E-5	1.433E-5	1.236E-5	7.31E-6	5.62E-6	-3.18E-6	-9.02E-6	-1.003E-5	-1.346E-5	-1.297E-5	-9.97E-6	-4.02E-6	2.61E-6	6.23E-6	1.068E-5	1.265E-5	1.25E-5	9.99E-6	7.13E-6	1.38E-6	-1.26E-6	-5.22E-6	-9.77E-6	-1.169E-5	-1.215E-5	-8.47E-6	-6.38E-6	6.1E-7	6.45E-6	8.8E-6	1.178E-5	1.143E-5	1.095E-5	7.04E-6	2.16E-6	4.7E-7	-5.62E-6	-1.003E-5
3.87E-6	3.71E-6	-1.68E-6	-7.62E-6	-1.05E-5	-1.316E-5	-1.282E-5	-1.076E-5	-6.51E-6	9.6E-7	4.63E-6	9.62E-6	1.311E-5	1.306E-5	1.208E-5	8.08E-6	6E-6	-2.35E-6	-8.97E-6	-1.011E-5	-1.289E-5	-1.143E-5	-1.04E-5	-4.67E-6	1.85E-6	5.87E-6	1.109E-5	1.34E-5	1.401E-5	1.239E-5	7.13E-6	1.33E-6	-4.66E-6	-9.24E-6	-1.161E-5	-1.165E-5	-9.76E-6	-6.06E-6	-4.47E-6	7.8E-7	5.67E-6	8.6E-6	1.165E-5	1.159E-5	1.075E-5	7.57E-6	1.82E-6	-1.38E-6	-6.46E-6	-9.35E-6
2.95E-6	3.12E-6	-3.65E-6	-6.31E-6	-1.06E-5	-1.251E-5	-1.293E-5	-1.005E-5	-5.34E-6	5.6E-7	4.24E-6	9.51E-6	1.256E-5	1.297E-5	1.144E-5	7.43E-6	4.25E-6	-2.59E-6	-7.82E-6	-1.029E-5	-1.249E-5	-1.226E-5	-1.08E-5	-4.41E-6	5.6E-7	4.91E-6	1.073E-5	1.386E-5	1.457E-5	1.227E-5	6.16E-6	2.03E-6	-2.71E-6	-9.59E-6	-1.179E-5	-1.226E-5	-9.37E-6	-6.8E-6	-1.36E-6	1.29E-6	6.43E-6	7.7E-6	9.86E-6	1.005E-5	9.42E-6	7.4E-6	1.07E-6	-1.11E-6	-6.74E-6	-9.55E-6
3.17E-6	3.07E-6	-4.06E-6	-7.08E-6	-9.88E-6	-1.166E-5	-1.083E-5	-8.96E-6	-5.95E-6	1.5E-7	5.78E-6	1.009E-5	1.339E-5	1.392E-5	1.18E-5	6.25E-6	3.65E-6	-1.61E-6	-7.09E-6	-9.5E-6	-1.194E-5	-1.139E-5	-1.095E-5	-5.74E-6	1.09E-6	4.73E-6	1.164E-5	1.418E-5	1.35E-5	1.188E-5	5.93E-6	2.31E-6	-4.78E-6	-9.64E-6	-1.136E-5	-1.253E-5	-1.018E-5	-5.96E-6	-7E-7	3.28E-6	7.92E-6	9.17E-6	1.045E-5	9.49E-6	8.73E-6	5.56E-6	9.5E-7	-1.35E-6	-6.56E-6	-8.88E-6
3.13E-6	2.24E-6	-3.77E-6	-7E-6	-9.38E-6	-1.181E-5	-1.189E-5	-9E-6	-5.16E-6	8.3E-7	5.36E-6	9.12E-6	1.261E-5	1.227E-5	1.179E-5	7.61E-6	3.54E-6	-1.94E-6	-7.54E-6	-9.86E-6	-1.241E-5	-1.133E-5	-1.039E-5	-3.85E-6	3.38E-6	5.83E-6	9.66E-6	1.265E-5	1.238E-5	1.002E-5	5.79E-6	3.05E-6	-4.14E-6	-9.45E-6	-1.075E-5	-1.126E-5	-1.016E-5	-7.23E-6	-3.97E-6	3.98E-6	8.3E-6	1.05E-5	1.148E-5	9.9E-6	8.16E-6	2.61E-6	-1E-7	-2.72E-6	-5.96E-6	-7.89E-6
1.84E-6	1.16E-6	-4.2E-6	-6.2E-6	-1.127E-5	-1.219E-5	-1.115E-5	-8.34E-6	-2.94E-6	8.5E-7	5.14E-6	9.15E-6	1.164E-5	1.227E-5	1.074E-5	7.95E-6	4.02E-6	-2.2E-6	-9.27E-6	-1.119E-5	-1.316E-5	-1.061E-5	-7.49E-6	-2.83E-6	2.66E-6	4.94E-6	1.001E-5	1.167E-5	1.212E-5	9.62E-6	5.77E-6	2.26E-6	-3.63E-6	-8.6E-6	-9.72E-6	-1.182E-5	-9.98E-6	-8.22E-6	-1.86E-6	3.76E-6	7.15E-6	1.116E-5	1.156E-5	1.028E-5	8.39E-6	4.45E-6	-1.07E-6	-3.78E-6	-7.47E-6	-8.22E-6
7.2E-7	7.8E-7	-4.24E-6	-6.56E-6	-1.04E-5	-1.107E-5	-1.091E-5	-8.36E-6	-2.34E-6	1.18E-6	5.1E-6	8.4E-6	1.173E-5	1.248E-5	1.134E-5	7.52E-6	2.15E-6	-3.69E-6	-7.91E-6	-9.81E-6	-1.178E-5	-9.97E-6	-7.87E-6	-3.12E-6	3.52E-6	5.68E-6	9.52E-6	1.115E-5	1.112E-5	9.07E-6	5.72E-6	3.32E-6	-3.46E-6	-7.65E-6	-9.32E-6	-1.108E-5	-1.009E-5	-7.52E-6	-2.51E-6	3.5E-6	5.87E-6	9.43E-6	1.195E-5	1.189E-5	9.08E-6	4.95E-6	-6.9E-7	-4.91E-6	-8.24E-6	-9.49E-6
1.1E-7	6.5E-7	-4.91E-6	-6.65E-6	-9.84E-6	-1.058E-5	-1.062E-5	-7.08E-6	-2.22E-6	4.1E-7	5.62E-6	1.103E-5	1.204E-5	1.231E-5	8.45E-6	4.96E-6	8.5E-7	-4.34E-6	-7.03E-6	-8.92E-6	-1.027E-5	-8.55E-6	-6.46E-6	-3.26E-6	2.4E-6	4.99E-6	9.22E-6	1.018E-5	1.054E-5	7.83E-6	4.08E-6	2.96E-6	-2.62E-6	-7.18E-6	-7.92E-6	-1.062E-5	-8.46E-6	-6.9E-6	-1.91E-6	2.49E-6	5.1E-6	8.97E-6	1.166E-5	1.153E-5	9.4E-6	3.76E-6	1.4E-7	-4.94E-6	-9.5E-6	-1.079E-5
-4E-8	5.4E-7	-5.32E-6	-6.6E-6	-1.038E-5	-1.105E-5	-1.037E-5	-6.77E-6	-1.61E-6	1.58E-6	8.1E-6	1.11E-5	1.116E-5	1.019E-5	7.54E-6	4.87E-6	8.4E-7	-2.93E-6	-7.22E-6	-8.6E-6	-9.03E-6	-7.31E-6	-6.33E-6	-2.32E-6	1.85E-6	4.76E-6	7.68E-6	1.03E-5	9.79E-6	7.58E-6	3.65E-6	1.6E-6	-3.44E-6	-7.07E-6	-7.26E-6	-8.29E-6	-7.47E-6	-6.37E-6	-1.54E-6	2.58E-6	4.33E-6	8.54E-6	1.068E-5	1.056E-5	8.06E-6	5.25E-6	8.4E-7	-3.23E-6	-9.09E-6	-1.018E-5
1.6E-7	2E-7	-4.94E-6	-7.5E-6	-1.049E-5	-1.056E-5	-9.53E-6	-4.19E-6	8.8E-7	2.16E-6	7.05E-6	9.08E-6	1.023E-5	9.74E-6	6.74E-6	4.7E-6	2.3E-7	-4.57E-6	-6.96E-6	-7.8E-6	-8.46E-6	-7.53E-6	-5.52E-6	-1.67E-6	3.32E-6	5.11E-6	8.6E-6	9.83E-6	9.43E-6	7.36E-6	3.29E-6	1.16E-6	-3.57E-6	-6.85E-6	-8.06E-6	-8.1E-6	-7.24E-6	-5.67E-6	-3.6E-7	3.03E-6	4.29E-6	8.29E-6	9.74E-6	9.37E-6	7.53E-6	3.33E-6	1.5E-7	-4.34E-6	-8.23E-6	-8.64E-6
-1.02E-6	-7.7E-7	-6.06E-6	-8.29E-6	-9.12E-6	-8.97E-6	-7.51E-6	-4.15E-6	1.06E-6	2.45E-6	7.43E-6	8.74E-6	1.044E-5	9.18E-6	6.53E-6	4.68E-6	-6.2E-7	-4.75E-6	-6.54E-6	-8.6E-6	-8.4E-6	-7.2E-6	-4.69E-6	4.6E-7	3.16E-6	5.72E-6	7.65E-6	8.4E-6	8.2E-6	6.62E-6	3.07E-6	1.75E-6	-1.67E-6	-6.01E-6	-8.32E-6	-8.84E-6	-6.73E-6	-4.48E-6	-4.5E-7	3.1E-6	4.71E-6	7.9E-6	8.46E-6	8.12E-6	5.22E-6	2.45E-6	1.5E-7	-2.4E-6	-5.65E-6	-6.84E-6
[truncated: 120 more columns]
