# Supplementary material for: Nanoscale magnonic Fabry-Pérot resonator for low-loss spin-wave manipulation
Source: Nat Commun. 2021 Apr 16;12:2293. doi: 10.1038/s41467-021-22520-6 (PMC8052321; doi:10.1038/s41467-021-22520-6)
Supplement: Supplementary file 4 — Source Data [file 41467_2021_22520_MOESM4_ESM.zip › Source data/FigS4/FigS4f_lower panel.txt]

0	10.3376923076923
0.559627195266272	10.5376923076923
1.11925439053254	4.67923076923077
1.67888158579882	-3.47923076923077
2.23850878106509	-7.96692307692308
2.79813597633136	-11.3361538461538
3.35776317159763	-9.5523076923077
3.91739036686391	-5.85076923076923
4.47701756213018	1.57076923076923
5.03664475739645	8.88615384615385
5.59627195266272	11.6576923076923
6.155899147929	11.09
6.71552634319527	6.45769230769231
7.27515353846154	0.683076923076923
7.83478073372781	-5.73692307692308
8.39440792899408	-10.8315384615385
8.95403512426036	-11.0246153846154
9.51366231952663	-8.04307692307693
10.0732895147929	-0.821538461538461
10.6329167100592	5.72692307692308
11.1925439053254	10.1884615384615
11.7521711005917	11.5261538461538
12.311798295858	8.52230769230769
12.8714254911243	4.26923076923077
13.4310526863905	-3.77923076923077
13.9906798816568	-9.48923076923077
14.5503070769231	-10.8861538461538
15.1099342721894	-8.95307692307692
15.6695614674556	-2.97692307692308
16.2291886627219	1.67384615384615
16.7888158579882	8.16692307692308
17.3484430532544	11.2892307692308
17.9080702485207	10.6261538461538
18.467697443787	5.88692307692308
19.0273246390533	-1.83384615384615
19.5869518343195	-6.31692307692308
20.1465790295858	-10.2453846153846
20.7062062248521	-9.78461538461539
21.2658334201183	-6.82461538461539
21.8254606153846	0.420769230769231
22.3850878106509	6.9823076923077
22.9447150059172	10.2238461538462
23.5043422011834	10.9584615384615
24.0639693964497	7.38846153846154
24.623596591716	2.16615384615385
25.1832237869823	-4.81538461538462
25.7428509822485	-9.71307692307692
26.3024781775148	-10.7961538461538
26.8621053727811	-8.42384615384616
27.4217325680473	-1.95307692307692
27.9813597633136	4.17076923076923
28.5409869585799	8.84538461538462
29.1006141538462	11.0584615384615
29.6602413491124	8.99384615384615
30.2198685443787	4.58230769230769
30.779495739645	-3.01846153846154
31.3391229349112	-9.18076923076923
31.8987501301775	-10.8284615384615
32.4583773254438	-9.01384615384616
33.0180045207101	-3.32692307692308
33.5776317159763	1.09076923076923
34.1372589112426	8.25923076923077
34.6968861065089	11.2253846153846
35.2565133017752	10.5230769230769
35.8161404970414	5.62615384615385
36.3757676923077	-1.97153846153846
36.935394887574	-6.10538461538462
37.4950220828402	-10.5630769230769
38.0546492781065	-9.60307692307692
38.6142764733728	-6.82846153846154
39.1739036686391	0.244615384615385
39.7335308639053	7.19153846153846
40.2931580591716	10.4738461538462
40.8527852544379	10.9115384615385
41.4124124497041	6.68846153846154
41.9720396449704	0.572307692307692
42.5316668402367	-5.84153846153846
43.091294035503	-10.76
43.6509212307692	-10.7915384615385
44.2105484260355	-7.55230769230769
44.7701756213018	-0.651538461538462
45.329802816568	5.80615384615385
45.8894300118343	9.46230769230769
46.4490572071006	10.2438461538462
47.0086844023669	-4.00076923076923
47.5683115976331	-5.85692307692308
48.1279387928994	-4.50230769230769
48.6875659881657	-7.43307692307693
49.247193183432	-7.72153846153846
49.8068203786982	-5.33076923076923
50.3664475739645	-0.566923076923077
50.9260747692308	2.37538461538462
51.4857019644971	6.45384615384616
52.0453291597633	7.53692307692308
52.6049563550296	6.51307692307693
53.1645835502959	2.37153846153846
53.7242107455621	-3.06384615384615
54.2838379408284	-5.30461538461539
54.8434651360947	-7.16461538461539
55.403092331361	-5.36538461538462
55.9627195266272	-2.21384615384615
56.5223467218935	2.30923076923077
57.0819739171598	6.33
57.641601112426	7.40153846153846
58.2012283076923	6.35307692307692
58.7608555029586	2.26846153846154
59.3204826982249	-1.51769230769231
59.8801098934911	-5.28769230769231
60.4397370887574	-7.17615384615385
60.9993642840237	-5.81769230769231
61.55899147929	-2.83769230769231
62.1186186745562	2.22230769230769
62.6782458698225	5.52384615384616
63.2378730650888	7.67461538461539
63.797500260355	6.27076923076923
64.3571274556213	2.74846153846154
64.9167546508876	-0.828461538461539
65.4763818461539	-5.19307692307692
66.0360090414201	-6.74692307692308
66.5956362366864	-6.30769230769231
67.1552634319527	-2.53307692307692
67.7148906272189	2.29923076923077
68.2745178224852	4.91153846153846
68.8341450177515	7.11230769230769
69.3937722130178	5.81692307692308
69.953399408284	3.39846153846154
70.5130266035503	-1.45846153846154
71.0726537988166	-5.58923076923077
71.6322809940828	-6.37538461538462
72.1919081893491	-5.66230769230769
72.7515353846154	-1.94692307692308
73.3111625798817	1.09615384615385
73.8707897751479	5.14230769230769
74.4304169704142	6.94230769230769
74.9900441656805	6.09230769230769
75.5496713609467	2.94923076923077
76.109298556213	-1.59538461538462
76.6689257514793	-4.62846153846154
77.2285529467456	-6.39307692307692
77.7881801420118	-5.09076923076923
78.3478073372781	-2.56461538461539
78.9074345325444	1.19538461538462
79.4670617278107	5.30307692307692
80.0266889230769	6.4623076923077
80.5863161183432	5.96692307692308
81.1459433136095	2.59076923076923
81.7055705088758	-1.37615384615385
82.265197704142	-4.28615384615385
82.8248248994083	-6.27384615384616
83.3844520946746	-5.10923076923077
83.9440792899408	-2.57615384615385
84.5037064852071	2.19384615384615
85.0633336804734	5.59461538461538
85.6229608757397	6.61384615384616
86.1825880710059	5.62307692307692
86.7422152662722	1.96769230769231
87.3018424615385	-0.885384615384615
87.8614696568047	-4.55461538461539
88.421096852071	-6.10923076923077
88.9807240473373	-5.48846153846154
89.5403512426036	-2.30923076923077
90.0999784378698	2.4
90.6596056331361	4.50230769230769
91.2192328284024	6.43846153846154
91.7788600236686	4.82384615384616
92.3384872189349	2.95461538461539
92.8981144142012	-1.39846153846154
93.4577416094675	-4.94769230769231
94.0173688047337	-5.68384615384616
94.576996	-5.03769230769231
