# Supplementary material for: Nanoscale magnonic Fabry-Pérot resonator for low-loss spin-wave manipulation
Source: Nat Commun. 2021 Apr 16;12:2293. doi: 10.1038/s41467-021-22520-6 (PMC8052321; doi:10.1038/s41467-021-22520-6)
Supplement: Supplementary file 4 — Source Data [file 41467_2021_22520_MOESM4_ESM.zip › Source data/FigS4/FigS4f_upper panel.txt]

-2.57E-6	-1.77E-6	-5.55E-6	-7.49E-6	-8.54E-6	-7.81E-6	-6.04E-6	2.29E-6	9.37E-6	1.154E-5	9.82E-6	3.5E-6	-6E-7	-9.17E-6	-1.115E-5	-1.063E-5	-5.48E-6	8.1E-7	5.85E-6	1.024E-5	9.81E-6	6.26E-6	2.18E-6	-5.77E-6	-1.032E-5	-1.022E-5	-8.37E-6	-8.8E-7	2.47E-6	8.62E-6	1.04E-5	8.6E-6	3.53E-6	-4.32E-6	-8.35E-6	-1.064E-5	-8.32E-6	-4.44E-6	9.6E-7	8.47E-6	1.016E-5	9.49E-6	3.95E-6	-4.5E-7	-6.01E-6	-1.07E-5	-8.97E-6	-6.17E-6	9.3E-7	5.51E-6
1.43E-6	9.3E-7	-4.05E-6	-8E-6	-1.135E-5	-9.11E-6	-5.99E-6	3.89E-6	1.017E-5	1.118E-5	9.83E-6	3.64E-6	-1.24E-6	-9.26E-6	-1.144E-5	-1.036E-5	-4.46E-6	-4.9E-7	6.77E-6	1.032E-5	1.14E-5	7.86E-6	2.35E-6	-4.63E-6	-1.031E-5	-1.185E-5	-8.64E-6	-5.6E-7	4.28E-6	9.39E-6	1.167E-5	1.021E-5	2.42E-6	-4.47E-6	-7.96E-6	-1.114E-5	-8.22E-6	-5.41E-6	2.8E-6	9.59E-6	1.116E-5	9.2E-6	3.75E-6	-1.3E-7	-7.03E-6	-1.021E-5	-9.5E-6	-5.97E-6	2.62E-6	6.45E-6
4.98E-6	5.17E-6	-5.36E-6	-9.18E-6	-1.302E-5	-9.02E-6	-6.06E-6	4.61E-6	9.96E-6	1.154E-5	9.48E-6	3.15E-6	4E-8	-7.95E-6	-1.133E-5	-1.1E-5	-7.11E-6	1.56E-6	5.95E-6	1.049E-5	1.146E-5	8.77E-6	3.32E-6	-7.13E-6	-1.069E-5	-1.209E-5	-9.79E-6	-1.74E-6	3.08E-6	8.91E-6	1.203E-5	9.79E-6	4.18E-6	-5.63E-6	-8.3E-6	-1.139E-5	-7.61E-6	-5.11E-6	4.31E-6	9.55E-6	1.044E-5	9.11E-6	3.81E-6	-6.4E-7	-8.14E-6	-1.033E-5	-1.005E-5	-4.47E-6	2.78E-6	5.72E-6
4.61E-6	4.37E-6	-7.11E-6	-1.068E-5	-1.377E-5	-8.94E-6	-4.68E-6	4.9E-6	1.046E-5	1.149E-5	1.008E-5	3.38E-6	-4.9E-7	-8.72E-6	-1.184E-5	-1.181E-5	-8.13E-6	5.5E-7	5.5E-6	1.211E-5	1.202E-5	9.15E-6	1.77E-6	-5.21E-6	-1.1E-5	-1.317E-5	-9.74E-6	-3.65E-6	3.29E-6	9.68E-6	1.249E-5	1.086E-5	5.18E-6	-5.88E-6	-9.89E-6	-1.186E-5	-8.44E-6	-5.16E-6	4.1E-6	9.83E-6	1.053E-5	9.56E-6	3.15E-6	9E-7	-8.49E-6	-1.055E-5	-1.002E-5	-4.03E-6	2.13E-6	6.33E-6
2.36E-6	2.12E-6	-5.89E-6	-9.9E-6	-1.365E-5	-9.82E-6	-5.33E-6	3.33E-6	1.029E-5	1.178E-5	1.134E-5	4.06E-6	1.79E-6	-9E-6	-1.263E-5	-1.231E-5	-6.16E-6	6.3E-7	7.21E-6	1.137E-5	1.248E-5	9.53E-6	5.3E-7	-8.67E-6	-1.122E-5	-1.231E-5	-7.41E-6	-2.6E-6	2.93E-6	1.073E-5	1.229E-5	9.99E-6	4.56E-6	-4.95E-6	-9.46E-6	-1.195E-5	-9.08E-6	-5.53E-6	4.77E-6	9.52E-6	1.069E-5	9.82E-6	2.96E-6	-2.1E-7	-7.74E-6	-1.044E-5	-1.01E-5	-4.46E-6	3.43E-6	5.51E-6
2.97E-6	2.44E-6	-3.5E-6	-9.95E-6	-1.235E-5	-1.038E-5	-5.39E-6	1.15E-6	1.059E-5	1.295E-5	1.239E-5	4.92E-6	-8.4E-7	-9.31E-6	-1.389E-5	-1.315E-5	-6.1E-6	2.42E-6	6.88E-6	1.258E-5	1.162E-5	9.78E-6	1.38E-6	-7.4E-6	-1.083E-5	-1.269E-5	-7.24E-6	-2.42E-6	3.95E-6	9.28E-6	1.163E-5	9.82E-6	4.2E-6	-4.5E-6	-8.89E-6	-1.115E-5	-9.16E-6	-5.63E-6	3.71E-6	1.038E-5	1.181E-5	8.21E-6	2.09E-6	-3.95E-6	-7.47E-6	-9.58E-6	-9.34E-6	-4.28E-6	2.59E-6	5.37E-6
3.24E-6	3.08E-6	-2.72E-6	-9.47E-6	-1.323E-5	-1.158E-5	-6.55E-6	1.39E-6	1.09E-5	1.358E-5	1.381E-5	6.31E-6	8.1E-7	-9.5E-6	-1.339E-5	-1.367E-5	-6.52E-6	2.44E-6	8.49E-6	1.164E-5	1.161E-5	9.91E-6	1.29E-6	-7.34E-6	-9.31E-6	-1.225E-5	-7.69E-6	-3.37E-6	2.81E-6	1.056E-5	1.145E-5	8.84E-6	1.69E-6	-4.04E-6	-8.22E-6	-1.103E-5	-9.11E-6	-4.43E-6	2.14E-6	9.64E-6	1.092E-5	9.54E-6	3.75E-6	-8.6E-7	-7.91E-6	-9.29E-6	-8.88E-6	-3.95E-6	2.58E-6	5.17E-6
4.26E-6	4.67E-6	-3.04E-6	-9.54E-6	-1.372E-5	-1.317E-5	-7.79E-6	-4E-8	1.07E-5	1.399E-5	1.263E-5	4.9E-6	8.6E-7	-7.42E-6	-1.401E-5	-1.236E-5	-7.73E-6	2.63E-6	5.48E-6	1.245E-5	1.155E-5	8.05E-6	1.15E-6	-6.89E-6	-9.15E-6	-1.148E-5	-7.17E-6	-4.21E-6	3.39E-6	1.001E-5	1.15E-5	9.42E-6	2.08E-6	-2.46E-6	-7.39E-6	-1.055E-5	-8.13E-6	-4.66E-6	1.37E-6	7.11E-6	9.26E-6	9.68E-6	4.35E-6	9.4E-7	-5.9E-6	-9.31E-6	-8.54E-6	-5.66E-6	2.05E-6	4.37E-6
4.9E-6	3.35E-6	-2.66E-6	-9.56E-6	-1.472E-5	-1.301E-5	-7.01E-6	4.19E-6	9.51E-6	1.3E-5	1.161E-5	6.31E-6	-5.4E-7	-7.55E-6	-1.268E-5	-1.215E-5	-8.04E-6	4.9E-7	4.95E-6	1.238E-5	1.186E-5	1.01E-5	-4.3E-7	-7.43E-6	-9.23E-6	-1.113E-5	-6.58E-6	-3.89E-6	3.67E-6	9.78E-6	1.053E-5	8.86E-6	2.67E-6	-1.47E-6	-7.82E-6	-9.91E-6	-8.49E-6	-4.49E-6	9.3E-7	5.33E-6	9.49E-6	8.9E-6	5E-6	2.32E-6	-5.15E-6	-9.07E-6	-9.68E-6	-6.48E-6	2E-8	4.03E-6
4.42E-6	3.9E-6	-2.9E-6	-1.163E-5	-1.37E-5	-1.207E-5	-6.24E-6	1.66E-6	7.85E-6	1.255E-5	1.242E-5	6.3E-6	-7.1E-7	-6.45E-6	-1.163E-5	-1.127E-5	-8.15E-6	3.3E-7	6.78E-6	1.017E-5	1.145E-5	8.93E-6	3.01E-6	-7.5E-6	-1.007E-5	-1.114E-5	-6.48E-6	-4.17E-6	4.89E-6	8.38E-6	9.81E-6	8.11E-6	3.47E-6	-2.8E-7	-6.62E-6	-9.35E-6	-8.47E-6	-5.97E-6	1.58E-6	5.76E-6	8.4E-6	8.92E-6	5.79E-6	1.5E-6	-2.73E-6	-7.96E-6	-9.12E-6	-7.8E-6	-1.13E-6	2.29E-6
1.65E-6	2.73E-6	-1.22E-6	-9.67E-6	-1.257E-5	-1.203E-5	-6.71E-6	2.68E-6	7.34E-6	1.134E-5	1.067E-5	7.44E-6	4.8E-7	-7.38E-6	-1.049E-5	-1.177E-5	-8.41E-6	-1.75E-6	3.62E-6	9.75E-6	1.112E-5	9.48E-6	4.18E-6	-5.32E-6	-7.83E-6	-1.059E-5	-7.47E-6	-4.65E-6	4.32E-6	8.44E-6	8.9E-6	7.07E-6	3.69E-6	1.16E-6	-6.35E-6	-8.99E-6	-8.71E-6	-5.92E-6	9.7E-7	4.74E-6	8.28E-6	8.56E-6	7.05E-6	2.57E-6	-2.6E-6	-7.74E-6	-8.82E-6	-7.61E-6	-2.02E-6	1.78E-6
1.97E-6	1.82E-6	-1.45E-6	-9.86E-6	-1.337E-5	-1.179E-5	-4.8E-6	1.19E-6	6.89E-6	1.033E-5	1.02E-5	7.08E-6	4.8E-7	-5.57E-6	-9.8E-6	-1.092E-5	-8.44E-6	-1.21E-6	4.54E-6	8.79E-6	1.043E-5	9.08E-6	4.83E-6	-3.81E-6	-7.59E-6	-9.91E-6	-8.19E-6	-5.35E-6	1.76E-6	7.89E-6	8.58E-6	9.2E-6	4.19E-6	1.56E-6	-5.61E-6	-8.81E-6	-9.06E-6	-6.26E-6	-5.5E-7	3.63E-6	9.06E-6	9.29E-6	8.09E-6	3.15E-6	-4.11E-6	-7.39E-6	-8.87E-6	-7.97E-6	-3.94E-6	1.63E-6
4.08E-6	3.32E-6	4.9E-7	-8.39E-6	-1.148E-5	-1.118E-5	-5.88E-6	1E-6	5.91E-6	9.89E-6	1.05E-5	8.07E-6	2.85E-6	-5.06E-6	-8.47E-6	-1.035E-5	-6.97E-6	-1.98E-6	1.87E-6	7.93E-6	9.9E-6	8.64E-6	5.02E-6	-1.91E-6	-6.18E-6	-9.33E-6	-8.53E-6	-6.43E-6	-9.3E-7	6.61E-6	9.02E-6	9.73E-6	5.06E-6	3.17E-6	-4.48E-6	-9.3E-6	-9.85E-6	-7.21E-6	-7.3E-7	2.51E-6	7.71E-6	1.022E-5	9.55E-6	3.16E-6	-2.67E-6	-6.97E-6	-9.41E-6	-8.3E-6	-5.02E-6	1.1E-6
4.48E-6	4.26E-6	3.2E-7	-6.31E-6	-1.099E-5	-1.042E-5	-6.24E-6	3.7E-7	5.16E-6	9.98E-6	1.035E-5	8.42E-6	1.63E-6	-4.77E-6	-7.74E-6	-9.81E-6	-6.43E-6	-4.29E-6	1.99E-6	6.27E-6	9.8E-6	9.54E-6	6.23E-6	-8.4E-7	-4.34E-6	-9.25E-6	-8.57E-6	-6.92E-6	-1.13E-6	5.75E-6	8.04E-6	1.061E-5	6.97E-6	3.44E-6	-4.91E-6	-9.57E-6	-1.013E-5	-8.11E-6	-1.58E-6	2.9E-6	8.45E-6	9.72E-6	9.24E-6	3.79E-6	-2.57E-6	-6.9E-6	-9.68E-6	-1E-5	-4.83E-6	1.2E-7
4.58E-6	5.21E-6	1.08E-6	-6E-6	-9.86E-6	-9.54E-6	-7.42E-6	-1.14E-6	3.34E-6	8.5E-6	1.003E-5	9.25E-6	3.02E-6	-4.06E-6	-6.94E-6	-9.31E-6	-7.87E-6	-4.97E-6	6.5E-7	5.36E-6	9.38E-6	1.001E-5	7.06E-6	1.41E-6	-4.4E-6	-7.69E-6	-1.037E-5	-8.42E-6	-3.92E-6	4.47E-6	8.34E-6	1.114E-5	8.16E-6	4.91E-6	-3.62E-6	-9.87E-6	-1.031E-5	-9.58E-6	-1.99E-6	3.21E-6	9.38E-6	1.079E-5	9.74E-6	4.65E-6	-2.29E-6	-6.34E-6	-1E-5	-8.26E-6	-6.66E-6	3.4E-7
5.04E-6	5.08E-6	2.59E-6	-3.1E-6	-8.3E-6	-8.83E-6	-7.36E-6	-1E-6	2.84E-6	7.87E-6	9.67E-6	9.08E-6	3.71E-6	-2.01E-6	-4.69E-6	-9.4E-6	-8.93E-6	-5.97E-6	1.04E-6	6.38E-6	9.12E-6	9.97E-6	6.85E-6	3.34E-6	-3.14E-6	-9.56E-6	-1.058E-5	-9.01E-6	-2.98E-6	5.1E-6	8E-6	1.184E-5	9.11E-6	5.5E-6	-3.14E-6	-9.65E-6	-1.069E-5	-9.83E-6	-2.82E-6	1.74E-6	8.86E-6	1.158E-5	1.123E-5	4.85E-6	-2.69E-6	-5.97E-6	-1.04E-5	-9.21E-6	-6.25E-6	-1.24E-6
5.57E-6	4.93E-6	2.71E-6	-2.86E-6	-7.98E-6	-8.07E-6	-6.93E-6	-2.34E-6	3.1E-7	6.79E-6	9.17E-6	9.08E-6	4.95E-6	-1.72E-6	-3.85E-6	-9.77E-6	-9.63E-6	-7.25E-6	4.8E-7	6.35E-6	1.01E-5	1.089E-5	7.12E-6	3.39E-6	-1.95E-6	-9.24E-6	-1.096E-5	-9.17E-6	-4.52E-6	2.55E-6	9.41E-6	1.143E-5	9.71E-6	6.46E-6	-3.03E-6	-8.96E-6	-1.047E-5	-9.22E-6	-4.06E-6	-2.6E-7	8.84E-6	1.156E-5	1.146E-5	6.38E-6	-2.14E-6	-4.93E-6	-1.022E-5	-9.61E-6	-8.44E-6	5.7E-7
5.92E-6	6.18E-6	2.46E-6	-2.6E-6	-7.06E-6	-8.33E-6	-7.78E-6	-3.33E-6	1.11E-6	5.78E-6	9.69E-6	9.71E-6	5.82E-6	-4.2E-7	-4.51E-6	-9.67E-6	-9.23E-6	-8.3E-6	-6.4E-7	6.24E-6	9.64E-6	1.174E-5	7.23E-6	3.25E-6	-4.54E-6	-1.046E-5	-1.054E-5	-9.45E-6	-2.49E-6	2.54E-6	7.99E-6	1.058E-5	1.073E-5	6.35E-6	-4E-7	-8.86E-6	-1.022E-5	-9.66E-6	-4.37E-6	5.1E-7	7.1E-6	1.162E-5	1.141E-5	6.02E-6	-1.54E-6	-4.69E-6	-1.131E-5	-1.022E-5	-8.28E-6	9.2E-7
7.12E-6	7.77E-6	3.14E-6	-1.04E-6	-7.72E-6	-8.07E-6	-7.65E-6	-3.9E-6	-1.1E-6	7.18E-6	9.49E-6	9.74E-6	6.66E-6	-3.4E-7	-3.65E-6	-9.79E-6	-9.93E-6	-8.52E-6	-2.26E-6	6.25E-6	9.08E-6	1.146E-5	7.59E-6	4.19E-6	-3.22E-6	-9.92E-6	-1.073E-5	-9.54E-6	-4.14E-6	2.3E-6	7.91E-6	1.087E-5	1.058E-5	6.96E-6	5.7E-7	-8.12E-6	-1.084E-5	-1.014E-5	-4.58E-6	-1.9E-7	7.17E-6	1.174E-5	1.196E-5	9.17E-6	4E-8	-5.55E-6	-1.062E-5	-1.079E-5	-1.042E-5	-8.2E-7
8.04E-6	7.74E-6	4.28E-6	-4.7E-7	-7.18E-6	-9.25E-6	-9.43E-6	-4.47E-6	9E-7	5.95E-6	1.145E-5	1.077E-5	7.7E-6	-1.75E-6	-4.25E-6	-9.45E-6	-1.007E-5	-8.93E-6	-1.23E-6	5.62E-6	8.42E-6	1.15E-5	7.72E-6	5.64E-6	-3.74E-6	-9.83E-6	-1.169E-5	-8.5E-6	-2.98E-6	2.11E-6	7.69E-6	1.119E-5	1.038E-5	6.24E-6	5.4E-7	-5.85E-6	-1.035E-5	-1.062E-5	-7.38E-6	3.3E-7	5.66E-6	1.108E-5	1.136E-5	7.92E-6	-3.7E-7	-4.56E-6	-1.019E-5	-1.173E-5	-9.27E-6	-3.32E-6
8.25E-6	9.25E-6	5.46E-6	-4.05E-6	-8.13E-6	-1.076E-5	-9.82E-6	-3.05E-6	7.9E-7	6.16E-6	1.104E-5	1.031E-5	7.27E-6	-7.1E-7	-3.88E-6	-8.99E-6	-9.56E-6	-8.25E-6	-1.73E-6	6.62E-6	8.71E-6	1.122E-5	8.43E-6	6.17E-6	-3.39E-6	-9.04E-6	-1.076E-5	-9.7E-6	-3.46E-6	6E-8	7.75E-6	1.111E-5	1.048E-5	6.19E-6	-2.32E-6	-6.26E-6	-1.017E-5	-1.103E-5	-6.18E-6	-3.7E-7	4.33E-6	1.129E-5	1.158E-5	8.7E-6	1.32E-6	-3.07E-6	-9.83E-6	-1.16E-5	-8.22E-6	-2.96E-6
1.036E-5	1.031E-5	3.9E-6	-3.81E-6	-7.96E-6	-1.101E-5	-9.5E-6	-4.38E-6	7.1E-7	6.3E-6	1.121E-5	1.026E-5	7.18E-6	-6.9E-7	-5.2E-6	-9.64E-6	-9.63E-6	-8.47E-6	-1.1E-6	6.5E-6	8.92E-6	1.086E-5	6.61E-6	4.91E-6	-2.23E-6	-9.49E-6	-1.01E-5	-9.66E-6	-3.56E-6	1E-7	7.94E-6	1.185E-5	1.156E-5	7.34E-6	-1.53E-6	-5.74E-6	-1.021E-5	-1.051E-5	-6.67E-6	-1.7E-7	5.53E-6	1.002E-5	1.137E-5	8.86E-6	7.4E-7	-3.69E-6	-1.015E-5	-1.122E-5	-8.67E-6	-2.48E-6
1.045E-5	1.118E-5	2.29E-6	-4.27E-6	-8.52E-6	-1.159E-5	-8.84E-6	-5.13E-6	8.8E-7	9.42E-6	1.173E-5	1.067E-5	8.09E-6	-6.6E-7	-5.79E-6	-9.68E-6	-1.035E-5	-7.48E-6	-3.9E-7	6.98E-6	9.62E-6	1.071E-5	7.94E-6	4.62E-6	-3.28E-6	-9.13E-6	-1.016E-5	-9.23E-6	-3.7E-6	-3.7E-7	7.59E-6	1.091E-5	1.092E-5	5.48E-6	-1.99E-6	-5.64E-6	-1.019E-5	-1.064E-5	-7.22E-6	-1.84E-6	6.4E-6	1.071E-5	1.112E-5	8.35E-6	1.03E-6	-5.36E-6	-8.85E-6	-1.134E-5	-9.76E-6	-2.77E-6
1.154E-5	1.189E-5	4.3E-6	-4.84E-6	-9.17E-6	-1.18E-5	-9.02E-6	-5.74E-6	2.5E-7	9.32E-6	1.118E-5	1.103E-5	5.23E-6	-6.9E-7	-5.64E-6	-9.84E-6	-1.14E-5	-7.12E-6	-1.97E-6	6.46E-6	9.5E-6	1.094E-5	7.44E-6	3.53E-6	-2.8E-6	-9.27E-6	-1.002E-5	-8.36E-6	-3.28E-6	-6.3E-7	8.32E-6	1.098E-5	1.079E-5	5.51E-6	-2.43E-6	-5.49E-6	-1.068E-5	-1.103E-5	-8.3E-6	1.46E-6	7.75E-6	1.031E-5	1.11E-5	8.37E-6	3E-6	-3.96E-6	-1.026E-5	-1.113E-5	-8.51E-6	-3.16E-6
1.196E-5	1.189E-5	5.23E-6	-5E-6	-8.48E-6	-1.299E-5	-9.62E-6	-5.06E-6	3.97E-6	9.53E-6	1.183E-5	1.103E-5	4.82E-6	1.1E-7	-5.03E-6	-1.148E-5	-1.052E-5	-7.99E-6	-1.08E-6	6.59E-6	1.012E-5	1.153E-5	8.48E-6	5.08E-6	-3.49E-6	-1.008E-5	-1.053E-5	-8.54E-6	-2.02E-6	8.1E-7	8.18E-6	1.129E-5	1.027E-5	5.44E-6	-1.95E-6	-5.73E-6	-1.074E-5	-9.69E-6	-7.4E-6	1.81E-6	7.47E-6	1.009E-5	1.081E-5	7.7E-6	2.59E-6	-4.41E-6	-1.007E-5	-1.027E-5	-9.14E-6	-3.85E-6
1.169E-5	1.162E-5	4.62E-6	-4.3E-6	-9.58E-6	-1.263E-5	-1.085E-5	-7.31E-6	2.84E-6	1.006E-5	1.248E-5	1.08E-5	5.7E-6	1.09E-6	-4.89E-6	-1.161E-5	-1.097E-5	-7.35E-6	-1.6E-6	4.7E-6	1.048E-5	1.143E-5	9.09E-6	2.87E-6	-2.67E-6	-9.63E-6	-1.1E-5	-9.38E-6	-1.86E-6	1.8E-6	7.99E-6	1.156E-5	1.084E-5	6.13E-6	-2.76E-6	-6.44E-6	-9.25E-6	-9.01E-6	-7.92E-6	6E-7	7.69E-6	9.38E-6	1.109E-5	6.26E-6	3.24E-6	-5.25E-6	-8.97E-6	-1.041E-5	-8.61E-6	-2.39E-6
1.134E-5	1.189E-5	4.32E-6	-3.42E-6	-6.58E-6	-1.18E-5	-9.78E-6	-7.57E-6	2.51E-6	1.156E-5	1.318E-5	1.174E-5	5.63E-6	1.07E-6	-7.74E-6	-1.2E-5	-1.136E-5	-8.11E-6	2.9E-7	5.27E-6	9.79E-6	1.175E-5	8.71E-6	3.61E-6	-2.63E-6	-9.4E-6	-1.102E-5	-9.35E-6	-2.6E-6	1.48E-6	8.13E-6	1.158E-5	1.008E-5	5.49E-6	-2.33E-6	-5.07E-6	-9.31E-6	-8.26E-6	-7.1E-6	6.6E-7	6.49E-6	8.45E-6	1.093E-5	7.29E-6	3.92E-6	-4.36E-6	-1.003E-5	-1.124E-5	-9.31E-6	-1.41E-6
1.143E-5	1.126E-5	5.5E-6	-3.92E-6	-6.24E-6	-1.192E-5	-9.89E-6	-7.35E-6	1.93E-6	9.77E-6	1.241E-5	1.255E-5	6.11E-6	2.4E-6	-7.73E-6	-1.212E-5	-1.174E-5	-8.61E-6	2.4E-7	5.85E-6	1.128E-5	1.145E-5	8.86E-6	4.42E-6	-3.83E-6	-9.6E-6	-1.116E-5	-9.7E-6	-2.21E-6	2.59E-6	8.6E-6	1.122E-5	1.08E-5	6.13E-6	-2.98E-6	-6.43E-6	-1.035E-5	-8.34E-6	-6.54E-6	1.23E-6	7.09E-6	8.9E-6	1.032E-5	6.84E-6	4.44E-6	-4.93E-6	-9.43E-6	-1.104E-5	-7.61E-6	-1.15E-6
1.123E-5	1.14E-5	6.74E-6	-3.7E-6	-8.06E-6	-1.226E-5	-9.19E-6	-7.22E-6	1.91E-6	1.059E-5	1.173E-5	1.243E-5	6.73E-6	3.66E-6	-7.76E-6	-1.279E-5	-1.314E-5	-8.53E-6	9.4E-7	5.1E-6	1.168E-5	1.194E-5	8.98E-6	3.9E-6	-6.13E-6	-9.58E-6	-1.151E-5	-7.77E-6	-2.47E-6	2.12E-6	8.22E-6	1.138E-5	1.048E-5	6.33E-6	-3E-6	-6.23E-6	-9.99E-6	-8.45E-6	-6.05E-6	1.19E-6	7.88E-6	9.24E-6	1.016E-5	5.72E-6	3.75E-6	-5.81E-6	-9.77E-6	-1.002E-5	-6.46E-6	-8.6E-7
1.056E-5	1.056E-5	5.1E-6	-3.23E-6	-7.66E-6	-1.138E-5	-1.054E-5	-7.79E-6	1.51E-6	9.15E-6	1.184E-5	1.159E-5	6.66E-6	3.11E-6	-6.34E-6	-1.251E-5	-1.324E-5	-7.7E-6	1.7E-7	5.62E-6	1.274E-5	1.273E-5	9.88E-6	4.22E-6	-6.23E-6	-9.18E-6	-1.14E-5	-8.26E-6	-2.75E-6	3.45E-6	9.54E-6	1.157E-5	1.009E-5	4.75E-6	-2.63E-6	-7.4E-6	-9.96E-6	-9.82E-6	-6.75E-6	1.1E-6	9.33E-6	1.12E-5	9.96E-6	4.78E-6	2.11E-6	-5.76E-6	-8.94E-6	-9.22E-6	-6.81E-6	-5.6E-7
1.042E-5	1.023E-5	5.95E-6	-3.18E-6	-8.29E-6	-1.191E-5	-1.005E-5	-7.09E-6	3.32E-6	1.053E-5	1.198E-5	1.125E-5	6.17E-6	2.28E-6	-6.68E-6	-1.091E-5	-1.141E-5	-7.5E-6	-9.6E-7	2.89E-6	1.211E-5	1.232E-5	1.106E-5	2.34E-6	-5.49E-6	-9.21E-6	-1.144E-5	-8.4E-6	-3.67E-6	5.94E-6	8.31E-6	1.125E-5	1.087E-5	4.54E-6	-1.03E-6	-7.72E-6	-1.115E-5	-9.66E-6	-6.63E-6	-3.4E-7	7.98E-6	1.05E-5	1.07E-5	6.09E-6	2.35E-6	-5.89E-6	-9.16E-6	-1.034E-5	-6.72E-6	3.4E-7
1.111E-5	1.121E-5	3.23E-6	-1.79E-6	-7.65E-6	-1.185E-5	-1.038E-5	-6.57E-6	1.08E-6	8.83E-6	1.155E-5	1.178E-5	6.03E-6	1.94E-6	-7.03E-6	-1.096E-5	-1.098E-5	-6.68E-6	-2.4E-7	2.81E-6	1.032E-5	1.223E-5	1.167E-5	3.89E-6	-5.3E-6	-8.24E-6	-1.153E-5	-8.94E-6	-5.74E-6	3.24E-6	1.04E-5	1.233E-5	1.063E-5	3.76E-6	-2.4E-6	-8.33E-6	-1.137E-5	-9.62E-6	-5.71E-6	2.5E-7	7.75E-6	9.65E-6	1.081E-5	5.43E-6	2.06E-6	-5.26E-6	-9.65E-6	-9.69E-6	-5.64E-6	1.01E-6
9.36E-6	9.74E-6	2.43E-6	-2.52E-6	-7.56E-6	-1.156E-5	-9.61E-6	-5.57E-6	7.2E-7	8.95E-6	1.163E-5	1.127E-5	5.98E-6	1.51E-6	-7.8E-6	-1.063E-5	-1.11E-5	-8.26E-6	1E-7	6.15E-6	1.016E-5	1.135E-5	1.035E-5	3.72E-6	-4.43E-6	-7.5E-6	-1.183E-5	-9.01E-6	-5.77E-6	4.67E-6	1.08E-5	1.301E-5	1.139E-5	3.51E-6	-1.33E-6	-8.09E-6	-1.089E-5	-1.015E-5	-5.97E-6	6.4E-7	7.98E-6	1.072E-5	1.136E-5	5.6E-6	2.16E-6	-4.54E-6	-9.35E-6	-1.013E-5	-6.41E-6	1.7E-7
8.39E-6	9.15E-6	2.82E-6	-1.3E-6	-8.3E-6	-1.108E-5	-1.026E-5	-5.75E-6	1.18E-6	8.34E-6	1.088E-5	1.113E-5	6.23E-6	1.03E-6	-5.61E-6	-9.96E-6	-1.127E-5	-7.28E-6	1.27E-6	4.69E-6	9.92E-6	1.129E-5	9.79E-6	2.5E-6	-4.74E-6	-6.93E-6	-1.176E-5	-8.43E-6	-4.48E-6	2.81E-6	1.112E-5	1.191E-5	1.079E-5	3.8E-6	-7E-7	-6.93E-6	-1.052E-5	-1.019E-5	-6.09E-6	2.44E-6	7.61E-6	1.059E-5	1.118E-5	6.06E-6	2.22E-6	-5.34E-6	-1.031E-5	-1.036E-5	-7.03E-6	-3E-7
9.29E-6	9.35E-6	3.15E-6	-1.05E-6	-9.22E-6	-1.161E-5	-1E-5	-5.18E-6	1.11E-6	7.13E-6	1.039E-5	1.027E-5	5.92E-6	2.59E-6	-6.77E-6	-9.82E-6	-1.155E-5	-6.81E-6	-6.5E-7	3.67E-6	1.056E-5	1.166E-5	9.85E-6	2E-6	-5.28E-6	-7.75E-6	-1.068E-5	-7.8E-6	-4.9E-6	2.61E-6	8.82E-6	1.079E-5	1.033E-5	4.54E-6	1.23E-6	-8.4E-6	-1.139E-5	-1.046E-5	-5.51E-6	2.42E-6	6E-6	1.027E-5	1.119E-5	6.38E-6	9E-7	-4.23E-6	-1.026E-5	-1.01E-5	-8.13E-6	-8.8E-7
9.66E-6	8.98E-6	2.98E-6	-7.4E-7	-9.04E-6	-1.089E-5	-9.96E-6	-5.11E-6	3.22E-6	6.93E-6	1.09E-5	1.101E-5	7.37E-6	7E-7	-4.81E-6	-9.36E-6	-1.057E-5	-7.78E-6	-7.2E-7	4.13E-6	1.085E-5	1.178E-5	9.28E-6	3.63E-6	-6.43E-6	-8.59E-6	-1.036E-5	-6.5E-6	-4.62E-6	2.28E-6	8.53E-6	9.61E-6	1.008E-5	5.2E-6	1.85E-6	-6.88E-6	-1.092E-5	-1.024E-5	-6.8E-6	1.52E-6	5.97E-6	9.88E-6	1.086E-5	7.23E-6	2.63E-6	-6.1E-6	-9.33E-6	-1.002E-5	-7.49E-6	-1.33E-6
8.75E-6	9.19E-6	3.47E-6	-1.35E-6	-8.02E-6	-1.089E-5	-1.055E-5	-4.04E-6	2.74E-6	6.82E-6	1.03E-5	1.046E-5	8.12E-6	1.18E-6	-6.95E-6	-1.004E-5	-1.085E-5	-6.88E-6	-1.27E-6	4.06E-6	1.022E-5	1.126E-5	8.98E-6	2.35E-6	-4.66E-6	-7.16E-6	-1.01E-5	-7.5E-6	-4.4E-6	2.32E-6	9.37E-6	9.85E-6	8.65E-6	4.36E-6	1.9E-6	-6.35E-6	-9.9E-6	-1.064E-5	-6.11E-6	1.25E-6	5.16E-6	1.08E-5	9.72E-6	8.67E-6	3.1E-6	-5.58E-6	-9.53E-6	-9.77E-6	-8.13E-6	-1.3E-6
8.84E-6	9.31E-6	1.63E-6	-5.3E-7	-8.21E-6	-1.039E-5	-1.023E-5	-5.61E-6	3.13E-6	5.92E-6	1.14E-5	1.048E-5	7.55E-6	1.17E-6	-6.77E-6	-1.013E-5	-1.045E-5	-6.96E-6	-8.3E-7	5.42E-6	8.93E-6	9.53E-6	7.73E-6	3.1E-6	-3.88E-6	-6.71E-6	-1.038E-5	-7.49E-6	-4.96E-6	2.55E-6	8.72E-6	9.87E-6	8.79E-6	3.73E-6	1.45E-6	-6.22E-6	-8.45E-6	-9.24E-6	-5.34E-6	9.1E-7	4.37E-6	1.063E-5	1.066E-5	7.86E-6	8.2E-7	-5.03E-6	-9.39E-6	-1.004E-5	-6.95E-6	-8.8E-7
8.98E-6	7.92E-6	2.16E-6	-9.5E-7	-7.15E-6	-1.086E-5	-9.98E-6	-4.21E-6	3.2E-6	6.11E-6	1.084E-5	1.048E-5	7.6E-6	-1.3E-7	-7.48E-6	-9.26E-6	-9.55E-6	-5.55E-6	-2.1E-6	4.59E-6	8.13E-6	1.003E-5	8.21E-6	2.82E-6	-3.55E-6	-6.65E-6	-9.23E-6	-7.51E-6	-4.25E-6	1.66E-6	8.11E-6	1.017E-5	9.74E-6	3.48E-6	2.5E-7	-6.04E-6	-8.75E-6	-8.73E-6	-5.67E-6	-2.4E-7	2.88E-6	9.49E-6	1.027E-5	8.78E-6	3.37E-6	-4.87E-6	-8.41E-6	-1.023E-5	-6.25E-6	-1.82E-6
6.55E-6	9.25E-6	2.84E-6	-1.28E-6	-7.84E-6	-1.04E-5	-9.74E-6	-4.16E-6	3.11E-6	5.95E-6	1.047E-5	9.23E-6	7.27E-6	-3.6E-7	-6.74E-6	-8.28E-6	-9.42E-6	-4.96E-6	-2.12E-6	4.64E-6	9.32E-6	9.64E-6	8.39E-6	2.24E-6	-3.48E-6	-7.36E-6	-8.64E-6	-6.93E-6	-4.95E-6	1.22E-6	7.85E-6	9.99E-6	9.68E-6	3.58E-6	-1.2E-7	-5.38E-6	-9.55E-6	-9.18E-6	-4.43E-6	2.7E-6	4.97E-6	9.14E-6	9.49E-6	6.95E-6	8.6E-7	-5.21E-6	-8.42E-6	-9.19E-6	-6.32E-6	-2.84E-6
[truncated: 120 more columns]
