# Supplementary material for: Nanoscale magnonic Fabry-Pérot resonator for low-loss spin-wave manipulation
Source: Nat Commun. 2021 Apr 16;12:2293. doi: 10.1038/s41467-021-22520-6 (PMC8052321; doi:10.1038/s41467-021-22520-6)
Supplement: Supplementary file 4 — Source Data [file 41467_2021_22520_MOESM4_ESM.zip › Source data/FigS5/FigS5a_S12.txt]

0.5009766	0.0789951906078345
0.5019531	0.214094049034717
0.5029297	0.169620252413266
0.5039062	0.163775728595204
0.5048828	0.17105999767091
0.5058594	0.0729249746741053
0.5068359	0.0930047954928704
0.5078125	0.117238615902871
0.5087891	0.0266543339244328
0.5097656	0.346279281388939
0.5107422	0.200637571529198
0.5117187	0.10552131533982
0.5126953	0.160005450250553
0.5136719	0.187712034014238
0.5146484	0.198478678211338
0.515625	0.107289529504918
0.5166016	0.104980939590709
0.5175781	0.19147981871928
0.5185547	0.152164982341214
0.5195312	0.137509876081028
0.5205078	0.144159002942286
0.5214844	0.164451960133658
0.5224609	0.166373331070668
0.5234375	0.142942962257547
0.5244141	0.0661343532130866
0.5253906	0.167556667169922
0.5263672	0.0573251356005461
0.5273437	0.0886255879633557
0.5283203	0.110872684230431
0.5292969	0.0949920892401704
0.5302734	0.0526812698183038
0.53125	0.279363868515593
0.5322265	0.0665784652542277
0.5332031	0.064639190496677
0.5341797	0.120749396812606
0.5351562	0.198340327361905
0.5361328	0.204078139862774
0.5371094	0.0515376493962773
0.5380859	0.192231102136299
0.5390625	0.178430873054532
0.540039	0.0317248953559976
0.5410156	0.146986127391999
0.5419922	0.0311259756580979
0.5429687	0.0420858195153296
0.5439453	0.0993742423372707
0.5449219	0.0484382506861612
0.5458984	0.163235827122971
0.546875	0.217880496880455
0.5478515	0.166970995763601
0.5488281	0.056549300077367
0.5498047	0.263403460181563
0.5507812	0.185659291937274
0.5517578	0.194472007030524
0.5527343	0.243102412889753
0.5537109	0.119999018429059
0.5546875	0.160092249242476
0.555664	0.141561606621052
0.5566406	0.122384301006487
0.5576172	0.10883620794797
0.5585937	0.198135226396242
0.5595703	0.0195090653538488
0.5605468	0.0749157767340365
0.5615234	0.0752740274807566
0.5625	0.23421337519418
0.5634765	0.195996754206619
0.5644531	0.194202562258329
0.5654297	0.175689016850826
0.5664062	0.0694887312858085
0.5673828	0.136664127676791
0.5683593	0.214924934130456
0.5693359	0.187374639512694
0.5703125	0.0156048782861737
0.571289	0.0202698452902433
0.5722656	0.145936400337314
0.5732422	0.0501321308242295
0.5742187	0.123918559443158
0.5751953	0.0940594755791845
0.5761718	0.185285047435113
0.5771484	0.157710968874901
0.578125	0.258616552078188
0.5791015	0.161110385703005
0.5800781	0.214708162793896
0.5810546	0.0410006718594769
0.5820312	0.0939927819173962
0.5830078	0.0297676172654828
0.5839843	0.106566196705394
0.5849609	0.0776938689302985
0.5859375	0.111172574457044
0.586914	0.0512743291239949
0.5878906	0.0714491919606723
0.5888671	0.0300999654895702
0.5898437	0.0908738228342337
0.5908203	0.0182985294635763
0.5917968	0.112141383980975
0.5927734	0.1860242586787
0.59375	0.0590692183710264
0.5947265	0.252198668649717
0.5957031	0.0753627189776092
0.5966796	0.302203261339285
0.5976562	0.250250048059029
0.5986328	0.108452276963409
0.5996093	0.040366738843787
0.6005859	0.0429559754986719
0.6015624	0.0646897826849341
0.602539	0.221687822465835
0.6035156	0.0587107553783461
0.6044921	0.102130140109028
0.6054687	0.0619775657829218
0.6064453	0.215576446943631
0.6074218	0.118627069914048
0.6083984	0.147545806253143
0.6093749	0.217849785991586
0.6103515	0.149186310457109
0.6113281	0.153250173858565
0.6123046	0.141472590134307
0.6132812	0.0517380966631939
0.6142578	0.130472818466118
0.6152343	0.0393976569687908
0.6162109	0.0905909590075058
0.6171874	0.127205662953621
0.618164	0.209696475239042
0.6191406	0.0456284923778663
0.6201171	0.209515173841262
0.6210937	0.29648530006602
0.6220703	0.104953334341397
0.6230468	0.0681984817738725
0.6240234	0.0832835526924428
0.6249999	0.155254578244411
0.6259765	0.10478882137049
0.6269531	0.119572161878032
0.6279296	0.126022912345533
0.6289062	0.10935929620059
0.6298827	0.0736126248508698
0.6308593	0.169732179975454
0.6318359	0.0707586320080773
0.6328124	0.193127378927141
0.633789	0.123131461793961
0.6347656	0.142493781064677
0.6357421	0.10702607776897
0.6367187	0.18220831087637
0.6376952	0.101978910644241
0.6386718	0.167453605494962
0.6396484	0.0502971214451106
0.6406249	0.10491358013209
0.6416015	0.249473959654908
0.6425781	0.115216469803147
0.6435546	0.0937179941317808
0.6445312	0.176985191697069
0.6455077	0.164633050523259
0.6464843	0.0678439286356163
0.6474609	0.0726230541123822
0.6484374	0.0973860741843684
0.649414	0.106297216142155
0.6503905	0.0563075873191136
0.6513671	0.0403681774387945
0.6523437	0.129435601139472
0.6533202	0.0812206181604037
0.6542968	0.0727305885885196
0.6552734	0.137471265239803
0.6562499	0.0857500272435502
0.6572265	0.236912436536118
0.658203	0.120018722743631
0.6591796	0.133342272994429
0.6601562	0.190452029040202
0.6611327	0.113856970959492
0.6621093	0.170243137821247
0.6630859	0.121471238744666
0.6640624	0.128609068115874
0.665039	0.0421979579062423
0.6660155	0.0820104115453166
0.6669921	0.125556134961126
0.6679687	0.070018675548885
0.6689452	0.121755751762135
0.6699218	0.241172840824273
0.6708984	0.0901045764641381
0.6718749	0.0993442979778558
0.6728515	0.0586575778369632
0.673828	0.0894620280717724
0.6748046	0.150991725916571
0.6757812	0.161011759744188
0.6767577	0.246999679810157
0.6777343	0.168109228744046
0.6787108	0.117905947547136
0.6796874	0.0875665998264595
0.680664	0.0745895599296832
0.6816405	0.0703350614779997
0.6826171	0.0895474993652978
0.6835937	0.00829617557583475
0.6845702	0.101370468596562
0.6855468	0.0940520731943879
0.6865233	0.167438372725021
0.6874999	0.0570267165098789
0.6884765	0.177395850853649
0.689453	0.135146095882529
0.6904296	0.0237104750522886
0.6914062	0.0764597085018515
0.6923827	0.140984295014666
0.6933593	0.220405755220911
0.6943358	0.103668601659438
0.6953124	0.105072144011779
0.696289	0.116805528047833
0.6972655	0.0723428393202147
0.6982421	0.185336460838319
0.6992186	0.0790614725547485
0.7001952	0.0493999353801728
0.7011718	0.0865286971355174
0.7021483	0.100005156198326
0.7031249	0.0534469568909755
0.7041015	0.09200354149795
0.705078	0.107570684011047
0.7060546	0.152050682971884
0.7070311	0.183133607346986
0.7080077	0.168254069950923
0.7089843	0.143976085711621
0.7099608	0.041995944500883
0.7109374	0.155888691189015
0.711914	0.08949603508585
0.7128905	0.102469463965266
0.7138671	0.0899333630900485
0.7148436	0.126322195170409
0.7158202	0.0993851436086833
0.7167968	0.0507533231827996
0.7177733	0.105199267048643
0.7187499	0.0865694047400766
0.7197265	0.0978698540913391
0.720703	0.0764077151874344
0.7216796	0.147598567166233
0.7226561	0.114815026533334
0.7236327	0.127212535378877
0.7246093	0.0961912006447601
0.7255858	0.0988098246106044
0.7265624	0.0309399680799318
0.7275389	0.163570505607735
0.7285155	0.241439095744351
0.7294921	0.221985387045589
0.7304686	0.112306134882367
0.7314452	0.046640202922645
0.7324218	0.061528468195385
0.7333983	0.171621777766561
0.7343749	0.0303322250606575
0.7353514	0.16734950338164
0.736328	0.133131132378728
0.7373046	0.0894297446767528
0.7382811	0.160907567208079
0.7392577	0.204153843114142
0.7402343	0.0676047727775423
0.7412108	0.0584023310917828
0.7421874	0.0969331008071056
0.7431639	0.106033963561235
0.7441405	0.0789739488216931
0.7451171	0.145578211455124
0.7460936	0.0751656593880138
0.7470702	0.00700435206398286
0.7480467	0.122957155443828
0.7490233	0.0829146110639765
0.7499999	0.12049274073395
0.7509764	0.155412485776207
0.751953	0.0900026161618983
0.7529296	0.0830986065429222
0.7539061	0.0505767556336749
0.7548827	0.0846712147682151
0.7558592	0.0517452211782016
0.7568358	0.0706031419782611
0.7578124	0.141943793817152
0.7587889	0.0662991241430481
0.7597655	0.153936221944349
0.7607421	0.0610549340090545
0.7617186	0.19738435576043
0.7626952	0.170228998667668
0.7636717	0.0495342085028529
0.7646483	0.00906708325425067
0.7656249	0.0750383202869314
0.7666014	0.0922236058362006
0.767578	0.087278929090635
0.7685546	0.0820799877203896
0.7695311	0.0990762768629872
0.7705077	0.0468392627941483
0.7714842	0.0358422768033784
0.7724608	0.101714701808425
0.7734374	0.123960824655043
0.7744139	0.0526564374954668
0.7753905	0.0516581374449999
0.776367	0.0280034731944182
0.7773436	0.101736945792062
0.7783202	0.0818772157520332
0.7792967	0.0398813016274657
0.7802733	0.17516225376719
0.7812499	0.173755240093329
0.7822264	0.0418471311370146
0.783203	0.0371870746959478
0.7841795	0.00971425060895229
0.7851561	0.120281044543696
0.7861327	0.0642880787090554
0.7871092	0.0713802924469661
0.7880858	0.0709226306890015
0.7890624	0.0457159597714059
0.7900389	0.116965389323096
0.7910155	0.113257450028601
0.791992	0.0402851177843692
0.7929686	0.135126843581437
0.7939452	0.130333491597487
0.7949217	0.0237879500004229
0.7958983	0.0643524836387921
0.7968748	0.0536456505939498
0.7978514	0.0991861255854447
0.798828	0.100042216527586
0.7998045	0.0466266386494773
0.8007811	0.0518690671996523
0.8017577	0.0906222288153083
0.8027342	0.0598615443704991
0.8037108	0.0977918531599979
0.8046873	0.0717206849359151
0.8056639	0.083012683805686
0.8066405	0.0290328067508903
0.807617	0.0538455091766584
0.8085936	0.0653823767346431
0.8095702	0.0262317331752917
0.8105467	0.122063650707275
0.8115233	0.1364754416086
0.8124998	0.0606966487858976
0.8134764	0.116354882814968
0.814453	0.0921153171856342
0.8154295	0.0537240290054316
0.8164061	0.110079539179476
0.8173827	0.0612619046030043
0.8183592	0.0839435494346868
0.8193358	0.0612788868486733
0.8203123	0.120779932689473
0.8212889	0.0281639386267369
0.8222655	0.0252649078354959
0.823242	0.0555560672571503
0.8242186	0.0169052820801133
0.8251951	0.036885311418805
0.8261717	0.047361103423569
0.8271483	0.0296943741879249
0.8281248	0.159564140606203
0.8291014	0.0681932784672698
0.830078	0.153534403036727
0.8310545	0.0990397820968934
0.8320311	0.0673587148431894
0.8330076	0.0933926459917054
0.8339842	0.0964004383058008
0.8349608	0.0660071121120664
0.8359373	0.091553566945154
0.8369139	0.121017601254882
0.8378905	0.0171188087828242
0.838867	0.117651785302487
0.8398436	0.108339626351852
0.8408201	0.14960119679799
0.8417967	0.0946687147239958
0.8427733	0.0712446773890934
0.8437498	0.0682002564024564
0.8447264	0.0723833089810676
0.8457029	0.146671714316322
0.8466795	0.0246226368006048
0.8476561	0.0764054026321261
0.8486326	0.0808849973385534
0.8496092	0.135752734237445
0.8505858	0.0438200677553561
0.8515623	0.0913017724187935
0.8525389	0.153418446152809
0.8535154	0.10763390589109
0.854492	0.134124712976755
0.8554686	0.0817434565193533
0.8564451	0.0286201204991735
0.8574217	0.0200982346123462
0.8583983	0.146270035666023
0.8593748	0.0521871175103202
0.8603514	0.0953384362117132
0.8613279	0.0453524892080181
0.8623045	0.0296861774782356
0.8632811	0.0123319563423231
0.8642576	0.0657897592017215
0.8652342	0.0340552264565456
0.8662108	0.0618461653249189
0.8671873	0.0551967321129666
0.8681639	0.0218046536316775
0.8691404	0.0665785952973506
0.870117	0.0386675704277205
0.8710936	0.0532951742306309
0.8720701	0.122238395492302
0.8730467	0.0545585712279528
0.8740232	0.157718765272963
0.8749998	0.0247863773858626
0.8759764	0.0375326796175263
0.8769529	0.015838059345716
0.8779295	0.0455550043941541
0.8789061	0.126988632760677
0.8798826	0.0279823047568995
0.8808592	0.144456313088631
0.8818357	0.028457588534488
0.8828123	0.0812216599653622
0.8837889	0.0450813515274565
0.8847654	0.108376029014983
0.885742	0.124768600153456
0.8867186	0.121705980706029
0.8876951	0.0796177257879783
0.8886717	0.0505661679945495
0.8896482	0.122943292799324
0.8906248	0.115756350052203
0.8916014	0.0489697082513098
0.8925779	0.0399749186607501
0.8935545	0.150137925003486
0.894531	0.0380831797597886
0.8955076	0.0461250446085161
0.8964842	0.139886070109282
0.8974607	0.0479665153913769
0.8984373	0.0903516745350577
0.8994139	0.0852042686062412
0.9003904	0.0663306744029457
0.901367	0.0324266114256331
0.9023435	0.0657887221198474
0.9033201	0.04517792711688
0.9042967	0.174030991344631
0.9052732	0.0431474608080534
0.9062498	0.120813978213114
0.9072264	0.0228732564094403
0.9082029	0.0753695313991868
0.9091795	0.100643894582241
0.910156	0.0546582777480831
0.9111326	0.089294893144368
0.9121092	0.035724867000594
0.9130857	0.091285826223256
0.9140623	0.0242251294407889
0.9150389	0.0452448322982106
0.9160154	0.0554155326700168
0.916992	0.0510983399231766
0.9179685	0.138364217925584
0.9189451	0.102080020958306
0.9199217	0.0795434164137812
0.9208982	0.0214288856838521
0.9218748	0.051124445350428
0.9228513	0.0968521564047311
0.9238279	0.0297782355705404
0.9248045	0.057145777839186
0.925781	0.0417971129511465
0.9267576	0.0590954149891986
0.9277342	0.0429908397581078
0.9287107	0.0592179170892906
0.9296873	0.0666359240736526
0.9306638	0.0072780568293998
0.9316404	0.0879442752225522
0.932617	0.0721850807390128
0.9335935	0.00471031677372573
0.9345701	0.08826569759332
0.9355467	0.0307167695489424
0.9365232	0.137787845146143
0.9374998	0.0990066571372905
0.9384763	0.09861085033971
0.9394529	0.13596283575533
0.9404295	0.0871737054606376
0.941406	0.0766370532936387
0.9423826	0.038374373288231
0.9433591	0.0307998778993466
0.9443357	0.0633783712277004
0.9453123	0.0451156946692801
0.9462888	0.0386655400460953
0.9472654	0.0251020419803589
0.948242	0.0579326032474849
0.9492185	0.0733364485931968
0.9501951	0.0383910826018948
0.9511716	0.0910004914500735
0.9521482	0.0530626521334403
0.9531248	0.0640866759430047
0.9541013	0.0786399501997509
0.9550779	0.047815729680854
0.9560545	0.0989666010269424
0.957031	0.0930471634408578
0.9580076	0.0999500440680655
0.9589841	0.0231803917873102
0.9599607	0.151619222165641
0.9609373	0.0356356682220628
0.9619138	0.0820288803602012
0.9628904	0.0250031916861868
0.963867	0.120935259903334
0.9648435	0.1181284801887
0.9658201	0.0255647030529087
0.9667966	0.0195592771657643
0.9677732	0.0378022463361174
0.9687498	0.00435109327863132
0.9697263	0.0599145795686659
0.9707029	0.045560962000354
0.9716794	0.0105629487714234
0.972656	0.0724585516300492
0.9736326	0.0686666832523641
0.9746091	0.0674630877040475
0.9755857	0.0768464398938624
0.9765623	0.0919190145639089
0.9775388	0.0677220898484719
0.9785154	0.118426896225859
0.9794919	0.113378545467678
0.9804685	0.0482907675821898
0.9814451	0.0817769482260784
0.9824216	0.0481846316527957
0.9833982	0.0591197468957387
0.9843748	0.0682380822971032
0.9853513	0.0830547543595338
0.9863279	0.0836340844785217
0.9873044	0.0634035890335382
0.988281	0.127941021102846
0.9892576	0.0708741389149844
0.9902341	0.043166399125205
0.9912107	0.0722462079272663
0.9921872	0.090960899470047
0.9931638	0.0360207811441243
0.9941404	0.0717204105120727
0.9951169	0.0275865562216091
0.9960935	0.056353716533699
0.9970701	0.0925795315977954
0.9980466	0.100332948646469
0.9990232	0.0827085695768467
0.9999997	0.0443554856097309
1.000976	0.0504157868837014
1.001953	0.151721437901208
1.002929	0.0751384528323082
1.003906	0.100243869271429
1.004883	0.0853499286870171
1.005859	0.0679657781847894
1.006836	0.0577286103284506
1.007812	0.0247444932924661
1.008789	0.0495790524407799
1.009765	0.0457773417553968
1.010742	0.0290034243890355
1.011718	0.0509534964942593
1.012695	0.051064421126668
1.013672	0.043420693408346
1.014648	0.0451468824471026
1.015625	0.0466255304151674
1.016601	0.0204851155003179
1.017578	0.0485285280978488
1.018554	0.0311450624437647
1.019531	0.0672158235863074
1.020508	0.0284660186452005
1.021484	0.0929908541506454
1.022461	0.0592543730311696
1.023437	0.0712441587025757
1.024414	0.0171473648398405
1.02539	0.0597612690286426
1.026367	0.0278644419901871
1.027343	0.0471004673935673
1.02832	0.0796312201406182
1.029297	0.073461962057895
1.030273	0.0882663069575254
1.03125	0.118266095239718
1.032226	0.0522312706521237
1.033203	0.0701349643748088
1.034179	0.0471621432982525
1.035156	0.0233052660730681
1.036133	0.0408893170742058
1.037109	0.120027143776946
1.038086	0.054231503737857
1.039062	0.0677340664360926
1.040039	0.0217143400684093
1.041015	0.0335499994891601
1.041992	0.0823541508665429
1.042968	0.0542473846594663
1.043945	0.0371801490962676
1.044922	0.151389810200624
1.045898	0.0126230796985002
1.046875	0.0429219789406185
1.047851	0.0811842074935692
1.048828	0.0485090099845895
1.049804	0.064196911795102
1.050781	0.0317932807553587
1.051758	0.114637772558234
1.052734	0.0605029496861384
1.053711	0.0527412815327586
1.054687	0.113422170190886
1.055664	0.0770694074644907
1.05664	0.033490357888091
1.057617	0.00735469060758439
1.058593	0.0924408104330901
1.05957	0.12529941509633
1.060547	0.0622982511799111
1.061523	0.0419690200037897
1.0625	0.0803029294640719
1.063476	0.0641177706668923
1.064453	0.0614699876982255
1.065429	0.0548499068950769
1.066406	0.0922163262551279
1.067383	0.061430685567934
1.068359	0.128868567109099
1.069336	0.0177026212997169
1.070312	0.0164990069528593
1.071289	0.0599909153018238
1.072265	0.0537077960243632
1.073242	0.0140779009376235
1.074218	0.0204853895437155
1.075195	0.0100769142146703
1.076172	0.0825142582686708
1.077148	0.0991592789909507
1.078125	0.0340784134985082
1.079101	0.0492366374403056
1.080078	0.102719621995715
1.081054	0.0846633787371943
1.082031	0.056723245595678
1.083008	0.0664948379820547
1.083984	0.126006596864266
1.084961	0.0636703180365985
1.085937	0.039454539104392
1.086914	0.0266212114066753
1.08789	0.0913466877742264
1.088867	0.041459360841559
1.089843	0.086809040538308
1.09082	0.113899106047178
1.091797	0.0735859531930721
1.092773	0.0413590056427047
1.09375	0.0829399776664601
1.094726	0.0589122057631727
1.095703	0.0379469156354308
1.096679	0.173196810202822
1.097656	0.0301849180114829
1.098633	0.0764184360087433
1.099609	0.0555376156195312
1.100586	0.082571905748103
1.101562	0.0464242997088691
1.102539	0.0358865139615818
1.103515	0.115113614401365
1.104492	0.0854728614897226
1.105468	0.0314782636511768
1.106445	0.0760906656517613
1.107422	0.0795659278140147
1.108398	0.0394522542881519
1.109375	0.00929740780438187
1.110351	0.0711242734077509
1.111328	0.0232246169389368
1.112304	0.0663443411484489
1.113281	0.0978830512079757
1.114257	0.0531726613560775
1.115234	0.0221214592971942
1.116211	0.0203396577835641
1.117187	0.0611224456300891
1.118164	0.0306347016985771
1.11914	0.0323536305979854
1.120117	0.0562239203132495
1.121093	0.0587350519592934
1.12207	0.0379000472099152
1.123047	0.0551321857575817
1.124023	0.0561525420952213
1.125	0.0449553422538334
1.125976	0.0851298363167257
1.126953	0.0347631099754898
1.127929	0.0932045759164672
1.128906	0.0760646790183361
1.129882	0.0518504806660633
1.130859	0.0373317702969803
1.131836	0.095785026216523
1.132812	0.0206916281000707
1.133789	0.0527440578624779
1.134765	0.00704391235017941
1.135742	0.0740130311485194
1.136718	0.0100681098525602
1.137695	0.0432574503637293
1.138672	0.0676740461437588
1.139648	0.0527770809669898
1.140625	0.0787553115915784
1.141601	0.0381219116687621
1.142578	0.0416633592166174
1.143554	0.00843884426875227
1.144531	0.100915883480088
1.145507	0.0289109172785455
1.146484	0.0646883743923079
1.147461	0.079406119039367
1.148437	0.0859401181751974
1.149414	0.0462512742728349
1.15039	0.0593729340179724
1.151367	0.0303003813926954
1.152343	0.0578660346447223
1.15332	0.0233828646806267
1.154297	0.0145704601605598
1.155273	0.106807874316749
1.15625	0.0241323927872149
1.157226	0.0297975306623218
1.158203	0.0228314029434921
1.159179	0.0219820794148606
1.160156	0.10107706820008
1.161132	0.0305659026083396
1.162109	0.0424059884276006
1.163086	0.0356851995643954
1.164062	0.0471141196901958
1.165039	0.0492137196895845
1.166015	0.111010389810239
1.166992	0.0451348643348429
1.167968	0.0608176347130616
1.168945	0.0356408271010256
1.169922	0.129821952412458
1.170898	0.0987613993678163
1.171875	0.0195355778864115
1.172851	0.0648425914366861
1.173828	0.0529861074109223
1.174804	0.0883753854995977
1.175781	0.0580702936458608
1.176757	0.0392781649156997
1.177734	0.078908529912151
1.178711	0.0239489661264873
1.179687	0.0694749987512127
1.180664	0.060562999666979
1.18164	0.056184762388395
1.182617	0.0393873279808913
1.183593	0.0585932423135441
1.18457	0.0376392417717706
1.185547	0.0976874727068973
1.186523	0.0321556295952109
1.1875	0.0912012627094061
1.188476	0.0488291871212802
1.189453	0.0537360742320036
1.190429	0.0136546359243932
1.191406	0.0516246718622609
1.192382	0.0466751211735813
1.193359	0.0249757859684335
1.194336	0.0524083143592436
1.195312	0.0751264592148905
1.196289	0.067823525121729
1.197265	0.0744842841517189
1.198242	0.0564963218294236
1.199218	0.0651116829691178
1.200195	0.0254639783643896
1.201172	0.115520398269122
1.202148	0.0692910194882786
1.203125	0.0757549516184949
1.204101	0.0569252855935936
1.205078	0.0445489897832844
1.206054	0.0663594462752184
1.207031	0.086804658536957
1.208007	0.043078662965886
1.208984	0.0287428016341973
1.209961	0.0685946794091007
1.210937	0.0485660493345979
1.211914	0.0660315486580241
1.21289	0.0266011988749379
1.213867	0.0345128530708923
1.214843	0.0267538408245501
1.21582	0.0337935039944676
1.216797	0.0680328796622317
1.217773	0.00369697740070182
1.21875	0.0321767533128655
1.219726	0.0210164461788268
1.220703	0.0543737742104234
1.221679	0.119342293961871
1.222656	0.0735396957879899
1.223632	0.0759539816384746
1.224609	0.077020149881122
1.225586	0.0113465335525471
1.226562	0.0520442458548541
1.227539	0.113240401305168
1.228515	0.035491363799533
1.229492	0.0778705074720468
1.230468	0.0961168637871321
1.231445	0.0474356710648052
1.232422	0.0166780967255212
1.233398	0.086117381824346
1.234375	0.0338352998495528
1.235351	0.0430800755379154
1.236328	0.0369088731767633
1.237304	0.0270788060022612
1.238281	0.0179136144075644
1.239257	0.111038139529616
1.240234	0.0723254598583797
1.241211	0.0605028213427771
1.242187	0.0491672424247039
1.243164	0.0305181900050855
1.24414	0.0379012176253606
1.245117	0.0218637136348082
1.246093	0.0277126553463016
1.24707	0.026865560464485
1.248046	0.0651428472863076
1.249023	0.0457403447970582
1.25	0.0516516247051736
1.250976	0.0739604650589361
1.251953	0.0556944330611067
1.252929	0.103945918951239
1.253906	0.0114982263751078
1.254882	0.0674750812900385
1.255859	0.127314357438011
1.256836	0.0584392729240645
1.257812	0.0276702100701278
1.258789	0.0707745953418909
1.259765	0.0603213718722842
1.260742	0.0583410835755019
1.261718	0.0985129456889814
1.262695	0.0822716315907202
1.263671	0.0807607138869296
1.264648	0.0504306736040686
1.265625	0.0436645722022477
1.266601	0.00420374000553091
1.267578	0.109061508587623
1.268554	0.10105673538004
1.269531	0.087381562397696
1.270507	0.0705246359454382
1.271484	0.084664886786215
1.272461	0.103631485022646
1.273437	0.116706254499339
1.274414	0.1055831255234
1.27539	0.0455250731484101
1.276367	0.0160465080383736
1.277343	0.0637056487029808
1.27832	0.048434382972823
1.279296	0.0564261190658032
1.280273	0.0899191547673981
1.28125	0.0593024279188719
1.282226	0.104822812374435
1.283203	0.114191537017622
1.284179	0.0399938305946325
1.285156	0.103613991684793
1.286132	0.0565160940389771
1.287109	0.038950871588095
1.288086	0.0198714236588017
1.289062	0.0442029585165338
1.290039	0.0385746031468323
1.291015	0.05278947868669
1.291992	0.0531635558964908
1.292968	0.0548946947551637
1.293945	0.0823914575311015
1.294921	0.0190103365949397
1.295898	0.129718584247193
1.296875	0.0620879377796573
1.297851	0.0369583104518226
1.298828	0.0543306603136056
1.299804	0.0486641025181396
1.300781	0.0879235421579909
1.301757	0.109614720856794
1.302734	0.0901170022879867
1.303711	0.0804679844223527
1.304687	0.0600660621691884
1.305664	0.132996189989268
1.30664	0.0875414659675453
1.307617	0.027431535044769
1.308593	0.0394264472641458
1.30957	0.0411623830489307
1.310546	0.0391381209067184
1.311523	0.0696350255094374
1.3125	0.0229003415073335
1.313476	0.0440151241090896
1.314453	0.071919338439296
1.315429	0.0325454510474817
1.316406	0.0743503445629474
1.317382	0.0452368892612057
1.318359	0.0463869805960951
1.319336	0.0675447735315472
1.320312	0.00822407088151975
1.321289	0.110020190149294
1.322265	0.0444314183187539
1.323242	0.0322232199342058
1.324218	0.0628623981086189
1.325195	0.0509026818527364
1.326171	0.0732800429541338
1.327148	0.04953265964886
1.328125	0.0703281249267763
1.329101	0.0346914831884268
1.330078	0.0727930060812802
1.331054	0.06916422035843
1.332031	0.0557049674081621
1.333007	0.0963957778412753
1.333984	0.0404911446029771
1.334961	0.0341035177244372
1.335937	0.0617589049344991
1.336914	0.0949770134409695
1.33789	0.098631610428972
1.338867	0.0864499210686511
1.339843	0.106361199698614
1.34082	0.027272922526
1.341796	0.0548162575425448
1.342773	0.0956522266153282
1.34375	0.0424139311927874
1.344726	0.0613752294576086
1.345703	0.05454007303759
1.346679	0.0590545303648966
1.347656	0.0733161005018113
1.348632	0.0618787076453303
1.349609	0.133791602595562
1.350586	0.10987726405072
1.351562	0.0972916102617137
1.352539	0.0951630194621587
1.353515	0.0978669003586248
1.354492	0.113324263893253
1.355468	0.137112234854781
1.356445	0.105191354709473
1.357421	0.105685486765344
1.358398	0.0808959161886439
1.359375	0.152274021535199
1.360351	0.0674190256593031
1.361328	0.0867819646001195
1.362304	0.0933027860539191
1.363281	0.079661549411246
1.364257	0.112945826281773
1.365234	0.104765880624891
1.36621	0.0793427736767199
1.367187	0.123766885221987
1.368164	0.0632153558506199
1.36914	0.134107560024603
1.370117	0.134119144557861
1.371093	0.0965621219684769
1.37207	0.134508076383129
1.373046	0.0927515245593025
1.374023	0.136901330072794
1.375	0.136068036202005
1.375976	0.0910624847001849
1.376953	0.108383132755325
1.377929	0.123881477504063
1.378906	0.130190951861347
1.379882	0.100611325775601
1.380859	0.0626621455385307
1.381835	0.0440354470554734
1.382812	0.1052232288017
1.383789	0.097325184862947
1.384765	0.117311715840308
1.385742	0.10382524100742
1.386718	0.117395083723042
1.387695	0.178072780799534
1.388671	0.133198480401153
1.389648	0.0961086322449309
1.390625	0.0379351283674459
1.391601	0.10046228144749
1.392578	0.0984086768466571
1.393554	0.142056013182274
1.394531	0.0921499610241665
1.395507	0.0668116712051144
1.396484	0.175214209533017
1.39746	0.106566435820923
1.398437	0.163593162987774
1.399414	0.130089026224284
1.40039	0.0450868730290758
1.401367	0.0961975340261922
1.402343	0.0693669441939495
1.40332	0.0827627817575533
1.404296	0.115136964313299
1.405273	0.104377040454495
1.40625	0.181819220779872
1.407226	0.163468452301966
1.408203	0.207128923730149
1.409179	0.27960460042426
1.410156	0.356191944383165
1.411132	0.462375179296218
1.412109	0.589245917419043
1.413085	0.662998138104791
1.414062	1.17492688397209
1.415039	1.76426803491228
1.416015	2.54195057248445
1.416992	3.43990208646889
1.417968	4.53518099771046
1.418945	6.02593611407265
1.419921	7.85197639218891
1.420898	9.68707956754138
1.421875	12.7744636238402
1.422851	14.4041538385087
1.423828	15.4900811698874
1.424804	17.811376321822
1.425781	18.3237323205023
1.426757	18.3940312208358
1.427734	20.0876452580295
1.42871	20.453779456367
1.429687	21.0581548248772
1.430664	21.3873745333363
1.43164	20.866131706673
1.432617	20.8263236615558
1.433593	21.1786704703132
1.43457	21.8697562676507
1.435546	21.7289559304192
1.436523	20.7516487322743
1.4375	20.5650245417335
1.438476	20.0726578814865
1.439453	18.6885287345854
1.440429	17.7438682843356
1.441406	18.1939560112354
1.442382	17.4356238737484
1.443359	17.6039569800344
1.444335	17.4143112309503
1.445312	16.0823407258334
1.446289	16.2011128112116
1.447265	16.3706130396318
1.448242	16.0606635685674
1.449218	15.0761312250849
1.450195	14.562432253811
1.451171	14.4823733251889
1.452148	13.0635847451969
1.453125	13.0755206245721
1.454101	12.0005864857014
1.455078	11.4250672637437
1.456054	11.5005979990623
1.457031	10.8333806584695
1.458007	10.4971515462421
1.458984	10.1754408075462
1.45996	9.73037050156941
1.460937	9.33258907426884
1.461914	9.91021662277744
1.46289	10.0367370138616
1.463867	9.77259744270621
1.464843	9.60272694398716
1.46582	9.72319456289393
1.466796	8.98170433446175
1.467773	8.53781909860504
1.46875	8.0974930448248
1.469726	8.24246032037702
1.470703	7.56241953543078
1.471679	7.17795503352348
1.472656	6.40655484791538
1.473632	6.17281539300261
1.474609	5.95758350126534
1.475585	5.04281448126421
1.476562	4.45220826531631
1.477539	4.02133564571897
1.478515	3.70309948786095
1.479492	3.3147527680901
1.480468	2.94210991390917
1.481445	2.76005564688653
1.482421	2.40375459556746
1.483398	2.17200863210278
1.484374	1.8399908693537
1.485351	1.66538619049593
1.486328	1.4860684558767
1.487304	1.29852788684701
1.488281	1.16149114105635
1.489257	0.981976342942385
1.490234	0.879636082113427
1.49121	0.713825402447064
1.492187	0.774139185135294
1.493164	0.716350754154311
1.49414	0.55666386757882
1.495117	0.425765959269609
1.496093	0.25490776018698
1.49707	0.215008523291851
1.498046	0.206980616516886
1.499023	0.223912495336743
1.499999	0.196984482973076
1.500976	0.259119292683524
1.501953	0.200782194003851
1.502929	0.243656901520652
1.503906	0.263457987453548
1.504882	0.270208385003075
1.505859	0.236313871758409
1.506835	0.285577539944935
1.507812	0.284966798775328
1.508789	0.229979643257676
1.509765	0.308993458912314
1.510742	0.263023052058503
1.511718	0.363086953133006
1.512695	0.272129165163677
1.513671	0.314390161246897
1.514648	0.211706594327649
1.515624	0.294240762782317
1.516601	0.249565866964744
1.517578	0.278872757011798
1.518554	0.44367019157784
1.519531	0.423614182449941
1.520507	0.420437723954416
1.521484	0.410101287309623
1.52246	0.467759254930931
1.523437	0.440807231667758
1.524414	0.339050748791048
1.52539	0.299439130622202
1.526367	0.300856475287553
1.527343	0.2023396785078
1.52832	0.18530336697511
1.529296	0.168867671364889
1.530273	0.0489074044378661
1.531249	0.227215056622773
1.532226	0.255354755733763
1.533203	0.311644078561208
1.534179	0.322744427666862
1.535156	0.426970080827884
1.536132	0.464822336876198
1.537109	0.400887085166691
1.538085	0.356108855142525
1.539062	0.241608906021694
1.540039	0.251610621977134
1.541015	0.150615709238989
1.541992	0.161575774892726
1.542968	0.138181518515505
1.543945	0.208348324222226
1.544921	0.159682219531663
1.545898	0.183526054852019
1.546874	0.224446814295878
1.547851	0.271704865104464
1.548828	0.209452897748214
1.549804	0.180330343323191
1.550781	0.253157364393395
1.551757	0.284887559832103
1.552734	0.225158358704962
1.55371	0.247301352463448
1.554687	0.26965593451035
1.555664	0.231289390524474
1.55664	0.272301053037993
1.557617	0.225052303256043
1.558593	0.162232288411492
1.55957	0.110282622629862
1.560546	0.0331916911775592
1.561523	0.0323631627064121
1.562499	0.12253470650364
1.563476	0.198005725409493
1.564453	0.323163576193187
1.565429	0.372504504883847
1.566406	0.409345457494193
1.567382	0.41709334567428
1.568359	0.535667930531612
1.569335	0.449824140785318
1.570312	0.357115219984251
1.571289	0.317921480122851
1.572265	0.273730832706913
1.573242	0.171335288912252
1.574218	0.057736415154792
1.575195	0.0724574034858785
1.576171	0.187078747767083
1.577148	0.333903695293868
1.578124	0.351521407486021
1.579101	0.405346119479439
1.580078	0.398124496658269
1.581054	0.388473622605499
1.582031	0.383069729770078
1.583007	0.33401187375279
1.583984	0.339616551707437
1.58496	0.279280881980579
1.585937	0.146088889916467
1.586914	0.126511676782259
1.58789	0.151764303383886
1.588867	0.108407742620197
1.589843	0.0656233807747246
1.59082	0.0660410929145975
1.591796	0.102806869493403
1.592773	0.149427559970043
1.593749	0.194718555163861
1.594726	0.235821844133447
1.595703	0.306257570870599
1.596679	0.382757092383373
1.597656	0.310780622786315
1.598632	0.307810338666686
1.599609	0.2701204465532
1.600585	0.303513715988121
1.601562	0.240792531301488
1.602538	0.152077972356737
1.603515	0.155162041972834
1.604492	0.091295594338652
1.605468	0.027561331869721
1.606445	0.0764896303681604
1.607421	0.133188771281018
1.608398	0.108770753396209
1.609374	0.18139526443022
1.610351	0.106175008426307
1.611328	0.236102730171847
1.612304	0.256894561963948
1.613281	0.287489234232745
1.614257	0.313021473045828
1.615234	0.272992149983094
1.61621	0.254825939529633
1.617187	0.256363683637899
1.618163	0.217906752313116
1.61914	0.300156264258902
1.620117	0.122588838965877
1.621093	0.122806847358442
1.62207	0.0671636738869458
1.623046	0.044387412670719
1.624023	0.0719017312693074
1.624999	0.161964671806195
1.625976	0.287642425158846
1.626953	0.272717132321752
1.627929	0.325973955209983
1.628906	0.341006801833032
1.629882	0.404595528876556
1.630859	0.280923538576781
1.631835	0.229685241531013
1.632812	0.158568387031778
1.633788	0.191766967113134
1.634765	0.164295231486251
1.635742	0.167702218065801
1.636718	0.14719288403687
1.637695	0.124108419323187
1.638671	0.109236087326316
1.639648	0.128998123309134
1.640624	0.108473132269812
1.641601	0.146630791026518
1.642578	0.113809336008175
1.643554	0.146510314877363
1.644531	0.153011156130642
1.645507	0.109509552122455
1.646484	0.179774368071078
1.64746	0.195721060494623
1.648437	0.225390908768411
1.649413	0.183864085667635
1.65039	0.164526658496822
1.651367	0.135776721114573
1.652343	0.0959568681816627
1.65332	0.0913276061957791
1.654296	0.0542755016410949
1.655273	0.114534713022002
1.656249	0.170551855158561
1.657226	0.0723502412683365
1.658203	0.171864860760344
1.659179	0.200142889973724
1.660156	0.19289550876205
1.661132	0.235499294412552
1.662109	0.211475319708216
1.663085	0.18571504016602
1.664062	0.157121119266953
1.665038	0.146841194490143
1.666015	0.0426637962720544
1.666992	0.0510772062313291
1.667968	0.089535370100749
1.668945	0.0677933144495037
1.669921	0.0409518853728531
1.670898	0.0677508769691471
1.671874	0.108154434925281
1.672851	0.0940099081265996
1.673828	0.150921439852966
1.674804	0.221786503330838
1.675781	0.163998939933004
1.676757	0.251845127027803
1.677734	0.171932141372112
1.67871	0.210569033036461
1.679687	0.0818353014839788
1.680663	0.0724777081428386
1.68164	0.147553011510616
1.682617	0.14044426053771
1.683593	0.228239449874051
1.68457	0.232772362014114
1.685546	0.218510308702616
1.686523	0.156322596216478
1.687499	0.109543546429339
1.688476	0.0861282159209588
1.689453	0.0752466244392165
1.690429	0.0882245007035648
1.691406	0.0574302910775881
1.692382	0.0900285398015463
1.693359	0.115248200308417
1.694335	0.125493901797059
1.695312	0.135792934077794
1.696288	0.176266249083819
1.697265	0.0822332749047999
1.698242	0.152294447332823
1.699218	0.136500019438874
1.700195	0.126575946419661
1.701171	0.112275679175128
1.702148	0.0894490076565576
1.703124	0.0747409332937354
1.704101	0.0574374336971778
1.705078	0.0387942409953913
1.706054	0.0306584582592879
1.707031	0.0403901913507723
1.708007	0.13932513816989
1.708984	0.169041435728049
1.70996	0.113153320183866
1.710937	0.0672642591048808
1.711913	0.116857425685581
1.71289	0.132699894843713
1.713867	0.0988324524407766
1.714843	0.0762997007418823
1.71582	0.089211251287865
1.716796	0.106861330086346
1.717773	0.0779251407927031
1.718749	0.0547663112656723
1.719726	0.0618631026300945
1.720703	0.0797483432324271
1.721679	0.0148351811983985
1.722656	0.0131354335762692
1.723632	0.0693564352400763
1.724609	0.143407777359001
1.725585	0.100386085537147
1.726562	0.155604469687596
1.727538	0.198616365262492
1.728515	0.205583877557794
1.729492	0.22613446962657
1.730468	0.180888171655655
1.731445	0.12462269129349
1.732421	0.168118378181365
1.733398	0.144394939648365
1.734374	0.0878804897693089
1.735351	0.018235850732059
1.736327	0.0433563858379847
1.737304	0.130923028406566
1.738281	0.135335396074643
1.739257	0.18282177804163
1.740234	0.125439886521882
1.74121	0.129480257533534
1.742187	0.120542533496072
1.743163	0.111103713062034
1.74414	0.125203783081262
1.745117	0.0915332790480255
1.746093	0.117417156439264
1.74707	0.0906904697460649
1.748046	0.0483809329920889
1.749023	0.0628774180933362
1.749999	0.0411132120868706
1.750976	0.0700138555050906
1.751952	0.0149216990287777
1.752929	0.0556655828787636
1.753906	0.0628153349188755
1.754882	0.0476107219741741
1.755859	0.0578592555586814
1.756835	0.0574665587160011
1.757812	0.0425374427678322
1.758788	0.0758653144692645
1.759765	0.072474260061021
1.760742	0.0916338120878385
1.761718	0.0770188501696994
1.762695	0.0541582408711223
1.763671	0.0909473666297568
1.764648	0.0770926628498569
1.765624	0.0977790783668536
1.766601	0.0307086773177631
1.767577	0.0961077748546287
1.768554	0.0507591308418127
1.769531	0.0474121247127968
1.770507	0.0301527443730206
1.771484	0.0389984041808482
1.77246	0.0606699704971562
1.773437	0.0400593119192754
1.774413	0.0498068474214189
1.77539	0.0786918465959875
1.776367	0.179744324216093
1.777343	0.128749577131461
1.77832	0.139711502544745
1.779296	0.215612446026522
1.780273	0.110292379613718
1.781249	0.0855695585135444
1.782226	0.0957293744097667
1.783202	0.0384805995221553
1.784179	0.08597024204243
1.785156	0.0233294410209209
1.786132	0.0837212375271711
1.787109	0.103370662069793
1.788085	0.0999657177426791
1.789062	0.0635798543683327
1.790038	0.0550519447790176
1.791015	0.0416480592285709
1.791992	0.0639249213767682
1.792968	0.0763745368302132
1.793945	0.0249640447265122
1.794921	0.0767823346522428
1.795898	0.0990254425931664
1.796874	0.0688515104735234
1.797851	0.0448048611671948
1.798827	0.0874907189031722
1.799804	0.032575972829032
1.800781	0.0721428123785953
1.801757	0.0435061680916361
1.802734	0.012890574899896
1.80371	0.0788484370334029
1.804687	0.0215365575916031
1.805663	0.0271994202132302
1.80664	0.0554704239604143
1.807617	0.0571223914123437
1.808593	0.0998160308301988
1.80957	0.0419504885344486
1.810546	0.0116561498075724
1.811523	0.0371079257075965
1.812499	0.0166208373809228
1.813476	0.0287671672588087
1.814452	0.0391780338811546
1.815429	0.0591310051313869
1.816406	0.0625099067623022
1.817382	0.0387737272797883
1.818359	0.0456506661187644
1.819335	0.100552580389355
1.820312	0.0907798813281104
1.821288	0.106255263619587
1.822265	0.0615105718667602
1.823242	0.0339135686781854
1.824218	0.0303509401953815
1.825195	0.0516394570222974
1.826171	0.0620817897377532
1.827148	0.0694730093330367
1.828124	0.109377146587759
1.829101	0.0900275134906058
1.830077	0.155428115786857
1.831054	0.0891209763304291
1.832031	0.104400930492227
1.833007	0.0406442626207946
1.833984	0.109891859751203
1.83496	0.0487674135202818
1.835937	0.059731167704248
1.836913	0.044314939078312
1.83789	0.0420421503135627
1.838867	0.1218424784668
1.839843	0.0846863888367245
1.84082	0.0323352358234945
1.841796	0.0500795441064812
1.842773	0.0305894700530444
1.843749	0.104314522625378
1.844726	0.0247710057627562
1.845702	0.114906205781081
1.846679	0.0627933062978993
1.847656	0.0459314584631721
1.848632	0.0416080352968006
1.849609	0.143079143115846
1.850585	0.032737902299252
1.851562	0.0126912618465211
1.852538	0.0196555673136035
1.853515	0.0243947448374323
1.854491	0.0282889266382228
1.855468	0.0379582364860256
1.856445	0.0897519191122196
1.857421	0.0613853739960139
1.858398	0.0238238115073725
1.859374	0.0491929249750879
1.860351	0.00807215221065572
1.861327	0.0230007556440674
1.862304	0.0392239205054263
1.863281	0.0402728242160724
1.864257	0.0599550796304708
1.865234	0.0920996341851394
1.86621	0.0940836623937355
1.867187	0.0803979248710475
1.868163	0.0179274210442323
1.86914	0.0224845866512494
1.870116	0.035770539770694
1.871093	0.0334652800449583
1.87207	0.0800948654607766
1.873046	0.121031912318759
1.874023	0.0772444555031686
1.874999	0.033607548875516
1.875976	0.10701962844083
1.876952	0.0888794078932466
1.877929	0.0391047991500494
1.878906	0.0541557906173449
1.879882	0.0374166259389219
1.880859	0.0040055271821392
1.881835	0.0500572778043283
1.882812	0.0383134303009402
1.883788	0.0292390852307831
1.884765	0.0474491963609554
1.885741	0.0274994276851374
1.886718	0.0356535091003004
1.887695	0.00519807827948022
1.888671	0.0199583912756565
1.889648	0.0700232411924184
1.890624	0.0451492533423794
1.891601	0.0550404656452339
1.892577	0.0701412779212776
1.893554	0.0658348918422064
1.894531	0.036921444112013
1.895507	0.0139827355042482
1.896484	0.0480979952121936
1.89746	0.0253007644675913
1.898437	0.0158546771182008
1.899413	0.0419603911067688
1.90039	0.0336605746173428
1.901366	0.0330311922207752
1.902343	0.0569787689388636
1.90332	0.0662629124665502
1.904296	0.0350934157237878
1.905273	0.0617197431542849
1.906249	0.0188322966446735
1.907226	0.026623131743899
1.908202	0.0325734139624175
1.909179	0.0697110390757977
1.910156	0.0869085748860865
1.911132	0.0572739312126459
1.912109	0.0349924495760843
1.913085	0.0507196327787377
1.914062	0.0614382507107258
1.915038	0.0177181758312333
1.916015	0.00183878597066105
1.916991	0.0546650018083829
1.917968	0.0472751504723031
1.918945	0.0397323973035548
1.919921	0.0669827291540657
1.920898	0.0855612612913981
1.921874	0.0419405643446461
1.922851	0.055624891397476
1.923827	0.0661153407924742
1.924804	0.0367193300737922
1.925781	0.0441409305809257
1.926757	0.0316747049130064
1.927734	0.0225685650086043
1.92871	0.00944886760106845
1.929687	0.039345008283438
1.930663	0.0270694604330877
1.93164	0.0504709298288044
1.932616	0.00778758175632269
1.933593	0.0425347411725274
1.93457	0.00550475039745319
1.935546	0.033166355840543
1.936523	0.0351183492310538
1.937499	0.0546500732436444
1.938476	0.0525993163630717
1.939452	0.0476897686986968
1.940429	0.0908260386265794
1.941406	0.0232101362153047
1.942382	0.0445357112758492
1.943359	0.010619825535401
1.944335	0.0217915824473671
1.945312	0.0178935432094058
1.946288	0.0830192393643817
1.947265	0.0604187431306255
1.948241	0.023621311108118
1.949218	0.0445937933366707
1.950195	0.0296433338409178
1.951171	0.03725062878976
1.952148	0.00310847654051595
1.953124	0.0207368377615899
1.954101	0.0569384152691608
1.955077	0.0438208278411362
1.956054	0.0419446175333534
1.957031	0.045844029685184
1.958007	0.0815937897420662
1.958984	0.023329374294164
1.95996	0.0620294333170955
1.960937	0.0238375821854156
1.961913	0.0758008605545194
1.96289	0.0116432445582604
1.963866	0.0200473126404838
1.964843	0.0307714473240064
1.96582	0.0318723606108842
1.966796	0.0146209920007359
1.967773	0.054735600895114
1.968749	0.0579646867640954
1.969726	0.0106156809844587
1.970702	0.0159134361892202
1.971679	0.0541924681664473
1.972655	0.00543792773064854
1.973632	0.0191241901491381
1.974609	0.0220910182536675
1.975585	0.0205129420332262
1.976562	0.0639419502920712
1.977538	0.0216797589783536
1.978515	0.0423057893966878
1.979491	0.0429182654928237
1.980468	0.0141384581518593
1.981445	0.0310991509679783
1.982421	0.042796978166887
1.983398	0.0315416608372625
1.984374	8.8679593706377E-4
1.985351	0.0309660857924728
1.986327	0.016611303926848
1.987304	0.044565841099462
1.98828	0.0172213910639828
1.989257	0.00541570358280528
1.990234	0.0309603380640815
1.99121	0.00517472555031774
1.992187	0.0124035748428024
1.993163	0.0142226478971433
1.99414	0.0198047764581371
1.995116	0.0171670335014856
1.996093	0.0194271861962515
1.99707	0.00753177843703371
1.998046	0.0376240518327333
1.999023	0.00518318556219059
1.999999	0.0169454195277219
2.000976	0.078864308776605
2.001952	0.0239614570680687
2.002929	0.0288592344513052
2.003905	0.0492675002656901
2.004882	0.0176631099034044
2.005859	0.037686649094755
2.006835	0.0188149886693447
2.007812	0.0386540719840599
2.008788	0.0366263678831549
2.009765	0.0646513510651788
2.010741	0.0319680971684835
2.011718	0.044746743009989
2.012695	0.0316147111085267
2.013671	0.0160317806584609
2.014648	0.0596202983113344
2.015624	0.0688535964644354
2.016601	0.024826952446441
2.017577	0.0469200862708339
2.018554	0.032212408129266
2.01953	0.051476251583537
2.020507	0.0348839677395562
2.021484	0.105423244732304
2.02246	0.0536909440940574
2.023437	0.0223383131239492
2.024413	0.069760446857205
2.02539	0.0622813201648741
2.026366	0.0232024497054519
2.027343	0.0727540661770447
2.02832	0.0124533197864756
2.029296	0.0332289375523944
2.030273	0.00344329493942328
2.031249	0.0128352906036529
2.032226	0.0146922617569595
2.033202	0.024334848737245
2.034179	0.0507109988681203
2.035155	0.0674013170410927
2.036132	0.0573214354684197
2.037109	0.0166316927984995
2.038085	0.0203482581656514
2.039062	0.0726448160831888
2.040038	0.0284692480458213
2.041015	0.0422828053626176
2.041991	0.0313054450837997
2.042968	0.0294180711013231
2.043945	0.0458652883318757
2.044921	0.0378331248074554
2.045898	0.0670399776205452
2.046874	0.041854527057899
2.047851	0.0666872367379336
2.048827	0.0365773558222521
2.049804	0.0172986550066096
2.05078	0.0409378482941722
2.051757	0.0493143784923636
2.052734	0.0943836973413868
2.05371	0.0355688733056151
2.054687	0.0406363091936116
2.055663	0.0528897677465925
2.05664	0.0261075932903044
2.057616	0.0541604955315265
2.058593	0.0694304349015243
2.05957	0.0343270661898858
2.060546	0.0412528265708097
2.061523	0.0659192895432627
2.062499	0.0309857038707611
2.063476	0.027403064957942
2.064452	0.0534011381895481
2.065429	0.0403104568964261
2.066405	0.00831597013899461
2.067382	0.0353819751318125
2.068359	0.0181614389834314
2.069335	0.00131638572582212
2.070312	0.0396040557703236
2.071288	0.0066706515856207
2.072265	0.071115170031774
2.073241	0.0416075690091418
2.074218	0.0293783541046007
2.075195	0.102278490920821
2.076171	0.0711556681288462
2.077148	0.0484144558337951
2.078124	0.00942155799802204
2.079101	0.0276591631809587
2.080077	0.0238707410319518
2.081054	0.012775682545498
2.08203	0.0208022934896907
2.083007	0.0202116829191263
2.083984	0.0232793797052799
2.08496	0.0515978696268945
2.085937	0.0501824009912021
2.086913	0.0639622379890382
2.08789	0.0682135328126707
2.088866	0.0286214966077073
2.089843	0.0197257458163971
2.090819	0.0638088978888446
2.091796	0.0366279008772292
2.092773	0.0534274594722274
2.093749	0.074353028396678
2.094726	0.010070955821923
2.095702	0.0249790517590325
2.096679	0.00917975341602529
2.097655	0.16505875706858
2.098632	0.0514510523634308
2.099609	0.0215286076618834
2.100585	0.0410801650698442
2.101562	0.0671913667736689
2.102538	0.0520056005491659
2.103515	0.060181513326397
2.104491	0.0298399283133869
2.105468	0.0329684986014396
2.106444	0.0394791499909003
2.107421	0.0506731514985756
2.108398	0.0310328957616249
2.109374	0.0529658531541691
2.110351	0.0727500893043579
2.111327	0.0719859764135522
2.112304	0.067080403067338
2.11328	0.0596510681460483
2.114257	0.0122950005277062
2.115234	0.0280878136095369
2.11621	0.0103392738361126
2.117187	0.04034825127078
2.118163	0.0274814653316012
2.11914	0.0245222896420896
2.120116	0.0712892987984999
2.121093	0.0211792263766296
2.122069	0.0588671946620909
2.123046	0.0573381561765706
2.124023	0.028170123665064
2.124999	0.0283388153517977
2.125976	0.0617576939026037
2.126952	0.0560270696099466
2.127929	0.0303258260463257
2.128905	0.0756378586766668
2.129882	0.071517280103898
2.130859	0.0429380788166599
2.131835	0.0488684067600786
2.132812	0.0536153322020343
2.133788	0.0750476927627878
2.134765	0.0791327818684747
2.135741	0.0712976095423156
2.136718	0.0200998497943467
2.137694	0.0295988056090394
2.138671	0.0150135001621374
2.139648	0.0453272398756693
2.140624	0.065451927612819
2.141601	0.0653396445882567
2.142577	0.0395642001293091
2.143554	0.0636642806667915
2.14453	0.0603633192607108
2.145507	0.0456809440306327
2.146484	0.0410019656875682
2.14746	0.0969808610912865
2.148437	0.0636539410066219
2.149413	0.0450538244169643
2.15039	0.055517043556616
2.151366	0.0320985079755337
2.152343	0.0392246216306047
2.153319	0.105011624443217
2.154296	0.0549634948254385
2.155273	0.034622900290279
2.156249	0.0478594970169122
2.157226	0.0394353254375477
2.158202	0.0691708665280406
2.159179	0.0665305087517186
2.160155	0.0529258459566458
2.161132	0.0377676322796293
2.162109	0.0475355166042413
2.163085	0.074671378209944
2.164062	0.0540202406874035
2.165038	0.0401191801451637
2.166015	0.052300637132013
2.166991	0.0248190383585364
2.167968	0.0928435465294349
2.168944	0.0558792553911467
2.169921	0.0572644385605409
2.170898	0.0226460634965117
2.171874	0.0471499140020902
2.172851	0.020141933929556
2.173827	0.0677684195257127
2.174804	0.0773651922967201
2.17578	0.0597527253637363
2.176757	0.0240615694027702
2.177734	0.00908917059106275
2.17871	0.0110368863126393
2.179687	0.0172740003763007
2.180663	0.0198049843981383
2.18164	0.0841327436590408
2.182616	0.0438179343877664
2.183593	0.0149576979311825
2.184569	0.0319219619570383
2.185546	0.0745666937096731
2.186523	0.0161458724392609
2.187499	0.051537964808799
2.188476	0.0291281030826131
2.189452	0.0387514530673264
2.190429	0.0169889213091625
2.191405	0.0740269974434584
2.192382	0.0359708416041731
2.193359	0.0876649059974766
2.194335	0.0599135922388877
2.195312	0.0134353637651684
2.196288	0.0207821612163234
2.197265	0.021479007927288
2.198241	0.031210357739448
2.199218	0.0869232662016454
2.200194	0.0316546150063256
2.201171	0.106490813975208
2.202148	0.0982022722588384
2.203124	0.0212796065735746
2.204101	0.0312253704632236
2.205077	0.0660617006109546
2.206054	0.0444904208307294
2.20703	0.073368783410695
2.208007	0.0462297448502942
2.208983	0.0499243331769125
2.20996	0.0963200450859581
2.210937	0.0393857661037827
2.211913	0.0175195286783207
2.21289	0.0427881178455246
2.213866	0.0861679425219159
2.214843	0.0519972160954796
2.215819	0.0500848334378382
2.216796	0.0132035896369945
2.217773	0.0533224048159842
2.218749	0.060142171368593
2.219726	0.0179230958971335
2.220702	0.051161770256507
2.221679	0.00767359899607564
2.222655	0.0616199066104323
2.223632	0.0364338889082404
2.224608	0.0262582870653457
2.225585	0.0140660561814207
2.226562	0.0467678271217052
2.227538	0.0457270442817771
2.228515	0.0173402330961495
2.229491	0.0510916801403369
2.230468	0.0663896140940712
2.231444	0.0696090673839817
2.232421	0.0501556387375557
2.233398	0.0359082301625648
2.234374	0.0285166124171526
2.235351	0.0359277434856199
2.236327	0.0483545934065389
2.237304	0.00659029941523145
2.23828	0.0412286792822145
2.239257	0.0118356842903479
2.240233	0.00652416541678459
2.24121	0.0404241268214837
2.242187	0.0517395938588409
2.243163	0.0570190922466896
2.24414	0.0414236410458291
2.245116	0.0183401801305615
2.246093	0.0501201606245066
2.247069	0.0140505373365754
2.248046	0.0503358706816682
2.249023	0.0120998171191633
2.249999	0.0795835903148564
2.250976	0.0500885091761602
2.251952	0.026260234282851
2.252929	0.0549241294562827
2.253905	0.041747753759553
2.254882	0.0175486618991905
2.255858	0.0788923379942089
2.256835	0.0209850132837471
2.257812	0.0336854488094444
2.258788	0.0177113544112075
2.259765	0.0360315779517023
2.260741	0.0324224157913148
2.261718	0.00856886620321324
2.262694	0.0318717762626324
2.263671	0.0577491738397295
2.264648	0.0768191240665328
2.265624	0.0903347348212552
2.266601	0.0867941226440143
2.267577	0.0419864501432748
2.268554	0.0654533519413406
2.26953	0.0271851404421239
2.270507	0.0323556260662439
2.271483	0.0211757202503684
2.27246	0.0551982203761407
2.273437	0.0378700314552312
2.274413	0.0475806010911012
2.27539	0.014777518124512
2.276366	0.0596676603285574
2.277343	0.0285161616420057
2.278319	0.0393208936319217
2.279296	0.0796251929607154
2.280273	0.0632584706604048
2.281249	0.0261119605611988
2.282226	0.0453273459410211
2.283202	0.0471476844081753
2.284179	0.0320850128962418
2.285155	0.0611894038296705
2.286132	0.022045445435611
2.287108	0.0110742603298516
2.288085	0.0324570399964661
2.289062	0.0690245123459232
2.290038	0.0627493152721934
2.291015	0.0278488858296934
2.291991	0.0345985135004526
2.292968	0.0232470299449309
2.293944	0.0900082816166607
2.294921	0.0179577202330748
2.295898	0.0288138745555758
2.296874	0.0331292700032841
2.297851	0.0276664993772658
2.298827	0.0160574963567706
2.299804	0.0168042342509055
2.30078	0.0737050764196504
2.301757	0.0566528398153747
2.302733	0.0650620459999753
2.30371	0.0362349211945127
2.304687	0.0391072985938968
2.305663	0.0276379232265523
2.30664	0.0456536756163611
2.307616	0.0711471292983392
2.308593	0.0335214780766436
2.309569	0.063020000717742
2.310546	0.0768209773260572
2.311523	0.0494079169617755
2.312499	0.0425661013501084
2.313476	0.0819982127827882
2.314452	0.051666525707783
2.315429	0.0706332194217777
2.316405	0.0331168703211671
2.317382	0.0501668118899039
2.318358	0.0370092319695086
2.319335	0.0856877974328492
2.320312	0.0176403646717405
2.321288	0.0543089200795983
2.322265	0.0232145385886905
2.323241	0.00596143170146367
2.324218	0.00778499110035362
2.325194	0.0260379179326478
2.326171	0.0558595250464786
2.327148	0.023983765186878
2.328124	0.0330203470922067
2.329101	0.0362724254934823
2.330077	0.0453081525249011
2.331054	0.0293759701678147
2.33203	0.021121086689574
2.333007	0.0341782243435042
2.333983	0.0374147319960236
2.33496	0.0322380830151934
2.335937	0.0762214189807047
2.336913	0.0144631251248067
2.33789	0.0311913957477138
2.338866	0.0513188208960105
2.339843	0.0718956149561884
2.340819	0.0305801709809805
2.341796	0.0377926322173846
2.342772	0.0504985025277275
2.343749	0.0688257172321577
2.344726	0.0504438920322471
2.345702	0.0637517589567849
2.346679	0.0739524939456331
2.347655	0.0400727027246853
2.348632	0.00430998866851005
2.349608	0.0477293397702313
2.350585	0.0484890686374651
2.351562	0.0131981406442828
2.352538	0.0307467858042333
2.353515	0.0528416801144106
2.354491	0.0361535370532649
2.355468	0.0574343820544432
2.356444	0.0415872462596623
2.357421	0.049863967665602
2.358397	0.0426254582945005
2.359374	0.0504350973886122
2.360351	0.0154031084649102
2.361327	0.0855641054503914
2.362304	0.00114333531457136
2.36328	0.0385366880505318
2.364257	0.0210573522004952
2.365233	0.038282147989466
2.36621	0.0290809185472289
2.367187	0.0661174558623197
2.368163	0.0537741408475235
2.36914	0.0463220391135418
2.370116	0.0323773902056383
2.371093	0.0374166091476601
2.372069	0.0656385962571855
2.373046	0.0591573757442046
2.374022	0.0120158955632666
2.374999	0.047666887963106
2.375976	0.0347834658244761
2.376952	0.0178714925388172
2.377929	0.0330873960469693
2.378905	0.0770350701122085
2.379882	0.0622052998153574
2.380858	0.0442646059884821
2.381835	0.0489678006560434
2.382812	0.0176681233870122
2.383788	0.00614986857891329
2.384765	0.0192649268757553
2.385741	0.0432719381165219
2.386718	0.0123637642749082
2.387694	0.0275461517538124
2.388671	0.0644894087089964
2.389647	0.00878672544775794
2.390624	0.0505345971188146
2.391601	0.0506801993822036
2.392577	0.0389640266134649
2.393554	0.0252674828413084
2.39453	0.0415269536397808
2.395507	0.0367393004914911
2.396483	0.0275723546231425
2.39746	0.0343071540130583
2.398437	0.0383723607277751
2.399413	0.0373900059570268
2.40039	0.0630589064873068
2.401366	0.0364858071352821
2.402343	0.0174731542938789
2.403319	0.0497126368140225
2.404296	0.0229956687833622
2.405272	0.0581465801874891
2.406249	0.0333308810244617
2.407226	0.0480609616902388
2.408202	0.0220538344908799
2.409179	0.0278364790979895
2.410155	0.10342813786392
2.411132	0.0332893434400155
2.412108	0.0413813587384477
2.413085	0.0564173873412701
2.414062	0.0258926630231258
2.415038	0.0464402471608875
2.416015	0.0388458103791608
2.416991	0.0520146836895929
2.417968	0.0342957271441531
2.418944	0.0514751216654385
2.419921	0.0397694551374456
2.420897	0.0454730975632197
2.421874	0.0529541242948847
2.422851	0.0547297140278524
2.423827	0.0915700911169428
2.424804	0.0856433134850912
2.42578	0.0501637923725519
2.426757	0.0420311780840128
2.427733	0.0542492847421973
2.42871	0.109839324009839
2.429687	0.0604850541743516
2.430663	0.0651790001907869
2.43164	0.00934589433585946
2.432616	0.0652227467345197
2.433593	0.00664029720195
2.434569	0.0306668378319774
2.435546	0.0276307020942465
2.436522	0.0801786735691407
2.437499	0.0265356883295535
2.438476	0.0381300689919242
2.439452	0.0437882748377348
2.440429	0.0408271520559174
2.441405	0.0318383232319132
2.442382	0.0541679635554688
2.443358	0.0363713100588211
2.444335	0.00652043887142767
2.445312	0.0183607855188442
2.446288	0.0510595869113333
2.447265	0.0460848383185761
2.448241	0.0168773345103366
2.449218	0.0139379156599434
2.450194	0.0316249084416604
2.451171	0.0486668365922173
2.452147	0.0407203037368841
2.453124	0.032055840991852
[truncated: 48 more rows]
