# Supplementary material for: Nanoscale magnonic Fabry-Pérot resonator for low-loss spin-wave manipulation
Source: Nat Commun. 2021 Apr 16;12:2293. doi: 10.1038/s41467-021-22520-6 (PMC8052321; doi:10.1038/s41467-021-22520-6)
Supplement: Supplementary file 4 — Source Data [file 41467_2021_22520_MOESM4_ESM.zip › Source data/FigS5/FigS5a_S21.txt]

0.5009766	0.212913722862956
0.5019531	0.201192866600235
0.5029297	0.236812716347096
0.5039062	0.0906115674821427
0.5048828	0.300725327315563
0.5058594	0.186276809841402
0.5068359	0.047308849504041
0.5078125	0.110551165833801
0.5087891	0.168143803920343
0.5097656	0.152510189723933
0.5107422	0.0205336750993496
0.5117187	0.169476571666427
0.5126953	0.121090352583515
0.5136719	0.0844928468967415
0.5146484	0.195189961069331
0.515625	0.243642314319537
0.5166016	0.215028143130266
0.5175781	0.151276745730779
0.5185547	0.146392373652524
0.5195312	0.125366565911257
0.5205078	0.116542516118582
0.5214844	0.165144297274271
0.5224609	0.246028648001508
0.5234375	0.137574607393335
0.5244141	0.385942069615389
0.5253906	0.143085696615595
0.5263672	0.0825666192024337
0.5273437	0.0977226087795869
0.5283203	0.147528785774204
0.5292969	0.155587545705654
0.5302734	0.0789717530286596
0.53125	0.158731930932154
0.5322265	0.122062894137613
0.5332031	0.309898615937793
0.5341797	0.209069187558803
0.5351562	0.133508834078414
0.5361328	0.158371295878333
0.5371094	0.152747158673806
0.5380859	0.0554634078737775
0.5390625	0.107503833224784
0.540039	0.114133717661493
0.5410156	0.265674761869565
0.5419922	0.118755829928307
0.5429687	0.157568477393125
0.5439453	0.0187469378838445
0.5449219	0.16370900199956
0.5458984	0.154762565455151
0.546875	0.0665066035188183
0.5478515	0.205089254651524
0.5488281	0.123674557660654
0.5498047	0.268032451783597
0.5507812	0.13812675979627
0.5517578	0.151734978126533
0.5527343	0.123951580190283
0.5537109	0.247416591229441
0.5546875	0.0884037633720562
0.555664	0.0889702380865517
0.5566406	0.180630549061261
0.5576172	0.164719688988696
0.5585937	0.0468027370151244
0.5595703	0.207805561661781
0.5605468	0.0624603824901033
0.5615234	0.144863315001874
0.5625	0.149728729500579
0.5634765	0.128617867846055
0.5644531	0.175423453486673
0.5654297	0.141332659240556
0.5664062	0.088726905514122
0.5673828	0.122971853675384
0.5683593	0.204804399906862
0.5693359	0.116595566168149
0.5703125	0.116002401887547
0.571289	0.277607244864123
0.5722656	0.196987145204996
0.5732422	0.161953076561631
0.5742187	0.0793419306443447
0.5751953	0.156110964467234
0.5761718	0.162693930188714
0.5771484	0.189803342040993
0.578125	0.199291618975291
0.5791015	0.22116971537532
0.5800781	0.0257301985621866
0.5810546	0.111261695048215
0.5820312	0.130825699416683
0.5830078	0.0586839403551815
0.5839843	0.234395264784189
0.5849609	0.154677531690409
0.5859375	0.0169454800589838
0.586914	0.122459407178233
0.5878906	0.12122746062998
0.5888671	0.140820332315146
0.5898437	0.0212818874797726
0.5908203	0.188991357603755
0.5917968	0.269803224398284
0.5927734	0.110099836455657
0.59375	0.13522498287649
0.5947265	0.0955185014204479
0.5957031	0.189560570381656
0.5966796	0.138822685176269
0.5976562	0.0297873770684026
0.5986328	0.13271683468824
0.5996093	0.222415738472843
0.6005859	0.0811629334547643
0.6015624	0.125748919437181
0.602539	0.0514115162861445
0.6035156	0.160160014406015
0.6044921	0.235144548913074
0.6054687	0.155023414826801
0.6064453	0.144574245543627
0.6074218	0.167579258189599
0.6083984	0.0447142338491369
0.6093749	0.0373220101798871
0.6103515	0.174703420480975
0.6113281	0.071680135355696
0.6123046	0.154794595712027
0.6132812	0.236777027129259
0.6142578	0.0629494337133419
0.6152343	0.0933921549542337
0.6162109	0.204249986153145
0.6171874	0.0671603171069978
0.618164	0.105936181774977
0.6191406	0.0766545240455513
0.6201171	0.10581183475388
0.6210937	0.223274555303685
0.6220703	0.0458208079312532
0.6230468	0.155007822316432
0.6240234	0.178146257903443
0.6249999	0.110438790094117
0.6259765	0.126931990562525
0.6269531	0.11028837496073
0.6279296	0.170988201856451
0.6289062	0.151925987131492
0.6298827	0.0216750276730686
0.6308593	0.0281244011390395
0.6318359	0.188304674433516
0.6328124	0.0453287565657045
0.633789	0.0779292762972588
0.6347656	0.0467309140618178
0.6357421	0.143124037639045
0.6367187	0.100403759813642
0.6376952	0.0330336550521222
0.6386718	0.168893471518206
0.6396484	0.102740344940262
0.6406249	0.112166924355365
0.6416015	0.103430542660854
0.6425781	0.170061934569399
0.6435546	0.137133706045101
0.6445312	0.212794801959666
0.6455077	0.0941805352223595
0.6464843	0.152083584335214
0.6474609	0.020037420522158
0.6484374	0.090523986258442
0.649414	0.268323473995474
0.6503905	0.0645985502201714
0.6513671	0.0702434154813909
0.6523437	0.0375348400439605
0.6533202	0.119208380367798
0.6542968	0.167852452115571
0.6552734	0.0904657808700947
0.6562499	0.13624670496038
0.6572265	0.039042858569426
0.658203	0.124097403789493
0.6591796	0.0613820049836571
0.6601562	0.0674717294737703
0.6611327	0.140217662163384
0.6621093	0.0865748489731146
0.6630859	0.0610159982957068
0.6640624	0.25552713755756
0.665039	0.0582045251593809
0.6660155	0.0310727659810993
0.6669921	0.223541317577251
0.6679687	0.118697703749169
0.6689452	0.0162469842867353
0.6699218	0.0895501279172515
0.6708984	0.0272255430268342
0.6718749	0.124718511739176
0.6728515	0.0496806902744567
0.673828	0.140997399348239
0.6748046	0.211935957583535
0.6757812	0.156766478394665
0.6767577	0.0982029223548556
0.6777343	0.154361653923797
0.6787108	0.0706623486213026
0.6796874	0.0401005061939984
0.680664	0.00578299545609367
0.6816405	0.0254201917114427
0.6826171	0.0152516282124573
0.6835937	0.101776068956722
0.6845702	0.0732574821438752
0.6855468	0.23306235045608
0.6865233	0.156395170216494
0.6874999	0.0110330444495615
0.6884765	0.0296425520451833
0.689453	0.0349419213458792
0.6904296	0.148970640833191
0.6914062	0.0594555294752544
0.6923827	0.164756295479414
0.6933593	0.0964464956181597
0.6943358	0.0325341161099949
0.6953124	0.0767343373521165
0.696289	0.209140470742134
0.6972655	0.0741183678561165
0.6982421	0.0427516495775648
0.6992186	0.148790129984627
0.7001952	0.125545769741392
0.7011718	0.102574643662579
0.7021483	0.114849108081068
0.7031249	0.0276060023719064
0.7041015	0.122695443001156
0.705078	0.0856914592166967
0.7060546	0.0804476649630783
0.7070311	0.0976623721623779
0.7080077	0.135504852438605
0.7089843	0.169584336607931
0.7099608	0.178688905052051
0.7109374	0.0351080112641514
0.711914	0.012343361915136
0.7128905	0.145808522713789
0.7138671	0.0918873425870207
0.7148436	0.0818440032603397
0.7158202	0.0752317475163272
0.7167968	0.0564013992342965
0.7177733	0.115534430008472
0.7187499	0.0669366934003839
0.7197265	0.12916393638424
0.720703	0.0454273805183033
0.7216796	0.09758576795993
0.7226561	0.24515559092613
0.7236327	0.0534879443617057
0.7246093	0.0852139462297786
0.7255858	0.134801415726552
0.7265624	0.0325565791883638
0.7275389	0.0884880754163238
0.7285155	0.202894522289491
0.7294921	0.013910411951334
0.7304686	0.0526082608165106
0.7314452	0.121492930750407
0.7324218	0.0637489921622836
0.7333983	0.126554070191225
0.7343749	0.180869679016264
0.7353514	0.0869304791037447
0.736328	0.0454100163221959
0.7373046	0.0988792882946646
0.7382811	0.0980303366943458
0.7392577	0.0705247561812673
0.7402343	0.149333943116184
0.7412108	0.12513368771529
0.7421874	0.0496301887655256
0.7431639	0.10734528662862
0.7441405	0.068370210036042
0.7451171	0.0422655409005812
0.7460936	0.0581295499553274
0.7470702	0.172755266028761
0.7480467	0.0681176464483984
0.7490233	0.0366549029377324
0.7499999	0.0161285437998824
0.7509764	0.186466380221966
0.751953	0.116772888430125
0.7529296	0.0165829339735452
0.7539061	0.105809600411347
0.7548827	0.112513197033117
0.7558592	0.0747355617189916
0.7568358	0.0644982184356971
0.7578124	0.0537958911084601
0.7587889	0.0324779224208646
0.7597655	0.116709043912242
0.7607421	0.0504585153406799
0.7617186	0.119846682902931
0.7626952	0.0124503329751985
0.7636717	0.0543129988773903
0.7646483	0.144587083711532
0.7656249	0.00295762693642538
0.7666014	0.0840516006402835
0.767578	0.198779944572535
0.7685546	0.079632275760174
0.7695311	0.104548626681392
0.7705077	0.0829240023177711
0.7714842	0.0454868920234676
0.7724608	0.0548054606026607
0.7734374	0.0193837776930092
0.7744139	0.113460092612328
0.7753905	0.115723126093837
0.776367	0.0842962747995574
0.7773436	0.061823802140957
0.7783202	0.0885183114273467
0.7792967	0.0558571176393349
0.7802733	0.117983023633227
0.7812499	0.135287807172365
0.7822264	0.127704099582466
0.783203	0.0566653767396918
0.7841795	0.0515711575426507
0.7851561	0.107764207099048
0.7861327	0.190412373980088
0.7871092	0.0983376808257557
0.7880858	0.0198010964154474
0.7890624	0.0883937099679338
0.7900389	0.0541937556316791
0.7910155	0.0930818011512068
0.791992	0.0610760314174595
0.7929686	0.0777621006468138
0.7939452	0.0436282018596389
0.7949217	0.0537427443217819
0.7958983	0.0736928014106032
0.7968748	0.0971184359903211
0.7978514	0.0998949853442209
0.798828	0.0431572905126501
0.7998045	0.0256627245112147
0.8007811	0.132139938131476
0.8017577	0.0422440589310414
0.8027342	0.0752001998267092
0.8037108	0.0387831384397356
0.8046873	0.0869557620597192
0.8056639	0.149385410530192
0.8066405	0.0335250655518792
0.807617	0.0434265990716381
0.8085936	0.0973858896203798
0.8095702	0.102682090997604
0.8105467	0.155667717554805
0.8115233	0.0358482999798038
0.8124998	0.0416976211884851
0.8134764	0.0833624051228232
0.814453	0.0566572083744972
0.8154295	0.0249952582717803
0.8164061	0.127571808694744
0.8173827	0.119516733643783
0.8183592	0.0346159670315954
0.8193358	0.00817316554254745
0.8203123	0.124933544303772
0.8212889	0.0593244144226684
0.8222655	0.0680611157357746
0.823242	0.0246463037476718
0.8242186	0.0292851192568547
0.8251951	0.0737735851046165
0.8261717	0.0515193820071913
0.8271483	0.13651688245738
0.8281248	0.105533086192471
0.8291014	0.0991153589307596
0.830078	0.0336930867147031
0.8310545	0.0511511724894982
0.8320311	0.0779740173615801
0.8330076	0.0725901542881306
0.8339842	0.0448372771704806
0.8349608	0.0819898606450267
0.8359373	0.0772632536609661
0.8369139	0.083649311342598
0.8378905	0.0589425914886892
0.838867	0.0463039019578966
0.8398436	0.0357731896436043
0.8408201	0.128245001019759
0.8417967	0.154192118610213
0.8427733	0.0547364853602805
0.8437498	0.0779215775941597
0.8447264	0.0516416713438489
0.8457029	0.0915799645167053
0.8466795	0.0978363522840514
0.8476561	0.11712903253768
0.8486326	0.153872141888779
0.8496092	0.0410946861699055
0.8505858	0.0710747564846326
0.8515623	0.0349549958921425
0.8525389	0.0753015200439174
0.8535154	0.0114357248387982
0.854492	0.0573410849214475
0.8554686	0.0517049532116412
0.8564451	0.0264108076445269
0.8574217	0.0709544291346953
0.8583983	0.0900535851872678
0.8593748	0.185022239563397
0.8603514	0.0561749853344019
0.8613279	0.0674007740938611
0.8623045	0.0963144721131295
0.8632811	0.0653211694325607
0.8642576	0.110384717313411
0.8652342	0.0997484859460934
0.8662108	0.056890754510772
0.8671873	0.124941461553321
0.8681639	0.0692758369639385
0.8691404	0.0745069272318353
0.870117	0.0688045890215129
0.8710936	0.0722099380902781
0.8720701	0.100295393203059
0.8730467	0.0581565749222639
0.8740232	0.0759898117790991
0.8749998	0.0351101772583407
0.8759764	0.0242892831906372
0.8769529	0.0887905563561357
0.8779295	0.11603152326795
0.8789061	0.0681477171108067
0.8798826	0.0453620598165242
0.8808592	0.0430966076048336
0.8818357	0.059046416448799
0.8828123	0.0780972603770683
0.8837889	0.133144489100672
0.8847654	0.0738021511776051
0.885742	0.0912240682599132
0.8867186	0.027395039840827
0.8876951	0.114650528152647
0.8886717	0.0509303075130182
0.8896482	0.0401213936515533
0.8906248	0.0314689996028799
0.8916014	0.0896979847463459
0.8925779	0.05860569891483
0.8935545	0.0434961692229431
0.894531	0.0245274085545477
0.8955076	0.0711594616756289
0.8964842	0.0673080629229887
0.8974607	0.0556085780042702
0.8984373	0.0523167590367569
0.8994139	0.0507862482083418
0.9003904	0.0507195817939166
0.901367	0.0559510982719196
0.9023435	0.0304394945922044
0.9033201	0.0275300960750313
0.9042967	0.0296050218208212
0.9052732	0.120121974192542
0.9062498	0.0420147091063713
0.9072264	0.0287006104685271
0.9082029	0.0749994715703851
0.9091795	0.0866310517666668
0.910156	0.146065511666657
0.9111326	0.0151624375454608
0.9121092	0.0944385108354579
0.9130857	0.0351163741899101
0.9140623	0.0962807320921196
0.9150389	0.0495738733814224
0.9160154	0.0648020232230146
0.916992	0.060184675459552
0.9179685	0.0675724140029709
0.9189451	0.101163213548266
0.9199217	0.0549849538485039
0.9208982	0.0366109831817994
0.9218748	0.0413256856055831
0.9228513	0.048793759639709
0.9238279	0.100722487208358
0.9248045	0.101638630504281
0.925781	0.0418432442457035
0.9267576	0.027953866438575
0.9277342	0.0700018303523915
0.9287107	0.0251221819399028
0.9296873	0.10543013162543
0.9306638	0.0958677481905578
0.9316404	0.102352009816297
0.932617	0.0431767672588486
0.9335935	0.16828128237578
0.9345701	0.0969976563830616
0.9355467	0.0725926979447603
0.9365232	0.0621199834864434
0.9374998	0.0872785515317945
0.9384763	0.120910461494144
0.9394529	0.0809430612096491
0.9404295	0.0373205547590935
0.941406	0.0901111981676861
0.9423826	0.0673245533966607
0.9433591	0.03065143552564
0.9443357	0.102998976506939
0.9453123	0.086789962960529
0.9462888	0.0866963546289612
0.9472654	0.00941123604254388
0.948242	0.0571948267908454
0.9492185	0.0877387382298704
0.9501951	0.0546696652386495
0.9511716	0.103849740047884
0.9521482	0.0619149205406646
0.9531248	0.0374097939103572
0.9541013	0.0755093404847691
0.9550779	0.123178041790747
0.9560545	0.0562053485920797
0.957031	0.0242934916064468
0.9580076	0.119433064546452
0.9589841	0.106070807607796
0.9599607	0.0877657540229469
0.9609373	0.0390305405055131
0.9619138	0.0446313941228274
0.9628904	0.030378689518707
0.963867	0.101375699761208
0.9648435	0.0782050727538367
0.9658201	0.0659364137155502
0.9667966	0.00997102677957822
0.9677732	0.0642433474161123
0.9687498	0.0901947287590073
0.9697263	0.0463588694715706
0.9707029	0.0694927413133177
0.9716794	0.0668444797033586
0.972656	0.10007706696688
0.9736326	0.11228939452102
0.9746091	0.0321583111794198
0.9755857	0.127062695737909
0.9765623	0.0422811925862552
0.9775388	0.079046778749357
0.9785154	0.0953327960576841
0.9794919	0.115439600773303
0.9804685	0.0411138614027848
0.9814451	0.0150919345048871
0.9824216	0.0588897072940263
0.9833982	0.062509798123859
0.9843748	0.0225319992171578
0.9853513	0.114880016509933
0.9863279	0.0411414070445154
0.9873044	0.0947427354217119
0.988281	0.0788694486043889
0.9892576	0.0740523258034918
0.9902341	0.0654363015960346
0.9912107	0.0627533637173503
0.9921872	0.0269988636576431
0.9931638	0.072227286567494
0.9941404	0.0512334682308352
0.9951169	0.132751719832575
0.9960935	0.029980253222528
0.9970701	0.0326425900965977
0.9980466	0.0613584116523529
0.9990232	0.0616812466041478
0.9999997	0.0219718332109322
1.000976	0.103571746624512
1.001953	0.108812614607478
1.002929	0.0282097412206019
1.003906	0.112927131434203
1.004883	0.0430174232132284
1.005859	0.0738867637161224
1.006836	0.0325589033634258
1.007812	0.0972418907719641
1.008789	0.0244712008560614
1.009765	0.0761797657642303
1.010742	0.0342252942763419
1.011718	0.0422092995154898
1.012695	0.0569887441226072
1.013672	0.00618076060920984
1.014648	0.0258461630619808
1.015625	0.0534474602999478
1.016601	0.0437221897225494
1.017578	0.0240125408484421
1.018554	0.0911309084160111
1.019531	0.0261308608269092
1.020508	0.0732994715860415
1.021484	0.0837470787775412
1.022461	0.0184814026924945
1.023437	0.0478092462961141
1.024414	0.098911045566337
1.02539	0.0922527163233154
1.026367	0.0852000216343177
1.027343	0.0224744791291478
1.02832	0.0935893589437074
1.029297	0.0945198525124389
1.030273	0.0615775108207412
1.03125	0.0229506137598104
1.032226	0.103266455095564
1.033203	0.0736627779743795
1.034179	0.0825686339616053
1.035156	0.0550638209765841
1.036133	0.0459978145078416
1.037109	0.0154414243988471
1.038086	0.0853953165574817
1.039062	0.0898976716530906
1.040039	0.0790547636617971
1.041015	0.065104071290882
1.041992	0.0872014701683785
1.042968	0.06147108460382
1.043945	0.0802844077507918
1.044922	0.0744815913630703
1.045898	0.0442868440438023
1.046875	0.0544844263201312
1.047851	0.0589656435360287
1.048828	0.0972346662504685
1.049804	0.0208479378611339
1.050781	0.0211190680389632
1.051758	0.0285647438490486
1.052734	0.0545153122735851
1.053711	0.0281819928551442
1.054687	0.048318222941587
1.055664	0.0233192352408487
1.05664	0.0250787777426714
1.057617	0.0519092274726036
1.058593	0.0785573122504697
1.05957	0.0350084242198846
1.060547	0.0924275335928694
1.061523	0.0591924503749929
1.0625	0.0502883410381725
1.063476	0.0982618302266719
1.064453	0.0385787506266559
1.065429	0.0724311952915213
1.066406	0.143324167171891
1.067383	0.0684408564702145
1.068359	0.0159139870423876
1.069336	0.0761420429231262
1.070312	0.0435819609121676
1.071289	0.0733237446572098
1.072265	0.0469602458916869
1.073242	0.0435823764107569
1.074218	0.0767756840600727
1.075195	0.0208027115552668
1.076172	0.0143708283401476
1.077148	0.0367005150649034
1.078125	0.0470776171679685
1.079101	0.0157386188318851
1.080078	0.0626044637223138
1.081054	0.03921441497863
1.082031	0.0850471267656986
1.083008	0.106973790856158
1.083984	0.00654032229917838
1.084961	0.0276784576632478
1.085937	0.012294358832429
1.086914	0.056082712343453
1.08789	0.0324011094000672
1.088867	0.103672116752695
1.089843	0.0961888684996019
1.09082	0.10637139522432
1.091797	0.083366584774581
1.092773	0.0293727997551374
1.09375	0.0466920629230194
1.094726	0.0265907883465159
1.095703	0.011605656758433
1.096679	0.0642967774673171
1.097656	0.0868142346534098
1.098633	0.0829261070690654
1.099609	0.0456838699137026
1.100586	0.044480369942532
1.101562	0.0676763629958969
1.102539	0.0763538922014524
1.103515	0.0462585002297329
1.104492	0.0334187886996716
1.105468	0.0659258587718358
1.106445	0.0436875548109367
1.107422	0.0464809270499998
1.108398	0.0391182744769577
1.109375	0.0337685081841055
1.110351	0.0612996553175179
1.111328	0.0284017483071465
1.112304	0.0217689108051432
1.113281	0.0338803995401382
1.114257	0.0970012690113511
1.115234	0.0488048530575854
1.116211	0.0652186450426326
1.117187	0.0734780715108725
1.118164	0.0495771634508682
1.11914	0.0166900768782
1.120117	0.0574554690804104
1.121093	0.0392097230218198
1.12207	0.048302183991759
1.123047	0.0246543599319579
1.124023	0.0335020402285837
1.125	0.0976207287272698
1.125976	0.092841749574323
1.126953	0.0431878747244264
1.127929	0.0439827855165234
1.128906	0.0531381683617059
1.129882	0.0579165716448557
1.130859	0.100913526993483
1.131836	0.0146154385405621
1.132812	0.0625672917024486
1.133789	0.0344291776854886
1.134765	0.0794375628891805
1.135742	0.0773049355511962
1.136718	0.0200476576628792
1.137695	0.0304431373138381
1.138672	0.134957815560365
1.139648	0.0861866361585426
1.140625	0.0429379094706729
1.141601	0.072367258573774
1.142578	0.0127347500812195
1.143554	0.0458903384316187
1.144531	0.0489398247783816
1.145507	0.107098664447585
1.146484	0.0304744447439523
1.147461	0.0951787104662303
1.148437	0.0607193106495866
1.149414	0.0240272201461424
1.15039	0.0314760510781769
1.151367	0.0737563791677771
1.152343	0.0335750741472373
1.15332	0.0644506716004062
1.154297	0.0285791281341684
1.155273	0.0618812019112048
1.15625	0.0319758992952161
1.157226	0.0677260249236053
1.158203	0.0582070380443826
1.159179	0.0138464941730794
1.160156	0.0590757457252848
1.161132	0.0432570270988715
1.162109	0.033814257830643
1.163086	0.0697200119191183
1.164062	0.0276649653767739
1.165039	0.0981137676560354
1.166015	0.100379566853551
1.166992	0.0183682449368382
1.167968	0.00435586556111194
1.168945	0.0323231013330012
1.169922	0.0891333494466734
1.170898	0.0489744662582707
1.171875	0.0750434811352032
1.172851	0.0572252761747552
1.173828	0.0474434808758829
1.174804	0.0469555414655789
1.175781	0.0395868859230633
1.176757	0.0121616613558037
1.177734	0.0252210360453432
1.178711	0.024597215226332
1.179687	0.0538377862446191
1.180664	0.0978550433501457
1.18164	0.0580803255537105
1.182617	0.0844048737399032
1.183593	0.0738776158762429
1.18457	0.0551714416484806
1.185547	0.067272782308227
1.186523	0.0563387884237148
1.1875	0.0194462292947293
1.188476	0.0228064917912532
1.189453	0.0642378094429332
1.190429	0.0143406043704351
1.191406	0.028295798863273
1.192382	0.0377543147295511
1.193359	0.059991243561254
1.194336	0.0641281316758825
1.195312	0.0177478693502065
1.196289	0.012846507285934
1.197265	0.0566385770851917
1.198242	0.0272359094293129
1.199218	0.0145559514567842
1.200195	0.056895812634585
1.201172	0.0844539479033088
1.202148	0.021170921555051
1.203125	0.0439038334282272
1.204101	0.0428316246572016
1.205078	0.0421637076523982
1.206054	0.052367663777989
1.207031	0.0788160391450585
1.208007	0.0266518662522613
1.208984	0.0349102879210083
1.209961	0.0749370883045287
1.210937	0.0475639334508249
1.211914	0.0792653795754994
1.21289	0.0339930931896035
1.213867	0.0360602592808926
1.214843	0.0934735069864023
1.21582	0.0231225251382209
1.216797	0.0798043796749583
1.217773	0.0137351183274695
1.21875	0.0534367341027537
1.219726	0.0463799620249888
1.220703	0.06269873700121
1.221679	0.0301206930329413
1.222656	0.0719779799131137
1.223632	0.0557277511523819
1.224609	0.00536728427378393
1.225586	0.0224156918377462
1.226562	0.0208495408978927
1.227539	0.0433367361666589
1.228515	0.0256231338674761
1.229492	0.0346527183438692
1.230468	0.0284985318168678
1.231445	0.0218355043602501
1.232422	0.0766779517857721
1.233398	0.0657223849880275
1.234375	0.032876884695903
1.235351	0.0485083467199986
1.236328	0.0960703955622886
1.237304	0.0167095408031796
1.238281	0.103604720980141
1.239257	0.07433615131543
1.240234	0.0961362539750463
1.241211	0.0535717297861223
1.242187	0.0152549230673234
1.243164	0.0811978441682641
1.24414	0.0503162514373738
1.245117	0.0446014161073502
1.246093	0.102236632057403
1.24707	0.0795154539138947
1.248046	0.0350053777857203
1.249023	0.106700389740929
1.25	0.0459608103103253
1.250976	0.0725154475541122
1.251953	0.00752386109941332
1.252929	0.0444099151693966
1.253906	0.0788036139503475
1.254882	0.0275095016655649
1.255859	0.110745916116726
1.256836	0.0306596623888131
1.257812	0.0316169719695293
1.258789	0.0919746958636477
1.259765	0.00716929427592347
1.260742	0.0755344602853565
1.261718	0.108102611149925
1.262695	0.049305433309251
1.263671	0.0317691048918678
1.264648	0.0315205728043971
1.265625	0.0529370814428761
1.266601	0.132767299929578
1.267578	0.0340818879193333
1.268554	0.0476849176169279
1.269531	0.0547501080592614
1.270507	0.0913642465011801
1.271484	0.0396232921733026
1.272461	0.0955498073778409
1.273437	0.061880615294369
1.274414	0.0200025868281295
1.27539	0.112087070653463
1.276367	0.0778603408879212
1.277343	0.0727383828895261
1.27832	0.092820899232857
1.279296	0.0960682094208027
1.280273	0.0564142114061572
1.28125	0.0163454220240477
1.282226	0.042628821394621
1.283203	0.0261156365282996
1.284179	0.0887631082055659
1.285156	0.0695925560961013
1.286132	0.0557978023291402
1.287109	0.0902583272885555
1.288086	0.0700759007560873
1.289062	0.0754948290679673
1.290039	0.0560484112911166
1.291015	0.0332961642229574
1.291992	0.0194750311312126
1.292968	0.0324744589130048
1.293945	0.0293417142379122
1.294921	0.0483919459495739
1.295898	0.024625750248766
1.296875	0.0777131338004137
1.297851	0.0500011308282303
1.298828	0.148405292251099
1.299804	0.0359926840808354
1.300781	0.0567835936494169
1.301757	0.0338216240148918
1.302734	0.0506902311745251
1.303711	0.0415834600728923
1.304687	0.0835129031855305
1.305664	0.0487879381969934
1.30664	0.0727705069598336
1.307617	0.0909897165715874
1.308593	0.0211479822987405
1.30957	0.0927590742110215
1.310546	0.059616043126697
1.311523	0.0992663704744452
1.3125	0.0649957338547116
1.313476	0.0461438588093129
1.314453	0.0168783360528857
1.315429	0.058195222676781
1.316406	0.0397906760431951
1.317382	0.0456540203663828
1.318359	0.0489661879590734
1.319336	0.041970399955222
1.320312	0.0465341946068845
1.321289	0.0906100443175948
1.322265	0.00432840314049015
1.323242	0.104068318078476
1.324218	0.0382127129754274
1.325195	0.0350693233059379
1.326171	0.0287177822340654
1.327148	0.0527849753939963
1.328125	0.0558172145482848
1.329101	0.0487637497811284
1.330078	0.0542857908694439
1.331054	0.0758570774186309
1.332031	0.118725195033501
1.333007	0.0772703996107546
1.333984	0.10514397207898
1.334961	0.108108126733026
1.335937	0.0964620496554505
1.336914	0.0937621073007268
1.33789	0.0401663794898861
1.338867	0.0889414250787674
1.339843	0.0297843253724241
1.34082	0.0134769715551453
1.341796	0.119806711637172
1.342773	0.0721299195688443
1.34375	0.0695368281578191
1.344726	0.0188149179979744
1.345703	0.120443446995242
1.346679	0.0258544311869245
1.347656	0.140945198524295
1.348632	0.0991737297210768
1.349609	0.0851796122943654
1.350586	0.0409094568240686
1.351562	0.0261723126195869
1.352539	0.0536728900780506
1.353515	0.00985307751620429
1.354492	0.0724874657867138
1.355468	0.0967252007626761
1.356445	0.104219725644256
1.357421	0.060769386630626
1.358398	0.106062423322499
1.359375	0.0690434952279358
1.360351	0.126551674949328
1.361328	0.110998443078704
1.362304	0.0597525481683258
1.363281	0.045907631231756
1.364257	0.0673192862043026
1.365234	0.0901656327372786
1.36621	0.086581358867106
1.367187	0.141153730843763
1.368164	0.137271847147964
1.36914	0.0566610845532072
1.370117	0.0769351768165395
1.371093	0.0769423973067125
1.37207	0.0482077048196925
1.373046	0.126056651706138
1.374023	0.113147117267622
1.375	0.105940209453448
1.375976	0.113403184357023
1.376953	0.137177349569615
1.377929	0.0550876621807914
1.378906	0.0238941781739758
1.379882	0.0902864938132
1.380859	0.0367904852576818
1.381835	0.0201785951228969
1.382812	0.0411121503686307
1.383789	0.0644399472591025
1.384765	0.0625180295816855
1.385742	0.0681808047355595
1.386718	0.0849399411359727
1.387695	0.0968469981578908
1.388671	0.130865878470503
1.389648	0.085247527455643
1.390625	0.0922790644014934
1.391601	0.0829657704546574
1.392578	0.125978758054233
1.393554	0.0922254897536213
1.394531	0.109223247442319
1.395507	0.129895103631043
1.396484	0.0236312697314469
1.39746	0.098764629269372
1.398437	0.0732309800392211
1.399414	0.0290689333756181
1.40039	0.082607532083606
1.401367	0.0283317088993534
1.402343	0.0437724433069323
1.40332	0.0361813864611178
1.404296	0.101946880780777
1.405273	0.0700431140249382
1.40625	0.11326028476506
1.407226	0.203248194088864
1.408203	0.181744167732046
1.409179	0.256109743287393
1.410156	0.297122943766462
1.411132	0.407080565689842
1.412109	0.445027270349245
1.413085	0.527829424866818
1.414062	0.706685937461301
1.415039	0.930485586015227
1.416015	1.45183441409756
1.416992	1.63602553925333
1.417968	2.08951219586773
1.418945	2.29622632830744
1.419921	1.92772895046975
1.420898	0.761963607331932
1.421875	0.975474149113553
1.422851	2.95290663112415
1.423828	4.99774400777841
1.424804	6.7635369697534
1.425781	8.83196762570029
1.426757	10.9861020127113
1.427734	11.8449925094828
1.42871	13.641986309396
1.429687	14.2513804118888
1.430664	14.7349092801264
1.43164	16.4023586235544
1.432617	16.7597298739555
1.433593	17.8772177951772
1.43457	18.466246468457
1.435546	18.1537370839563
1.436523	17.8898379837549
1.4375	17.629635175698
1.438476	16.7965609558301
1.439453	15.842914979289
1.440429	16.4637056138951
1.441406	15.4601844615268
1.442382	14.2753967925221
1.443359	14.7847460951585
1.444335	14.1200134758903
1.445312	13.6017016002507
1.446289	13.5008018627784
1.447265	13.2683960623807
1.448242	13.0072194261239
1.449218	13.7191073792184
1.450195	13.4050113932547
1.451171	12.7359190936251
1.452148	12.4755097977815
1.453125	12.4020463296824
1.454101	11.8651061215846
1.455078	11.5826669638774
1.456054	11.4530834118388
1.457031	10.9242110244632
1.458007	10.1345436367617
1.458984	10.3469872724335
1.45996	10.3949917621028
1.460937	10.8347330357503
1.461914	10.932547799004
1.46289	10.9798021478746
1.463867	10.9710371731173
1.464843	10.7398906900361
1.46582	10.4153578477205
1.466796	10.8129909483425
1.467773	10.0038738924981
1.46875	9.82703507561793
1.469726	10.0135283653571
1.470703	9.78345341520657
1.471679	10.4510871138569
1.472656	10.0025000044264
1.473632	9.57755518145628
1.474609	10.1415444126139
1.475585	10.1080957765287
1.476562	9.73954508881447
1.477539	9.8009295211212
1.478515	10.0066172408685
1.479492	9.94666889999763
1.480468	9.87286895406806
1.481445	9.71513609896748
1.482421	9.44921689283816
1.483398	9.03450757622407
1.484374	8.76055434254049
1.485351	8.28028574121932
1.486328	8.67758960907878
1.487304	7.93299225264818
1.488281	8.05443000516964
1.489257	7.48954622392692
1.490234	7.676029139122
1.49121	7.93647170491921
1.492187	7.40286504047541
1.493164	8.14393521928957
1.49414	8.02893188788957
1.495117	8.03249174636694
1.496093	7.24969014951157
1.49707	8.30169777424185
1.498046	7.55882956657302
1.499023	7.40133103281194
1.499999	7.40253994583278
1.500976	7.51736260492661
1.501953	7.50199838242398
1.502929	7.72029198181552
1.503906	7.68202116556183
1.504882	7.78016671573155
1.505859	7.57866596223221
1.506835	7.60585973706964
1.507812	8.11355708164711
1.508789	7.97087336093085
1.509765	8.37478040327905
1.510742	8.572257983176
1.511718	8.493362434712
1.512695	9.27499034501411
1.513671	8.45448320288455
1.514648	8.87222170527749
1.515624	9.50447903023338
1.516601	9.32953879399606
1.517578	9.00085499841304
1.518554	8.24683516034394
1.519531	9.11731845991688
1.520507	9.4842140700959
1.521484	8.53422460692373
1.52246	8.72030076529497
1.523437	8.45951683023972
1.524414	8.50560885333702
1.52539	8.76134466969917
1.526367	8.02618367708969
1.527343	8.20308413720941
1.52832	7.77141182335214
1.529296	7.76408311719356
1.530273	7.70020120809801
1.531249	7.12195797299605
1.532226	7.19347998828509
1.533203	7.19845359101551
1.534179	7.14542448506184
1.535156	6.9685455135912
1.536132	6.97426329907877
1.537109	7.01333203021766
1.538085	6.42181437271905
1.539062	6.49882907581516
1.540039	6.31517377600965
1.541015	6.460626147102
1.541992	6.3907668710956
1.542968	6.24759659071591
1.543945	6.05217978734216
1.544921	6.34999861548677
1.545898	6.47560601745999
1.546874	6.23870033574318
1.547851	6.61638606269571
1.548828	6.64067838521013
1.549804	6.47518932371749
1.550781	6.24161768319243
1.551757	6.31945166046185
1.552734	6.24323021366544
1.55371	6.3706196955863
1.554687	6.21700195230145
1.555664	5.96932688999162
1.55664	6.12111060616493
1.557617	5.77679046351474
1.558593	6.16952364579673
1.55957	6.07357473015234
1.560546	5.95958759515866
1.561523	5.94700620699273
1.562499	6.20597421236641
1.563476	5.93572790938466
1.564453	6.10779352991938
1.565429	5.65691443112842
1.566406	6.15200466971751
1.567382	6.02998877436612
1.568359	5.94892625370663
1.569335	5.81127458573289
1.570312	5.58651053311502
1.571289	5.48617885440613
1.572265	5.6680399296499
1.573242	5.51485057072057
1.574218	5.53035843554331
1.575195	5.61607717755846
1.576171	5.36837514067283
1.577148	5.61066446138426
1.578124	5.41060110180191
1.579101	5.9125354327762
1.580078	5.92913536320111
1.581054	5.68039507886925
1.582031	5.91419727399302
1.583007	6.08362722470608
1.583984	6.15869013216869
1.58496	5.65090772963681
1.585937	5.63703413932336
1.586914	5.47960952496115
1.58789	5.38772151202315
1.588867	5.55870305000951
1.589843	5.34777207357803
1.59082	5.29554760683879
1.591796	5.33896476858173
1.592773	5.06015929556393
1.593749	5.44070287689679
1.594726	4.96726168896113
1.595703	4.77192629477552
1.596679	4.69157709329784
1.597656	5.13475945616124
1.598632	5.11334085515205
1.599609	5.22825692183255
1.600585	4.92710778583136
1.601562	4.81303235041403
1.602538	4.62422760920542
1.603515	4.98628215181622
1.604492	5.04503203911105
1.605468	4.96710000858378
1.606445	4.44135542766485
1.607421	4.38745994206423
1.608398	4.36655701770186
1.609374	4.32433710843743
1.610351	4.10577699492727
1.611328	3.99652323918491
1.612304	3.83407929251025
1.613281	3.91406162700617
1.614257	3.8966196604978
1.615234	4.03772272941197
1.61621	4.07827469904677
1.617187	3.90659618409799
1.618163	3.84008642553143
1.61914	3.69783199794217
1.620117	3.71728865305454
1.621093	3.53468994244531
1.62207	3.77597556789368
1.623046	3.6863505845581
1.624023	3.80818498298615
1.624999	4.13773897348552
1.625976	3.75485946077773
1.626953	3.76095985110517
1.627929	3.86691296184523
1.628906	3.98082736487907
1.629882	4.03402379523783
1.630859	4.09664154362632
1.631835	4.03535301600604
1.632812	4.09865678295561
1.633788	4.44777285667816
1.634765	4.44583728922967
1.635742	4.31797549644564
1.636718	4.4655295256022
1.637695	4.44997593963415
1.638671	4.47185197963985
1.639648	4.74477408189263
1.640624	4.60548551971548
1.641601	4.65801207435844
1.642578	4.49296329156808
1.643554	4.386930217529
1.644531	4.6572364655509
1.645507	4.19092019023901
1.646484	3.96144106385535
1.64746	3.83169094414037
1.648437	3.72472005194699
1.649413	3.65426661833479
1.65039	3.53517133866932
1.651367	3.52233103853476
1.652343	3.52811628869397
1.65332	3.50046296949561
1.654296	3.35686337106562
1.655273	3.27398862349169
1.656249	3.262386792223
1.657226	3.28728759632637
1.658203	3.10635541700946
1.659179	3.36797031551185
1.660156	3.05887798734861
1.661132	2.97857614183426
1.662109	2.99888059224521
1.663085	3.11893828137477
1.664062	3.00498773708729
1.665038	2.83203188482944
1.666015	2.98630962813721
1.666992	3.0701436669628
1.667968	3.11666630019208
1.668945	2.9735361163127
1.669921	2.91425513225267
1.670898	3.04647994166805
1.671874	3.13901641438063
1.672851	3.06061150486794
1.673828	2.99599622190049
1.674804	3.25979962246462
1.675781	3.37640332385863
1.676757	3.18894783500044
1.677734	3.03847910395316
1.67871	3.07288874622838
1.679687	2.96824509793548
1.680663	3.06865900593591
1.68164	3.35063583887193
1.682617	3.06379684381651
1.683593	3.28166282553784
1.68457	3.10110617362661
1.685546	3.22910794320334
1.686523	3.20099000487865
1.687499	3.15517328719993
1.688476	3.23327494456455
1.689453	3.16890668433663
1.690429	3.09950186809832
1.691406	3.16837511127155
1.692382	3.12602154529875
1.693359	2.9420291161104
1.694335	2.91898052688023
1.695312	3.0839735310915
1.696288	2.8891782345674
1.697265	2.82859500060546
1.698242	2.68044163949589
1.699218	3.01153917715752
1.700195	3.03760557204602
1.701171	2.94247255063306
1.702148	2.86770414234213
1.703124	3.06442494408061
1.704101	3.01208247779539
1.705078	2.8774898217787
1.706054	2.90542646354318
1.707031	2.83675453667535
1.708007	2.78968848059035
1.708984	2.81709758474445
1.70996	2.74231107609768
1.710937	2.84474079448673
1.711913	2.77677093926094
1.71289	2.81125162761109
1.713867	2.67849892954729
1.714843	2.87953919543822
1.71582	2.80549915836625
1.716796	2.55515066830507
1.717773	2.57586264403248
1.718749	2.63348012729924
1.719726	2.56785549463669
1.720703	2.39975091829548
1.721679	2.41011460440723
1.722656	2.37596024320631
1.723632	2.308134325751
1.724609	2.19015747000709
1.725585	2.11092431496788
1.726562	2.13746745330543
1.727538	2.1660987010395
1.728515	2.21292870103063
1.729492	1.98736606972385
1.730468	2.09202531545992
1.731445	2.21840839942446
1.732421	2.28992217493346
1.733398	2.15829570780726
1.734374	2.32697034554881
1.735351	2.28915405120849
1.736327	2.36840604252734
1.737304	2.24918429745626
1.738281	2.38417014535818
1.739257	2.2389864893261
1.740234	2.22864506556697
1.74121	2.32198998454537
1.742187	2.17415885629468
1.743163	2.25384300888659
1.74414	2.2308328938475
1.745117	2.33719074711009
1.746093	2.3804662101564
1.74707	2.51787672459386
1.748046	2.45780910619745
1.749023	2.45240613588961
1.749999	2.47270822852046
1.750976	2.45675901375197
1.751952	2.30433062458602
1.752929	2.36109045903392
1.753906	2.16304209545521
1.754882	2.38809393642076
1.755859	2.10639371127295
1.756835	2.19093069975114
1.757812	2.14865362539172
1.758788	2.11139613199618
1.759765	2.06501915208108
1.760742	1.99224766664961
1.761718	2.06559242221814
1.762695	2.0628300236077
1.763671	2.02644040858803
1.764648	2.06028501962093
1.765624	2.05642966994376
1.766601	1.97788165934157
1.767577	1.97625039864589
1.768554	1.95456219330724
1.769531	1.92667014171652
1.770507	1.84092210446966
1.771484	1.72977337474098
1.77246	1.85601517382202
1.773437	1.83476982022221
1.774413	1.80033952932995
1.77539	1.75306387820818
1.776367	1.71103585182562
1.777343	1.69620158555639
1.77832	1.68658260372297
1.779296	1.78694553486451
1.780273	1.6241648356193
1.781249	1.66920224922913
1.782226	1.71198276931425
1.783202	1.62351816702185
1.784179	1.68074931090284
1.785156	1.52823466956728
1.786132	1.55288478775002
1.787109	1.52432841942181
1.788085	1.59151205000996
1.789062	1.6310508268709
1.790038	1.50386354739285
1.791015	1.47806504433744
1.791992	1.48016872917014
1.792968	1.43759253121797
1.793945	1.39438328857864
1.794921	1.41873113905058
1.795898	1.41012933040528
1.796874	1.41570845175915
1.797851	1.34766717264917
1.798827	1.3328113621612
1.799804	1.43911158931908
1.800781	1.23459743665707
1.801757	1.29820977982575
1.802734	1.36431368261035
1.80371	1.35062714975327
1.804687	1.30884279704543
1.805663	1.41284247707459
1.80664	1.34520198995069
1.807617	1.44894914627715
1.808593	1.47319380004465
1.80957	1.43116592751936
1.810546	1.40363497493236
1.811523	1.39610617227919
1.812499	1.40437662585935
1.813476	1.35970865092999
1.814452	1.52146285475927
1.815429	1.3889734663808
1.816406	1.36361250400728
1.817382	1.36317662253049
1.818359	1.32056593092102
1.819335	1.20476568978279
1.820312	1.29098562638385
1.821288	1.13203523087413
1.822265	1.20923532835658
1.823242	1.1356328305649
1.824218	1.10591157033273
1.825195	1.10210446521412
1.826171	1.00434764259894
1.827148	1.00351430408155
1.828124	0.956042328225377
1.829101	0.940894210408721
1.830077	0.964395248559246
1.831054	0.951351781734432
1.832031	0.939658093855856
1.833007	1.01913958981969
1.833984	1.02643728661079
1.83496	0.994492927706306
1.835937	0.967353615173273
1.836913	0.955871636991626
1.83789	0.999772316894612
1.838867	1.03189984282836
1.839843	0.96144760131479
1.84082	1.04714102165286
1.841796	1.01429696727243
1.842773	1.00130904105808
1.843749	1.00807234565932
1.844726	0.989179279050365
1.845702	0.927379257794361
1.846679	1.02080671179808
1.847656	1.04682660685598
1.848632	1.03237774794234
1.849609	0.924854079565377
1.850585	0.892684028626619
1.851562	0.943887098680604
1.852538	0.866548763635429
1.853515	0.928259039417904
1.854491	1.00931926648026
1.855468	0.936322421933547
1.856445	0.87478183763343
1.857421	0.847402824844483
1.858398	0.730514953175101
1.859374	0.792719062745278
1.860351	0.785583895958223
1.861327	0.749857656717287
1.862304	0.739751054463061
1.863281	0.675497768488638
1.864257	0.750572364994142
1.865234	0.673577291654113
1.86621	0.810778018935818
1.867187	0.682696842909166
1.868163	0.685366029817535
1.86914	0.705014993692028
1.870116	0.678133904115183
1.871093	0.648468533481474
1.87207	0.599318826106013
1.873046	0.621744564448785
1.874023	0.576654016193211
1.874999	0.609023870975621
1.875976	0.578075825863096
1.876952	0.597746262461004
1.877929	0.603837715420294
1.878906	0.581973835887465
1.879882	0.59134423158093
1.880859	0.556906951351211
1.881835	0.58986767113028
1.882812	0.536179126202774
1.883788	0.495675709631902
1.884765	0.520921021604897
1.885741	0.505394514918316
1.886718	0.547775966808777
1.887695	0.462436134202136
1.888671	0.517158769560809
1.889648	0.482899377473413
1.890624	0.419673903907064
1.891601	0.476993275410514
1.892577	0.463832885142613
1.893554	0.456459908523235
1.894531	0.40420570888204
1.895507	0.502369293710653
1.896484	0.454150917047032
1.89746	0.414170076297359
1.898437	0.485257137745969
1.899413	0.433413605642282
1.90039	0.432008738065019
1.901366	0.420738932511896
1.902343	0.354462025108076
1.90332	0.396554068271167
1.904296	0.395878650578886
1.905273	0.322405245091407
1.906249	0.350785225605027
1.907226	0.410980420223115
1.908202	0.358837342900903
1.909179	0.350584529104081
1.910156	0.328451980820308
1.911132	0.320202311388941
1.912109	0.354710055928501
1.913085	0.333190933618609
1.914062	0.366765410220229
1.915038	0.407020177934744
1.916015	0.374201957293772
1.916991	0.348350443290116
1.917968	0.306166564069786
1.918945	0.318764072366508
1.919921	0.296973868061097
1.920898	0.246550559477625
1.921874	0.248125738996492
1.922851	0.24715404296855
1.923827	0.247798798034151
1.924804	0.219876095222969
1.925781	0.241858226232577
1.926757	0.254998046657263
1.927734	0.250716578577584
1.92871	0.258240707415086
1.929687	0.221337809742597
1.930663	0.135620490644871
1.93164	0.141966518313721
1.932616	0.196660000669302
1.933593	0.258702608732582
1.93457	0.221284040567082
1.935546	0.206405977449895
1.936523	0.215490052260947
1.937499	0.148738650503
1.938476	0.19225611945263
1.939452	0.154854744683682
1.940429	0.186902122271445
1.941406	0.138047646557801
1.942382	0.149276360089903
1.943359	0.157752245280503
1.944335	0.240848294635607
1.945312	0.155695294357826
1.946288	0.195720585418755
1.947265	0.201770248525887
1.948241	0.157984944819965
1.949218	0.178485971695411
1.950195	0.13051413555014
1.951171	0.130186663346913
1.952148	0.0714354640547117
1.953124	0.0984384856932496
1.954101	0.121253087561284
1.955077	0.0977878296696392
1.956054	0.0493222930507073
1.957031	0.0795887324090666
1.958007	0.118740043793206
1.958984	0.121675787417194
1.95996	0.102368118854785
1.960937	0.14350314477527
1.961913	0.130986792587115
1.96289	0.109937189610587
1.963866	0.0746291097031122
1.964843	0.0723708548556214
1.96582	0.0631857982488858
1.966796	0.104053256758493
1.967773	0.0537148290687637
1.968749	0.0349959411396479
1.969726	0.0924364322441282
1.970702	0.0758002605120927
1.971679	0.117298898389115
1.972655	0.13970475506724
1.973632	0.0492915173683769
1.974609	0.0448881816167697
1.975585	0.0407860291112533
1.976562	0.136355883160883
1.977538	0.096184754435768
1.978515	0.0673053379193723
1.979491	0.0583612635858537
1.980468	0.10394053808579
1.981445	0.022828141769371
1.982421	0.0253394147195699
1.983398	0.0507981315554958
1.984374	0.0592377508333276
1.985351	0.0473779032644059
1.986327	0.0490759313138987
1.987304	0.0899325493527966
1.98828	0.0476157366382008
1.989257	0.0685008079232566
1.990234	0.0627365549190558
1.99121	0.0246171367655379
1.992187	0.0769133043807351
1.993163	0.0681586552717696
1.99414	0.0466359083004095
1.995116	0.0631430090744906
1.996093	0.0213111528942594
1.99707	0.0643543903385472
1.998046	0.0313318910093422
1.999023	0.0206280465053678
1.999999	0.0357435145947888
2.000976	0.03278189920587
2.001952	0.0539151790209177
2.002929	0.016090087028071
2.003905	0.0499656364608648
2.004882	0.012707380544822
2.005859	0.0788334996426196
2.006835	0.0447533069960199
2.007812	0.037862015495454
2.008788	0.0553149618941539
2.009765	0.012639816862881
2.010741	0.014717615006172
2.011718	0.00264395766541978
2.012695	0.00368764431732522
2.013671	0.0276448958451899
2.014648	0.0211501277715045
2.015624	0.00995338098871379
2.016601	0.0154599471718808
2.017577	0.0290902594425392
2.018554	0.0237280569691909
2.01953	0.0396111721412234
2.020507	0.0605874848323666
2.021484	0.0295267988102256
2.02246	0.0292894594985989
2.023437	0.0348124974833191
2.024413	0.0353007026700036
2.02539	0.0575337250187071
2.026366	0.0555647495365227
2.027343	0.0175006739875498
2.02832	0.0552983796182249
2.029296	0.0189875078692913
2.030273	0.0171869586810676
2.031249	0.0389071458477257
2.032226	0.0207688481993094
2.033202	0.045928143781112
2.034179	0.0398871709286683
2.035155	0.016523827675071
2.036132	0.0490269626746854
2.037109	0.0216377110382487
2.038085	0.045659252999782
2.039062	0.0308949270396407
2.040038	0.0118743722286459
2.041015	0.0217185012805212
2.041991	0.0349508922148028
2.042968	0.0333323069847018
2.043945	0.0682189432560576
2.044921	0.0432519554188904
2.045898	0.0279026201983089
2.046874	0.0420059461335807
2.047851	0.0296523037824753
2.048827	0.00539868782070431
2.049804	0.0252140586328282
2.05078	0.0730369920341172
2.051757	0.0483417120374248
2.052734	0.0373519751510144
2.05371	0.0115008781606784
2.054687	0.0515475204232302
2.055663	0.0471453998399695
2.05664	0.0482832704235432
2.057616	0.0434510962196681
2.058593	0.0286408062929695
2.05957	0.0174739267029842
2.060546	0.0224328500493528
2.061523	0.0285673670871142
2.062499	0.0287856148565095
2.063476	0.0679151721360294
2.064452	0.0211681049517678
2.065429	0.0386343399673632
2.066405	0.0285262530078961
2.067382	0.0236894906657319
2.068359	0.0469811605960389
2.069335	0.048028317961838
2.070312	0.0319544311107943
2.071288	0.0200250035089185
2.072265	0.0505997672241622
2.073241	0.0514323296675243
2.074218	0.0199258922246162
2.075195	0.0147439823746895
2.076171	0.0170857617443842
2.077148	0.0455005129037269
2.078124	0.0260615918351758
2.079101	0.0244320803737638
2.080077	0.0155754348222635
2.081054	0.0333694873904844
2.08203	0.0319872378780693
2.083007	0.0542942693671487
2.083984	0.0628981724793947
2.08496	0.0237823353331996
2.085937	0.0154044987842053
2.086913	0.00440749442134792
2.08789	0.0765376695411201
2.088866	0.0125508414782857
2.089843	0.0336617689520441
2.090819	0.0185709217141009
2.091796	0.0421877531009179
2.092773	0.0173280156124014
2.093749	0.0462918278594062
2.094726	0.0689301120549896
2.095702	0.0174675196016312
2.096679	0.0122263830903512
2.097655	0.0380530142422647
2.098632	0.0324533751494871
2.099609	0.0414932820495716
2.100585	0.042471353769063
2.101562	0.069157205673811
2.102538	0.0464142729035821
2.103515	0.0687081717742344
2.104491	0.0230260877407371
2.105468	0.048932326282466
2.106444	0.0341844332507547
2.107421	0.0223447546025122
2.108398	0.0370434439598093
2.109374	0.0514429579014358
2.110351	0.0701116115429113
2.111327	0.0334188789169587
2.112304	0.0218971778372031
2.11328	0.0342280100785891
2.114257	0.0559671700979841
2.115234	0.0563977451156489
2.11621	0.0328513424659587
2.117187	0.0595336837180432
2.118163	0.0237050606775375
2.11914	0.0433917613091719
2.120116	0.0399440495152507
2.121093	0.0608600564131426
2.122069	0.0302718391496221
2.123046	0.0646893297711709
2.124023	0.115079006591057
2.124999	0.0964018083915219
2.125976	0.0600168723121574
2.126952	0.0243536672869319
2.127929	0.0171608872974273
2.128905	0.051909085992012
2.129882	0.0073668673548725
2.130859	0.0418256449687981
2.131835	0.0197028385108064
2.132812	0.0629942613069484
2.133788	0.0739353197107986
2.134765	0.0623780554983581
2.135741	0.108635886490482
2.136718	0.0791244880189397
2.137694	0.0336438344953381
2.138671	0.100738796800637
2.139648	0.0535796673769537
2.140624	0.104290796713666
2.141601	0.0811050935597517
2.142577	0.0402922526657073
2.143554	0.0544978789835072
2.14453	0.0484631379157146
2.145507	0.053702818243068
2.146484	0.0734608107850716
2.14746	0.0511095332243849
2.148437	0.047680409847301
2.149413	0.0734530505056699
2.15039	0.066575977365679
2.151366	0.0591016005767441
2.152343	0.0592623531510731
2.153319	0.0496328208223091
2.154296	0.0274998268334693
2.155273	0.0773577311634467
2.156249	0.100841759743194
2.157226	0.0708710768590862
2.158202	0.0877749551076433
2.159179	0.113181629733128
2.160155	0.036836469807714
2.161132	0.11052796717672
2.162109	0.0940789370953616
2.163085	0.0814304611332271
2.164062	0.0645845095622449
2.165038	0.0703439183466268
2.166015	0.0718642719029268
2.166991	0.0549133022400993
2.167968	0.0671326507138367
2.168944	0.107119309793133
2.169921	0.0262125899984123
2.170898	0.0681543032181924
2.171874	0.0345339863452252
2.172851	0.0440761553840078
2.173827	0.0886388021960118
2.174804	0.095295811157606
2.17578	0.0471045659411886
2.176757	0.0683447492690902
2.177734	0.0636245330956417
2.17871	0.0908221524504611
2.179687	0.0831227127223865
2.180663	0.10046307962653
2.18164	0.0864234702373476
2.182616	0.136034645063365
2.183593	0.0803471670804752
2.184569	0.0510685557442239
2.185546	0.0496600142804621
2.186523	0.0829667194647649
2.187499	0.0802749517722745
2.188476	0.116859931192258
2.189452	0.0998967082395912
2.190429	0.0298260900234308
2.191405	0.0635060339181487
2.192382	0.0777876899460892
2.193359	0.0936578568370241
2.194335	0.0742676677354365
2.195312	0.0681650904150746
2.196288	0.0703169159806915
2.197265	0.0540497624113853
2.198241	0.122462908105078
2.199218	0.0441249450995069
2.200194	0.10573785241286
2.201171	0.0800346479791877
2.202148	0.0801524666391571
2.203124	0.0956150956156992
2.204101	0.0480855918298656
2.205077	0.0962762131126199
2.206054	0.0348216835119341
2.20703	0.0689289725410058
2.208007	0.0176623416106451
2.208983	0.0652232281207393
2.20996	0.102471032826475
2.210937	0.0289501720360208
2.211913	0.053510039597911
2.21289	0.061228515240899
2.213866	0.0659315863719824
2.214843	0.0629297443918724
2.215819	0.0614184677181389
2.216796	0.0786537351658807
2.217773	0.0861814938399863
2.218749	0.126046622909198
2.219726	0.074849864246114
2.220702	0.0663179009466092
2.221679	0.0338154762533666
2.222655	0.0481315935210668
2.223632	0.0886392820768247
2.224608	0.12360055748872
2.225585	0.0674814240602627
2.226562	0.0714657127341531
2.227538	0.0827773245515135
2.228515	0.0506572877063518
2.229491	0.0607007994466514
2.230468	0.0701006657777228
2.231444	0.0759285972099288
2.232421	0.0433132044742617
2.233398	0.085371204498965
2.234374	0.108724046106225
2.235351	0.0507450229933311
2.236327	0.0794142435496618
2.237304	0.0854429130010956
2.23828	0.076713182835136
2.239257	0.054318770867457
2.240233	0.0199415801243257
2.24121	0.0647550756071908
2.242187	0.0767255656460257
2.243163	0.150968089505042
2.24414	0.0928290451792399
2.245116	0.0698056648371355
2.246093	0.0785150602048607
2.247069	0.0884582935082437
2.248046	0.0190539360441696
2.249023	0.0743277179815175
2.249999	0.0714877007518332
2.250976	0.0486004787671325
2.251952	0.0567571403420151
2.252929	0.0609639476124061
2.253905	0.091176720937378
2.254882	0.0169508676749489
2.255858	0.0476060585608219
2.256835	0.10226166057931
2.257812	0.0706173580648667
2.258788	0.060313397764418
2.259765	0.0468935455123837
2.260741	0.0754411680174295
2.261718	0.0313299849371716
2.262694	0.0745321075697186
2.263671	0.0601421943804115
2.264648	0.0142797414676523
2.265624	0.00773613259169961
2.266601	0.0885651077880747
2.267577	0.0530186914507654
2.268554	0.0650408909238435
2.26953	0.0538457959666159
2.270507	0.0442809175311352
2.271483	0.0783909532211396
2.27246	0.0313025046150448
2.273437	0.0342476682171657
2.274413	0.00790282313776754
2.27539	0.0967342493078646
2.276366	0.0419313565375599
2.277343	0.0787104177889693
2.278319	0.0380821309176167
2.279296	0.0165927580102657
2.280273	0.0587765202522336
2.281249	0.0493967797721673
2.282226	0.045558244389715
2.283202	0.00592988036579533
2.284179	0.0405162339353228
2.285155	0.0308403263037865
2.286132	0.080037006538327
2.287108	0.0767871892133056
2.288085	0.0252507644863695
2.289062	0.0296363705683355
2.290038	0.0493248027547785
2.291015	0.0126686768880457
2.291991	0.0457094819163333
2.292968	0.0322024834504245
2.293944	0.0443807415375374
2.294921	0.0267498982720851
2.295898	0.0415477553651145
2.296874	0.0906954618844857
2.297851	0.0429699720298652
2.298827	0.0246137399731207
2.299804	0.0225252363907507
2.30078	0.0293766300717594
2.301757	0.0746764880127212
2.302733	0.0662068178753042
2.30371	0.0754753557145218
2.304687	0.0604407151063492
2.305663	0.0522738420603623
2.30664	0.0344776105052366
2.307616	0.0187925560066103
2.308593	0.0492292967162644
2.309569	0.0234795258549337
2.310546	0.0636149263929347
2.311523	0.0424224567283709
2.312499	0.0352594226231591
2.313476	0.0135525580163228
2.314452	0.0123028411555852
2.315429	0.0106300703699648
2.316405	0.0671376389999182
2.317382	0.0605156778852187
2.318358	0.0367321722893161
2.319335	0.0181162474352279
2.320312	0.0385254102145597
2.321288	0.0204721099500184
2.322265	0.0221420219639587
2.323241	0.056438416869705
2.324218	0.032617294345902
2.325194	0.0284565322571549
2.326171	0.0218176033157861
2.327148	0.0472896934164814
2.328124	0.0282095824548982
2.329101	0.013094170307921
2.330077	0.060768686569118
2.331054	0.0196422585940065
2.33203	0.0289443592610253
2.333007	0.0219839627636588
2.333983	0.0191338165272065
2.33496	0.0118283148851678
2.335937	0.0389626789857422
2.336913	0.0339562113114228
2.33789	0.101168131410221
2.338866	0.0352367587839815
2.339843	0.0309528305153147
2.340819	0.0365345406505841
2.341796	0.0184808954194924
2.342772	0.0270819863925673
2.343749	0.0448716679245791
2.344726	0.0562465280118878
2.345702	0.025203984697516
2.346679	0.0127201060380225
2.347655	0.010651224640816
2.348632	0.0332069765925174
2.349608	0.0246880790957762
2.350585	0.0453397177915964
2.351562	0.00519141280066708
2.352538	0.0280175435008109
2.353515	0.0180933726133654
2.354491	0.0204676076675908
2.355468	0.0121752347408048
2.356444	0.0263044332056062
2.357421	0.0290381902936288
2.358397	0.044624795313553
2.359374	0.0211980250349225
2.360351	0.0229072941369306
2.361327	0.0487575809494811
2.362304	0.0517645095720224
2.36328	0.0230194290622031
2.364257	0.0193229898710749
2.365233	0.0364403767627614
2.36621	0.0243914433451815
2.367187	0.0830858468468469
2.368163	0.00785707954084143
2.36914	0.0151180474359761
2.370116	8.11756159094688E-4
2.371093	0.0227602613350836
2.372069	0.0111032593538817
2.373046	0.0145589359466276
2.374022	0.0144058464635024
2.374999	0.0434947019511245
2.375976	0.0365076850530583
2.376952	0.0142199911181443
2.377929	0.0505366880667959
2.378905	0.0155095728026379
2.379882	0.0246068127411841
2.380858	0.011406893173532
2.381835	0.0247285241051584
2.382812	0.0133283178107277
2.383788	0.0346216438675679
2.384765	0.031606754906382
2.385741	0.0160956960157739
2.386718	0.0468570020000053
2.387694	0.0270827771569377
2.388671	0.00744265563135558
2.389647	0.0358137460589981
2.390624	0.0315384719083217
2.391601	0.071909204004751
2.392577	0.014558246320293
2.393554	0.0281368252747623
2.39453	0.0769324716705664
2.395507	0.0463756812196274
2.396483	0.017302609168623
2.39746	0.0221523751448913
2.398437	0.0309419309732538
2.399413	0.0456854344981253
2.40039	0.0217196624037345
2.401366	0.0249578580999833
2.402343	0.0177307710856635
2.403319	0.0351762837958531
2.404296	0.0442960146059981
2.405272	0.0223950409784621
2.406249	0.0173768937089688
2.407226	0.0151382744290134
2.408202	0.0339284505638102
2.409179	0.0690542673712957
2.410155	0.0432006487537514
2.411132	0.0179362458875105
2.412108	0.0509394347703655
2.413085	0.0528303257699969
2.414062	0.030531217857138
2.415038	0.0517743189363385
2.416015	0.00503922932821438
2.416991	0.0337655011897114
2.417968	0.012309732796629
2.418944	0.0620893387464756
2.419921	0.037054771338667
2.420897	0.0399107616301684
2.421874	0.0363302626895265
2.422851	0.0330771943205496
2.423827	0.0423657692506073
2.424804	0.0329959729800168
2.42578	0.0171250050888669
2.426757	0.042383457871011
2.427733	0.0632214136552208
2.42871	0.0411630738618546
2.429687	0.035515710001581
2.430663	0.0509076028047874
2.43164	0.0241843181718257
2.432616	0.0629702876734266
2.433593	0.0536162392692886
2.434569	0.0295626704641338
2.435546	0.0218230648191426
2.436522	0.0121552723324274
2.437499	0.0123314540849926
2.438476	0.0464225673596334
2.439452	0.0138009847758399
2.440429	0.0259460033610728
2.441405	0.0645913214489639
2.442382	0.0394330715391662
2.443358	0.0432437691102718
2.444335	0.0780656752975595
2.445312	0.0485443633992094
2.446288	0.015790510164858
2.447265	0.0524593683258053
2.448241	0.0221205395754489
2.449218	0.0352027557808519
2.450194	0.0357224310902282
2.451171	0.057670136960798
2.452147	0.0435798352292732
2.453124	0.0409354684738516
[truncated: 48 more rows]
