# Supplementary material for: Nanoscale magnonic Fabry-Pérot resonator for low-loss spin-wave manipulation
Source: Nat Commun. 2021 Apr 16;12:2293. doi: 10.1038/s41467-021-22520-6 (PMC8052321; doi:10.1038/s41467-021-22520-6)
Supplement: Supplementary file 4 — Source Data [file 41467_2021_22520_MOESM4_ESM.zip › Source data/FigS5/FigS5b_Exp.txt]

5	0.3779055	0.12
10	0.3695475	0.12
15	0.6261675	0.1
20	0.5706435	0.08
25	0.9029685	0.06
30	0.8419425	0.06
35	0.935424	0.06
40	0.9137835	0.06
45	0.923391	0.06
50	0.9372835	0.06
