# Supplementary material for: Nanoscale magnonic Fabry-Pérot resonator for low-loss spin-wave manipulation
Source: Nat Commun. 2021 Apr 16;12:2293. doi: 10.1038/s41467-021-22520-6 (PMC8052321; doi:10.1038/s41467-021-22520-6)
Supplement: Supplementary file 4 — Source Data [file 41467_2021_22520_MOESM4_ESM.zip › Source data/FigS5/FigS5b_fit.txt]

50	0.966441535331955
49	0.963646853263087
48	0.960624095922601
47	0.957355455266733
46	0.953821871521684
45	0.950002969293877
44	0.945876994832306
43	0.941420755472324
42	0.936609562485735
41	0.931417178780304
40	0.925815773132773
39	0.919775882902957
38	0.913266387460642
37	0.906254494859234
36	0.898705744605736
35	0.890584029699367
34	0.881851641431803
33	0.87246934074917
32	0.862396460254174
31	0.851591041157775
30	0.840010009650751
29	0.827609397229884
28	0.81434460945067
27	0.800170747354236
26	0.785042985393705
25	0.768917009026274
24	0.751749514204056
23	0.733498769754824
22	0.714125242065344
21	0.693592279547959
20	0.671866852083921
19	0.648920338013846
18	0.62472934833156
17	0.599276574608015
16	0.572551643936446
15	0.54455196099378
14	0.515283514335925
13	0.484761621495359
12	0.453011585557791
11	0.420069234897268
10	0.385981317871163
9	0.350805725710699
8	0.314611519725682
7	0.277478743331246
6	0.239498005257962
5	0.200769827470191
