# Supplementary material for: Nanoscale magnonic Fabry-Pérot resonator for low-loss spin-wave manipulation
Source: Nat Commun. 2021 Apr 16;12:2293. doi: 10.1038/s41467-021-22520-6 (PMC8052321; doi:10.1038/s41467-021-22520-6)
Supplement: Supplementary file 4 — Source Data [file 41467_2021_22520_MOESM4_ESM.zip › Source data/FigS6/FigS6a.txt]

X	Data	Model
um
X dimension (um) - FIT	--	--
0	0.13963	24.21
0.54878	10.3193	31.34
1.09756	19.9363	39.49
1.64634	28.4857	46
2.19512	35.5205	46.5
2.7439	40.6742	48.22
3.29268	43.6805	47.76
3.84147	44.3868	42.42
4.39025	42.762	36.76
4.93903	38.8976	30.51
5.48781	33.0029	16.63
6.03659	25.3936	6.44
6.58537	16.4746	-0.35
7.13415	6.71879	-10.87
7.68293	-3.35805	-21.88
8.23171	-13.2247	-28.1
8.78049	-22.3624	-36.22
9.32927	-30.2921	-41.41
9.87805	-36.5994	-45.43
10.4268	-40.9568	-45.21
10.9756	-43.1398	-45.44
11.5244	-43.0393	-42.21
12.0732	-40.6666	-35.52
12.622	-36.1525	-30.03
13.1707	-29.7403	-24.05
13.7195	-21.7723	-15.22
14.2683	-12.6721	0
14.8171	-2.92163	5.53
15.3659	6.96421	16.16
15.9146	16.4646	24.68
16.4634	25.0805	31.24
17.0122	32.3609	39.17
17.561	37.9258	41.82
18.1098	41.4869	44.13
18.6585	42.8621	43.3
19.2073	41.9846	40.83
19.7561	38.9065	36.42
20.3049	33.7956	29.26
20.8537	26.9263	19.16
21.4025	18.6646	16.84
21.9512	9.44923	2.88
22.5	-0.232348	-8.15
23.0488	-9.86932	-17.63
23.5976	-18.9546	-24.5
24.1464	-27.0112	-31.91
24.6951	-33.618	-36
25.2439	-38.4309	-42.2
25.7927	-41.2012	-43.43
26.3415	-41.7886	-43.57
26.8903	-40.1677	-40.16
27.439	-36.4297	-34.92
27.9878	-30.777	-29.62
28.5366	-23.512	-21.22
29.0854	-15.0213	-12.44
29.6342	-5.75515	-6.26
30.1829	3.79671	3.71
30.7317	13.1309	16.69
31.2805	21.7564	24.59
31.8293	29.2213	31.03
32.3781	35.1356	36.97
32.9268	39.192	39.75
33.4756	41.182	41.98
34.0244	41.0061	40.94
34.5732	38.6793	38.96
35.122	34.3296	32.78
35.6708	28.1915	22.71
36.2195	20.5926	16.46
36.7683	11.9366	6.53
37.3171	2.68206	-4.15
37.8659	-6.68239	-11.05
38.4147	-15.6635	-21.99
38.9634	-23.7896	-29.16
39.5122	-30.6352	-32.01
40.061	-35.8433	-37.51
40.6098	-39.144	-39.89
41.1586	-40.3686	-40.43
41.7073	-39.4581	-38.84
42.2561	-36.466	-32.25
42.8049	-31.5552	-30.39
43.3537	-24.9892	-22.44
43.9025	-17.1181	-10.24
44.4512	-8.35938	-5.91
45	0.823396	5.45
45.5488	9.94591	16.46
46.0976	18.528	21.26
46.6464	26.1196	30.42
47.1952	32.3234	34.04
47.7439	36.8166	37.83
48.2927	39.3673	38.27
48.8415	39.8462	37.84
49.3903	38.2335	36.07
49.9391	34.6196	31.42
50.4878	29.1999	26.2
51.0366	22.2645	20.5
51.5854	14.1824	11.22
52.1342	5.38197	-1.79
52.683	-3.67164	-6.64
53.2317	-12.5013	-15.32
53.7805	-20.6427	-25.4
54.3293	-27.6693	-30.8
54.8781	-33.2139	-36.49
55.4269	-36.9887	-36.96
55.9756	-38.7997	-38.95
56.5244	-38.5565	-36.83
57.0732	-36.2774	-32.91
57.622	-32.0878	-30.55
58.1708	-26.213	-22.86
58.7195	-18.9668	-15.71
59.2683	-10.7342	-9.61
59.8171	-1.95106	0.56
60.3659	6.91884	9.93
60.9147	15.4086	16.21
61.4635	23.0719	26.06
62.0122	29.5078	32.45
62.561	34.3808	35.69
63.1098	37.4383	38.49
63.6586	38.5243	37.28
64.2074	37.5868	37.44
64.7561	34.6803	31.61
65.3049	29.963	27.32
65.8537	23.6879	23.04
66.4025	16.1895	13.29
66.9513	7.86564	6.08
67.5	-0.843599	-0.37
68.0488	-9.47846	-9.44
68.5976	-17.5846	-17.46
69.1464	-24.7371	-24.67
69.6952	-30.5617	-31.52
70.2439	-34.7553	-36.61
70.7927	-37.1014	-36.88
71.3415	-37.4815	-37.05
71.8903	-35.8807	-36
72.4391	-32.3883	-31.57
72.9878	-27.1932	-25.7
73.5366	-20.5732	-19.12
74.0854	-12.8808	-12.85
74.6342	-4.52327	-0.92
75.183	4.05751	4.88
75.7318	12.4093	13.18
76.2805	20.093	19.82
76.8293	26.7061	25.84
77.3781	31.9033	30.5
77.9269	35.4146	35.34
78.4757	37.0596	37.72
79.0244	36.7568	36.7
79.5732	34.527	34.03
80.122	30.4927	30.75
80.6708	24.871	26.03
81.2196	17.9619	14.59
81.7683	10.1326	9.41
82.3171	1.79739	2.05
82.8659	-6.60356	-8.26
83.4147	-14.6279	-14.48
83.9635	-21.8541	-20.96
84.5122	-27.9041	-28.29
85.061	-32.4624	-30.51
85.6098	-35.2931	-33.97
86.1586	-36.2515	-35.74
86.7074	-35.2922	-36.51
87.2562	-32.4707	-34.12
87.8049	-27.9405	-27.06
88.3537	-21.9443	-24.67
88.9025	-14.8016	-14.78
89.4513	-6.89149	-6.94
90.0001	1.3676	1.54
90.5488	9.54029	9.41
91.0976	17.1965	18.54
91.6464	23.9344	24
92.1952	29.402	29.2
92.744	33.3148	33.55
93.2927	35.4707	34.21
93.8415	35.761	34.6
94.3903	34.1753	34.12
94.9391	30.8019	30.82
95.4879	25.8231	27.06
96.0366	19.5051	21.21
96.5854	12.184	14.47
97.1342	4.24776	7.35
97.683	-3.8841	-4.23
98.2318	-11.7833	-11.11
98.7805	-19.0345	-17.95
99.3293	-25.2578	-25.42
99.8781	-30.1283	-29.46
100.427	-33.3931	-31.78
100.976	-34.8845	-35.69
101.524	-34.5289	-34.61
102.073	-32.3496	-33.91
102.622	-28.4662	-30.63
103.171	-23.0876	-27.94
103.72	-16.5007	-21.56
104.268	-9.05541	-12.99
104.817	-1.14592	-10.16
105.366	6.81011	-0.26
105.915	14.3941	9.11
106.463	21.2075	15.31
107.012	26.8939	23.25
107.561	31.1568	31.92
108.11	33.7757	32.49
108.659	34.617	36.35
109.207	33.6409	36.09
109.756	30.9037	34.34
110.305	26.554	29.28
110.854	20.8251	26
111.403	14.0221	22.74
111.951	6.50578	16.95
112.5	-1.32612	7.2
113.049	-9.06076	4.25
113.598	-16.2912	-8.89
114.146	-22.6381	-17.32
114.695	-27.7697	-21.71
115.244	-31.4192	-29.51
115.793	-33.3983	-33.4
116.342	-33.6071	-35.01
116.89	-32.0394	-35.52
117.439	-28.7823	-32
117.988	-24.0117	-30.99
118.537	-17.9825	-24.41
119.085	-11.0157	-17.1
119.634	-3.48011	-13.99
120.183	4.226	-4.42
