# Supplementary material for: Nanoscale magnonic Fabry-Pérot resonator for low-loss spin-wave manipulation
Source: Nat Commun. 2021 Apr 16;12:2293. doi: 10.1038/s41467-021-22520-6 (PMC8052321; doi:10.1038/s41467-021-22520-6)
Supplement: Supplementary file 4 — Source Data [file 41467_2021_22520_MOESM4_ESM.zip › Source data/FigS6/FigS6b.txt]

X	Data	Model
um
0	0.10195	10
0.54878	-8.3076	-0.55
1.09756	-15.8939	-12.15
1.64634	-21.9325	-18.42
2.19512	-25.8489	-24.03
2.7439	-27.2728	-26.79
3.29268	-26.0733	-27.87
3.84147	-22.371	-24.94
4.39025	-16.526	-21.25
4.93903	-9.10224	-15.76
5.48781	-0.813976	-4.86
6.03659	7.54359	5.26
6.58537	15.1703	8.78
7.13415	21.3376	18.98
7.68293	25.4585	23.98
8.23171	27.1429	25.76
8.78049	26.2351	27.63
9.32927	22.8275	23.73
9.87805	17.2518	20.76
10.4268	10.0466	13.93
10.9756	1.90504	4.84
11.5244	-6.39138	-2.2
12.0732	-14.0482	-10.26
12.622	-20.3339	-18.82
13.1707	-24.6498	-23.65
13.7195	-26.5871	-26.65
14.2683	-25.9655	-26.92
14.8171	-22.8503	-25.6
15.3659	-17.5451	-20.15
15.9146	-10.5625	-12.48
16.4634	-2.57453	-6.71
17.0122	5.65188	4.8
17.561	13.3287	12.29
18.1098	19.7225	17.83
18.6585	24.2238	24.23
19.2073	26.4061	26.87
19.7561	26.0655	27.68
20.3049	23.2401	25.29
20.8537	18.2059	19.52
21.4025	11.4497	14.52
21.9512	3.6218	6.5
22.5	-4.52596	-4.15
23.0488	-12.213	-12.07
23.5976	-18.7046	-17.54
24.1464	-23.3818	-22.74
24.6951	-25.8011	-25.73
25.2439	-25.7356	-26.58
25.7927	-23.1973	-23.37
26.3415	-18.4345	-21.5
26.8903	-11.908	-13.61
27.439	-4.24628	-5.26
27.9878	3.81456	-1.41
28.5366	11.5021	10.53
29.0854	18.0814	19.15
29.6342	22.9249	20.52
30.1829	25.573	24.88
30.7317	25.7769	25.82
31.2805	23.5225	24.83
31.8293	19.0309	20.27
32.3781	12.7372	10.65
32.9268	5.24754	10.62
33.4756	-2.71833	-6.22
34.0244	-10.397	-12.52
34.5732	-17.0539	-14.67
35.122	-22.0543	-21.94
35.6708	-24.9229	-24.13
36.2195	-25.39	-26.53
36.7683	-23.4161	-25.02
37.3171	-19.1955	-20.71
37.8659	-13.1371	-15.15
38.4147	-5.825	-8.44
38.9634	2.03824	1.86
39.5122	9.69862	5.75
40.061	16.4234	13.99
40.6098	21.5709	21.44
41.1586	24.6518	24.02
41.7073	25.3758	26.03
42.2561	23.6787	23.63
42.8049	19.7283	21.34
43.3537	13.9078	14.24
43.9025	6.77827	7.38
44.4512	-0.974854	1.57
45	-8.60801	-6.25
45.5488	-15.3909	-16.68
46.0976	-20.676	-18.96
46.6464	-23.9608	-23.76
47.1952	-24.9352	-24.54
47.7439	-23.511	-24.18
48.2927	-19.8298	-21.07
48.8415	-14.249	-13.77
49.3903	-7.30694	-10.2
49.9391	0.328925	-0.66
50.4878	7.92612	8.18
51.0366	14.7574	12.7
51.5854	20.1707	18.84
52.1342	23.6509	23.01
52.683	24.869	24.87
53.2317	23.7136	22.36
53.7805	20.3003	20.86
54.3293	14.9608	15.69
54.8781	8.2106	8.88
55.4269	0.698871	0.14
55.9756	-6.85372	-4.28
56.5244	-13.7241	-15.96
57.0732	-19.2561	-19.48
57.622	-22.9231	-22.12
58.1708	-24.3782	-24.69
58.7195	-23.487	-23.28
59.2683	-20.34	-21.49
59.8171	-15.2433	-15.27
60.3659	-8.68912	-7.09
60.9147	-1.30788	-1.87
61.4635	6.19175	5.84
62.0122	13.0918	13.09
62.561	18.7331	18.1
63.1098	22.5784	21.33
63.6586	24.2636	24.3
64.2074	23.632	23.65
64.7561	20.7494	20.2
65.3049	15.8964	14.89
65.8537	9.54194	10.72
66.4025	2.29767	3.54
66.9513	-5.14095	-4.06
67.5	-12.0617	-10.2
68.0488	-17.8031	-17.68
68.5976	-21.818	-21.9
69.1464	-23.7261	-23.36
69.6952	-23.3493	-22.08
70.2439	-20.7287	-20.1
70.7927	-16.1201	-17.55
71.3415	-9.96899	-11.52
71.8903	-2.86753	-4.18
72.4391	4.5023	1.85
72.9878	11.4346	10.31
73.5366	17.2668	15.42
74.0854	21.4428	19.16
74.6342	23.5667	22.8
75.183	23.4396	23.2
75.7318	21.0786	21.5
76.2805	16.7147	15.28
76.8293	10.77	11.13
77.3781	3.81697	4.45
77.9269	-3.47659	-4.02
78.4757	-10.4117	-9.45
79.0244	-16.3254	-16.2
79.5732	-20.6539	-20.34
80.122	-22.9862	-22.69
80.6708	-23.1035	-23.51
81.2196	-20.9994	-21.06
81.7683	-16.8803	-17.41
82.3171	-11.1448	-13.09
82.8659	-4.34555	-3.09
83.4147	2.86433	2.37
83.9635	9.79369	9.85
84.5122	15.78	17.4
85.061	20.2522	19.31
85.6098	22.7856	22.36
86.1586	23.1418	23.31
86.7074	21.2917	21.7
87.2562	17.417	18.47
87.8049	11.8933	10.07
88.3537	5.25282	4.97
88.9025	-1.86635	-2.2
89.4513	-8.78166	-10.53
90.0001	-14.8315	-13.28
90.5488	-19.4389	-19.49
91.0976	-22.1658	-22.62
91.6464	-22.7554	-23.44
92.1952	-21.1559	-21.42
92.744	-17.5252	-15.47
93.2927	-12.2154	-11.55
93.8415	-5.73837	-5.73
94.3903	1.28331	3.01
94.9391	8.17628	7.46
95.4879	14.281	14.12
96.0366	19.0149	20.03
96.5854	21.9278	21.62
97.1342	22.7448	23.01
97.683	21.3925	20.51
98.2318	18.005	18.24
98.7805	12.911	12.7
99.3293	6.60182	4.14
99.8781	-0.315843	0.52
100.427	-7.17849	-9.75
100.976	-13.3293	-15.25
101.524	-18.1811	-19.22
102.073	-21.2724	-21.32
102.622	-22.3111	-21.46
103.171	-21.2022	-21.05
103.72	-18.0566	-17.29
104.268	-13.18	-9.68
104.817	-7.04284	-6.54
105.366	-0.235544	0.27
105.915	6.58902	9.49
106.463	12.7774	12.54
107.012	17.7387	19.81
107.561	21.0006	21.99
108.11	22.2548	23.12
108.659	21.3854	21.1
109.207	18.4804	17.1
109.756	13.8224	12.68
110.305	7.86104	5.97
110.854	1.16997	-2.7
111.403	-5.60892	-5.42
111.951	-11.8264	-13.26
112.5	-16.8886	-19.14
113.049	-20.3135	-20.85
113.598	-21.7768	-22.77
114.146	-21.1428	-20.19
114.695	-18.4769	-18.4
115.244	-14.0385	-12.3
115.793	-8.25643	-4.67
116.342	-1.68721	-1.15
116.89	5.03858	9.05
117.439	11.2769	14.93
117.988	16.4317	18.32
118.537	20.0118	22.06
119.085	21.678	22.05
119.634	21.2751	21.28
120.183	18.8461	14.92
