# Supplementary material for: Nanoscale magnonic Fabry-Pérot resonator for low-loss spin-wave manipulation
Source: Nat Commun. 2021 Apr 16;12:2293. doi: 10.1038/s41467-021-22520-6 (PMC8052321; doi:10.1038/s41467-021-22520-6)
Supplement: Supplementary file 4 — Source Data [file 41467_2021_22520_MOESM4_ESM.zip › Source data/FigS6/FigS6c.txt]

X	Data	Model
um
0	4.79759	1.08
0.54878	-0.679963	-3.3
1.09756	-6.01755	-10.06
1.64634	-10.349	-13.41
2.19512	-12.9735	-14.29
2.7439	-13.4692	-13.08
3.29268	-11.7609	-10.03
3.84147	-8.13114	-5.69
4.39025	-3.17398	1.36
4.93903	2.30259	5.58
5.48781	7.40822	10.71
6.03659	11.315	13.99
6.58537	13.3915	14.57
7.13415	13.3052	12.93
7.68293	11.0753	7.96
8.23171	7.06913	4.86
8.78049	1.94127	-0.56
9.32927	-3.47297	-7.73
9.87805	-8.29397	-12.29
10.4268	-11.7405	-13.29
10.9756	-13.2564	-13.26
11.5244	-12.6003	-12.16
12.0732	-9.88393	-8.65
12.622	-5.55339	-4.88
13.1707	-0.315642	0.81
13.7195	4.97683	7.65
14.2683	9.46466	11.83
14.8171	12.4213	13.1
15.3659	13.3704	13.28
15.9146	12.1628	11.33
16.4634	8.99987	7.11
17.0122	4.39979	2.39
17.561	-0.887091	-2.15
18.1098	-6.00084	-6.2
18.6585	-10.1117	-10.48
19.2073	-12.5547	-13.59
19.7561	-12.9374	-12.96
20.3049	-11.2026	-10.84
20.8537	-7.63708	-7.19
21.4025	-2.82424	-3.91
21.9512	2.45161	3.83
22.5	7.33281	8.63
23.0488	11.0279	10.66
23.5976	12.9399	13.59
24.1464	12.7628	11.72
24.6951	10.5304	11.6
25.2439	6.61008	7.75
25.7927	1.6425	2.05
26.3415	-3.56338	-2.48
26.8903	-8.16185	-7.97
27.439	-11.4079	-11.57
27.9878	-12.7777	-12.43
28.5366	-12.0536	-12.67
29.0854	-9.3582	-9.72
29.6342	-5.13389	-6.45
30.1829	-0.0702332	-1.33
30.7317	5.00878	4.86
31.2805	9.27845	7.19
31.8293	12.0476	10.96
32.3781	12.8705	12.72
32.9268	11.6181	12.13
33.4756	8.49889	9.51
34.0244	4.02374	4.01
34.5732	-1.07744	2.3
35.122	-5.97506	-3.68
35.6708	-9.87446	-9.48
36.2195	-12.1451	-11.51
36.7683	-12.4222	-12.74
37.3171	-10.6658	-11.14
37.8659	-7.16593	-9.55
38.4147	-2.49501	-4.08
38.9634	2.58583	1.29
39.5122	7.25069	4.71
40.061	10.7433	8.4
40.6098	12.4996	12.99
41.1586	12.2385	12.29
41.7073	10.0075	11.35
42.2561	6.17354	5.96
42.8049	1.36288	3.75
43.3537	-3.64106	-1.11
43.9025	-8.02544	-8.14
44.4512	-11.08	-10.84
45	-12.3122	-12.56
45.5488	-11.5263	-11.3
46.0976	-8.85483	-9.46
46.6464	-4.73614	-5.75
47.1952	0.157618	0.82
47.7439	5.03007	4.05
48.2927	9.09029	8.47
48.8415	11.6811	11.83
49.3903	12.3855	12.25
49.9391	11.0936	11
50.4878	8.0202	7.35
51.0366	3.6685	4.39
51.5854	-1.2519	-3.24
52.1342	-5.94087	-6.79
52.683	-9.63767	-9.01
53.2317	-11.7446	-12.57
53.7805	-11.9236	-11.76
54.3293	-10.1501	-11.24
54.8781	-6.71688	-5.55
55.4269	-2.1854	-1.26
55.9756	2.70607	2.91
56.5244	7.16251	7.07
57.0732	10.4615	10.69
57.622	12.0704	12.2
58.1708	11.732	11.11
58.7195	9.50608	8.93
59.2683	5.75855	5.89
59.8171	1.10156	1.05
60.3659	-3.70668	-4.95
60.9147	-7.88528	-7.19
61.4635	-10.7572	-10.9
62.0122	-11.8596	-12.3
62.561	-11.0177	-12.24
63.1098	-8.37302	-9.05
63.6586	-4.35921	-3.05
64.2074	0.368744	-1.37
64.7561	5.04148	4.99
65.3049	8.90066	8.63
65.8537	11.3217	10.61
66.4025	11.915	11.77
66.9513	10.5889	9.22
67.5	7.56306	8.36
68.0488	3.33308	2.22
68.5976	-1.4114	-1.51
69.1464	-5.899	-4.24
69.6952	-9.40175	-9.44
70.2439	-11.3534	-11.53
70.7927	-11.4409	-11.3
71.3415	-9.65462	-10.41
71.8903	-6.28907	-6.74
72.4391	-1.89457	-3.49
72.9878	2.81307	2.31
73.5366	7.06884	6.99
74.0854	10.1828	8.75
74.6342	11.6523	11.32
75.183	11.2428	10.99
75.7318	9.02528	8.45
76.2805	5.36428	5.09
76.8293	0.857552	1.19
77.3781	-3.76118	-2.84
77.9269	-7.7418	-7.39
78.4757	-10.4396	-10.53
79.0244	-11.4199	-11.24
79.5732	-10.5275	-10.73
80.122	-7.91203	-7.93
80.6708	-4.00222	-4.77
81.2196	0.564025	0.43
81.7683	5.04375	5.18
82.3171	8.71002	7.83
82.8659	10.9696	10.92
83.4147	11.459	11.67
83.9635	10.1032	10.46
84.5122	7.1267	7.46
85.061	3.01673	3.4
85.6098	-1.55671	-1.48
86.1586	-5.85	-5.3
86.7074	-9.16696	-8.77
87.2562	-10.9713	-11.53
87.8049	-10.974	-12.02
88.3537	-9.1788	-10.33
88.9025	-5.88165	-5.88
89.4513	-1.62144	-1.09
90.0001	2.90776	2.19
90.5488	6.97017	7.58
91.0976	9.90733	10.95
91.6464	11.2452	11.68
92.1952	10.7704	10.69
92.744	8.56448	7.57
93.2927	4.98985	4.38
93.8415	0.630057	-0.58
94.3903	-3.80516	-4.47
94.9391	-7.59557	-6.9
95.4879	-10.1274	-10.2
96.0366	-10.9927	-10.05
96.5854	-10.0551	-10.73
97.1342	-7.47112	-8.01
97.683	-3.6644	-2.66
98.2318	0.744229	1.64
98.7805	5.03751	4.81
99.3293	8.51874	8.82
99.8781	10.6247	9.41
100.427	11.017	9.86
100.976	9.63596	8.79
101.524	6.71023	5.08
102.073	2.71847	3.1
102.622	-1.68864	-2.34
103.171	-5.79458	-5.02
103.72	-8.93361	-8.48
104.268	-10.5984	-10.29
104.817	-10.5224	-10.17
105.366	-8.72203	-9.94
105.915	-5.49387	-3.76
106.463	-1.36545	-2.7
107.012	2.99081	3.11
107.561	6.86709	6.91
108.11	9.63538	9.46
108.659	10.8489	11.02
109.207	10.3144	9.97
109.756	8.12298	7.53
110.305	4.63439	5.04
110.854	0.418253	-0.48
111.403	-3.83934	-2.31
111.951	-7.44701	-7.55
112.5	-9.82065	-10.61
113.049	-10.578	-10.97
113.598	-9.59995	-9.98
114.146	-7.04957	-5.77
114.695	-3.34478	-4.21
115.244	0.910264	1.8
115.793	5.02338	7.18
116.342	8.32719	8.84
116.89	10.2873	10.89
117.439	10.5888	9.7
117.988	9.18676	9.32
118.537	6.31297	4.94
119.085	2.43759	-0.55
119.634	-1.80786	-3.15
120.183	-5.73325	-7.33
