# Supplementary material for: Nanoscale magnonic Fabry-Pérot resonator for low-loss spin-wave manipulation
Source: Nat Commun. 2021 Apr 16;12:2293. doi: 10.1038/s41467-021-22520-6 (PMC8052321; doi:10.1038/s41467-021-22520-6)
Supplement: Supplementary file 4 — Source Data [file 41467_2021_22520_MOESM4_ESM.zip › Source data/FigS6/FigS6d.txt]

X	Data	Model
um
0	2.968	1.17524
0.200222	4.414	2.16089
0.400445	5.357	3.07272
0.600667	6.015	3.87875
0.80089	5.789	4.55114
1.00111	5.873	5.06705
1.20133	5.15	5.4095
1.40156	4.754	5.56787
1.60178	4.472	5.53824
1.802	4.047	5.32345
2.00222	2.525	4.93296
2.20245	2.321	4.38243
2.40267	0.305	3.6931
2.60289	-0.897	2.89098
2.80311	-0.939	2.00587
3.00334	-1.694	1.07027
3.20356	-1.874	0.118173
3.40378	-3.41	-0.816161
3.604	-4.241	-1.69943
3.80423	-5.102	-2.50049
4.00445	-5.846	-3.19141
4.20467	-5.611	-3.74851
4.40489	-5.249	-4.15309
4.60512	-5.379	-4.39211
4.80534	-4.823	-4.45859
5.00556	-3.88	-4.35178
5.20578	-3.781	-4.07716
5.40601	-3.075	-3.64615
5.60623	-1.072	-3.0757
5.80645	0.344	-2.38754
6.00667	0.986	-1.60746
6.2069	0.674	-0.764267
6.40712	2.344	0.111233
6.60734	3.332	0.987372
6.80756	4.273	1.83276
7.00779	4.577	2.61741
7.20801	4.508	3.31379
7.40823	3.894	3.89779
7.60845	4.174	4.34957
7.80868	5.657	4.65419
8.0089	5.233	4.80216
8.20912	3.907	4.78964
8.40934	3.845	4.61862
8.60957	2.671	4.29674
8.80979	2.242	3.83695
9.01001	2.94	3.25703
9.21023	0.934	2.5789
9.41046	-0.749	1.82779
9.61068	-1.281	1.03129
9.8109	0.122	0.218371
10.0111	-0.295	-0.5817
10.2113	-1.704	-1.34038
10.4116	-3.59	-2.0309
10.6118	-3.618	-2.62915
10.812	-3.333	-3.1146
11.0122	-4.679	-3.47092
11.2125	-4.423	-3.68657
11.4127	-3.84	-3.75518
11.6129	-4.241	-3.67567
11.8131	-3.501	-3.45231
12.0133	-4.087	-3.09447
12.2136	-3.545	-2.61623
12.4138	-3.493	-2.03589
12.614	-2.383	-1.37518
12.8142	-0.345	-0.658552
13.0145	1.128	0.0878015
13.2147	1.421	0.836861
13.4149	1.064	1.56177
13.6151	1.039	2.23679
13.8154	1.28	2.83822
14.0156	2.272	3.34521
14.2158	2.941	3.7405
14.416	4.089	4.01099
14.6162	4.788	4.14818
14.8165	4.635	4.14842
15.0167	5.199	4.01301
15.2169	4.817	3.74809
15.4171	4.63	3.36437
15.6174	4.046	2.87673
15.8176	2.757	2.30362
16.0178	1.66	1.6664
16.218	1.282	0.988482
16.4182	0.793	0.29455
16.6185	0.604	-0.390391
16.8187	-0.659	-1.04189
17.0189	-1.31	-1.63693
17.2191	-1.514	-2.15474
17.4194	-2.343	-2.57749
17.6196	-2.8	-2.89095
17.8198	-3.498	-3.08493
18.02	-3.583	-3.15361
18.2202	-2.367	-3.09574
18.4205	-2.619	-2.91457
18.6207	-2.342	-2.61779
18.8209	-1.609	-2.2171
19.0211	-1.475	-1.72787
19.2214	-0.919	-1.16844
19.4216	-0.76	-0.559534
19.6218	-0.54	0.0765749
19.822	0.062	0.71684
20.0222	0.889	1.33829
20.2225	1.928	1.91883
20.4227	0.779	2.43808
20.6229	2.408	2.87799
20.8231	2.666	3.22359
21.0234	2.834	3.46337
21.2236	3.413	3.58976
21.4238	3.599	3.59931
21.624	4.137	3.49278
21.8242	3.786	3.2751
22.0245	3.326	2.95512
22.2247	4.438	2.54527
22.4249	3.594	2.0611
22.6251	2.459	1.52064
22.8254	2.391	0.943791
23.0256	2.162	0.351568
23.2258	1.709	-0.234673
23.426	0.292	-0.79399
23.6263	1.318	-1.3066
23.8265	0.249	-1.75459
