# Supplementary material for: Nanoscale magnonic Fabry-Pérot resonator for low-loss spin-wave manipulation
Source: Nat Commun. 2021 Apr 16;12:2293. doi: 10.1038/s41467-021-22520-6 (PMC8052321; doi:10.1038/s41467-021-22520-6)
Supplement: Supplementary file 4 — Source Data [file 41467_2021_22520_MOESM4_ESM.zip › Source data/FigS6/FigS6e.txt]

X	Data	Model
um
0	0.668	-0.274302
0.200222	-2.475	-1.82272
0.400445	-4.136	-3.23257
0.600667	-4.891	-4.41812
0.80089	-5.05	-5.30861
1.00111	-5.029	-5.85249
1.20133	-5.14	-6.02032
1.40156	-6.012	-5.80639
1.60178	-5.448	-5.22872
1.802	-3.781	-4.32767
2.00222	-3.085	-3.16318
2.20245	-2.614	-1.81077
2.40267	-0.886	-0.356668
2.60289	0.402	1.10764
2.80311	2.56	2.4912
3.00334	4.269	3.70919
3.20356	4.908	4.6881
3.40378	5.132	5.37019
3.604	5.614	5.71684
3.80423	5.477	5.71074
4.00445	5.983	5.35664
4.20467	5.4	4.68086
4.40489	3.449	3.72933
4.60512	1.19	2.5645
4.80534	-0.108	1.2613
5.00556	-1.049	-0.0977092
5.20578	-2.252	-1.42752
5.40601	-3.193	-2.646
5.60623	-4.355	-3.67895
5.80645	-4.789	-4.46461
6.00667	-4.959	-4.95731
6.2069	-5.039	-5.13014
6.40712	-4.793	-4.97636
6.60734	-4.162	-4.50958
6.80756	-2.822	-3.76267
7.00779	-2.845	-2.78543
7.20801	-0.608	-1.64138
7.40823	-0.129	-0.403547
7.60845	1.453	0.850098
7.80868	2.432	2.04159
8.0089	2.444	3.09779
8.20912	3.403	3.95487
8.40934	4.859	4.56213
8.60957	5.818	4.88501
8.80979	5.735	4.90703
9.01001	4.598	4.63057
9.21023	3.91	4.0765
9.41046	3.305	3.28265
9.61068	2.146	2.30125
9.8109	1.862	1.19553
10.0111	1.325	0.0356148
10.2113	-0.808	-1.10585
10.4116	-1.393	-2.15829
10.6118	-2.592	-3.05752
10.812	-3.395	-3.74967
11.0122	-3.942	-4.19439
11.2125	-4.33	-4.36715
11.4127	-4.905	-4.26065
11.6129	-4.972	-3.88496
11.8131	-4.399	-3.26673
12.0133	-2.782	-2.44736
12.2136	-1.437	-1.48017
12.4138	-0.412	-0.427
12.614	0.579	0.64574
12.8142	0.83	1.67126
13.0145	2.513	2.58653
13.2147	3.7	3.33614
13.4149	3.573	3.87566
13.6151	4.373	4.17423
13.8154	4.695	4.21634
14.0156	5.069	4.00256
14.2158	4.707	3.54935
14.416	3.29	2.88781
14.6162	2.403	2.06156
14.8165	1.109	1.12392
15.0167	-0.449	0.134449
15.2169	-1.911	-0.844836
15.4171	-1.704	-1.75331
15.6174	-2.902	-2.53549
15.8176	-3.206	-3.14443
16.0178	-3.799	-3.54452
16.218	-3.712	-3.71353
16.4182	-3.57	-3.64387
16.6185	-4.473	-3.34282
16.8187	-3.546	-2.83194
17.0189	-2.456	-2.14555
17.2191	-1.93	-1.3284
17.4194	-0.584	-0.432825
17.6196	0.697	0.484648
17.8198	1.434	1.36683
18.02	2.183	2.15943
18.2202	2.075	2.8144
18.4205	3.038	3.29282
18.6207	3.082	3.56721
18.8209	3.671	3.6231
19.0211	3.884	3.45973
19.2214	3.026	3.08997
19.4216	1.57	2.53934
19.6218	1.115	1.84424
19.822	0.303	1.0496
20.0222	-0.809	0.205951
20.2225	-1.998	-0.633762
20.4227	-2.066	-1.41749
20.6229	-2.865	-2.09732
20.8231	-2.891	-2.63237
21.0234	-2.961	-2.99125
21.2236	-3.1	-3.15389
21.4238	-3.14	-3.11265
21.624	-2.253	-2.87262
21.8242	-2.774	-2.45118
22.0245	-3.058	-1.87672
22.2247	-3.138	-1.1868
22.4249	-2.5	-0.425641
22.6251	-0.478	0.35864
22.8254	-1.199	1.11711
23.0256	0.564	1.80302
23.2258	1.379	2.37475
23.426	0.847	2.79824
23.6263	2.153	3.04906
23.8265	2.848	3.11382
