# Supplementary material for: Nanoscale magnonic Fabry-Pérot resonator for low-loss spin-wave manipulation
Source: Nat Commun. 2021 Apr 16;12:2293. doi: 10.1038/s41467-021-22520-6 (PMC8052321; doi:10.1038/s41467-021-22520-6)
Supplement: Supplementary file 4 — Source Data [file 41467_2021_22520_MOESM4_ESM.zip › Source data/FigS6/FigS6f.txt]

X	Data	Model
um
0	-3.878	-2.89503
0.200222	-5.475	-4.93827
0.400445	-6.929	-6.44954
0.600667	-8.163	-7.28324
0.80089	-8.389	-7.36375
1.00111	-7.977	-6.69218
1.20133	-6.001	-5.34528
1.40156	-3.351	-3.46685
1.60178	-1.714	-1.25242
1.802	0.747	1.07107
2.00222	4.034	3.26845
2.20245	5.818	5.12014
2.40267	6.125	6.44402
2.60289	6.328	7.11331
2.80311	7.064	7.06864
3.00334	5.918	6.32324
3.20356	3.817	4.96067
3.40378	1.634	3.12559
3.604	-0.152	1.00845
3.80423	-2.087	-1.17425
4.00445	-5.046	-3.20206
4.20467	-6.503	-4.87281
4.40489	-6.68	-6.02271
4.60512	-6.484	-6.54242
4.80534	-6.574	-6.38732
5.00556	-5.333	-5.58128
5.20578	-3.899	-4.21335
5.40601	-1.285	-2.42805
5.60623	0.372	-0.410158
5.80645	2.395	1.63443
6.00667	3.303	3.49963
6.2069	4.081	4.99993
6.40712	5.341	5.98881
6.60734	4.615	6.373
6.80756	4.155	6.12121
7.00779	3.964	5.26656
7.20801	2.607	3.90242
7.40823	0.253	2.17229
7.60845	-1.169	0.254742
7.80868	-2.454	-1.65495
8.0089	-4.421	-3.36472
8.20912	-5.582	-4.70493
8.40934	-5.618	-5.54524
8.60957	-6.151	-5.80717
8.80979	-5.911	-5.47145
9.01001	-6.413	-4.57915
9.21023	-4.229	-3.22686
9.41046	-1.885	-1.5563
9.61068	-0.482	0.260539
9.8109	1.424	2.03903
10.0111	2.637	3.60067
10.2113	3.349	4.79095
10.4116	3.746	5.49462
10.6118	3.861	5.64682
10.812	3.553	5.23896
11.0122	2.592	4.31892
11.2125	1.708	2.98556
11.4127	0.08	1.37809
11.6129	-0.992	-0.338361
11.8131	-2.88	-1.98973
12.0133	-3.394	-3.41064
12.2136	-4.306	-4.4609
12.4138	-5.311	-5.03935
12.614	-4.958	-5.09354
12.8142	-5.503	-4.62443
13.0145	-4.631	-3.6856
13.2147	-3.124	-2.37728
13.4149	-1.638	-0.835645
13.6151	0.299	0.781322
13.8154	1.202	2.30998
14.0156	1.929	3.59756
14.2158	3.936	4.51745
14.416	5.123	4.98155
14.6162	4.604	4.94874
14.8165	3.091	4.42837
15.0167	2.689	3.47879
15.2169	1.586	2.20078
15.4171	-0.08	0.726965
15.6174	-0.936	-0.791939
15.8176	-2.75	-2.20253
16.0178	-3.839	-3.36418
16.218	-5.82	-4.16303
16.4182	-6.165	-4.52312
16.6185	-5.249	-4.41356
16.8187	-4.8	-3.85113
17.0189	-3.769	-2.89794
17.2191	-1.29	-1.65471
17.4194	-0.476	-0.25007
17.6196	1.18	1.17264
17.8198	2.361	2.47003
18.02	3.502	3.51306
18.2202	5.302	4.19989
18.4205	5.921	4.46574
18.6207	4.435	4.289
18.8209	3.93	3.69287
19.0211	2.413	2.74245
19.2214	1.315	1.53771
19.4216	0.563	0.203012
19.6218	-0.326	-1.12575
19.822	-2.123	-2.31494
20.0222	-3.419	-3.24657
20.2225	-3.292	-3.83005
20.4227	-3.239	-4.0109
20.6229	-3.74	-3.77585
20.8231	-3.155	-3.15363
21.0234	-1.933	-2.21158
21.2236	-1.216	-1.04841
21.4238	-0.13	0.216119
21.624	0.505	1.45352
21.8242	1.925	2.53959
22.0245	3.852	3.3669
22.2247	4.168	3.85534
22.4249	4.279	3.9599
22.6251	3.813	3.67474
22.8254	4.173	3.03333
23.0256	3.109	2.10456
23.2258	1.69	0.985402
23.426	1.201	-0.209186
23.6263	-0.147	-1.35807
23.8265	-1.118	-2.34619
