# Supplementary material for: Nanoscale magnonic Fabry-Pérot resonator for low-loss spin-wave manipulation
Source: Nat Commun. 2021 Apr 16;12:2293. doi: 10.1038/s41467-021-22520-6 (PMC8052321; doi:10.1038/s41467-021-22520-6)
Supplement: Supplementary file 4 — Source Data [file 41467_2021_22520_MOESM4_ESM.zip › Source data/FigS7/FigS7a.txt]

-2.1126165E-7	-2.0649344E-7	-1.9937958E-7	-1.9097641E-7	-1.8196033E-7	-1.7284346E-7	-1.6403243E-7	-1.5585623E-7	-1.4858887E-7	-1.4246024E-7	-1.3767406E-7	-1.3440516E-7	-1.3281107E-7	-1.3303044E-7	-1.3516713E-7	-1.3926179E-7	-1.4523091E-7	-1.5272981E-7	-1.6087301E-7	-1.6754436E-7	-1.4880506E-7	-2.5503525E-7	-3.1228535E-7	-1.4286896E-7	-8.854022E-8	9.231693E-9	-1.23167085E-8	-2.0054575E-8	-2.8997286E-7	-5.4196537E-8	-3.551558E-8	-8.944363E-7
-2.2417656E-7	-2.2103748E-7	-2.1558787E-7	-2.0861704E-7	-2.0077138E-7	-1.9258039E-7	-1.8446934E-7	-1.7679534E-7	-1.6984976E-7	-1.6387835E-7	-1.5908613E-7	-1.5564022E-7	-1.5367388E-7	-1.5327926E-7	-1.5448467E-7	-1.5721531E-7	-1.612319E-7	-1.6601955E-7	-1.7065834E-7	-1.7375197E-7	3.8980036E-7	3.2395388E-8	8.113305E-9	-1.0231163E-7	-2.8258572E-7	3.5698083E-8	-7.141593E-8	-9.164356E-8	-4.832431E-7	1.07002734E-7	-7.7850785E-7	-9.0112655E-9
-2.4053435E-7	-2.3878505E-7	-2.3529363E-7	-2.3036277E-7	-2.2439953E-7	-2.1782849E-7	-2.1104147E-7	-2.0438598E-7	-1.9815958E-7	-1.9261138E-7	-1.8794493E-7	-1.8431597E-7	-1.8183019E-7	-1.8053449E-7	-1.8040593E-7	-1.8132062E-7	-1.8303115E-7	-1.851364E-7	-1.8708836E-7	-1.8828146E-7	1.1813694E-7	-2.777363E-7	-1.86407E-6	2.4081817E-7	5.647407E-7	1.4581171E-7	6.303634E-8	1.5053885E-7	-9.929737E-8	1.0934834E-7	2.2526407E-8	-8.8253654E-7
-2.5882218E-7	-2.5795907E-7	-2.5592345E-7	-2.5271535E-7	-2.4851536E-7	-2.4359508E-7	-2.3825035E-7	-2.3277457E-7	-2.274334E-7	-2.2245521E-7	-2.1802914E-7	-2.1429375E-7	-2.1134468E-7	-2.0922309E-7	-2.0790675E-7	-2.0730732E-7	-2.0727025E-7	-2.0757736E-7	-2.0797742E-7	-2.082436E-7	-1.7744787E-7	-4.1437204E-8	-2.267777E-7	-1.5853526E-8	7.5069906E-8	-1.9289666E-7	2.1578567E-6	-3.0306149E-9	-5.0552273E-7	-2.971464E-7	-1.2191028E-7	-8.9274033E-7
-2.7855546E-7	-2.7820656E-7	-2.770947E-7	-2.7507903E-7	-2.721989E-7	-2.6859902E-7	-2.6447753E-7	-2.6005125E-7	-2.5553402E-7	-2.511205E-7	-2.4697673E-7	-2.4323495E-7	-2.3998405E-7	-2.3728172E-7	-2.3513975E-7	-2.3353348E-7	-2.3240703E-7	-2.3168046E-7	-2.3127237E-7	-2.3110293E-7	1.0675589E-7	-5.3758424E-7	-1.5948975E-6	-1.8744064E-8	3.077001E-7	3.5316566E-7	-2.2559021E-7	-5.069307E-7	7.342363E-8	-8.444599E-8	1.3458127E-6	-5.3166378E-8
-2.9935134E-7	-2.9926943E-7	-2.9868252E-7	-2.9739934E-7	-2.953802E-7	-2.9269074E-7	-2.8945297E-7	-2.8582434E-7	-2.819653E-7	-2.7803364E-7	-2.741696E-7	-2.7049617E-7	-2.671077E-7	-2.6407932E-7	-2.614612E-7	-2.592833E-7	-2.5756543E-7	-2.5631127E-7	-2.5551532E-7	-2.5515598E-7	-2.1172175E-7	2.0067382E-8	-1.2592069E-6	1.7693326E-6	1.6500563E-7	6.8101855E-8	8.523963E-8	-1.4244011E-7	1.8191311E-7	1.5382675E-7	-4.054973E-8	-8.7701785E-8
-3.208751E-7	-3.209083E-7	-3.2058145E-7	-3.1969614E-7	-3.181807E-7	-3.1605754E-7	-3.1339823E-7	-3.1031027E-7	-3.069206E-7	-3.0335264E-7	-2.99728E-7	-2.961603E-7	-2.9275134E-7	-2.8958806E-7	-2.867467E-7	-2.8429724E-7	-2.8230178E-7	-2.808108E-7	-2.7985465E-7	-2.7942556E-7	-3.951264E-7	-9.96587E-8	-1.1398118E-7	-1.0290659E-6	-4.6251966E-8	3.404918E-7	1.5464936E-7	-3.0037006E-9	1.0760193E-6	7.29222E-7	-1.2275259E-6	-9.128886E-8
-3.4277778E-7	-3.4283403E-7	-3.426025E-7	-3.4189287E-7	-3.4063072E-7	-3.3881602E-7	-3.364935E-7	-3.3374084E-7	-3.3065652E-7	-3.273435E-7	-3.239103E-7	-3.2045952E-7	-3.1709507E-7	-3.1391326E-7	-3.1100893E-7	-3.0846746E-7	-3.063785E-7	-3.0480822E-7	-3.0380605E-7	-3.0336153E-7	-4.2935433E-8	-1.7915953E-7	4.6349204E-8	1.1014294E-7	2.2388865E-7	-8.753698E-7	1.3530898E-7	-2.410429E-7	2.882134E-8	1.5147324E-7	3.3061616E-7	-5.338756E-7
-3.6473674E-7	-3.647671E-7	-3.645316E-7	-3.638659E-7	-3.627001E-7	-3.6102477E-7	-3.5887385E-7	-3.5630788E-7	-3.5340835E-7	-3.502636E-7	-3.4697075E-7	-3.4362895E-7	-3.4033988E-7	-3.372018E-7	-3.3431576E-7	-3.3177946E-7	-3.2968825E-7	-3.2811823E-7	-3.2711964E-7	-3.266826E-7	-5.253113E-7	-4.6814992E-7	2.1002974E-7	-1.476539E-7	-4.4125247E-8	-3.3056432E-7	2.8438484E-7	-3.9693458E-7	6.176481E-7	-9.884549E-7	-2.954252E-7	-4.5529184E-8
-3.8649517E-7	-3.864793E-7	-3.8619217E-7	-3.8549936E-7	-3.8433703E-7	-3.8270323E-7	-3.8062055E-7	-3.781464E-7	-3.753512E-7	-3.7231456E-7	-3.6912385E-7	-3.6587352E-7	-3.6266255E-7	-3.5959064E-7	-3.5676027E-7	-3.5427058E-7	-3.5221996E-7	-3.5068538E-7	-3.497129E-7	-3.4928993E-7	3.0016764E-8	1.14057165E-7	-8.444229E-9	-2.852934E-7	6.391128E-7	-1.4346385E-7	-1.8197667E-7	-2.3571539E-7	1.7148983E-7	-2.229828E-7	-2.8541674E-8	4.7160675E-8
-4.0792025E-7	-4.0784911E-7	-4.0749148E-7	-4.0673456E-7	-4.0553107E-7	-4.038799E-7	-4.01808E-7	-3.9936685E-7	-3.9662385E-7	-3.9365085E-7	-3.9053222E-7	-3.873577E-7	-3.842226E-7	-3.812218E-7	-3.7845922E-7	-3.7603044E-7	-3.7403302E-7	-3.7254046E-7	-3.71598E-7	-3.7118815E-7	-1.9981455E-7	1.6706673E-7	-1.6859713E-7	2.6689085E-7	-7.301864E-8	1.4800993E-7	-1.1161843E-7	-1.3602222E-7	8.6001606E-8	4.7674853E-8	-6.42039E-8	-1.3707016E-8
-4.2886987E-7	-4.2874407E-7	-4.2831243E-7	-4.274818E-7	-4.262162E-7	-4.245241E-7	-4.2243363E-7	-4.1999772E-7	-4.1727836E-7	-4.1434723E-7	-4.112824E-7	-4.0817065E-7	-4.0510494E-7	-4.0217773E-7	-3.9948404E-7	-3.9712182E-7	-3.951794E-7	-3.937307E-7	-3.9281494E-7	-3.92418E-7	-8.5329276E-8	-1.0740005E-6	1.3770538E-7	8.349405E-7	1.17162315E-7	-7.20249E-8	1.0773848E-7	-4.4234326E-8	4.601594E-7	-5.2367E-7	-8.6513346E-8	-1.3570295E-7
-4.4927046E-7	-4.490957E-7	-4.485965E-7	-4.4769365E-7	-4.46367E-7	-4.4462942E-7	-4.4251405E-7	-4.4007044E-7	-4.3736148E-7	-4.3445743E-7	-4.3143666E-7	-4.2837843E-7	-4.2537465E-7	-4.2251287E-7	-4.1988562E-7	-4.1758463E-7	-4.156946E-7	-4.1428623E-7	-4.1339658E-7	-4.1300814E-7	-3.5788563E-7	-3.426246E-7	3.7345563E-7	-2.5884912E-8	-2.2804241E-7	1.5841465E-7	1.3437401E-6	4.2076474E-7	2.9112329E-7	2.066207E-7	1.2278849E-7	-9.293037E-7
-4.691212E-7	-4.6890992E-7	-4.683513E-7	-4.6738987E-7	-4.660092E-7	-4.642287E-7	-4.6208623E-7	-4.596347E-7	-4.5693767E-7	-4.540595E-7	-4.5107723E-7	-4.4807044E-7	-4.451229E-7	-4.4232016E-7	-4.397525E-7	-4.3750677E-7	-4.3566533E-7	-4.3429176E-7	-4.334215E-7	-4.330403E-7	9.745919E-7	-1.6472498E-7	-4.519031E-8	-6.4828306E-8	1.584022E-7	-5.4406573E-8	-1.5903422E-7	1.5081477E-7	-8.7338634E-8	-1.2115089E-7	-2.1786821E-8	5.993548E-7
-4.883606E-7	-4.881152E-7	-4.87512E-7	-4.865016E-7	-4.850798E-7	-4.8326905E-7	-4.811102E-7	-4.786573E-7	-4.759725E-7	-4.7312213E-7	-4.7017895E-7	-4.6721973E-7	-4.643287E-7	-4.6158493E-7	-4.590747E-7	-4.5688333E-7	-4.5508554E-7	-4.5374338E-7	-4.5289386E-7	-4.525214E-7	1.0262906E-6	-2.960054E-7	5.8707985E-9	1.1567329E-7	2.6151832E-7	4.090014E-9	1.85036E-8	1.3384137E-7	-6.529389E-8	-5.6204513E-8	-1.6437782E-7	3.6236194E-8
-5.070394E-7	-5.06767E-7	-5.0612647E-7	-5.0508015E-7	-5.0362667E-7	-5.017948E-7	-4.9962733E-7	-4.971807E-7	-4.945146E-7	-4.9169637E-7	-4.8879605E-7	-4.858885E-7	-4.8305407E-7	-4.8037083E-7	-4.7792037E-7	-4.7577882E-7	-4.740235E-7	-4.7271195E-7	-4.7187973E-7	-4.7151164E-7	2.300531E-8	4.744595E-8	2.3790994E-7	8.979733E-8	-8.079055E-8	-3.146451E-7	-1.7341742E-7	-3.8955072E-8	3.803179E-7	5.5411668E-8	-3.822543E-7	-9.34131E-8
-5.251744E-7	-5.2488423E-7	-5.242166E-7	-5.231445E-7	-5.2167235E-7	-5.1983267E-7	-5.1766864E-7	-5.152357E-7	-5.125973E-7	-5.0981555E-7	-5.0696235E-7	-5.0410864E-7	-5.0133104E-7	-4.987051E-7	-4.963085E-7	-4.942172E-7	-4.9250195E-7	-4.91221E-7	-4.904054E-7	-4.900424E-7	-3.070896E-7	-2.878334E-7	9.965741E-8	-9.706161E-8	-1.9894154E-7	1.8737878E-6	-2.1682877E-7	2.3105729E-7	-8.3483064E-7	3.155698E-7	4.891796E-7	4.551132E-7
-5.4275733E-7	-5.424535E-7	-5.4176786E-7	-5.406801E-7	-5.392007E-7	-5.373636E-7	-5.3521137E-7	-5.32801E-7	-5.3019625E-7	-5.27459E-7	-5.2465606E-7	-5.218581E-7	-5.191386E-7	-5.165712E-7	-5.142313E-7	-5.1219075E-7	-5.105189E-7	-5.092692E-7	-5.0847154E-7	-5.081167E-7	2.2259833E-7	5.007323E-7	-8.552141E-9	8.0131066E-8	1.8535509E-7	4.5446453E-7	-1.9889247E-7	-3.6127048E-7	4.103735E-7	-8.751803E-7	-8.335154E-9	6.79484E-7
-5.598774E-7	-5.595629E-7	-5.588664E-7	-5.5777065E-7	-5.562922E-7	-5.5446435E-7	-5.5233465E-7	-5.499562E-7	-5.4739195E-7	-5.447015E-7	-5.4195436E-7	-5.392178E-7	-5.365613E-7	-5.340565E-7	-5.3177394E-7	-5.29784E-7	-5.2815176E-7	-5.269315E-7	-5.261525E-7	-5.258046E-7	-3.2428358E-7	1.5622521E-7	-1.0319194E-7	4.6040617E-7	-3.125364E-7	4.6752223E-8	9.5328424E-8	-4.277011E-7	-3.313385E-9	4.8064373E-7	6.918088E-7	9.711887E-8
-5.7658565E-7	-5.762639E-7	-5.755613E-7	-5.744642E-7	-5.729932E-7	-5.7118075E-7	-5.690763E-7	-5.6673474E-7	-5.642163E-7	-5.6157967E-7	-5.5889024E-7	-5.5621445E-7	-5.536208E-7	-5.5117687E-7	-5.4895065E-7	-5.470078E-7	-5.454149E-7	-5.44221E-7	-5.4345696E-7	-5.431113E-7	-4.8070376E-7	-1.8550734E-8	4.3625508E-7	1.7043403E-7	-7.071775E-8	-1.857927E-7	-2.5358224E-7	-5.434212E-8	-3.7251104E-9	-9.27356E-8	-2.5531419E-8	-3.116782E-7
-5.9288675E-7	-5.9255984E-7	-5.9185635E-7	-5.907644E-7	-5.893056E-7	-5.875162E-7	-5.854435E-7	-5.831409E-7	-5.8067036E-7	-5.7808666E-7	-5.754579E-7	-5.7284444E-7	-5.703124E-7	-5.679278E-7	-5.6575635E-7	-5.6386284E-7	-5.623061E-7	-5.6113964E-7	-5.6039016E-7	-5.6004853E-7	2.219834E-7	4.0149519E-7	3.8409723E-7	3.108825E-7	6.004167E-7	-2.8663827E-8	-1.501049E-8	-1.2544834E-7	1.0072326E-7	-4.013E-7	-1.241025E-7	-1.0681335E-8
-6.0872605E-7	-6.0839903E-7	-6.076951E-7	-6.0661006E-7	-6.051658E-7	-6.0339994E-7	-6.0136097E-7	-5.991024E-7	-5.96683E-7	-5.9415777E-7	-5.9158964E-7	-5.890385E-7	-5.8656946E-7	-5.84245E-7	-5.821294E-7	-5.802818E-7	-5.7876616E-7	-5.7762753E-7	-5.768948E-7	-5.765626E-7	3.997658E-7	-1.3882823E-7	3.025492E-7	-2.8218733E-7	3.3264223E-7	-3.8060662E-7	-2.882048E-7	2.3871303E-7	2.2084073E-7	3.597763E-7	5.137099E-8	-8.518142E-8
-6.24214E-7	-6.238844E-7	-6.2318276E-7	-6.221082E-7	-6.2068403E-7	-6.1894696E-7	-6.169451E-7	-6.1473077E-7	-6.123617E-7	-6.098932E-7	-6.073841E-7	-6.0489555E-7	-6.024893E-7	-6.002263E-7	-5.9816404E-7	-5.963674E-7	-5.9488997E-7	-5.937792E-7	-5.930624E-7	-5.9273714E-7	-5.27297E-7	-1.9938007E-7	-2.7996265E-7	3.148918E-8	-1.3694114E-7	7.9724884E-7	1.4452626E-6	-1.15664704E-7	1.2450944E-7	1.4941155E-7	3.2230716E-8	-1.6061468E-7
-6.3936443E-7	-6.3903474E-7	-6.383373E-7	-6.372742E-7	-6.358691E-7	-6.341623E-7	-6.321973E-7	-6.3003085E-7	-6.2771255E-7	-6.2530205E-7	-6.228531E-7	-6.20427E-7	-6.1808106E-7	-6.1587485E-7	-6.138676E-7	-6.121156E-7	-6.106737E-7	-6.095882E-7	-6.088867E-7	-6.085642E-7	3.5184735E-7	-8.0364043E-7	-4.4775373E-8	-3.790305E-7	-1.5054769E-7	-1.7071046E-7	1.528917E-7	6.2489555E-8	-6.4704324E-7	-1.03025556E-7	-8.5650235E-8	-9.834623E-7
-6.5420846E-7	-6.538803E-7	-6.531912E-7	-6.5214E-7	-6.5075704E-7	-6.4908045E-7	-6.471562E-7	-6.450341E-7	-6.4276753E-7	-6.4041126E-7	-6.380231E-7	-6.3565733E-7	-6.3337075E-7	-6.3121973E-7	-6.292626E-7	-6.275532E-7	-6.261471E-7	-6.2508695E-7	-6.243999E-7	-6.2408355E-7	8.577195E-8	1.3336759E-7	-2.0742408E-7	9.6005536E-8	-2.6860778E-7	5.117811E-7	-4.769949E-9	-5.2039187E-8	1.739931E-7	1.3966061E-7	8.900159E-7	3.2798287E-8
-6.687277E-7	-6.684014E-7	-6.677184E-7	-6.6668247E-7	-6.6532357E-7	-6.636794E-7	-6.617941E-7	-6.597175E-7	-6.5750424E-7	-6.5520504E-7	-6.5287475E-7	-6.5056594E-7	-6.4833563E-7	-6.4623765E-7	-6.443302E-7	-6.4266214E-7	-6.412899E-7	-6.402522E-7	-6.395781E-7	-6.3926797E-7	-6.064469E-8	-3.5452976E-7	-9.2419293E-7	-1.2867532E-6	9.234869E-8	1.9880432E-7	1.1523017E-7	2.1263699E-7	6.9381696E-7	-1.3346579E-7	-8.0248583E-7	-7.7436454E-8
-6.8294105E-7	-6.826136E-7	-6.8193464E-7	-6.8091254E-7	-6.7957654E-7	-6.7796077E-7	-6.7611273E-7	-6.74081E-7	-6.719177E-7	-6.69671E-7	-6.6739733E-7	-6.6514605E-7	-6.629729E-7	-6.6092804E-7	-6.590669E-7	-6.5744103E-7	-6.5610067E-7	-6.550862E-7	-6.5442634E-7	-6.541213E-7	3.3203563E-7	2.8433968E-7	2.7528847E-7	-4.6102423E-7	7.887415E-8	1.3892819E-7	4.3197747E-7	2.7388762E-7	4.404287E-7	-6.236443E-7	2.389864E-7	-3.296691E-7
-6.96904E-7	-6.965817E-7	-6.959141E-7	-6.949088E-7	-6.93593E-7	-6.920081E-7	-6.9019677E-7	-6.8821004E-7	-6.860932E-7	-6.838995E-7	-6.816781E-7	-6.794807E-7	-6.773577E-7	-6.7536206E-7	-6.7354557E-7	-6.719586E-7	-6.706471E-7	-6.696528E-7	-6.6900486E-7	-6.6870365E-7	1.4506199E-7	7.4157543E-7	-1.7374576E-7	2.1778978E-7	2.4184675E-7	-4.1421504E-7	2.1466692E-8	-6.0911624E-8	-2.1647715E-7	-1.1022172E-9	8.078014E-8	9.239355E-8
-7.105699E-7	-7.102481E-7	-7.0958646E-7	-7.0859556E-7	-7.0730306E-7	-7.057484E-7	-7.0397476E-7	-7.020289E-7	-6.999606E-7	-6.978171E-7	-6.956494E-7	-6.935048E-7	-6.9143533E-7	-6.894892E-7	-6.877148E-7	-6.8616305E-7	-6.848802E-7	-6.839081E-7	-6.832723E-7	-6.8297567E-7	3.6639094E-7	1.09414586E-7	3.9097247E-7	-5.43553E-7	-5.149267E-7	4.3586155E-8	4.1042395E-7	1.6744059E-7	-5.0013244E-7	6.62971E-7	1.8938787E-8	-9.7188696E-8
-7.2397796E-7	-7.2366026E-7	-7.2300645E-7	-7.220298E-7	-7.207592E-7	-7.192317E-7	-7.174928E-7	-7.155866E-7	-7.1356465E-7	-7.1147025E-7	-7.0935147E-7	-7.0725656E-7	-7.052338E-7	-7.0333147E-7	-7.0159945E-7	-7.0008474E-7	-6.9883066E-7	-6.978775E-7	-6.972512E-7	-6.9695807E-7	3.8251142E-7	1.5863314E-7	1.469909E-7	2.5452493E-7	-2.8397739E-7	4.486712E-7	3.6738808E-7	9.841027E-8	-4.178461E-9	-2.472394E-7	-2.4654054E-7	6.089515E-7
-7.371192E-7	-7.368029E-7	-7.36157E-7	-7.3519595E-7	-7.3394693E-7	-7.3245036E-7	-7.3074574E-7	-7.2887974E-7	-7.269E-7	-7.248495E-7	-7.2277885E-7	-7.2073215E-7	-7.18758E-7	-7.168993E-7	-7.152049E-7	-7.1372165E-7	-7.124955E-7	-7.115626E-7	-7.109494E-7	-7.106635E-7	-1.9270665E-8	2.6656562E-7	1.0828877E-6	-1.9724009E-8	3.003436E-7	-3.0637608E-7	-1.2468698E-7	4.0741352E-7	4.25011E-7	1.8721792E-7	1.6249614E-7	7.9224003E-7
-7.5005335E-7	-7.497394E-7	-7.4910287E-7	-7.4815824E-7	-7.4693196E-7	-7.4546443E-7	-7.4379506E-7	-7.419697E-7	-7.4003043E-7	-7.38026E-7	-7.360028E-7	-7.3400355E-7	-7.320717E-7	-7.3025603E-7	-7.285977E-7	-7.2714477E-7	-7.2594224E-7	-7.2502536E-7	-7.24423E-7	-7.2413906E-7	8.2647324E-7	-1.4397371E-7	5.9807087E-7	-6.174435E-7	2.629406E-7	2.274857E-7	6.349266E-8	-1.1063606E-7	4.2203573E-7	-3.571767E-7	1.930259E-7	8.3973E-8
-7.627829E-7	-7.6247585E-7	-7.6184983E-7	-7.6092067E-7	-7.597153E-7	-7.5827427E-7	-7.566373E-7	-7.5484843E-7	-7.5295026E-7	-7.5098785E-7	-7.490084E-7	-7.470518E-7	-7.45163E-7	-7.433878E-7	-7.417666E-7	-7.4034506E-7	-7.391643E-7	-7.382635E-7	-7.3766716E-7	-7.373836E-7	-7.013701E-8	-2.5292903E-7	5.405811E-7	1.1061913E-7	-2.0523653E-7	-5.866123E-8	-2.0861799E-7	-2.523763E-7	3.299079E-7	3.9626136E-7	3.4013962E-7	2.0137654E-7
-7.752221E-7	-7.749171E-7	-7.743005E-7	-7.733866E-7	-7.7220244E-7	-7.7078755E-7	-7.691818E-7	-7.674275E-7	-7.6556836E-7	-7.6364785E-7	-7.617095E-7	-7.5979443E-7	-7.5794594E-7	-7.5620716E-7	-7.5462094E-7	-7.5322845E-7	-7.520725E-7	-7.51188E-7	-7.5060285E-7	-7.503253E-7	-2.4287792E-7	1.481051E-7	3.244217E-7	-1.1687085E-7	-1.2295294E-7	7.541659E-7	1.941876E-7	8.9208186E-8	-5.4103214E-8	-7.923822E-8	1.2324637E-8	-3.2529943E-8
-7.874375E-7	-7.871356E-7	-7.8652744E-7	-7.856286E-7	-7.8446686E-7	-7.8308045E-7	-7.8150765E-7	-7.797895E-7	-7.77968E-7	-7.760872E-7	-7.741893E-7	-7.723141E-7	-7.7050447E-7	-7.688031E-7	-7.672484E-7	-7.6588327E-7	-7.647497E-7	-7.6388284E-7	-7.633106E-7	-7.630385E-7	4.491263E-7	-3.1695456E-7	-9.122294E-7	-1.678618E-7	-2.7230724E-8	1.2913185E-7	-3.7871132E-8	-5.094157E-8	1.3005154E-5	7.670742E-8	-3.854997E-7	2.8702162E-8
-7.9944294E-7	-7.9914463E-7	-7.985474E-7	-7.9766255E-7	-7.965215E-7	-7.9516064E-7	-7.936181E-7	-7.9193416E-7	-7.9015143E-7	-7.8831084E-7	-7.864534E-7	-7.8461846E-7	-7.828473E-7	-7.811816E-7	-7.7965984E-7	-7.7832146E-7	-7.7721035E-7	-7.763589E-7	-7.7579347E-7	-7.755255E-7	8.7480466E-8	-7.3086096E-7	1.3770873E-6	4.6527916E-7	-1.9716178E-6	-2.5587255E-7	3.2507236E-7	-5.829342E-7	2.7246597E-7	5.2829404E-7	-1.04833E-6	2.933486E-8
-8.112565E-7	-8.1096465E-7	-8.103748E-7	-8.0950497E-7	-8.0838277E-7	-8.070447E-7	-8.0553235E-7	-8.0387935E-7	-8.021319E-7	-8.0032675E-7	-7.9850616E-7	-7.96709E-7	-7.9497477E-7	-7.933428E-7	-7.918518E-7	-7.9054007E-7	-7.894489E-7	-7.8861086E-7	-7.880561E-7	-7.877884E-7	8.1463287E-7	-1.3220992E-7	1.620835E-8	-2.7888373E-7	9.329976E-8	-4.4336016E-7	-2.3788687E-8	1.3203275E-7	5.827879E-8	6.5317664E-8	1.00054514E-7	3.8569695E-8
-8.2285334E-7	-8.225648E-7	-8.2198426E-7	-8.211284E-7	-8.200247E-7	-8.1871156E-7	-8.172246E-7	-8.1560364E-7	-8.138898E-7	-8.1212005E-7	-8.1033556E-7	-8.085743E-7	-8.068742E-7	-8.052734E-7	-8.03811E-7	-8.025235E-7	-8.0145145E-7	-8.006266E-7	-8.0007777E-7	-7.9981425E-7	4.6587324E-8	1.1808352E-6	-1.8708204E-7	-2.9708055E-8	3.0484128E-7	-4.4460376E-7	-3.0567307E-7	-1.661189E-7	-9.295641E-9	-2.3061304E-8	3.0105127E-8	4.1539593E-8
-8.3424015E-7	-8.3395406E-7	-8.333819E-7	-8.3254076E-7	-8.314565E-7	-8.301644E-7	-8.287043E-7	-8.2711216E-7	-8.254299E-7	-8.2369564E-7	-8.219445E-7	-8.202159E-7	-8.1854967E-7	-8.169794E-7	-8.1554504E-7	-8.1428163E-7	-8.1323066E-7	-8.124208E-7	-8.118819E-7	-8.116244E-7	1.2836824E-7	-2.6920148E-7	6.713413E-7	2.5347518E-7	1.5501055E-7	-8.931881E-8	-1.2839614E-6	-2.3511724E-8	5.143131E-7	-2.9463672E-7	3.6115097E-7	-1.955051E-7
-8.455132E-7	-8.4523083E-7	-8.4466853E-7	-8.438401E-7	-8.4277514E-7	-8.4150787E-7	-8.4007195E-7	-8.3851E-7	-8.368588E-7	-8.3515573E-7	-8.3344E-7	-8.317457E-7	-8.301098E-7	-8.285694E-7	-8.271624E-7	-8.2592123E-7	-8.24886E-7	-8.240878E-7	-8.2355575E-7	-8.2329956E-7	-1.3199026E-7	1.1577717E-8	-3.0906855E-7	-4.5739426E-8	-6.363907E-8	9.85175E-8	-1.8330226E-7	-2.108156E-7	3.4005254E-7	-1.1513218E-7	-5.579778E-7	-2.1635564E-7
-8.565867E-7	-8.563094E-7	-8.557553E-7	-8.549399E-7	-8.538913E-7	-8.526441E-7	-8.5123435E-7	-8.496981E-7	-8.480754E-7	-8.4640345E-7	-8.447186E-7	-8.4305543E-7	-8.414507E-7	-8.399409E-7	-8.385569E-7	-8.373389E-7	-8.363202E-7	-8.3553675E-7	-8.3501254E-7	-8.347576E-7	2.5098377E-9	-3.343586E-7	-1.0466146E-7	2.0172621E-7	1.3782559E-8	-1.3711168E-7	-2.0059395E-6	-8.677198E-8	-2.0615057E-7	3.6982566E-8	2.549069E-7	1.3145938E-6
-8.6746235E-7	-8.6718904E-7	-8.6664056E-7	-8.658382E-7	-8.6480736E-7	-8.6358085E-7	-8.621942E-7	-8.606838E-7	-8.590901E-7	-8.574482E-7	-8.557934E-7	-8.541606E-7	-8.5258495E-7	-8.511008E-7	-8.4974414E-7	-8.485464E-7	-8.475471E-7	-8.467769E-7	-8.4625816E-7	-8.4600725E-7	-1.9664146E-8	-1.6359294E-7	6.576148E-11	-1.1469332E-8	3.3541983E-8	3.8511243E-7	-1.9205121E-8	1.2141889E-7	2.2736656E-7	6.243493E-7	4.4922174E-7	1.616031E-7
-8.781644E-7	-8.778931E-7	-8.7735225E-7	-8.765604E-7	-8.755432E-7	-8.7433665E-7	-8.7297343E-7	-8.714891E-7	-8.699225E-7	-8.683085E-7	-8.6668285E-7	-8.6507856E-7	-8.635315E-7	-8.620745E-7	-8.607408E-7	-8.5956435E-7	-8.585816E-7	-8.578223E-7	-8.5731415E-7	-8.570663E-7	-1.2376269E-7	-8.520219E-8	-4.3701032E-8	-7.614039E-8	7.726397E-7	-4.0807517E-8	1.0149527E-7	2.126263E-7	1.6960006E-7	-6.799144E-7	-4.394143E-7	1.05111056E-7
-8.887245E-7	-8.8845627E-7	-8.879226E-7	-8.871441E-7	-8.861425E-7	-8.8495364E-7	-8.83611E-7	-8.821541E-7	-8.8061364E-7	-8.790274E-7	-8.774287E-7	-8.7585136E-7	-8.7433165E-7	-8.7290107E-7	-8.7158986E-7	-8.704344E-7	-8.6946784E-7	-8.687203E-7	-8.682195E-7	-8.679753E-7	6.886624E-9	-1.00559454E-7	1.8443957E-8	1.7170724E-8	-1.3367584E-6	-1.6092988E-6	-9.230958E-7	8.307849E-8	-8.362742E-10	-6.3357014E-10	3.9322018E-7	-3.3414858E-7
-8.991628E-7	-8.988984E-7	-8.9837505E-7	-8.97606E-7	-8.966198E-7	-8.9545E-7	-8.9413015E-7	-8.9269474E-7	-8.911796E-7	-8.8961843E-7	-8.8804626E-7	-8.864956E-7	-8.8499974E-7	-8.835908E-7	-8.823022E-7	-8.81166E-7	-8.8021454E-7	-8.794788E-7	-8.789846E-7	-8.7874287E-7	-2.956942E-8	4.402911E-8	-5.274936E-7	-1.3289697E-7	2.3962027E-8	-4.927545E-7	8.586618E-8	2.7335307E-7	-2.3314977E-8	-9.8002076E-8	-1.6170208E-6	-1.651219E-7
-9.0941404E-7	-9.09154E-7	-9.0863625E-7	-9.078778E-7	-9.0690537E-7	-9.057524E-7	-9.0445246E-7	-9.0303877E-7	-9.0155004E-7	-9.00017E-7	-8.9847293E-7	-8.9694925E-7	-8.954804E-7	-8.9409474E-7	-8.928279E-7	-8.9171E-7	-8.907745E-7	-8.9005096E-7	-8.895624E-7	-8.893238E-7	-5.846234E-8	-5.389101E-9	6.65302E-8	-2.9143422E-7	4.426176E-9	3.0308797E-7	-3.8849876E-7	3.361067E-7	-5.628616E-8	-2.385896E-7	-4.837359E-7	-6.1338746E-6
-9.194982E-7	-9.192393E-7	-9.1872886E-7	-9.1798125E-7	-9.1702407E-7	-9.1588817E-7	-9.1460873E-7	-9.1321743E-7	-9.11752E-7	-9.1024276E-7	-9.087229E-7	-9.0722307E-7	-9.057782E-7	-9.044157E-7	-9.031694E-7	-9.02071E-7	-9.011495E-7	-9.004367E-7	-8.999563E-7	-8.997233E-7	2.3291408E-7	1.2906551E-7	-1.0142193E-6	-2.9839686E-7	3.2901409E-7	-5.8313343E-8	-2.9323685E-8	-1.9501212E-7	-2.2247612E-7	-6.790198E-8	-2.0004998E-7	4.948304E-7
-9.2946635E-7	-9.2921067E-7	-9.2870516E-7	-9.2796637E-7	-9.270214E-7	-9.259008E-7	-9.246386E-7	-9.2326655E-7	-9.2182154E-7	-9.2033525E-7	-9.188417E-7	-9.173669E-7	-9.1594563E-7	-9.1460873E-7	-9.133838E-7	-9.1230186E-7	-9.11396E-7	-9.106936E-7	-9.1022133E-7	-9.099911E-7	-1.18348344E-8	-1.1936794E-7	-3.8850098E-7	2.3066735E-7	2.6309004E-7	8.4248036E-8	4.3417976E-9	3.911526E-7	-4.098759E-6	-1.809548E-8	2.7342645E-7	-5.8653677E-7
-9.393168E-7	-9.3906493E-7	-9.38566E-7	-9.378359E-7	-9.369044E-7	-9.3580115E-7	-9.345586E-7	-9.3320733E-7	-9.317843E-7	-9.30317E-7	-9.28845E-7	-9.273919E-7	-9.259926E-7	-9.2467434E-7	-9.234672E-7	-9.2240333E-7	-9.2151106E-7	-9.208193E-7	-9.2035305E-7	-9.2012664E-7	4.917898E-7	-4.7017753E-7	1.8191949E-7	-6.2637895E-8	2.2375598E-7	2.7161545E-7	1.9869523E-8	-8.5336495E-8	-1.8842191E-7	-9.580063E-8	1.1900586E-9	1.8337957E-7
-9.490189E-7	-9.4877095E-7	-9.4827703E-7	-9.4755785E-7	-9.4663676E-7	-9.4554565E-7	-9.4431704E-7	-9.429844E-7	-9.4158196E-7	-9.401392E-7	-9.3868795E-7	-9.3725686E-7	-9.3587744E-7	-9.3457817E-7	-9.3339145E-7	-9.3234246E-7	-9.314633E-7	-9.307822E-7	-9.3032105E-7	-9.300951E-7	-3.668777E-7	2.4394746E-9	2.5268614E-6	-4.1303306E-7	2.2331052E-7	-1.3925993E-8	2.8690713E-6	9.559747E-7	-1.9027794E-6	-7.674043E-10	7.1076505E-7	-2.1248999E-8
-9.58562E-7	-9.583151E-7	-9.578262E-7	-9.571127E-7	-9.562025E-7	-9.551245E-7	-9.539123E-7	-9.5259765E-7	-9.5121277E-7	-9.4978924E-7	-9.4835747E-7	-9.4694906E-7	-9.4559124E-7	-9.443123E-7	-9.431414E-7	-9.4210804E-7	-9.4124346E-7	-9.4057333E-7	-9.4012273E-7	-9.3990275E-7	2.3286282E-7	1.535451E-7	-3.1445046E-7	1.1759682E-8	-2.5883406E-8	1.5316964E-7	7.507268E-8	5.593667E-7	2.9365847E-7	-5.1269456E-7	3.912326E-7	1.1228408E-7
-9.679802E-7	-9.677356E-7	-9.672511E-7	-9.665462E-7	-9.656464E-7	-9.645819E-7	-9.633854E-7	-9.620882E-7	-9.607228E-7	-9.593189E-7	-9.579078E-7	-9.565163E-7	-9.551774E-7	-9.539165E-7	-9.527628E-7	-9.5174545E-7	-9.5089473E-7	-9.5023574E-7	-9.4979185E-7	-9.495767E-7	-8.5069126E-7	-3.4252395E-7	3.4277956E-8	-1.9829517E-7	1.46608E-6	-1.1621096E-7	2.489299E-7	2.4837186E-7	-3.0495883E-7	-3.402018E-7	9.8811874E-8	-3.064613E-8
-9.773199E-7	-9.770761E-7	-9.765965E-7	-9.758999E-7	-9.75011E-7	-9.739595E-7	-9.72777E-7	-9.714944E-7	-9.701455E-7	-9.6876E-7	-9.673689E-7	-9.659985E-7	-9.64678E-7	-9.634352E-7	-9.622983E-7	-9.612966E-7	-9.604576E-7	-9.598097E-7	-9.593739E-7	-9.5916E-7	1.2442452E-7	-6.7502583E-7	8.090029E-8	-2.1457349E-7	2.0248412E-7	-1.2826217E-7	1.9478075E-7	7.787732E-8	-7.03404E-7	-1.1223524E-7	-2.2973106E-7	1.8879834E-7
-9.865544E-7	-9.863153E-7	-9.858418E-7	-9.851522E-7	-9.84273E-7	-9.832327E-7	-9.82064E-7	-9.80798E-7	-9.794666E-7	-9.780983E-7	-9.767218E-7	-9.753691E-7	-9.740663E-7	-9.728401E-7	-9.717184E-7	-9.707273E-7	-9.698989E-7	-9.692583E-7	-9.68826E-7	-9.68614E-7	-7.310681E-8	2.223207E-6	7.294173E-7	2.3994366E-7	-3.2964036E-7	4.4143826E-7	1.5481137E-7	-6.310034E-8	-2.9954512E-7	-2.6767754E-7	-1.6889435E-7	1.2041303E-7
-9.956757E-7	-9.954396E-7	-9.949716E-7	-9.942888E-7	-9.934204E-7	-9.923914E-7	-9.912371E-7	-9.899858E-7	-9.886702E-7	-9.873179E-7	-9.859594E-7	-9.846208E-7	-9.83334E-7	-9.821231E-7	-9.810146E-7	-9.800375E-7	-9.792176E-7	-9.785824E-7	-9.78155E-7	-9.779457E-7	8.786905E-8	3.1774583E-8	-2.478909E-7	1.2516867E-7	1.5828411E-7	4.1728253E-8	1.0562059E-7	-5.4665616E-8	-4.0452225E-8	-3.992467E-8	-3.49645E-8	-2.6476283E-7
-1.0046551E-6	-1.0044209E-6	-1.0039556E-6	-1.0032786E-6	-1.0024155E-6	-1.0013987E-6	-1.0002532E-6	-9.990139E-7	-9.977124E-7	-9.963754E-7	-9.950314E-7	-9.937108E-7	-9.92439E-7	-9.912429E-7	-9.901497E-7	-9.891846E-7	-9.883771E-7	-9.877527E-7	-9.873335E-7	-9.871278E-7	-5.275841E-7	-1.6654246E-7	-1.5081703E-7	-1.7010422E-7	-9.4903237E-7	5.4149E-8	-1.677494E-7	1.0626413E-7	6.3209006E-7	-8.650677E-8	4.7041985E-7	-8.032681E-9
-1.0135443E-6	-1.0133115E-6	-1.0128501E-6	-1.0121788E-6	-1.0113233E-6	-1.0103163E-6	-1.0091837E-6	-1.0079586E-6	-1.0066688E-6	-1.0053454E-6	-1.0040183E-6	-1.0027122E-6	-1.0014527E-6	-1.0002695E-6	-9.9919E-7	-9.982373E-7	-9.974407E-7	-9.968247E-7	-9.964111E-7	-9.962097E-7	1.0829026E-6	1.4277385E-6	2.400418E-7	-1.5506004E-7	4.9682395E-8	2.6776464E-8	-2.127919E-8	6.626902E-7	-5.8256735E-8	2.3374389E-8	-9.109737E-7	-6.722859E-7
-1.0223374E-6	-1.0221071E-6	-1.0216518E-6	-1.0209885E-6	-1.0201435E-6	-1.0191458E-6	-1.0180244E-6	-1.0168116E-6	-1.0155353E-6	-1.0142259E-6	-1.012911E-6	-1.0116179E-6	-1.0103732E-6	-1.0092028E-6	-1.0081334E-6	-1.0071909E-6	-1.0064028E-6	-1.005794E-6	-1.0053841E-6	-1.0051828E-6	-6.9626495E-8	-2.180795E-7	3.0658535E-7	-8.573464E-8	-8.132625E-8	-1.3466214E-7	-1.2575167E-7	7.118459E-8	2.7100826E-8	-8.275032E-8	-2.4257924E-8	2.8325687E-7
-1.0310636E-6	-1.0308339E-6	-1.0303817E-6	-1.0297238E-6	-1.028886E-6	-1.0278964E-6	-1.0267839E-6	-1.0255801E-6	-1.0243148E-6	-1.0230151E-6	-1.021714E-6	-1.0204336E-6	-1.0192018E-6	-1.0180433E-6	-1.0169852E-6	-1.0160542E-6	-1.015275E-6	-1.014673E-6	-1.0142663E-6	-1.0140689E-6	1.6035047E-7	1.6201369E-7	6.656238E-8	4.0140833E-7	-3.8488494E-7	1.7404228E-7	-5.554815E-7	1.3213618E-7	-2.0507315E-7	4.528679E-7	-1.2205898E-7	-1.5463955E-7
-1.0396933E-6	-1.039468E-6	-1.0390204E-6	-1.0383715E-6	-1.0375405E-6	-1.0365605E-6	-1.0354588E-6	-1.0342695E-6	-1.0330181E-6	-1.0317356E-6	-1.0304452E-6	-1.0291772E-6	-1.0279572E-6	-1.0268094E-6	-1.0257622E-6	-1.0248392E-6	-1.0240665E-6	-1.023469E-6	-1.0230663E-6	-1.0228684E-6	-5.1224055E-7	2.294022E-8	4.4540464E-8	4.1690737E-7	-9.422652E-8	-2.0597292E-7	-8.359623E-8	-7.2695954E-8	-1.3170765E-7	1.1881639E-7	-2.7903042E-7	2.9751823E-7
-1.0482212E-6	-1.0479962E-6	-1.0475524E-6	-1.046907E-6	-1.0460849E-6	-1.0451124E-6	-1.0440231E-6	-1.0428416E-6	-1.0416012E-6	-1.0403276E-6	-1.0390521E-6	-1.0377952E-6	-1.0365889E-6	-1.0354532E-6	-1.0344152E-6	-1.0335008E-6	-1.0327352E-6	-1.032144E-6	-1.0317459E-6	-1.0315522E-6	-1.0130194E-7	-1.0849927E-7	-5.8573373E-9	-4.4270994E-8	-2.0132426E-7	1.07143656E-7	1.7940388E-7	3.1137273E-7	4.4388602E-7	-2.6275254E-7	2.7892875E-7	9.38844E-7
-1.0566762E-6	-1.0564536E-6	-1.0560154E-6	-1.0553769E-6	-1.054562E-6	-1.0535987E-6	-1.0525183E-6	-1.0513487E-6	-1.0501202E-6	-1.0488593E-6	-1.0475936E-6	-1.046348E-6	-1.0451504E-6	-1.0440223E-6	-1.0429944E-6	-1.0420888E-6	-1.041331E-6	-1.0407429E-6	-1.0403471E-6	-1.0401541E-6	-2.2789746E-7	-3.1616273E-7	1.1478676E-7	9.068692E-8	-1.3234097E-7	-5.027686E-7	-2.5571762E-7	1.8336652E-7	-1.0773929E-7	-8.836187E-7	-2.2479378E-6	2.1704972E-7
-1.0650687E-6	-1.0648495E-6	-1.0644158E-6	-1.0637845E-6	-1.0629798E-6	-1.0620262E-6	-1.0609565E-6	-1.0597971E-6	-1.0585777E-6	-1.0573257E-6	-1.0560702E-6	-1.0548355E-6	-1.0536506E-6	-1.0525334E-6	-1.0515115E-6	-1.0506122E-6	-1.0498605E-6	-1.0492798E-6	-1.0488858E-6	-1.0486937E-6	-6.690753E-8	-6.1459434E-7	-4.5076862E-7	-3.2902543E-7	-5.209828E-7	7.3838535E-8	1.159765E-7	1.56128E-7	2.922394E-7	1.7016122E-6	2.4057786E-6	1.6670809E-7
-1.0733537E-6	-1.0731369E-6	-1.0727081E-6	-1.0720836E-6	-1.0712839E-6	-1.0703408E-6	-1.0692787E-6	-1.0681305E-6	-1.0669215E-6	-1.0656815E-6	-1.0644369E-6	-1.0632143E-6	-1.0620367E-6	-1.060931E-6	-1.0599189E-6	-1.0590276E-6	-1.0582816E-6	-1.057703E-6	-1.0573146E-6	-1.0571245E-6	4.261331E-6	2.4939405E-7	5.1920136E-7	1.0075282E-7	-1.0714608E-8	2.156103E-7	-3.4034343E-7	2.0529625E-7	1.367944E-7	-8.1178214E-8	8.317477E-9	-1.15310854E-7
-1.0815583E-6	-1.0813433E-6	-1.0809191E-6	-1.080299E-6	-1.0795072E-6	-1.0785704E-6	-1.0775199E-6	-1.0763792E-6	-1.0751805E-6	-1.0739491E-6	-1.0727156E-6	-1.0715022E-6	-1.0703336E-6	-1.0692364E-6	-1.0682331E-6	-1.0673475E-6	-1.0666063E-6	-1.0660335E-6	-1.065648E-6	-1.0654608E-6	-2.53471E-7	-1.9973806E-8	1.4158377E-7	-3.3355732E-7	-1.19019745E-7	-1.62808E-7	6.25405E-7	7.255276E-8	-3.045632E-7	6.215026E-8	-5.552714E-7	-4.568708E-8
-1.0896646E-6	-1.0894516E-6	-1.0890316E-6	-1.0884196E-6	-1.0876373E-6	-1.0867105E-6	-1.0856664E-6	-1.0845364E-6	-1.0833476E-6	-1.0821271E-6	-1.0809028E-6	-1.0796991E-6	-1.0785394E-6	-1.077451E-6	-1.0764552E-6	-1.0755771E-6	-1.0748423E-6	-1.074274E-6	-1.0738896E-6	-1.0737019E-6	-2.652322E-7	1.9567944E-8	-3.1508281E-7	1.2941582E-7	2.0648353E-7	-1.4423634E-6	1.9794797E-7	5.86393E-8	1.3625885E-7	-2.4841034E-7	-1.7747509E-7	-3.6763416E-7
-1.0977265E-6	-1.0975162E-6	-1.0971013E-6	-1.0964939E-6	-1.0957183E-6	-1.0948002E-6	-1.0937666E-6	-1.0926476E-6	-1.0914672E-6	-1.0902545E-6	-1.0890377E-6	-1.0878421E-6	-1.0866925E-6	-1.0856113E-6	-1.0846227E-6	-1.0837493E-6	-1.0830184E-6	-1.082454E-6	-1.0820736E-6	-1.0818884E-6	7.5999054E-8	-5.9919546E-7	-1.173121E-8	3.1248885E-7	2.2137009E-7	-8.303481E-7	1.6031397E-7	5.0962467E-7	6.9525197E-7	-2.3849193E-8	-6.135611E-8	1.160887E-7
-1.1057266E-6	-1.10552E-6	-1.1051095E-6	-1.104511E-6	-1.1037436E-6	-1.1028341E-6	-1.1018092E-6	-1.100699E-6	-1.0995285E-6	-1.0983283E-6	-1.0971221E-6	-1.0959362E-6	-1.0947932E-6	-1.09372E-6	-1.0927378E-6	-1.0918711E-6	-1.0911458E-6	-1.090584E-6	-1.0902052E-6	-1.0900208E-6	-2.6123405E-7	-2.3067822E-7	1.5517633E-8	6.362935E-8	1.8809294E-7	-3.470766E-7	-1.5217372E-6	2.1701885E-7	-3.2729525E-7	2.8122352E-7	-1.7237154E-7	9.546188E-8
-1.1136755E-6	-1.1134716E-6	-1.1130662E-6	-1.1124707E-6	-1.1117098E-6	-1.1108087E-6	-1.1097943E-6	-1.1086909E-6	-1.1075301E-6	-1.1063371E-6	-1.1051383E-6	-1.1039597E-6	-1.1028242E-6	-1.1017574E-6	-1.1007808E-6	-1.0999194E-6	-1.0991988E-6	-1.0986411E-6	-1.0982651E-6	-1.0980796E-6	-1.9833446E-6	1.864086E-7	1.8976405E-7	-1.2676827E-7	1.5456862E-7	1.9067048E-7	-3.8702616E-8	-2.9647816E-7	1.5379335E-7	-2.4594365E-7	6.772452E-7	2.4539113E-7
-1.1215217E-6	-1.1213197E-6	-1.1209165E-6	-1.1203283E-6	-1.1195727E-6	-1.1186783E-6	-1.1176712E-6	-1.1165774E-6	-1.115426E-6	-1.1142427E-6	-1.113052E-6	-1.1118822E-6	-1.1107566E-6	-1.1096961E-6	-1.1087266E-6	-1.1078695E-6	-1.1071538E-6	-1.1065989E-6	-1.1062233E-6	-1.1060404E-6	-6.688613E-7	-3.220486E-7	-3.9334836E-7	-2.0547363E-7	-2.8123245E-7	-1.5290029E-8	2.4401257E-7	1.609682E-7	4.9952167E-8	1.3387074E-7	-1.181095E-7	1.1463676E-7
-1.1293271E-6	-1.1291276E-6	-1.1287311E-6	-1.1281498E-6	-1.1274025E-6	-1.126516E-6	-1.1255174E-6	-1.1244306E-6	-1.1232868E-6	-1.1221113E-6	-1.1209302E-6	-1.119769E-6	-1.1186518E-6	-1.1176008E-6	-1.1166371E-6	-1.1157881E-6	-1.1150746E-6	-1.1145246E-6	-1.1141524E-6	-1.1139716E-6	3.8287684E-8	-3.772316E-7	-8.158252E-8	-4.156198E-7	1.01857E-6	-1.2796333E-7	3.9552367E-7	-3.9987015E-8	1.640728E-8	1.11001256E-7	-2.364835E-7	2.480304E-7
-1.137082E-6	-1.1368851E-6	-1.1364945E-6	-1.1359188E-6	-1.1351794E-6	-1.1343006E-6	-1.1333076E-6	-1.132229E-6	-1.1310932E-6	-1.1299261E-6	-1.1287557E-6	-1.1276007E-6	-1.1264906E-6	-1.1254446E-6	-1.1244886E-6	-1.1236434E-6	-1.1229356E-6	-1.1223883E-6	-1.1220197E-6	-1.1218387E-6	-1.0459764E-7	3.7730715E-6	-2.7614547E-7	2.6556197E-7	1.3435697E-6	7.17109E-8	9.258975E-9	-4.784705E-6	-8.347269E-8	-4.1506883E-7	1.4904701E-7	-3.4008146E-8
-1.1447779E-6	-1.1445841E-6	-1.1441955E-6	-1.143626E-6	-1.1428928E-6	-1.142021E-6	-1.1410367E-6	-1.1399666E-6	-1.1388383E-6	-1.1376775E-6	-1.1365122E-6	-1.1353654E-6	-1.1342619E-6	-1.133224E-6	-1.1322752E-6	-1.1314361E-6	-1.1307327E-6	-1.1301884E-6	-1.1298213E-6	-1.1296411E-6	-1.5858339E-7	-1.2241853E-7	2.9906764E-7	2.7230014E-8	-3.1876807E-6	1.4080075E-7	-5.6138173E-8	3.7644423E-8	-5.082939E-7	-7.2513916E-7	-1.4577537E-7	-7.010108E-7
-1.1524052E-6	-1.1522128E-6	-1.1518282E-6	-1.1512648E-6	-1.1505389E-6	-1.149676E-6	-1.1486981E-6	-1.1476325E-6	-1.1465128E-6	-1.1453599E-6	-1.1442019E-6	-1.1430611E-6	-1.1419634E-6	-1.1409318E-6	-1.1399902E-6	-1.1391566E-6	-1.1384585E-6	-1.1379163E-6	-1.1375521E-6	-1.1373717E-6	-1.046833E-7	-2.2731899E-7	2.8196583E-8	3.7055432E-7	7.8583616E-7	2.6470245E-8	1.7819805E-7	3.4496378E-7	-8.2815774E-8	5.8969594E-8	-1.9004219E-7	1.501822E-9
-1.1599752E-6	-1.159786E-6	-1.1594059E-6	-1.158847E-6	-1.1581263E-6	-1.1572683E-6	-1.1562993E-6	-1.1552426E-6	-1.1541304E-6	-1.1529851E-6	-1.1518346E-6	-1.1507022E-6	-1.1496112E-6	-1.1485863E-6	-1.1476477E-6	-1.1468201E-6	-1.1461271E-6	-1.1455899E-6	-1.1452261E-6	-1.1450468E-6	2.8355078E-7	-1.0675486E-8	4.9402945E-7	1.9728824E-7	3.3676056E-7	3.0900486E-7	-1.4451267E-7	-1.7374222E-7	1.4458466E-7	-1.9247207E-7	4.952709E-7	-1.2737298E-6
-1.1674798E-6	-1.167292E-6	-1.166914E-6	-1.1663586E-6	-1.1656427E-6	-1.1647909E-6	-1.1638252E-6	-1.1627776E-6	-1.1616721E-6	-1.1605346E-6	-1.1593903E-6	-1.158263E-6	-1.1571777E-6	-1.1561599E-6	-1.1552273E-6	-1.1544042E-6	-1.1537168E-6	-1.1531833E-6	-1.1528233E-6	-1.1526475E-6	1.5552545E-6	1.1395747E-6	8.094327E-8	1.6936704E-7	-3.164254E-7	-4.779407E-7	-1.0421393E-6	3.9943377E-8	-1.367507E-8	-1.7816407E-9	-1.1038253E-7	-1.218995E-7
-1.1749628E-6	-1.1747767E-6	-1.1744022E-6	-1.1738496E-6	-1.1731372E-6	-1.172289E-6	-1.1713314E-6	-1.1702883E-6	-1.1691878E-6	-1.1680548E-6	-1.1669157E-6	-1.165796E-6	-1.1647176E-6	-1.1637026E-6	-1.1627758E-6	-1.1619599E-6	-1.1612772E-6	-1.1607498E-6	-1.1603945E-6	-1.1602203E-6	8.376641E-8	-1.6429696E-7	-4.673469E-7	-7.3276E-7	-6.2206846E-7	-1.8424261E-7	9.88475E-7	-8.201796E-7	-2.9546936E-7	-2.149458E-7	-9.231645E-8	-2.5967967E-7
-1.1824104E-6	-1.1822266E-6	-1.1818554E-6	-1.1813083E-6	-1.1806004E-6	-1.1797567E-6	-1.1788012E-6	-1.1777631E-6	-1.1766696E-6	-1.1755438E-6	-1.1744119E-6	-1.1732984E-6	-1.1722282E-6	-1.1712185E-6	-1.1702972E-6	-1.1694844E-6	-1.1688068E-6	-1.1682822E-6	-1.1679294E-6	-1.1677577E-6	-1.3205354E-7	-1.0125478E-7	-1.0761265E-6	5.2313374E-7	-7.80389E-8	-8.0488306E-8	-1.1286215E-7	2.0817934E-7	-2.2277506E-8	2.190131E-7	-9.258978E-8	2.7218763E-7
-1.1898461E-6	-1.1896643E-6	-1.189296E-6	-1.1887523E-6	-1.1880485E-6	-1.1872102E-6	-1.1862613E-6	-1.1852278E-6	-1.1841377E-6	-1.1830141E-6	-1.1818863E-6	-1.1807771E-6	-1.1797104E-6	-1.1787057E-6	-1.1777881E-6	-1.176981E-6	-1.1763057E-6	-1.1757817E-6	-1.1754287E-6	-1.175258E-6	-1.2791914E-7	3.979763E-7	-2.611627E-7	1.6435076E-8	-1.07082165E-7	6.694887E-7	9.94095E-7	-1.16229046E-7	-1.9425823E-7	-3.6864267E-7	-2.4772302E-8	2.746478E-7
-1.197223E-6	-1.1970401E-6	-1.1966749E-6	-1.196133E-6	-1.1954327E-6	-1.1945983E-6	-1.1936528E-6	-1.1926236E-6	-1.1915383E-6	-1.1904225E-6	-1.1893006E-6	-1.1881964E-6	-1.1871333E-6	-1.1861353E-6	-1.1852222E-6	-1.1844157E-6	-1.1837421E-6	-1.1832217E-6	-1.1828698E-6	-1.1826979E-6	-2.46655E-7	-1.0431991E-6	7.343634E-8	-1.4062476E-7	-1.19073825E-7	-2.498373E-7	-3.8796122E-7	-9.2745516E-8	-7.0135053E-7	-4.819439E-7	8.023005E-8	9.3320887E-7
-1.2045666E-6	-1.2043852E-6	-1.2040204E-6	-1.203479E-6	-1.2027815E-6	-1.2019484E-6	-1.2010073E-6	-1.199981E-6	-1.1989005E-6	-1.1977871E-6	-1.1966694E-6	-1.1955708E-6	-1.1945116E-6	-1.1935173E-6	-1.1926081E-6	-1.1918071E-6	-1.1911358E-6	-1.1906172E-6	-1.1902689E-6	-1.1900992E-6	1.3480613E-7	6.547383E-8	-2.291492E-7	-1.0598222E-9	1.8082075E-7	-4.138793E-7	1.2189223E-7	2.2206657E-7	-1.0947151E-7	4.8714067E-8	-2.9045625E-8	1.6522385E-7
-1.2118558E-6	-1.2116764E-6	-1.2113117E-6	-1.2107731E-6	-1.2100777E-6	-1.2092471E-6	-1.2083057E-6	-1.2072835E-6	-1.2062061E-6	-1.2050983E-6	-1.2039842E-6	-1.2028855E-6	-1.2018293E-6	-1.200838E-6	-1.1999324E-6	-1.1991362E-6	-1.1984704E-6	-1.1979569E-6	-1.1976092E-6	-1.1974429E-6	-4.1610454E-7	-2.2671476E-7	1.6768045E-7	2.7163233E-7	-4.8232386E-7	3.1298921E-7	1.4487462E-7	2.3008707E-7	-5.0574573E-7	1.7582255E-7	-4.0529153E-7	1.4666918E-7
-1.219138E-6	-1.2189604E-6	-1.218598E-6	-1.2180625E-6	-1.2173705E-6	-1.2165435E-6	-1.2156078E-6	-1.2145878E-6	-1.2135122E-6	-1.2124053E-6	-1.2112929E-6	-1.2101982E-6	-1.2091475E-6	-1.2081601E-6	-1.2072583E-6	-1.2064659E-6	-1.205805E-6	-1.2052943E-6	-1.2049527E-6	-1.2047859E-6	-7.834451E-7	-8.302412E-8	-1.44966785E-8	-1.1615827E-7	2.3204458E-7	-3.73421E-7	3.368281E-7	1.9721117E-8	6.4321895E-8	-1.595487E-6	4.131797E-8	-1.2153933E-7
-1.2263847E-6	-1.226208E-6	-1.225848E-6	-1.2253154E-6	-1.2246243E-6	-1.223799E-6	-1.2228643E-6	-1.2218485E-6	-1.2207763E-6	-1.2196737E-6	-1.2185642E-6	-1.2174739E-6	-1.2164265E-6	-1.2154437E-6	-1.2145456E-6	-1.2137568E-6	-1.2130982E-6	-1.21259E-6	-1.2122507E-6	-1.2120865E-6	-3.4533778E-7	6.757655E-8	1.4352729E-7	-1.0231253E-7	1.1813146E-6	-1.9492239E-7	-1.3437674E-6	-5.8860373E-8	-6.974397E-8	7.768208E-7	4.0105817E-7	-2.8585512E-7
-1.2336081E-6	-1.23343E-6	-1.2330717E-6	-1.2325389E-6	-1.2318511E-6	-1.2310285E-6	-1.2300982E-6	-1.229083E-6	-1.228015E-6	-1.2269155E-6	-1.2258093E-6	-1.2247214E-6	-1.2236763E-6	-1.222695E-6	-1.2218015E-6	-1.2210153E-6	-1.2203598E-6	-1.2198569E-6	-1.2195202E-6	-1.2193565E-6	-2.601478E-7	6.685372E-7	3.1493312E-7	3.5927624E-7	-2.2425698E-7	1.4570139E-7	2.3920293E-7	2.5523207E-7	-8.290872E-8	5.7251317E-8	2.1826871E-7	7.3175386E-7
-1.24079E-6	-1.2406155E-6	-1.2402562E-6	-1.2397244E-6	-1.239037E-6	-1.2382158E-6	-1.2372873E-6	-1.2362764E-6	-1.2352099E-6	-1.234112E-6	-1.2330086E-6	-1.231923E-6	-1.2308797E-6	-1.2298999E-6	-1.229009E-6	-1.2282237E-6	-1.2275714E-6	-1.2270706E-6	-1.2267345E-6	-1.2265724E-6	6.716225E-7	-1.9194813E-8	1.9225641E-7	-3.5731418E-8	-5.896991E-7	-1.6695199E-7	2.5044557E-7	1.398133E-7	5.1072085E-8	-7.6607313E-7	-1.9077144E-7	2.6807631E-6
-1.2479637E-6	-1.2477886E-6	-1.2474345E-6	-1.2469065E-6	-1.2462219E-6	-1.245403E-6	-1.2444751E-6	-1.2434655E-6	-1.2424009E-6	-1.2413052E-6	-1.240206E-6	-1.2391239E-6	-1.2380839E-6	-1.2371078E-6	-1.2362163E-6	-1.235436E-6	-1.2347859E-6	-1.2342871E-6	-1.233954E-6	-1.2337923E-6	-3.773893E-7	-6.373427E-8	-1.648751E-7	4.6143003E-7	1.05057644E-7	8.946396E-7	-2.456267E-7	8.455945E-8	3.68746E-7	-1.7846999E-7	1.0935912E-7	4.2986426E-7
-1.2550906E-6	-1.2549161E-6	-1.2545602E-6	-1.2540316E-6	-1.2533463E-6	-1.2525305E-6	-1.2516035E-6	-1.2505957E-6	-1.2495298E-6	-1.2484351E-6	-1.2473351E-6	-1.2462551E-6	-1.2452183E-6	-1.2442443E-6	-1.2433582E-6	-1.24258E-6	-1.2419331E-6	-1.2414372E-6	-1.2411062E-6	-1.2409475E-6	-2.4314708E-8	-8.457888E-8	-2.6630363E-7	5.93266E-7	-2.1708207E-7	-1.0039585E-7	3.1334775E-7	-3.49099E-7	-5.7958783E-7	-2.632985E-7	6.9498395E-7	-9.63406E-8
-1.262204E-6	-1.2620305E-6	-1.2616766E-6	-1.2611495E-6	-1.2604656E-6	-1.2596496E-6	-1.2587257E-6	-1.2577179E-6	-1.2566558E-6	-1.2555622E-6	-1.2544645E-6	-1.2533868E-6	-1.25235E-6	-1.2513779E-6	-1.2504929E-6	-1.2497175E-6	-1.2490724E-6	-1.2485779E-6	-1.2482486E-6	-1.24809E-6	3.0952387E-7	-5.2681166E-9	-2.4330043E-7	-2.6031816E-7	4.2689794E-7	-2.815678E-7	9.13038E-7	7.6065284E-8	-3.8816015E-8	-1.9465908E-7	1.12441356E-7	-2.6378802E-7
-1.2692948E-6	-1.2691223E-6	-1.2687692E-6	-1.2682443E-6	-1.2675622E-6	-1.2667482E-6	-1.2658228E-6	-1.2648155E-6	-1.2637533E-6	-1.2626623E-6	-1.2615642E-6	-1.2604859E-6	-1.2594486E-6	-1.2584777E-6	-1.2575954E-6	-1.2568213E-6	-1.2561771E-6	-1.2556849E-6	-1.2553577E-6	-1.2552005E-6	2.8106214E-7	-3.0525868E-7	7.697083E-9	6.655959E-8	-8.061724E-8	1.0476388E-6	3.753176E-8	-6.4100965E-7	-1.9749993E-6	4.223999E-7	9.2985644E-8	-1.5716662E-7
-1.2763682E-6	-1.2761948E-6	-1.2758425E-6	-1.2753165E-6	-1.2746368E-6	-1.2738218E-6	-1.2728996E-6	-1.271893E-6	-1.270835E-6	-1.269742E-6	-1.2686451E-6	-1.2675665E-6	-1.2665326E-6	-1.2655623E-6	-1.2646786E-6	-1.2639049E-6	-1.2632634E-6	-1.2627717E-6	-1.2624453E-6	-1.2622905E-6	6.565487E-8	2.7986433E-8	3.216869E-7	-1.8450198E-8	4.334769E-8	2.4209737E-7	-7.346144E-8	8.2716696E-7	-6.627418E-7	9.889844E-8	1.3142652E-7	1.4924727E-7
-1.2834323E-6	-1.2832604E-6	-1.2829084E-6	-1.2823843E-6	-1.2817027E-6	-1.2808897E-6	-1.2799666E-6	-1.2789625E-6	-1.2779013E-6	-1.276812E-6	-1.2757146E-6	-1.2746381E-6	-1.2736026E-6	-1.2726335E-6	-1.2717512E-6	-1.2709784E-6	-1.2703359E-6	-1.2698451E-6	-1.2695197E-6	-1.2693653E-6	-1.2124397E-8	-1.1675678E-7	-6.1613514E-7	-4.461725E-7	8.012031E-8	2.6328027E-7	2.804006E-7	2.6658822E-7	7.660552E-8	-1.1776456E-7	1.4949004E-6	-1.6294645E-7
-1.2905044E-6	-1.2903345E-6	-1.2899857E-6	-1.2894637E-6	-1.288785E-6	-1.2879736E-6	-1.2870528E-6	-1.2860487E-6	-1.2849877E-6	-1.2838966E-6	-1.2828004E-6	-1.2817219E-6	-1.2806887E-6	-1.2797199E-6	-1.278837E-6	-1.2780656E-6	-1.2774253E-6	-1.2769353E-6	-1.2766095E-6	-1.2764534E-6	7.4993E-9	-3.6252544E-7	-6.978463E-8	-2.4873583E-7	2.7618606E-7	2.042419E-8	-4.057032E-7	3.9391335E-8	-2.9185537E-7	-6.013121E-7	4.113382E-8	-4.5287265E-8
-1.2975187E-6	-1.2973492E-6	-1.2970014E-6	-1.2964797E-6	-1.295803E-6	-1.2949912E-6	-1.2940698E-6	-1.2930658E-6	-1.2920065E-6	-1.2909144E-6	-1.2898187E-6	-1.2887415E-6	-1.2877093E-6	-1.2867392E-6	-1.2858577E-6	-1.285086E-6	-1.2844466E-6	-1.2839578E-6	-1.283633E-6	-1.2834793E-6	2.9756755E-8	-1.3764303E-7	-1.9562106E-6	1.7756896E-7	-6.400045E-7	-5.1258485E-7	-2.1621403E-7	7.884526E-8	5.4077425E-8	6.590969E-8	-5.5133285E-8	9.9311514E-8
-1.3045556E-6	-1.3043888E-6	-1.3040412E-6	-1.303523E-6	-1.302846E-6	-1.3020363E-6	-1.301115E-6	-1.3001121E-6	-1.2990512E-6	-1.2979607E-6	-1.2968643E-6	-1.2957867E-6	-1.2947542E-6	-1.2937861E-6	-1.2929036E-6	-1.2921322E-6	-1.2914925E-6	-1.291004E-6	-1.2906798E-6	-1.2905248E-6	2.487923E-7	-3.667308E-8	-2.5883708E-7	-1.9390164E-7	-2.7716503E-8	-7.3470396E-8	-2.0543939E-7	3.1965297E-7	1.8758827E-7	1.7613877E-7	-5.5470537E-7	-1.5587615E-8
-1.3115389E-6	-1.3113697E-6	-1.3110234E-6	-1.3105061E-6	-1.309831E-6	-1.3090217E-6	-1.3081038E-6	-1.3071001E-6	-1.3060396E-6	-1.304948E-6	-1.3038524E-6	-1.3027751E-6	-1.3017415E-6	-1.3007717E-6	-1.299893E-6	-1.2991214E-6	-1.2984808E-6	-1.2979926E-6	-1.2976705E-6	-1.2975166E-6	1.4930858E-7	2.6927458E-7	1.7505218E-7	-3.241206E-7	-1.3813339E-7	8.304541E-7	2.2399112E-7	5.1948723E-7	-1.222333E-7	2.1675028E-6	5.007478E-8	3.4974175E-7
-1.3185288E-6	-1.3183632E-6	-1.3180188E-6	-1.3175023E-6	-1.3168292E-6	-1.3160214E-6	-1.3151019E-6	-1.3140989E-6	-1.3130385E-6	-1.3119483E-6	-1.3108504E-6	-1.309773E-6	-1.3087379E-6	-1.30777E-6	-1.3068868E-6	-1.3061153E-6	-1.3054743E-6	-1.3049867E-6	-1.3046621E-6	-1.3045087E-6	7.2946854E-8	5.14471E-7	2.3119116E-8	1.4370232E-7	1.5107175E-7	-1.1960387E-7	4.254427E-8	6.657445E-7	-2.9559504E-7	2.3131692E-7	1.2703111E-7	5.2443323E-8
-1.3255024E-6	-1.3253369E-6	-1.3249937E-6	-1.3244803E-6	-1.3238082E-6	-1.3230008E-6	-1.3220831E-6	-1.3210798E-6	-1.3200197E-6	-1.3189285E-6	-1.3178324E-6	-1.316754E-6	-1.3157182E-6	-1.3147468E-6	-1.3138656E-6	-1.3130933E-6	-1.312454E-6	-1.3119659E-6	-1.3116437E-6	-1.3114897E-6	2.3474757E-7	6.779366E-8	1.1714293E-7	-2.988782E-8	-1.2177894E-7	-2.1152646E-6	8.517059E-8	3.0558073E-7	-7.312278E-8	-1.5480459E-6	9.829841E-7	1.623678E-7
-1.3324827E-6	-1.3323179E-6	-1.3319785E-6	-1.3314663E-6	-1.3307972E-6	-1.3299915E-6	-1.3290752E-6	-1.328074E-6	-1.3270146E-6	-1.3259216E-6	-1.3248236E-6	-1.3237456E-6	-1.3227102E-6	-1.3217394E-6	-1.3208563E-6	-1.3200819E-6	-1.3194408E-6	-1.3189505E-6	-1.3186268E-6	-1.3184733E-6	-4.300976E-7	8.1745577E-7	-9.793579E-7	-4.598463E-7	-1.0079701E-7	-9.1332504E-7	3.0805674E-7	-3.6549122E-7	4.6230232E-7	-5.050719E-7	1.5632397E-8	1.3538742E-7
-1.3394308E-6	-1.339266E-6	-1.338929E-6	-1.3384191E-6	-1.337752E-6	-1.3369493E-6	-1.3360337E-6	-1.3350337E-6	-1.3339736E-6	-1.3328819E-6	-1.3317847E-6	-1.3307051E-6	-1.3296698E-6	-1.3286983E-6	-1.3278152E-6	-1.3270402E-6	-1.3264001E-6	-1.3259114E-6	-1.3255877E-6	-1.3254354E-6	-1.8798548E-7	2.3468529E-7	-1.445782E-7	9.484587E-8	3.449261E-7	-1.0216611E-7	-9.414786E-8	-5.5439386E-9	8.03049E-7	-3.3212395E-8	-3.550498E-8	-1.1532161E-7
-1.346413E-6	-1.3462521E-6	-1.3459172E-6	-1.34541E-6	-1.3447435E-6	-1.3439442E-6	-1.3430317E-6	-1.3420312E-6	-1.3409707E-6	-1.3398784E-6	-1.3387794E-6	-1.3377004E-6	-1.3366617E-6	-1.3356903E-6	-1.3348072E-6	-1.3340317E-6	-1.3333894E-6	-1.3329001E-6	-1.3325765E-6	-1.3324238E-6	-9.13436E-8	2.3901697E-7	-7.266628E-8	-1.6715637E-7	1.9525137E-7	2.5068658E-7	-2.2068444E-7	1.616009E-7	-2.1148804E-7	5.4866064E-8	-1.0947966E-7	-2.0119435E-7
-1.3533735E-6	-1.3532132E-6	-1.3528794E-6	-1.3523756E-6	-1.3517143E-6	-1.3509149E-6	-1.3500027E-6	-1.3490021E-6	-1.3479431E-6	-1.3468517E-6	-1.3457527E-6	-1.3446711E-6	-1.3436336E-6	-1.3426593E-6	-1.341775E-6	-1.3409978E-6	-1.3403554E-6	-1.3398634E-6	-1.3395368E-6	-1.339381E-6	5.3975145E-7	3.0417148E-8	1.6222886E-7	8.916977E-8	3.2972602E-7	-3.2389798E-7	-5.8228227E-7	2.703459E-7	1.2399656E-7	2.5536232E-7	1.2820095E-7	1.3586279E-7
-1.3603014E-6	-1.3601441E-6	-1.3598127E-6	-1.3593113E-6	-1.3586501E-6	-1.3578541E-6	-1.3569426E-6	-1.3559443E-6	-1.3548852E-6	-1.3537921E-6	-1.3526903E-6	-1.3516087E-6	-1.35057E-6	-1.3495955E-6	-1.3487086E-6	-1.3479306E-6	-1.3472878E-6	-1.3467958E-6	-1.3464697E-6	-1.3463156E-6	3.0230403E-8	2.3146555E-7	-2.8488875E-8	-2.623702E-7	2.2319351E-7	1.4924603E-7	2.0877405E-8	8.500865E-8	1.5760986E-7	-4.9880228E-8	8.382767E-8	1.0832287E-7
-1.3672184E-6	-1.3670593E-6	-1.366729E-6	-1.3662273E-6	-1.3655684E-6	-1.3647717E-6	-1.3638598E-6	-1.3628585E-6	-1.3618005E-6	-1.3607062E-6	-1.3596066E-6	-1.3585214E-6	-1.3574817E-6	-1.3565048E-6	-1.3556206E-6	-1.3548423E-6	-1.3541991E-6	-1.3537069E-6	-1.3533839E-6	-1.3532301E-6	-3.0358714E-7	-6.1574696E-7	1.3610045E-7	1.6973027E-7	6.199751E-7	-4.869288E-8	-2.2788828E-7	-3.6728744E-7	3.9596696E-8	1.4168829E-7	6.840552E-8	1.0868063E-7
-1.3741633E-6	-1.374006E-6	-1.3736767E-6	-1.3731755E-6	-1.3725155E-6	-1.3717206E-6	-1.3708099E-6	-1.36981E-6	-1.3687494E-6	-1.3676554E-6	-1.3665554E-6	-1.3654728E-6	-1.3644327E-6	-1.3634577E-6	-1.3625693E-6	-1.3617926E-6	-1.3611483E-6	-1.3606564E-6	-1.3603327E-6	-1.360179E-6	3.8685138E-7	1.2100304E-7	-1.2776673E-7	-3.170561E-7	-4.0632727E-7	-3.1001875E-8	4.0713252E-7	-1.2063427E-7	8.4663554E-8	-7.590876E-7	-3.7832953E-7	-2.4005969E-8
-1.3811118E-6	-1.3809565E-6	-1.3806289E-6	-1.3801309E-6	-1.3794743E-6	-1.3786798E-6	-1.3777693E-6	-1.3767695E-6	-1.3757102E-6	-1.3746171E-6	-1.3735156E-6	-1.3724316E-6	-1.3713885E-6	-1.3704105E-6	-1.3695219E-6	-1.368744E-6	-1.3680999E-6	-1.3676079E-6	-1.3672807E-6	-1.3671261E-6	-1.2134664E-7	-1.5459955E-7	1.1389376E-6	2.2592533E-7	-1.7388302E-7	7.14578E-7	-7.869243E-8	2.76029E-7	4.3480924E-7	3.202558E-8	9.3409184E-8	-7.90086E-7
-1.3880632E-6	-1.3879088E-6	-1.3875833E-6	-1.3870869E-6	-1.3864302E-6	-1.385635E-6	-1.3847259E-6	-1.3837262E-6	-1.3826658E-6	-1.3815708E-6	-1.3804672E-6	-1.3793821E-6	-1.3783372E-6	-1.3773584E-6	-1.3764668E-6	-1.3756876E-6	-1.3750418E-6	-1.3745471E-6	-1.37422E-6	-1.3740666E-6	-1.4949119E-7	-3.4406003E-7	-5.472728E-8	-2.9442185E-7	1.3143625E-7	5.007552E-7	-7.1467304E-7	2.5527417E-8	-1.03831965E-7	-9.593867E-7	2.2954045E-7	4.3139348E-8
-1.3950021E-6	-1.3948488E-6	-1.3945246E-6	-1.3940304E-6	-1.3933748E-6	-1.3925807E-6	-1.3916695E-6	-1.3906706E-6	-1.3896102E-6	-1.3885143E-6	-1.38741E-6	-1.3863232E-6	-1.3852789E-6	-1.384301E-6	-1.3834101E-6	-1.3826296E-6	-1.3819847E-6	-1.3814916E-6	-1.3811657E-6	-1.3810123E-6	7.972796E-8	5.7205963E-8	5.310931E-7	-2.7879403E-7	-2.897321E-7	-4.398127E-8	2.6312938E-7	-4.6170747E-9	-1.2858062E-6	1.3091805E-7	-7.0857743E-7	1.7255114E-7
-1.4019546E-6	-1.4018003E-6	-1.4014761E-6	-1.4009798E-6	-1.4003245E-6	-1.3995291E-6	-1.3986191E-6	-1.3976193E-6	-1.3965576E-6	-1.395462E-6	-1.3943562E-6	-1.3932682E-6	-1.3922232E-6	-1.3912428E-6	-1.3903515E-6	-1.3895722E-6	-1.3889257E-6	-1.3884336E-6	-1.3881089E-6	-1.3879544E-6	2.8267507E-7	-4.0970782E-8	-3.9237798E-7	-3.99382E-7	-4.5587058E-7	-8.5868495E-9	-1.8865097E-6	1.03268405E-7	2.0993038E-7	-3.002027E-7	1.5266437E-8	-4.4946003E-7
-1.4089031E-6	-1.4087516E-6	-1.4084276E-6	-1.407933E-6	-1.4072778E-6	-1.4064834E-6	-1.4055705E-6	-1.404569E-6	-1.4035055E-6	-1.4024081E-6	-1.4013013E-6	-1.4002112E-6	-1.3991637E-6	-1.3981817E-6	-1.3972877E-6	-1.3965063E-6	-1.39586E-6	-1.3953679E-6	-1.3950425E-6	-1.3948885E-6	4.2904966E-7	2.869189E-7	3.7740246E-8	-8.027323E-8	-2.0401568E-7	-7.310934E-8	-2.3485161E-7	2.9403625E-7	5.4389787E-8	-5.1623097E-8	-1.7548523E-7	-2.1009481E-7
-1.4158579E-6	-1.4157057E-6	-1.4153817E-6	-1.4148864E-6	-1.4142313E-6	-1.413435E-6	-1.4125239E-6	-1.4115194E-6	-1.410456E-6	-1.4093555E-6	-1.4082484E-6	-1.4071551E-6	-1.4061078E-6	-1.4051229E-6	-1.4042296E-6	-1.4034478E-6	-1.4028024E-6	-1.4023099E-6	-1.4019867E-6	-1.4018333E-6	2.1089516E-8	-3.4171435E-7	-1.8113838E-7	6.023241E-8	5.629094E-8	1.2248479E-7	4.3284782E-8	1.2456837E-6	2.9761827E-7	2.5912902E-8	-8.3540726E-7	-2.526715E-7
-1.4228295E-6	-1.4226781E-6	-1.4223556E-6	-1.4218613E-6	-1.4212059E-6	-1.4204098E-6	-1.4194947E-6	-1.4184908E-6	-1.4174249E-6	-1.4163228E-6	-1.4152125E-6	-1.4141184E-6	-1.4130679E-6	-1.4120853E-6	-1.4111912E-6	-1.4104093E-6	-1.4097631E-6	-1.409271E-6	-1.408948E-6	-1.408796E-6	-3.6722878E-7	-3.0095055E-7	-1.258317E-6	-5.526867E-7	-1.6631678E-7	-7.293666E-8	1.2132152E-7	4.4137118E-7	6.03644E-9	2.0769017E-8	-2.3849623E-7	1.4590547E-7
-1.4298313E-6	-1.4296802E-6	-1.4293566E-6	-1.4288621E-6	-1.4282042E-6	-1.4274091E-6	-1.4264923E-6	-1.4254864E-6	-1.4244176E-6	-1.4233126E-6	-1.4221989E-6	-1.4211045E-6	-1.4200521E-6	-1.4190672E-6	-1.4181724E-6	-1.4173929E-6	-1.4167443E-6	-1.4162515E-6	-1.4159277E-6	-1.4157756E-6	-1.8074049E-7	6.264735E-8	6.519322E-8	5.7930305E-7	2.7651268E-7	1.609972E-7	2.6572764E-8	-1.2295158E-7	-2.6866394E-7	-1.7644687E-7	1.9282837E-8	2.2734804E-7
-1.436808E-6	-1.4366557E-6	-1.4363326E-6	-1.4358335E-6	-1.4351755E-6	-1.4343743E-6	-1.4334571E-6	-1.4324473E-6	-1.4313774E-6	-1.4302713E-6	-1.4291562E-6	-1.4280558E-6	-1.4270014E-6	-1.4260135E-6	-1.4251178E-6	-1.4243341E-6	-1.4236869E-6	-1.4231958E-6	-1.422873E-6	-1.4227229E-6	7.079415E-7	-2.2914676E-7	1.0408006E-7	-4.2262823E-8	-2.7061938E-7	-1.033733E-6	-1.1666576E-7	-4.7244035E-7	1.10730525E-7	1.8339951E-7	-5.1873183E-8	1.1623272E-7
-1.4438157E-6	-1.4436642E-6	-1.4433401E-6	-1.4428418E-6	-1.4421817E-6	-1.4413791E-6	-1.4404592E-6	-1.4394454E-6	-1.4383694E-6	-1.4372584E-6	-1.4361387E-6	-1.4350376E-6	-1.4339792E-6	-1.4329898E-6	-1.4320906E-6	-1.4313081E-6	-1.4306618E-6	-1.4301721E-6	-1.42985E-6	-1.4296995E-6	2.7052874E-7	1.4297878E-8	-1.0076756E-7	2.662841E-7	7.275116E-7	7.2012874E-8	1.0218228E-7	-4.1367937E-7	-2.1222166E-7	-1.3158433E-7	-4.1296894E-7	-4.470758E-7
-1.4508441E-6	-1.4506934E-6	-1.4503695E-6	-1.4498696E-6	-1.4492078E-6	-1.4484041E-6	-1.4474796E-6	-1.4464667E-6	-1.445388E-6	-1.4442733E-6	-1.4431513E-6	-1.4420474E-6	-1.4409875E-6	-1.4399952E-6	-1.4390952E-6	-1.4383098E-6	-1.4376621E-6	-1.4371728E-6	-1.43685E-6	-1.4367005E-6	-6.199179E-8	-5.4313307E-7	2.409545E-6	-1.1678238E-7	-3.7958742E-7	-1.8796203E-7	7.366762E-8	2.3356431E-7	-2.2908362E-7	5.249199E-7	5.1255427E-7	-1.8441442E-8
-1.4578532E-6	-1.4576995E-6	-1.457372E-6	-1.4568695E-6	-1.4562052E-6	-1.4553978E-6	-1.4544715E-6	-1.4534518E-6	-1.4523708E-6	-1.4512517E-6	-1.4501275E-6	-1.4490192E-6	-1.4479575E-6	-1.4469632E-6	-1.4460614E-6	-1.445274E-6	-1.4446266E-6	-1.4441367E-6	-1.443817E-6	-1.4436669E-6	6.820925E-7	1.18601385E-7	-4.3213313E-7	-4.056719E-7	-7.203808E-8	-1.6656178E-7	2.784786E-7	1.9287187E-7	9.943667E-8	2.9296925E-7	2.444659E-7	6.037898E-7
-1.4649052E-6	-1.4647528E-6	-1.4644268E-6	-1.4639223E-6	-1.4632544E-6	-1.4624433E-6	-1.4615122E-6	-1.460491E-6	-1.459403E-6	-1.4582814E-6	-1.4571494E-6	-1.4560383E-6	-1.4549713E-6	-1.4539738E-6	-1.4530692E-6	-1.4522805E-6	-1.4516311E-6	-1.4511418E-6	-1.45082E-6	-1.4506716E-6	2.2706315E-7	2.028436E-7	2.7265745E-7	-5.140427E-7	-8.445353E-7	4.1206885E-8	3.7443618E-7	-5.0552967E-7	4.4467424E-7	2.1918152E-7	2.3688189E-7	-3.997042E-8
-1.4719715E-6	-1.471819E-6	-1.4714906E-6	-1.4709834E-6	-1.4703146E-6	-1.4694998E-6	-1.4685662E-6	-1.4675387E-6	-1.4664495E-6	-1.4653231E-6	-1.4641904E-6	-1.4630746E-6	-1.4620051E-6	-1.4610044E-6	-1.460096E-6	-1.4593061E-6	-1.4586569E-6	-1.4581641E-6	-1.4578435E-6	-1.4576951E-6	-1.8411293E-7	-3.152352E-8	-5.306638E-7	-1.11589635E-7	-5.951388E-7	-1.3697199E-7	-2.516392E-7	2.6557283E-8	-8.130526E-7	-9.058714E-8	-2.7905228E-8	-4.8263865E-7
-1.4790503E-6	-1.4788973E-6	-1.4785684E-6	-1.4780612E-6	-1.4773883E-6	-1.4765706E-6	-1.4756322E-6	-1.4746001E-6	-1.4735037E-6	-1.4723718E-6	-1.4712315E-6	-1.470111E-6	-1.4690354E-6	-1.4680331E-6	-1.4671219E-6	-1.4663289E-6	-1.465677E-6	-1.4651856E-6	-1.4648663E-6	-1.4647183E-6	-2.1436917E-7	5.254977E-7	-1.855015E-8	8.927616E-7	3.090271E-7	-7.905386E-8	2.4884073E-8	1.5883047E-7	-5.3364727E-7	3.1069314E-7	4.1291105E-7	-2.2196231E-7
-1.486165E-6	-1.4860096E-6	-1.4856803E-6	-1.4851701E-6	-1.4844942E-6	-1.4836728E-6	-1.4827298E-6	-1.4816942E-6	-1.4805939E-6	-1.4794571E-6	-1.4783137E-6	-1.4771902E-6	-1.4761106E-6	-1.4751015E-6	-1.474188E-6	-1.4733935E-6	-1.4727409E-6	-1.4722485E-6	-1.4719288E-6	-1.4717817E-6	9.24578E-8	1.1162483E-6	4.0760096E-8	-4.0044583E-7	1.4618274E-7	-9.297517E-7	8.036226E-7	1.1553593E-7	7.910418E-7	3.1070857E-7	-1.0511384E-7	7.2214995E-8
-1.4932879E-6	-1.493134E-6	-1.492803E-6	-1.4922933E-6	-1.4916164E-6	-1.490794E-6	-1.4898461E-6	-1.4888061E-6	-1.487702E-6	-1.4865611E-6	-1.4854112E-6	-1.4842797E-6	-1.4831943E-6	-1.4821812E-6	-1.4812653E-6	-1.4804666E-6	-1.47981E-6	-1.4793164E-6	-1.4789963E-6	-1.4788476E-6	1.6012322E-7	3.2604078E-7	-1.7646792E-7	-2.1888707E-7	-2.6558072E-7	-4.662887E-8	6.2797746E-8	2.2865152E-8	-2.5536136E-7	-1.2616461E-7	-6.606175E-8	-6.069472E-7
-1.5004217E-6	-1.5002674E-6	-1.4999355E-6	-1.4994204E-6	-1.4987405E-6	-1.4979123E-6	-1.4969626E-6	-1.4959168E-6	-1.4948075E-6	-1.4936606E-6	-1.4925064E-6	-1.4913704E-6	-1.4902814E-6	-1.489262E-6	-1.4883394E-6	-1.4875407E-6	-1.486883E-6	-1.4863881E-6	-1.4860665E-6	-1.4859181E-6	-1.4996134E-7	-1.8838046E-8	-3.5697306E-7	1.48504915E-8	-3.0453927E-7	-1.6777247E-7	3.2053144E-8	2.9770467E-7	1.871877E-7	-4.9838118E-8	-4.1627267E-8	1.7947137E-7
-1.5075841E-6	-1.5074309E-6	-1.5070975E-6	-1.5065823E-6	-1.5058989E-6	-1.5050674E-6	-1.5041129E-6	-1.5030639E-6	-1.5019494E-6	-1.5007986E-6	-1.4996382E-6	-1.4984971E-6	-1.4974033E-6	-1.496381E-6	-1.4954552E-6	-1.4946522E-6	-1.493991E-6	-1.4934938E-6	-1.4931704E-6	-1.4930214E-6	8.0735525E-8	-5.562615E-7	2.793656E-8	-2.2611532E-7	-4.3376306E-7	7.2421E-7	-5.4847446E-6	-3.0671208E-7	7.203729E-8	1.9065118E-7	6.2936316E-8	4.7233956E-7
-1.51475E-6	-1.514594E-6	-1.5142571E-6	-1.5137391E-6	-1.5130526E-6	-1.5122167E-6	-1.5112569E-6	-1.5102E-6	-1.5090782E-6	-1.5079194E-6	-1.5067537E-6	-1.5056064E-6	-1.5045081E-6	-1.5034809E-6	-1.5025497E-6	-1.5017426E-6	-1.501081E-6	-1.5005821E-6	-1.5002605E-6	-1.5001134E-6	4.749526E-7	1.8696467E-7	2.3197856E-7	-4.7443738E-8	3.8294413E-8	-6.0364236E-8	-1.7692128E-7	-2.0036488E-7	-7.4053126E-8	-3.440759E-8	-2.40567E-7	-5.477258E-8
-1.5219453E-6	-1.5217913E-6	-1.5214549E-6	-1.5209354E-6	-1.5202456E-6	-1.5194076E-6	-1.5184443E-6	-1.517383E-6	-1.5162569E-6	-1.5150946E-6	-1.5139221E-6	-1.5127707E-6	-1.5116658E-6	-1.5106322E-6	-1.5096987E-6	-1.5088871E-6	-1.5082212E-6	-1.5077188E-6	-1.5073931E-6	-1.5072437E-6	-3.2500355E-7	5.618661E-7	7.168101E-8	4.0966984E-8	1.1841623E-7	3.3548756E-7	-5.7759837E-7	-2.9353632E-7	7.35469E-7	3.2029507E-7	4.1058737E-8	2.386736E-7
-1.5291607E-6	-1.5290067E-6	-1.5286716E-6	-1.5281526E-6	-1.5274618E-6	-1.5266208E-6	-1.5256544E-6	-1.5245907E-6	-1.5234602E-6	-1.52229E-6	-1.521112E-6	-1.5199561E-6	-1.518846E-6	-1.5178092E-6	-1.5168687E-6	-1.5160551E-6	-1.515386E-6	-1.5148834E-6	-1.5145571E-6	-1.5144091E-6	-4.1787217E-8	2.1121451E-7	-1.02105346E-7	8.219799E-9	3.7107597E-7	1.0348424E-6	5.180669E-8	3.0374184E-7	3.1005555E-7	9.4375514E-7	9.26808E-8	-6.804E-8
-1.5363992E-6	-1.5362447E-6	-1.5359102E-6	-1.5353902E-6	-1.5346976E-6	-1.5338537E-6	-1.5328842E-6	-1.5318167E-6	-1.5306802E-6	-1.5295046E-6	-1.5283238E-6	-1.5271618E-6	-1.5260466E-6	-1.5250065E-6	-1.5240653E-6	-1.5232444E-6	-1.5225733E-6	-1.522067E-6	-1.5217411E-6	-1.5215901E-6	2.4052014E-7	-1.25485E-7	1.1891705E-8	-6.479967E-7	-1.1879388E-6	-1.4240557E-7	2.963274E-7	2.0948616E-7	6.518871E-8	-5.597401E-8	6.076103E-8	1.737857E-8
-1.5436673E-6	-1.543513E-6	-1.5431772E-6	-1.5426583E-6	-1.5419646E-6	-1.541119E-6	-1.5401464E-6	-1.5390748E-6	-1.5379336E-6	-1.5367548E-6	-1.5355665E-6	-1.5343988E-6	-1.5332774E-6	-1.5322296E-6	-1.5312809E-6	-1.530457E-6	-1.5297804E-6	-1.5292735E-6	-1.5289444E-6	-1.5287933E-6	3.778926E-7	-3.9168036E-8	-1.3253417E-8	6.5038606E-8	4.769157E-8	-1.3723785E-7	-2.9778133E-7	-8.067786E-8	2.187881E-7	1.5111466E-7	4.3744837E-8	-3.0524316E-7
-1.5509476E-6	-1.5507939E-6	-1.5504587E-6	-1.5499395E-6	-1.5492446E-6	-1.5483953E-6	-1.5474183E-6	-1.5463414E-6	-1.5451983E-6	-1.5440146E-6	-1.5428232E-6	-1.5416488E-6	-1.5405215E-6	-1.5394705E-6	-1.5385182E-6	-1.5376897E-6	-1.53701E-6	-1.5364993E-6	-1.5361684E-6	-1.536017E-6	-2.5688674E-8	2.886823E-7	-1.6327859E-6	1.04728265E-7	1.13249094E-7	-1.2456972E-7	6.8885777E-7	1.6521096E-7	1.9335754E-7	-7.455255E-7	6.070325E-7	4.3903917E-8
-1.5582373E-6	-1.5580821E-6	-1.5577464E-6	-1.557225E-6	-1.5565281E-6	-1.5556792E-6	-1.5546984E-6	-1.553621E-6	-1.5524703E-6	-1.5512816E-6	-1.5500835E-6	-1.5489074E-6	-1.5477781E-6	-1.5467228E-6	-1.5457651E-6	-1.5449332E-6	-1.5442487E-6	-1.5437363E-6	-1.543405E-6	-1.5432529E-6	-3.733839E-7	-1.3543644E-6	-6.4229596E-8	2.9319534E-7	-1.1073906E-7	3.2060993E-7	2.105808E-7	1.7661657E-7	-7.244118E-7	-9.152509E-8	-1.4380967E-8	2.209353E-7
-1.5655628E-6	-1.5654091E-6	-1.5650754E-6	-1.5645547E-6	-1.5638581E-6	-1.5630056E-6	-1.5620253E-6	-1.5609423E-6	-1.5597894E-6	-1.5585956E-6	-1.5573952E-6	-1.5562096E-6	-1.5550744E-6	-1.5540137E-6	-1.5530525E-6	-1.5522179E-6	-1.5515324E-6	-1.5510171E-6	-1.5506835E-6	-1.5505299E-6	1.1839764E-7	-1.2973352E-7	8.780974E-7	-5.8097392E-8	4.852586E-7	7.2582804E-7	1.9726048E-7	7.459869E-8	3.140859E-6	3.966478E-7	3.110829E-8	-4.1845644E-7
-1.5729278E-6	-1.5727773E-6	-1.5724437E-6	-1.571924E-6	-1.5712264E-6	-1.570375E-6	-1.5693919E-6	-1.5683062E-6	-1.5671463E-6	-1.5659487E-6	-1.5647387E-6	-1.5635516E-6	-1.5624096E-6	-1.5613452E-6	-1.5603767E-6	-1.5595381E-6	-1.5588485E-6	-1.5583307E-6	-1.5579957E-6	-1.5578413E-6	6.9904196E-8	2.0055892E-7	-4.339755E-7	-3.009747E-7	3.2148986E-8	6.3867685E-7	-4.6078004E-8	-1.5367767E-6	-1.0497812E-7	1.639674E-7	-2.3769593E-7	5.18999E-7
-1.5802893E-6	-1.5801382E-6	-1.579805E-6	-1.5792853E-6	-1.5785863E-6	-1.5777299E-6	-1.5767419E-6	-1.5756516E-6	-1.5744903E-6	-1.5732871E-6	-1.5720733E-6	-1.5708773E-6	-1.5697318E-6	-1.5686593E-6	-1.5676899E-6	-1.5668459E-6	-1.5661535E-6	-1.5656335E-6	-1.5652972E-6	-1.5651428E-6	6.4596446E-7	-4.841893E-7	-2.1590353E-7	2.2195702E-7	-2.2729437E-6	-2.639932E-7	5.13839E-7	-3.2962885E-7	-4.618575E-8	-2.778612E-7	1.0442106E-6	-4.31667E-9
-1.5876793E-6	-1.5875274E-6	-1.5871926E-6	-1.586669E-6	-1.5859686E-6	-1.5851097E-6	-1.5841198E-6	-1.5830226E-6	-1.5818557E-6	-1.5806464E-6	-1.5794296E-6	-1.5782286E-6	-1.5770773E-6	-1.576E-6	-1.5750251E-6	-1.5741759E-6	-1.5734804E-6	-1.5729565E-6	-1.5726183E-6	-1.5724634E-6	1.2399444E-7	2.2782476E-8	-1.4401125E-7	-7.388015E-7	-1.1448083E-7	3.4895243E-7	-2.642392E-7	2.5955597E-7	1.0885586E-7	-7.4615957E-7	3.452721E-7	2.2911607E-8
-1.5951067E-6	-1.5949529E-6	-1.5946184E-6	-1.5940949E-6	-1.5933921E-6	-1.5925303E-6	-1.5915348E-6	-1.5904357E-6	-1.5892625E-6	-1.5880505E-6	-1.5868269E-6	-1.5856206E-6	-1.5844624E-6	-1.5833803E-6	-1.582401E-6	-1.5815477E-6	-1.5808488E-6	-1.5803224E-6	-1.5799831E-6	-1.579827E-6	2.572515E-7	1.1408757E-7	-1.9630437E-7	-1.2540592E-7	2.5280624E-8	1.2195054E-7	4.969742E-8	8.947787E-8	-2.0960509E-7	-2.0716762E-9	-1.0136255E-7	4.3695556E-7
-1.6025919E-6	-1.6024419E-6	-1.6021067E-6	-1.6015832E-6	-1.6008775E-6	-1.600013E-6	-1.5990139E-6	-1.597909E-6	-1.5967319E-6	-1.5955115E-6	-1.5942823E-6	-1.5930711E-6	-1.5919087E-6	-1.5908228E-6	-1.5898378E-6	-1.5889801E-6	-1.5882766E-6	-1.5877466E-6	-1.587404E-6	-1.5872465E-6	8.082582E-7	6.004683E-7	-2.2990375E-7	-4.247909E-8	-1.5905638E-8	-3.267102E-7	6.591146E-8	-5.340585E-7	9.810666E-8	-7.3081833E-7	-1.08781435E-7	8.475707E-7
-1.6100907E-6	-1.6099394E-6	-1.6096038E-6	-1.609079E-6	-1.6083741E-6	-1.6075093E-6	-1.606506E-6	-1.6053978E-6	-1.604216E-6	-1.6029927E-6	-1.6017561E-6	-1.6005397E-6	-1.5993706E-6	-1.598278E-6	-1.5972875E-6	-1.5964267E-6	-1.5957196E-6	-1.5951877E-6	-1.594842E-6	-1.5946832E-6	-6.6465464E-7	2.482857E-8	1.4718799E-7	4.907396E-7	1.0687905E-8	3.3359626E-7	5.5653835E-8	3.0782266E-7	2.9822914E-8	1.5253276E-7	-1.9490908E-7	3.042877E-7
-1.6176302E-6	-1.6174787E-6	-1.6171448E-6	-1.6166189E-6	-1.6159099E-6	-1.6150393E-6	-1.614034E-6	-1.6129209E-6	-1.6117357E-6	-1.6105053E-6	-1.6092654E-6	-1.6080437E-6	-1.6068702E-6	-1.6057727E-6	-1.6047755E-6	-1.60391E-6	-1.6031996E-6	-1.6026648E-6	-1.6023178E-6	-1.6021564E-6	-1.8383654E-8	1.4352977E-7	-9.6042875E-8	-7.940152E-8	5.2712764E-8	9.318926E-8	-3.1573958E-7	-3.1870368E-7	-1.0410415E-7	2.7514456E-8	-6.175926E-7	-4.2846233E-7
-1.625153E-6	-1.6250012E-6	-1.6246655E-6	-1.6241373E-6	-1.6234268E-6	-1.6225545E-6	-1.6215439E-6	-1.6204274E-6	-1.6192356E-6	-1.6180014E-6	-1.6167553E-6	-1.6155267E-6	-1.6143489E-6	-1.6132446E-6	-1.612246E-6	-1.6113778E-6	-1.6106658E-6	-1.61013E-6	-1.6097848E-6	-1.6096257E-6	-1.5973631E-8	-4.9290037E-7	-6.850835E-7	-9.418623E-8	2.695472E-7	2.3046272E-7	-1.0565976E-7	1.2645629E-7	-1.5456781E-7	2.991057E-7	-1.7519919E-7	-3.7198078E-7
-1.6327579E-6	-1.6326063E-6	-1.63227E-6	-1.6317391E-6	-1.6310249E-6	-1.6301491E-6	-1.6291348E-6	-1.628012E-6	-1.6268157E-6	-1.6255746E-6	-1.6243217E-6	-1.623087E-6	-1.6219024E-6	-1.6207953E-6	-1.6197913E-6	-1.6189183E-6	-1.6182016E-6	-1.6176635E-6	-1.6173154E-6	-1.6171563E-6	-1.956493E-9	-3.230679E-8	5.716477E-8	-1.6418329E-7	-4.244702E-9	1.5006735E-7	3.7224427E-7	-5.6691863E-7	2.5039789E-8	-4.243072E-7	-5.230311E-8	7.411163E-7
-1.6403745E-6	-1.6402232E-6	-1.6398866E-6	-1.6393552E-6	-1.6386405E-6	-1.63776E-6	-1.6367419E-6	-1.6356155E-6	-1.6344146E-6	-1.6331693E-6	-1.6319119E-6	-1.6306722E-6	-1.6294833E-6	-1.6283695E-6	-1.6273609E-6	-1.6264831E-6	-1.6257644E-6	-1.6252247E-6	-1.6248757E-6	-1.6247163E-6	7.352735E-8	5.6199976E-8	1.3983048E-7	7.0611827E-7	3.487276E-7	1.0469948E-6	2.8050957E-7	2.054458E-7	1.2529915E-7	1.9016992E-8	1.8655648E-7	7.998225E-8
-1.6480568E-6	-1.6479045E-6	-1.6475681E-6	-1.6470378E-6	-1.6463206E-6	-1.6454387E-6	-1.6444164E-6	-1.6432886E-6	-1.6420793E-6	-1.6408296E-6	-1.6395642E-6	-1.6383217E-6	-1.6371255E-6	-1.6360071E-6	-1.6349934E-6	-1.6341116E-6	-1.6333898E-6	-1.6328459E-6	-1.6324921E-6	-1.6323302E-6	-2.9354035E-7	-1.8148977E-8	-1.3288069E-7	1.0533384E-7	-5.4437997E-8	-2.4942175E-8	3.167776E-7	-2.1565343E-8	-1.434278E-7	-1.9272215E-7	8.3113015E-8	-6.870082E-8
-1.6557296E-6	-1.655576E-6	-1.6552377E-6	-1.6547048E-6	-1.6539864E-6	-1.6530994E-6	-1.6520733E-6	-1.6509383E-6	-1.6497256E-6	-1.6484687E-6	-1.6472022E-6	-1.6459511E-6	-1.644751E-6	-1.6436275E-6	-1.6426131E-6	-1.6417289E-6	-1.6410038E-6	-1.6404585E-6	-1.6401084E-6	-1.6399453E-6	1.0136281E-6	7.126901E-7	-3.0080805E-8	-8.7923965E-8	4.555806E-8	1.1797014E-6	-5.3085618E-8	1.5196157E-6	-3.404477E-7	2.2236797E-9	-7.177802E-8	-4.360718E-8
-1.6634525E-6	-1.6633005E-6	-1.6629601E-6	-1.6624222E-6	-1.661698E-6	-1.6608067E-6	-1.6597751E-6	-1.6586323E-6	-1.657414E-6	-1.656152E-6	-1.6548763E-6	-1.6536209E-6	-1.6524141E-6	-1.6512865E-6	-1.6502665E-6	-1.6493825E-6	-1.6486559E-6	-1.6481108E-6	-1.6477586E-6	-1.6475977E-6	-1.2268843E-7	-2.2864796E-8	-1.7809822E-7	-2.7917457E-7	-2.2488197E-7	-8.118061E-8	2.3955877E-7	-8.244626E-6	6.455287E-8	6.7057485E-8	-1.02227915E-8	-6.451654E-8
-1.6711876E-6	-1.6710351E-6	-1.6706919E-6	-1.6701513E-6	-1.6694255E-6	-1.6685309E-6	-1.667494E-6	-1.6663446E-6	-1.6651222E-6	-1.6638547E-6	-1.6625754E-6	-1.6613129E-6	-1.6601009E-6	-1.658968E-6	-1.6579437E-6	-1.6570528E-6	-1.6563224E-6	-1.6557751E-6	-1.6554233E-6	-1.6552622E-6	5.13537E-7	2.3475417E-7	-9.1860545E-7	4.369477E-8	-1.2945651E-7	-1.3469932E-7	2.2117986E-8	1.0246537E-6	-6.847313E-8	-5.0049067E-7	-1.5099369E-7	7.437868E-8
-1.6789927E-6	-1.6788392E-6	-1.6784974E-6	-1.6779561E-6	-1.6772252E-6	-1.6763257E-6	-1.6752853E-6	-1.6741336E-6	-1.6729043E-6	-1.6716294E-6	-1.6703412E-6	-1.6690743E-6	-1.6678566E-6	-1.6667195E-6	-1.6656896E-6	-1.6647955E-6	-1.6640646E-6	-1.6635163E-6	-1.663162E-6	-1.6630022E-6	3.0310147E-7	-7.9511274E-8	1.4062799E-7	-1.9943742E-7	-4.3610348E-7	2.0547441E-8	-3.220531E-7	-2.9389122E-7	-2.717543E-7	-5.265213E-7	8.594299E-8	-3.2486312E-8
-1.6868175E-6	-1.6866627E-6	-1.6863194E-6	-1.6857747E-6	-1.6850406E-6	-1.6841351E-6	-1.683088E-6	-1.6819282E-6	-1.6806943E-6	-1.6794104E-6	-1.6781188E-6	-1.6768444E-6	-1.6756229E-6	-1.6744787E-6	-1.6734454E-6	-1.6725493E-6	-1.6718164E-6	-1.6712664E-6	-1.6709131E-6	-1.6707519E-6	-3.8522566E-7	-1.9935675E-7	-2.564743E-7	-2.9763436E-7	6.795973E-8	-6.763279E-8	1.3233868E-7	4.309546E-7	4.8814307E-8	-4.6528743E-7	-4.25827E-8	-1.5943581E-7
-1.6947042E-6	-1.6945489E-6	-1.6942012E-6	-1.6936528E-6	-1.6929134E-6	-1.6920022E-6	-1.6909493E-6	-1.689784E-6	-1.6885425E-6	-1.6872534E-6	-1.6859526E-6	-1.6846719E-6	-1.6834426E-6	-1.6822947E-6	-1.6812558E-6	-1.6803559E-6	-1.67962E-6	-1.679071E-6	-1.6787177E-6	-1.6785566E-6	-1.796902E-7	-1.0282388E-6	7.921977E-7	-4.191379E-9	3.5768835E-7	-4.86089E-8	3.642771E-7	-3.998783E-8	-9.1504E-8	-9.200301E-9	1.4833314E-7	-4.4967166E-7
-1.7026102E-6	-1.7024547E-6	-1.7021052E-6	-1.7015528E-6	-1.7008083E-6	-1.699892E-6	-1.6988328E-6	-1.6976599E-6	-1.6964116E-6	-1.6951126E-6	-1.6938066E-6	-1.6925187E-6	-1.6912851E-6	-1.6901303E-6	-1.6890881E-6	-1.6881811E-6	-1.6874436E-6	-1.6868913E-6	-1.6865363E-6	-1.6863759E-6	-3.3359282E-7	-5.558339E-7	2.2446277E-7	1.8297744E-7	1.5552675E-7	1.2433627E-7	-2.8384918E-7	-1.8980217E-8	-3.8988736E-7	-3.087585E-7	7.950537E-8	2.6866255E-7
-1.7105638E-6	-1.7104081E-6	-1.7100572E-6	-1.7095033E-6	-1.7087551E-6	-1.7078349E-6	-1.7067684E-6	-1.7055896E-6	-1.7043312E-6	-1.7030275E-6	-1.7017115E-6	-1.7004188E-6	-1.699176E-6	-1.6980183E-6	-1.6969681E-6	-1.6960614E-6	-1.6953192E-6	-1.6947674E-6	-1.694411E-6	-1.6942502E-6	7.723218E-9	-1.1606301E-7	-2.799821E-7	2.3334094E-7	-2.7658933E-7	-9.366307E-9	-9.668264E-8	3.722621E-7	-1.4018507E-7	-2.7439594E-7	-8.709887E-8	-7.636434E-8
-1.7185569E-6	-1.718399E-6	-1.7180464E-6	-1.7174888E-6	-1.7167359E-6	-1.715809E-6	-1.7147378E-6	-1.71355E-6	-1.7122854E-6	-1.7109736E-6	-1.7096507E-6	-1.7083476E-6	-1.7071004E-6	-1.705934E-6	-1.704883E-6	-1.70397E-6	-1.7032264E-6	-1.7026701E-6	-1.702314E-6	-1.7021537E-6	9.553613E-10	-8.103566E-7	-2.1279506E-7	-1.0604363E-6	1.4631762E-7	-4.7024966E-7	-7.3792705E-8	6.394074E-8	-1.0918203E-6	-2.4941565E-8	9.889135E-7	-3.0647988E-7
-1.7266076E-6	-1.726449E-6	-1.726094E-6	-1.7255327E-6	-1.7247735E-6	-1.7238426E-6	-1.7227637E-6	-1.7215697E-6	-1.7202962E-6	-1.718975E-6	-1.717642E-6	-1.7163327E-6	-1.7150754E-6	-1.7139013E-6	-1.7128433E-6	-1.7119269E-6	-1.7111779E-6	-1.7106197E-6	-1.7102625E-6	-1.7101034E-6	1.4605749E-7	1.07075785E-7	2.631992E-9	1.8429763E-7	6.479978E-8	8.638108E-8	2.6850788E-7	2.6927975E-7	8.7893727E-7	4.999263E-7	9.534606E-8	3.2758211E-7
-1.7346881E-6	-1.7345276E-6	-1.7341688E-6	-1.7336025E-6	-1.7328405E-6	-1.731901E-6	-1.7308148E-6	-1.7296136E-6	-1.728332E-6	-1.7270045E-6	-1.7256646E-6	-1.7243455E-6	-1.7230793E-6	-1.7218981E-6	-1.7208336E-6	-1.719912E-6	-1.7191601E-6	-1.7185993E-6	-1.718242E-6	-1.7180803E-6	5.1101033E-8	9.221809E-8	-2.2308276E-7	-6.21506E-7	6.530014E-8	-6.7118543E-7	7.1603614E-7	4.981957E-7	3.8932342E-7	-5.697976E-7	1.5256003E-8	5.084653E-7
-1.7428216E-6	-1.7426611E-6	-1.7423005E-6	-1.7417307E-6	-1.7409631E-6	-1.7400162E-6	-1.7389231E-6	-1.7377125E-6	-1.7364237E-6	-1.7350845E-6	-1.7337369E-6	-1.7324087E-6	-1.731137E-6	-1.7299476E-6	-1.728874E-6	-1.7279463E-6	-1.7271908E-6	-1.7266262E-6	-1.7262661E-6	-1.726105E-6	2.0345007E-7	9.3925775E-7	1.6206918E-7	-3.921475E-7	1.8226577E-7	2.5745527E-7	-2.822452E-7	-2.7661355E-7	-1.7480785E-7	-6.9230055E-8	1.4768511E-7	1.7196554E-7
-1.7509907E-6	-1.7508285E-6	-1.7504647E-6	-1.7498909E-6	-1.7491175E-6	-1.7481636E-6	-1.7470609E-6	-1.7458423E-6	-1.744543E-6	-1.7431981E-6	-1.7418387E-6	-1.7405018E-6	-1.739221E-6	-1.7380246E-6	-1.736945E-6	-1.7360111E-6	-1.7352493E-6	-1.7346821E-6	-1.7343204E-6	-1.7341588E-6	-5.6927384E-8	3.1176654E-7	-1.0907609E-7	-2.1797845E-7	3.867293E-7	3.2455299E-7	-9.477231E-7	2.5509657E-9	-5.956288E-8	-2.3646942E-7	2.6004777E-8	-1.6048672E-7
-1.7592381E-6	-1.7590769E-6	-1.7587097E-6	-1.7581326E-6	-1.7573531E-6	-1.7563946E-6	-1.7552849E-6	-1.7540591E-6	-1.7527502E-6	-1.7513948E-6	-1.7500264E-6	-1.74868E-6	-1.7473888E-6	-1.746185E-6	-1.745096E-6	-1.7441557E-6	-1.7433895E-6	-1.7428183E-6	-1.742453E-6	-1.7422892E-6	-4.5846704E-7	1.8261462E-8	7.0396055E-8	-8.845273E-8	9.327305E-7	1.0397193E-6	-6.2486237E-7	-7.275689E-9	-6.706527E-6	2.127094E-7	-1.3339643E-7	-2.1319974E-7
-1.7675012E-6	-1.7673393E-6	-1.7669697E-6	-1.7663883E-6	-1.7656059E-6	-1.7646419E-6	-1.7635255E-6	-1.7622891E-6	-1.7609724E-6	-1.759607E-6	-1.7582298E-6	-1.7568734E-6	-1.755575E-6	-1.7543614E-6	-1.7532656E-6	-1.7523182E-6	-1.7515456E-6	-1.7509707E-6	-1.7506028E-6	-1.7504373E-6	-8.989729E-6	-1.15818395E-7	-1.3837086E-7	-4.7619256E-8	-1.0117661E-6	-4.4528708E-8	-4.082145E-8	5.178419E-7	9.651363E-7	6.500139E-7	-2.5573272E-7	3.1172763E-7
-1.7758019E-6	-1.7756364E-6	-1.7752677E-6	-1.7746844E-6	-1.7738955E-6	-1.7729227E-6	-1.7718E-6	-1.7705556E-6	-1.7692288E-6	-1.7678518E-6	-1.7664664E-6	-1.765099E-6	-1.7637907E-6	-1.7625699E-6	-1.7614652E-6	-1.7605099E-6	-1.7597335E-6	-1.7591539E-6	-1.7587843E-6	-1.7586195E-6	5.056923E-7	-1.1104298E-6	4.778014E-7	9.338797E-7	2.33964E-7	7.892402E-8	1.2574037E-7	-2.3072644E-7	-1.3419727E-8	1.2861481E-7	-3.2596034E-7	-2.2760958E-7
-1.7841558E-6	-1.7839885E-6	-1.7836161E-6	-1.78303E-6	-1.7822346E-6	-1.7812588E-6	-1.7801265E-6	-1.7788761E-6	-1.7775391E-6	-1.7761563E-6	-1.7747587E-6	-1.7733848E-6	-1.7720644E-6	-1.7708358E-6	-1.7697259E-6	-1.7687662E-6	-1.7679823E-6	-1.7673981E-6	-1.7670286E-6	-1.7668623E-6	-2.016279E-6	3.4293743E-7	3.986576E-8	-2.0687261E-7	2.9498569E-8	1.9609591E-7	-1.5377142E-7	1.3266738E-7	2.4260154E-7	3.2052455E-7	-1.3950302E-7	2.8959892E-7
-1.7925865E-6	-1.7924223E-6	-1.792049E-6	-1.7914591E-6	-1.7906623E-6	-1.789679E-6	-1.7885416E-6	-1.7872803E-6	-1.7859337E-6	-1.7845375E-6	-1.7831325E-6	-1.7817495E-6	-1.7804215E-6	-1.7791825E-6	-1.7780657E-6	-1.7770968E-6	-1.7763081E-6	-1.7757206E-6	-1.7753463E-6	-1.7751773E-6	-6.498298E-7	1.4498651E-6	3.9465878E-8	-4.059432E-7	-1.1957084E-7	3.3291266E-7	-1.34026E-8	1.4576333E-8	2.6292568E-8	4.8877706E-7	-5.344513E-7	-5.0106195E-7
-1.8010235E-6	-1.8008551E-6	-1.80048E-6	-1.7998855E-6	-1.7990836E-6	-1.7980957E-6	-1.7969496E-6	-1.7956812E-6	-1.7943273E-6	-1.792924E-6	-1.7915077E-6	-1.7901153E-6	-1.7887763E-6	-1.787529E-6	-1.7864015E-6	-1.7854268E-6	-1.784632E-6	-1.7840398E-6	-1.7836621E-6	-1.7834941E-6	-3.9502638E-7	-1.6400764E-7	1.4083979E-6	-4.0376955E-7	4.56205E-7	4.6584634E-7	-9.3524434E-8	2.5899848E-7	-3.4327857E-7	8.8905814E-8	2.8079933E-7	-3.2901545E-7
-1.8095279E-6	-1.8093613E-6	-1.8089847E-6	-1.8083881E-6	-1.807581E-6	-1.8065892E-6	-1.8054366E-6	-1.8041615E-6	-1.8027991E-6	-1.8013874E-6	-1.7999648E-6	-1.7985631E-6	-1.797218E-6	-1.7959627E-6	-1.7948287E-6	-1.7938479E-6	-1.7930489E-6	-1.7924542E-6	-1.7920756E-6	-1.791906E-6	-2.8971334E-7	4.013695E-8	-8.258793E-7	3.6647918E-7	3.0762385E-7	-4.8525635E-7	-6.058964E-7	-3.2773852E-7	1.3323708E-7	3.3114114E-7	3.5285336E-8	2.0343393E-7
-1.818055E-6	-1.8178871E-6	-1.8175097E-6	-1.8169109E-6	-1.8161007E-6	-1.8151023E-6	-1.8139456E-6	-1.8126638E-6	-1.811293E-6	-1.809872E-6	-1.8084386E-6	-1.8070272E-6	-1.8056725E-6	-1.8044095E-6	-1.8032697E-6	-1.8022837E-6	-1.80148E-6	-1.8008822E-6	-1.8005029E-6	-1.8003348E-6	5.0566772E-8	6.9514336E-8	3.0882057E-7	-1.4365865E-7	1.3713458E-6	1.0164997E-7	-1.4798577E-7	-7.912873E-8	9.997711E-7	-4.264368E-8	-1.7651293E-7	9.4345104E-8
-1.8266753E-6	-1.8265087E-6	-1.8261309E-6	-1.8255321E-6	-1.8247176E-6	-1.8237145E-6	-1.8225517E-6	-1.8212614E-6	-1.8198829E-6	-1.8184535E-6	-1.8170108E-6	-1.8155907E-6	-1.8142272E-6	-1.8129545E-6	-1.811806E-6	-1.810812E-6	-1.8100013E-6	-1.8093987E-6	-1.8090147E-6	-1.8088436E-6	-2.3440653E-6	-2.96862E-7	-2.367066E-8	4.9013545E-7	4.246132E-8	1.2743067E-6	3.213785E-7	-5.167363E-7	1.5215622E-7	-3.7143007E-8	3.3367297E-7	7.293592E-7
-1.8353375E-6	-1.8351722E-6	-1.8347955E-6	-1.8341956E-6	-1.8333794E-6	-1.8323719E-6	-1.831203E-6	-1.829907E-6	-1.8285225E-6	-1.8270845E-6	-1.8256321E-6	-1.8242032E-6	-1.8228301E-6	-1.8215482E-6	-1.8203912E-6	-1.8193897E-6	-1.8185729E-6	-1.8179641E-6	-1.8175722E-6	-1.8173973E-6	1.5890132E-7	2.1284083E-7	1.2604486E-6	-7.940466E-7	-2.879335E-8	1.0023141E-7	-1.5405043E-7	-2.260869E-7	-4.3178824E-7	-5.886096E-7	7.0134355E-8	-1.5943387E-7
-1.8440284E-6	-1.8438615E-6	-1.8434844E-6	-1.8428813E-6	-1.8420634E-6	-1.8410532E-6	-1.8398787E-6	-1.8385745E-6	-1.8371811E-6	-1.8357346E-6	-1.8342744E-6	-1.8328358E-6	-1.8314555E-6	-1.8301661E-6	-1.8290003E-6	-1.8279901E-6	-1.8271671E-6	-1.8265517E-6	-1.8261599E-6	-1.8259846E-6	3.0463113E-7	-1.8337666E-7	2.9084114E-7	4.5527577E-7	1.662898E-7	-3.293146E-8	8.637354E-8	1.13783045E-7	-5.518741E-7	8.089307E-8	-2.0494257E-7	1.2516225E-7
-1.8527456E-6	-1.8525773E-6	-1.8521982E-6	-1.8515938E-6	-1.8507727E-6	-1.849756E-6	-1.8485761E-6	-1.8472668E-6	-1.8458657E-6	-1.8444117E-6	-1.8429412E-6	-1.8414944E-6	-1.8401048E-6	-1.838807E-6	-1.8376339E-6	-1.8366172E-6	-1.835788E-6	-1.8351691E-6	-1.8347738E-6	-1.8345963E-6	-1.172457E-7	-3.8309572E-8	4.7536622E-7	4.8017483E-8	1.791219E-8	1.4427978E-6	-1.9973052E-7	4.0132942E-8	6.384299E-8	9.400715E-9	-5.445107E-7	-3.3334177E-7
-1.8615203E-6	-1.8613522E-6	-1.8609719E-6	-1.8603645E-6	-1.8595374E-6	-1.8585139E-6	-1.8573277E-6	-1.8560086E-6	-1.8545993E-6	-1.8531342E-6	-1.8516583E-6	-1.8502024E-6	-1.8488062E-6	-1.8475004E-6	-1.846321E-6	-1.8453009E-6	-1.8444672E-6	-1.8438453E-6	-1.8434495E-6	-1.8432715E-6	-1.499298E-7	9.595557E-9	-1.7002209E-7	8.099558E-8	5.6528284E-9	6.431494E-9	1.0157683E-8	-2.2005497E-7	1.9621405E-7	4.3929523E-7	-4.5420984E-7	-1.5501348E-6
-1.8703413E-6	-1.8701741E-6	-1.8697903E-6	-1.8691796E-6	-1.8683498E-6	-1.8673228E-6	-1.8661297E-6	-1.8648021E-6	-1.8633864E-6	-1.8619144E-6	-1.860427E-6	-1.8589624E-6	-1.8575562E-6	-1.8562437E-6	-1.8550576E-6	-1.8540309E-6	-1.8531936E-6	-1.8525693E-6	-1.8521695E-6	-1.8519914E-6	-1.6862421E-7	6.003239E-7	1.4142252E-7	2.6524125E-8	3.345714E-7	-4.744763E-8	2.2870563E-7	-3.070151E-8	2.336215E-8	-1.3181378E-7	2.5086425E-7	-2.2048461E-7
-1.8792266E-6	-1.8790574E-6	-1.8786724E-6	-1.8780584E-6	-1.8772224E-6	-1.8761889E-6	-1.8749901E-6	-1.8736565E-6	-1.8722326E-6	-1.870752E-6	-1.869258E-6	-1.8677829E-6	-1.8663684E-6	-1.8650461E-6	-1.8638526E-6	-1.8628176E-6	-1.8619747E-6	-1.8613455E-6	-1.8609446E-6	-1.8607649E-6	1.3306027E-7	-2.1414043E-7	-2.790453E-8	-6.3345107E-7	4.057089E-8	-1.904773E-7	6.4337377E-7	-1.2668656E-7	-6.837031E-7	2.6948646E-8	-1.01983545E-7	-7.6074556E-8
-1.8881859E-6	-1.8880169E-6	-1.8876312E-6	-1.887015E-6	-1.8861764E-6	-1.8851392E-6	-1.8839306E-6	-1.882593E-6	-1.8811569E-6	-1.8796692E-6	-1.878163E-6	-1.8766827E-6	-1.8752575E-6	-1.8739292E-6	-1.8727261E-6	-1.8716858E-6	-1.8708372E-6	-1.8702045E-6	-1.869802E-6	-1.8696212E-6	3.3659728E-7	3.2044895E-7	-1.9416804E-7	-1.4187688E-7	8.5217E-8	4.3757247E-8	-8.535783E-7	-6.938399E-8	3.1209234E-7	2.1709043E-9	6.313082E-9	-4.800726E-7
-1.8972232E-6	-1.897056E-6	-1.8966686E-6	-1.8960493E-6	-1.8952055E-6	-1.8941611E-6	-1.8929481E-6	-1.8915982E-6	-1.8901557E-6	-1.8886572E-6	-1.8871444E-6	-1.885651E-6	-1.8842186E-6	-1.8828787E-6	-1.881669E-6	-1.8806193E-6	-1.8797663E-6	-1.8791271E-6	-1.8787207E-6	-1.8785364E-6	3.931734E-7	3.299662E-8	3.6434443E-8	-1.3311595E-7	2.5489814E-7	-8.228398E-8	1.3091082E-7	-2.3004468E-7	-1.2546627E-7	1.267797E-7	-2.7187502E-7	-3.2562738E-7
-1.9062733E-6	-1.9061046E-6	-1.9057151E-6	-1.9050922E-6	-1.9042451E-6	-1.9031944E-6	-1.9019732E-6	-1.9006138E-6	-1.8991628E-6	-1.8976558E-6	-1.8961323E-6	-1.89463E-6	-1.893189E-6	-1.8918405E-6	-1.8906244E-6	-1.88957E-6	-1.8887099E-6	-1.8880676E-6	-1.8876584E-6	-1.8874746E-6	-1.2790584E-7	-5.5099765E-8	-1.5255814E-7	2.9629308E-7	-6.2287666E-7	-3.2403523E-7	7.4290654E-8	7.447272E-8	-4.6085464E-7	-3.3533854E-7	-6.6609296E-8	5.03307E-7
-1.9153856E-6	-1.9152137E-6	-1.9148229E-6	-1.914195E-6	-1.913341E-6	-1.912283E-6	-1.9110557E-6	-1.9096876E-6	-1.908226E-6	-1.9067083E-6	-1.9051764E-6	-1.9036653E-6	-1.9022132E-6	-1.9008551E-6	-1.8996304E-6	-1.8985704E-6	-1.8977069E-6	-1.8970601E-6	-1.896648E-6	-1.8964646E-6	3.0098832E-7	2.6050768E-7	-2.454725E-7	-7.861718E-7	-5.6615164E-7	1.1627001E-7	4.6289482E-8	-1.9657197E-7	5.5905633E-7	5.702028E-7	-1.9019438E-7	1.6497276E-7
-1.92457E-6	-1.9243985E-6	-1.924003E-6	-1.9233726E-6	-1.9225156E-6	-1.9214517E-6	-1.9202132E-6	-1.9188394E-6	-1.9173692E-6	-1.9158429E-6	-1.9142976E-6	-1.912777E-6	-1.911314E-6	-1.909951E-6	-1.9087192E-6	-1.9076524E-6	-1.9067825E-6	-1.9061332E-6	-1.9057184E-6	-1.9055326E-6	9.109556E-8	2.0982827E-7	-8.042452E-7	-2.1106605E-7	6.672584E-7	-3.399116E-8	-6.64428E-8	1.4746803E-7	5.2630604E-8	-7.866413E-8	-1.1915844E-9	-1.6097259E-8
-1.933817E-6	-1.9336433E-6	-1.9332456E-6	-1.9326108E-6	-1.9317454E-6	-1.9306744E-6	-1.9294282E-6	-1.9280444E-6	-1.9265651E-6	-1.925027E-6	-1.9234756E-6	-1.9219442E-6	-1.9204758E-6	-1.9191027E-6	-1.9178628E-6	-1.9167917E-6	-1.9159163E-6	-1.9152644E-6	-1.9148495E-6	-1.914663E-6	-9.539773E-8	-7.722462E-7	-5.413509E-8	5.092541E-8	2.5156842E-7	-6.381846E-8	1.0614185E-7	-1.6956311E-7	-1.9364825E-7	-3.5536107E-7	-2.1249049E-7	-1.0901572E-7
-1.943115E-6	-1.9429413E-6	-1.9425413E-6	-1.941902E-6	-1.941033E-6	-1.9399545E-6	-1.9387003E-6	-1.9373074E-6	-1.935821E-6	-1.9342754E-6	-1.9327126E-6	-1.9311726E-6	-1.9296938E-6	-1.9283125E-6	-1.9270665E-6	-1.9259862E-6	-1.9251063E-6	-1.9244505E-6	-1.924031E-6	-1.9238437E-6	1.8655122E-9	-1.0940202E-8	-2.89769E-7	1.0402191E-6	4.881078E-7	-1.6095132E-7	1.0244966E-7	1.0673742E-6	3.6025932E-7	-5.389583E-7	-2.0293899E-6	7.2871705E-7
-1.952473E-6	-1.9522977E-6	-1.9518973E-6	-1.951254E-6	-1.950378E-6	-1.9492932E-6	-1.948032E-6	-1.9466304E-6	-1.945134E-6	-1.9435756E-6	-1.9420017E-6	-1.9404508E-6	-1.9389634E-6	-1.9375732E-6	-1.936317E-6	-1.935232E-6	-1.934348E-6	-1.9336883E-6	-1.9332665E-6	-1.9330812E-6	-1.5152806E-7	1.3645354E-7	-1.0800105E-7	3.837294E-8	-1.0519848E-7	-7.647878E-8	-1.5517705E-7	3.511278E-7	-4.7820407E-8	2.7971945E-8	4.566824E-8	2.744496E-7
-1.961893E-6	-1.961717E-6	-1.9613135E-6	-1.960664E-6	-1.9597821E-6	-1.9586882E-6	-1.9574181E-6	-1.9560089E-6	-1.9544998E-6	-1.9529327E-6	-1.9513504E-6	-1.9497913E-6	-1.9482948E-6	-1.9468966E-6	-1.9456345E-6	-1.9445445E-6	-1.9436557E-6	-1.942994E-6	-1.942572E-6	-1.9423837E-6	-2.6920148E-7	-1.8662156E-7	-8.0662744E-7	2.5387146E-7	-2.336348E-8	6.391067E-8	5.2386277E-8	2.3826749E-7	-4.007521E-7	8.1448945E-8	4.2290648E-7	3.3160563E-7
-1.9713877E-6	-1.9712102E-6	-1.970803E-6	-1.9701515E-6	-1.9692638E-6	-1.9681654E-6	-1.9668853E-6	-1.9654651E-6	-1.963947E-6	-1.9623699E-6	-1.9607771E-6	-1.959208E-6	-1.9576996E-6	-1.9562938E-6	-1.955023E-6	-1.9539268E-6	-1.9530337E-6	-1.9523702E-6	-1.951949E-6	-1.9517602E-6	1.8176748E-7	-5.59436E-8	3.2128632E-8	-1.5741419E-7	5.4195517E-8	1.3119826E-7	2.398095E-7	1.3937885E-8	3.8465163E-8	-1.1076839E-7	-4.4172893E-7	-4.361044E-7
-1.9809352E-6	-1.9807571E-6	-1.9803472E-6	-1.9796898E-6	-1.9787972E-6	-1.977688E-6	-1.9764025E-6	-1.9749712E-6	-1.9734441E-6	-1.9718555E-6	-1.9702527E-6	-1.9686704E-6	-1.9671547E-6	-1.965738E-6	-1.9644624E-6	-1.963355E-6	-1.9624574E-6	-1.9617864E-6	-1.9613624E-6	-1.9611723E-6	1.9970417E-7	-3.0919864E-7	-3.0403686E-7	9.281971E-7	-4.912537E-7	-6.720336E-8	-2.3430016E-7	2.8405543E-7	-5.239909E-7	-3.9486718E-8	-8.237851E-8	-2.0272144E-7
-1.990547E-6	-1.9903678E-6	-1.9899544E-6	-1.9892927E-6	-1.9883921E-6	-1.9872762E-6	-1.9859795E-6	-1.9845404E-6	-1.9830004E-6	-1.981402E-6	-1.9797887E-6	-1.9781978E-6	-1.9766712E-6	-1.9752486E-6	-1.9739637E-6	-1.9728516E-6	-1.9719482E-6	-1.9712759E-6	-1.9708477E-6	-1.9706576E-6	7.607529E-8	3.6046373E-7	-3.5517326E-7	9.979877E-8	2.1685798E-7	3.688226E-7	1.0144762E-7	1.5838373E-7	-1.0141588E-8	-3.7612946E-7	-2.4106373E-7	-9.3341065E-8
-2.000211E-6	-2.0000282E-6	-1.999611E-6	-1.9989432E-6	-1.9980364E-6	-1.9969123E-6	-1.9956055E-6	-1.9941538E-6	-1.9926038E-6	-1.9909917E-6	-1.989366E-6	-1.9877634E-6	-1.9862282E-6	-1.9847946E-6	-1.9835034E-6	-1.9823872E-6	-1.9814797E-6	-1.9808053E-6	-1.9803786E-6	-1.9801873E-6	2.0470693E-6	4.8255595E-7	2.246231E-7	1.0133214E-7	1.096525E-7	1.9911714E-7	-2.8307215E-7	3.609707E-7	2.1192314E-7	-6.80611E-7	4.1997893E-7	3.0480672E-7
-2.0099428E-6	-2.0097598E-6	-2.0093407E-6	-2.008667E-6	-2.0077518E-6	-2.00662E-6	-2.0053044E-6	-2.003843E-6	-2.0022835E-6	-2.0006596E-6	-1.9990243E-6	-1.9974111E-6	-1.995865E-6	-1.9944212E-6	-1.993121E-6	-1.9919967E-6	-1.9910847E-6	-1.9904091E-6	-1.9899812E-6	-1.989792E-6	-6.2713575E-8	4.6764043E-8	2.8232074E-8	-2.1155509E-7	4.415011E-8	-2.436259E-8	3.0817054E-7	2.6360437E-8	-4.7388202E-8	5.732625E-7	1.16338235E-7	-2.814434E-7
-2.0197388E-6	-2.0195528E-6	-2.0191296E-6	-2.0184518E-6	-2.017532E-6	-2.0163925E-6	-2.0150667E-6	-2.0135956E-6	-2.012024E-6	-2.0103914E-6	-2.0087416E-6	-2.007117E-6	-2.0055593E-6	-2.0041061E-6	-2.0027987E-6	-2.0016678E-6	-2.0007506E-6	-2.0000698E-6	-1.9996394E-6	-1.9994477E-6	-1.804153E-7	-2.7810682E-7	-1.9906139E-7	-5.351024E-7	-3.3183574E-7	5.543601E-8	1.2146894E-7	-1.013532E-6	8.750379E-8	3.0463988E-7	-1.0167454E-8	-4.403982E-8
-2.029637E-6	-2.0294517E-6	-2.029027E-6	-2.0283446E-6	-2.0274172E-6	-2.0262662E-6	-2.0249336E-6	-2.0234506E-6	-2.021866E-6	-2.020217E-6	-2.0185569E-6	-2.01692E-6	-2.0153527E-6	-2.0138887E-6	-2.0125694E-6	-2.0114314E-6	-2.010507E-6	-2.0098219E-6	-2.0093885E-6	-2.0091954E-6	1.365915E-7	4.5235122E-8	3.0541236E-7	4.2561982E-8	-3.63484E-7	-6.461187E-8	5.31211E-8	-2.771642E-8	2.439821E-7	5.4739104E-7	-1.4089227E-7	5.4031464E-8
-2.039582E-6	-2.0393945E-6	-2.038963E-6	-2.0382727E-6	-2.0373361E-6	-2.0361767E-6	-2.0348318E-6	-2.0333387E-6	-2.0317434E-6	-2.0300824E-6	-2.0284092E-6	-2.0267587E-6	-2.0251814E-6	-2.023706E-6	-2.0223788E-6	-2.0212296E-6	-2.0202986E-6	-2.0196062E-6	-2.0191692E-6	-2.0189761E-6	-3.0582478E-7	4.1611393E-8	-2.598111E-7	-2.5824017E-8	1.2262096E-7	9.702421E-8	4.3839016E-8	3.2819403E-7	3.9933792E-7	-1.7634716E-7	1.9450917E-7	-8.62038E-8
-2.0496195E-6	-2.0494308E-6	-2.0489983E-6	-2.0483074E-6	-2.0473642E-6	-2.0461966E-6	-2.0448376E-6	-2.0433336E-6	-2.0417226E-6	-2.0400512E-6	-2.0383623E-6	-2.0367022E-6	-2.0351088E-6	-2.0336242E-6	-2.0322839E-6	-2.031129E-6	-2.03019E-6	-2.0294963E-6	-2.029058E-6	-2.0288646E-6	1.9183008E-7	5.139277E-7	-5.4942086E-7	4.5655636E-7	-2.7170932E-8	2.786953E-7	-6.1147105E-8	2.0079207E-7	-1.7289007E-7	2.1524487E-7	6.6755286E-9	-7.314588E-8
-2.0597063E-6	-2.0595162E-6	-2.0590799E-6	-2.0583811E-6	-2.0574316E-6	-2.0562568E-6	-2.0548912E-6	-2.0533716E-6	-2.0517525E-6	-2.0500672E-6	-2.0483676E-6	-2.0466925E-6	-2.045087E-6	-2.0435878E-6	-2.0422399E-6	-2.0410746E-6	-2.0401292E-6	-2.0394289E-6	-2.0389857E-6	-2.0387893E-6	5.5340568E-8	2.4146942E-7	3.406088E-7	1.4470204E-7	2.8518113E-7	4.3883702E-7	-2.2935387E-7	-7.2922525E-8	-2.6056345E-8	1.6733497E-7	-2.7590016E-7	3.5132125E-8
-2.0698665E-6	-2.0696757E-6	-2.0692353E-6	-2.068531E-6	-2.0675732E-6	-2.0663877E-6	-2.0650104E-6	-2.0634807E-6	-2.061846E-6	-2.060147E-6	-2.0584323E-6	-2.0567454E-6	-2.0551265E-6	-2.053618E-6	-2.0522564E-6	-2.0510824E-6	-2.0501284E-6	-2.0494233E-6	-2.0489779E-6	-2.048781E-6	-4.9446686E-7	7.8197496E-7	-2.7305188E-7	3.611031E-8	1.4219114E-6	-1.7935312E-7	-9.671139E-8	-4.3371875E-7	-3.0132657E-7	-5.5253455E-8	-1.9002623E-7	1.2335103E-6
-2.0801108E-6	-2.079918E-6	-2.0794753E-6	-2.078767E-6	-2.0778027E-6	-2.076609E-6	-2.0752218E-6	-2.0736818E-6	-2.0720333E-6	-2.0703224E-6	-2.0685954E-6	-2.0668933E-6	-2.0652612E-6	-2.0637412E-6	-2.0623677E-6	-2.061184E-6	-2.0602233E-6	-2.0595094E-6	-2.0590592E-6	-2.058859E-6	3.007046E-7	1.10807164E-7	1.696992E-7	-1.4962649E-7	1.4040278E-7	3.971393E-9	2.8628733E-7	-1.5557953E-7	1.3281387E-7	6.53045E-7	-1.7917768E-7	4.5974204E-8
-2.0904174E-6	-2.0902257E-6	-2.08978E-6	-2.0890673E-6	-2.0880957E-6	-2.0868936E-6	-2.0854939E-6	-2.083943E-6	-2.0822827E-6	-2.0805583E-6	-2.0788177E-6	-2.0771042E-6	-2.0754603E-6	-2.0739258E-6	-2.0725429E-6	-2.0713494E-6	-2.0703803E-6	-2.0696614E-6	-2.0692078E-6	-2.0690072E-6	-2.9251817E-7	4.0932608E-7	-2.262221E-7	1.12781386E-7	4.4412107E-7	-7.306536E-9	2.7131708E-8	-1.634497E-7	-2.0038532E-7	-2.0876712E-7	3.5635819E-7	-7.806293E-8
-2.1007968E-6	-2.1006028E-6	-2.100155E-6	-2.099438E-6	-2.0984598E-6	-2.0972502E-6	-2.0958419E-6	-2.0942784E-6	-2.0926047E-6	-2.0908674E-6	-2.0891139E-6	-2.0873854E-6	-2.085727E-6	-2.084181E-6	-2.0827888E-6	-2.0815846E-6	-2.0806078E-6	-2.0798843E-6	-2.0794255E-6	-2.079222E-6	2.1274534E-6	4.295894E-7	9.95979E-8	6.973918E-8	1.0532211E-6	1.3493958E-7	1.4642971E-7	1.5452456E-7	-5.356526E-7	-1.6684265E-7	-1.1599646E-7	5.0746013E-7
-2.1112446E-6	-2.1110502E-6	-2.1106011E-6	-2.1098806E-6	-2.1088974E-6	-2.1076785E-6	-2.1062608E-6	-2.1046849E-6	-2.1030007E-6	-2.101248E-6	-2.0994817E-6	-2.0977386E-6	-2.0960686E-6	-2.0945085E-6	-2.0931036E-6	-2.0918885E-6	-2.0909013E-6	-2.0901712E-6	-2.0897096E-6	-2.089503E-6	2.8580644E-8	1.1589143E-7	1.9070387E-7	3.139024E-7	1.505936E-7	-5.596215E-7	-1.77062E-7	6.301819E-7	-4.7806004E-9	-1.1393543E-8	-2.4593274E-7	-7.94813E-8
-2.1217263E-6	-2.1215267E-6	-2.1210758E-6	-2.1203493E-6	-2.1193594E-6	-2.118133E-6	-2.116704E-6	-2.1151193E-6	-2.1134206E-6	-2.1116584E-6	-2.1098763E-6	-2.1081228E-6	-2.1064386E-6	-2.104869E-6	-2.1034518E-6	-2.1022304E-6	-2.1012359E-6	-2.1004996E-6	-2.1000342E-6	-2.099831E-6	1.10892984E-7	8.0230145E-10	-1.2961226E-7	1.2948804E-7	2.062923E-7	6.468724E-8	1.5999815E-7	-4.182837E-7	-4.0347666E-7	9.235448E-8	-5.486283E-8	-8.3276504E-8
-2.13232E-6	-2.1321237E-6	-2.1316696E-6	-2.1309402E-6	-2.1299434E-6	-2.128708E-6	-2.1272715E-6	-2.12567E-6	-2.12396E-6	-2.1221822E-6	-2.1203884E-6	-2.1186206E-6	-2.1169235E-6	-2.115341E-6	-2.1139153E-6	-2.1126816E-6	-2.11168E-6	-2.1109386E-6	-2.1104702E-6	-2.1102617E-6	5.552728E-7	9.953578E-8	-2.985839E-7	2.4425464E-7	9.2464326E-8	3.3885E-7	-1.6853542E-9	1.7799097E-7	-4.8970435E-7	-1.1515379E-7	3.5778717E-7	-1.0841838E-7
-2.142975E-6	-2.1427763E-6	-2.1423195E-6	-2.1415854E-6	-2.1405829E-6	-2.1393382E-6	-2.1378905E-6	-2.1362791E-6	-2.1345572E-6	-2.132766E-6	-2.130958E-6	-2.1291753E-6	-2.1274666E-6	-2.1258693E-6	-2.1244325E-6	-2.1231886E-6	-2.1221804E-6	-2.1214314E-6	-2.1209585E-6	-2.1207475E-6	-1.3739408E-7	-1.0295612E-7	-3.7311386E-7	-4.1223302E-7	1.3180788E-7	-1.6273555E-8	-4.896336E-7	-4.178E-8	-6.092412E-7	-6.163174E-7	6.060123E-8	-3.462343E-7
-2.1537005E-6	-2.1535004E-6	-2.1530423E-6	-2.152304E-6	-2.1512947E-6	-2.1500407E-6	-2.1485835E-6	-2.1469605E-6	-2.145225E-6	-2.1434198E-6	-2.141599E-6	-2.1398039E-6	-2.1380802E-6	-2.1364726E-6	-2.1350218E-6	-2.1337687E-6	-2.1327526E-6	-2.1319984E-6	-2.1315207E-6	-2.13131E-6	-1.3151469E-8	-4.1272767E-7	-2.7721754E-7	7.000562E-7	-8.379728E-9	5.439093E-8	9.144935E-8	-1.1562144E-7	1.1439259E-7	9.629768E-8	2.9538378E-7	-2.517373E-7
-2.164519E-6	-2.164319E-6	-2.1638564E-6	-2.163114E-6	-2.1620979E-6	-2.1608382E-6	-2.1593698E-6	-2.1577384E-6	-2.1559897E-6	-2.1541734E-6	-2.1523385E-6	-2.1505307E-6	-2.1487929E-6	-2.1471726E-6	-2.1457115E-6	-2.1444487E-6	-2.1434223E-6	-2.1426597E-6	-2.1421765E-6	-2.1419628E-6	-1.3116582E-7	-1.0182165E-6	4.947289E-7	-1.4774194E-7	3.1583245E-6	-2.9747125E-7	-1.5139564E-7	-1.9568542E-7	-1.1375354E-7	-1.7734719E-7	1.2828778E-7	1.9674577E-7
-2.1754126E-6	-2.1752126E-6	-2.1747478E-6	-2.1739995E-6	-2.1729775E-6	-2.1717092E-6	-2.1702306E-6	-2.168586E-6	-2.1668257E-6	-2.1649955E-6	-2.1631463E-6	-2.1613237E-6	-2.1595758E-6	-2.1579426E-6	-2.15647E-6	-2.155195E-6	-2.1541616E-6	-2.1533929E-6	-2.1529042E-6	-2.1526876E-6	1.4083093E-7	-6.9027976E-8	-5.8199383E-8	2.4950003E-7	-2.9890492E-7	9.386499E-8	-1.4020593E-7	2.0715265E-6	6.679211E-8	4.485283E-7	2.0656731E-7	1.5638542E-6
-2.1863946E-6	-2.186193E-6	-2.1857259E-6	-2.1849746E-6	-2.183945E-6	-2.18267E-6	-2.1811788E-6	-2.1795236E-6	-2.17775E-6	-2.1759085E-6	-2.174045E-6	-2.1722096E-6	-2.170446E-6	-2.168801E-6	-2.1673163E-6	-2.1660335E-6	-2.1649892E-6	-2.1642154E-6	-2.1637225E-6	-2.1635037E-6	-1.4847139E-7	-1.5939104E-8	-4.9992826E-7	3.404446E-7	4.5412165E-7	1.12115025E-7	1.1204146E-8	-2.1837711E-7	2.2156371E-7	-2.439216E-7	1.5741124E-7	-2.419838E-7
-2.197433E-6	-2.1972292E-6	-2.1967585E-6	-2.1960016E-6	-2.1949677E-6	-2.1936814E-6	-2.1921835E-6	-2.190514E-6	-2.1887292E-6	-2.186872E-6	-2.1849976E-6	-2.1831481E-6	-2.1813742E-6	-2.1797155E-6	-2.178221E-6	-2.176927E-6	-2.1758756E-6	-2.1750927E-6	-2.174599E-6	-2.1743776E-6	-8.141842E-10	1.2790177E-7	-3.128691E-7	2.4506787E-7	-5.98104E-8	-7.0380516E-8	3.195055E-7	1.190246E-8	4.2694901E-7	-8.0459944E-7	-9.35162E-7	1.1794189E-6
-2.2085385E-6	-2.2083325E-6	-2.2078589E-6	-2.207097E-6	-2.2060556E-6	-2.2047623E-6	-2.2032523E-6	-2.2015734E-6	-2.1997769E-6	-2.1979067E-6	-2.1960184E-6	-2.1941555E-6	-2.192368E-6	-2.190699E-6	-2.1891933E-6	-2.18789E-6	-2.1868327E-6	-2.1860462E-6	-2.1855476E-6	-2.1853264E-6	9.3906027E-7	1.5704897E-7	-6.5568884E-7	3.9642163E-7	1.17413244E-7	2.52092E-7	-1.5428246E-7	-2.9892702E-10	1.18708876E-7	-7.879347E-7	1.4792016E-7	2.303077E-7
-2.2197496E-6	-2.2195459E-6	-2.2190698E-6	-2.2183035E-6	-2.217254E-6	-2.215952E-6	-2.2144316E-6	-2.2127433E-6	-2.2109296E-6	-2.2090492E-6	-2.207145E-6	-2.2052711E-6	-2.2034694E-6	-2.201789E-6	-2.2002714E-6	-2.198961E-6	-2.1978938E-6	-2.1971036E-6	-2.1966005E-6	-2.196378E-6	-1.0112856E-9	1.8316736E-7	-1.402191E-7	-3.2407314E-7	-6.867244E-7	1.110679E-7	3.9889227E-7	1.0962627E-6	6.6005083E-7	-2.2462634E-8	9.184778E-8	3.1586882E-7
-2.2310512E-6	-2.2308461E-6	-2.2303686E-6	-2.2295978E-6	-2.2285444E-6	-2.2272307E-6	-2.2257013E-6	-2.223998E-6	-2.2221757E-6	-2.2202785E-6	-2.2183635E-6	-2.2164727E-6	-2.2146608E-6	-2.2129657E-6	-2.2114375E-6	-2.2101158E-6	-2.2090426E-6	-2.208244E-6	-2.2077388E-6	-2.2075133E-6	2.5127648E-7	6.083015E-8	-3.338695E-7	-1.6907433E-6	2.8619604E-6	3.6006173E-7	3.9339344E-8	3.3084402E-7	5.8338816E-7	-8.514549E-8	7.2898047E-7	2.1846296E-7
-2.2424115E-6	-2.2422046E-6	-2.2417232E-6	-2.2409479E-6	-2.2398854E-6	-2.2385639E-6	-2.2370234E-6	-2.2353095E-6	-2.233473E-6	-2.2315653E-6	-2.2296338E-6	-2.227732E-6	-2.225905E-6	-2.224198E-6	-2.2226575E-6	-2.2213294E-6	-2.2202476E-6	-2.2194445E-6	-2.2189342E-6	-2.218709E-6	7.563694E-7	2.1224809E-8	3.511453E-7	-1.5750257E-7	-1.8004691E-7	1.1363591E-7	-5.0023242E-8	-2.2022205E-7	5.3387623E-7	-7.631929E-7	-1.4088287E-8	8.4672884E-8
-2.2538686E-6	-2.2536585E-6	-2.2531747E-6	-2.2523948E-6	-2.2513245E-6	-2.2499953E-6	-2.248442E-6	-2.246719E-6	-2.244869E-6	-2.2429483E-6	-2.2410013E-6	-2.2390875E-6	-2.237247E-6	-2.2355305E-6	-2.2339802E-6	-2.2326428E-6	-2.2315528E-6	-2.2307454E-6	-2.2302322E-6	-2.2300037E-6	1.1119388E-7	1.1138735E-7	-1.3869563E-7	-3.9966476E-8	-4.9712077E-7	8.79692E-8	9.806617E-8	2.2013955E-7	1.8426927E-7	8.7700585E-8	-3.085134E-7	-2.823613E-7
-2.2654083E-6	-2.2651975E-6	-2.2647102E-6	-2.2639206E-6	-2.2628417E-6	-2.2615034E-6	-2.2599397E-6	-2.2582021E-6	-2.2563402E-6	-2.2544043E-6	-2.252446E-6	-2.2505171E-6	-2.2486643E-6	-2.2469364E-6	-2.2453753E-6	-2.2440295E-6	-2.2429344E-6	-2.2421211E-6	-2.2416052E-6	-2.2413758E-6	9.112575E-8	-2.0979061E-7	7.488166E-7	1.6796682E-7	-1.3895388E-7	8.3206835E-8	1.602525E-7	7.4669794E-7	8.3921066E-8	-5.99416E-8	2.697432E-7	-6.495059E-7
-2.2770378E-6	-2.2768272E-6	-2.276334E-6	-2.2755407E-6	-2.2744553E-6	-2.2731056E-6	-2.2715296E-6	-2.2697793E-6	-2.2679035E-6	-2.265955E-6	-2.2639822E-6	-2.262039E-6	-2.2601732E-6	-2.258432E-6	-2.2568615E-6	-2.2555048E-6	-2.2544014E-6	-2.2535858E-6	-2.2530678E-6	-2.2528397E-6	-5.228279E-7	7.6031904E-7	-2.7473334E-7	2.1457491E-7	1.5300012E-7	-3.9112626E-7	2.9168157E-7	-8.3373145E-8	-7.208204E-7	-3.9419202E-8	5.985995E-8	2.2900805E-7
-2.2887646E-6	-2.2885522E-6	-2.2880567E-6	-2.287257E-6	-2.2861625E-6	-2.2848021E-6	-2.283215E-6	-2.281451E-6	-2.2795612E-6	-2.2775973E-6	-2.2756115E-6	-2.2736551E-6	-2.2717757E-6	-2.2700224E-6	-2.2684417E-6	-2.2670754E-6	-2.2659658E-6	-2.265144E-6	-2.2646238E-6	-2.2643949E-6	-4.3291976E-7	-1.1137125E-7	-7.404225E-8	2.3258524E-7	-8.2669095E-7	-6.991395E-8	-2.0034897E-6	-1.7573649E-7	-2.7049805E-7	-1.9727051E-7	2.0248851E-8	6.554348E-7
-2.3005866E-6	-2.3003722E-6	-2.2998738E-6	-2.2990673E-6	-2.2979643E-6	-2.2965944E-6	-2.2949957E-6	-2.2932188E-6	-2.2913164E-6	-2.2893378E-6	-2.287338E-6	-2.2853667E-6	-2.2834733E-6	-2.281709E-6	-2.2801173E-6	-2.2787433E-6	-2.2776258E-6	-2.2768E-6	-2.2762756E-6	-2.2760435E-6	-5.1237697E-7	1.4381348E-7	6.0776927E-7	-1.047372E-7	-2.3818399E-7	1.234925E-8	-6.6034886E-8	-3.1757853E-7	2.5140696E-7	-2.736205E-7	2.3630776E-7	-1.13195206E-7
-2.3124956E-6	-2.3122789E-6	-2.3117748E-6	-2.3109615E-6	-2.309849E-6	-2.3084674E-6	-2.306855E-6	-2.305064E-6	-2.303146E-6	-2.301153E-6	-2.2991367E-6	-2.2971506E-6	-2.2952452E-6	-2.293466E-6	-2.2918641E-6	-2.2904787E-6	-2.2893548E-6	-2.288524E-6	-2.2879976E-6	-2.2877662E-6	7.4920024E-7	-5.525495E-9	2.282322E-7	3.8273487E-8	-3.378055E-7	-7.5254654E-8	-7.849724E-9	1.4857724E-7	3.3371222E-7	-1.0343451E-7	-1.71296E-7	2.984938E-7
-2.3245098E-6	-2.3242917E-6	-2.3237842E-6	-2.3229632E-6	-2.3218436E-6	-2.3204493E-6	-2.3188252E-6	-2.3170192E-6	-2.3150867E-6	-2.3130779E-6	-2.311045E-6	-2.3090433E-6	-2.307122E-6	-2.3053292E-6	-2.3037142E-6	-2.3023201E-6	-2.3011883E-6	-2.300352E-6	-2.2998224E-6	-2.29959E-6	2.6757698E-7	3.1828357E-8	-3.7634499E-7	-2.6326893E-7	1.6258595E-7	-3.9877375E-7	-2.5000793E-7	1.9857403E-7	-7.532162E-8	2.790242E-7	-4.8978467E-7	4.7986555E-7
-2.3366204E-6	-2.3364014E-6	-2.3358905E-6	-2.3350653E-6	-2.3339364E-6	-2.3325313E-6	-2.330895E-6	-2.329076E-6	-2.327126E-6	-2.3251023E-6	-2.3230557E-6	-2.3210391E-6	-2.3191026E-6	-2.317298E-6	-2.3156695E-6	-2.3142645E-6	-2.3131252E-6	-2.3122818E-6	-2.3117493E-6	-2.3115142E-6	-4.2962102E-7	3.3533445E-7	7.783276E-9	-4.6714217E-7	-1.6227278E-7	-8.489274E-8	-3.769332E-7	4.6766584E-7	-6.620741E-8	2.794837E-7	2.3725539E-7	-2.4782798E-7
-2.3487962E-6	-2.348574E-6	-2.3480563E-6	-2.3472219E-6	-2.346084E-6	-2.3446676E-6	-2.3430175E-6	-2.3411824E-6	-2.3392179E-6	-2.3371754E-6	-2.3351122E-6	-2.3330779E-6	-2.3311293E-6	-2.3293107E-6	-2.3276725E-6	-2.32626E-6	-2.3251132E-6	-2.324264E-6	-2.323729E-6	-2.3234938E-6	4.395352E-8	3.3316238E-7	-3.6795674E-7	-1.8762317E-7	2.1590213E-7	-1.218762E-7	-1.5107102E-7	-7.224702E-7	-5.7521028E-8	4.0639804E-7	-7.82963E-8	-1.2919354E-7
-2.3610733E-6	-2.360851E-6	-2.3603302E-6	-2.3594898E-6	-2.3583384E-6	-2.3569091E-6	-2.3552452E-6	-2.353397E-6	-2.3514142E-6	-2.3493562E-6	-2.347276E-6	-2.3452267E-6	-2.343261E-6	-2.3414257E-6	-2.3397752E-6	-2.3383511E-6	-2.3371983E-6	-2.3363446E-6	-2.3358068E-6	-2.3355697E-6	-1.07316566E-7	-1.8075382E-7	-1.3358357E-7	-2.169758E-7	-7.400602E-7	1.6431915E-7	-3.9192663E-8	6.318998E-9	4.031334E-7	1.3092153E-9	-8.166098E-7	4.878194E-7
-2.3734488E-6	-2.3732227E-6	-2.3726973E-6	-2.3718478E-6	-2.3706878E-6	-2.3692464E-6	-2.3675682E-6	-2.3657033E-6	-2.363705E-6	-2.3616283E-6	-2.3595296E-6	-2.3574642E-6	-2.3554803E-6	-2.3536322E-6	-2.3519683E-6	-2.3505345E-6	-2.3493715E-6	-2.3485122E-6	-2.347972E-6	-2.3477332E-6	-6.442426E-8	-2.958189E-7	-1.8719271E-7	-7.57294E-8	9.3349925E-8	-2.0784343E-7	4.6978042E-7	-4.8724183E-7	-1.4388579E-7	3.6395377E-8	-1.6198493E-7	4.3677097E-9
-2.3859168E-6	-2.3856887E-6	-2.3851576E-6	-2.3843022E-6	-2.3831303E-6	-2.3816779E-6	-2.3799846E-6	-2.3781033E-6	-2.3760865E-6	-2.3739922E-6	-2.3718771E-6	-2.3697942E-6	-2.3677949E-6	-2.3659325E-6	-2.3642529E-6	-2.3628081E-6	-2.3616378E-6	-2.3607724E-6	-2.3602272E-6	-2.3599882E-6	-3.0377984E-7	7.374965E-8	4.911642E-7	-1.300456E-7	-1.6393463E-7	-2.8327224E-7	4.5172072E-8	4.5401512E-7	-3.8490008E-8	-2.034967E-7	1.0212366E-7	1.3934228E-7
-2.398507E-6	-2.3982766E-6	-2.3977414E-6	-2.3968773E-6	-2.3956934E-6	-2.3942287E-6	-2.3925188E-6	-2.390621E-6	-2.3885852E-6	-2.3864764E-6	-2.3843393E-6	-2.3822392E-6	-2.380221E-6	-2.378343E-6	-2.37665E-6	-2.3751925E-6	-2.3740095E-6	-2.3731363E-6	-2.3725877E-6	-2.372348E-6	-1.0702611E-7	-9.5112895E-8	-8.349303E-8	-7.000808E-7	4.56568E-7	2.1232367E-7	1.1365433E-7	-6.9001196E-8	-3.9367455E-7	-1.6734352E-7	5.509005E-7	3.6897845E-7
-2.411196E-6	-2.4109647E-6	-2.4104236E-6	-2.4095516E-6	-2.4083572E-6	-2.406878E-6	-2.4051542E-6	-2.4032388E-6	-2.401188E-6	-2.399058E-6	-2.3969071E-6	-2.3947864E-6	-2.3927544E-6	-2.3908597E-6	-2.3891523E-6	-2.3876808E-6	-2.386489E-6	-2.3856107E-6	-2.3850566E-6	-2.3848118E-6	-7.996495E-7	8.908107E-8	-1.0374275E-6	6.7616596E-10	4.2465706E-7	2.0739607E-7	-5.4625136E-8	4.1994866E-7	1.5195049E-7	1.0685306E-7	1.7863252E-7	-8.096995E-8
-2.4239835E-6	-2.4237504E-6	-2.423205E-6	-2.4223257E-6	-2.4211233E-6	-2.419631E-6	-2.417892E-6	-2.415957E-6	-2.413887E-6	-2.4117383E-6	-2.4095646E-6	-2.4074266E-6	-2.4053745E-6	-2.4034614E-6	-2.4017384E-6	-2.4002552E-6	-2.3990524E-6	-2.3981652E-6	-2.3976047E-6	-2.3973598E-6	-8.939015E-7	4.3246935E-8	9.397301E-8	-3.0401196E-7	-4.1300015E-7	-6.165921E-7	-1.1294207E-7	-2.2555161E-8	-2.4754684E-7	-2.285319E-7	-3.903748E-7	-9.083389E-8
-2.4368737E-6	-2.4366368E-6	-2.4360852E-6	-2.4351978E-6	-2.4339854E-6	-2.4324784E-6	-2.4307237E-6	-2.428772E-6	-2.426684E-6	-2.4245123E-6	-2.422321E-6	-2.4201634E-6	-2.4180943E-6	-2.4161645E-6	-2.4144265E-6	-2.412928E-6	-2.4117167E-6	-2.4108201E-6	-2.410257E-6	-2.4100102E-6	-1.9597017E-7	1.6468653E-7	6.62354E-7	5.6375404E-7	-1.8112889E-8	-4.4168067E-7	3.082046E-8	-8.1743343E-7	9.64025E-7	8.402454E-8	3.9895616E-7	-4.2620593E-7
-2.4498609E-6	-2.4496208E-6	-2.4490635E-6	-2.4481699E-6	-2.4469457E-6	-2.445427E-6	-2.4436567E-6	-2.4416918E-6	-2.4395838E-6	-2.4373971E-6	-2.4351843E-6	-2.43301E-6	-2.4309188E-6	-2.4289745E-6	-2.4272208E-6	-2.425711E-6	-2.424485E-6	-2.42358E-6	-2.4230123E-6	-2.4227625E-6	-2.3942675E-7	4.7080018E-8	-4.4943094E-9	-3.238929E-7	-2.0686354E-8	-4.074238E-7	-4.2000002E-7	-1.0271537E-7	4.121455E-7	1.4654483E-7	-1.884852E-8	1.2888493E-7
-2.46296E-6	-2.462721E-6	-2.4621615E-6	-2.4612607E-6	-2.4600276E-6	-2.4584963E-6	-2.456712E-6	-2.4547278E-6	-2.4526046E-6	-2.4503966E-6	-2.448169E-6	-2.4459728E-6	-2.4438662E-6	-2.4419019E-6	-2.4401324E-6	-2.438609E-6	-2.4373721E-6	-2.4364583E-6	-2.4358824E-6	-2.4356293E-6	-5.197891E-7	2.6838418E-7	-1.9712769E-7	-1.9704785E-7	5.91195E-7	4.1285742E-7	3.7884516E-7	1.4464142E-6	9.88132E-7	-4.0020237E-7	-6.5967086E-8	-7.09973E-8
-2.4761541E-6	-2.4759113E-6	-2.4753474E-6	-2.4744393E-6	-2.473197E-6	-2.4716533E-6	-2.469855E-6	-2.4678552E-6	-2.4657152E-6	-2.4634896E-6	-2.4612411E-6	-2.4590267E-6	-2.4569008E-6	-2.4549183E-6	-2.453135E-6	-2.4515962E-6	-2.4503474E-6	-2.4494243E-6	-2.4488425E-6	-2.448587E-6	2.2973397E-7	-1.1147364E-7	-9.233171E-9	-4.2106743E-7	-9.917412E-8	-4.2994859E-7	-1.4202219E-7	1.9097477E-7	-6.877078E-8	1.8250864E-7	-2.302184E-8	-8.7928487E-7
-2.4894555E-6	-2.4892117E-6	-2.488645E-6	-2.4877297E-6	-2.486476E-6	-2.4849219E-6	-2.483107E-6	-2.4810947E-6	-2.4789342E-6	-2.4766935E-6	-2.474424E-6	-2.4721924E-6	-2.470048E-6	-2.4680521E-6	-2.4662504E-6	-2.4647004E-6	-2.4634405E-6	-2.4625112E-6	-2.4619255E-6	-2.4616681E-6	7.359022E-8	-4.4944366E-7	4.4938852E-7	-1.3520038E-7	9.4993527E-7	1.116897E-6	-1.270184E-6	-1.2543094E-7	-1.2806673E-7	-4.2626876E-8	-1.4391225E-8	2.1293658E-7
-2.5028514E-6	-2.5026068E-6	-2.5020358E-6	-2.5011143E-6	-2.499853E-6	-2.4982874E-6	-2.4964593E-6	-2.4944284E-6	-2.4922501E-6	-2.4899894E-6	-2.487704E-6	-2.4854535E-6	-2.483292E-6	-2.4812773E-6	-2.4794615E-6	-2.4778965E-6	-2.476628E-6	-2.4756912E-6	-2.4751012E-6	-2.4748426E-6	-2.3236336E-7	-1.9891895E-7	-2.0212471E-7	-6.700837E-8	7.441078E-8	4.908828E-7	-5.4299658E-8	-3.298306E-7	-6.5731433E-7	-6.149714E-8	4.7470135E-7	2.1395378E-7
-2.5163506E-6	-2.516105E-6	-2.5155323E-6	-2.5146053E-6	-2.5133338E-6	-2.5117542E-6	-2.509915E-6	-2.5078664E-6	-2.5056722E-6	-2.5033903E-6	-2.5010872E-6	-2.498814E-6	-2.4966366E-6	-2.4946055E-6	-2.4927763E-6	-2.4911978E-6	-2.4899202E-6	-2.4889769E-6	-2.4883825E-6	-2.4881217E-6	-1.790618E-8	6.666645E-7	5.342919E-8	3.7982808E-8	-7.8857795E-7	-4.6103636E-7	-5.7189496E-8	-9.722628E-7	2.4674065E-7	-8.683099E-8	-1.599179E-7	-1.1629674E-7
-2.5299607E-6	-2.5297138E-6	-2.529137E-6	-2.5282034E-6	-2.5269246E-6	-2.525334E-6	-2.5234785E-6	-2.5214142E-6	-2.5192032E-6	-2.5169043E-6	-2.5145791E-6	-2.51229E-6	-2.5100935E-6	-2.5080435E-6	-2.5061975E-6	-2.5046068E-6	-2.5033148E-6	-2.5023612E-6	-2.5017607E-6	-2.5014974E-6	2.3009172E-6	2.3702236E-7	-1.5914618E-7	7.0320647E-7	6.490792E-8	-3.1289645E-8	9.879975E-7	2.6057205E-7	-4.0183136E-7	-6.145249E-7	1.09538325E-8	1.284961E-8
-2.543686E-6	-2.5434385E-6	-2.5428583E-6	-2.5419179E-6	-2.5406307E-6	-2.5390286E-6	-2.5371594E-6	-2.5350782E-6	-2.532849E-6	-2.5305294E-6	-2.5281856E-6	-2.5258762E-6	-2.5236625E-6	-2.5215957E-6	-2.5197342E-6	-2.5181284E-6	-2.5168265E-6	-2.5158638E-6	-2.515258E-6	-2.5149927E-6	9.4937125E-9	4.9716025E-8	1.0592974E-7	-5.237975E-7	2.7461797E-7	-1.9423413E-7	-4.9997897E-7	-1.9449612E-8	-1.1412125E-7	-9.756054E-8	7.926848E-8	-2.440702E-7
-2.5575164E-6	-2.557267E-6	-2.5566828E-6	-2.555736E-6	-2.5544407E-6	-2.5528266E-6	-2.550944E-6	-2.5488469E-6	-2.5466E-6	-2.5442619E-6	-2.5419008E-6	-2.539571E-6	-2.5373388E-6	-2.5352551E-6	-2.5333793E-6	-2.5317586E-6	-2.530446E-6	-2.5294755E-6	-2.5288641E-6	-2.5285958E-6	-2.3168683E-7	-6.201702E-9	-3.566311E-8	-2.1898772E-7	3.940489E-7	5.4791445E-7	1.09610525E-7	2.4026724E-7	2.729619E-7	3.8310503E-7	-2.6105062E-7	3.7985572E-7
-2.571478E-6	-2.5712275E-6	-2.5706395E-6	-2.569687E-6	-2.5683785E-6	-2.5667537E-6	-2.5648555E-6	-2.562741E-6	-2.5604763E-6	-2.5581217E-6	-2.555742E-6	-2.553397E-6	-2.5511433E-6	-2.5490426E-6	-2.5471493E-6	-2.5455186E-6	-2.5441934E-6	-2.5432155E-6	-2.5425963E-6	-2.5423253E-6	1.3707512E-6	-6.17751E-8	1.442871E-7	7.752761E-8	-3.513725E-7	2.3754136E-8	-7.5302694E-7	1.4315779E-7	-3.803902E-8	2.2667106E-7	-6.919365E-8	-7.836001E-8
-2.5855406E-6	-2.5852871E-6	-2.5846948E-6	-2.583734E-6	-2.5824177E-6	-2.580777E-6	-2.5788659E-6	-2.5767351E-6	-2.574453E-6	-2.5720785E-6	-2.5696784E-6	-2.5673114E-6	-2.565042E-6	-2.5629208E-6	-2.5610132E-6	-2.5593652E-6	-2.5580298E-6	-2.5570419E-6	-2.5564188E-6	-2.556144E-6	2.154424E-7	7.413242E-8	-1.8832137E-7	-2.3535405E-7	-4.6044335E-8	-3.720387E-7	1.7770424E-7	3.5215942E-7	3.906534E-7	-8.017959E-7	1.3513147E-7	-2.5189362E-7
-2.5997192E-6	-2.5994673E-6	-2.5988688E-6	-2.5979039E-6	-2.5965753E-6	-2.5949234E-6	-2.5929949E-6	-2.5908491E-6	-2.5885463E-6	-2.5861539E-6	-2.5837335E-6	-2.5813504E-6	-2.579058E-6	-2.5769223E-6	-2.574995E-6	-2.5733348E-6	-2.5719885E-6	-2.5709908E-6	-2.5703619E-6	-2.5700863E-6	1.0662392E-7	9.367224E-8	-5.471134E-8	6.702662E-7	8.43077E-8	3.656813E-7	1.4055793E-7	1.7738412E-7	-2.1560544E-7	5.523806E-8	3.133958E-7	-1.4563945E-7
-2.6140142E-6	-2.6137595E-6	-2.613159E-6	-2.6121852E-6	-2.610849E-6	-2.6091832E-6	-2.6072394E-6	-2.605077E-6	-2.6027576E-6	-2.600345E-6	-2.597904E-6	-2.5954985E-6	-2.5931913E-6	-2.5910383E-6	-2.5890981E-6	-2.5874228E-6	-2.5860652E-6	-2.5850586E-6	-2.5844251E-6	-2.5841468E-6	-2.6600352E-7	1.9269496E-7	-5.5992075E-8	-1.6526042E-7	4.881849E-7	9.0690015E-8	5.603377E-8	9.2327014E-7	6.021458E-7	2.9539937E-8	-1.3242519E-7	9.395526E-9
-2.6284208E-6	-2.628163E-6	-2.627557E-6	-2.626575E-6	-2.625227E-6	-2.6235487E-6	-2.6215898E-6	-2.619409E-6	-2.61707E-6	-2.6146383E-6	-2.612179E-6	-2.609753E-6	-2.607427E-6	-2.6052558E-6	-2.603299E-6	-2.6016098E-6	-2.6002413E-6	-2.599229E-6	-2.5985917E-6	-2.5983104E-6	1.3543123E-8	-1.969076E-7	-4.5835595E-8	-1.8640358E-7	1.6233908E-7	1.2353749E-7	5.185323E-7	2.6299156E-7	1.1882036E-7	8.080942E-9	-4.9098666E-8	3.789938E-8
-2.6429443E-6	-2.642685E-6	-2.642075E-6	-2.6410858E-6	-2.6397292E-6	-2.6380383E-6	-2.636064E-6	-2.6338632E-6	-2.631506E-6	-2.6290534E-6	-2.6265725E-6	-2.6241278E-6	-2.6217824E-6	-2.619593E-6	-2.6176215E-6	-2.6159187E-6	-2.614539E-6	-2.6135174E-6	-2.6128744E-6	-2.6125913E-6	-1.8644777E-6	5.461871E-7	1.2852978E-7	2.0382306E-7	-3.7625603E-7	3.0927256E-7	-3.3990265E-8	6.583709E-7	-2.832814E-7	1.461393E-7	1.3579373E-7	-8.615625E-8
-2.6575835E-6	-2.657322E-6	-2.6567084E-6	-2.655712E-6	-2.6543437E-6	-2.652639E-6	-2.6506484E-6	-2.6484315E-6	-2.6460546E-6	-2.6435835E-6	-2.641082E-6	-2.6386183E-6	-2.6362509E-6	-2.6340451E-6	-2.6320552E-6	-2.63034E-6	-2.628949E-6	-2.6279206E-6	-2.6272714E-6	-2.6269877E-6	2.4207108E-7	-3.6432291E-7	1.403478E-7	1.289297E-7	-1.603227E-7	4.0883384E-7	1.760459E-6	2.1598426E-7	-6.634755E-7	1.486693E-7	1.579343E-7	2.6280188E-7
-2.6723721E-6	-2.6721088E-6	-2.6714913E-6	-2.6704886E-6	-2.6691068E-6	-2.6673897E-6	-2.6653813E-6	-2.6631494E-6	-2.660753E-6	-2.658262E-6	-2.6557398E-6	-2.6532562E-6	-2.6508708E-6	-2.648648E-6	-2.6466437E-6	-2.6449159E-6	-2.643513E-6	-2.6424768E-6	-2.6418227E-6	-2.6415346E-6	3.8009727E-8	-3.9850468E-7	-2.5000494E-7	-3.3158457E-7	1.691789E-7	-4.3103224E-8	2.2677982E-7	-5.1456105E-8	3.60745E-7	-3.07075E-7	7.597082E-8	2.3134223E-7
-2.687295E-6	-2.687033E-6	-2.6864095E-6	-2.6853977E-6	-2.6840055E-6	-2.682274E-6	-2.6802493E-6	-2.677999E-6	-2.6755831E-6	-2.6730706E-6	-2.6705288E-6	-2.6680248E-6	-2.6656187E-6	-2.663377E-6	-2.6613561E-6	-2.6596151E-6	-2.6582009E-6	-2.6571558E-6	-2.6564965E-6	-2.6562072E-6	5.1886246E-9	-1.1987058E-7	-7.6474896E-7	1.0860154E-7	-4.5528617E-7	-7.820886E-8	9.047737E-8	-3.5367088E-7	-1.8625396E-7	-1.9284744E-7	-1.0840885E-7	-5.8927906E-8
-2.7023245E-6	-2.702057E-6	-2.7014266E-6	-2.7004046E-6	-2.6990033E-6	-2.6972564E-6	-2.695217E-6	-2.6929445E-6	-2.6905095E-6	-2.6879775E-6	-2.6854154E-6	-2.682888E-6	-2.680465E-6	-2.6782038E-6	-2.6761666E-6	-2.67441E-6	-2.672985E-6	-2.6719326E-6	-2.6712682E-6	-2.6709765E-6	8.672122E-8	1.5117242E-7	2.573333E-7	-4.568494E-7	8.0237885E-7	-8.1189675E-8	-2.4903366E-7	-1.4311007E-7	8.264929E-8	6.056879E-7	2.8642094E-7	6.8061674E-8
-2.7174765E-6	-2.7172077E-6	-2.7165745E-6	-2.7155463E-6	-2.7141327E-6	-2.7123717E-6	-2.7103154E-6	-2.708026E-6	-2.7055708E-6	-2.7030171E-6	-2.7004353E-6	-2.697891E-6	-2.6954467E-6	-2.6931682E-6	-2.691114E-6	-2.689347E-6	-2.6879131E-6	-2.6868545E-6	-2.6861862E-6	-2.685893E-6	-2.1591771E-7	3.9029366E-9	-6.334439E-7	1.02664295E-8	4.508343E-8	9.8429185E-9	-3.3342342E-8	9.891593E-8	7.000805E-7	3.1953041E-7	1.00021246E-7	-3.492424E-8
-2.732759E-6	-2.7324875E-6	-2.7318463E-6	-2.7308072E-6	-2.7293818E-6	-2.7276074E-6	-2.7255328E-6	-2.7232247E-6	-2.7207507E-6	-2.718175E-6	-2.7155713E-6	-2.7130054E-6	-2.7105423E-6	-2.7082458E-6	-2.7061776E-6	-2.704395E-6	-2.7029498E-6	-2.7018853E-6	-2.701215E-6	-2.7009223E-6	1.01331985E-7	1.177655E-6	3.4739436E-8	1.6801006E-7	-2.5526643E-7	-6.216648E-8	-4.7304434E-7	-7.450911E-8	-8.455497E-8	6.027251E-7	-8.5907146E-8	-8.013254E-9
-2.7481835E-6	-2.7479105E-6	-2.7472654E-6	-2.7462165E-6	-2.7447788E-6	-2.7429883E-6	-2.7408976E-6	-2.7385672E-6	-2.7360725E-6	-2.7334752E-6	-2.730849E-6	-2.728261E-6	-2.7257781E-6	-2.723463E-6	-2.7213796E-6	-2.7195817E-6	-2.718129E-6	-2.7170558E-6	-2.716382E-6	-2.7160856E-6	-1.4616282E-7	5.707847E-7	1.0816828E-7	8.814728E-7	-3.026216E-7	-1.2864838E-7	-6.8978665E-7	-9.4810424E-8	1.2909643E-8	1.0305734E-7	-5.5251064E-7	1.3877923E-7
-2.7637295E-6	-2.763454E-6	-2.7628048E-6	-2.761747E-6	-2.7602978E-6	-2.7584888E-6	-2.7563806E-6	-2.7540307E-6	-2.751514E-6	-2.7488936E-6	-2.746245E-6	-2.743633E-6	-2.7411315E-6	-2.7387962E-6	-2.7366946E-6	-2.7348822E-6	-2.7334177E-6	-2.7323358E-6	-2.731657E-6	-2.7313606E-6	-1.1686924E-6	-7.2571896E-7	4.822209E-7	3.1906274E-7	-3.5455605E-7	2.5158528E-7	9.105509E-7	-5.280081E-9	-7.038022E-8	-4.6180125E-7	-5.084457E-7	-2.1162701E-7
-2.779419E-6	-2.7791411E-6	-2.7784859E-6	-2.7774197E-6	-2.7759565E-6	-2.7741344E-6	-2.772005E-6	-2.7696362E-6	-2.7670962E-6	-2.7644544E-6	-2.7617837E-6	-2.759153E-6	-2.7566282E-6	-2.754275E-6	-2.7521548E-6	-2.7503309E-6	-2.748854E-6	-2.7477656E-6	-2.7470812E-6	-2.746782E-6	1.8437627E-6	3.1579037E-7	-1.9377208E-7	7.3145486E-8	-3.1901712E-7	-7.431796E-8	1.4001174E-7	2.3483272E-8	4.274762E-7	8.803261E-7	1.4584504E-7	1.7715479E-7
-2.7952399E-6	-2.7949593E-6	-2.7942956E-6	-2.793219E-6	-2.791743E-6	-2.789904E-6	-2.7877554E-6	-2.785365E-6	-2.7828014E-6	-2.780135E-6	-2.7774397E-6	-2.7747851E-6	-2.7722376E-6	-2.7698657E-6	-2.7677295E-6	-2.7658898E-6	-2.764401E-6	-2.7633046E-6	-2.7626172E-6	-2.7623166E-6	3.3398678E-7	-9.399206E-8	-4.5365127E-7	1.2892022E-7	4.5113984E-7	1.6394102E-8	3.538108E-7	2.661832E-7	2.3072592E-7	-4.2014423E-7	-2.0645824E-7	1.2075544E-7
-2.8112026E-6	-2.81092E-6	-2.8102527E-6	-2.8091663E-6	-2.8076759E-6	-2.8058184E-6	-2.8036538E-6	-2.8012403E-6	-2.7986555E-6	-2.7959659E-6	-2.7932492E-6	-2.7905687E-6	-2.7880005E-6	-2.7856033E-6	-2.7834494E-6	-2.7815938E-6	-2.7800957E-6	-2.7789918E-6	-2.7783E-6	-2.777999E-6	2.7594714E-7	1.1071151E-7	1.9792492E-9	-1.0130519E-7	-1.4543954E-7	-8.3118266E-8	-3.0330463E-7	1.006956E-7	1.9636684E-7	2.8339426E-7	3.4922074E-8	-8.230575E-8
-2.827299E-6	-2.8270144E-6	-2.8263396E-6	-2.8252423E-6	-2.8237375E-6	-2.8218626E-6	-2.8196762E-6	-2.8172399E-6	-2.814632E-6	-2.8119152E-6	-2.809173E-6	-2.8064667E-6	-2.8038755E-6	-2.8014567E-6	-2.7992853E-6	-2.797413E-6	-2.7959018E-6	-2.794787E-6	-2.7940905E-6	-2.7937856E-6	1.2818201E-7	-9.607515E-8	-8.6684466E-8	-6.628247E-7	-6.169313E-8	6.5065244E-8	2.75154E-7	8.054007E-8	1.2716241E-7	5.542436E-7	8.473766E-8	-2.5973765E-7
-2.8435604E-6	-2.843272E-6	-2.8425904E-6	-2.8414831E-6	-2.8399638E-6	-2.838069E-6	-2.8358595E-6	-2.8334014E-6	-2.8307657E-6	-2.828025E-6	-2.8252568E-6	-2.8225284E-6	-2.8199127E-6	-2.817474E-6	-2.8152806E-6	-2.8133938E-6	-2.8118698E-6	-2.810746E-6	-2.810043E-6	-2.8097368E-6	-1.379817E-7	5.836008E-7	1.313919E-7	2.9185085E-7	6.52015E-7	2.603755E-7	-2.2095137E-6	-4.7924E-7	-1.1182458E-6	-5.1728057E-7	5.385983E-7	-2.2857095E-7
-2.8599568E-6	-2.859665E-6	-2.8589757E-6	-2.8578554E-6	-2.8563209E-6	-2.8544075E-6	-2.8521786E-6	-2.849696E-6	-2.8470363E-6	-2.8442694E-6	-2.8414736E-6	-2.8387176E-6	-2.836075E-6	-2.8336153E-6	-2.831402E-6	-2.8294971E-6	-2.8279555E-6	-2.826822E-6	-2.826112E-6	-2.8258032E-6	2.2146928E-6	-3.3316593E-7	-4.3407616E-7	-1.7382852E-8	3.7639754E-9	-3.0136118E-7	-1.9098099E-9	5.0304674E-8	-4.879926E-7	8.485293E-7	3.105281E-7	2.183041E-7
-2.8764985E-6	-2.876204E-6	-2.8755082E-6	-2.8743766E-6	-2.8728284E-6	-2.8708948E-6	-2.8686436E-6	-2.8661352E-6	-2.8634504E-6	-2.8606546E-6	-2.8578338E-6	-2.8550498E-6	-2.8523853E-6	-2.849897E-6	-2.8476638E-6	-2.84574E-6	-2.8441887E-6	-2.843045E-6	-2.8423315E-6	-2.8420213E-6	-2.732042E-8	8.4662986E-8	-2.7182259E-7	1.1230226E-7	-1.9282305E-7	-1.11779464E-7	-1.8717273E-7	3.0774012E-7	-2.2667328E-7	2.1444532E-7	2.5856478E-8	2.4270074E-7
-2.8931977E-6	-2.8929016E-6	-2.8921988E-6	-2.8910565E-6	-2.889492E-6	-2.8875436E-6	-2.88527E-6	-2.8827374E-6	-2.880026E-6	-2.8772045E-6	-2.8743536E-6	-2.871547E-6	-2.868852E-6	-2.8663414E-6	-2.8640861E-6	-2.862145E-6	-2.8605757E-6	-2.8594213E-6	-2.8586978E-6	-2.858383E-6	-1.11996926E-7	-6.2406784E-8	-1.635204E-6	9.1428217E-7	7.215312E-8	-9.2567826E-10	-2.3538031E-7	-2.0594473E-7	6.04819E-8	1.8657204E-6	1.3045171E-7	2.5900647E-6
-2.9100393E-6	-2.9097391E-6	-2.9090281E-6	-2.907878E-6	-2.906298E-6	-2.9043301E-6	-2.9020337E-6	-2.899479E-6	-2.8967393E-6	-2.8938912E-6	-2.8910126E-6	-2.8881773E-6	-2.8854583E-6	-2.8829256E-6	-2.8806458E-6	-2.8786862E-6	-2.8771017E-6	-2.875935E-6	-2.8752042E-6	-2.8748877E-6	4.4599227E-7	-1.5725195E-7	1.0837327E-7	-2.3518798E-8	-2.7617104E-9	-1.3185832E-8	6.5149794E-7	-1.0365621E-7	-8.8798764E-8	-5.667507E-8	3.039902E-7	6.0546057E-7
-2.9270352E-6	-2.9267303E-6	-2.9260134E-6	-2.9248527E-6	-2.9232576E-6	-2.92127E-6	-2.9189534E-6	-2.9163723E-6	-2.9136054E-6	-2.9107298E-6	-2.9078237E-6	-2.9049604E-6	-2.9022153E-6	-2.8996578E-6	-2.8973582E-6	-2.8953777E-6	-2.8937789E-6	-2.8925997E-6	-2.8918626E-6	-2.891542E-6	1.2960968E-8	2.6894222E-7	5.644087E-7	3.2532296E-7	1.8203555E-7	-1.2801779E-7	1.0890731E-7	-2.5151017E-8	5.277989E-8	2.5342985E-7	-6.303117E-8	-8.1885435E-7
-2.9441817E-6	-2.9438768E-6	-2.9431556E-6	-2.9419848E-6	-2.9403739E-6	-2.938371E-6	-2.9360297E-6	-2.9334262E-6	-2.930632E-6	-2.9277307E-6	-2.924796E-6	-2.9219084E-6	-2.919133E-6	-2.9165528E-6	-2.9142277E-6	-2.9122311E-6	-2.910612E-6	-2.9094233E-6	-2.9086766E-6	-2.9083542E-6	1.5812226E-7	-5.247655E-7	2.3579268E-7	1.5085419E-7	2.4781068E-7	-9.861308E-7	4.9107854E-8	4.983341E-7	-5.2272114E-8	3.673064E-7	-1.4793747E-7	2.6783619E-7
-2.9614582E-6	-2.9611504E-6	-2.9604198E-6	-2.9592363E-6	-2.9576108E-6	-2.9555883E-6	-2.9532248E-6	-2.9505939E-6	-2.9477749E-6	-2.944844E-6	-2.9418802E-6	-2.9389626E-6	-2.9361627E-6	-2.9335547E-6	-2.9312075E-6	-2.9291893E-6	-2.9275575E-6	-2.9263567E-6	-2.9256048E-6	-2.9252797E-6	8.632539E-8	-2.1290137E-7	2.7410846E-7	5.484372E-7	2.3257887E-7	-1.2459102E-8	-1.0110267E-6	-2.3622363E-7	-5.3469975E-8	-3.977704E-8	5.438217E-8	2.0339698E-7
-2.9788932E-6	-2.978582E-6	-2.9778475E-6	-2.9766525E-6	-2.9750138E-6	-2.9729695E-6	-2.9705886E-6	-2.9679331E-6	-2.9650876E-6	-2.9621278E-6	-2.959139E-6	-2.9561927E-6	-2.9533678E-6	-2.9507355E-6	-2.9483683E-6	-2.9463301E-6	-2.9446833E-6	-2.9434702E-6	-2.9427133E-6	-2.9423857E-6	-3.5361361E-7	-1.2665885E-7	7.45292E-8	2.3413997E-7	1.0157889E-7	-1.470306E-6	2.4252998E-8	3.010841E-8	-2.8990203E-6	-5.8339932E-8	1.4115214E-7	-5.141264E-8
-2.9964694E-6	-2.996157E-6	-2.9954167E-6	-2.994214E-6	-2.99256E-6	-2.9905007E-6	-2.9880941E-6	-2.9854168E-6	-2.982543E-6	-2.9795574E-6	-2.9765386E-6	-2.9735663E-6	-2.9707126E-6	-2.9680557E-6	-2.9656644E-6	-2.9636085E-6	-2.961945E-6	-2.9607206E-6	-2.959954E-6	-2.9596233E-6	-6.782198E-8	8.2811724E-8	-3.1202237E-8	2.7858235E-7	8.8392426E-8	4.704655E-7	1.480614E-7	2.1362945E-7	-1.0859305E-7	2.4235767E-6	-5.573276E-7	-3.8545107E-7
-3.0142062E-6	-3.0138917E-6	-3.0131457E-6	-3.0119322E-6	-3.010265E-6	-3.008186E-6	-3.005761E-6	-3.003057E-6	-3.0001588E-6	-2.9971445E-6	-2.9940963E-6	-2.9910955E-6	-2.988216E-6	-2.9855323E-6	-2.9831176E-6	-2.9810399E-6	-2.9793619E-6	-2.9781258E-6	-2.9773537E-6	-2.9770183E-6	4.0031054E-7	-9.772826E-9	1.4347742E-7	-3.006876E-7	-1.3215663E-7	-2.1775884E-7	-1.0890444E-6	1.3210479E-7	1.0671127E-7	-2.8441866E-7	1.6541673E-8	-2.9041553E-7
-3.0321173E-6	-3.031802E-6	-3.0310493E-6	-3.029825E-6	-3.0281433E-6	-3.026048E-6	-3.0235983E-6	-3.0208723E-6	-3.0179478E-6	-3.0149074E-6	-3.011833E-6	-3.0088029E-6	-3.0058957E-6	-3.003188E-6	-3.000751E-6	-2.9986554E-6	-2.9969608E-6	-2.995714E-6	-2.9949335E-6	-2.9945948E-6	5.0497107E-8	-5.019916E-7	-3.294698E-7	-3.10088E-7	-2.3395945E-8	-9.342785E-7	-2.381069E-7	-6.228474E-7	-6.7160116E-8	2.4395376E-7	-3.4574413E-7	-4.0137635E-7
-3.0501847E-6	-3.049866E-6	-3.0491105E-6	-3.0478766E-6	-3.0461804E-6	-3.044066E-6	-3.0415988E-6	-3.0388458E-6	-3.0358945E-6	-3.0328235E-6	-3.0297228E-6	-3.0266626E-6	-3.0237295E-6	-3.020996E-6	-3.0185363E-6	-3.0164183E-6	-3.0147069E-6	-3.0134477E-6	-3.01266E-6	-3.012317E-6	2.587927E-7	2.496513E-7	2.5913213E-8	5.542993E-8	-3.049688E-7	-4.0997328E-8	1.6943069E-7	3.7928526E-8	-1.4008482E-6	-1.1818398E-7	1.14440354E-7	-1.1816677E-7
-3.068395E-6	-3.0680712E-6	-3.0673086E-6	-3.0660665E-6	-3.0643569E-6	-3.0622246E-6	-3.0597328E-6	-3.0569556E-6	-3.0539784E-6	-3.0508786E-6	-3.047748E-6	-3.0446608E-6	-3.041701E-6	-3.03894E-6	-3.0364579E-6	-3.034321E-6	-3.0325957E-6	-3.0313252E-6	-3.030531E-6	-3.0301856E-6	-2.2862756E-7	-6.4315834E-8	-2.5877216E-7	4.6988546E-7	-2.5992279E-7	-3.7979464E-9	1.3465522E-6	-5.47324E-7	-2.7555834E-7	-6.5833024E-7	-2.5060174E-7	-1.0313278E-8
-3.0867905E-6	-3.086469E-6	-3.0856986E-6	-3.084446E-6	-3.0827214E-6	-3.0805709E-6	-3.0780564E-6	-3.0752544E-6	-3.072247E-6	-3.069122E-6	-3.0659605E-6	-3.0628482E-6	-3.0598587E-6	-3.0570761E-6	-3.054571E-6	-3.0524159E-6	-3.0506726E-6	-3.049391E-6	-3.048586E-6	-3.048237E-6	3.4265912E-7	-1.8588226E-7	6.751143E-7	-1.0001896E-8	-2.2604075E-7	1.3532652E-9	-2.3672394E-8	8.331415E-7	-2.4743298E-7	-3.2655534E-10	-2.534393E-7	-3.435572E-8
-3.105335E-6	-3.1050079E-6	-3.1042339E-6	-3.1029695E-6	-3.101232E-6	-3.0990618E-6	-3.096527E-6	-3.0936985E-6	-3.0906679E-6	-3.0875126E-6	-3.0843225E-6	-3.0811777E-6	-3.0781637E-6	-3.0753522E-6	-3.0728254E-6	-3.0706492E-6	-3.068891E-6	-3.0675965E-6	-3.0667852E-6	-3.0664341E-6	-3.4944998E-7	-3.830203E-7	-1.0958361E-7	-9.2384255E-7	1.1265283E-7	3.4787085E-8	5.7612766E-7	-5.8758534E-8	8.050409E-8	-6.865252E-7	4.350909E-7	1.2590942E-7
-3.124064E-6	-3.1237357E-6	-3.122954E-6	-3.1216814E-6	-3.119926E-6	-3.1177385E-6	-3.1151803E-6	-3.112331E-6	-3.1092702E-6	-3.1060906E-6	-3.1028699E-6	-3.0996994E-6	-3.0966542E-6	-3.0938202E-6	-3.0912665E-6	-3.0890717E-6	-3.087295E-6	-3.0859894E-6	-3.0851713E-6	-3.084816E-6	-4.1587748E-7	-1.8997973E-7	-2.001067E-7	-2.2419499E-7	-2.4043217E-7	-3.360912E-7	-2.0207273E-7	-1.8503178E-7	8.595045E-6	-1.4800587E-7	1.26424E-6	-6.242815E-8
-3.1429422E-6	-3.1426107E-6	-3.1418242E-6	-3.14054E-6	-3.1387733E-6	-3.1365637E-6	-3.1339819E-6	-3.1311035E-6	-3.128018E-6	-3.1248055E-6	-3.121556E-6	-3.1183533E-6	-3.1152842E-6	-3.112423E-6	-3.1098496E-6	-3.1076343E-6	-3.1058444E-6	-3.1045272E-6	-3.1037046E-6	-3.1033464E-6	1.0933912E-7	-2.6031142E-7	-2.495953E-7	-3.191865E-7	1.6400952E-6	1.7334803E-7	-3.6160137E-7	-1.3316582E-6	1.3148728E-7	7.316852E-8	1.1561151E-7	1.8332207E-7
-3.1620164E-6	-3.1616837E-6	-3.1608922E-6	-3.1595955E-6	-3.1578118E-6	-3.1555835E-6	-3.1529808E-6	-3.1500758E-6	-3.1469615E-6	-3.143719E-6	-3.140442E-6	-3.1372103E-6	-3.1341124E-6	-3.1312222E-6	-3.1286263E-6	-3.1263887E-6	-3.1245831E-6	-3.1232537E-6	-3.1224204E-6	-3.1220604E-6	-2.4127127E-7	-4.2130765E-7	-1.05341144E-7	-5.5007786E-7	-6.6632346E-8	-6.4675106E-8	1.1864129E-7	1.9150949E-7	3.2397037E-7	-6.376728E-9	-5.464492E-7	-4.8267134E-7
-3.1812522E-6	-3.1809168E-6	-3.1801153E-6	-3.1788106E-6	-3.1770107E-6	-3.1747643E-6	-3.1721374E-6	-3.1692075E-6	-3.166064E-6	-3.1627947E-6	-3.159486E-6	-3.156227E-6	-3.1530992E-6	-3.1501863E-6	-3.147563E-6	-3.1453073E-6	-3.1434838E-6	-3.1421432E-6	-3.1413035E-6	-3.1409406E-6	-6.3555234E-7	-1.8486911E-7	-3.2064438E-8	-2.5937908E-7	5.500431E-7	2.1653246E-7	-2.6861775E-7	-1.9071093E-8	-1.1978102E-7	1.09000226E-7	5.4331576E-8	-7.2475916E-7
-3.2006785E-6	-3.2003418E-6	-3.199535E-6	-3.1982179E-6	-3.1964003E-6	-3.194133E-6	-3.1914792E-6	-3.1885227E-6	-3.1853492E-6	-3.1820487E-6	-3.1787085E-6	-3.1754198E-6	-3.172262E-6	-3.1693214E-6	-3.1666746E-6	-3.1644001E-6	-3.1625614E-6	-3.1612067E-6	-3.1603593E-6	-3.159992E-6	4.3321215E-8	-2.1703184E-7	4.4844057E-8	-2.3309126E-7	1.07486386E-7	-1.1670632E-7	4.7796455E-8	4.5673332E-7	1.17515526E-7	1.1533892E-6	-2.869286E-7	-3.8589062E-7
-3.2202765E-6	-3.2199368E-6	-3.2191247E-6	-3.217795E-6	-3.215964E-6	-3.2136747E-6	-3.2109967E-6	-3.208014E-6	-3.2048122E-6	-3.2014805E-6	-3.198111E-6	-3.1947886E-6	-3.1916034E-6	-3.188635E-6	-3.185967E-6	-3.1836707E-6	-3.1818156E-6	-3.1804511E-6	-3.1795964E-6	-3.179224E-6	-1.6989796E-8	9.056266E-7	-3.96745E-7	8.4943494E-8	2.2201534E-7	-1.3669593E-8	-3.0777752E-8	-2.3558606E-7	-9.11678E-8	-4.1528105E-7	4.684808E-7	2.9018675E-8
-3.240032E-6	-3.2396895E-6	-3.238869E-6	-3.237528E-6	-3.235678E-6	-3.2333717E-6	-3.2306677E-6	-3.2276573E-6	-3.2244257E-6	-3.2210637E-6	-3.2176606E-6	-3.2143118E-6	-3.2110963E-6	-3.2081034E-6	-3.2054097E-6	-3.2030955E-6	-3.201224E-6	-3.1998493E-6	-3.1989896E-6	-3.1986187E-6	9.515049E-7	2.1279823E-7	4.8100258E-8	2.8707402E-6	-1.8221732E-7	2.3889316E-7	6.131418E-8	-8.528405E-8	4.2573986E-10	2.7962638E-8	2.1919578E-7	-3.5829694E-7
-3.2599992E-6	-3.2596545E-6	-3.2588262E-6	-3.257472E-6	-3.2556054E-6	-3.2532755E-6	-3.2505473E-6	-3.247508E-6	-3.2442463E-6	-3.2408536E-6	-3.237421E-6	-3.234039E-6	-3.2307933E-6	-3.2277708E-6	-3.225054E-6	-3.2227183E-6	-3.2208293E-6	-3.2194425E-6	-3.2185753E-6	-3.2182022E-6	-1.5734E-8	6.866123E-7	1.7381207E-7	-1.2739443E-7	1.7633097E-7	6.303763E-7	6.8146534E-7	-1.8623966E-7	6.3287365E-7	7.040792E-8	-1.8362206E-8	1.6330766E-7
-3.2801445E-6	-3.2797966E-6	-3.2789617E-6	-3.2775956E-6	-3.2757105E-6	-3.2733567E-6	-3.270604E-6	-3.267535E-6	-3.2642422E-6	-3.260816E-6	-3.2573505E-6	-3.2539358E-6	-3.2506603E-6	-3.24761E-6	-3.244868E-6	-3.2425105E-6	-3.2406097E-6	-3.2392131E-6	-3.2383427E-6	-3.2379653E-6	-1.7951706E-7	4.0954382E-7	-1.1452336E-7	8.044483E-7	-4.978478E-7	-5.252917E-7	1.5253984E-7	-8.0733076E-7	3.0934083E-7	-2.587855E-7	-2.2029694E-7	1.6335684E-7
-3.3004826E-6	-3.3001302E-6	-3.2992848E-6	-3.2979058E-6	-3.296004E-6	-3.2936266E-6	-3.2908483E-6	-3.2877504E-6	-3.2844268E-6	-3.2809671E-6	-3.277467E-6	-3.2740204E-6	-3.2707146E-6	-3.2676378E-6	-3.2648704E-6	-3.2624923E-6	-3.260573E-6	-3.2591654E-6	-3.258287E-6	-3.257908E-6	3.8458876E-7	-2.8783694E-7	-1.575413E-7	2.3868236E-7	-1.1823071E-7	-8.025741E-8	1.19136864E-7	8.168635E-7	-1.03106785E-7	3.6896358E-7	6.950374E-8	-4.2320494E-8
-3.3210438E-6	-3.320689E-6	-3.3198364E-6	-3.3184438E-6	-3.31652E-6	-3.3141207E-6	-3.3113115E-6	-3.3081824E-6	-3.3048254E-6	-3.3013332E-6	-3.2978003E-6	-3.2943205E-6	-3.2909845E-6	-3.2878768E-6	-3.2850837E-6	-3.2826852E-6	-3.2807486E-6	-3.2793291E-6	-3.2784428E-6	-3.2780608E-6	-1.8285232E-7	-1.7043573E-7	1.6286095E-6	-7.412604E-8	1.4376688E-7	4.8536947E-7	-1.597103E-7	2.7047145E-7	8.65708E-8	1.7915136E-7	8.15256E-8	1.1686434E-7
-3.3417825E-6	-3.3414246E-6	-3.3405652E-6	-3.3391568E-6	-3.3372175E-6	-3.334793E-6	-3.331957E-6	-3.3287986E-6	-3.3254096E-6	-3.321882E-6	-3.318315E-6	-3.3148017E-6	-3.311432E-6	-3.3082938E-6	-3.3054762E-6	-3.3030522E-6	-3.3010976E-6	-3.2996636E-6	-3.298769E-6	-3.2983835E-6	-3.7632825E-7	-4.091352E-7	-1.0686715E-6	-1.0252512E-7	5.511571E-7	-6.3036603E-9	-2.2154647E-7	-2.7171208E-7	7.75213E-8	1.15731204E-7	-2.8448108E-7	-3.3106642E-7
-3.3627114E-6	-3.36235E-6	-3.3614815E-6	-3.3600597E-6	-3.3581014E-6	-3.3556528E-6	-3.3527904E-6	-3.3495992E-6	-3.3461752E-6	-3.3426131E-6	-3.339012E-6	-3.3354631E-6	-3.3320596E-6	-3.328892E-6	-3.3260465E-6	-3.3236026E-6	-3.3216304E-6	-3.3201816E-6	-3.3192812E-6	-3.3188912E-6	-3.80444E-8	-2.6286318E-7	-1.6292925E-7	3.7722515E-7	-6.212493E-7	-2.4272142E-8	3.779866E-7	1.0992519E-7	2.7293248E-7	-4.3387476E-7	3.2015134E-7	-3.3497707E-7
-3.3838216E-6	-3.3834556E-6	-3.3825777E-6	-3.3811432E-6	-3.3791632E-6	-3.3766903E-6	-3.3737986E-6	-3.3705755E-6	-3.3671176E-6	-3.3635192E-6	-3.3598799E-6	-3.3562965E-6	-3.3528615E-6	-3.3496633E-6	-3.3467927E-6	-3.3443257E-6	-3.3423378E-6	-3.3408785E-6	-3.3399729E-6	-3.339581E-6	1.7858813E-8	-6.6383926E-8	2.8558107E-9	3.6070062E-8	-6.7605623E-7	6.562855E-8	1.8133762E-6	-1.9855106E-7	-1.2356187E-6	8.405186E-7	-3.3927313E-7	8.7074943E-7
-3.4051338E-6	-3.4047644E-6	-3.403878E-6	-3.4024279E-6	-3.400426E-6	-3.3979295E-6	-3.395007E-6	-3.3917515E-6	-3.3882573E-6	-3.3846231E-6	-3.3809483E-6	-3.3773292E-6	-3.373859E-6	-3.37063E-6	-3.3677306E-6	-3.365243E-6	-3.363237E-6	-3.361769E-6	-3.360857E-6	-3.3604663E-6	-9.9030515E-8	1.90775E-7	2.6150244E-7	2.5985784E-7	1.986662E-9	-1.16018434E-7	-2.6588582E-8	6.903793E-8	4.517232E-8	1.0946628E-6	4.0218285E-7	1.4630452E-6
-3.4266711E-6	-3.4262966E-6	-3.4254012E-6	-3.4239367E-6	-3.4219165E-6	-3.419394E-6	-3.4164416E-6	-3.4131524E-6	-3.4096226E-6	-3.4059526E-6	-3.4022387E-6	-3.3985834E-6	-3.3950776E-6	-3.3918184E-6	-3.38889E-6	-3.386378E-6	-3.3843535E-6	-3.3828717E-6	-3.3819526E-6	-3.381558E-6	-2.8229033E-7	1.7500851E-7	-1.3603535E-6	5.247592E-7	-4.7209023E-9	1.0956971E-7	1.7986672E-7	-5.0645247E-7	-2.2246631E-7	3.1572288E-8	-3.468568E-8	-5.0883287E-8
-3.4484317E-6	-3.448057E-6	-3.4471534E-6	-3.4456748E-6	-3.443635E-6	-3.4410846E-6	-3.4381035E-6	-3.4347802E-6	-3.4312134E-6	-3.4275042E-6	-3.4237562E-6	-3.4200632E-6	-3.4165223E-6	-3.4132277E-6	-3.4102698E-6	-3.4077327E-6	-3.40569E-6	-3.4041925E-6	-3.4032635E-6	-3.4028653E-6	1.5716888E-7	-5.701668E-7	-2.0763636E-7	-1.086318E-6	-1.6576737E-7	1.3013792E-7	-7.274523E-8	-1.4518248E-7	-8.341478E-8	2.0491416E-7	5.1020237E-7	3.148431E-8
-3.4703937E-6	-3.4700142E-6	-3.4691022E-6	-3.467608E-6	-3.465545E-6	-3.4629686E-6	-3.4599552E-6	-3.4565967E-6	-3.4529962E-6	-3.4492484E-6	-3.445459E-6	-3.4417283E-6	-3.4381533E-6	-3.434825E-6	-3.4318373E-6	-3.4292743E-6	-3.4272084E-6	-3.4256961E-6	-3.4247585E-6	-3.4243567E-6	-3.0208444E-8	9.000151E-8	-6.293768E-8	5.3212226E-8	1.732035E-7	-9.131202E-8	2.3769818E-8	5.010117E-7	5.38195E-8	1.2767086E-7	-3.2942866E-9	2.2756606E-7
-3.4925488E-6	-3.492166E-6	-3.491243E-6	-3.4897332E-6	-3.48765E-6	-3.4850482E-6	-3.4820043E-6	-3.4786115E-6	-3.4749728E-6	-3.4711857E-6	-3.467359E-6	-3.4635887E-6	-3.4599789E-6	-3.4566183E-6	-3.4535997E-6	-3.451009E-6	-3.4489278E-6	-3.4474017E-6	-3.4464574E-6	-3.4460531E-6	7.4225724E-8	-5.634403E-7	-1.414185E-7	2.3828973E-7	3.1345024E-7	1.6998632E-7	2.433645E-7	-2.8575252E-7	1.6324681E-7	5.747119E-8	-4.373792E-8	4.8860153E-7
-3.5149103E-6	-3.5145235E-6	-3.513593E-6	-3.5120663E-6	-3.5099629E-6	-3.5073344E-6	-3.5042622E-6	-3.500835E-6	-3.4971586E-6	-3.4933316E-6	-3.489465E-6	-3.4856564E-6	-3.4820084E-6	-3.478612E-6	-3.475566E-6	-3.4729505E-6	-3.4708462E-6	-3.4693073E-6	-3.4683528E-6	-3.4679451E-6	5.2229325E-8	-5.290457E-7	-2.008641E-7	2.48676E-6	2.139876E-7	1.18278926E-7	-7.194027E-7	-5.63904E-7	-4.6118097E-7	-5.679593E-7	-3.1621028E-7	3.834401E-8
-3.5375028E-6	-3.537112E-6	-3.5361722E-6	-3.5346357E-6	-3.5325108E-6	-3.5298547E-6	-3.5267499E-6	-3.5232874E-6	-3.519572E-6	-3.5157047E-6	-3.5117976E-6	-3.5079502E-6	-3.504264E-6	-3.5008347E-6	-3.4977563E-6	-3.4951156E-6	-3.492992E-6	-3.4914397E-6	-3.4904774E-6	-3.490067E-6	-2.8036808E-7	6.294604E-7	2.5772556E-6	5.1619855E-7	-1.0328102E-7	1.6619484E-7	3.9892242E-8	4.0336514E-7	5.9421414E-8	-8.270175E-8	-7.618459E-8	1.177346E-7
-3.5603196E-6	-3.5599253E-6	-3.5589771E-6	-3.5574244E-6	-3.5552794E-6	-3.5526002E-6	-3.5494627E-6	-3.5459657E-6	-3.5422108E-6	-3.5383061E-6	-3.5343578E-6	-3.5304708E-6	-3.5267446E-6	-3.5232804E-6	-3.5201713E-6	-3.517503E-6	-3.515357E-6	-3.5137878E-6	-3.5128166E-6	-3.512402E-6	3.7171603E-7	-4.1127226E-8	-6.0086614E-7	3.644262E-7	-1.3281004E-7	4.256434E-8	-1.3925715E-7	2.0050324E-7	4.0715964E-8	-1.2293691E-7	-3.232714E-9	2.3724874E-7
-3.5833577E-6	-3.582961E-6	-3.5820042E-6	-3.580436E-6	-3.5782698E-6	-3.5755597E-6	-3.5723892E-6	-3.5688558E-6	-3.5650628E-6	-3.5611174E-6	-3.5571284E-6	-3.5532028E-6	-3.5494384E-6	-3.5459375E-6	-3.5427954E-6	-3.5401015E-6	-3.537933E-6	-3.5363491E-6	-3.5353687E-6	-3.534952E-6	4.3613065E-7	5.5350586E-7	2.8505036E-7	-1.2878665E-7	-8.937252E-8	-3.887776E-7	1.3532971E-7	2.9672504E-8	5.761244E-8	3.2723879E-6	3.9130754E-7	6.480139E-7
-3.6066122E-6	-3.6062113E-6	-3.6052459E-6	-3.6036604E-6	-3.6014724E-6	-3.5987357E-6	-3.5955359E-6	-3.5919636E-6	-3.5881326E-6	-3.584145E-6	-3.5801172E-6	-3.5761489E-6	-3.572347E-6	-3.568809E-6	-3.5656376E-6	-3.5629173E-6	-3.5607281E-6	-3.5591274E-6	-3.558138E-6	-3.5577164E-6	3.471698E-7	-5.083779E-7	1.694986E-7	-3.3312037E-7	-7.948459E-7	8.408628E-8	4.610503E-7	-3.9605655E-7	-1.0260856E-7	-3.9553523E-8	1.0887333E-5	1.6493243E-7
-3.6300837E-6	-3.6296801E-6	-3.6287056E-6	-3.6271053E-6	-3.624895E-6	-3.6221322E-6	-3.618899E-6	-3.6152903E-6	-3.6114216E-6	-3.6073939E-6	-3.6033239E-6	-3.5993153E-6	-3.5954758E-6	-3.5919024E-6	-3.588698E-6	-3.5859482E-6	-3.5837381E-6	-3.5821215E-6	-3.5811229E-6	-3.5806972E-6	1.5015729E-8	2.2922505E-7	-8.8946756E-8	3.359973E-7	1.6865992E-7	9.894181E-7	2.6508664E-7	5.0724328E-8	2.765481E-8	-1.3162928E-7	2.0151826E-7	-5.6695693E-9
-3.6537863E-6	-3.6533784E-6	-3.652397E-6	-3.6507831E-6	-3.6485542E-6	-3.6457636E-6	-3.6424976E-6	-3.6388547E-6	-3.6349436E-6	-3.6308738E-6	-3.626761E-6	-3.6227113E-6	-3.618831E-6	-3.615223E-6	-3.611985E-6	-3.609208E-6	-3.606975E-6	-3.605344E-6	-3.6043352E-6	-3.6039048E-6	4.7203656E-7	2.1779167E-7	1.6294067E-7	2.5484576E-7	1.8826798E-7	-7.421532E-8	1.6219148E-7	-2.3728053E-7	-6.2667914E-7	9.316269E-8	-3.6243253E-7	-4.7459517E-7
-3.6777037E-6	-3.6772929E-6	-3.6763035E-6	-3.6746753E-6	-3.672421E-6	-3.6696028E-6	-3.6663062E-6	-3.662625E-6	-3.6586732E-6	-3.6545641E-6	-3.6504089E-6	-3.6463184E-6	-3.6423999E-6	-3.6387548E-6	-3.635484E-6	-3.632678E-6	-3.6304245E-6	-3.6287781E-6	-3.627761E-6	-3.627327E-6	4.0576236E-7	2.2649068E-7	-1.5584345E-7	1.4535455E-7	1.480653E-7	-7.722237E-7	-9.835185E-8	-9.640067E-7	7.7791576E-8	-5.0116745E-7	-5.049257E-7	-3.0986624E-7
-3.7018535E-6	-3.7014422E-6	-3.7004443E-6	-3.6988006E-6	-3.696527E-6	-3.6936822E-6	-3.69035E-6	-3.6866331E-6	-3.6826423E-6	-3.6784895E-6	-3.6742904E-6	-3.670157E-6	-3.6661963E-6	-3.6625145E-6	-3.6592103E-6	-3.6563779E-6	-3.6541007E-6	-3.652439E-6	-3.651412E-6	-3.650976E-6	2.3619371E-7	9.883242E-9	-6.048747E-8	2.6403407E-7	3.0393286E-7	3.3735466E-7	2.9759792E-7	1.1892168E-6	-8.278796E-8	4.5851806E-7	4.5346894E-8	2.8893126E-7
-3.7262353E-6	-3.7258205E-6	-3.7248135E-6	-3.7231557E-6	-3.7208604E-6	-3.7179873E-6	-3.7146224E-6	-3.710868E-6	-3.7068364E-6	-3.702642E-6	-3.6984004E-6	-3.6942238E-6	-3.6902209E-6	-3.6865008E-6	-3.6831623E-6	-3.6803012E-6	-3.6780004E-6	-3.6763222E-6	-3.675285E-6	-3.674844E-6	-2.6345975E-7	-1.1659558E-7	7.687194E-8	8.029338E-8	4.0986666E-7	-9.5448165E-8	1.6564214E-6	-2.754742E-7	1.0404372E-7	1.6027694E-7	-7.498277E-8	6.599927E-8
-3.7508491E-6	-3.7504292E-6	-3.7494096E-6	-3.7477353E-6	-3.7454188E-6	-3.7425173E-6	-3.73912E-6	-3.7353284E-6	-3.7312552E-6	-3.7270156E-6	-3.7227305E-6	-3.7185116E-6	-3.7144687E-6	-3.7107102E-6	-3.7073396E-6	-3.7044501E-6	-3.7021264E-6	-3.7004313E-6	-3.6993847E-6	-3.6989406E-6	-8.694684E-7	-5.517463E-7	-3.3701637E-9	4.3165855E-8	6.5298586E-8	-3.2187728E-8	-1.185806E-7	-6.8323494E-8	-1.564335E-7	1.5324017E-7	4.6245526E-7	8.1486995E-8
-3.7757256E-6	-3.7753032E-6	-3.7742789E-6	-3.7725906E-6	-3.7702494E-6	-3.7673199E-6	-3.7638868E-6	-3.7600564E-6	-3.7559441E-6	-3.7516638E-6	-3.7473355E-6	-3.7430727E-6	-3.7389893E-6	-3.7351926E-6	-3.7317868E-6	-3.7288687E-6	-3.7265224E-6	-3.7248099E-6	-3.723752E-6	-3.7233024E-6	-4.243932E-7	-2.4752586E-7	5.219264E-8	1.4907889E-7	1.3720205E-7	-1.0944099E-7	1.387761E-7	1.1724297E-7	-4.7919315E-7	-2.381596E-7	-7.299742E-7	5.944181E-7
-3.8008493E-6	-3.8004232E-6	-3.7993884E-6	-3.7976833E-6	-3.7953214E-6	-3.7923637E-6	-3.7888967E-6	-3.7850284E-6	-3.780872E-6	-3.7765478E-6	-3.7721727E-6	-3.7678656E-6	-3.7637394E-6	-3.7599052E-6	-3.7564637E-6	-3.7535149E-6	-3.7511452E-6	-3.7494174E-6	-3.7483485E-6	-3.747894E-6	1.02681675E-7	-2.1467856E-6	1.5567096E-7	1.105391E-7	-4.781336E-7	2.5164576E-7	-5.3542195E-8	-1.5648854E-7	-1.406703E-7	-2.6797647E-7	1.19922E-7	4.0637083E-6
-3.8262187E-6	-3.8257917E-6	-3.824749E-6	-3.8230296E-6	-3.8206463E-6	-3.8176577E-6	-3.814154E-6	-3.8102464E-6	-3.8060466E-6	-3.8016783E-6	-3.7972595E-6	-3.7929105E-6	-3.7887403E-6	-3.7848642E-6	-3.7813863E-6	-3.7784087E-6	-3.776014E-6	-3.7742657E-6	-3.773189E-6	-3.7727305E-6	1.842786E-7	-2.2663825E-7	2.473878E-7	5.3806804E-7	-6.2015026E-8	6.870951E-8	-1.5088428E-7	5.382388E-8	1.13601814E-7	1.5524641E-7	-7.210996E-8	2.2306963E-7
-3.851815E-6	-3.851384E-6	-3.8503304E-6	-3.848595E-6	-3.8461853E-6	-3.843168E-6	-3.8396292E-6	-3.83568E-6	-3.8314374E-6	-3.8270236E-6	-3.8225585E-6	-3.8181665E-6	-3.8139551E-6	-3.8100409E-6	-3.8065298E-6	-3.8035225E-6	-3.8011062E-6	-3.7993461E-6	-3.798259E-6	-3.7977975E-6	2.4087914E-9	-1.6330402E-7	-1.7308281E-7	-2.451591E-9	-2.9812276E-7	2.0522943E-7	-4.8383845E-7	1.8248146E-7	-4.029662E-8	1.1902454E-6	1.1253033E-8	2.9146225E-8
-3.877667E-6	-3.877233E-6	-3.876171E-6	-3.874418E-6	-3.8719845E-6	-3.8689363E-6	-3.865362E-6	-3.8613716E-6	-3.8570856E-6	-3.8526264E-6	-3.848115E-6	-3.8436747E-6	-3.8394214E-6	-3.8354656E-6	-3.8319176E-6	-3.8288813E-6	-3.8264416E-6	-3.8246653E-6	-3.8235708E-6	-3.8231083E-6	9.720353E-9	-2.911671E-7	8.604712E-8	-2.211748E-8	2.2338696E-7	-1.3524472E-8	4.555849E-8	-5.563447E-7	2.5449242E-7	9.13653E-8	1.8554714E-7	1.9160971E-7
-3.9037786E-6	-3.903339E-6	-3.902269E-6	-3.900499E-6	-3.8980443E-6	-3.894964E-6	-3.8913545E-6	-3.88732E-6	-3.8829917E-6	-3.8784847E-6	-3.8739277E-6	-3.8694393E-6	-3.865143E-6	-3.8611433E-6	-3.8575645E-6	-3.854496E-6	-3.852035E-6	-3.85024E-6	-3.8491353E-6	-3.8486696E-6	6.055775E-8	-6.2792026E-8	-2.0712883E-7	1.0718906E-7	2.0433362E-7	-1.1442653E-7	-4.1321988E-7	3.8167087E-8	-4.791121E-7	-4.883986E-7	7.128262E-8	3.3020406E-8
-3.930171E-6	-3.9297292E-6	-3.9286488E-6	-3.9268607E-6	-3.9243796E-6	-3.9212687E-6	-3.9176216E-6	-3.913548E-6	-3.9091715E-6	-3.904617E-6	-3.900012E-6	-3.895479E-6	-3.8911344E-6	-3.887097E-6	-3.883476E-6	-3.8803782E-6	-3.877892E-6	-3.8760804E-6	-3.8749645E-6	-3.8744947E-6	-3.197037E-7	-3.0519527E-7	-1.5280023E-8	-1.8176844E-9	-3.6952534E-7	-3.1431333E-7	2.6059644E-7	-3.3738831E-7	4.8268384E-7	-4.5298992E-7	5.4736813E-7	-2.2942542E-7
-3.9568254E-6	-3.9563797E-6	-3.9552897E-6	-3.9534866E-6	-3.950983E-6	-3.9478405E-6	-3.9441547E-6	-3.9400397E-6	-3.93562E-6	-3.931017E-6	-3.9263646E-6	-3.9217807E-6	-3.917394E-6	-3.9133165E-6	-3.909661E-6	-3.906531E-6	-3.9040183E-6	-3.90219E-6	-3.9010633E-6	-3.900587E-6	-2.157304E-7	2.8355637E-7	1.3835395E-7	-4.1849736E-7	2.7649708E-7	3.2053123E-8	3.526695E-7	2.4336163E-7	-6.748757E-7	1.056915E-8	4.202032E-9	3.2548138E-7
-3.983739E-6	-3.9832894E-6	-3.982189E-6	-3.980367E-6	-3.9778365E-6	-3.974663E-6	-3.9709394E-6	-3.9667816E-6	-3.962314E-6	-3.957665E-6	-3.9529627E-6	-3.948334E-6	-3.943899E-6	-3.9397783E-6	-3.9360857E-6	-3.932925E-6	-3.9303895E-6	-3.928545E-6	-3.92741E-6	-3.9269316E-6	-4.3950865E-7	-2.9632222E-8	3.8752482E-8	-2.4244622E-7	2.2559021E-7	1.3550473E-7	-4.3377904E-7	2.8706841E-8	-6.17848E-7	-1.7460606E-7	2.7099487E-8	2.1170814E-8
-4.0109126E-6	-4.0104596E-6	-4.009348E-6	-4.007508E-6	-4.004954E-6	-4.0017458E-6	-3.9979855E-6	-3.993783E-6	-3.98927E-6	-3.984572E-6	-3.97982E-6	-3.975141E-6	-3.9706615E-6	-3.9664956E-6	-3.9627657E-6	-3.959572E-6	-3.9570104E-6	-3.9551473E-6	-3.9540023E-6	-3.9535207E-6	7.4481086E-8	4.742732E-7	1.9946556E-7	4.6976018E-7	3.826372E-8	1.9008127E-7	-3.3964736E-7	1.7947647E-7	7.831361E-8	-2.487156E-7	-4.1256268E-7	-2.1203573E-7
-4.0383557E-6	-4.0379005E-6	-4.036779E-6	-4.0349187E-6	-4.032336E-6	-4.0290965E-6	-4.0252958E-6	-4.0210502E-6	-4.016488E-6	-4.0117407E-6	-4.0069394E-6	-4.0022146E-6	-3.997689E-6	-3.993484E-6	-3.989716E-6	-3.9864954E-6	-3.983913E-6	-3.9820334E-6	-3.98088E-6	-3.9803963E-6	1.5715244E-7	-4.4837873E-7	2.7459177E-7	-2.0044743E-7	1.8230678E-7	1.7125095E-7	-2.1922416E-7	1.1946089E-8	3.0819078E-7	-1.278826E-7	8.124648E-8	2.7432242E-7
-4.066078E-6	-4.0656173E-6	-4.064484E-6	-4.0626073E-6	-4.059998E-6	-4.0567234E-6	-4.0528826E-6	-4.04859E-6	-4.043983E-6	-4.039185E-6	-4.034334E-6	-4.029557E-6	-4.0249847E-6	-4.0207374E-6	-4.016933E-6	-4.013679E-6	-4.0110726E-6	-4.0091786E-6	-4.0080163E-6	-4.007528E-6	2.4614639E-7	1.127029E-7	3.4654312E-7	-1.2960308E-7	6.2418724E-9	1.7843739E-7	1.0910657E-7	-2.8845128E-7	-3.9704354E-8	-3.5561516E-7	-1.7206263E-7	-2.9221675E-7
-4.0940768E-6	-4.0936116E-6	-4.0924697E-6	-4.0905743E-6	-4.087937E-6	-4.0846285E-6	-4.0807445E-6	-4.0764066E-6	-4.0717487E-6	-4.0668997E-6	-4.0619957E-6	-4.05717E-6	-4.0525492E-6	-4.0482582E-6	-4.044415E-6	-4.041132E-6	-4.0385007E-6	-4.0365912E-6	-4.03542E-6	-4.034931E-6	-2.097918E-7	-1.5091908E-7	-2.0588726E-7	-7.9593164E-8	1.2920968E-7	-1.35651E-7	-1.5953924E-7	3.801334E-7	9.691437E-7	1.1570206E-7	2.3421535E-7	-3.865716E-7
-4.122378E-6	-4.121908E-6	-4.1207536E-6	-4.118837E-6	-4.116175E-6	-4.11283E-6	-4.108905E-6	-4.104522E-6	-4.0998143E-6	-4.0949135E-6	-4.0899563E-6	-4.0850778E-6	-4.080408E-6	-4.0760724E-6	-4.07219E-6	-4.0688697E-6	-4.066214E-6	-4.0642863E-6	-4.063105E-6	-4.062613E-6	3.127171E-7	9.576337E-8	-1.3762009E-7	-6.0965725E-8	-8.3899906E-8	-5.6672945E-7	8.160653E-9	-4.3355487E-7	-1.0197436E-7	3.6049101E-7	-3.2858583E-9	-5.7002858E-8
-4.1509493E-6	-4.150477E-6	-4.149311E-6	-4.147375E-6	-4.144682E-6	-4.141303E-6	-4.137334E-6	-4.132904E-6	-4.12814E-6	-4.123187E-6	-4.118177E-6	-4.1132485E-6	-4.108528E-6	-4.1041494E-6	-4.100226E-6	-4.096878E-6	-4.0941964E-6	-4.0922514E-6	-4.091062E-6	-4.0905666E-6	2.986653E-8	-2.4670507E-7	2.676455E-8	-1.2107361E-9	3.3610894E-7	2.93024E-7	-2.8608744E-8	-7.0048294E-8	8.783016E-7	1.252959E-7	6.5882324E-7	-5.7462678E-8
-4.179802E-6	-4.179325E-6	-4.1781445E-6	-4.1761887E-6	-4.1734693E-6	-4.1700523E-6	-4.166042E-6	-4.161563E-6	-4.1567505E-6	-4.151741E-6	-4.1466747E-6	-4.1416906E-6	-4.136922E-6	-4.1324965E-6	-4.1285343E-6	-4.1251515E-6	-4.122444E-6	-4.1204835E-6	-4.1192848E-6	-4.118786E-6	-4.4163644E-6	-7.034548E-7	2.1582244E-7	-1.194023E-7	-6.792962E-8	1.4644138E-7	-8.570859E-7	-1.1414378E-6	2.1830667E-8	-6.684215E-8	2.109663E-8	-2.2333654E-7
-4.208962E-6	-4.2084816E-6	-4.2072925E-6	-4.2053152E-6	-4.2025645E-6	-4.199111E-6	-4.1950584E-6	-4.19053E-6	-4.185666E-6	-4.180603E-6	-4.175484E-6	-4.170445E-6	-4.1656253E-6	-4.16115E-6	-4.1571475E-6	-4.15373E-6	-4.150998E-6	-4.1490193E-6	-4.1478124E-6	-4.1473113E-6	3.476476E-8	4.370637E-7	-5.0046403E-8	-3.4961012E-8	3.781757E-7	2.63986E-7	6.688514E-7	-1.5517081E-7	1.4766863E-7	-8.6991854E-8	9.635445E-8	6.02207E-7
-4.2384413E-6	-4.2379565E-6	-4.2367556E-6	-4.2347583E-6	-4.23198E-6	-4.2284887E-6	-4.2243905E-6	-4.2198126E-6	-4.2148904E-6	-4.2097718E-6	-4.2045936E-6	-4.199501E-6	-4.194626E-6	-4.1901053E-6	-4.186058E-6	-4.1826056E-6	-4.179844E-6	-4.1778467E-6	-4.1766293E-6	-4.176123E-6	5.1003053E-7	-5.490172E-7	-1.0113866E-7	3.2479383E-7	-3.3069466E-7	-2.5245174E-7	-2.6140438E-7	5.122674E-9	2.0627773E-8	-5.6063023E-8	-1.1149773E-7	5.497931E-7
-4.268217E-6	-4.267728E-6	-4.266515E-6	-4.2644983E-6	-4.2616875E-6	-4.258157E-6	-4.254015E-6	-4.2493866E-6	-4.2444103E-6	-4.239232E-6	-4.233998E-6	-4.228847E-6	-4.2239203E-6	-4.21935E-6	-4.2152587E-6	-4.2117713E-6	-4.2089837E-6	-4.2069664E-6	-4.2057363E-6	-4.205226E-6	2.0004332E-8	-2.7980337E-7	-8.020423E-7	8.5707273E-7	-1.4785915E-7	-1.142046E-7	3.856433E-7	-8.585322E-8	1.9472468E-7	-1.4663923E-8	-1.2220232E-7	-1.6110366E-7
-4.2982724E-6	-4.2977786E-6	-4.2965535E-6	-4.294513E-6	-4.291674E-6	-4.288104E-6	-4.283916E-6	-4.2792353E-6	-4.274205E-6	-4.26897E-6	-4.2636766E-6	-4.258468E-6	-4.2534875E-6	-4.248865E-6	-4.244733E-6	-4.2412075E-6	-4.2383895E-6	-4.2363513E-6	-4.235111E-6	-4.2345987E-6	3.514267E-7	-4.6679866E-10	1.052011E-6	-6.5957374E-7	3.396312E-7	2.3900547E-8	-6.602433E-8	4.0501334E-8	-4.287215E-9	-1.9683976E-7	9.9602445E-8	1.835203E-7
-4.328634E-6	-4.328136E-6	-4.3268974E-6	-4.3248365E-6	-4.3219648E-6	-4.3183572E-6	-4.3141213E-6	-4.309387E-6	-4.304299E-6	-4.299005E-6	-4.2936517E-6	-4.2883867E-6	-4.283351E-6	-4.2786787E-6	-4.274501E-6	-4.2709385E-6	-4.268095E-6	-4.266038E-6	-4.2647885E-6	-4.264275E-6	1.5326695E-7	4.3794998E-7	-9.977401E-8	-2.1703808E-7	4.6637854E-7	-9.229185E-8	-2.470125E-7	-8.5153323E-7	-1.0084646E-6	-2.2661315E-8	-1.991703E-7	-1.8396732E-7
-4.3593013E-6	-4.3587975E-6	-4.3575474E-6	-4.3554646E-6	-4.352562E-6	-4.3489126E-6	-4.3446285E-6	-4.3398386E-6	-4.334694E-6	-4.3293385E-6	-4.323925E-6	-4.3186E-6	-4.3135065E-6	-4.3087825E-6	-4.3045607E-6	-4.3009595E-6	-4.298087E-6	-4.296013E-6	-4.294752E-6	-4.2942343E-6	1.3312194E-7	4.425721E-7	-5.2215154E-7	1.0977439E-7	-6.4982487E-7	-3.562816E-7	-5.7870926E-7	2.0115881E-7	-4.0560415E-8	-1.9772395E-7	-5.6300674E-8	4.1474567E-7
-4.3903005E-6	-4.3897935E-6	-4.388532E-6	-4.386426E-6	-4.383493E-6	-4.379805E-6	-4.3754703E-6	-4.370628E-6	-4.3654227E-6	-4.360005E-6	-4.3545288E-6	-4.349144E-6	-4.3439936E-6	-4.3392197E-6	-4.334951E-6	-4.331314E-6	-4.328412E-6	-4.3263176E-6	-4.3250457E-6	-4.3245236E-6	8.627819E-8	5.8540746E-8	7.921898E-7	-1.1930902E-7	8.9043846E-7	4.9624884E-7	-7.889126E-8	1.0324073E-6	-4.7585124E-7	-8.2927465E-7	-2.2352411E-7	-3.8738048E-7
-4.421595E-6	-4.4210815E-6	-4.4198064E-6	-4.4176795E-6	-4.414713E-6	-4.410984E-6	-4.406603E-6	-4.401706E-6	-4.396444E-6	-4.390965E-6	-4.385428E-6	-4.379979E-6	-4.3747723E-6	-4.3699424E-6	-4.3656287E-6	-4.361953E-6	-4.35902E-6	-4.356904E-6	-4.355623E-6	-4.3550963E-6	6.953576E-7	-1.473617E-7	1.4402583E-7	5.5402793E-8	-5.3519354E-8	-1.7067065E-7	5.137856E-8	-6.037243E-8	-4.9644194E-7	-7.792696E-7	-5.220547E-7	-1.0721104E-7
-4.4532326E-6	-4.452718E-6	-4.451429E-6	-4.449281E-6	-4.446284E-6	-4.442513E-6	-4.438083E-6	-4.4331314E-6	-4.4278086E-6	-4.4222656E-6	-4.4166677E-6	-4.4111607E-6	-4.405895E-6	-4.4010126E-6	-4.3966515E-6	-4.3929367E-6	-4.389973E-6	-4.3878367E-6	-4.3865434E-6	-4.386013E-6	1.8873446E-7	-1.7150197E-7	-3.294995E-7	-2.384967E-7	1.7669999E-9	4.6203516E-7	1.3257267E-7	-4.6492045E-7	1.6049494E-8	3.1695922E-7	2.3368585E-7	6.166297E-8
-4.4851768E-6	-4.484658E-6	-4.4833587E-6	-4.4811864E-6	-4.4781577E-6	-4.4743456E-6	-4.469866E-6	-4.464856E-6	-4.459472E-6	-4.453868E-6	-4.448204E-6	-4.442635E-6	-4.4373087E-6	-4.4323706E-6	-4.4279604E-6	-4.4242047E-6	-4.421211E-6	-4.419054E-6	-4.4177473E-6	-4.4172143E-6	3.4593537E-8	-3.1032843E-7	-3.352952E-7	7.4662216E-7	-9.5122076E-8	-8.043176E-8	-3.4573144E-8	4.023713E-7	3.067437E-7	-1.4806584E-7	1.18892146E-7	7.160149E-7
-4.517459E-6	-4.516934E-6	-4.5156225E-6	-4.5134298E-6	-4.5103675E-6	-4.5065144E-6	-4.501986E-6	-4.4969215E-6	-4.4914755E-6	-4.48581E-6	-4.480082E-6	-4.4744506E-6	-4.469064E-6	-4.4640733E-6	-4.459613E-6	-4.4558165E-6	-4.4527915E-6	-4.4506123E-6	-4.449295E-6	-4.448758E-6	-1.654212E-7	-6.2921818E-6	-3.7377524E-7	1.2640416E-7	-6.407026E-7	-4.1939248E-7	-2.2043601E-7	2.8770677E-7	-2.0981328E-7	1.7117559E-7	1.4125997E-7	-3.0543052E-7
-4.5500765E-6	-4.549547E-6	-4.5482234E-6	-4.5460074E-6	-4.5429133E-6	-4.5390157E-6	-4.534438E-6	-4.5293195E-6	-4.5238125E-6	-4.518081E-6	-4.5122874E-6	-4.5065904E-6	-4.501144E-6	-4.4960966E-6	-4.49159E-6	-4.487751E-6	-4.484695E-6	-4.4824933E-6	-4.4811623E-6	-4.48062E-6	-1.115772E-7	-3.2156547E-7	-1.3803889E-7	6.198888E-8	-7.6827575E-8	-1.1800928E-7	4.0107516E-8	5.976607E-7	-1.2796745E-7	-1.2502893E-8	1.4538404E-6	1.1512274E-6
-4.583013E-6	-4.582482E-6	-4.581146E-6	-4.5789097E-6	-4.5757815E-6	-4.5718443E-6	-4.5672145E-6	-4.562036E-6	-4.5564657E-6	-4.5506704E-6	-4.5448105E-6	-4.5390516E-6	-4.533542E-6	-4.5284396E-6	-4.523882E-6	-4.5200004E-6	-4.5169113E-6	-4.5146858E-6	-4.513343E-6	-4.5127945E-6	-3.8422542E-7	-7.0344544E-7	4.3725154E-7	-4.873615E-7	1.8031635E-7	-9.328669E-8	-1.3099228E-7	2.265616E-7	-1.1830853E-7	-2.4004526E-8	-4.9974325E-8	1.8670666E-7
-4.61627E-6	-4.6157325E-6	-4.614383E-6	-4.612124E-6	-4.608966E-6	-4.604984E-6	-4.6003033E-6	-4.5950687E-6	-4.589437E-6	-4.583575E-6	-4.5776487E-6	-4.5718234E-6	-4.5662523E-6	-4.5610927E-6	-4.5564852E-6	-4.552565E-6	-4.549442E-6	-4.5471975E-6	-4.545843E-6	-4.5452925E-6	-4.5710087E-7	8.701471E-8	-1.6639442E-6	2.3209725E-7	-1.7897536E-7	5.9485836E-7	2.7384353E-8	3.99186E-7	-7.2334565E-8	1.4621608E-7	5.926844E-7	-2.0022881E-7
-4.649888E-6	-4.64935E-6	-4.647991E-6	-4.6457126E-6	-4.6425207E-6	-4.638499E-6	-4.6337673E-6	-4.6284727E-6	-4.6227774E-6	-4.6168498E-6	-4.610859E-6	-4.604969E-6	-4.5993347E-6	-4.594118E-6	-4.5894603E-6	-4.5854968E-6	-4.5823435E-6	-4.580076E-6	-4.57871E-6	-4.5781567E-6	1.7025367E-7	7.723192E-7	-1.3775156E-7	1.4341737E-7	4.5692108E-8	-8.4611344E-8	-1.1487788E-7	3.2277185E-7	-1.8717445E-7	7.152978E-8	-6.649988E-8	8.7007024E-8
-4.6838363E-6	-4.683293E-6	-4.6819223E-6	-4.679619E-6	-4.6763957E-6	-4.6723303E-6	-4.667548E-6	-4.6621954E-6	-4.656438E-6	-4.650444E-6	-4.6443847E-6	-4.638429E-6	-4.6327355E-6	-4.6274617E-6	-4.6227533E-6	-4.618749E-6	-4.6155624E-6	-4.613273E-6	-4.6118953E-6	-4.611337E-6	3.6360623E-7	4.144717E-7	-1.8868354E-8	-1.0979807E-7	8.490399E-7	1.2953872E-7	-3.9005712E-7	4.400061E-7	2.3112252E-8	-1.246078E-7	-4.5279833E-8	6.694622E-8
-4.7181456E-6	-4.7176004E-6	-4.7162175E-6	-4.7138924E-6	-4.7106323E-6	-4.7065246E-6	-4.7016897E-6	-4.6962773E-6	-4.6904547E-6	-4.6843943E-6	-4.6782666E-6	-4.6722434E-6	-4.666485E-6	-4.6611526E-6	-4.656394E-6	-4.652347E-6	-4.6491273E-6	-4.646816E-6	-4.6454234E-6	-4.6448595E-6	-1.32271E-7	-1.1928645E-7	3.5222993E-7	5.9249224E-8	-4.196969E-8	-8.1147545E-7	2.3892358E-8	9.415195E-8	-2.3445475E-7	1.351449E-8	1.7509741E-9	-4.4254625E-7
-4.752776E-6	-4.752225E-6	-4.7508283E-6	-4.74848E-6	-4.74519E-6	-4.7410367E-6	-4.7361495E-6	-4.7306767E-6	-4.7247913E-6	-4.7186627E-6	-4.7124668E-6	-4.7063745E-6	-4.700554E-6	-4.695163E-6	-4.6903547E-6	-4.686264E-6	-4.6830137E-6	-4.680682E-6	-4.67928E-6	-4.6787145E-6	-1.3044375E-7	8.974644E-8	1.1421682E-7	-2.9611658E-7	-2.417574E-7	1.05289296E-7	-1.9371946E-7	-3.4306748E-7	-1.9990835E-6	8.119004E-8	1.1613018E-8	-2.1728848E-8
-4.7877743E-6	-4.787222E-6	-4.7858152E-6	-4.7834455E-6	-4.780119E-6	-4.775923E-6	-4.7709814E-6	-4.7654485E-6	-4.759496E-6	-4.7532985E-6	-4.747034E-6	-4.740875E-6	-4.7349877E-6	-4.729538E-6	-4.7246763E-6	-4.720545E-6	-4.717262E-6	-4.7149083E-6	-4.713495E-6	-4.7129265E-6	5.848141E-8	4.284599E-8	3.7581944E-7	4.480793E-8	-2.904045E-7	-5.6333823E-7	3.3550776E-7	-2.753274E-8	9.4775714E-8	-2.9313583E-8	-8.744993E-7	-2.4729525E-7
-4.8231177E-6	-4.8225606E-6	-4.821143E-6	-4.8187517E-6	-4.8153934E-6	-4.811153E-6	-4.806158E-6	-4.8005663E-6	-4.794547E-6	-4.7882804E-6	-4.7819444E-6	-4.775717E-6	-4.7697663E-6	-4.764257E-6	-4.7593444E-6	-4.7551716E-6	-4.751856E-6	-4.7494814E-6	-4.7480576E-6	-4.747485E-6	-2.8870642E-7	-1.1893571E-7	7.772982E-7	-7.5483155E-7	3.910598E-7	4.6458403E-8	-8.9161155E-8	-8.991019E-8	-6.901246E-10	3.8899927E-8	5.186683E-7	2.4676464E-8
-4.858833E-6	-4.858274E-6	-4.8568436E-6	-4.8544284E-6	-4.851036E-6	-4.846749E-6	-4.8416996E-6	-4.8360453E-6	-4.8299594E-6	-4.823623E-6	-4.8172164E-6	-4.810919E-6	-4.804902E-6	-4.799333E-6	-4.7943668E-6	-4.7901503E-6	-4.786804E-6	-4.7844073E-6	-4.7829703E-6	-4.782395E-6	-2.756804E-7	1.0371501E-7	-1.2880297E-6	-3.968904E-8	3.7820953E-7	1.4260306E-8	-2.5685685E-7	3.6953413E-8	-2.3498782E-7	-1.7352586E-7	8.7616417E-7	1.6288237E-7
-4.8949264E-6	-4.894362E-6	-4.8929182E-6	-4.890478E-6	-4.8870506E-6	-4.8827155E-6	-4.877611E-6	-4.8718925E-6	-4.8657394E-6	-4.859332E-6	-4.8528523E-6	-4.8464813E-6	-4.8403967E-6	-4.8347656E-6	-4.829745E-6	-4.8254838E-6	-4.822104E-6	-4.819685E-6	-4.818238E-6	-4.817659E-6	5.3015765E-7	3.958109E-7	3.795027E-8	-1.5893427E-7	1.9409745E-7	-1.8176175E-7	-2.1882173E-8	4.7549315E-7	-2.5090458E-7	4.743629E-8	2.558947E-7	-6.186682E-7
-4.9313676E-6	-4.930799E-6	-4.9293426E-6	-4.9268797E-6	-4.923414E-6	-4.919034E-6	-4.9138703E-6	-4.908087E-6	-4.9018636E-6	-4.895382E-6	-4.888832E-6	-4.8823927E-6	-4.8762395E-6	-4.870546E-6	-4.8654715E-6	-4.8611673E-6	-4.857754E-6	-4.8553125E-6	-4.8538527E-6	-4.853271E-6	1.235283E-7	-5.927432E-7	-4.884391E-7	1.03546036E-7	1.6155668E-7	3.756026E-7	6.477921E-7	1.3786861E-7	-1.9174422E-7	3.3411627E-8	3.8552253E-7	-2.7210797E-8
-4.968183E-6	-4.9676096E-6	-4.9661394E-6	-4.9636506E-6	-4.960151E-6	-4.955721E-6	-4.9505E-6	-4.9446517E-6	-4.938358E-6	-4.9318032E-6	-4.9251776E-6	-4.9186656E-6	-4.9124465E-6	-4.906692E-6	-4.9015657E-6	-4.897218E-6	-4.8937713E-6	-4.89131E-6	-4.889841E-6	-4.889256E-6	-5.6630512E-8	-4.1779916E-7	-4.0680654E-8	-3.4634354E-7	-3.7687204E-8	2.392049E-7	1.4656317E-7	4.082563E-8	3.323643E-7	1.18191814E-7	2.4470683E-7	-8.235355E-8
-5.005373E-6	-5.0047975E-6	-5.003313E-6	-5.000798E-6	-4.9972587E-6	-4.9927794E-6	-4.9875016E-6	-4.9815876E-6	-4.975223E-6	-4.968594E-6	-4.9618934E-6	-4.955309E-6	-4.9490213E-6	-4.9432037E-6	-4.938024E-6	-4.933633E-6	-4.9301543E-6	-4.927672E-6	-4.9261917E-6	-4.9256064E-6	1.8989553E-7	-2.284228E-7	3.4036796E-7	-3.299184E-7	1.0880216E-7	4.567631E-8	-3.7042692E-8	-1.5705785E-7	-4.931464E-7	1.00106064E-7	4.737403E-7	-4.2879584E-8
-5.0429776E-6	-5.0423982E-6	-5.040898E-6	-5.0383574E-6	-5.03478E-6	-5.030252E-6	-5.0249137E-6	-5.0189315E-6	-5.012494E-6	-5.005789E-6	-4.99901E-6	-4.9923487E-6	-4.985988E-6	-4.980106E-6	-4.9748687E-6	-4.9704304E-6	-4.966915E-6	-4.9644104E-6	-4.962919E-6	-4.962331E-6	-2.6741188E-7	-7.833846E-8	-8.355136E-8	5.0442713E-7	-9.513818E-8	-5.7346277E-8	8.040338E-8	-4.0964503E-7	-2.977923E-7	3.4116536E-7	1.15950005E-8	-1.1329368E-7
-5.080974E-6	-5.08039E-6	-5.07888E-6	-5.0763147E-6	-5.0726976E-6	-5.0681206E-6	-5.062721E-6	-5.056669E-6	-5.0501567E-6	-5.0433737E-6	-5.036518E-6	-5.0297804E-6	-5.02335E-6	-5.017401E-6	-5.012107E-6	-5.0076233E-6	-5.004076E-6	-5.001547E-6	-5.000045E-6	-4.999452E-6	-2.722066E-7	3.807986E-7	1.4695098E-7	-1.42132235E-8	1.03030864E-7	3.9224147E-7	1.2260367E-7	-7.4178763E-7	1.738063E-7	2.1918431E-6	-1.045586E-6	7.408613E-8
-5.1193356E-6	-5.1187467E-6	-5.117222E-6	-5.1146285E-6	-5.110972E-6	-5.1063425E-6	-5.100882E-6	-5.094761E-6	-5.0881717E-6	-5.081308E-6	-5.074373E-6	-5.067559E-6	-5.0610547E-6	-5.055042E-6	-5.049692E-6	-5.0451613E-6	-5.0415792E-6	-5.03903E-6	-5.0375174E-6	-5.036923E-6	4.7373297E-7	-5.9484665E-7	2.140767E-7	-3.5904608E-7	-2.7232997E-7	1.6177426E-6	4.9886484E-7	-7.9608476E-8	1.03153766E-7	-4.1012126E-7	3.320339E-7	-4.440032E-8
-5.158099E-6	-5.157506E-6	-5.1559664E-6	-5.153346E-6	-5.14965E-6	-5.1449674E-6	-5.139442E-6	-5.133249E-6	-5.126584E-6	-5.119641E-6	-5.112625E-6	-5.105732E-6	-5.0991534E-6	-5.093073E-6	-5.0876656E-6	-5.083088E-6	-5.079471E-6	-5.0769E-6	-5.0753765E-6	-5.0747803E-6	3.4548978E-7	5.4911908E-8	-1.1358279E-7	-1.04766514E-7	-2.4122286E-7	5.815064E-8	3.865099E-7	4.449872E-7	-2.5227064E-7	-7.967408E-8	-4.6106118E-7	1.4716288E-7
-5.19725E-6	-5.1966526E-6	-5.1950974E-6	-5.192448E-6	-5.1887114E-6	-5.183976E-6	-5.178388E-6	-5.1721245E-6	-5.165381E-6	-5.1583575E-6	-5.1512584E-6	-5.1442867E-6	-5.137632E-6	-5.131484E-6	-5.126019E-6	-5.1213947E-6	-5.117742E-6	-5.115149E-6	-5.1136153E-6	-5.1130187E-6	-3.944264E-7	-1.5122478E-7	-4.622123E-8	3.6001154E-7	4.648675E-7	3.0716777E-7	3.8625544E-7	-7.6025394E-8	-3.4500786E-7	2.4264446E-7	-6.019223E-7	-1.518776E-7
-5.236824E-6	-5.236221E-6	-5.2346522E-6	-5.2319747E-6	-5.228196E-6	-5.223405E-6	-5.217751E-6	-5.211414E-6	-5.20459E-6	-5.197485E-6	-5.190305E-6	-5.183251E-6	-5.1765205E-6	-5.170303E-6	-5.1647776E-6	-5.160105E-6	-5.1564193E-6	-5.153802E-6	-5.1522575E-6	-5.1516568E-6	1.8832067E-7	2.2782906E-7	6.462699E-7	-1.7435605E-8	-4.2612695E-7	3.6556713E-7	-3.3875457E-7	-1.9624176E-7	3.3324469E-7	-2.8232877E-8	-2.0192873E-7	6.1709464E-8
-5.2768073E-6	-5.2762016E-6	-5.2746173E-6	-5.271913E-6	-5.268094E-6	-5.2632504E-6	-5.2575315E-6	-5.2511195E-6	-5.2442138E-6	-5.237023E-6	-5.2297555E-6	-5.2226205E-6	-5.215813E-6	-5.209526E-6	-5.20394E-6	-5.1992192E-6	-5.1954967E-6	-5.192855E-6	-5.191298E-6	-5.1906954E-6	5.070879E-8	-3.3306574E-7	1.9550086E-7	-2.2711538E-7	2.67757E-7	-8.588765E-7	-2.1064425E-7	1.3709024E-7	8.22871E-7	1.3603062E-7	-1.735055E-6	6.76334E-7
-5.3172016E-6	-5.316592E-6	-5.314994E-6	-5.3122612E-6	-5.308395E-6	-5.3034946E-6	-5.29771E-6	-5.291221E-6	-5.2842342E-6	-5.2769587E-6	-5.269607E-6	-5.2623864E-6	-5.2554997E-6	-5.249141E-6	-5.243493E-6	-5.238721E-6	-5.23496E-6	-5.232297E-6	-5.230728E-6	-5.2301234E-6	-1.8317397E-6	-2.0508506E-7	1.1046278E-7	-7.6025366E-8	8.5566256E-8	-1.3043586E-7	-7.2114574E-7	-2.4939075E-8	1.16389096E-7	1.6466463E-7	-6.7907E-8	6.4694625E-8
-5.3579874E-6	-5.357373E-6	-5.355758E-6	-5.3529952E-6	-5.3490885E-6	-5.3441318E-6	-5.3382782E-6	-5.3317135E-6	-5.324643E-6	-5.3172807E-6	-5.309841E-6	-5.3025346E-6	-5.295568E-6	-5.2891373E-6	-5.283427E-6	-5.278605E-6	-5.2748073E-6	-5.2721216E-6	-5.2705445E-6	-5.269939E-6	1.0828666E-7	-1.3830031E-7	-9.024946E-8	1.16510186E-7	2.832366E-7	-1.7584041E-7	-2.320524E-7	-3.4473354E-7	-5.948458E-7	-6.54739E-8	3.7179053E-8	-2.751758E-7
-5.399189E-6	-5.398571E-6	-5.39694E-6	-5.39415E-6	-5.390199E-6	-5.3851854E-6	-5.379265E-6	-5.3726217E-6	-5.365467E-6	-5.358017E-6	-5.3504887E-6	-5.343096E-6	-5.3360477E-6	-5.329544E-6	-5.3237695E-6	-5.3188965E-6	-5.3150634E-6	-5.3123536E-6	-5.310767E-6	-5.31016E-6	-3.9127693E-7	5.1580787E-7	-2.6143737E-6	2.4477836E-7	-4.9348984E-7	8.534847E-8	-5.92014E-7	7.590029E-8	4.0863604E-8	1.6521996E-7	2.6207155E-7	1.9919447E-7
-5.440829E-6	-5.4402053E-6	-5.438558E-6	-5.4357374E-6	-5.431742E-6	-5.4266698E-6	-5.420677E-6	-5.4139537E-6	-5.406712E-6	-5.3991716E-6	-5.3915523E-6	-5.384072E-6	-5.3769418E-6	-5.370365E-6	-5.3645276E-6	-5.3596027E-6	-5.3557305E-6	-5.352998E-6	-5.3514004E-6	-5.3507943E-6	1.4730787E-7	-6.251754E-8	-3.288814E-7	1.002364E-7	2.3508679E-7	3.0279597E-7	3.977108E-7	-2.4307928E-7	5.39757E-7	-2.3859826E-7	-6.4930214E-7	4.196057E-7
-5.4828974E-6	-5.482271E-6	-5.4806087E-6	-5.47776E-6	-5.473721E-6	-5.468593E-6	-5.4625307E-6	-5.4557277E-6	-5.4484017E-6	-5.4407697E-6	-5.4330612E-6	-5.425493E-6	-5.41828E-6	-5.4116267E-6	-5.4057227E-6	-5.400744E-6	-5.3968342E-6	-5.3940757E-6	-5.392465E-6	-5.3918543E-6	1.7663352E-7	4.5706084E-8	6.255039E-8	-3.960085E-7	1.420481E-7	4.980168E-7	6.567949E-8	4.525413E-8	1.4970485E-7	2.9196723E-8	-5.9216536E-8	-1.2060187E-7
-5.5253804E-6	-5.5247488E-6	-5.523072E-6	-5.5201913E-6	-5.5161067E-6	-5.5109176E-6	-5.504783E-6	-5.4978987E-6	-5.4904826E-6	-5.482758E-6	-5.4749553E-6	-5.4672973E-6	-5.4599973E-6	-5.453266E-6	-5.447298E-6	-5.4422667E-6	-5.4383163E-6	-5.4355337E-6	-5.4339116E-6	-5.4332986E-6	-1.63399E-7	2.740688E-7	7.6867E-7	1.4093172E-8	-1.9809361E-8	1.0632691E-8	6.636101E-8	-1.4756256E-6	-2.754945E-8	-1.2876463E-7	4.344505E-8	-1.05944686E-7
-5.5683004E-6	-5.5676655E-6	-5.565973E-6	-5.563063E-6	-5.5589335E-6	-5.5536834E-6	-5.5474743E-6	-5.540508E-6	-5.5330015E-6	-5.5251835E-6	-5.517287E-6	-5.509537E-6	-5.5021537E-6	-5.495347E-6	-5.489312E-6	-5.484227E-6	-5.48024E-6	-5.4774323E-6	-5.475802E-6	-5.475188E-6	1.4200565E-7	2.6912426E-7	-4.1423954E-7	-3.3685038E-7	-5.4642143E-8	-2.1128605E-7	2.9708087E-7	2.330445E-7	1.3622078E-7	6.049897E-7	7.243057E-8	-5.3390514E-9
-5.61165E-6	-5.611011E-6	-5.6093036E-6	-5.606365E-6	-5.60219E-6	-5.59688E-6	-5.5906007E-6	-5.5835512E-6	-5.5759547E-6	-5.568044E-6	-5.560052E-6	-5.5522105E-6	-5.5447395E-6	-5.5378514E-6	-5.5317505E-6	-5.5266114E-6	-5.522581E-6	-5.5197484E-6	-5.5181067E-6	-5.5174905E-6	8.62368E-8	7.786712E-9	-9.454588E-7	-1.4296956E-8	-4.7536595E-8	-1.7691204E-7	-5.319975E-7	-1.0130992E-8	4.857391E-7	-6.379002E-7	1.888225E-7	4.2216243E-8
-5.6554413E-6	-5.6547997E-6	-5.653079E-6	-5.650109E-6	-5.645889E-6	-5.6405197E-6	-5.634165E-6	-5.627031E-6	-5.619345E-6	-5.611339E-6	-5.6032522E-6	-5.595317E-6	-5.587758E-6	-5.5807923E-6	-5.574622E-6	-5.569428E-6	-5.5653577E-6	-5.5625014E-6	-5.5608475E-6	-5.56023E-6	-4.6195908E-7	5.422363E-7	1.6427352E-7	-2.2271153E-7	5.287047E-8	3.3472702E-7	1.6433839E-7	-7.157161E-8	2.2119166E-7	-6.340905E-8	2.1474504E-7	-1.4975637E-7
-5.6996582E-6	-5.6990125E-6	-5.697274E-6	-5.6942727E-6	-5.6900058E-6	-5.684575E-6	-5.6781487E-6	-5.6709287E-6	-5.6631493E-6	-5.6550452E-6	-5.6468602E-6	-5.6388303E-6	-5.631182E-6	-5.624136E-6	-5.6178974E-6	-5.6126496E-6	-5.6085396E-6	-5.605658E-6	-5.6039935E-6	-5.6033764E-6	-2.897696E-7	1.3118859E-7	-2.1855806E-7	-1.5173498E-7	4.1937415E-8	5.359803E-7	-2.9521706E-8	-2.4429434E-7	1.7416955E-8	-5.5255985E-8	6.7824647E-7	-4.1840232E-7
-5.7443312E-6	-5.743683E-6	-5.74193E-6	-5.7388997E-6	-5.734587E-6	-5.729096E-6	-5.722592E-6	-5.7152874E-6	-5.707415E-6	-5.6992176E-6	-5.6909357E-6	-5.6828117E-6	-5.6750723E-6	-5.6679464E-6	-5.6616373E-6	-5.65633E-6	-5.6521803E-6	-5.6492727E-6	-5.647598E-6	-5.6469803E-6	3.6213524E-7	-8.7730115E-8	-2.1578454E-7	1.7053674E-7	-2.0059363E-7	1.2297178E-7	2.9759258E-7	1.5662482E-7	3.013541E-7	1.4263309E-9	3.4603983E-7	7.08947E-7
-5.7894763E-6	-5.788823E-6	-5.7870557E-6	-5.7839934E-6	-5.7796333E-6	-5.774078E-6	-5.7674984E-6	-5.7601073E-6	-5.7521397E-6	-5.7438397E-6	-5.7354596E-6	-5.7272373E-6	-5.7194084E-6	-5.7121993E-6	-5.705822E-6	-5.7004604E-6	-5.696268E-6	-5.693335E-6	-5.6916488E-6	-5.6910276E-6	-5.8266045E-7	-7.8360756E-8	3.2926508E-8	1.7045235E-7	1.2764625E-7	-5.3365903E-7	-7.468487E-8	-5.7614955E-7	-2.764722E-7	-9.9000545E-8	9.170693E-8	-6.613402E-8
-5.8350633E-6	-5.834408E-6	-5.8326273E-6	-5.8295373E-6	-5.825131E-6	-5.8195133E-6	-5.8128585E-6	-5.8053793E-6	-5.7973157E-6	-5.7889174E-6	-5.7804355E-6	-5.772116E-6	-5.7641955E-6	-5.756904E-6	-5.7504517E-6	-5.745032E-6	-5.740797E-6	-5.7378384E-6	-5.736139E-6	-5.7355155E-6	-8.262354E-7	9.918637E-8	1.0456635E-6	1.0274433E-7	1.1325709E-6	8.2307146E-8	1.9820801E-7	2.9782163E-7	6.6597215E-7	1.0250097E-7	1.1180659E-7	2.0650477E-7
-5.88107E-6	-5.880411E-6	-5.878617E-6	-5.8754963E-6	-5.8710443E-6	-5.865363E-6	-5.858631E-6	-5.851065E-6	-5.8429077E-6	-5.8344085E-6	-5.8258256E-6	-5.8174064E-6	-5.8093924E-6	-5.802017E-6	-5.795495E-6	-5.7900174E-6	-5.785743E-6	-5.7827574E-6	-5.7810453E-6	-5.780422E-6	3.0187132E-7	-5.1384654E-7	9.3012693E-7	-3.7341454E-7	-5.0053853E-7	4.8311285E-6	-4.2248408E-7	-5.2794854E-7	-9.380406E-8	5.951365E-7	-1.2221861E-8	3.94069E-8
-5.9275058E-6	-5.9268436E-6	-5.9250337E-6	-5.921884E-6	-5.9173835E-6	-5.9116396E-6	-5.90483E-6	-5.897174E-6	-5.8889186E-6	-5.8803193E-6	-5.8716323E-6	-5.863115E-6	-5.8550086E-6	-5.847549E-6	-5.8409537E-6	-5.8354194E-6	-5.8311043E-6	-5.8280957E-6	-5.8263754E-6	-5.8257533E-6	-2.5541755E-8	2.3258465E-7	1.1505347E-7	1.5839295E-7	1.5473496E-6	5.4409637E-9	-3.2281977E-7	-3.9845028E-7	5.5390717E-7	9.683102E-8	-2.3163003E-7	-5.7527263E-8
-5.974427E-6	-5.973762E-6	-5.9719387E-6	-5.9687563E-6	-5.964209E-6	-5.9584027E-6	-5.9515164E-6	-5.9437707E-6	-5.9354184E-6	-5.9267163E-6	-5.9179256E-6	-5.9093068E-6	-5.9011054E-6	-5.8935607E-6	-5.8868955E-6	-5.8813052E-6	-5.8769483E-6	-5.8739142E-6	-5.8721853E-6	-5.8715623E-6	-4.2243227E-7	3.6187757E-8	-3.3117558E-7	1.1342897E-7	-9.335816E-9	1.4420843E-7	-1.4291552E-7	-1.9809617E-7	4.4711055E-7	-7.754432E-8	-4.7974222E-8	-4.9442934E-7
-6.021802E-6	-6.0211355E-6	-6.0192974E-6	-6.016086E-6	-6.011489E-6	-6.0056186E-6	-5.998652E-6	-5.990814E-6	-5.9823615E-6	-5.9735567E-6	-5.964667E-6	-5.9559466E-6	-5.947651E-6	-5.9400218E-6	-5.933283E-6	-5.927636E-6	-5.923238E-6	-5.920181E-6	-5.9184417E-6	-5.9178196E-6	-2.0524233E-8	1.5473E-8	1.8624559E-7	-3.9855362E-7	-2.6207076E-7	9.0861136E-8	-4.5858386E-7	9.3058617E-7	-2.6835549E-8	2.6848763E-8	-1.7310846E-7	-1.7754815E-7
-6.06968E-6	-6.0690127E-6	-6.0671614E-6	-6.06392E-6	-6.059277E-6	-6.053341E-6	-6.0462958E-6	-6.0383686E-6	-6.029818E-6	-6.020907E-6	-6.011909E-6	-6.003085E-6	-5.994693E-6	-5.9869776E-6	-5.980165E-6	-5.9744584E-6	-5.9700183E-6	-5.9669364E-6	-5.9651857E-6	-5.9645613E-6	9.7382056E-8	3.6975203E-7	-4.0379246E-7	8.2536076E-7	-1.6506502E-7	-1.2082814E-8	-1.1194487E-7	-3.496367E-7	2.0165409E-7	9.461684E-8	-1.0117788E-8	2.949935E-7
-6.1179976E-6	-6.117328E-6	-6.115465E-6	-6.1121964E-6	-6.107504E-6	-6.1015016E-6	-6.094375E-6	-6.086356E-6	-6.0777033E-6	-6.068688E-6	-6.059583E-6	-6.0506586E-6	-6.0421667E-6	-6.0343664E-6	-6.027479E-6	-6.0217135E-6	-6.017231E-6	-6.0141224E-6	-6.0123634E-6	-6.011741E-6	3.9903142E-7	-1.7974506E-7	2.4203183E-7	-1.0980379E-7	-1.1457876E-7	-1.0560792E-6	-5.2490964E-7	-2.8304552E-7	-7.647272E-8	-2.566951E-7	-4.968024E-8	1.23979E-7
-6.166754E-6	-6.166082E-6	-6.164203E-6	-6.160901E-6	-6.156161E-6	-6.150091E-6	-6.142883E-6	-6.134772E-6	-6.126018E-6	-6.116896E-6	-6.1076844E-6	-6.098653E-6	-6.090068E-6	-6.082178E-6	-6.075218E-6	-6.0693947E-6	-6.064872E-6	-6.0617417E-6	-6.0599773E-6	-6.059355E-6	2.8985573E-8	2.1761393E-7	-3.652107E-7	-2.9999467E-7	1.17132764E-7	-1.8289286E-7	-2.9786602E-7	9.0903876E-7	-1.8847292E-6	1.2579373E-7	-3.3613503E-8	2.4457006E-7
-6.216011E-6	-6.215339E-6	-6.213446E-6	-6.2101126E-6	-6.2053227E-6	-6.1991873E-6	-6.1918963E-6	-6.1836895E-6	-6.174831E-6	-6.1656024E-6	-6.156281E-6	-6.1471433E-6	-6.1384594E-6	-6.130481E-6	-6.1234477E-6	-6.117564E-6	-6.113E-6	-6.109847E-6	-6.1080705E-6	-6.107452E-6	-2.4342918E-7	-3.0285687E-8	2.9966276E-7	-1.6304028E-7	3.0621052E-7	2.9020336E-7	-6.329284E-8	3.2455517E-7	3.1716448E-7	-1.1482608E-6	-2.535993E-7	-6.3904014E-7
-6.265764E-6	-6.265089E-6	-6.263183E-6	-6.259818E-6	-6.2549784E-6	-6.248775E-6	-6.2414024E-6	-6.233096E-6	-6.2241343E-6	-6.214794E-6	-6.2053628E-6	-6.196119E-6	-6.1873343E-6	-6.179266E-6	-6.172156E-6	-6.166215E-6	-6.1616092E-6	-6.158431E-6	-6.156647E-6	-6.156027E-6	4.2993187E-7	1.5816522E-7	-1.5289036E-8	9.600699E-8	-4.6111367E-7	1.5183083E-7	1.0720451E-7	1.8232386E-8	-3.3282612E-7	-1.8509311E-7	-1.6021534E-8	-1.8505371E-7
-6.315955E-6	-6.3152775E-6	-6.313357E-6	-6.3099606E-6	-6.305071E-6	-6.2987974E-6	-6.2913373E-6	-6.2829345E-6	-6.2738636E-6	-6.264413E-6	-6.25487E-6	-6.2455206E-6	-6.236635E-6	-6.2284776E-6	-6.221291E-6	-6.2152917E-6	-6.2106465E-6	-6.207445E-6	-6.205654E-6	-6.2050367E-6	-7.436493E-8	-1.798189E-7	2.7452637E-7	-5.0966736E-7	2.5909983E-8	1.5907355E-7	-1.1540801E-8	1.0761068E-7	-5.895507E-7	3.2496138E-7	9.064326E-8	-1.2297708E-7
-6.366645E-6	-6.3659677E-6	-6.3640337E-6	-6.360606E-6	-6.355666E-6	-6.349324E-6	-6.3417788E-6	-6.3332795E-6	-6.3241027E-6	-6.314538E-6	-6.3048824E-6	-6.2954205E-6	-6.2864337E-6	-6.278185E-6	-6.270923E-6	-6.264864E-6	-6.2601775E-6	-6.2569547E-6	-6.2551567E-6	-6.2545414E-6	-1.13231495E-8	-5.55967E-7	-2.5291817E-7	-1.13298285E-7	9.2675535E-8	1.3230175E-6	-1.4800442E-7	1.3525958E-7	8.839949E-7	-4.2176197E-8	-3.8730238E-7	-4.3275074E-7
-6.41778E-6	-6.4171013E-6	-6.415151E-6	-6.4116903E-6	-6.4066953E-6	-6.4002816E-6	-6.3926495E-6	-6.3840484E-6	-6.3747625E-6	-6.365086E-6	-6.355315E-6	-6.3457446E-6	-6.336656E-6	-6.328316E-6	-6.3209786E-6	-6.3148614E-6	-6.310135E-6	-6.3068906E-6	-6.3050884E-6	-6.3044804E-6	-1.8606654E-7	2.23321E-7	-2.047146E-8	1.8790928E-7	4.1378064E-7	-2.5522095E-7	-5.5972424E-7	4.756466E-9	-4.9031982E-8	-1.736674E-7	-2.607609E-7	1.6219833E-7
-6.469448E-6	-6.468767E-6	-6.4668025E-6	-6.463309E-6	-6.4582628E-6	-6.4517776E-6	-6.4440574E-6	-6.435355E-6	-6.42596E-6	-6.4161663E-6	-6.4062797E-6	-6.396594E-6	-6.387399E-6	-6.378967E-6	-6.3715497E-6	-6.3653706E-6	-6.360602E-6	-6.357335E-6	-6.3555253E-6	-6.354921E-6	-3.0481534E-8	-1.2495067E-7	4.0318395E-7	-6.479838E-8	6.489031E-8	-4.0494646E-7	2.767576E-8	1.0971677E-7	2.968017E-7	-1.5375247E-7	-5.0458925E-7	4.03553E-8
-6.5216063E-6	-6.5209238E-6	-6.5189456E-6	-6.515422E-6	-6.510322E-6	-6.5037666E-6	-6.495957E-6	-6.4871533E-6	-6.4776436E-6	-6.4677342E-6	-6.457729E-6	-6.4479304E-6	-6.438629E-6	-6.4301025E-6	-6.4226056E-6	-6.4163664E-6	-6.4115557E-6	-6.408266E-6	-6.40645E-6	-6.405847E-6	2.7825058E-7	-1.4477267E-7	1.6040575E-7	-6.874288E-8	-1.8868427E-8	8.727698E-7	-3.4796332E-7	-1.3053453E-7	-3.1567378E-9	-2.5279076E-7	7.411948E-8	-8.984807E-7
-6.574244E-6	-6.573561E-6	-6.57157E-6	-6.568011E-6	-6.5628574E-6	-6.556227E-6	-6.548327E-6	-6.5394183E-6	-6.5297963E-6	-6.519766E-6	-6.5096424E-6	-6.499729E-6	-6.49032E-6	-6.481699E-6	-6.4741253E-6	-6.467823E-6	-6.4629703E-6	-6.4596584E-6	-6.457836E-6	-6.4572373E-6	2.9999914E-8	1.2083044E-7	8.216344E-7	3.0397422E-7	-1.9027677E-7	9.01336E-8	6.130922E-7	-9.146396E-7	3.2524674E-9	5.503173E-7	-1.4574738E-7	4.863554E-7
-6.627363E-6	-6.6266794E-6	-6.6246753E-6	-6.621083E-6	-6.615873E-6	-6.609168E-6	-6.601174E-6	-6.5921568E-6	-6.5824197E-6	-6.5722706E-6	-6.562025E-6	-6.5519944E-6	-6.5424774E-6	-6.53376E-6	-6.526105E-6	-6.5197405E-6	-6.5148483E-6	-6.5115146E-6	-6.5096856E-6	-6.5090894E-6	-2.9822138E-7	6.10142E-8	2.5586579E-7	1.1288279E-7	9.202561E-8	-3.805623E-7	1.9341412E-7	1.0744821E-8	9.66754E-8	4.8679476E-7	-2.2046218E-7	2.3591068E-7
-6.6809553E-6	-6.6802695E-6	-6.6782495E-6	-6.6746215E-6	-6.6693583E-6	-6.662577E-6	-6.6544894E-6	-6.645365E-6	-6.635512E-6	-6.625239E-6	-6.61487E-6	-6.6047205E-6	-6.595094E-6	-6.586279E-6	-6.5785425E-6	-6.5721165E-6	-6.5671816E-6	-6.5638274E-6	-6.561996E-6	-6.5614067E-6	2.678864E-7	2.953014E-7	-1.7312834E-7	2.9414642E-7	4.872483E-7	8.428898E-7	3.0972802E-7	2.1484732E-7	4.92776E-7	-1.044002E-7	-7.112439E-7	2.0270834E-7
-6.735038E-6	-6.7343517E-6	-6.7323163E-6	-6.7286537E-6	-6.7233327E-6	-6.7164724E-6	-6.708292E-6	-6.6990597E-6	-6.689085E-6	-6.6786865E-6	-6.6681955E-6	-6.657926E-6	-6.6481894E-6	-6.6392768E-6	-6.6314587E-6	-6.6249745E-6	-6.62E-6	-6.6166267E-6	-6.6147945E-6	-6.6142106E-6	-2.132897E-7	-2.3659123E-7	-5.947428E-7	7.112783E-8	-3.3256026E-7	2.1922071E-7	-1.0238534E-7	1.11768294E-7	6.093469E-8	2.294771E-7	2.214239E-7	7.942733E-7
-6.789625E-6	-6.7889364E-6	-6.7868855E-6	-6.7831893E-6	-6.777813E-6	-6.7708756E-6	-6.7625965E-6	-6.753253E-6	-6.743157E-6	-6.7326337E-6	-6.7220135E-6	-6.7116216E-6	-6.7017736E-6	-6.6927623E-6	-6.684864E-6	-6.6783164E-6	-6.6733014E-6	-6.669909E-6	-6.6680745E-6	-6.667499E-6	5.1137835E-7	1.3371995E-7	1.3001942E-7	-2.3326734E-7	4.1768035E-7	5.3123574E-7	4.5518485E-7	-9.786126E-8	3.212623E-7	2.1159173E-7	-2.4583421E-6	1.8621142E-7
-6.844732E-6	-6.844045E-6	-6.841979E-6	-6.838248E-6	-6.8328122E-6	-6.8257978E-6	-6.8174213E-6	-6.807967E-6	-6.7977494E-6	-6.787099E-6	-6.7763513E-6	-6.7658384E-6	-6.755873E-6	-6.7467595E-6	-6.7387755E-6	-6.7321653E-6	-6.7271094E-6	-6.723695E-6	-6.721856E-6	-6.721286E-6	-1.4981705E-6	1.2985863E-7	1.8378476E-8	-1.6607224E-7	-1.3504345E-7	1.0100049E-7	-1.6984367E-7	3.764784E-8	1.11765175E-7	2.9494905E-7	-5.8685607E-8	-2.3485868E-6
-6.900329E-6	-6.89964E-6	-6.897562E-6	-6.8937948E-6	-6.888302E-6	-6.881206E-6	-6.8727313E-6	-6.8631634E-6	-6.852821E-6	-6.8420404E-6	-6.831163E-6	-6.8205222E-6	-6.810442E-6	-6.8012278E-6	-6.79316E-6	-6.786483E-6	-6.7813835E-6	-6.777949E-6	-6.776106E-6	-6.775542E-6	-1.7461015E-7	-6.009528E-7	4.9556817E-8	-3.2920593E-7	4.179754E-7	1.985786E-7	-7.554921E-9	3.272997E-7	-9.737375E-8	1.2105096E-6	-3.0331879E-7	-2.8870895E-7
-6.956421E-6	-6.9557327E-6	-6.9536404E-6	-6.949839E-6	-6.944287E-6	-6.9371126E-6	-6.928537E-6	-6.918854E-6	-6.9083867E-6	-6.897476E-6	-6.8864674E-6	-6.8757004E-6	-6.8655027E-6	-6.8561844E-6	-6.8480304E-6	-6.8412896E-6	-6.8361473E-6	-6.832692E-6	-6.830847E-6	-6.8302875E-6	-3.2198025E-7	4.2738577E-8	-1.270947E-6	6.0965175E-7	2.0426866E-7	-8.805276E-7	-2.9635492E-9	1.745196E-8	-1.6352757E-7	4.8118313E-8	3.227067E-7	9.032093E-7
-7.013005E-6	-7.0123156E-6	-7.0102087E-6	-7.006371E-6	-7.0007613E-6	-6.9935045E-6	-6.9848306E-6	-6.9750317E-6	-6.964437E-6	-6.9533944E-6	-6.942252E-6	-6.931357E-6	-6.92104E-6	-6.911617E-6	-6.903378E-6	-6.896572E-6	-6.8913873E-6	-6.887909E-6	-6.8860622E-6	-6.8855097E-6	4.9000596E-7	7.45304E-9	3.079685E-8	-2.842522E-7	-1.0289404E-7	-1.0767884E-7	1.9903412E-6	-1.4794452E-7	-1.5262216E-7	3.2785287E-8	-3.774118E-7	-4.1529185E-7
-7.070071E-6	-7.0693836E-6	-7.0672613E-6	-7.0633896E-6	-7.057722E-6	-7.0503825E-6	-7.041606E-6	-7.0316883E-6	-7.020966E-6	-7.009788E-6	-6.9985126E-6	-6.9874886E-6	-6.977055E-6	-6.967529E-6	-6.959202E-6	-6.9523317E-6	-6.9471066E-6	-6.943611E-6	-6.9417615E-6	-6.9412176E-6	-7.153967E-8	-1.6725393E-7	9.033842E-8	6.766238E-8	-6.1821077E-9	-2.955676E-7	2.3220286E-8	-3.682779E-7	-7.38678E-7	3.726313E-8	-1.259621E-7	-1.86019E-7
-7.1276E-6	-7.126912E-6	-7.1247773E-6	-7.1208697E-6	-7.115142E-6	-7.1077216E-6	-7.098845E-6	-7.0888077E-6	-7.0779543E-6	-7.0666397E-6	-7.0552287E-6	-7.0440738E-6	-7.0335172E-6	-7.0238843E-6	-7.015473E-6	-7.0085366E-6	-7.0032693E-6	-6.999754E-6	-6.9979073E-6	-6.9973726E-6	3.430269E-8	7.049925E-7	-4.3247997E-8	9.809333E-8	-2.7091545E-7	4.9038005E-7	2.7728166E-7	-1.0025138E-6	8.531798E-8	2.0145998E-7	-7.668526E-8	2.7421714E-7
-7.185627E-6	-7.1849427E-6	-7.1827963E-6	-7.178856E-6	-7.1730706E-6	-7.1655695E-6	-7.156589E-6	-7.1464347E-6	-7.135452E-6	-7.1240015E-6	-7.112454E-6	-7.101168E-6	-7.090492E-6	-7.0807546E-6	-7.0722563E-6	-7.0652577E-6	-7.0599503E-6	-7.056419E-6	-7.054571E-6	-7.0540464E-6	-3.543868E-7	-1.0276488E-7	-2.6147322E-7	-5.371557E-7	-3.1710087E-8	1.4426596E-8	2.500394E-7	-7.2891123E-7	2.2975303E-7	-1.6578602E-7	-6.1437294E-7	3.2678838E-7
-7.2441244E-6	-7.2434423E-6	-7.2412827E-6	-7.237308E-6	-7.2314647E-6	-7.223882E-6	-7.2147986E-6	-7.204526E-6	-7.1934105E-6	-7.1818235E-6	-7.170138E-6	-7.1587206E-6	-7.147922E-6	-7.1380773E-6	-7.1294917E-6	-7.122428E-6	-7.117079E-6	-7.1135273E-6	-7.1116815E-6	-7.111166E-6	3.7714483E-7	-3.8797335E-8	1.4814786E-7	-1.0192355E-7	-8.6642835E-8	1.3321507E-7	-2.435445E-7	-3.6023895E-8	2.6501855E-8	-4.966891E-7	-1.4291794E-7	-2.122955E-7
-7.3031006E-6	-7.3024203E-6	-7.3002484E-6	-7.296239E-6	-7.2903376E-6	-7.282671E-6	-7.2734847E-6	-7.26309E-6	-7.251845E-6	-7.2401203E-6	-7.2282955E-6	-7.2167436E-6	-7.205822E-6	-7.1958684E-6	-7.1871955E-6	-7.180065E-6	-7.1746763E-6	-7.171109E-6	-7.1692666E-6	-7.1687637E-6	-7.640882E-8	-3.2156817E-7	-2.396802E-7	2.5636587E-7	1.4556772E-7	-4.8527667E-8	3.803185E-7	-6.8114716E-8	6.92109E-7	5.679807E-9	3.5955907E-7	-1.1486336E-7
-7.3625783E-6	-7.3619008E-6	-7.359716E-6	-7.3556744E-6	-7.349714E-6	-7.3419656E-6	-7.3326737E-6	-7.322159E-6	-7.310779E-6	-7.2989133E-6	-7.2869484E-6	-7.275264E-6	-7.2642174E-6	-7.2541584E-6	-7.2453977E-6	-7.2382027E-6	-7.232773E-6	-7.2291905E-6	-7.2273474E-6	-7.2268535E-6	5.18545E-7	8.2489794E-7	2.863757E-7	2.2487447E-9	9.4295524E-7	8.152941E-8	9.42607E-8	-1.0042938E-7	4.463654E-7	5.3037996E-7	2.0132545E-7	3.4489273E-7
-7.4225027E-6	-7.4218287E-6	-7.419637E-6	-7.4155614E-6	-7.4095433E-6	-7.4017116E-6	-7.392315E-6	-7.3816777E-6	-7.3701626E-6	-7.3581587E-6	-7.346054E-6	-7.3342317E-6	-7.3230613E-6	-7.3128945E-6	-7.3040446E-6	-7.296784E-6	-7.2913153E-6	-7.287717E-6	-7.28588E-6	-7.2853995E-6	-2.0678631E-7	2.688832E-7	-3.6114525E-7	1.615041E-7	4.368647E-7	-8.385491E-8	3.0781496E-7	8.7024915E-8	8.6161684E-8	9.084222E-8	-2.7164293E-7	9.278268E-8
-7.4829186E-6	-7.4822474E-6	-7.4800446E-6	-7.475937E-6	-7.46986E-6	-7.4619447E-6	-7.4524423E-6	-7.441682E-6	-7.43003E-6	-7.417882E-6	-7.405634E-6	-7.3936762E-6	-7.382382E-6	-7.3721053E-6	-7.363167E-6	-7.3558444E-6	-7.3503343E-6	-7.3467204E-6	-7.3448873E-6	-7.34442E-6	6.135055E-7	-1.0090381E-7	-1.0940296E-6	2.3694683E-7	8.788698E-8	4.3709574E-7	1.1639412E-7	5.47777E-8	-1.9386486E-7	1.4886342E-7	2.3135097E-7	-6.806917E-8
-7.5437993E-6	-7.543133E-6	-7.540923E-6	-7.5367825E-6	-7.5306493E-6	-7.52265E-6	-7.513041E-6	-7.5021553E-6	-7.490368E-6	-7.478077E-6	-7.4656846E-6	-7.4535883E-6	-7.4421673E-6	-7.4317804E-6	-7.422753E-6	-7.4153636E-6	-7.4098184E-6	-7.4061904E-6	-7.404362E-6	-7.4039053E-6	9.598403E-8	2.8849846E-7	-4.370373E-7	2.925896E-7	9.755355E-8	1.5927137E-7	1.0970374E-8	1.737153E-7	-1.5132066E-8	-1.3648246E-7	1.3368765E-7	2.669958E-7
-7.6051338E-6	-7.604474E-6	-7.602254E-6	-7.5980834E-6	-7.591893E-6	-7.5838107E-6	-7.574096E-6	-7.5630855E-6	-7.551162E-6	-7.538727E-6	-7.5261923E-6	-7.5139556E-6	-7.502407E-6	-7.491908E-6	-7.482791E-6	-7.4753384E-6	-7.4697527E-6	-7.466111E-6	-7.464289E-6	-7.4638465E-6	-1.6744712E-8	2.0955511E-7	1.3755763E-7	5.9553076E-7	3.643002E-7	1.2894928E-7	-1.7110075E-7	-8.282301E-8	3.1121755E-7	3.8648483E-7	1.6596053E-7	-1.2029084E-7
-7.666938E-6	-7.666283E-6	-7.664057E-6	-7.659854E-6	-7.653603E-6	-7.6454335E-6	-7.635613E-6	-7.624476E-6	-7.612412E-6	-7.59983E-6	-7.5871485E-6	-7.574773E-6	-7.5630983E-6	-7.55249E-6	-7.543284E-6	-7.5357652E-6	-7.5301436E-6	-7.5264893E-6	-7.5246735E-6	-7.524243E-6	-1.39180125E-8	1.6853265E-7	1.2321161E-6	2.7244724E-7	-2.2147904E-7	-1.721248E-8	8.376396E-9	-2.13906E-7	-1.4326645E-7	9.3604704E-8	3.0472108E-7	1.4500692E-7
-7.7291525E-6	-7.728501E-6	-7.726263E-6	-7.722029E-6	-7.715719E-6	-7.707468E-6	-7.6975375E-6	-7.686273E-6	-7.67407E-6	-7.661342E-6	-7.648515E-6	-7.635999E-6	-7.624194E-6	-7.613477E-6	-7.604187E-6	-7.5966072E-6	-7.5909475E-6	-7.5872827E-6	-7.585476E-6	-7.585063E-6	6.416009E-8	2.4376826E-7	1.7346615E-7	-1.7686089E-6	7.594257E-8	-9.74492E-8	9.1683816E-8	1.5304292E-7	-2.2660474E-8	-2.7603673E-7	-1.0704947E-7	-2.0263975E-7
-7.791849E-6	-7.7912055E-6	-7.788963E-6	-7.784699E-6	-7.778333E-6	-7.769999E-6	-7.759961E-6	-7.748568E-6	-7.736224E-6	-7.72335E-6	-7.710373E-6	-7.697718E-6	-7.685784E-6	-7.674956E-6	-7.665574E-6	-7.657933E-6	-7.652236E-6	-7.648562E-6	-7.646764E-6	-7.646368E-6	-3.9174875E-8	-1.2851622E-7	2.4135775E-7	-2.3239167E-7	4.2103858E-7	1.7284034E-6	-9.997748E-8	-1.3041288E-6	1.697231E-8	1.4943787E-7	1.4668794E-7	-5.1442328E-8
-7.854997E-6	-7.854361E-6	-7.8521125E-6	-7.847819E-6	-7.841396E-6	-7.832975E-6	-7.822829E-6	-7.811308E-6	-7.798825E-6	-7.785803E-6	-7.77268E-6	-7.759881E-6	-7.747816E-6	-7.736874E-6	-7.727404E-6	-7.719699E-6	-7.713973E-6	-7.7102895E-6	-7.7085015E-6	-7.708121E-6	-2.011437E-8	1.8082065E-7	-3.5757E-7	-1.46366075E-8	-1.9032727E-7	1.7719073E-7	2.991899E-8	9.960193E-8	8.656031E-8	-1.2794808E-7	-5.8723253E-7	-3.7833168E-8
-7.91857E-6	-7.917941E-6	-7.915686E-6	-7.911364E-6	-7.904881E-6	-7.896376E-6	-7.886117E-6	-7.874468E-6	-7.86184E-6	-7.84867E-6	-7.835395E-6	-7.822455E-6	-7.810259E-6	-7.799207E-6	-7.7896475E-6	-7.781882E-6	-7.776121E-6	-7.77243E-6	-7.770656E-6	-7.770295E-6	-1.335789E-7	-2.1645808E-7	-4.6024957E-7	-6.6176733E-7	-7.7753685E-7	4.3187944E-7	3.7694047E-8	3.9881723E-8	-8.1620904E-8	2.7715006E-7	2.3649878E-7	-2.5559203E-8
-7.982552E-6	-7.981933E-6	-7.979673E-6	-7.975323E-6	-7.968784E-6	-7.960191E-6	-7.949822E-6	-7.938044E-6	-7.925271E-6	-7.911951E-6	-7.898524E-6	-7.885438E-6	-7.873114E-6	-7.86195E-6	-7.852303E-6	-7.844478E-6	-7.838683E-6	-7.834988E-6	-7.833228E-6	-7.832887E-6	2.7619178E-8	3.82997E-7	5.268594E-7	1.5790013E-7	1.5704423E-7	1.1630172E-7	-2.8322088E-7	-1.213351E-7	-4.8741654E-8	1.2337265E-6	-2.4489626E-7	1.981726E-8
-8.046938E-6	-8.046327E-6	-8.044063E-6	-8.039682E-6	-8.033086E-6	-8.024407E-6	-8.013926E-6	-8.002017E-6	-7.989101E-6	-7.9756255E-6	-7.962047E-6	-7.948816E-6	-7.93636E-6	-7.925083E-6	-7.915349E-6	-7.907461E-6	-7.901636E-6	-7.897934E-6	-7.8961875E-6	-7.895868E-6	-3.0056793E-7	2.4302802E-8	1.5632062E-7	6.063997E-7	-3.3614876E-7	-1.891803E-8	-2.0012327E-7	1.5775161E-7	-2.6541971E-7	5.002264E-7	-3.038352E-6	-7.745629E-7
-8.111736E-6	-8.111131E-6	-8.108865E-6	-8.104455E-6	-8.0978025E-6	-8.0890395E-6	-8.0784475E-6	-8.066406E-6	-8.053344E-6	-8.039715E-6	-8.025983E-6	-8.0126065E-6	-8.000017E-6	-7.9886295E-6	-7.978805E-6	-7.970861E-6	-7.9650035E-6	-7.9613E-6	-7.95957E-6	-7.959271E-6	2.0628818E-7	1.9861028E-8	-3.352253E-7	-3.292798E-8	-9.012864E-8	1.6882608E-9	-2.7667616E-8	4.843767E-7	-4.6010018E-7	-2.907922E-7	-2.780378E-7	-3.622981E-7
-8.176909E-6	-8.1763155E-6	-8.174044E-6	-8.169606E-6	-8.162895E-6	-8.154043E-6	-8.143339E-6	-8.131164E-6	-8.117951E-6	-8.104171E-6	-8.0902855E-6	-8.076762E-6	-8.064041E-6	-8.05254E-6	-8.042633E-6	-8.03463E-6	-8.028748E-6	-8.025043E-6	-8.023335E-6	-8.023059E-6	-1.15625184E-7	1.0584207E-8	-7.0045154E-8	-2.418898E-7	-9.618001E-8	-2.1713252E-7	1.5253924E-7	7.9762394E-8	-1.6800098E-7	5.2018135E-7	4.149678E-8	-1.07852784E-7
-8.242489E-6	-8.2419065E-6	-8.239633E-6	-8.235169E-6	-8.228401E-6	-8.219462E-6	-8.208645E-6	-8.196336E-6	-8.182976E-6	-8.169039E-6	-8.155001E-6	-8.14133E-6	-8.128478E-6	-8.116866E-6	-8.106874E-6	-8.098816E-6	-8.092905E-6	-8.089201E-6	-8.087514E-6	-8.087264E-6	-3.096636E-7	-1.5106532E-7	5.147865E-7	2.0060435E-8	-3.273169E-8	-4.3913624E-9	-9.7862E-8	1.3117898E-7	3.3876507E-8	-3.3140842E-7	6.3956884E-7	1.8437945E-7
-8.308451E-6	-8.307881E-6	-8.305605E-6	-8.301115E-6	-8.294286E-6	-8.285261E-6	-8.274332E-6	-8.26189E-6	-8.248381E-6	-8.23429E-6	-8.220098E-6	-8.206281E-6	-8.193295E-6	-8.181571E-6	-8.1714925E-6	-8.163379E-6	-8.157441E-6	-8.15374E-6	-8.152073E-6	-8.151847E-6	2.4072385E-8	1.2607683E-7	-3.8602045E-7	-6.6364953E-7	-7.490403E-9	9.161809E-8	-5.8898837E-7	-1.9166396E-7	1.4293389E-8	1.7207523E-7	-3.3446593E-8	-1.1509663E-7
-8.374767E-6	-8.374208E-6	-8.3719315E-6	-8.36741E-6	-8.360526E-6	-8.351415E-6	-8.340371E-6	-8.327792E-6	-8.314136E-6	-8.299888E-6	-8.285537E-6	-8.271571E-6	-8.258451E-6	-8.246613E-6	-8.236449E-6	-8.228279E-6	-8.222316E-6	-8.218619E-6	-8.216975E-6	-8.216778E-6	2.3348322E-7	1.6135596E-7	-4.0995694E-8	3.3482823E-7	-2.9883694E-7	2.5372543E-7	-1.047789E-7	-8.35177E-8	2.468215E-7	-1.2607605E-7	-2.0623494E-7	-2.7316583E-8
-8.441425E-6	-8.440878E-6	-8.438603E-6	-8.434058E-6	-8.427117E-6	-8.417918E-6	-8.406759E-6	-8.394044E-6	-8.380235E-6	-8.365828E-6	-8.351319E-6	-8.337203E-6	-8.323949E-6	-8.312001E-6	-8.301754E-6	-8.293531E-6	-8.287551E-6	-8.283862E-6	-8.282248E-6	-8.282078E-6	-3.2243838E-7	3.3862779E-7	-2.3979726E-7	3.2927514E-7	-8.283632E-8	1.8807228E-7	1.410701E-7	-2.3753171E-7	-9.589924E-8	4.304892E-7	-2.2046461E-7	-6.730256E-8
-8.508425E-6	-8.507892E-6	-8.5056145E-6	-8.501044E-6	-8.494047E-6	-8.484761E-6	-8.473487E-6	-8.4606345E-6	-8.446675E-6	-8.432108E-6	-8.417442E-6	-8.403177E-6	-8.389792E-6	-8.377733E-6	-8.367403E-6	-8.359129E-6	-8.353129E-6	-8.349446E-6	-8.347861E-6	-8.347722E-6	-7.8104506E-7	-6.8833174E-7	2.2886752E-7	-1.9535437E-7	3.0350785E-7	-3.0690952E-8	-5.6883795E-8	9.624735E-8	8.605804E-8	-1.05509784E-7	-9.301448E-7	-6.107764E-8
-8.575781E-6	-8.575263E-6	-8.57299E-6	-8.568396E-6	-8.561344E-6	-8.551972E-6	-8.540583E-6	-8.527593E-6	-8.513481E-6	-8.498755E-6	-8.483928E-6	-8.469513E-6	-8.4559915E-6	-8.443824E-6	-8.433408E-6	-8.425081E-6	-8.419059E-6	-8.415388E-6	-8.413829E-6	-8.413718E-6	-4.088891E-8	-1.058621E-7	4.6732578E-7	-1.2109169E-7	1.0070647E-7	-2.4756858E-7	-1.2763162E-7	1.5484137E-7	1.5749367E-6	3.2715906E-7	1.4308183E-6	-7.2501274E-7
-8.643388E-6	-8.642884E-6	-8.640613E-6	-8.635996E-6	-8.628888E-6	-8.619429E-6	-8.607924E-6	-8.5947995E-6	-8.580533E-6	-8.565645E-6	-8.550661E-6	-8.536093E-6	-8.522441E-6	-8.51016E-6	-8.499661E-6	-8.4912845E-6	-8.485245E-6	-8.481588E-6	-8.480062E-6	-8.479986E-6	-1.1549292E-6	-9.696438E-7	1.171118E-7	-6.2099005E-8	-8.796322E-8	-2.0615555E-7	-4.1378425E-9	-1.6548886E-7	1.3258153E-7	1.7710718E-8	-4.1313888E-7	1.750317E-7
-8.711258E-6	-8.710766E-6	-8.7085E-6	-8.703859E-6	-8.6966975E-6	-8.6871505E-6	-8.675532E-6	-8.662268E-6	-8.647847E-6	-8.632798E-6	-8.617653E-6	-8.602937E-6	-8.589147E-6	-8.576758E-6	-8.56618E-6	-8.557755E-6	-8.551704E-6	-8.548061E-6	-8.546571E-6	-8.54653E-6	-7.504468E-7	-3.8872446E-7	-2.5451493E-7	-1.1855374E-5	6.747933E-8	-5.0264372E-8	-1.9339633E-7	-1.3672088E-6	2.4820113E-7	4.6414752E-7	-5.291974E-7	-3.76108E-7
-8.779422E-6	-8.778951E-6	-8.7766875E-6	-8.772027E-6	-8.764814E-6	-8.755179E-6	-8.743445E-6	-8.730039E-6	-8.715466E-6	-8.7002545E-6	-8.6849495E-6	-8.670082E-6	-8.656161E-6	-8.643661E-6	-8.633006E-6	-8.624536E-6	-8.618475E-6	-8.614849E-6	-8.613396E-6	-8.613391E-6	-4.2800693E-7	-9.365819E-8	-1.4124849E-7	-6.080854E-7	-1.9999109E-7	-1.0425586E-9	-3.2826466E-7	-1.4614807E-7	3.737473E-7	-3.0799393E-7	1.9909312E-6	4.417061E-6
-8.847814E-6	-8.847358E-6	-8.8451025E-6	-8.840421E-6	-8.833154E-6	-8.823435E-6	-8.811585E-6	-8.7980425E-6	-8.783315E-6	-8.767944E-6	-8.7524795E-6	-8.737462E-6	-8.723407E-6	-8.7107965E-6	-8.700063E-6	-8.691548E-6	-8.685477E-6	-8.68187E-6	-8.680457E-6	-8.68049E-6	8.104292E-8	-4.128376E-7	9.116545E-8	-3.066189E-7	-2.2507044E-7	-3.623844E-8	1.0855312E-6	2.5133713E-7	3.5888768E-8	7.190005E-8	7.187416E-8	1.3959882E-7
-8.916432E-6	-8.915996E-6	-8.9137475E-6	-8.909046E-6	-8.901725E-6	-8.891917E-6	-8.879952E-6	-8.866268E-6	-8.851386E-6	-8.835852E-6	-8.820224E-6	-8.805056E-6	-8.790868E-6	-8.778154E-6	-8.767343E-6	-8.758788E-6	-8.752705E-6	-8.7491235E-6	-8.747752E-6	-8.747825E-6	3.574566E-8	3.9582753E-7	-9.217921E-8	1.1547035E-7	4.574324E-8	6.17852E-8	-4.6235937E-7	3.9142694E-7	3.0932935E-7	-9.366178E-8	-2.502704E-7	-5.361463E-7
-8.9852365E-6	-8.98482E-6	-8.982582E-6	-8.977864E-6	-8.970492E-6	-8.960602E-6	-8.948518E-6	-8.934696E-6	-8.9196565E-6	-8.90396E-6	-8.888171E-6	-8.872851E-6	-8.85853E-6	-8.845711E-6	-8.834823E-6	-8.826226E-6	-8.8201405E-6	-8.816586E-6	-8.815259E-6	-8.815373E-6	7.6511276E-7	-1.7382803E-7	1.030348E-7	-8.7381903E-7	-5.472093E-8	-9.652877E-8	7.927398E-8	-6.706604E-10	1.3666603E-7	1.1562259E-7	3.796366E-7	-1.6330746E-7
-9.0542335E-6	-9.053837E-6	-9.051606E-6	-9.046869E-6	-9.039445E-6	-9.029467E-6	-9.017271E-6	-9.003309E-6	-8.988114E-6	-8.972252E-6	-8.956301E-6	-8.940829E-6	-8.926378E-6	-8.913448E-6	-8.902489E-6	-8.893853E-6	-8.887763E-6	-8.8842335E-6	-8.882953E-6	-8.883108E-6	1.7096808E-7	-2.8551148E-7	-4.9687387E-8	2.7833102E-7	9.474441E-8	1.7984289E-7	4.7956565E-8	2.2209365E-8	3.1858315E-7	2.4454485E-7	6.733392E-8	2.9857625E-7
-9.123349E-6	-9.122976E-6	-9.120755E-6	-9.116005E-6	-9.108531E-6	-9.098474E-6	-9.0861595E-6	-9.072057E-6	-9.0567055E-6	-9.04068E-6	-9.0245685E-6	-9.008946E-6	-8.994362E-6	-8.981329E-6	-8.970295E-6	-8.961622E-6	-8.955533E-6	-8.952035E-6	-8.950806E-6	-8.951008E-6	-4.8372834E-7	-5.2353056E-7	1.3954473E-9	4.6802717E-7	-8.2713576E-8	4.0955277E-7	-1.1110272E-8	-7.1446735E-8	-6.5127296E-7	-7.007126E-7	2.6908978E-7	1.0274118E-5
-9.1925995E-6	-9.1922475E-6	-9.190042E-6	-9.185278E-6	-9.177758E-6	-9.167615E-6	-9.155188E-6	-9.140949E-6	-9.1254415E-6	-9.109253E-6	-9.092979E-6	-9.077206E-6	-9.06249E-6	-9.049354E-6	-9.03825E-6	-9.029545E-6	-9.023459E-6	-9.0199965E-6	-9.01882E-6	-9.019067E-6	-1.18824545E-7	-3.9687174E-7	-4.1834798E-7	-5.562153E-8	2.8353126E-8	-8.171728E-8	3.059609E-7	3.3091794E-7	-1.2200942E-7	2.1322421E-7	5.080963E-8	-8.953866E-8
-9.261942E-6	-9.261616E-6	-9.2594255E-6	-9.2546525E-6	-9.247087E-6	-9.236865E-6	-9.224324E-6	-9.209946E-6	-9.194284E-6	-9.177936E-6	-9.1615E-6	-9.145579E-6	-9.130734E-6	-9.117497E-6	-9.106326E-6	-9.097587E-6	-9.091506E-6	-9.08808E-6	-9.08696E-6	-9.087256E-6	-2.2197497E-7	-6.669655E-8	-2.6400937E-7	-1.0957021E-7	1.1377617E-8	-3.530015E-8	1.5712048E-7	5.849342E-7	1.8041726E-7	1.2262566E-7	-2.8287408E-7	5.8904316E-8
-9.33134E-6	-9.33104E-6	-9.328868E-6	-9.324085E-6	-9.316477E-6	-9.306173E-6	-9.293525E-6	-9.279011E-6	-9.2631935E-6	-9.246681E-6	-9.23009E-6	-9.214018E-6	-9.199049E-6	-9.185708E-6	-9.174471E-6	-9.165704E-6	-9.159632E-6	-9.156243E-6	-9.15518E-6	-9.155527E-6	-8.453091E-9	-1.7841998E-7	3.6559655E-8	1.4364483E-7	3.8970708E-7	1.4706181E-7	-4.0957115E-8	1.0808246E-6	-6.3897875E-7	-3.4116363E-7	5.0153665E-7	-7.1347803E-9
-9.40072E-6	-9.400448E-6	-9.398298E-6	-9.393508E-6	-9.385858E-6	-9.375478E-6	-9.362718E-6	-9.348067E-6	-9.332099E-6	-9.315423E-6	-9.29867E-6	-9.282453E-6	-9.267357E-6	-9.253922E-6	-9.242622E-6	-9.233832E-6	-9.227772E-6	-9.224433E-6	-9.223432E-6	-9.223836E-6	-2.9032958E-7	7.550504E-7	1.028766E-8	-1.3630131E-7	-1.4388182E-7	-1.3121551E-7	-1.8957988E-7	1.4638611E-7	-1.8472058E-7	-3.1774084E-7	1.5105987E-7	-2.2661989E-7
-9.470115E-6	-9.469871E-6	-9.467739E-6	-9.462942E-6	-9.455252E-6	-9.444795E-6	-9.431927E-6	-9.417141E-6	-9.401019E-6	-9.384187E-6	-9.367278E-6	-9.350915E-6	-9.335691E-6	-9.322159E-6	-9.310799E-6	-9.301985E-6	-9.295941E-6	-9.292648E-6	-9.2917135E-6	-9.292173E-6	-5.9236047E-8	-7.688069E-7	1.4727672E-7	-3.4474585E-8	-1.5927486E-7	3.4718113E-8	2.8645186E-7	-6.6234364E-8	1.8945883E-7	-4.7821834E-7	-2.0209163E-7	-1.8751261E-7
-9.539443E-6	-9.53923E-6	-9.537124E-6	-9.532326E-6	-9.524598E-6	-9.5140695E-6	-9.501092E-6	-9.486174E-6	-9.469899E-6	-9.45291E-6	-9.435842E-6	-9.419337E-6	-9.403993E-6	-9.39037E-6	-9.378951E-6	-9.37012E-6	-9.364099E-6	-9.360857E-6	-9.359994E-6	-9.360511E-6	3.6180694E-7	3.0616792E-7	-1.5135502E-7	-7.4784495E-8	8.150792E-8	4.2010691E-7	4.595187E-7	8.7442594E-8	6.323362E-8	1.8706346E-7	1.9811903E-8	-2.691168E-7
-9.608679E-6	-9.608499E-6	-9.6064205E-6	-9.601623E-6	-9.59386E-6	-9.583258E-6	-9.570177E-6	-9.555125E-6	-9.538701E-6	-9.52155E-6	-9.504329E-6	-9.4876805E-6	-9.472216E-6	-9.458504E-6	-9.44703E-6	-9.438187E-6	-9.432187E-6	-9.429003E-6	-9.428211E-6	-9.42879E-6	-3.9419712E-7	1.5478399E-8	1.4088194E-9	-7.5544176E-7	-3.0311756E-7	8.3253575E-8	1.7091432E-7	-1.4104684E-7	-3.1011777E-7	-2.1042669E-7	-2.3964608E-7	1.240575E-8
-9.677769E-6	-9.677622E-6	-9.675574E-6	-9.67078E-6	-9.662984E-6	-9.652311E-6	-9.639125E-6	-9.623944E-6	-9.607372E-6	-9.590068E-6	-9.572691E-6	-9.555901E-6	-9.540318E-6	-9.526518E-6	-9.514996E-6	-9.5061405E-6	-9.500171E-6	-9.49705E-6	-9.496335E-6	-9.496976E-6	-2.8427627E-7	1.8569645E-7	-7.655753E-8	-3.9771658E-7	-3.7516205E-7	4.0745755E-7	6.646501E-8	2.7551184E-7	-1.18168195E-7	-1.3067272E-7	1.9062925E-8	4.1665433E-7
-9.746685E-6	-9.74657E-6	-9.744556E-6	-9.739767E-6	-9.731943E-6	-9.721203E-6	-9.707917E-6	-9.692607E-6	-9.67589E-6	-9.658428E-6	-9.640903E-6	-9.623975E-6	-9.608277E-6	-9.594391E-6	-9.582821E-6	-9.57396E-6	-9.568023E-6	-9.564968E-6	-9.564336E-6	-9.565046E-6	-1.300446E-7	-2.748935E-7	-2.4410969E-7	-1.0138897E-7	2.0031342E-7	2.701904E-6	-7.026729E-8	-1.9753372E-8	1.9125453E-7	-5.505616E-8	2.4360048E-7	9.18845E-8
-9.815368E-6	-9.815294E-6	-9.813312E-6	-9.808533E-6	-9.8006785E-6	-9.7898765E-6	-9.7764905E-6	-9.761055E-6	-9.744192E-6	-9.72658E-6	-9.708903E-6	-9.691839E-6	-9.676028E-6	-9.662062E-6	-9.650451E-6	-9.64159E-6	-9.6356935E-6	-9.632709E-6	-9.632165E-6	-9.632941E-6	-1.3682966E-7	-1.9073154E-7	2.8440668E-8	2.3939594E-7	7.498639E-9	-1.890545E-7	6.537315E-8	5.710566E-7	1.0679036E-7	-1.453754E-7	1.3660286E-7	5.3751364E-7
-9.883771E-6	-9.883736E-6	-9.88179E-6	-9.877022E-6	-9.869145E-6	-9.85828E-6	-9.844798E-6	-9.829236E-6	-9.812231E-6	-9.794469E-6	-9.776645E-6	-9.7594475E-6	-9.743528E-6	-9.729487E-6	-9.717837E-6	-9.70898E-6	-9.703126E-6	-9.700217E-6	-9.69976E-6	-9.70061E-6	-1.9346417E-7	1.5192938E-7	-1.4174852E-7	6.2192805E-7	1.4226514E-7	2.0556678E-7	-2.8502092E-7	-1.5903338E-7	1.5953617E-7	2.5307241E-7	6.9134904E-7	-1.6268521E-7
-9.951853E-6	-9.951859E-6	-9.949955E-6	-9.945201E-6	-9.937303E-6	-9.926377E-6	-9.912798E-6	-9.897116E-6	-9.879972E-6	-9.862063E-6	-9.844095E-6	-9.826769E-6	-9.810742E-6	-9.796629E-6	-9.784943E-6	-9.776095E-6	-9.770292E-6	-9.7674665E-6	-9.7671045E-6	-9.7680295E-6	1.0132853E-6	-8.74365E-8	-7.181891E-9	-2.0856538E-7	-1.16327996E-7	-2.7003367E-7	1.5627272E-8	1.9950735E-6	5.988641E-8	-2.923994E-7	-1.0026672E-7	2.1130192E-7
-1.0019586E-5	-1.0019634E-5	-1.0017771E-5	-1.00130355E-5	-1.0005119E-5	-9.994135E-6	-9.980471E-6	-9.964669E-6	-9.947388E-6	-9.929334E-6	-9.911225E-6	-9.893772E-6	-9.877645E-6	-9.863461E-6	-9.851748E-6	-9.842912E-6	-9.837165E-6	-9.8344235E-6	-9.834162E-6	-9.835164E-6	-1.8466743E-7	1.383159E-7	7.6241105E-7	-3.427335E-7	2.9667714E-7	-3.8263096E-7	3.0746085E-7	-1.3841554E-7	-2.1733358E-7	-2.5875813E-8	-5.434019E-6	1.5649168E-7
-1.0086845E-5	-1.008694E-5	-1.0085122E-5	-1.008041E-5	-1.0072479E-5	-1.0061444E-5	-1.0047687E-5	-1.003177E-5	-1.00143525E-5	-9.996157E-6	-9.977911E-6	-9.960337E-6	-9.9441095E-6	-9.929863E-6	-9.918126E-6	-9.90931E-6	-9.903622E-6	-9.900977E-6	-9.900824E-6	-9.90191E-6	3.1763278E-7	3.754984E-8	4.989029E-7	1.5959512E-7	3.1943836E-7	1.2472147E-7	7.1388877E-7	-1.0672821E-7	9.131868E-9	1.7268142E-7	-4.2079742E-7	3.091694E-7
-1.0153628E-5	-1.0153771E-5	-1.01520045E-5	-1.0147318E-5	-1.0139377E-5	-1.0128292E-5	-1.0114453E-5	-1.00984225E-5	-1.0080876E-5	-1.0062539E-5	-1.00441575E-5	-1.0026463E-5	-1.0010146E-5	-9.9958415E-6	-9.984088E-6	-9.975297E-6	-9.969679E-6	-9.967136E-6	-9.967092E-6	-9.968266E-6	2.0759724E-7	-8.3334825E-8	1.6450538E-7	1.2804892E-6	2.9232258E-8	7.4957974E-8	-6.1534826E-7	-4.2006228E-8	-3.2871036E-8	4.2126862E-7	3.835153E-8	-1.0356268E-7
-1.0219825E-5	-1.0220019E-5	-1.0218303E-5	-1.0213645E-5	-1.0205697E-5	-1.019457E-5	-1.0180646E-5	-1.01645055E-5	-1.01468295E-5	-1.012836E-5	-1.0109848E-5	-1.0092037E-5	-1.0075629E-5	-1.0061269E-5	-1.0049504E-5	-1.0040748E-5	-1.00352045E-5	-1.0032767E-5	-1.0032841E-5	-1.0034103E-5	-2.9745448E-7	-2.990282E-7	3.0002406E-7	-1.2899282E-7	3.746943E-7	-9.957863E-8	1.5530465E-7	3.0680582E-7	-7.634983E-8	-5.9401015E-7	-3.513813E-7	-9.757753E-7
-1.028539E-5	-1.0285636E-5	-1.0283975E-5	-1.0279351E-5	-1.0271403E-5	-1.0260232E-5	-1.0246233E-5	-1.0229986E-5	-1.0212188E-5	-1.0193587E-5	-1.0174947E-5	-1.0157028E-5	-1.01405385E-5	-1.0126132E-5	-1.0114361E-5	-1.0105647E-5	-1.0100186E-5	-1.009786E-5	-1.0098056E-5	-1.0099411E-5	8.5788093E-7	1.5104402E-7	2.3521028E-7	-3.09936E-7	-3.1136386E-7	-2.7359536E-7	-2.1067272E-7	-3.050198E-7	-1.9259629E-7	4.7744277E-7	5.3902863E-7	-3.6497923E-7
-1.0350265E-5	-1.0350565E-5	-1.0348966E-5	-1.034438E-5	-1.0336433E-5	-1.0325223E-5	-1.0311149E-5	-1.02948E-5	-1.0276879E-5	-1.0258148E-5	-1.0239388E-5	-1.0221363E-5	-1.02047925E-5	-1.0190346E-5	-1.017858E-5	-1.0169911E-5	-1.0164542E-5	-1.01623355E-5	-1.0162662E-5	-1.0164116E-5	-1.8408757E-7	3.0244573E-7	1.8386977E-7	-2.0845215E-7	8.904132E-9	4.575849E-8	-4.131817E-7	-2.2519892E-7	1.322195E-7	-4.7646793E-8	4.5046554E-6	1.4721376E-6
-1.0414328E-5	-1.0414685E-5	-1.0413151E-5	-1.0408606E-5	-1.0400668E-5	-1.03894245E-5	-1.0375282E-5	-1.0358836E-5	-1.03408E-5	-1.0321946E-5	-1.0303068E-5	-1.0284943E-5	-1.0268304E-5	-1.0253823E-5	-1.0242067E-5	-1.0233458E-5	-1.02281865E-5	-1.0226113E-5	-1.02265785E-5	-1.0228137E-5	-2.7968136E-7	-7.083423E-8	-8.866079E-8	-8.543807E-8	-5.4675985E-7	-5.812755E-7	-1.8917186E-8	1.320921E-7	1.14055645E-7	2.8703994E-7	2.4909488E-7	1.3265057E-7
-1.0477536E-5	-1.0477952E-5	-1.0476484E-5	-1.0471985E-5	-1.0464055E-5	-1.0452784E-5	-1.0438578E-5	-1.0422038E-5	-1.040389E-5	-1.0384918E-5	-1.0365927E-5	-1.0347708E-5	-1.0331004E-5	-1.0316494E-5	-1.0304756E-5	-1.0296209E-5	-1.0291047E-5	-1.0289113E-5	-1.0289724E-5	-1.0291394E-5	7.210539E-8	-1.108959E-6	1.5284182E-7	8.410046E-8	-1.4846574E-7	1.15524244E-7	-1.618418E-8	-1.8466089E-8	9.6877955E-9	-5.72173E-9	-5.1461194E-7	-4.1002988E-8
-1.0539844E-5	-1.05403215E-5	-1.05389245E-5	-1.0534476E-5	-1.0526562E-5	-1.0515269E-5	-1.0501002E-5	-1.0484375E-5	-1.0466122E-5	-1.0447039E-5	-1.0427942E-5	-1.0409633E-5	-1.0392871E-5	-1.0378343E-5	-1.0366628E-5	-1.0358155E-5	-1.03531065E-5	-1.03513175E-5	-1.0352078E-5	-1.0353859E-5	-1.1518417E-7	-4.9722104E-8	2.633604E-7	-7.2910984E-7	-1.7774774E-8	-1.5153849E-7	2.6582581E-8	1.0780441E-6	5.2627973E-7	-1.5328665E-7	2.0684605E-7	1.6762179E-7
-1.06011275E-5	-1.0601673E-5	-1.06003545E-5	-1.05959625E-5	-1.058807E-5	-1.057676E-5	-1.056244E-5	-1.0545729E-5	-1.0527374E-5	-1.05081845E-5	-1.0488989E-5	-1.04706E-5	-1.0453787E-5	-1.04392475E-5	-1.0427566E-5	-1.0419173E-5	-1.0414252E-5	-1.0412616E-5	-1.0413533E-5	-1.0415426E-5	-1.0816214E-7	9.698128E-8	9.055958E-8	8.412585E-8	-1.6098006E-7	-1.3283652E-7	-3.9433285E-8	2.6901558E-8	-1.0184552E-7	1.12445996E-7	1.3940212E-6	1.0981046E-6
-1.0661272E-5	-1.0661883E-5	-1.0660646E-5	-1.0656314E-5	-1.06484495E-5	-1.0637127E-5	-1.0622758E-5	-1.06059715E-5	-1.0587521E-5	-1.056823E-5	-1.054894E-5	-1.0530477E-5	-1.05136205E-5	-1.0499077E-5	-1.0487441E-5	-1.047914E-5	-1.0474352E-5	-1.04728815E-5	-1.04739665E-5	-1.0475981E-5	1.6596032E-7	7.464607E-7	1.4179335E-7	-1.2945313E-7	-4.3409944E-8	2.2534267E-7	1.4976985E-7	8.219166E-7	2.0272745E-8	2.2346192E-7	2.663895E-7	5.039331E-7
-1.0720177E-5	-1.0720859E-5	-1.0719707E-5	-1.071544E-5	-1.0707605E-5	-1.0696273E-5	-1.0681862E-5	-1.06649995E-5	-1.06464595E-5	-1.06270745E-5	-1.0607696E-5	-1.0589164E-5	-1.0572273E-5	-1.0557736E-5	-1.054615E-5	-1.0537951E-5	-1.0533311E-5	-1.0532019E-5	-1.053328E-5	-1.0535424E-5	5.239763E-8	-2.1733976E-7	2.672144E-7	5.4726763E-7	2.2639848E-7	4.1313785E-7	-1.722607E-7	-2.7448127E-7	3.2468716E-7	1.2684531E-7	-3.0675858E-7	-8.324194E-8
-1.0777783E-5	-1.0778541E-5	-1.0777477E-5	-1.0773283E-5	-1.0765489E-5	-1.0754157E-5	-1.0739708E-5	-1.07227825E-5	-1.070416E-5	-1.06846865E-5	-1.0665224E-5	-1.0646634E-5	-1.0629713E-5	-1.0615191E-5	-1.0603669E-5	-1.0595579E-5	-1.0591092E-5	-1.0589983E-5	-1.0591428E-5	-1.0593706E-5	-7.5383014E-7	3.6691333E-7	2.2953999E-7	1.5579762E-7	-2.164091E-7	-1.4983056E-7	1.262708E-7	3.875086E-7	-5.128365E-7	-1.4226895E-7	-6.9457364E-8	1.6544806E-7
-1.083397E-5	-1.0834806E-5	-1.0833838E-5	-1.08297245E-5	-1.0821974E-5	-1.08106515E-5	-1.0796173E-5	-1.0779189E-5	-1.0760492E-5	-1.0740938E-5	-1.0721406E-5	-1.0702765E-5	-1.0685826E-5	-1.06713305E-5	-1.0659882E-5	-1.0651916E-5	-1.0647597E-5	-1.0646681E-5	-1.0648318E-5	-1.065073E-5	1.4363181E-9	-5.1845626E-7	3.2152025E-7	-4.6833275E-8	-2.5065899E-7	-3.9752382E-7	2.2903414E-7	-1.7805438E-7	3.4308638E-7	7.6124714E-8	1.4656567E-7	2.1113206E-6
-1.0888612E-5	-1.0889527E-5	-1.0888661E-5	-1.08846325E-5	-1.0876936E-5	-1.0865627E-5	-1.08511285E-5	-1.0834096E-5	-1.081533E-5	-1.0795702E-5	-1.0776106E-5	-1.0757421E-5	-1.0740476E-5	-1.0726013E-5	-1.071465E-5	-1.070682E-5	-1.0702677E-5	-1.0701969E-5	-1.0703803E-5	-1.0706359E-5	5.144269E-7	-6.038573E-8	1.02931594E-7	-1.1799277E-7	3.972094E-8	-3.763564E-8	1.0114643E-7	2.2443785E-9	4.2417096E-7	-2.4119274E-7	-2.9527627E-7	-1.16658576E-7
-1.0941554E-5	-1.0942552E-5	-1.0941791E-5	-1.0937855E-5	-1.0930219E-5	-1.0918936E-5	-1.0904424E-5	-1.0887349E-5	-1.0868526E-5	-1.0848836E-5	-1.0829188E-5	-1.0810475E-5	-1.0793531E-5	-1.0779114E-5	-1.0767844E-5	-1.0760162E-5	-1.0756211E-5	-1.075572E-5	-1.075777E-5	-1.0760477E-5	-7.66179E-8	-1.4411678E-7	-1.4485218E-7	-1.4673891E-7	-6.9271024E-8	2.2231111E-8	1.3991472E-7	4.719778E-8	-7.2804596E-7	4.772444E-7	1.9866744E-7	-4.3716506E-7
-1.099274E-5	-1.0993826E-5	-1.0993177E-5	-1.0989341E-5	-1.0981773E-5	-1.0970518E-5	-1.0955999E-5	-1.0938894E-5	-1.0920018E-5	-1.0900273E-5	-1.0880579E-5	-1.0861844E-5	-1.0844915E-5	-1.0830557E-5	-1.0819395E-5	-1.0811873E-5	-1.0808127E-5	-1.0807866E-5	-1.0810136E-5	-1.0813E-5	9.378517E-7	-8.0436386E-8	1.9207944E-6	5.794842E-8	-4.2320753E-8	-1.3137422E-8	4.273603E-7	1.9675537E-7	-1.0931575E-6	5.0782296E-7	1.666726E-7	-1.1713356E-7
-1.1041984E-5	-1.1043162E-5	-1.1042632E-5	-1.1038905E-5	-1.1031411E-5	-1.1020197E-5	-1.1005683E-5	-1.0988552E-5	-1.0969637E-5	-1.0949849E-5	-1.0930123E-5	-1.0911379E-5	-1.0894477E-5	-1.08801905E-5	-1.0869153E-5	-1.0861803E-5	-1.0858275E-5	-1.0858257E-5	-1.086076E-5	-1.0863788E-5	3.4130932E-7	-1.8856292E-7	4.990619E-7	-1.3311231E-7	-1.3731527E-7	-1.8245173E-7	1.662429E-7	2.6517944E-7	-3.5581957E-7	1.1079638E-6	-2.447126E-7	-3.006933E-7
-1.1089183E-5	-1.1090457E-5	-1.1090052E-5	-1.1086438E-5	-1.1079031E-5	-1.1067863E-5	-1.1053364E-5	-1.1036218E-5	-1.1017273E-5	-1.09974535E-5	-1.0977706E-5	-1.0958963E-5	-1.0942099E-5	-1.0927896E-5	-1.0916997E-5	-1.0909835E-5	-1.0906536E-5	-1.09067705E-5	-1.09095145E-5	-1.091271E-5	-3.1905316E-7	1.83682E-7	-1.5482932E-7	-1.4940964E-7	-4.2919623E-6	-7.388501E-8	-3.7985185E-8	1.1062373E-7	1.4776961E-7	1.5082527E-7	-1.343589E-8	1.7023636E-7
-1.1134138E-5	-1.1135514E-5	-1.113524E-5	-1.113175E-5	-1.1124443E-5	-1.1113336E-5	-1.10988585E-5	-1.1081711E-5	-1.106275E-5	-1.10429055E-5	-1.1023148E-5	-1.1004419E-5	-1.0987611E-5	-1.0973508E-5	-1.096276E-5	-1.09558005E-5	-1.0952752E-5	-1.0953255E-5	-1.0956257E-5	-1.0959631E-5	-3.4321477E-7	-8.9474605E-7	-8.581113E-7	1.5804581E-7	3.0201844E-7	3.5277952E-7	-1.758612E-7	1.6385818E-7	2.1946543E-7	7.110369E-7	1.8751694E-8	-4.790849E-7
-1.1176728E-5	-1.11782065E-5	-1.1178072E-5	-1.1174715E-5	-1.1167513E-5	-1.1156475E-5	-1.1142036E-5	-1.1124897E-5	-1.1105927E-5	-1.1086075E-5	-1.1066319E-5	-1.1047621E-5	-1.1030876E-5	-1.10168885E-5	-1.1006308E-5	-1.0999568E-5	-1.0996779E-5	-1.0997569E-5	-1.1000836E-5	-1.1004395E-5	-3.075851E-7	-1.3390662E-6	-3.6177858E-7	-3.2783817E-7	-4.0548622E-7	2.159837E-7	3.6953864E-7	-2.7267012E-8	-4.3291973E-7	1.9587408E-7	-2.944306E-8	-1.02826434E-7
-1.1216786E-5	-1.1218374E-5	-1.1218386E-5	-1.1215173E-5	-1.1208087E-5	-1.1197132E-5	-1.1182741E-5	-1.1165624E-5	-1.1146661E-5	-1.1126814E-5	-1.1107079E-5	-1.1088426E-5	-1.1071763E-5	-1.1057906E-5	-1.10475075E-5	-1.1041006E-5	-1.1038495E-5	-1.1039584E-5	-1.1043129E-5	-1.104688E-5	-1.456713E-7	-2.4012402E-7	2.9809513E-7	-8.337508E-8	1.1366728E-7	-1.173914E-7	-8.235288E-8	1.6800288E-7	-6.7823635E-7	-3.6917463E-8	1.9675437E-7	-6.1512964E-7
-1.1254133E-5	-1.1255834E-5	-1.1256001E-5	-1.12529415E-5	-1.1245984E-5	-1.1235122E-5	-1.1220794E-5	-1.1203713E-5	-1.1184771E-5	-1.1164944E-5	-1.1145241E-5	-1.1126646E-5	-1.1110084E-5	-1.1096375E-5	-1.1086181E-5	-1.1079934E-5	-1.107772E-5	-1.107912E-5	-1.108296E-5	-1.108691E-5	-1.8743893E-7	6.468158E-8	-9.0519933E-7	4.811572E-8	3.7347442E-7	-1.1276236E-7	5.5447128E-8	-5.118176E-7	3.6189462E-7	6.7066634E-7	-2.5082943E-7	2.1117229E-7
-1.1288579E-5	-1.1290399E-5	-1.1290731E-5	-1.1287837E-5	-1.1281019E-5	-1.1270267E-5	-1.1256012E-5	-1.1238981E-5	-1.1220073E-5	-1.1200284E-5	-1.1180628E-5	-1.1162113E-5	-1.1145669E-5	-1.1132127E-5	-1.1122151E-5	-1.1116177E-5	-1.1114275E-5	-1.1116012E-5	-1.1120153E-5	-1.11243135E-5	2.2000921E-7	2.4591499E-8	-1.4644188E-7	-3.8970612E-7	-1.1685752E-7	-4.933596E-7	-4.7388363E-7	1.5940007E-7	2.0144223E-7	1.7349117E-7	-5.9229805E-8	-1.7128102E-7
-1.1319914E-5	-1.132186E-5	-1.1322363E-5	-1.1319643E-5	-1.1312977E-5	-1.1302346E-5	-1.1288181E-5	-1.1271215E-5	-1.1252358E-5	-1.1232616E-5	-1.1213026E-5	-1.1194606E-5	-1.1178298E-5	-1.1164944E-5	-1.1155212E-5	-1.114953E-5	-1.1147967E-5	-1.1150052E-5	-1.1154518E-5	-1.1158895E-5	1.415001E-7	3.9424492E-8	2.1443964E-7	-4.209398E-6	-8.158178E-10	4.9630035E-8	-1.5137834E-8	5.6410977E-7	-2.3196668E-7	-2.515262E-7	4.068985E-7	-4.6198406E-7
-1.1347956E-5	-1.1350034E-5	-1.1350719E-5	-1.1348187E-5	-1.1341689E-5	-1.1331189E-5	-1.131713E-5	-1.1300243E-5	-1.1281455E-5	-1.1261785E-5	-1.1242281E-5	-1.1223974E-5	-1.1207823E-5	-1.11946765E-5	-1.1185207E-5	-1.1179842E-5	-1.1178634E-5	-1.118109E-5	-1.118589E-5	-1.1190495E-5	-2.5839265E-7	-8.595774E-8	-7.533354E-8	2.0582668E-6	1.7652206E-7	-1.6300248E-7	6.600623E-8	-4.4143004E-8	-3.456728E-7	-1.9244483E-8	4.307225E-8	-2.3429313E-7
-1.1372479E-5	-1.1374692E-5	-1.1375566E-5	-1.1373231E-5	-1.1366911E-5	-1.1356565E-5	-1.1342625E-5	-1.13258375E-5	-1.1307135E-5	-1.12875505E-5	-1.1268151E-5	-1.1249979E-5	-1.1234005E-5	-1.1221086E-5	-1.12119005E-5	-1.1206871E-5	-1.1206041E-5	-1.1208883E-5	-1.121404E-5	-1.1218881E-5	-6.109806E-9	-5.5019814E-8	-6.7287935E-8	6.8574145E-8	-3.239071E-7	2.8098611E-7	-6.249985E-7	1.1889266E-7	-3.5105623E-7	3.9959364E-8	-2.3368285E-7	1.0371073E-6
-1.1393274E-5	-1.1395624E-5	-1.1396701E-5	-1.1394578E-5	-1.1388455E-5	-1.1378275E-5	-1.1364473E-5	-1.1347802E-5	-1.1329204E-5	-1.1309731E-5	-1.1290457E-5	-1.1272442E-5	-1.1256668E-5	-1.1244002E-5	-1.1235126E-5	-1.1230457E-5	-1.1230025E-5	-1.1233276E-5	-1.1238799E-5	-1.1243889E-5	-1.609448E-7	-5.373249E-7	2.547868E-7	-2.9196588E-7	2.4476762E-7	6.8585416E-7	-2.879917E-7	1.0619819E-7	-3.8619828E-7	-8.4403734E-7	9.572943E-7	6.1004044E-8
-1.1410121E-5	-1.1412621E-5	-1.1413912E-5	-1.1412016E-5	-1.1406105E-5	-1.139611E-5	-1.138247E-5	-1.1365934E-5	-1.1347466E-5	-1.1328118E-5	-1.1308993E-5	-1.1291157E-5	-1.1275606E-5	-1.1263216E-5	-1.1254674E-5	-1.1250391E-5	-1.12503785E-5	-1.1254058E-5	-1.1259968E-5	-1.1265315E-5	-7.6092124E-7	-1.9966664E-7	3.0487564E-7	1.8037923E-7	3.2956257E-7	2.2451697E-7	5.8275226E-8	-1.0862436E-7	9.5580916E-8	1.7219871E-7	-5.5526857E-7	2.380654E-7
-1.1422729E-5	-1.1425381E-5	-1.1426893E-5	-1.1425236E-5	-1.141955E-5	-1.1409758E-5	-1.1396291E-5	-1.1379912E-5	-1.136159E-5	-1.1342395E-5	-1.1323441E-5	-1.1305812E-5	-1.129051E-5	-1.1278425E-5	-1.1270243E-5	-1.1266371E-5	-1.1266811E-5	-1.1270944E-5	-1.1277254E-5	-1.1282868E-5	-4.2332556E-7	-2.2680407E-8	4.820862E-7	-3.619424E-8	-1.3203817E-7	2.1826115E-6	1.8949164E-7	-6.196638E-8	9.4143024E-7	-9.028162E-8	-1.5178975E-7	-2.0211591E-7
-1.1430842E-5	-1.1433654E-5	-1.14354E-5	-1.1433996E-5	-1.14285585E-5	-1.14189925E-5	-1.1405722E-5	-1.1389521E-5	-1.1371368E-5	-1.135235E-5	-1.1333593E-5	-1.1316194E-5	-1.1301171E-5	-1.1289417E-5	-1.1281623E-5	-1.1278194E-5	-1.1279108E-5	-1.1283721E-5	-1.1290452E-5	-1.1296348E-5	1.5100873E-7	-1.1791543E-7	-1.3446059E-7	-4.6245032E-7	2.972597E-7	-5.2044703E-7	-3.5171304E-8	-2.678891E-7	-1.1623285E-6	2.459393E-6	-4.490566E-7	6.1394474E-7
-1.14341765E-5	-1.1437156E-5	-1.14391505E-5	-1.1438019E-5	-1.1432844E-5	-1.1423518E-5	-1.14104705E-5	-1.139447E-5	-1.1376513E-5	-1.1357697E-5	-1.1339163E-5	-1.1322023E-5	-1.1307308E-5	-1.1295915E-5	-1.1288542E-5	-1.1285582E-5	-1.1287E-5	-1.1292113E-5	-1.1299291E-5	-1.1305478E-5	-5.0899047E-7	-5.2037245E-7	1.45188E-7	-8.235534E-8	1.763328E-7	1.3618898E-9	-2.1665335E-7	2.2493415E-7	1.397927E-7	3.1523243E-8	-2.9119744E-7	5.9118758E-8
-1.1432424E-5	-1.1435581E-5	-1.1437833E-5	-1.1436987E-5	-1.1432093E-5	-1.1423033E-5	-1.1410228E-5	-1.1394458E-5	-1.1376722E-5	-1.1358137E-5	-1.1339855E-5	-1.13230035E-5	-1.13086235E-5	-1.1297625E-5	-1.1290702E-5	-1.1288245E-5	-1.1290197E-5	-1.12958405E-5	-1.1303484E-5	-1.13099795E-5	-2.0672668E-7	5.867426E-8	5.4918326E-7	6.310086E-9	1.1955829E-6	-3.491497E-7	-3.2923606E-7	-1.7191E-7	-7.871945E-7	5.9295223E-7	-1.1344035E-7	1.4825265E-7
-1.1425282E-5	-1.1428618E-5	-1.143114E-5	-1.1430598E-5	-1.1426007E-5	-1.14172335E-5	-1.1404694E-5	-1.1389177E-5	-1.1371691E-5	-1.1353364E-5	-1.1335364E-5	-1.1318834E-5	-1.1304823E-5	-1.1294252E-5	-1.1287814E-5	-1.1285891E-5	-1.1288407E-5	-1.1294609E-5	-1.1302742E-5	-1.1309558E-5	1.3684964E-7	3.15629E-7	-1.8325638E-7	5.524892E-9	-1.8926994E-7	7.7133325E-7	1.107378E-7	2.4650868E-7	-6.609848E-8	1.2528494E-7	2.9855386E-7	-4.766736E-8
-1.1412429E-5	-1.1415954E-5	-1.1418762E-5	-1.1418541E-5	-1.1414275E-5	-1.140581E-5	-1.1393565E-5	-1.1378328E-5	-1.13611195E-5	-1.1343082E-5	-1.1325401E-5	-1.1309224E-5	-1.1295621E-5	-1.1285512E-5	-1.1279593E-5	-1.1278242E-5	-1.1281357E-5	-1.1288149E-5	-1.1296793E-5	-1.1303943E-5	-5.948131E-8	-1.7045066E-7	-7.3710925E-7	2.1293237E-8	2.476255E-7	-3.0303156E-7	2.2968041E-7	3.4986354E-7	2.1311641E-9	1.3007444E-7	7.2597135E-7	8.67948E-8
-1.1393487E-5	-1.139721E-5	-1.1400315E-5	-1.1400433E-5	-1.1396511E-5	-1.1388382E-5	-1.1376454E-5	-1.1361526E-5	-1.1344625E-5	-1.1326913E-5	-1.1309578E-5	-1.1293791E-5	-1.1280626E-5	-1.1271016E-5	-1.1265654E-5	-1.1264909E-5	-1.1268657E-5	-1.1276063E-5	-1.1285243E-5	-1.1292743E-5	-6.420067E-7	-9.903951E-8	-2.1900269E-7	1.12860455E-7	-5.1860246E-7	4.4267784E-7	4.184524E-7	-2.0030609E-7	-3.4180204E-7	-3.7886934E-8	-3.137984E-7	-2.9113673E-7
-1.13681135E-5	-1.1372038E-5	-1.1375454E-5	-1.1375929E-5	-1.1372376E-5	-1.13646065E-5	-1.135303E-5	-1.1338442E-5	-1.1321887E-5	-1.130453E-5	-1.1287579E-5	-1.127222E-5	-1.1259537E-5	-1.1250462E-5	-1.1245698E-5	-1.12455955E-5	-1.1250009E-5	-1.1258068E-5	-1.1267811E-5	-1.1275674E-5	-6.365017E-8	-1.3911607E-7	1.9574524E-7	3.007485E-7	-1.357328E-6	-1.828045E-7	-4.9406625E-9	-1.0403149E-7	-6.208025E-7	-2.494842E-7	1.3023979E-6	-2.5719382E-7
-1.1335881E-5	-1.1340019E-5	-1.1343763E-5	-1.1344618E-5	-1.1341455E-5	-1.1334076E-5	-1.1322876E-5	-1.1308664E-5	-1.1292481E-5	-1.1275519E-5	-1.1258991E-5	-1.1244099E-5	-1.1231933E-5	-1.1223439E-5	-1.1219311E-5	-1.1219896E-5	-1.1225022E-5	-1.1233766E-5	-1.12440985E-5	-1.1252342E-5	2.5120755E-7	4.3724938E-7	-8.878107E-7	-4.681603E-9	-5.5806893E-8	-2.4545474E-7	-1.899661E-7	1.5890473E-7	5.529017E-8	2.864603E-7	-3.4490031E-7	-1.042603E-7
-1.1296417E-5	-1.1300778E-5	-1.1304864E-5	-1.1306116E-5	-1.1303375E-5	-1.129641E-5	-1.1285621E-5	-1.12718135E-5	-1.1256047E-5	-1.1239513E-5	-1.122345E-5	-1.1209063E-5	-1.1197463E-5	-1.1189592E-5	-1.1186149E-5	-1.11874615E-5	-1.1193335E-5	-1.12028E-5	-1.12137495E-5	-1.1222392E-5	2.593212E-7	-1.4195636E-7	1.7877842E-7	-1.9333284E-9	3.016003E-7	1.04238204E-7	-2.3077848E-7	-9.642133E-8	-3.6412726E-7	-8.7166296E-7	1.7166147E-7	1.8642793E-7
-1.1249209E-5	-1.1253796E-5	-1.1258239E-5	-1.125991E-5	-1.1257609E-5	-1.1251092E-5	-1.1240747E-5	-1.1227382E-5	-1.1212065E-5	-1.11960035E-5	-1.1180443E-5	-1.1166611E-5	-1.1155616E-5	-1.1148415E-5	-1.11456975E-5	-1.1147785E-5	-1.1154448E-5	-1.1164671E-5	-1.117627E-5	-1.1185331E-5	9.1047247E-7	4.074675E-7	7.1534515E-7	1.1528531E-7	-9.444644E-8	4.396165E-7	-2.1122094E-7	3.7273423E-7	2.4282553E-8	-2.367442E-7	-5.320095E-7	-8.567422E-9
-1.1193863E-5	-1.1198688E-5	-1.1203503E-5	-1.1205614E-5	-1.1203784E-5	-1.1197744E-5	-1.1187876E-5	-1.11749905E-5	-1.1160166E-5	-1.1144616E-5	-1.1129608E-5	-1.1116368E-5	-1.1106027E-5	-1.109954E-5	-1.1097596E-5	-1.11005E-5	-1.1107994E-5	-1.1119016E-5	-1.1131291E-5	-1.1140787E-5	-2.9459036E-7	-6.628515E-8	-4.4668525E-7	-2.2103784E-7	-7.1477004E-8	2.3177728E-7	-1.09198936E-7	4.2212184E-7	1.0700461E-7	2.4859253E-7	6.1932106E-8	-1.675852E-7
-1.1129852E-5	-1.1134924E-5	-1.1140128E-5	-1.1142704E-5	-1.1141372E-5	-1.1135842E-5	-1.1126489E-5	-1.1114123E-5	-1.1099832E-5	-1.10848405E-5	-1.10704295E-5	-1.1057835E-5	-1.10482015E-5	-1.104248E-5	-1.1041361E-5	-1.1045129E-5	-1.1053506E-5	-1.106536E-5	-1.1078346E-5	-1.1088292E-5	6.200137E-9	3.0299253E-7	-8.484012E-8	4.0853752E-7	-1.3813672E-6	-3.4636022E-7	-5.2392874E-8	3.2057713E-7	-2.560992E-7	1.0734249E-6	3.414574E-7	4.6567457E-8
-1.1056634E-5	-1.1061962E-5	-1.1067571E-5	-1.1070633E-5	-1.1069829E-5	-1.1064845E-5	-1.1056048E-5	-1.1044244E-5	-1.1030532E-5	-1.101615E-5	-1.1002384E-5	-1.0990487E-5	-1.0981607E-5	-1.0976704E-5	-1.0976461E-5	-1.0981148E-5	-1.0990447E-5	-1.1003178E-5	-1.1016901E-5	-1.10273195E-5	2.7081384E-7	1.8212432E-7	6.747352E-10	6.012788E-7	-3.2373669E-7	1.1280662E-8	5.435285E-7	1.863895E-7	-1.4811341E-7	-3.2593596E-7	1.5459656E-7	5.0077688E-8
-1.0973631E-5	-1.097922E-5	-1.0985252E-5	-1.098883E-5	-1.0988583E-5	-1.0984182E-5	-1.0975977E-5	-1.09647835E-5	-1.0951703E-5	-1.0937982E-5	-1.0924918E-5	-1.0913775E-5	-1.0905711E-5	-1.0901685E-5	-1.0902371E-5	-1.0908026E-5	-1.09182965E-5	-1.0931947E-5	-1.0946446E-5	-1.0957355E-5	-8.5524626E-8	-1.4619538E-7	-1.6481429E-6	4.3307557E-7	1.3123603E-8	-5.947047E-8	-8.607885E-8	3.9337738E-7	8.0568974E-8	1.370868E-7	3.146988E-8	-4.7401664E-7
-1.0880208E-5	-1.0886071E-5	-1.08925415E-5	-1.0896655E-5	-1.0897003E-5	-1.0893222E-5	-1.0885662E-5	-1.0875131E-5	-1.0862737E-5	-1.0849733E-5	-1.0837434E-5	-1.0827111E-5	-1.0819923E-5	-1.0816833E-5	-1.0818512E-5	-1.0825195E-5	-1.0836491E-5	-1.0851106E-5	-1.0866416E-5	-1.0877838E-5	-6.937637E-7	6.165167E-8	2.832859E-7	-3.1978658E-7	-1.7271002E-7	-2.633177E-7	-5.9010436E-8	-1.1929535E-7	1.2154037E-7	-1.6886277E-8	-2.880284E-9	3.2284345E-7
-1.0775686E-5	-1.0781825E-5	-1.0788754E-5	-1.0793434E-5	-1.0794409E-5	-1.0791299E-5	-1.07844335E-5	-1.07746255E-5	-1.0762981E-5	-1.0750768E-5	-1.0739302E-5	-1.0729868E-5	-1.0723626E-5	-1.0721547E-5	-1.0724286E-5	-1.0732058E-5	-1.0744434E-5	-1.0760059E-5	-1.0776215E-5	-1.0788169E-5	-2.7874466E-7	-2.0267206E-7	-7.908255E-7	-2.9548008E-7	-7.1135506E-9	8.924483E-8	4.995261E-7	-1.0099726E-7	3.807135E-7	-2.3576709E-7	-3.9154347E-7	-1.8624803E-7
-1.06593125E-5	-1.066574E-5	-1.0673145E-5	-1.0678422E-5	-1.0680071E-5	-1.06776815E-5	-1.0671577E-5	-1.0662561E-5	-1.0651742E-5	-1.0640395E-5	-1.0629848E-5	-1.0621386E-5	-1.0616181E-5	-1.061519E-5	-1.06190655E-5	-1.0627993E-5	-1.0641513E-5	-1.0658201E-5	-1.0675239E-5	-1.0687747E-5	-6.032567E-7	-1.6190869E-7	3.966024E-9	1.8371712E-7	6.176779E-8	-4.1504774E-7	2.0577228E-7	3.3721017E-7	1.9184739E-7	6.3359096E-8	2.3783376E-7	4.465324E-9
-1.0530315E-5	-1.05370455E-5	-1.0544951E-5	-1.0550864E-5	-1.0553239E-5	-1.0551639E-5	-1.0546373E-5	-1.0538237E-5	-1.0528343E-5	-1.051797E-5	-1.05084455E-5	-1.0501064E-5	-1.0496994E-5	-1.0497189E-5	-1.0502288E-5	-1.051246E-5	-1.0527189E-5	-1.0544994E-5	-1.0562948E-5	-1.0576026E-5	1.6239104E-8	4.5721106E-7	-1.9993091E-7	8.8691635E-8	-2.9300882E-8	4.0867164E-7	-9.691604E-9	-3.3623604E-7	4.695081E-7	-1.0872667E-6	-1.7664834E-7	-3.7966336E-7
-1.0387674E-5	-1.03947095E-5	-1.0403139E-5	-1.040973E-5	-1.0412894E-5	-1.0412165E-5	-1.04078335E-5	-1.0400689E-5	-1.0391842E-5	-1.0382567E-5	-1.0374199E-5	-1.0368027E-5	-1.0365216E-5	-1.0366722E-5	-1.0373158E-5	-1.0384665E-5	-1.04006895E-5	-1.0419673E-5	-1.0438595E-5	-1.0452274E-5	7.571157E-7	-1.880868E-7	-4.9633263E-7	7.7950535E-9	-3.050128E-7	4.818378E-7	2.663423E-7	5.4458944E-8	-1.4366024E-7	-4.1699625E-8	-1.2239445E-7	3.9439E-8
-1.0230343E-5	-1.02377E-5	-1.0246691E-5	-1.0254021E-5	-1.0258058E-5	-1.0258311E-5	-1.0255045E-5	-1.0249042E-5	-1.0241405E-5	-1.0233405E-5	-1.0226371E-5	-1.0221586E-5	-1.022021E-5	-1.02231825E-5	-1.02311E-5	-1.0244068E-5	-1.026149E-5	-1.0281733E-5	-1.0301674E-5	-1.0315973E-5	-1.66659E-7	7.7903834E-8	-3.7636998E-8	-3.9008202E-7	1.7974742E-7	5.2347723E-8	-1.4992289E-6	1.5286E-7	-3.045705E-7	4.2335028E-8	-5.2489733E-9	2.405684E-8
-1.0057112E-5	-1.0064807E-5	-1.00744E-5	-1.0082543E-5	-1.0087566E-5	-1.008894E-5	-1.0086917E-5	-1.0082254E-5	-1.0076043E-5	-1.0069545E-5	-1.0064076E-5	-1.0060914E-5	-1.0061197E-5	-1.0065845E-5	-1.0075429E-5	-1.0090023E-5	-1.0108968E-5	-1.0130568E-5	-1.0151588E-5	-1.0166539E-5	-1.9519226E-7	-2.4241783E-7	7.470776E-9	1.5780107E-7	9.414992E-8	-1.7469233E-7	-6.015192E-8	-1.2269783E-7	-3.269466E-7	7.236699E-7	6.3594234E-7	-1.7164788E-7
-9.866531E-6	-9.874582E-6	-9.88484E-6	-9.893903E-6	-9.900058E-6	-9.902757E-6	-9.902211E-6	-9.89916E-6	-9.894677E-6	-9.889997E-6	-9.886419E-6	-9.885195E-6	-9.887444E-6	-9.894053E-6	-9.905559E-6	-9.921991E-6	-9.942637E-6	-9.965722E-6	-9.9879035E-6	-1.0003544E-5	-1.6980569E-7	-4.943651E-7	4.2790165E-7	-4.600201E-9	1.851563E-7	9.761653E-9	2.6242037E-7	6.137996E-8	6.9933414E-8	4.997227E-7	9.03525E-8	-1.9621184E-7
-9.6569565E-6	-9.665395E-6	-9.676392E-6	-9.686519E-6	-9.694022E-6	-9.69831E-6	-9.699569E-6	-9.698502E-6	-9.696144E-6	-9.6937065E-6	-9.692451E-6	-9.693596E-6	-9.698221E-6	-9.707176E-6	-9.720951E-6	-9.739517E-6	-9.762102E-6	-9.786846E-6	-9.810302E-6	-9.826678E-6	-1.967863E-7	3.8238323E-7	3.9204732E-8	-5.14491E-7	3.4801508E-7	-2.552936E-7	3.0813357E-8	-4.0186472E-7	-1.9108454E-7	2.2276669E-7	-5.2776113E-7	-3.677386E-8
-9.426347E-6	-9.435218E-6	-9.447076E-6	-9.458466E-6	-9.4676E-6	-9.473849E-6	-9.477353E-6	-9.478773E-6	-9.479096E-6	-9.479483E-6	-9.481144E-6	-9.485247E-6	-9.492811E-6	-9.504636E-6	-9.521146E-6	-9.54225E-6	-9.5671E-6	-9.593743E-6	-9.618627E-6	-9.635817E-6	-1.6840158E-7	-1.9521087E-7	-4.5918688E-7	-4.3676074E-8	-3.0367704E-7	4.0895347E-7	7.518101E-8	1.4530178E-7	-8.543803E-9	-3.0333575E-7	5.9827596E-7	4.7581642E-7
-9.172447E-6	-9.181815E-6	-9.1946995E-6	-9.207627E-6	-9.218787E-6	-9.227497E-6	-9.233846E-6	-9.238434E-6	-9.242174E-6	-9.246163E-6	-9.251534E-6	-9.259379E-6	-9.270641E-6	-9.28604E-6	-9.305922E-6	-9.330109E-6	-9.357661E-6	-9.386533E-6	-9.413054E-6	-9.431156E-6	2.3821778E-8	6.3969864E-8	2.0235096E-7	2.413521E-8	-1.3975456E-7	7.51876E-8	5.3465703E-7	7.3036894E-8	-7.943881E-8	8.543483E-7	1.9988947E-8	-8.8565866E-7
-8.892447E-6	-8.902406E-6	-8.916542E-6	-8.931389E-6	-8.945103E-6	-8.956953E-6	-8.966951E-6	-8.975608E-6	-8.983756E-6	-8.992382E-6	-9.0025205E-6	-9.015155E-6	-9.031125E-6	-9.05104E-6	-9.075142E-6	-9.103144E-6	-9.134002E-6	-9.165555E-6	-9.194012E-6	-9.213164E-6	-7.8703394E-8	-3.315829E-8	3.128987E-7	-9.919041E-8	-6.102811E-8	-1.1280338E-7	-1.6635278E-7	-8.066707E-8	3.926159E-7	-6.0887527E-7	1.8806944E-7	1.2006212E-8
-8.583118E-6	-8.593798E-6	-8.609491E-6	-8.6267655E-6	-8.643748E-6	-8.659631E-6	-8.674334E-6	-8.688259E-6	-8.7021035E-6	-8.7167255E-6	-8.733015E-6	-8.751814E-6	-8.773817E-6	-8.799491E-6	-8.828935E-6	-8.861731E-6	-8.896696E-6	-8.931541E-6	-8.962344E-6	-8.982749E-6	-3.1057075E-7	3.5099006E-8	1.0191132E-7	-1.8087592E-7	2.9834987E-7	-6.635835E-7	-1.5496248E-8	-2.9069824E-7	7.214282E-8	-6.5446045E-7	-1.9532854E-7	5.5163366E-7
-8.24072E-6	-8.2523065E-6	-8.269989E-6	-8.290376E-6	-8.311562E-6	-8.332655E-6	-8.353446E-6	-8.374186E-6	-8.395405E-6	-8.417778E-6	-8.44201E-6	-8.468748E-6	-8.4984995E-6	-8.531543E-6	-8.567797E-6	-8.6066675E-6	-8.646807E-6	-8.685764E-6	-8.719459E-6	-8.741389E-6	4.4566772E-7	2.680189E-7	-1.6091799E-7	-2.0560283E-7	-7.1419684E-8	2.341534E-7	8.876872E-9	-3.4846542E-7	-6.3480735E-7	-1.3905574E-7	2.6735668E-8	-1.680656E-9
-7.860833E-6	-7.8735775E-6	-7.893811E-6	-7.918203E-6	-7.9448055E-6	-7.972613E-6	-8.001253E-6	-8.0307755E-6	-8.061488E-6	-8.093832E-6	-8.128267E-6	-8.1651915E-6	-8.20487E-6	-8.247334E-6	-8.292275E-6	-8.338875E-6	-8.385573E-6	-8.429722E-6	-8.467057E-6	-8.490892E-6	-2.5119624E-7	3.65205E-7	1.2477247E-7	2.794672E-7	8.65953E-8	2.8110765E-8	-7.690955E-8	5.257965E-7	1.4008512E-7	-7.5693876E-8	3.2376448E-7	8.629349E-8
-7.43847E-6	-7.452712E-6	-7.476226E-6	-7.505771E-6	-7.5393323E-6	-7.575756E-6	-7.6144497E-6	-7.65521E-6	-7.698058E-6	-7.743134E-6	-7.790582E-6	-7.840489E-6	-7.892806E-6	-7.947262E-6	-8.00325E-6	-8.059669E-6	-8.114696E-6	-8.165432E-6	-8.207378E-6	-8.233633E-6	-3.553057E-7	3.182788E-6	-5.916883E-7	3.8617358E-7	9.3153386E-7	-1.8213734E-6	-6.17531E-8	-8.732985E-9	3.1031843E-7	-1.3728273E-7	-2.5671631E-9	1.5197384E-7
-6.968144E-6	-6.984322E-6	-7.0120586E-6	-7.0481938E-6	-7.0906267E-6	-7.138001E-6	-7.1894497E-6	-7.244437E-6	-7.302627E-6	-7.363777E-6	-7.4276472E-6	-7.493928E-6	-7.5621806E-6	-7.631757E-6	-7.7016875E-6	-7.770515E-6	-7.836079E-6	-7.895171E-6	-7.942986E-6	-7.972324E-6	8.3327353E-7	4.0461794E-7	-6.7481345E-8	3.161861E-7	-2.5782857E-8	-2.5074646E-8	-2.8337104E-7	-2.5921628E-7	-1.16423905E-7	-1.4667991E-7	-1.4271473E-7	1.1048835E-7
-6.4437104E-6	-6.4623837E-6	-6.49551E-6	-6.5399954E-6	-6.593616E-6	-6.654746E-6	-6.7221636E-6	-6.7949254E-6	-6.872249E-6	-6.953424E-6	-7.037738E-6	-7.1244E-6	-7.2125035E-6	-7.3009346E-6	-7.388274E-6	-7.472633E-6	-7.551436E-6	-7.6210686E-6	-7.67633E-6	-7.709611E-6	3.1412455E-7	-1.8255672E-7	1.07687555E-7	1.8605925E-7	1.555937E-6	-5.326937E-7	7.120935E-7	-2.7647165E-8	1.965793E-7	3.2540814E-7	-1.3222865E-7	4.2449312E-7
-5.85878E-6	-5.880642E-6	-5.92056E-6	-5.9754907E-6	-6.0430107E-6	-6.121154E-6	-6.208258E-6	-6.302872E-6	-6.4036744E-6	-6.509398E-6	-6.6187595E-6	-6.730402E-6	-6.8428526E-6	-6.9544526E-6	-7.0632395E-6	-7.1668064E-6	-7.2620555E-6	-7.344863E-6	-7.4095037E-6	-7.447806E-6	-4.5055806E-8	1.0055586E-7	-2.8273854E-7	3.8130764E-7	4.1700991E-7	-3.055303E-7	3.024293E-7	2.153022E-7	-3.3930564E-7	-1.1877584E-6	5.823351E-8	-3.003663E-7
-5.206763E-6	-5.2326436E-6	-5.2809974E-6	-5.348768E-6	-5.43326E-6	-5.5320666E-6	-5.6429863E-6	-5.7639627E-6	-5.8930377E-6	-6.028292E-6	-6.1677774E-6	-6.3094794E-6	-6.4512724E-6	-6.5908603E-6	-6.7256456E-6	-6.852594E-6	-6.9679854E-6	-7.0670476E-6	-7.143369E-6	-7.18799E-6	-6.835795E-8	-9.796897E-7	-1.2180313E-6	-5.598092E-8	-5.8387076E-7	-1.0728441E-7	6.16528E-8	1.6074418E-7	-4.020596E-7	-1.087931E-7	2.6003616E-7	-2.4041287E-7
-4.481081E-6	-4.511915E-6	-4.570528E-6	-4.6537543E-6	-4.7585263E-6	-4.881892E-6	-5.020999E-6	-5.173091E-6	-5.335476E-6	-5.5054848E-6	-5.680429E-6	-5.8575465E-6	-6.0339817E-6	-6.2067056E-6	-6.3724037E-6	-6.5273093E-6	-6.6669486E-6	-6.785751E-6	-6.8764075E-6	-6.9288903E-6	3.1026278E-7	4.820775E-7	-8.048569E-7	8.6522425E-7	2.562441E-8	-1.0129661E-7	-4.57949E-7	-3.1292313E-7	1.1263763E-7	-9.294959E-8	-1.16858324E-7	1.15965605E-7
-3.6755139E-6	-3.7123139E-6	-3.7830887E-6	-3.8844573E-6	-4.0128525E-6	-4.164663E-6	-4.336289E-6	-4.524176E-6	-4.724816E-6	-4.9347227E-6	-5.1503785E-6	-5.3682234E-6	-5.5845912E-6	-5.7956618E-6	-5.9973086E-6	-6.184932E-6	-6.3531784E-6	-6.495498E-6	-6.6034386E-6	-6.6655334E-6	-1.1272572E-7	1.1308125E-7	4.2580917E-10	-9.0498577E-7	1.5962803E-8	-2.9450004E-7	1.639806E-8	-2.1168866E-7	-2.1608817E-7	2.0393817E-7	8.8517735E-9	-8.844046E-8
-2.7843546E-6	-2.8281047E-6	-2.9128598E-6	-3.0348722E-6	-3.1899538E-6	-3.373731E-6	-3.5817607E-6	-3.8096127E-6	-4.0529035E-6	-4.3072723E-6	-4.568344E-6	-4.831699E-6	-5.0928334E-6	-5.3470803E-6	-5.589442E-6	-5.8144074E-6	-6.0156035E-6	-6.1853116E-6	-6.3136376E-6	-6.3872353E-6	2.4221836E-6	1.1935929E-6	-1.3653984E-6	-6.248916E-8	1.0236315E-6	5.8246496E-7	1.7003228E-7	-9.2459953E-7	-1.1558228E-7	6.221509E-7	-4.3525095E-9	-4.1385064E-9
-1.8020859E-6	-1.8536134E-6	-1.9538159E-6	-2.0984423E-6	-2.2825739E-6	-2.500985E-6	-2.7483256E-6	-3.019246E-6	-3.3084436E-6	-3.610667E-6	-3.9206657E-6	-4.233166E-6	-4.5428196E-6	-4.8441098E-6	-5.131147E-6	-5.3974404E-6	-5.635499E-6	-5.8362343E-6	-5.987989E-6	-6.075025E-6	-3.0575694E-7	-3.22377E-7	-1.7985732E-7	-4.100418E-7	3.4987937E-7	2.4903522E-7	-2.0656553E-7	5.086914E-7	-1.4404586E-7	6.386426E-7	-1.7130833E-7	-9.817352E-8
-7.227274E-7	-7.825042E-7	-8.989521E-7	-1.067211E-6	-1.281566E-6	-1.5358877E-6	-1.823887E-6	-2.1392727E-6	-2.475824E-6	-2.8274019E-6	-3.1879192E-6	-3.5512842E-6	-3.9113625E-6	-4.261826E-6	-4.595936E-6	-4.90623E-6	-5.1840293E-6	-5.418713E-6	-5.596535E-6	-5.6987974E-6	7.1352E-7	2.134048E-7	5.1712516E-7	4.187692E-7	-1.1125109E-7	2.5210724E-8	3.1505522E-7	2.0404828E-8	-1.13917075E-7	2.2624158E-6	-2.0835849E-7	6.2414904E-7
4.6259584E-7	3.9468506E-7	2.6222344E-7	7.068058E-8	-1.7342185E-7	-4.6305203E-7	-7.909629E-7	-1.1499212E-6	-1.5328053E-6	-1.932636E-6	-2.342544E-6	-2.7557196E-6	-3.1653422E-6	-3.5644134E-6	-3.945461E-6	-4.3001514E-6	-4.6186583E-6	-4.8887487E-6	-5.094323E-6	-5.2131595E-6	-5.4127764E-8	2.2203528E-7	3.3883683E-7	-4.5981517E-7	5.3348085E-8	5.0207998E-8	-1.5947927E-6	-4.700534E-8	5.3437752E-8	-4.3475023E-8	4.0573124E-7	-5.369385E-7
1.7702282E-6	1.6950629E-6	1.5480665E-6	1.3351664E-6	1.0636381E-6	7.41432E-7	3.7675946E-7	-2.2196645E-8	-4.474361E-7	-8.911949E-7	-1.3459168E-6	-1.8041997E-6	-2.258715E-6	-2.701994E-6	-3.1260697E-6	-3.5219828E-6	-3.8789813E-6	-4.1833396E-6	-4.4165154E-6	-4.5523443E-6	-3.2630258E-8	-2.7820798E-7	-2.1387E-7	8.793236E-8	-7.577777E-8	3.4884847E-6	-1.10660935E-7	6.006152E-8	-2.9960336E-8	1.636438E-7	7.54386E-7	1.2416373E-7
3.2338849E-6	3.153083E-6	2.9940788E-6	2.7630451E-6	2.4679778E-6	2.1178478E-6	1.7218699E-6	1.289249E-6	8.2879836E-7	3.4904454E-7	-1.419337E-7	-6.3624316E-7	-1.1263019E-6	-1.604377E-6	-2.0623932E-6	-2.4911371E-6	-2.8794545E-6	-3.2125834E-6	-3.4699399E-6	-3.6213994E-6	1.7823369E-7	-1.6961314E-7	-3.5205977E-7	1.4647222E-7	2.7756113E-7	3.953297E-7	-4.933488E-7	-9.402395E-9	-4.5525104E-9	4.4277854E-7	-2.888513E-7	-4.6671892E-7
4.9228393E-6	4.8380657E-6	4.6695263E-6	4.423687E-6	4.1095714E-6	3.7374036E-6	3.317533E-6	2.8601671E-6	2.3748612E-6	1.87077E-6	1.3563734E-6	8.3988033E-7	3.2897643E-7	-1.6858647E-7	-6.4492934E-7	-1.0911104E-6	-1.4963059E-6	-1.8457747E-6	-2.118129E-6	-2.2804682E-6	-3.3097533E-7	1.3321909E-7	-3.38953E-7	2.727058E-9	1.2344677E-7	-1.7100491E-7	2.8805847E-8	-6.17576E-7	-6.5622466E-8	2.1538826E-6	-2.2838753E-7	1.4858553E-7
6.9781076E-6	6.8888235E-6	6.7113324E-6	6.4515125E-6	6.1235482E-6	5.734956E-6	5.3021963E-6	4.8303764E-6	4.335878E-6	3.8213734E-6	3.302626E-6	2.7808487E-6	2.2708477E-6	1.7735218E-6	1.3028534E-6	8.6144246E-7	4.6414948E-7	1.2003585E-7	-1.4802364E-7	-3.1030206E-7	3.6544196E-7	-6.369469E-8	-2.9715738E-7	3.539635E-7	3.180735E-7	7.9142694E-8	-1.1044888E-7	4.989106E-7	5.596935E-7	-2.9818298E-7	-3.8686593E-7	-4.4566264E-8
9.680822E-6	9.582704E-6	9.389508E-6	9.12008E-6	8.7794915E-6	8.3911245E-6	7.95351E-6	7.492158E-6	7.0004776E-6	6.505201E-6	5.996778E-6	5.5018972E-6	5.0102653E-6	4.547094E-6	4.103635E-6	3.7028121E-6	3.3405884E-6	3.0388435E-6	2.804282E-6	2.666002E-6	-7.20994E-8	1.4705259E-7	-1.0994694E-7	-1.0678734E-6	5.3740405E-7	-1.2120335E-6	9.7984385E-9	6.2161924E-8	1.8557246E-7	-1.1251064E-7	1.2313299E-7	3.6801012E-7
1.35854625E-5	1.3496373E-5	1.3239951E-5	1.3048391E-5	1.2619356E-5	1.2372668E-5	1.1826879E-5	1.1553239E-5	1.0941483E-5	1.0660941E-5	1.0032909E-5	9.7606635E-6	9.165322E-6	8.915608E-6	8.399677E-6	8.18798E-6	7.797346E-6	7.646255E-6	7.429427E-6	7.3730903E-6	1.067166E-7	-1.0409635E-6	6.254574E-8	1.9240339E-8	4.236456E-7	-4.460272E-7	-2.2593161E-7	9.676814E-8	5.2153904E-8	3.0216771E-9	2.1781861E-7	6.73673E-8
1.6252689E-5	1.6080425E-5	1.5989031E-5	1.5566013E-5	1.5462167E-5	1.4864048E-5	1.4772614E-5	1.4061977E-5	1.3989492E-5	1.32288E-5	1.3173322E-5	1.2427338E-5	1.238402E-5	1.1716469E-5	1.1682247E-5	1.1153393E-5	1.1129625E-5	1.0792937E-5	1.0785638E-5	1.0675872E-5	-7.1164784E-8	3.9292217E-7	-2.745818E-7	1.04737374E-7	-7.687709E-9	8.687327E-8	-2.3989665E-8	1.8945512E-7	-8.089281E-8	1.5067552E-7	1.1728036E-7	5.900789E-8
1.8168614E-5	1.8144883E-5	1.7797876E-5	1.7796301E-5	1.720048E-5	1.7255586E-5	1.6485317E-5	1.6596934E-5	1.5726195E-5	1.5878453E-5	1.498549E-5	1.5155228E-5	1.43193865E-5	1.4482918E-5	1.3780521E-5	1.3918431E-5	1.341633E-5	1.3513774E-5	1.3259186E-5	1.3300361E-5	4.3080533E-8	-1.6032271E-7	3.6962697E-7	-1.2610206E-8	1.2950672E-7	-7.085497E-7	-7.724899E-7	1.0941337E-7	1.0145175E-7	2.3850086E-7	-4.0127438E-7	-1.318593E-6
1.976967E-5	1.956756E-5	1.9622403E-5	1.9091285E-5	1.9249876E-5	1.8472247E-5	1.873426E-5	1.779188E-5	1.813185E-5	1.7113309E-5	1.749225E-5	1.6490976E-5	1.686552E-5	1.597402E-5	1.6302874E-5	1.5604805E-5	1.5853266E-5	1.5414511E-5	1.5553906E-5	1.5409061E-5	1.4744585E-7	-1.7476334E-7	3.4059963E-7	2.737452E-7	5.99425E-8	8.389803E-8	-3.0759164E-8	-3.2922557E-7	-2.4475963E-9	2.0865539E-8	-1.0455868E-6	1.3802773E-9
2.1023794E-5	2.1079753E-5	2.0672902E-5	2.088171E-5	2.015287E-5	2.0519883E-5	1.9553427E-5	2.0047868E-5	1.8938752E-5	1.950968E-5	1.8362172E-5	1.894865E-5	1.7869746E-5	1.8409537E-5	1.750143E-5	1.7938277E-5	1.7286724E-5	1.7575518E-5	1.7240502E-5	1.734525E-5	-3.243998E-8	7.2625784E-7	-2.623256E-7	3.572851E-7	6.975862E-8	-4.884376E-8	1.8849997E-7	-5.952544E-7	-3.1908684E-7	-1.4226652E-7	-5.420089E-8	-1.4856133E-6
2.226866E-5	2.2039387E-5	2.2237507E-5	2.1612603E-5	2.2027778E-5	2.1089536E-5	2.169204E-5	2.0536603E-5	2.1267788E-5	2.0005515E-5	2.0790087E-5	1.9540832E-5	2.0297492E-5	1.9179519E-5	1.9830919E-5	1.8950546E-5	1.9430672E-5	1.8871782E-5	1.91303E-5	1.8941932E-5	-1.2389577E-6	-9.108533E-7	-2.3463784E-8	-4.6014767E-7	-3.1707067E-8	7.010917E-8	2.6524075E-8	-9.83446E-8	-2.0347821E-7	-4.0642707E-8	4.2964714E-7	-7.281321E-8
2.3259736E-5	2.3385479E-5	2.2917517E-5	2.3317387E-5	2.2461058E-5	2.3114204E-5	2.1962118E-5	2.280816E-5	2.1472662E-5	2.2426248E-5	2.1035126E-5	2.1999169E-5	2.0684629E-5	2.156121E-5	2.0449112E-5	2.1150006E-5	2.0347225E-5	2.0802403E-5	2.0384983E-5	2.0545385E-5	8.639655E-8	5.775414E-7	-8.4602924E-8	-1.3959103E-6	-1.8359167E-7	3.3629583E-8	-3.6639527E-8	-3.2958403E-7	1.3319233E-7	-1.7112954E-7	6.2752986E-7	2.3503361E-7
2.4377474E-5	2.4118022E-5	2.4438239E-5	2.3717903E-5	2.4357558E-5	2.3262744E-5	2.416643E-5	2.2806707E-5	2.3885554E-5	2.2391734E-5	2.353715E-5	2.2051854E-5	2.314787E-5	2.181346E-5	2.2750039E-5	2.1695108E-5	2.2379276E-5	2.1705906E-5	2.2069204E-5	2.1839869E-5	-4.2792118E-7	-2.0396273E-7	-5.37093E-7	7.5260584E-7	6.3396094E-8	2.1140458E-7	1.4781993E-7	1.8636774E-7	2.2556611E-7	4.0285983E-8	7.5409133E-7	-2.5118192E-7
2.5246693E-5	2.5429692E-5	2.4898902E-5	2.5459502E-5	2.4477724E-5	2.5375584E-5	2.4045568E-5	2.5194728E-5	2.3645895E-5	2.4931638E-5	2.3312172E-5	2.4604904E-5	2.3070372E-5	2.4240762E-5	2.2938724E-5	2.3870323E-5	2.292709E-5	2.3527755E-5	2.3034689E-5	2.324381E-5	9.148832E-9	4.1843592E-7	-3.133868E-7	-1.3663184E-7	4.035423E-8	-1.6091441E-7	9.2322374E-8	1.023893E-7	-3.9265178E-8	-5.0239345E-7	7.43653E-8	-1.30783E-7
2.6319467E-5	2.6029888E-5	2.6450572E-5	2.5637815E-5	2.6463984E-5	2.5221125E-5	2.637815E-5	2.4828325E-5	2.6201687E-5	2.4494115E-5	2.594635E-5	2.4244866E-5	2.5630707E-5	2.4099325E-5	2.5280424E-5	2.4067074E-5	2.4926641E-5	2.4149344E-5	2.4602798E-5	2.4336114E-5	2.5843443E-7	1.5342162E-7	4.3440735E-8	-4.2782762E-7	1.2200154E-7	5.0867065E-8	4.8709666E-7	-1.558607E-6	5.843516E-8	2.5519583E-8	1.4124845E-7	-4.5559756E-7
2.7123608E-5	2.7353266E-5	2.6763475E-5	2.7454973E-5	2.6357555E-5	2.7456503E-5	2.5964502E-5	2.7364498E-5	2.5622669E-5	2.7184447E-5	2.5360285E-5	2.6927675E-5	2.5196749E-5	2.6613014E-5	2.5142459E-5	2.626725E-5	2.51996E-5	2.5922445E-5	2.5361844E-5	2.5611716E-5	3.1780192E-9	-4.4351083E-7	1.7588054E-7	1.2329598E-8	1.2331175E-7	-1.0060705E-7	6.315512E-8	-5.406874E-8	-1.17904236E-7	-2.1436695E-7	-1.0881613E-6	1.863397E-7
2.8182425E-5	2.786539E-5	2.836645E-5	2.7471306E-5	2.8447708E-5	2.7073957E-5	2.8435361E-5	2.671879E-5	2.8330885E-5	2.6437116E-5	2.8139126E-5	2.6250076E-5	2.7872207E-5	2.6170197E-5	2.755089E-5	2.6200427E-5	2.7203167E-5	2.633589E-5	2.6862801E-5	2.656372E-5	1.6620288E-7	-4.2761778E-7	-1.3220739E-7	-4.887803E-8	-3.0281637E-7	-9.257914E-8	5.5571405E-9	-4.4931429E-7	9.431378E-8	1.2404158E-7	3.6044148E-7	5.431482E-7
2.8945562E-5	2.9211506E-5	2.8571487E-5	2.9365878E-5	2.81702E-5	2.9427489E-5	2.779815E-5	2.939634E-5	2.7491957E-5	2.9272298E-5	2.7276279E-5	2.906101E-5	2.716563E-5	2.877702E-5	2.7165175E-5	2.8443501E-5	2.7271497E-5	2.8090928E-5	2.747358E-5	2.7755399E-5	-1.1206524E-7	-8.3031516E-8	5.6992917E-7	6.9956525E-7	7.2296564E-7	-4.6056817E-7	2.2375725E-7	1.5752762E-7	-9.4195656E-8	-3.9109904E-7	1.5405492E-7	3.9068468E-7
2.9999233E-5	2.9659926E-5	3.0222473E-5	2.9260269E-5	3.0351557E-5	2.8871893E-5	3.0389714E-5	2.8538248E-5	3.0333384E-5	2.828926E-5	3.018291E-5	2.8142767E-5	2.994605E-5	2.8106586E-5	2.9640434E-5	2.8179695E-5	2.9292161E-5	2.835233E-5	2.8935117E-5	2.860982E-5	5.958386E-8	-9.6733714E-8	-1.153757E-7	-3.145979E-7	-1.4358561E-7	7.3624456E-8	4.012362E-8	-3.6243796E-7	-1.966139E-7	-3.8727105E-8	1.9120051E-7	-2.74092E-6
3.073277E-5	3.1025535E-5	3.0346633E-5	3.1217172E-5	2.9945943E-5	3.131955E-5	2.9585164E-5	3.1328986E-5	2.9300329E-5	3.124123E-5	2.9113806E-5	3.1058502E-5	2.9037115E-5	3.0791853E-5	2.9071674E-5	3.046262E-5	2.9210396E-5	3.0100586E-5	2.943973E-5	2.9744777E-5	2.7025683E-7	1.2439274E-7	-2.2652104E-7	-1.8938573E-7	-3.5274383E-8	2.1471978E-8	-2.6592505E-7	3.799376E-7	5.1203307E-7	-2.882056E-7	4.0054582E-7	3.8179316E-8
3.1780943E-5	3.1425836E-5	3.203137E-5	3.1021613E-5	3.2193002E-5	3.0637482E-5	3.2264415E-5	3.031671E-5	3.2239288E-5	3.0087518E-5	3.2114574E-5	2.9966204E-5	3.189558E-5	2.9957773E-5	3.1597632E-5	3.005735E-5	3.1245938E-5	3.0253523E-5	3.0875075E-5	3.0530508E-5	3.8822117E-7	1.4698803E-7	8.451963E-8	5.8492583E-7	-1.03429464E-7	-1.4004883E-7	1.3287465E-7	1.2815048E-7	-1.0112728E-7	1.0925896E-7	4.0058243E-8	-3.716546E-7
3.2489996E-5	3.2800428E-5	3.2096537E-5	3.301637E-5	3.169614E-5	3.3145305E-5	3.134272E-5	3.3180644E-5	3.107088E-5	3.3115502E-5	3.0902043E-5	3.2949887E-5	3.084591E-5	3.269288E-5	3.090172E-5	3.236484E-5	3.1059924E-5	3.1995307E-5	3.1305397E-5	3.162521E-5	7.8055285E-7	-4.982004E-8	4.1480595E-7	-4.2934136E-7	1.8320617E-7	5.3572245E-7	-1.6029378E-7	3.4427222E-7	1.04195244E-7	-1.06093765E-7	1.0254874E-8	-6.278908E-7
3.3528948E-5	3.3165084E-5	3.3795845E-5	3.2759366E-5	3.3977303E-5	3.2378975E-5	3.406928E-5	3.206695E-5	3.40632E-5	3.1850173E-5	3.3953915E-5	3.1743763E-5	3.374546E-5	3.1751148E-5	3.3451735E-5	3.1865893E-5	3.3097436E-5	3.207475E-5	3.2717744E-5	3.236232E-5	-3.0189346E-7	3.5809485E-8	1.2121046E-7	-2.6645964E-7	6.714673E-9	-2.9083182E-7	1.0544254E-6	8.532762E-8	1.4595561E-7	-2.1257478E-7	5.3978326E-8	5.426562E-7
3.421758E-5	3.4536602E-5	3.3822256E-5	3.476573E-5	3.342448E-5	3.490999E-5	3.3077285E-5	3.496019E-5	3.2814405E-5	3.4908244E-5	3.2656368E-5	3.4752706E-5	3.2611948E-5	3.450194E-5	3.267895E-5	3.4174926E-5	3.284592E-5	3.3801552E-5	3.309824E-5	3.3424527E-5	5.1168945E-7	3.7780245E-7	-1.843468E-8	-6.043458E-9	-5.8709542E-8	2.3344778E-7	1.8974674E-7	-9.975307E-10	-2.085629E-7	-7.798203E-7	4.93756E-7	2.088497E-8
3.5242367E-5	3.487707E-5	3.5515954E-5	3.4474477E-5	3.5706962E-5	3.4099852E-5	3.5809455E-5	3.3795124E-5	3.5813482E-5	3.358688E-5	3.5713198E-5	3.3488952E-5	3.551158E-5	3.350405E-5	3.5221758E-5	3.3624834E-5	3.486798E-5	3.3837325E-5	3.4485944E-5	3.4127177E-5	-3.7234634E-7	-1.836406E-8	1.2920404E-7	1.5514902E-7	1.5620294E-7	2.6117715E-7	-4.341478E-8	-3.292648E-9	-3.0262345E-7	2.499916E-7	-1.0369733E-8	2.500113E-7
3.591356E-5	3.623279E-5	3.552252E-5	3.64659E-5	3.513149E-5	3.66156E-5	3.4791803E-5	3.6672518E-5	3.4536366E-5	3.6627265E-5	3.438525E-5	3.647811E-5	3.4346354E-5	3.6232846E-5	3.4416746E-5	3.5909547E-5	3.4584937E-5	3.553792E-5	3.4836277E-5	3.5161236E-5	-1.7495907E-8	3.2588844E-8	3.6914745E-8	-1.8652027E-7	-2.3349815E-8	-5.073447E-7	4.4093366E-7	2.2574115E-7	8.001358E-8	1.6665629E-6	1.4857184E-7	3.0604156E-7
3.6919682E-5	3.6560275E-5	3.7191545E-5	3.6166115E-5	3.7383223E-5	3.5800636E-5	3.7488324E-5	3.550404E-5	3.7495884E-5	3.530225E-5	3.7400558E-5	3.5208734E-5	3.7204452E-5	3.522596E-5	3.692044E-5	3.534569E-5	3.657125E-5	3.555438E-5	3.6193494E-5	3.5839166E-5	-2.8670487E-7	1.1733803E-7	-9.6347755E-8	1.5001004E-7	-4.106531E-8	-7.3599426E-7	-1.2023123E-7	-5.3140514E-7	-2.1878645E-7	2.8736946E-7	-1.15437544E-7	-2.871893E-8
3.757692E-5	3.788856E-5	3.71964E-5	3.8117236E-5	3.6816655E-5	3.8264996E-5	3.648717E-5	3.8321934E-5	3.623939E-5	3.827925E-5	3.609312E-5	3.8134716E-5	3.6055666E-5	3.7895472E-5	3.612381E-5	3.757939E-5	3.628648E-5	3.7215075E-5	3.6529775E-5	3.6846173E-5	6.843257E-8	-6.76245E-7	-2.0446246E-8	4.086406E-9	1.8107052E-7	1.9470752E-7	2.2804462E-8	-1.5160029E-7	1.6379488E-7	3.084988E-7	1.3558653E-7	-6.17332E-8
3.8560604E-5	3.82139E-5	3.882302E-5	3.783341E-5	3.900764E-5	3.7480546E-5	3.9108738E-5	3.7194197E-5	3.911582E-5	3.6998892E-5	3.902306E-5	3.69076E-5	3.883234E-5	3.6922163E-5	3.8555972E-5	3.703533E-5	3.821675E-5	3.7234393E-5	3.784979E-5	3.750721E-5	1.2493148E-8	-2.4312632E-7	1.2291838E-7	4.1865528E-7	-1.5456199E-7	-8.421445E-8	-2.1975144E-7	8.060928E-8	-3.0899042E-7	-9.3171174E-8	4.546342E-8	-1.9391877E-7
3.920736E-5	3.950462E-5	3.8843435E-5	3.972151E-5	3.8479193E-5	3.9860788E-5	3.816268E-5	3.991323E-5	3.7924267E-5	3.9870112E-5	3.7781716E-5	3.972928E-5	3.7742757E-5	3.9497612E-5	3.7804315E-5	3.919204E-5	3.7956077E-5	3.8840903E-5	3.8185655E-5	3.848664E-5	4.506908E-6	-1.4985349E-7	5.6924966E-7	1.7853875E-8	-5.1295196E-8	9.378809E-7	4.2389047E-7	1.6403116E-7	3.8082632E-7	-1.2865631E-7	1.9126765E-7	1.121795E-6
4.0165978E-5	3.9837687E-5	4.0411895E-5	3.947629E-5	4.0583454E-5	3.9139697E-5	4.06754E-5	3.886578E-5	4.067829E-5	3.8677103E-5	4.058631E-5	3.8586528E-5	4.040188E-5	3.859564E-5	4.0136125E-5	3.8697908E-5	3.981122E-5	3.888177E-5	3.9461094E-5	3.913672E-5	-1.07102714E-7	-1.288443E-7	1.2208713E-7	-2.1844248E-7	4.3373143E-7	-9.437699E-8	-3.174638E-7	7.5226524E-8	-3.227503E-7	-2.1629013E-7	1.07947685E-7	1.7767812E-7
4.0805826E-5	4.1082414E-5	4.046345E-5	4.12819E-5	4.0119397E-5	4.1407573E-5	3.9818788E-5	4.1451094E-5	3.9590544E-5	4.140515E-5	3.945196E-5	4.126769E-5	3.9409693E-5	4.1045438E-5	3.946117E-5	4.0754356E-5	3.9597595E-5	4.0421426E-5	3.980716E-5	4.0087238E-5	6.011713E-7	6.890504E-7	2.6245825E-8	3.1239967E-8	5.7342984E-8	-6.4060096E-8	2.0066469E-7	2.053577E-7	-4.0306512E-7	-3.2813298E-7	2.4170865E-7	-6.55949E-8
4.1736548E-5	4.143246E-5	4.1960684E-5	4.1094117E-5	4.211423E-5	4.0777766E-5	4.2192944E-5	4.0518014E-5	4.2188774E-5	4.0337E-5	4.209675E-5	4.024607E-5	4.1919095E-5	4.02475E-5	4.1666648E-5	4.0335122E-5	4.136015E-5	4.049882E-5	4.103169E-5	4.0730807E-5	-1.5404385E-7	-1.6765976E-7	-5.5698536E-7	-3.879945E-7	-3.122746E-8	5.2001634E-9	6.3265884E-7	-2.531614E-7	-2.5032477E-7	8.0369205E-8	1.695357E-8	-2.9713362E-7
4.2372838E-5	4.262418E-5	4.2056745E-5	4.2801184E-5	4.173641E-5	4.290884E-5	4.145452E-5	4.294097E-5	4.1237905E-5	4.289067E-5	4.1103056E-5	4.2756772E-5	4.1056108E-5	4.254546E-5	4.1095125E-5	4.2271935E-5	4.1212115E-5	4.1961233E-5	4.1398296E-5	4.1652635E-5	-3.5103028E-7	2.3573918E-7	-4.8666317E-7	-1.0561843E-7	-2.409554E-7	-1.18811755E-7	7.0682844E-8	2.152354E-7	-1.1363437E-7	-8.921345E-8	7.91449E-7	-1.0902623E-7
4.3273976E-5	4.2998072E-5	4.347241E-5	4.26873E-5	4.36038E-5	4.2393855E-5	4.3666318E-5	4.2150343E-5	4.365306E-5	4.1977357E-5	4.356031E-5	4.1885774E-5	4.3390482E-5	4.187761E-5	4.3153603E-5	4.1947922E-5	4.2868756E-5	4.2088424E-5	4.2566713E-5	4.229336E-5	-6.9191947E-7	-3.2387513E-9	-1.3933199E-8	1.3428134E-7	1.0567294E-9	-2.7799626E-7	-1.4052141E-7	1.7708701E-6	5.4598803E-7	-6.2963187E-7	-4.615559E-8	-5.3337385E-7
4.390926E-5	4.4131706E-5	4.3623088E-5	4.4282748E-5	4.332973E-5	4.4369837E-5	4.30688E-5	4.438819E-5	4.286514E-5	4.433245E-5	4.273376E-5	4.4202316E-5	4.268108E-5	4.4003405E-5	4.2705815E-5	4.375001E-5	4.2801305E-5	4.3465334E-5	4.29607E-5	4.3185442E-5	2.5906903E-7	2.5967373E-7	-3.97826E-8	5.411447E-8	-2.2002905E-7	-4.0010133E-7	-3.160334E-7	-1.4591711E-7	-8.119325E-8	1.1959698E-7	-6.5953685E-8	2.2013388E-8
4.4780823E-5	4.453627E-5	4.495017E-5	4.4255255E-5	4.5056615E-5	4.3986936E-5	4.510049E-5	4.3761254E-5	4.5077046E-5	4.359694E-5	4.498333E-5	4.350421E-5	4.4821918E-5	4.3485245E-5	4.4602286E-5	4.353652E-5	4.4341912E-5	4.365145E-5	4.406875E-5	4.3826665E-5	-3.923842E-7	2.1503472E-7	-1.1596419E-7	2.9134472E-7	-1.833919E-7	-1.9424529E-7	2.699617E-7	-8.264539E-7	-4.1727512E-7	-2.3285124E-6	-1.402652E-7	2.465672E-7
4.5417983E-5	4.560857E-5	4.5163706E-5	4.5731198E-5	4.4898814E-5	4.579528E-5	4.4660264E-5	4.579835E-5	4.447054E-5	4.5736782E-5	4.4343287E-5	4.5610264E-5	4.4284327E-5	4.5424917E-5	4.4293243E-5	4.519331E-5	4.4365053E-5	4.4936496E-5	4.4495137E-5	4.4688106E-5	-3.4244866E-7	-4.9573355E-8	-4.4668027E-7	-5.514235E-7	-1.16167115E-7	8.519978E-8	-3.6116978E-7	-1.0845399E-7	-8.7082405E-8	-9.7714256E-8	3.8539046E-8	1.2781662E-7
4.6259272E-5	4.604777E-5	4.6397294E-5	4.5798217E-5	4.647706E-5	4.555612E-5	4.6501067E-5	4.534921E-5	4.646651E-5	4.519407E-5	4.6371395E-5	4.510001E-5	4.6219036E-5	4.506961E-5	4.6017674E-5	4.5100503E-5	4.5783047E-5	4.5187793E-5	4.5540877E-5	4.5331504E-5	-6.2430206E-7	6.87003E-7	-2.5849198E-7	-6.2770636E-7	-1.06809274E-7	3.1193014E-7	-9.786289E-7	4.21289E-7	1.8985105E-7	7.236031E-8	1.05074356E-7	-6.2475024E-8
4.6899575E-5	4.7057096E-5	4.667849E-5	4.715007E-5	4.6443398E-5	4.718996E-5	4.6227928E-5	4.717724E-5	4.6052424E-5	4.710909E-5	4.592888E-5	4.6986486E-5	4.586347E-5	4.681506E-5	4.5855933E-5	4.6605983E-5	4.5903045E-5	4.6378307E-5	4.6002893E-5	4.6162633E-5	2.2961147E-7	-1.0114824E-7	1.4721793E-9	-9.3114096E-8	-6.277799E-7	-3.4528577E-7	-4.1068354E-8	-3.2308318E-8	-6.024204E-7	5.670571E-7	-4.5075515E-7	-1.7471292E-7
4.7710975E-5	4.7533227E-5	4.7817222E-5	4.7316087E-5	4.786964E-5	4.7100813E-5	4.7873193E-5	4.6912788E-5	4.7827056E-5	4.6766876E-5	4.7730704E-5	4.6671415E-5	4.758724E-5	4.662927E-5	4.740445E-5	4.663908E-5	4.7196307E-5	4.6698533E-5	4.698535E-5	4.680978E-5	-5.5189287E-7	1.913014E-7	2.099021E-8	-3.0895657E-7	-6.728849E-8	-7.47368E-8	1.352555E-7	7.17611E-8	-9.597851E-8	-1.9660148E-7	-2.4021938E-7	-4.9224894E-7
4.8355603E-5	4.8480117E-5	4.8167887E-5	4.854291E-5	4.796262E-5	4.8558835E-5	4.7770325E-5	4.852979E-5	4.7609083E-5	4.8455284E-5	4.7489702E-5	4.833673E-5	4.7417496E-5	4.817908E-5	4.7393398E-5	4.7992704E-5	4.7415902E-5	4.779436E-5	4.7485282E-5	4.7611717E-5	1.4250327E-7	-1.699908E-7	7.5381124E-8	2.7113256E-7	7.116153E-7	-7.771078E-7	4.497742E-7	-2.208144E-7	2.0542807E-7	6.3278E-7	2.212097E-7	-3.473928E-7
4.913794E-5	4.8993716E-5	4.9212627E-5	4.880799E-5	4.923787E-5	4.861954E-5	4.9221286E-5	4.8450187E-5	4.9163926E-5	4.8313275E-5	4.906636E-5	4.82165E-5	4.8931834E-5	4.8162776E-5	4.8767448E-5	4.8152084E-5	4.8585483E-5	4.8184156E-5	4.840606E-5	4.826379E-5	2.2525114E-8	-1.5656188E-7	-6.9185496E-8	-1.7241774E-7	5.664901E-7	-2.2936008E-7	3.8595607E-7	-3.4272517E-7	4.6945036E-7	-1.2955505E-7	-4.8335335E-7	-5.893641E-7
4.9787202E-5	4.987936E-5	4.9631813E-5	4.9913295E-5	4.945556E-5	4.9905604E-5	4.928556E-5	4.9860875E-5	4.9138038E-5	4.978002E-5	4.9022547E-5	4.9665356E-5	4.8944075E-5	4.9521615E-5	4.890423E-5	4.9357393E-5	4.890287E-5	4.9187554E-5	4.8942788E-5	4.9037E-5	-2.3661987E-7	-4.0358405E-8	1.06351735E-7	-4.6937808E-7	2.6071055E-7	-1.9332238E-7	1.503357E-7	-1.659718E-7	8.4034E-8	-2.7312706E-7	-1.577941E-7	-1.67722E-7
5.0541967E-5	5.042948E-5	5.058676E-5	5.027418E-5	5.0586183E-5	5.0110968E-5	5.055028E-5	4.9959453E-5	5.0482085E-5	4.9831247E-5	5.038327E-5	4.9733284E-5	5.0257462E-5	4.966861E-5	5.0110644E-5	4.963836E-5	4.9953578E-5	4.964424E-5	4.9804086E-5	4.96934E-5	-9.607772E-8	2.5417217E-8	2.8389428E-8	-9.9547655E-8	1.54814E-7	4.5912915E-7	1.3944541E-6	5.8022316E-8	1.9900753E-7	1.4653469E-7	1.16685285E-7	6.4717526E-8
5.1195868E-5	5.1257895E-5	5.107083E-5	5.126483E-5	5.092187E-5	5.1235253E-5	5.0772913E-5	5.1175717E-5	5.0638304E-5	5.1089042E-5	5.0526483E-5	5.0977913E-5	5.0442035E-5	5.0846967E-5	5.03872E-5	5.070346E-5	5.0363647E-5	5.0560477E-5	5.0376308E-5	5.044028E-5	4.4652644E-8	-5.1191944E-7	3.6779852E-8	-1.0338444E-7	5.844868E-7	4.2420896E-7	-2.6024665E-8	-1.0062716E-7	-7.0823995E-7	-1.3934422E-7	-1.5975418E-7	-1.6123868E-8
5.1924595E-5	5.1841507E-5	5.194175E-5	5.1713767E-5	5.1917486E-5	5.157415E-5	5.1863986E-5	5.1439372E-5	5.1786003E-5	5.1319228E-5	5.1686184E-5	5.122011E-5	5.15684E-5	5.1145566E-5	5.1438063E-5	5.109743E-5	5.130391E-5	5.1079216E-5	5.11822E-5	5.1100775E-5	9.875215E-7	1.6808703E-7	-2.823931E-7	2.446498E-8	-2.5516533E-7	1.9444825E-7	-6.526183E-8	3.9499916E-8	-2.0330774E-7	-6.6193064E-7	4.0137428E-7	2.7530588E-8
5.258209E-5	5.2617117E-5	5.2484454E-5	5.2599135E-5	5.2359967E-5	5.2549884E-5	5.2230112E-5	5.2477542E-5	5.210766E-5	5.238577E-5	5.199933E-5	5.2278112E-5	5.1909647E-5	5.2158834E-5	5.1841635E-5	5.2034473E-5	5.179795E-5	5.1915606E-5	5.1785653E-5	5.182225E-5	-3.6870802E-7	2.4751947E-7	1.35706E-7	5.7247536E-7	8.512585E-8	-2.1344799E-7	2.3372825E-6	4.0145167E-7	-1.2319933E-9	1.8687017E-7	2.3768223E-7	1.2644195E-7
5.3287404E-5	5.323017E-5	5.328013E-5	5.3127293E-5	5.323508E-5	5.300824E-5	5.3166215E-5	5.2888172E-5	5.3079646E-5	5.2775442E-5	5.2979274E-5	5.2675598E-5	5.28686E-5	5.259239E-5	5.2752697E-5	5.2528416E-5	5.2639276E-5	5.2488987E-5	5.2541556E-5	5.2485855E-5	-2.7190626E-7	-3.3834237E-7	6.474249E-8	-3.004321E-8	8.363795E-8	3.6235654E-8	2.2866854E-7	-9.905709E-8	-1.6907716E-8	1.4557915E-7	-2.0240222E-7	2.0894974E-7
5.394728E-5	5.395892E-5	5.387341E-5	5.3920274E-5	5.3770367E-5	5.3854215E-5	5.365736E-5	5.3770636E-5	5.3544838E-5	5.367435E-5	5.343951E-5	5.3569805E-5	5.3345822E-5	5.3460804E-5	5.3266285E-5	5.3352727E-5	5.3205702E-5	5.3255266E-5	5.3172138E-5	5.31854E-5	3.389644E-8	1.906505E-7	-3.2105238E-8	-5.018556E-7	4.4442376E-7	4.9945395E-8	-1.6556095E-7	-1.8424748E-7	8.432231E-8	7.942847E-9	4.3285535E-8	9.5108696E-8
5.46316E-5	5.4596127E-5	5.460433E-5	5.451412E-5	5.4541884E-5	5.4412532E-5	5.4460143E-5	5.430482E-5	5.4366505E-5	5.4198244E-5	5.4265514E-5	5.4098004E-5	5.4161195E-5	5.4007687E-5	5.4057564E-5	5.3930897E-5	5.3961467E-5	5.38739E-5	5.388434E-5	5.3850323E-5	-5.626174E-7	-9.178802E-8	2.2680492E-8	1.8826687E-7	5.4367117E-8	-5.691042E-8	-9.8666995E-8	-8.014276E-9	1.302635E-7	1.915929E-9	-1.16525854E-7	-1.2293695E-7
5.5292567E-5	5.5285083E-5	5.523788E-5	5.522972E-5	5.5152144E-5	5.5149943E-5	5.5052657E-5	5.5057564E-5	5.4948818E-5	5.4958193E-5	5.48463E-5	5.4856508E-5	5.4749187E-5	5.4755903E-5	5.4660864E-5	5.4661305E-5	5.4586417E-5	5.4580512E-5	5.4535518E-5	5.452969E-5	1.2615219E-7	5.251573E-8	4.8487E-7	3.781734E-8	-7.188252E-8	-5.7014057E-7	6.1825057E-7	-2.187609E-7	-3.9836183E-7	1.4929873E-7	-1.1230546E-7	-1.3667749E-7
5.5958528E-5	5.5939832E-5	5.5915327E-5	5.5874054E-5	5.583981E-5	5.5786437E-5	5.57483E-5	5.5688546E-5	5.5649467E-5	5.5587283E-5	5.5548473E-5	5.5486835E-5	5.544914E-5	5.539126E-5	5.535555E-5	5.530447E-5	5.5272856E-5	5.5233995E-5	5.5211753E-5	5.519477E-5	1.5465498E-7	1.3155815E-7	7.4662566E-8	1.8703442E-7	4.2637245E-7	2.086913E-7	-2.7346314E-7	3.975502E-7	-1.5358762E-7	2.3460142E-7	-9.7835745E-8	-2.0238988E-10
5.661793E-5	5.6596633E-5	5.6577755E-5	5.6528752E-5	5.650498E-5	5.6439658E-5	5.6415924E-5	5.6340807E-5	5.6318815E-5	5.6239456E-5	5.621857E-5	5.6140027E-5	5.611911E-5	5.6045916E-5	5.6024615E-5	5.59618E-5	5.594038E-5	5.5893852E-5	5.5877153E-5	5.5857487E-5	1.4579443E-7	-2.570785E-7	3.635859E-7	4.472231E-7	-6.901912E-9	-2.0685167E-7	6.6240446E-8	1.4592369E-7	-1.1030677E-8	1.8016387E-8	5.7993077E-7	5.489701E-8
5.7268626E-5	5.7261484E-5	5.721468E-5	5.720743E-5	5.713046E-5	5.7129517E-5	5.7032743E-5	5.703893E-5	5.6930607E-5	5.694146E-5	5.6830053E-5	5.6841658E-5	5.6734592E-5	5.674241E-5	5.66479E-5	5.6649504E-5	5.6574936E-5	5.6570014E-5	5.652517E-5	5.651975E-5	4.54336E-7	2.7748314E-7	-2.8719493E-8	-2.6426875E-7	-2.0326019E-7	-1.4790031E-7	-1.7173667E-7	3.798751E-7	-6.435987E-8	-2.3121517E-7	-3.1277298E-7	-1.3795957E-7
5.7924513E-5	5.7894693E-5	5.789323E-5	5.7819492E-5	5.7828984E-5	5.772472E-5	5.7746925E-5	5.76227E-5	5.7654393E-5	5.752059E-5	5.755611E-5	5.7423054E-5	5.745595E-5	5.7333556E-5	5.73576E-5	5.725567E-5	5.7267644E-5	5.7196263E-5	5.719691E-5	5.7168556E-5	-1.3722247E-7	3.8869396E-7	1.3278967E-7	-7.334154E-7	4.167035E-7	1.0591899E-6	1.9919723E-7	-1.62081E-7	-1.8680372E-7	-5.0581053E-7	6.9781585E-8	4.2177206E-7
5.8563197E-5	5.8562353E-5	5.8504156E-5	5.8514426E-5	5.8415597E-5	5.8442183E-5	5.8315254E-5	5.835583E-5	5.821222E-5	5.8260983E-5	5.8112306E-5	5.8161666E-5	5.801936E-5	5.806156E-5	5.7936813E-5	5.7965735E-5	5.7869205E-5	5.788191E-5	5.782581E-5	5.782652E-5	6.462142E-8	-2.8019025E-7	2.0356235E-6	-3.3004005E-7	-1.2881952E-6	-3.458124E-7	-3.3266346E-7	-9.841472E-8	-1.7295093E-7	3.3642775E-7	8.712114E-9	-1.3328884E-6
5.9213253E-5	5.9180475E-5	5.9185648E-5	5.9103197E-5	5.912494E-5	5.900721E-5	5.904587E-5	5.8904683E-5	5.8955662E-5	5.8802874E-5	5.885864E-5	5.8706737E-5	5.875892E-5	5.8619407E-5	5.8660025E-5	5.8544563E-5	5.856862E-5	5.8488782E-5	5.8495865E-5	5.8464557E-5	1.1900023E-6	2.5384134E-7	8.981893E-8	-8.738746E-8	-5.124496E-8	-1.0649499E-6	-1.6051962E-8	-1.3208017E-7	-2.2835182E-7	1.1143795E-7	1.7900469E-7	-1.423912E-7
5.9842834E-5	5.9842543E-5	5.9784226E-5	5.9795533E-5	5.969647E-5	5.9724403E-5	5.9596936E-5	5.9639384E-5	5.9494956E-5	5.9545808E-5	5.9396105E-5	5.9447644E-5	5.9304577E-5	5.9348433E-5	5.9223028E-5	5.9253238E-5	5.915653E-5	5.917016E-5	5.9113852E-5	5.9114842E-5	1.7474987E-7	2.0640182E-7	3.0162475E-8	1.7934892E-7	2.3009083E-7	8.583253E-8	5.0293596E-7	-7.4640006E-8	1.0863834E-7	-3.0485856E-7	-8.3322914E-7	2.3099028E-7
6.0484195E-5	6.045424E-5	6.0454586E-5	6.038036E-5	6.0392384E-5	6.0287322E-5	6.031285E-5	6.0187507E-5	6.0222792E-5	6.0087405E-5	6.0127004E-5	5.9992275E-5	6.002892E-5	5.990495E-5	5.993241E-5	5.982945E-5	5.9843984E-5	5.9771955E-5	5.9774193E-5	5.9745642E-5	1.7070764E-7	2.8522848E-7	6.754229E-8	-1.02602975E-7	-1.4138807E-7	3.562734E-7	1.841271E-7	5.671765E-7	4.045733E-7	2.3629655E-8	-3.910912E-7	1.7767876E-7
6.1108236E-5	6.110252E-5	6.1055405E-5	6.1051294E-5	6.0973394E-5	6.097697E-5	6.087863E-5	6.089022E-5	6.077995E-5	6.079647E-5	6.068261E-5	6.0699935E-5	6.0590624E-5	6.060387E-5	6.0507617E-5	6.0513332E-5	6.0437815E-5	6.0435712E-5	6.0390543E-5	6.0386203E-5	-2.8636675E-8	-1.1149233E-7	-5.310653E-7	-1.8538456E-8	-9.948919E-8	-1.5232038E-7	3.494203E-7	3.98892E-7	1.2113208E-7	-3.7419449E-7	3.7640115E-7	6.427029E-8
6.17386E-5	6.171714E-5	6.170135E-5	6.165163E-5	6.163317E-5	6.156599E-5	6.154908E-5	6.1471444E-5	6.145701E-5	6.137475E-5	6.136156E-5	6.127965E-5	6.126639E-5	6.1190476E-5	6.1175626E-5	6.1110506E-5	6.109415E-5	6.104675E-5	6.103274E-5	6.101286E-5	1.8396612E-7	3.3608254E-7	6.573771E-8	-2.982465E-8	3.6416841E-7	1.2424711E-7	-8.947651E-7	-6.934967E-7	-5.085841E-7	2.0059073E-7	1.3984848E-7	8.20612E-7
6.235989E-5	6.234316E-5	6.23184E-5	6.228242E-5	6.224666E-5	6.220081E-5	6.216015E-5	6.210931E-5	6.206672E-5	6.20142E-5	6.197165E-5	6.191953E-5	6.187819E-5	6.18289E-5	6.1790124E-5	6.174632E-5	6.1712606E-5	6.1678744E-5	6.165585E-5	6.164064E-5	-3.4638553E-8	-1.4073007E-7	7.32733E-7	3.0554614E-7	-8.8131253E-7	4.0352493E-8	-2.3075191E-7	5.8639777E-8	-1.5419308E-6	-1.277597E-7	-4.9177522E-8	-1.091874E-7
6.2976505E-5	6.296926E-5	6.292653E-5	6.291732E-5	6.2847444E-5	6.2843E-5	6.275553E-5	6.2756815E-5	6.2659296E-5	6.266428E-5	6.256375E-5	6.256947E-5	6.247306E-5	6.247596E-5	6.23901E-5	6.238793E-5	6.232019E-5	6.231275E-5	6.2272025E-5	6.2265906E-5	5.7185645E-7	1.4102247E-7	1.3742596E-7	-1.4337782E-7	-7.1281283E-7	-5.796358E-8	-5.4927744E-7	1.17300665E-7	-1.7739131E-9	-3.4872368E-8	-2.904898E-7	-4.8510152E-8
6.359842E-5	6.3565785E-5	6.357343E-5	6.349038E-5	6.351662E-5	6.3397296E-5	6.3441774E-5	6.329827E-5	6.3355794E-5	6.32002E-5	6.326292E-5	6.310784E-5	6.316682E-5	6.302459E-5	6.307111E-5	6.295357E-5	6.298212E-5	6.290087E-5	6.2910585E-5	6.287904E-5	-1.8534612E-8	5.7082514E-7	7.2880704E-7	1.5200811E-7	6.173277E-8	-1.3852386E-7	-2.8538587E-8	7.923809E-7	4.7332634E-7	-2.44414E-8	-1.1908059E-7	1.6252365E-7
6.419906E-5	6.4210835E-5	6.413131E-5	6.4177315E-5	6.403684E-5	6.411841E-5	6.393351E-5	6.4042964E-5	6.3830856E-5	6.395611E-5	6.373494E-5	6.386085E-5	6.364976E-5	6.376104E-5	6.3577936E-5	6.366169E-5	6.352324E-5	6.35713E-5	6.349334E-5	6.350622E-5	6.1910455E-8	-5.0531877E-8	5.4330332E-8	-8.112473E-8	9.897791E-8	-1.0656102E-7	1.5453367E-7	3.2082454E-7	6.257094E-8	4.5450352E-7	-4.233983E-7	1.0516819E-7
6.4823995E-5	6.4770196E-5	6.482038E-5	6.467599E-5	6.4782755E-5	6.456752E-5	6.472285E-5	6.445825E-5	6.4645996E-5	6.4356274E-5	6.45557E-5	6.4266846E-5	6.4455526E-5	6.4192776E-5	6.434987E-5	6.413667E-5	6.424528E-5	6.410284E-5	6.415486E-5	6.410214E-5	5.5228995E-9	-5.1380664E-7	4.212405E-8	-3.2653523E-7	1.7865608E-7	-2.457211E-7	-2.7695307E-7	7.9442816E-7	-2.5658522E-7	2.8055007E-7	-2.6633947E-7	-7.129313E-8
6.540629E-5	6.5441876E-5	6.531614E-5	6.543101E-5	6.520248E-5	6.539095E-5	6.5084685E-5	6.5329135E-5	6.497425E-5	6.524874E-5	6.487745E-5	6.5152555E-5	6.479868E-5	6.504469E-5	6.47402E-5	6.49309E-5	6.470444E-5	6.48212E-5	6.469688E-5	6.4733584E-5	-4.1055117E-7	1.1242413E-6	1.8409447E-7	-1.8763937E-7	2.3958043E-7	9.7770474E-8	1.5098348E-7	-9.57493E-9	2.9999622E-8	-2.9558518E-7	-3.7463633E-7	2.3610005E-7
6.603674E-5	6.595735E-5	6.6058725E-5	6.584007E-5	6.604379E-5	6.571275E-5	6.6001645E-5	6.559121E-5	6.593605E-5	6.548434E-5	6.5848835E-5	6.5397755E-5	6.574373E-5	6.5334796E-5	6.562546E-5	6.5296386E-5	6.550217E-5	6.528515E-5	6.538835E-5	6.531002E-5	2.8616268E-8	-2.086044E-9	4.500487E-8	-6.467574E-7	3.5567356E-7	4.4449612E-7	5.1370563E-7	4.4298986E-7	-1.1079652E-7	9.9480225E-8	1.2598005E-7	1.3173844E-8
6.6598695E-5	6.666233E-5	6.648184E-5	6.667775E-5	6.634538E-5	6.66599E-5	6.621051E-5	6.661381E-5	6.609067E-5	6.6541026E-5	6.5992695E-5	6.6443754E-5	6.592171E-5	6.632614E-5	6.587882E-5	6.619516E-5	6.586473E-5	6.606241E-5	6.5883585E-5	6.594821E-5	2.254314E-7	7.862928E-8	2.806559E-7	7.664764E-8	-8.9988873E-7	9.535165E-9	5.3919854E-7	3.8371848E-8	1.6880833E-7	-5.3298044E-7	-4.8000846E-8	3.2194603E-7
6.723742E-5	6.712846E-5	6.7288776E-5	6.698432E-5	6.729999E-5	6.683542E-5	6.727807E-5	6.669932E-5	6.7224544E-5	6.658669E-5	6.7141074E-5	6.650365E-5	6.703014E-5	6.645284E-5	6.689716E-5	6.643477E-5	6.675229E-5	6.6449764E-5	6.6611625E-5	6.6503846E-5	1.3596193E-7	1.5079033E-7	-1.2838741E-7	-2.544603E-7	-2.375922E-7	2.0761497E-7	6.9716145E-7	5.5778986E-7	3.523566E-8	2.1083623E-7	1.2086821E-8	1.04634104E-7
6.777764E-5	6.787273E-5	6.763063E-5	6.7917885E-5	6.746817E-5	6.792474E-5	6.731413E-5	6.789628E-5	6.718314E-5	6.783164E-5	6.708385E-5	6.7733214E-5	6.702131E-5	6.760466E-5	6.699564E-5	6.7453984E-5	6.700642E-5	6.7295325E-5	6.705497E-5	6.715121E-5	1.7970493E-7	-2.1210992E-7	1.3378757E-7	6.523367E-8	-2.0535951E-7	-2.208077E-7	1.625159E-8	1.4632636E-7	6.267155E-7	-6.365814E-8	5.2669275E-8	2.0463172E-7
6.842586E-5	6.82843E-5	6.850972E-5	6.811033E-5	6.854985E-5	6.793726E-5	6.855031E-5	6.778495E-5	6.851087E-5	6.7665664E-5	6.8430854E-5	6.75864E-5	6.8313195E-5	6.7549416E-5	6.816389E-5	6.7553374E-5	6.799479E-5	6.759753E-5	6.7824294E-5	6.7683846E-5	-6.315772E-7	-1.1434889E-8	2.619828E-7	-9.520759E-8	-2.8566145E-8	-4.21045E-9	-1.04817055E-7	4.7958412E-8	-7.287459E-7	-4.020757E-7	-2.4595513E-6	1.8352042E-6
6.894279E-5	6.907224E-5	6.876303E-5	6.9149675E-5	6.857222E-5	6.918383E-5	6.839679E-5	6.9174086E-5	6.8253656E-5	6.9118796E-5	6.815289E-5	6.901842E-5	6.809918E-5	6.8877795E-5	6.809248E-5	6.870588E-5	6.813021E-5	6.851875E-5	6.821108E-5	6.834143E-5	3.9703588E-7	2.8150515E-7	1.8035412E-7	3.3635123E-7	7.5253956E-7	5.6497175E-8	1.5392109E-7	-1.0645857E-7	2.4207753E-7	-2.3124421E-7	4.19792E-8	2.922506E-7
6.9602356E-5	6.942543E-5	6.972099E-5	6.9219685E-5	6.9792426E-5	6.902061E-5	6.981684E-5	6.8850866E-5	6.979187E-5	6.87244E-5	6.97158E-5	6.864874E-5	6.959092E-5	6.862631E-5	6.942436E-5	6.865426E-5	6.922892E-5	6.872926E-5	6.90263E-5	6.885045E-5	1.3013639E-7	-9.0476014E-8	2.4477737E-7	2.2222711E-7	1.7144231E-7	-1.3512313E-7	1.3012783E-8	-1.1086904E-6	-4.8083245E-7	-1.8695124E-7	2.5801396E-7	6.066597E-7
7.0095244E-5	7.026118E-5	6.98804E-5	7.03729E-5	6.96593E-5	7.043576E-5	6.946119E-5	7.044577E-5	6.930511E-5	7.0399925E-5	6.920251E-5	7.029799E-5	6.915831E-5	7.014435E-5	6.917172E-5	6.994982E-5	6.923778E-5	6.97322E-5	6.935299E-5	6.951992E-5	-5.5031144E-9	-3.2477556E-7	4.5708708E-7	3.6410947E-7	1.3388843E-7	1.3592093E-7	-2.8638374E-7	-1.9695707E-7	1.8133491E-6	1.915032E-8	1.3681475E-8	1.4158782E-7
7.076706E-5	7.0553324E-5	7.092249E-5	7.0313676E-5	7.102643E-5	7.008748E-5	7.1075985E-5	6.989924E-5	7.1066264E-5	6.976498E-5	7.099388E-5	6.969318E-5	7.0861395E-5	6.968595E-5	7.0676186E-5	6.973903E-5	7.045339E-5	6.984627E-5	7.021682E-5	7.0004295E-5	1.7080876E-7	7.85844E-8	-1.1718577E-6	6.261385E-8	-7.433861E-7	1.2318584E-7	1.4210133E-7	-7.37022E-7	7.410036E-7	1.3631275E-7	7.8754863E-7	5.508322E-7
7.1235045E-5	7.143889E-5	7.098398E-5	7.158614E-5	7.073144E-5	7.1678434E-5	7.050991E-5	7.170946E-5	7.034033E-5	7.167326E-5	7.0235765E-5	7.15693E-5	7.020126E-5	7.140212E-5	7.023523E-5	7.118397E-5	7.033112E-5	7.093492E-5	7.0481634E-5	7.068646E-5	-3.5638402E-7	-3.4897216E-8	-7.0980735E-7	-5.3928105E-8	1.6252689E-7	-1.9499382E-8	-1.6110024E-8	-2.4295318E-7	4.096554E-8	3.318451E-7	-1.4065537E-7	1.2949434E-7
7.192019E-5	7.166849E-5	7.211282E-5	7.1394155E-5	7.2249975E-5	7.113962E-5	7.232544E-5	7.093238E-5	7.2331204E-5	7.0790134E-5	7.226296E-5	7.072263E-5	7.212241E-5	7.0731054E-5	7.1918286E-5	7.080971E-5	7.1667404E-5	7.0950206E-5	7.139616E-5	7.1145754E-5	2.4928616E-7	-3.4257816E-8	3.7554848E-8	-3.113986E-7	-4.4901824E-8	-1.1941046E-7	-4.9437936E-8	2.25996E-7	-1.5751714E-7	-1.0152221E-7	7.8727965E-8	3.869892E-7
7.236287E-5	7.260504E-5	7.207508E-5	7.2788505E-5	7.179063E-5	7.2910756E-5	7.154496E-5	7.296263E-5	7.1361734E-5	7.293666E-5	7.125516E-5	7.283081E-5	7.1230854E-5	7.2650255E-5	7.1285875E-5	7.240779E-5	7.141151E-5	7.212652E-5	7.159809E-5	7.184126E-5	-3.9902133E-7	-9.4127086E-7	3.931727E-8	-2.7605023E-7	-8.763609E-8	-3.3652137E-7	7.7945465E-8	-2.3935416E-7	-3.3662778E-7	-3.0902083E-7	3.687883E-8	4.379838E-8
7.3061085E-5	7.2771436E-5	7.329183E-5	7.246264E-5	7.3462375E-5	7.2180075E-5	7.3563584E-5	7.195373E-5	7.3585186E-5	7.180354E-5	7.3521085E-5	7.1740156E-5	7.3372554E-5	7.176399E-5	7.3149255E-5	7.186841E-5	7.2869945E-5	7.204231E-5	7.2563904E-5	7.227518E-5	-1.8567982E-7	6.063905E-8	1.2971495E-7	-8.085732E-8	7.741171E-8	-5.4307236E-7	-1.11737414E-7	3.6435626E-8	-3.8573027E-8	-5.051986E-7	1.8870968E-7	-8.3657085E-8
7.347886E-5	7.375925E-5	7.3154624E-5	7.397862E-5	7.283871E-5	7.413078E-5	7.256923E-5	7.420375E-5	7.237241E-5	7.418767E-5	7.226399E-5	7.407946E-5	7.224947E-5	7.38851E-5	7.2325034E-5	7.36191E-5	7.24807E-5	7.330633E-5	7.270309E-5	7.2984294E-5	4.5039081E-7	-1.7740277E-6	-3.723934E-7	-8.7386255E-8	6.3555E-8	-4.479655E-7	-9.4617974E-8	1.7158388E-7	3.5376697E-8	6.546879E-8	2.6176323E-7	3.3400062E-7
7.419074E-5	7.386398E-5	7.445859E-5	7.352077E-5	7.466181E-5	7.321037E-5	7.478819E-5	7.29653E-5	7.482517E-5	7.2807554E-5	7.476494E-5	7.274788E-5	7.4608666E-5	7.278717E-5	7.436657E-5	7.29171E-5	7.405953E-5	7.312367E-5	7.3719515E-5	7.339362E-5	-5.9488957E-7	-2.3080904E-7	7.765941E-8	-4.991113E-8	9.4851146E-8	-2.791787E-7	2.4177043E-8	-2.1634477E-7	4.982888E-7	-3.486789E-8	-1.067455E-7	-1.6535964E-6
7.458443E-5	7.490175E-5	7.4224554E-5	7.5155374E-5	7.387764E-5	7.5336444E-5	7.35852E-5	7.5429554E-5	7.3375326E-5	7.542315E-5	7.3264826E-5	7.531316E-5	7.325995E-5	7.5105585E-5	7.3356015E-5	7.481648E-5	7.3540476E-5	7.447286E-5	7.3797324E-5	7.411562E-5	-6.3075795E-8	-1.8803644E-7	-1.3713597E-8	4.329382E-7	1.45607E-7	-1.403403E-7	-2.7537226E-7	-1.0748711E-7	3.42251E-7	6.231916E-7	6.896665E-8	4.494021E-7
7.530903E-5	7.4946205E-5	7.5611984E-5	7.457038E-5	7.5846736E-5	7.42334E-5	7.599758E-5	7.397064E-5	7.604929E-5	7.3805415E-5	7.599286E-5	7.374947E-5	7.582914E-5	7.3803516E-5	7.556956E-5	7.395777E-5	7.5235694E-5	7.419587E-5	7.486293E-5	7.450133E-5	-1.3294395E-8	2.9804E-6	-3.2506546E-7	4.0718422E-8	5.8350867E-7	-5.258316E-7	-7.882309E-8	1.78527E-7	-2.0133426E-7	-2.937622E-7	-1.9453287E-7	-1.2894112E-7
7.56789E-5	7.603132E-5	7.5285614E-5	7.6318145E-5	7.4909665E-5	7.652669E-5	7.459548E-5	7.663899E-5	7.437316E-5	7.664158E-5	7.4260875E-5	7.6530116E-5	7.4265234E-5	7.631008E-5	7.438054E-5	7.599919E-5	7.4592586E-5	7.562651E-5	7.4882286E-5	7.523546E-5	-2.0564339E-7	-9.228979E-9	-4.510335E-7	-2.1376327E-7	-1.6080234E-7	1.05625226E-7	-4.3700002E-8	-2.3936676E-7	-2.0885585E-7	-4.5006228E-8	4.9726805E-7	-9.437342E-8
7.6415265E-5	7.6019074E-5	7.675146E-5	7.5612785E-5	7.701583E-5	7.5250944E-5	7.718933E-5	7.497163E-5	7.725489E-5	7.4799216E-5	7.720211E-5	7.474702E-5	7.703162E-5	7.481487E-5	7.675523E-5	7.499195E-5	7.639664E-5	7.525947E-5	7.5993215E-5	7.55981E-5	3.2297135E-7	1.9160802E-7	8.2543856E-8	1.8131237E-7	4.2141167E-8	-4.7289257E-9	-5.7914754E-8	1.0491477E-7	-1.4758929E-5	2.208539E-7	6.487973E-8	9.079454E-8
7.6762946E-5	7.714781E-5	7.633913E-5	7.746522E-5	7.593629E-5	7.769895E-5	7.560194E-5	7.78292E-5	7.536813E-5	7.784052E-5	7.5254335E-5	7.772721E-5	7.526712E-5	7.7496E-5	7.540048E-5	7.716488E-5	7.563764E-5	7.67654E-5	7.5957934E-5	7.634352E-5	-1.4565241E-7	-1.368166E-7	-1.693957E-7	-2.8464657E-7	-4.801248E-9	-5.1309062E-8	-2.3199004E-7	2.386646E-7	-6.2629306E-7	2.3050994E-7	8.167914E-8	2.1522724E-6
7.750957E-5	7.7083176E-5	7.7876364E-5	7.664917E-5	7.816748E-5	7.626494E-5	7.8362136E-5	7.597029E-5	7.844013E-5	7.57919E-5	7.839077E-5	7.574323E-5	7.821407E-5	7.582376E-5	7.792251E-5	7.602171E-5	7.754138E-5	7.631614E-5	7.711048E-5	7.668494E-5	-7.742169E-9	2.0106624E-7	-1.7010799E-6	2.6319717E-7	-3.0952796E-7	-1.22021495E-8	-3.11193E-7	-1.8059228E-7	2.6982252E-7	6.0854956E-7	6.25183E-7	3.1152905E-7
7.783718E-5	7.825099E-5	7.738556E-5	7.859573E-5	7.695911E-5	7.885257E-5	7.660706E-5	7.89986E-5	7.636301E-5	7.9017394E-5	7.624801E-5	7.890288E-5	7.6268865E-5	7.866156E-5	7.641788E-5	7.831254E-5	7.667788E-5	7.788955E-5	7.7025485E-5	7.744E-5	-2.0474374E-6	9.655534E-8	-3.2197295E-7	3.7461866E-8	-1.6563193E-7	2.9711816E-7	6.8509294E-8	-1.9174695E-7	-1.630947E-7	3.332235E-7	-4.6338297E-8	-1.13299784E-7
7.859265E-5	7.813937E-5	7.898572E-5	7.768118E-5	7.9300895E-5	7.7277546E-5	7.951372E-5	7.696979E-5	7.960283E-5	7.678604E-5	7.955671E-5	7.674046E-5	7.9374884E-5	7.6832526E-5	7.907007E-5	7.704829E-5	7.866951E-5	7.736662E-5	7.821417E-5	7.7761855E-5	-2.0884623E-7	3.333429E-7	-2.8144547E-7	3.3454916E-7	-3.6115838E-7	-1.3008416E-7	5.5807263E-8	7.1789844E-7	-3.7257476E-7	4.964818E-7	-2.779726E-7	2.0890025E-7
7.890181E-5	7.934038E-5	7.84265E-5	7.9708705E-5	7.797986E-5	7.998519E-5	7.761234E-5	8.0145095E-5	7.7359946E-5	8.0170736E-5	7.7244134E-5	8.005542E-5	7.7271514E-5	7.980557E-5	7.743456E-5	7.944158E-5	7.7714154E-5	7.89979E-5	7.808509E-5	7.852452E-5	-1.1576808E-7	-1.2506076E-6	2.0542335E-7	5.7264754E-7	-9.6041795E-8	-3.972043E-7	1.2696913E-7	1.1684932E-6	2.4234635E-7	1.14626175E-7	-1.4351934E-7	7.466948E-9
7.966387E-5	7.918829E-5	8.007929E-5	7.871006E-5	8.041443E-5	7.829006E-5	8.064267E-5	7.797125E-5	8.074172E-5	7.778357E-5	8.069814E-5	7.774067E-5	8.0512014E-5	7.784204E-5	8.019646E-5	7.8073535E-5	7.9779405E-5	7.841141E-5	7.930371E-5	7.882922E-5	-1.6797846E-6	9.310809E-8	2.7339792E-7	2.6802404E-6	-6.8244795E-8	-1.9934753E-7	7.8776975E-7	3.775358E-7	1.0388342E-7	7.644201E-8	-1.9431958E-7	2.762947E-7
7.9957215E-5	8.04164E-5	7.9462814E-5	8.08037E-5	7.899935E-5	8.109626E-5	7.861965E-5	8.1267615E-5	7.836069E-5	8.129904E-5	7.824418E-5	8.118337E-5	7.827715E-5	8.0926446E-5	7.845151E-5	8.055015E-5	7.87472E-5	8.0089725E-5	7.913758E-5	7.959733E-5	7.150297E-8	-1.9588103E-7	-5.877338E-7	-5.931927E-7	-1.0022114E-8	-1.5020253E-8	-3.5814753E-7	9.0890245E-7	5.4074815E-7	3.667163E-7	-2.2999623E-7	5.8752426E-7
8.072386E-5	8.023079E-5	8.115701E-5	7.973651E-5	8.150798E-5	7.930347E-5	8.174878E-5	7.897655E-5	8.185552E-5	7.878543E-5	8.1814585E-5	7.874501E-5	8.162491E-5	7.885414E-5	8.1300976E-5	7.9098434E-5	8.087144E-5	7.945247E-5	8.0379825E-5	7.988775E-5	-9.5417064E-8	1.4113992E-7	-1.1428551E-7	1.9729764E-7	-1.6251936E-7	-2.118614E-8	7.3969045E-7	-1.4607156E-7	-7.192089E-7	4.022547E-7	1.4221209E-7	1.942504E-7
8.1003454E-5	8.147805E-5	8.04948E-5	8.188054E-5	8.0019265E-5	8.218549E-5	7.963031E-5	8.236589E-5	7.936622E-5	8.2401944E-5	7.9249505E-5	8.228564E-5	7.9287056E-5	8.202402E-5	7.947049E-5	8.163861E-5	7.977866E-5	8.11661E-5	8.018393E-5	8.0659236E-5	2.4630566E-7	-9.236207E-7	-4.7688873E-6	-1.356967E-7	8.750548E-8	-1.9006619E-7	3.6955265E-7	-1.4488899E-6	-6.0277095E-8	1.6709643E-7	-4.142942E-7	-7.145369E-7
8.1772065E-5	8.126635E-5	8.2218394E-5	8.0761E-5	8.2580766E-5	8.031916E-5	8.283083E-5	7.9986305E-5	8.294353E-5	7.9793164E-5	8.290452E-5	7.975485E-5	8.271308E-5	7.9870035E-5	8.238348E-5	8.012339E-5	8.1944774E-5	8.0488964E-5	8.144207E-5	8.0937156E-5	-1.6867234E-7	5.5546127E-7	7.325336E-7	5.1492638E-8	8.819065E-7	-2.5348945E-7	1.7530073E-8	-3.838893E-8	3.1827324E-7	-1.0480511E-7	9.218857E-7	-6.872509E-8
8.204137E-5	8.2526145E-5	8.152264E-5	8.293834E-5	8.103925E-5	8.325241E-5	8.064467E-5	8.343902E-5	8.0377475E-5	8.3478226E-5	8.026095E-5	8.336248E-5	8.030204E-5	8.309805E-5	8.049191E-5	8.270661E-5	8.0808655E-5	8.222592E-5	8.1223734E-5	8.170928E-5	1.3539038E-7	6.3102027E-7	-7.617034E-8	1.0033962E-7	-4.0133276E-7	2.3524379E-8	1.3702565E-7	8.0609524E-8	7.555918E-8	2.987986E-7	3.0556944E-7	3.2816112E-7
8.280906E-5	8.229581E-5	8.3263156E-5	8.178399E-5	8.363316E-5	8.133703E-5	8.388909E-5	8.100119E-5	8.400571E-5	8.080714E-5	8.396823E-5	8.077037E-5	8.377598E-5	8.088943E-5	8.3443265E-5	8.1148704E-5	8.299943E-5	8.1521335E-5	8.248991E-5	8.197762E-5	-3.9511121E-7	-2.240121E-7	-5.0030644E-7	2.576518E-7	-5.3172347E-8	1.670833E-7	1.4507202E-7	5.8719685E-8	-1.3966898E-8	-1.6531366E-6	2.0178218E-6	5.8517752E-8
8.306996E-5	8.356033E-5	8.2546896E-5	8.397827E-5	8.2059334E-5	8.429673E-5	8.166243E-5	8.44871E-5	8.1394224E-5	8.452863E-5	8.127817E-5	8.441325E-5	8.132132E-5	8.414761E-5	8.1514874E-5	8.375387E-5	8.1836624E-5	8.326917E-5	8.225699E-5	8.274813E-5	-1.022281E-7	-1.6308295E-8	-1.130245E-6	2.4397005E-7	-1.3119458E-7	2.2041993E-7	-1.2062611E-7	1.2491806E-6	-8.83064E-7	-4.9428996E-7	4.3854234E-7	8.851044E-8
8.3834835E-5	8.3318904E-5	8.42923E-5	8.280494E-5	8.466511E-5	8.235688E-5	8.492403E-5	8.202041E-5	8.504257E-5	8.18266E-5	8.500631E-5	8.179081E-5	8.481426E-5	8.1912105E-5	8.448075E-5	8.217388E-5	8.403582E-5	8.25499E-5	8.352433E-5	8.300903E-5	-2.2731723E-7	-3.1666877E-7	-1.3357253E-8	2.3769294E-7	-2.0217024E-7	1.3115249E-7	1.9715343E-7	1.0220957E-7	1.1159739E-7	-3.348959E-7	-6.4265515E-7	-6.627071E-7
8.408984E-5	8.4580766E-5	8.356663E-5	8.4999956E-5	8.3079554E-5	8.5319756E-5	8.268295E-5	8.5511376E-5	8.241562E-5	8.555386E-5	8.230056E-5	8.543926E-5	8.234488E-5	8.51744E-5	8.25394E-5	8.4781124E-5	8.286243E-5	8.429691E-5	8.3283936E-5	8.377557E-5	-6.6923167E-7	-6.101257E-8	-6.370846E-8	-1.3729018E-8	4.837941E-9	-2.3126404E-7	1.7618737E-7	-3.1268948E-7	3.2022703E-7	4.4862458E-7	2.2229364E-7	-4.4683108E-7
8.485E-5	8.433576E-5	8.530615E-5	8.382398E-5	8.567826E-5	8.3377745E-5	8.5936554E-5	8.304316E-5	8.605543E-5	8.285104E-5	8.602006E-5	8.2816114E-5	8.5829444E-5	8.2937404E-5	8.5497675E-5	8.319916E-5	8.50547E-5	8.357417E-5	8.454538E-5	8.4032275E-5	1.6792255E-7	1.196381E-7	-1.9167581E-8	1.4954256E-8	-3.8358547E-7	-1.5952091E-7	-9.8539815E-8	3.6332934E-9	1.1893759E-7	9.719677E-7	2.0351263E-7	3.6607582E-7
8.510133E-5	8.5588545E-5	8.4582105E-5	8.600455E-5	8.409897E-5	8.632211E-5	8.370593E-5	8.651267E-5	8.344086E-5	8.655531E-5	8.3327235E-5	8.6441876E-5	8.337144E-5	8.617953E-5	8.3564875E-5	8.5789645E-5	8.388585E-5	8.530969E-5	8.430452E-5	8.479228E-5	7.87883E-7	5.390394E-7	1.6759196E-7	-8.325382E-8	-8.92301E-7	-5.994245E-8	2.2149749E-7	-4.0253758E-7	-5.0909637E-7	2.2627104E-7	1.404627E-6	-2.920805E-7
8.585396E-5	8.534571E-5	8.6304404E-5	8.483981E-5	8.667244E-5	8.439884E-5	8.692815E-5	8.406837E-5	8.7045875E-5	8.387822E-5	8.7010914E-5	8.38441E-5	8.682252E-5	8.396406E-5	8.6494714E-5	8.4222826E-5	8.60572E-5	8.45941E-5	8.555411E-5	8.5046915E-5	-2.5741505E-7	-1.8666292E-7	-6.350986E-7	-8.91318E-7	2.6341138E-7	6.289544E-7	2.838866E-7	3.220956E-7	4.238217E-7	-7.4533304E-8	-2.5946656E-7	2.723232E-7
8.6103726E-5	8.658336E-5	8.559242E-5	8.699312E-5	8.511646E-5	8.730563E-5	8.472925E-5	8.7493456E-5	8.446815E-5	8.7535176E-5	8.435585E-5	8.7423505E-5	8.439935E-5	8.716472E-5	8.458971E-5	8.6780645E-5	8.490561E-5	8.6307715E-5	8.531786E-5	8.5798354E-5	8.9374275E-8	1.08105496E-7	-4.505671E-8	-4.728644E-8	2.790968E-8	-2.0513076E-8	-1.5264972E-7	7.030277E-7	1.14962084E-7	-4.2334992E-8	-4.648093E-7	-3.5239648E-7
8.684721E-5	8.6348446E-5	8.728934E-5	8.585175E-5	8.76501E-5	8.541853E-5	8.790075E-5	8.5093605E-5	8.801576E-5	8.490687E-5	8.798129E-5	8.4872896E-5	8.779609E-5	8.499037E-5	8.7474036E-5	8.5243955E-5	8.704413E-5	8.560783E-5	8.6549895E-5	8.6051994E-5	-1.6168202E-7	-1.1007363E-7	1.04141716E-10	-1.2629105E-8	-9.931824E-8	-3.2854466E-8	-4.4721716E-7	1.6380774E-7	1.4166572E-7	-1.3336557E-7	-6.2371E-8	-5.526297E-7
8.709738E-5	8.7566645E-5	8.6596636E-5	8.796693E-5	8.6130494E-5	8.8272376E-5	8.575123E-5	8.845527E-5	8.5495274E-5	8.8495755E-5	8.5384934E-5	8.838579E-5	8.542679E-5	8.813214E-5	8.5612606E-5	8.775592E-5	8.592114E-5	8.729267E-5	8.632408E-5	8.6794E-5	3.4644498E-7	-2.972341E-7	1.906458E-7	4.1374807E-7	-1.6257832E-7	8.842581E-8	-7.492316E-9	1.2026955E-7	1.9254666E-7	-6.511304E-8	1.2684632E-7	-1.1328072E-7
8.783042E-5	8.73435E-5	8.826125E-5	8.685845E-5	8.861296E-5	8.643545E-5	8.8856636E-5	8.611761E-5	8.896812E-5	8.593475E-5	8.89336E-5	8.590049E-5	8.875192E-5	8.60144E-5	8.843706E-5	8.626123E-5	8.801701E-5	8.661545E-5	8.753455E-5	8.704862E-5	3.237872E-7	-5.500799E-8	5.0212847E-8	-2.8250864E-7	-1.4101284E-8	1.2628726E-7	2.221631E-7	-4.249445E-7	4.4635777E-7	2.8623109E-7	-3.002152E-7	-5.5314242E-8
8.808217E-5	8.85389E-5	8.759458E-5	8.892792E-5	8.714037E-5	8.922408E-5	8.677019E-5	8.9401154E-5	8.652E-5	8.943921E-5	8.641173E-5	8.933152E-5	8.645163E-5	8.908379E-5	8.663143E-5	8.8716704E-5	8.69307E-5	8.8265115E-5	8.732229E-5	8.77798E-5	4.0232E-8	9.4505644E-8	1.3162939E-7	-1.1012987E-7	1.3966937E-7	1.7698022E-7	-9.2110355E-8	-6.795021E-7	6.34362E-8	1.1721966E-6	2.1892198E-7	-4.1308468E-8
8.880358E-5	8.833086E-5	8.922177E-5	8.785908E-5	8.9562105E-5	8.744724E-5	8.979758E-5	8.7137705E-5	8.99047E-5	8.695874E-5	8.987006E-5	8.692464E-5	8.969258E-5	8.703419E-5	8.938596E-5	8.727278E-5	8.8977285E-5	8.7616005E-5	8.8508226E-5	8.803644E-5	-3.1089232E-7	-2.7828963E-7	9.8002886E-8	-1.7819697E-7	-1.337237E-7	6.6003004E-8	-2.1853361E-7	6.574735E-8	-1.13009825E-7	-4.3110887E-7	3.7573534E-7	-3.4217865E-7
8.905785E-5	8.95E-5	8.8584806E-5	8.987626E-5	8.814362E-5	9.016243E-5	8.778383E-5	9.033274E-5	8.7540066E-5	9.0368594E-5	8.74339E-5	9.0262714E-5	8.747143E-5	9.002172E-5	8.764452E-5	8.966472E-5	8.793362E-5	8.9226436E-5	8.83123E-5	8.875554E-5	-7.540936E-8	1.6083446E-8	3.340934E-8	-1.4812085E-7	1.2551119E-7	7.2331524E-8	6.47208E-8	-3.704884E-7	-3.607881E-8	-6.12714E-8	-9.043788E-8	-1.429728E-7
8.976723E-5	8.930944E-5	9.017121E-5	8.8852416E-5	9.049967E-5	8.845296E-5	9.072623E-5	8.815204E-5	9.082865E-5	8.797754E-5	9.0793525E-5	8.794313E-5	9.062083E-5	8.804786E-5	9.0322676E-5	8.8277564E-5	8.9926165E-5	8.8608715E-5	8.947157E-5	8.9014706E-5	-7.445893E-8	1.5942453E-7	7.14398E-7	3.6297197E-7	-3.2482515E-7	-6.229071E-7	2.4788574E-7	1.952991E-7	-1.316572E-7	2.8814804E-7	-7.5458765E-8	3.353125E-7
9.00241E-5	9.045141E-5	8.956646E-5	9.081388E-5	8.91392E-5	9.108919E-5	8.879022E-5	9.125251E-5	8.855345E-5	9.128581E-5	8.8449466E-5	9.1182366E-5	8.8484274E-5	9.094794E-5	8.865006E-5	9.0601745E-5	8.8928464E-5	9.017747E-5	8.9293804E-5	8.972146E-5	5.536493E-7	-1.1886894E-7	-5.100559E-7	-5.4766918E-8	7.936555E-7	-1.3179067E-8	3.479162E-7	4.105012E-8	-1.9726215E-8	9.176072E-8	7.873835E-9	1.1553607E-7
9.0721325E-5	9.027931E-5	9.111038E-5	8.9836874E-5	9.142649E-5	8.944989E-5	9.164387E-5	8.915801E-5	9.1741276E-5	8.898828E-5	9.1706126E-5	8.895389E-5	9.153802E-5	8.9053465E-5	9.124895E-5	8.9273606E-5	9.086504E-5	8.959247E-5	9.042521E-5	8.998376E-5	-2.0878284E-7	3.0835874E-8	4.9454724E-7	2.395666E-8	-2.1082803E-6	-7.202572E-7	-3.9837556E-7	4.7358373E-7	-4.0333586E-7	1.5135936E-7	2.6642323E-7	3.787569E-7
9.098157E-5	9.139322E-5	9.053927E-5	9.1742026E-5	9.0125955E-5	9.2006456E-5	8.9787834E-5	9.216249E-5	8.955794E-5	9.2193106E-5	8.945596E-5	9.209176E-5	8.9488196E-5	9.186426E-5	8.964701E-5	9.152939E-5	8.9914356E-5	9.111869E-5	9.026591E-5	9.067844E-5	-4.5076723E-7	-1.910702E-7	-2.994869E-7	8.348436E-8	-1.00999344E-7	-7.495166E-7	-1.7247152E-7	1.5233348E-7	-1.7367971E-7	5.8174663E-7	-1.2478255E-7	-6.0338984E-8
9.166606E-5	9.1239395E-5	9.204068E-5	9.081233E-5	9.234405E-5	9.043768E-5	9.255255E-5	9.0154805E-5	9.2644965E-5	8.998958E-5	9.2609516E-5	8.9954825E-5	9.2445815E-5	9.004916E-5	9.216588E-5	9.0260735E-5	9.1794485E-5	9.056704E-5	9.1369606E-5	9.094387E-5	-2.1629327E-7	-9.803253E-8	3.8926362E-7	-3.9185022E-7	-2.8675407E-8	1.2933188E-7	1.4273484E-8	1.5276969E-7	-2.2094057E-6	-2.5394338E-9	2.6620143E-7	-2.2752161E-7
9.192935E-5	9.232606E-5	9.150244E-5	9.266161E-5	9.110282E-5	9.2915216E-5	9.077548E-5	9.3064235E-5	9.055227E-5	9.3092094E-5	9.045246E-5	9.299284E-5	9.048202E-5	9.277213E-5	9.0633795E-5	9.2447925E-5	9.0890324E-5	9.2051174E-5	9.122848E-5	9.1626076E-5	-4.6449895E-8	-7.287868E-8	2.2716091E-7	9.1251934E-8	-7.5570875E-7	-3.0968704E-7	1.6023898E-7	2.3304638E-7	-1.09609715E-7	-8.383066E-8	-3.0293307E-7	7.637673E-8
9.260179E-5	9.219042E-5	9.296253E-5	9.177735E-5	9.3254035E-5	9.1415124E-5	9.3453404E-5	9.1141104E-5	9.35411E-5	9.098015E-5	9.35054E-5	9.094499E-5	9.3346185E-5	9.1034904E-5	9.307472E-5	9.1237445E-5	9.271547E-5	9.153163E-5	9.23049E-5	9.189436E-5	-3.6974757E-7	-1.0426965E-6	-9.04751E-7	2.6943638E-7	2.3815572E-7	6.7077586E-8	3.4092857E-8	1.9167624E-7	-3.5127167E-7	-8.024122E-8	7.2572936E-7	1.4863116E-7
9.2868264E-5	9.325064E-5	9.2455746E-5	9.357296E-5	9.206914E-5	9.38165E-5	9.175205E-5	9.39586E-5	9.153558E-5	9.3984185E-5	9.143794E-5	9.388699E-5	9.146514E-5	9.3672745E-5	9.1610025E-5	9.335864E-5	9.185649E-5	9.297511E-5	9.218157E-5	9.2564514E-5	-3.1086847E-7	-3.8788784E-7	7.4822225E-7	-7.9550915E-8	-1.9844446E-9	1.355041E-7	6.588233E-7	2.8708106E-7	1.1924496E-7	-1.7204563E-7	-1.1856701E-7	5.0114675E-8
9.3528644E-5	9.313163E-5	9.387598E-5	9.273245E-5	9.415637E-5	9.238168E-5	9.4347444E-5	9.211609E-5	9.443055E-5	9.1959184E-5	9.439443E-5	9.192392E-5	9.423941E-5	9.200942E-5	9.3976385E-5	9.220354E-5	9.3628725E-5	9.2486465E-5	9.323202E-5	9.2835726E-5	-2.391927E-7	-1.4874695E-7	3.442574E-7	2.478916E-6	1.6295061E-7	-1.48858605E-8	-2.472752E-7	-1.1360613E-8	7.2366184E-8	-3.668075E-7	-3.4063578E-7	2.547616E-7
9.379734E-5	9.416609E-5	9.339881E-5	9.447643E-5	9.3024784E-5	9.471018E-5	9.271761E-5	9.4846095E-5	9.2507245E-5	9.486942E-5	9.24115E-5	9.477424E-5	9.2436414E-5	9.4566145E-5	9.2575225E-5	9.4262185E-5	9.2811846E-5	9.389087E-5	9.312477E-5	9.349439E-5	3.489337E-7	-2.0295467E-7	-1.6479247E-6	-4.4431212E-7	-5.457114E-7	-2.634449E-7	-8.404973E-8	3.9248548E-7	2.9779061E-8	1.3877332E-7	6.812151E-7	3.1031686E-7
9.444658E-5	9.406298E-5	9.4781164E-5	9.3676594E-5	9.5050666E-5	9.333717E-5	9.523411E-5	9.307922E-5	9.531295E-5	9.292657E-5	9.527704E-5	9.289136E-5	9.512599E-5	9.297271E-5	9.48711E-5	9.315874E-5	9.453418E-5	9.3431205E-5	9.415054E-5	9.376762E-5	-6.3584065E-7	-4.5209497E-8	-4.6770677E-7	2.8391582E-7	-9.2470074E-8	-1.9992925E-9	-3.9615507E-8	2.670322E-7	1.6592237E-7	-1.3342317E-7	1.2226288E-7	-7.97554E-7
9.4717245E-5	9.5073105E-5	9.433179E-5	9.5372205E-5	9.3969575E-5	9.5596464E-5	9.367179E-5	9.57268E-5	9.3467206E-5	9.5747724E-5	9.337348E-5	9.565509E-5	9.339651E-5	9.545279E-5	9.3529605E-5	9.515823E-5	9.375695E-5	9.479861E-5	9.40583E-5	9.4415074E-5	3.9199968E-8	-9.76834E-8	7.6372004E-8	-2.0627304E-7	7.207512E-7	-1.755107E-7	-1.4143644E-7	-4.6170624E-7	2.1392296E-7	-1.4748545E-7	3.887986E-7	1.856679E-7
9.535551E-5	9.498511E-5	9.567856E-5	9.461103E-5	9.593772E-5	9.428156E-5	9.611348E-5	9.403133E-5	9.618845E-5	9.388245E-5	9.615264E-5	9.384714E-5	9.60059E-5	9.392459E-5	9.57585E-5	9.4103496E-5	9.5432224E-5	9.436582E-5	9.506037E-5	9.469034E-5	-1.4768763E-7	-2.4795003E-8	8.2139456E-7	1.2332232E-7	-6.267989E-7	-2.9214684E-7	-2.8368976E-7	1.201059E-7	2.1646954E-7	-7.860718E-8	-3.9886547E-7	-1.062887E-6
9.5628035E-5	9.597176E-5	9.525495E-5	9.626009E-5	9.4903924E-5	9.64758E-5	9.461492E-5	9.660042E-5	9.441602E-5	9.6619704E-5	9.4324394E-5	9.6528696E-5	9.434524E-5	9.633228E-5	9.447288E-5	9.604652E-5	9.469174E-5	9.569822E-5	9.498237E-5	9.532695E-5	2.454482E-7	-3.5849013E-7	-6.277716E-8	1.9956946E-7	-1.1184723E-7	-1.3028162E-7	1.3508601E-7	2.364149E-7	-9.299415E-7	1.61219E-7	2.1991994E-7	-8.409132E-8
9.6255564E-5	9.58971E-5	9.6567084E-5	9.5534684E-5	9.681694E-5	9.5215306E-5	9.698581E-5	9.4972114E-5	9.705727E-5	9.482731E-5	9.7021286E-5	9.479188E-5	9.68783E-5	9.4865754E-5	9.663813E-5	9.503794E-5	9.6321855E-5	9.5290445E-5	9.596177E-5	9.560389E-5	3.18911E-8	-2.831099E-7	-1.5557566E-8	2.1641374E-7	1.9838231E-7	4.1702583E-7	2.285558E-8	1.2626369E-7	-3.9918838E-8	-8.0280444E-7	-2.1581275E-7	-1.7861844E-7
9.6529846E-5	9.6862015E-5	9.616861E-5	9.713991E-5	9.582818E-5	9.734766E-5	9.5547635E-5	9.7467215E-5	9.535434E-5	9.748454E-5	9.526442E-5	9.7395445E-5	9.528383E-5	9.7204414E-5	9.5405994E-5	9.692715E-5	9.561695E-5	9.6589676E-5	9.5897245E-5	9.623008E-5	-1.0149775E-7	2.0731339E-7	7.891859E-8	3.514753E-8	-1.538416E-7	-1.07175175E-7	1.06679266E-7	1.02697875E-7	1.3101667E-6	-1.045967E-9	6.125433E-8	-1.9631037E-7
9.714725E-5	9.6800206E-5	9.744773E-5	9.644905E-5	9.76885E-5	9.613948E-5	9.7850745E-5	9.5903146E-5	9.7918884E-5	9.576204E-5	9.788304E-5	9.572666E-5	9.774364E-5	9.579704E-5	9.751007E-5	9.596234E-5	9.720373E-5	9.620596E-5	9.685488E-5	9.650831E-5	7.76207E-7	4.524873E-8	-1.3285789E-7	1.0964291E-7	1.10163974E-7	-4.6935423E-7	-2.1222327E-7	-5.672029E-7	-3.0639697E-7	1.4543657E-7	5.1128677E-7	5.3463147E-8
9.742238E-5	9.774357E-5	9.707267E-5	9.801138E-5	9.6742624E-5	9.8211276E-5	9.647074E-5	9.832588E-5	9.6282434E-5	9.8341756E-5	9.6194715E-5	9.825436E-5	9.621204E-5	9.806862E-5	9.632946E-5	9.779949E-5	9.65322E-5	9.747256E-5	9.6802716E-5	9.712446E-5	6.724628E-7	-1.0106525E-7	-8.92205E-8	-1.5080462E-7	1.2196963E-8	1.2307396E-7	-5.820985E-7	-2.531444E-9	-1.7498115E-7	3.489693E-7	-3.1502957E-8	1.606286E-7
9.8029486E-5	9.769397E-5	9.831999E-5	9.735385E-5	9.8551835E-5	9.705352E-5	9.8707795E-5	9.682415E-5	9.877252E-5	9.668643E-5	9.873682E-5	9.665133E-5	9.860075E-5	9.671813E-5	9.837403E-5	9.68773E-5	9.8076736E-5	9.711205E-5	9.773924E-5	9.740414E-5	2.481889E-7	2.8714342E-7	-1.8625163E-7	3.1718315E-7	1.951704E-7	4.385083E-8	9.171163E-8	-2.0705843E-7	-9.193816E-7	2.1810575E-7	-2.2388232E-7	2.138022E-7
9.83061E-5	9.8616256E-5	9.796747E-5	9.8874894E-5	9.764788E-5	9.906689E-5	9.738357E-5	9.9176505E-5	9.720082E-5	9.919069E-5	9.711461E-5	9.91051E-5	9.713054E-5	9.892449E-5	9.72427E-5	9.8663506E-5	9.743834E-5	9.834661E-5	9.769905E-5	9.8009725E-5	-3.9613903E-7	2.9685123E-7	-1.4797534E-7	-3.2901625E-7	2.4213978E-7	4.7212616E-8	2.3924756E-8	-2.7088635E-7	1.6457275E-7	-2.0454551E-7	1.16190655E-7	-1.6068314E-7
9.890327E-5	9.857867E-5	9.918312E-5	9.8249504E-5	9.9406534E-5	9.7958124E-5	9.9556106E-5	9.773519E-5	9.961717E-5	9.7601085E-5	9.958163E-5	9.756625E-5	9.944947E-5	9.763003E-5	9.9229364E-5	9.7782635E-5	9.894118E-5	9.800869E-5	9.861437E-5	9.829057E-5	1.1531635E-6	-1.5912012E-6	-2.0418666E-7	-8.897224E-8	3.2323516E-7	-2.012842E-7	-2.3825268E-7	5.788333E-8	1.4830863E-7	-2.2274814E-7	-2.816527E-7	1.475022E-6
9.9181176E-5	9.948042E-5	9.885338E-5	9.972954E-5	9.854377E-5	9.991401E-5	9.828753E-5	1.00018646E-4	9.810979E-5	1.00031175E-4	9.80254E-5	9.994752E-5	9.8039425E-5	9.977213E-5	9.81472E-5	9.951921E-5	9.833498E-5	9.9212164E-5	9.8586206E-5	9.8886325E-5	-1.0879711E-8	-4.5816762E-7	9.791928E-8	-2.6144352E-7	-3.107263E-7	-1.684927E-7	6.396853E-7	1.6594211E-7	2.0658375E-8	-1.0600464E-7	5.839822E-7	2.3121058E-7
9.976811E-5	9.9454715E-5	1.0003815E-4	9.913601E-5	1.00252706E-4	9.885379E-5	1.0039605E-4	9.863747E-5	1.00454155E-4	9.850701E-5	1.0041839E-4	9.847173E-5	1.00289835E-4	9.8532655E-5	1.0007664E-4	9.867919E-5	9.979758E-5	9.889659E-5	9.948098E-5	9.9168035E-5	-8.741631E-8	-1.2492902E-7	6.708858E-8	7.858758E-8	-1.2240028E-7	-3.354989E-7	2.504389E-7	1.3277727E-7	-2.2241947E-7	-1.7502803E-7	-1.5556459E-7	-6.16561E-8
1.0004676E-4	1.0033549E-4	9.973032E-5	1.0057532E-4	9.9430355E-5	1.0075276E-4	9.918238E-5	1.00852536E-4	9.900958E-5	1.00863675E-4	9.8927034E-5	1.0078152E-4	9.893962E-5	1.0061169E-4	9.904233E-5	1.00366145E-4	9.922281E-5	1.0006899E-4	9.946469E-5	9.975397E-5	3.0528648E-7	1.5026792E-7	-2.067969E-7	-1.44139E-7	-2.5313849E-8	2.8411058E-8	2.9160108E-7	3.0690924E-7	2.2965376E-7	-2.390342E-7	-2.3699933E-7	3.599083E-8
1.0062436E-4	1.0032149E-4	1.0088429E-4	1.0001334E-4	1.0109061E-4	9.974019E-5	1.0122807E-4	9.953031E-5	1.01282705E-4	9.9403296E-5	1.0124727E-4	9.9368146E-5	1.0112191E-4	9.942585E-5	1.0091537E-4	9.956618E-5	1.0064487E-4	9.9775156E-5	1.00338926E-4	1.00036974E-4	-2.5511383E-7	-1.0616662E-7	-9.208447E-7	2.698848E-7	-1.287012E-7	-4.805183E-7	-1.1708133E-6	1.274782E-7	3.5993344E-7	1.1503101E-7	-1.4200651E-7	4.3606144E-7
1.0090382E-4	1.0118245E-4	1.0059776E-4	1.0141282E-4	1.0030786E-4	1.0158324E-4	1.0006736E-4	1.0167846E-4	9.9899444E-5	1.0168787E-4	9.98188E-5	1.016078E-4	9.983002E-5	1.0144258E-4	9.9928235E-5	1.0120494E-4	1.0010139E-4	1.00917634E-4	1.00334175E-4	1.0061347E-4	5.5203213E-7	-4.968902E-7	-6.535825E-8	-5.694258E-8	9.090508E-9	1.9940371E-7	1.5582513E-7	-2.6899585E-7	-1.5501901E-6	1.9403997E-7	3.782718E-7	-2.537219E-7
1.0147168E-4	1.0117924E-4	1.01722064E-4	1.00881145E-4	1.0192037E-4	1.00616526E-4	1.0205188E-4	1.0041319E-4	1.02103564E-4	1.0028923E-4	1.02068625E-4	1.00255034E-4	1.0194647E-4	1.0030923E-4	1.01746096E-4	1.0044385E-4	1.0148437E-4	1.00644815E-4	1.0118856E-4	1.0089677E-4	9.249395E-7	9.0650055E-8	1.25541195E-8	-5.7617933E-7	1.6787556E-7	-2.8136932E-7	-9.217045E-8	-2.1773491E-7	-3.190419E-7	-1.2954227E-8	8.861142E-8	-4.7902085E-7
1.0175185E-4	1.0202056E-4	1.01456106E-4	1.0224228E-4	1.01175145E-4	1.0240595E-4	1.0094188E-4	1.0249671E-4	1.0077887E-4	1.0250477E-4	1.007E-4	1.02426755E-4	1.00709956E-4	1.0226615E-4	1.00803714E-4	1.02036014E-4	1.0097009E-4	1.0175795E-4	1.01194266E-4	1.0146354E-4	-1.3714498E-7	1.456505E-7	-5.1625705E-8	6.5951355E-7	-1.9062834E-7	1.09083864E-7	-5.2948246E-7	1.5241396E-7	-2.0765462E-8	-2.0536586E-7	-3.1539264E-7	-1.3978847E-7
1.0231032E-4	1.0202752E-4	1.0255188E-4	1.01739315E-4	1.0274277E-4	1.01482576E-4	1.02868886E-4	1.01285215E-4	1.0291786E-4	1.0116463E-4	1.028828E-4	1.01130296E-4	1.0276408E-4	1.0118177E-4	1.0256937E-4	1.01311045E-4	1.0231581E-4	1.0150462E-4	1.020297E-4	1.01748126E-4	-7.091073E-7	1.1840573E-7	-3.8049018E-7	-5.903095E-7	-1.932091E-7	2.153146E-7	-2.3144631E-7	-5.6845E-7	-4.0639844E-7	-3.1467607E-7	6.72924E-8	1.3092549E-7
1.0259135E-4	1.0285105E-4	1.023047E-4	1.03064944E-4	1.020323E-4	1.0322214E-4	1.01806036E-4	1.0330943E-4	1.0164738E-4	1.0331623E-4	1.0157004E-4	1.03239494E-4	1.0157875E-4	1.0308341E-4	1.016687E-4	1.0286013E-4	1.0182896E-4	1.0259037E-4	1.0204529E-4	1.02305625E-4	2.9663804E-7	1.2032991E-7	-7.3368057E-7	-2.1231166E-7	5.1443376E-8	-7.2527456E-8	1.9906513E-7	3.8773457E-8	1.4935316E-7	3.962997E-8	-1.7568114E-7	-3.0612162E-7
1.0314098E-4	1.0286709E-4	1.03374325E-4	1.0258695E-4	1.0355878E-4	1.02337566E-4	1.0367992E-4	1.0214552E-4	1.0372686E-4	1.02027894E-4	1.03692146E-4	1.0199387E-4	1.03576174E-4	1.0204313E-4	1.0338696E-4	1.0216776E-4	1.03140555E-4	1.02354665E-4	1.028631E-4	1.02589955E-4	-5.5662304E-7	4.2603673E-7	1.3735347E-7	3.4579645E-7	-6.9708996E-8	4.631384E-8	3.0546647E-7	-2.2838036E-7	2.4552703E-8	1.2378158E-7	1.8174792E-7	-4.2463108E-7
1.0342158E-4	1.0367348E-4	1.031431E-4	1.03880586E-4	1.0287814E-4	1.0403267E-4	1.0265763E-4	1.041165E-4	1.025029E-4	1.041224E-4	1.02427206E-4	1.0404735E-4	1.0243501E-4	1.03895196E-4	1.02521815E-4	1.0367783E-4	1.0267673E-4	1.034158E-4	1.0288656E-4	1.03139144E-4	-6.9622864E-8	2.3720966E-7	3.4808198E-7	-1.717507E-7	1.2765236E-8	-2.493395E-7	-4.576104E-7	1.9510557E-7	1.6980896E-9	-1.2358042E-7	2.0179662E-7	-6.356907E-8
1.0396304E-4	1.036965E-4	1.04189945E-4	1.0342337E-4	1.04368715E-4	1.03180406E-4	1.0448624E-4	1.0299302E-4	1.04531304E-4	1.02877944E-4	1.0449704E-4	1.0284417E-4	1.0438382E-4	1.02891914E-4	1.0419937E-4	1.0301273E-4	1.0395939E-4	1.0319406E-4	1.03688784E-4	1.0342292E-4	-2.9455672E-8	-2.4577048E-8	-1.8486652E-7	7.932922E-8	-8.402862E-9	-1.4358167E-7	7.3490347E-9	-7.130459E-8	-9.179675E-8	-4.6878156E-7	-1.6760757E-7	-4.882459E-7
1.0424239E-4	1.04488114E-4	1.03970226E-4	1.04690094E-4	1.0371132E-4	1.048384E-4	1.0349616E-4	1.0492013E-4	1.03344726E-4	1.0492542E-4	1.03270475E-4	1.04851715E-4	1.03277926E-4	1.0470297E-4	1.0336231E-4	1.0449053E-4	1.035132E-4	1.0423411E-4	1.03717844E-4	1.0396408E-4	2.705579E-7	1.9961634E-7	1.386339E-7	1.2818714E-7	-1.4985887E-6	3.277978E-7	-7.389686E-8	-7.298204E-8	-1.3380152E-7	3.77369E-7	3.337813E-6	-1.4184715E-7
1.0477664E-4	1.045154E-4	1.0499885E-4	1.0424767E-4	1.05173865E-4	1.0400975E-4	1.0528912E-4	1.0382579E-4	1.05332925E-4	1.03713246E-4	1.0529932E-4	1.0368013E-4	1.0518842E-4	1.037266E-4	1.0500734E-4	1.0384471E-4	1.0477188E-4	1.04022496E-4	1.04507046E-4	1.0424674E-4	9.746956E-8	1.1075574E-8	1.7293236E-7	1.16641004E-7	1.0549404E-6	1.1881814E-7	1.8487742E-7	-2.0963492E-7	-5.73476E-7	2.3465162E-7	7.782804E-8	-1.673488E-7
1.05053616E-4	1.0529572E-4	1.0478603E-4	1.0549449E-4	1.04531864E-4	1.056406E-4	1.04320134E-4	1.05720675E-4	1.0417143E-4	1.05726445E-4	1.0409843E-4	1.05654006E-4	1.0410562E-4	1.0550787E-4	1.0418889E-4	1.0529904E-4	1.0433745E-4	1.05046965E-4	1.04538914E-4	1.0478136E-4	-2.1719376E-7	5.2587314E-8	-8.110766E-7	6.784742E-8	-6.144278E-8	-7.086102E-8	1.05808724E-7	9.246599E-9	4.8398294E-7	-1.18493695E-7	-4.7564524E-7	2.1034009E-7
1.0558194E-4	1.05324005E-4	1.058019E-4	1.0505976E-4	1.0597531E-4	1.0482475E-4	1.06089334E-4	1.04643506E-4	1.06133026E-4	1.0453233E-4	1.06099855E-4	1.04499944E-4	1.05990635E-4	1.0454617E-4	1.0581235E-4	1.0466337E-4	1.0558031E-4	1.0483954E-4	1.05318555E-4	1.0506107E-4	-1.8054811E-8	-3.5919103E-7	-8.5559876E-8	2.6507917E-7	-1.2703467E-7	-2.192074E-7	-8.3106386E-8	1.5997132E-7	-7.782317E-8	3.022911E-7	-4.3243634E-7	-1.7468906E-7
1.0585638E-4	1.0609648E-4	1.0559092E-4	1.06294574E-4	1.05338535E-4	1.0643975E-4	1.05128594E-4	1.06520056E-4	1.04981395E-4	1.06526255E-4	1.0490991E-4	1.06454994E-4	1.0491745E-4	1.0631043E-4	1.0500085E-4	1.0610373E-4	1.0514902E-4	1.0585409E-4	1.0534948E-4	1.0559049E-4	2.9003564E-7	2.0936474E-7	1.045282E-7	1.394902E-7	1.6650912E-7	1.929728E-7	-4.1714255E-8	-9.768452E-7	8.128986E-9	-6.4512926E-7	3.2134255E-7	1.1512104E-7
1.0637957E-4	1.061221E-4	1.06599815E-4	1.0585904E-4	1.0677334E-4	1.0562489E-4	1.06887994E-4	1.054447E-4	1.0693242E-4	1.0533446E-4	1.06900276E-4	1.0530306E-4	1.067921E-4	1.0535019E-4	1.06615145E-4	1.0546827E-4	1.06384075E-4	1.0564449E-4	1.06123254E-4	1.05866246E-4	3.7892947E-10	2.1966935E-7	2.3018667E-7	-2.6639933E-7	-5.267418E-7	1.4462736E-7	4.871248E-7	-2.1888596E-7	3.6369247E-8	1.4942597E-7	2.4652306E-7	2.1302301E-7
1.06649364E-4	1.0689086E-4	1.06383326E-4	1.0709031E-4	1.0613088E-4	1.0723707E-4	1.0592096E-4	1.0731879E-4	1.0577438E-4	1.07326385E-4	1.05703395E-4	1.072558E-4	1.0571251E-4	1.07111984E-4	1.0579722E-4	1.0690531E-4	1.0594714E-4	1.06655425E-4	1.0614889E-4	1.06391184E-4	1.3562617E-7	-1.6654896E-7	1.9241192E-7	-1.5418541E-7	9.0642274E-8	1.3685083E-7	2.0702377E-7	-5.297114E-7	-7.551816E-7	-5.4504454E-8	6.7037325E-7	1.72542E-7
1.07169275E-4	1.0690958E-4	1.07392014E-4	1.0664468E-4	1.0756848E-4	1.0640953E-4	1.07685664E-4	1.0622874E-4	1.0773229E-4	1.0611911E-4	1.07701286E-4	1.060889E-4	1.0759337E-4	1.06137864E-4	1.07415624E-4	1.0625806E-4	1.0718361E-4	1.06437146E-4	1.0692099E-4	1.0666177E-4	3.002931E-8	-4.634149E-9	-1.2591455E-7	-6.1865217E-7	1.1879161E-7	9.368693E-8	-1.7205477E-7	-1.4465644E-8	-1.9583972E-7	-3.4446754E-7	1.568485E-7	-2.1856982E-7
1.0743273E-4	1.07678476E-4	1.07163425E-4	1.07882E-4	1.069083E-4	1.0803287E-4	1.06697116E-4	1.0811741E-4	1.0655002E-4	1.0812659E-4	1.0647996E-4	1.0805725E-4	1.0649066E-4	1.0791269E-4	1.0657824E-4	1.077042E-4	1.0673185E-4	1.0745173E-4	1.069377E-4	1.07184016E-4	-1.05944395E-7	8.619406E-8	-3.2537508E-7	-7.8177344E-8	3.0750303E-7	1.5751645E-7	-1.370802E-7	6.8967715E-8	5.8792605E-8	-1.8457736E-9	-3.625981E-7	2.2599774E-8
1.0795047E-4	1.0768561E-4	1.0817907E-4	1.07416476E-4	1.0836099E-4	1.0717833E-4	1.0848247E-4	1.069958E-4	1.0853193E-4	1.06886255E-4	1.0850271E-4	1.0685721E-4	1.0839439E-4	1.06908934E-4	1.0821481E-4	1.0703377E-4	1.0797966E-4	1.07218315E-4	1.0771244E-4	1.0744794E-4	9.76003E-9	7.475442E-8	-1.5922674E-7	1.7537646E-7	5.457278E-8	-3.5040796E-7	-1.2486095E-6	2.137648E-7	-1.7075341E-7	3.9418753E-9	-7.3354826E-8	4.3308913E-7
1.08206965E-4	1.0845945E-4	1.0793149E-4	1.08670116E-4	1.0767148E-4	1.088269E-4	1.074566E-4	1.0891593E-4	1.0730812E-4	1.0892776E-4	1.07238375E-4	1.08858556E-4	1.07251566E-4	1.0871244E-4	1.0734378E-4	1.08500724E-4	1.07503445E-4	1.0824313E-4	1.07715816E-4	1.079691E-4	1.9239941E-7	-1.494075E-6	1.1737656E-7	1.0975252E-6	4.6949032E-7	-1.5661094E-7	-9.67609E-8	1.1193549E-7	1.6657981E-7	-5.5279614E-8	1.846708E-7	6.179326E-8
1.0872473E-4	1.08451415E-4	1.08961096E-4	1.081754E-4	1.0915061E-4	1.0793184E-4	1.09278444E-4	1.07746E-4	1.0933176E-4	1.0763512E-4	1.0930402E-4	1.0760809E-4	1.0919503E-4	1.07664004E-4	1.0901211E-4	1.07794964E-4	1.0877151E-4	1.0798697E-4	1.0849774E-4	1.0822523E-4	2.8214632E-7	4.1686704E-7	1.546419E-7	1.996519E-7	-7.7386363E-7	2.2676096E-7	1.848394E-7	-6.207452E-8	4.352838E-6	1.2738689E-6	-1.23670425E-8	2.1768216E-7
1.08972476E-4	1.09234345E-4	1.0868824E-4	1.09453824E-4	1.0842053E-4	1.0961846E-4	1.0820052E-4	1.097136E-4	1.08049084E-4	1.097285E-4	1.07979475E-4	1.0965965E-4	1.0799626E-4	1.0951088E-4	1.0809435E-4	1.0929394E-4	1.0826176E-4	1.09029046E-4	1.0848369E-4	1.0874655E-4	1.7163467E-7	4.4445162E-7	2.0352046E-7	-2.4819676E-7	4.455195E-7	1.7358437E-7	2.0227085E-7	9.030674E-8	4.143612E-7	9.19301E-8	2.3496418E-7	3.845277E-8
1.0949031E-4	1.09206885E-4	1.097375E-4	1.0892153E-4	1.09936904E-4	1.0867069E-4	1.10072324E-4	1.0848016E-4	1.10130626E-4	1.0836767E-4	1.1010486E-4	1.08342494E-4	1.099943E-4	1.08403554E-4	1.0980687E-4	1.0854203E-4	1.0955877E-4	1.0874408E-4	1.0927587E-4	1.0899321E-4	-2.3819864E-7	4.4748418E-7	2.1578028E-7	3.979188E-8	-2.9864882E-8	-4.6325871E-7	-2.5760858E-7	3.944396E-8	1.2870329E-7	-5.382187E-7	-5.3381785E-7	1.5165774E-7
1.0972806E-4	1.10001914E-4	1.0943288E-4	1.10233064E-4	1.0915614E-4	1.1040731E-4	1.0892938E-4	1.10509456E-4	1.08774315E-4	1.1052783E-4	1.08704975E-4	1.1045928E-4	1.0872518E-4	1.1030688E-4	1.0883016E-4	1.10083114E-4	1.0900764E-4	1.09809145E-4	1.09241155E-4	1.0951557E-4	-9.445573E-8	-1.1741035E-10	-8.022673E-8	-3.779677E-9	-5.283298E-8	-1.0910351E-8	-7.171136E-8	-4.0953654E-7	-2.5535755E-7	-1.2695118E-7	2.6204349E-8	-4.3599596E-7
1.1024771E-4	1.0995196E-4	1.1050801E-4	1.0965554E-4	1.1071871E-4	1.0939586E-4	1.1086318E-4	1.0919946E-4	1.1092748E-4	1.0908523E-4	1.1090354E-4	1.09061824E-4	1.1079097E-4	1.0912887E-4	1.1059789E-4	1.0927661E-4	1.1034121E-4	1.0948999E-4	1.1004716E-4	1.0975174E-4	2.4761766E-7	3.3258192E-7	-4.2821745E-7	7.71159E-8	1.5654943E-9	-2.1856137E-7	1.6531924E-7	-6.134805E-8	5.779352E-7	2.4008648E-7	-3.677333E-7	-7.9798224E-7
1.1047499E-4	1.10762216E-4	1.10166875E-4	1.110064E-4	1.0987937E-4	1.1119181E-4	1.0964448E-4	1.11301866E-4	1.094854E-4	1.1132472E-4	1.09415865E-4	1.1125594E-4	1.0944035E-4	1.1109922E-4	1.09553555E-4	1.1086784E-4	1.0974215E-4	1.1058297E-4	1.09988374E-4	1.1027652E-4	5.453213E-7	-7.013862E-8	2.9876485E-8	2.9519958E-7	1.3755319E-7	4.9296847E-7	2.44426E-7	3.310556E-7	9.321232E-7	-7.654023E-8	-7.354771E-8	1.7597394E-7
1.10997345E-4	1.10687564E-4	1.1127163E-4	1.1037849E-4	1.1149522E-4	1.1010865E-4	1.1164997E-4	1.0990596E-4	1.11720554E-4	1.0978927E-4	1.1169848E-4	1.09767934E-4	1.1158351E-4	1.0984139E-4	1.11383946E-4	1.0999904E-4	1.11117406E-4	1.1022546E-4	1.1081071E-4	1.1050151E-4	-1.1696706E-6	-6.019485E-8	6.7348566E-8	2.717326E-7	-8.074798E-8	-3.4670446E-8	-3.077168E-7	-1.1496767E-7	-1.4471135E-6	3.688077E-8	-7.050724E-7	2.858201E-7
1.1121268E-4	1.115149E-4	1.1089084E-4	1.1177317E-4	1.1059136E-4	1.119709E-4	1.1034811E-4	1.120893E-4	1.1018409E-4	1.1211654E-4	1.10114255E-4	1.1204751E-4	1.1014308E-4	1.1188605E-4	1.1026504E-4	1.1164601E-4	1.10465604E-4	1.1134952E-4	1.10726316E-4	1.1102934E-4	-1.2909239E-6	-4.4999328E-7	1.5009707E-7	2.3282712E-7	-1.416343E-7	-3.0504143E-7	-2.934681E-7	2.8426891E-8	5.918603E-7	-1.1083E-7	-7.18501E-7	-6.110047E-8
1.117385E-4	1.1141379E-4	1.1202782E-4	1.11091336E-4	1.122647E-4	1.1081102E-4	1.12430185E-4	1.10601264E-4	1.1250742E-4	1.1048196E-4	1.1248761E-4	1.1046266E-4	1.1236999E-4	1.1054277E-4	1.12163834E-4	1.10711655E-4	1.1188652E-4	1.10951296E-4	1.1156641E-4	1.1124239E-4	-1.825818E-7	-1.08180224E-7	3.6570103E-8	9.641103E-8	-1.4771237E-7	-3.4094467E-7	2.8920962E-7	1.7279099E-7	-5.5470133E-7	3.4361582E-7	9.903346E-7	3.8640366E-7
1.1194197E-4	1.12259484E-4	1.11605776E-4	1.1253239E-4	1.1129416E-4	1.1274222E-4	1.11041605E-4	1.12869435E-4	1.10872585E-4	1.1290122E-4	1.1080283E-4	1.1283209E-4	1.1083631E-4	1.1266595E-4	1.10966845E-4	1.1241658E-4	1.1117944E-4	1.121077E-4	1.1145486E-4	1.11773166E-4	1.0585798E-6	4.8313673E-8	3.5545793E-7	-5.0195236E-8	-2.582374E-8	3.762559E-7	-8.0521836E-8	3.8211564E-8	8.1899785E-8	2.9893616E-7	-6.8797016E-7	7.1300576E-7
1.1247093E-4	1.1213105E-4	1.12775284E-4	1.1179544E-4	1.13025795E-4	1.1150408E-4	1.13201844E-4	1.1128766E-4	1.132861E-4	1.11165515E-4	1.1326815E-4	1.1114875E-4	1.1314847E-4	1.1123548E-4	1.1293488E-4	1.11414774E-4	1.1264684E-4	1.1166795E-4	1.1231341E-4	1.11974274E-4	-1.3358503E-7	-4.0539743E-7	-8.7518174E-8	1.3907845E-7	-4.0362018E-8	1.7717085E-7	-6.738816E-8	-1.026182E-6	1.9525115E-7	-3.6759618E-9	8.160447E-7	-1.0774104E-7
1.1266246E-4	1.1299503E-4	1.12311995E-4	1.13282294E-4	1.1198857E-4	1.1350402E-4	1.1172705E-4	1.1364025E-4	1.1155387E-4	1.1367635E-4	1.1148361E-4	1.1360713E-4	1.115212E-4	1.1343626E-4	1.11660745E-4	1.1317805E-4	1.11885725E-4	1.1285737E-4	1.121753E-4	1.12508686E-4	1.8990515E-7	-2.6229955E-8	-8.127186E-8	8.4612594E-8	1.10431564E-7	-1.497802E-9	-1.1607522E-8	1.5643726E-6	-3.350396E-7	-3.0548858E-8	5.7630916E-7	-4.685912E-8
1.13194525E-4	1.12840324E-4	1.13513226E-4	1.1249185E-4	1.1377697E-4	1.12190406E-4	1.13963084E-4	1.1196696E-4	1.140538E-4	1.1184291E-4	1.1403845E-4	1.1182805E-4	1.1391604E-4	1.11921094E-4	1.1369577E-4	1.1211082E-4	1.1339743E-4	1.1237715E-4	1.1305126E-4	1.1269812E-4	8.958987E-8	-5.7224568E-8	-2.1886702E-8	-5.1206147E-8	1.960891E-8	-5.840115E-7	8.2628804E-7	2.7682668E-7	-5.1725376E-8	4.6132132E-7	1.3330036E-7	-6.5544725E-8
1.1337468E-4	1.13721224E-4	1.13011054E-4	1.1402172E-4	1.1267641E-4	1.1425537E-4	1.1240683E-4	1.143996E-4	1.12228816E-4	1.14440074E-4	1.1215886E-4	1.14370625E-4	1.1220089E-4	1.1419527E-4	1.1234855E-4	1.1392896E-4	1.1258465E-4	1.1359688E-4	1.12887785E-4	1.1323516E-4	-7.182309E-7	-8.617251E-9	3.4387332E-7	3.182549E-7	-2.2473385E-7	-1.0510165E-6	4.4490224E-7	-1.5235328E-7	4.9354878E-8	6.173714E-7	3.0061167E-7	1.1859166E-7
1.1390906E-4	1.13542E-4	1.14241186E-4	1.13181784E-4	1.14516835E-4	1.12871305E-4	1.1471266E-4	1.12641814E-4	1.1480931E-4	1.1251552E-4	1.1479595E-4	1.1250257E-4	1.1467125E-4	1.1260177E-4	1.1444498E-4	1.12800895E-4	1.14137474E-4	1.1307939E-4	1.1377972E-4	1.13413465E-4	1.2652489E-6	-9.636759E-8	-3.2338818E-7	-2.2442113E-7	9.593146E-8	2.4710176E-9	2.025098E-8	4.695861E-7	-1.1429665E-7	-1.9170984E-7	2.495831E-7	9.2625804E-8
1.140787E-4	1.1443779E-4	1.13703485E-4	1.1475045E-4	1.13359085E-4	1.14994225E-4	1.1308233E-4	1.1514557E-4	1.1290063E-4	1.1518999E-4	1.1283037E-4	1.1512031E-4	1.1287615E-4	1.14941104E-4	1.13031245E-4	1.14667826E-4	1.13277696E-4	1.1432602E-4	1.1359281E-4	1.1395269E-4	4.0196415E-8	-1.8672328E-7	-3.032285E-7	-3.6963186E-7	-7.4456E-7	3.8193836E-8	5.3221715E-8	-8.8274405E-8	-1.5274142E-7	1.4426872E-7	6.4343574E-8	1.9695916E-8
1.14614784E-4	1.14236595E-4	1.14958515E-4	1.13866576E-4	1.1524481E-4	1.1354828E-4	1.15448755E-4	1.1331392E-4	1.1555055E-4	1.1318579E-4	1.155386E-4	1.1317445E-4	1.15412586E-4	1.13279326E-4	1.1518136E-4	1.13486545E-4	1.1486596E-4	1.13775364E-4	1.1449838E-4	1.1412072E-4	-1.1936893E-7	-7.5552424E-7	1.465234E-6	-4.4922717E-7	-5.833759E-7	-2.8406754E-7	-2.6338489E-8	8.779559E-7	-4.3423282E-7	5.9286276E-7	7.136205E-8	-4.5005123E-7
1.1477452E-4	1.15144016E-4	1.1439023E-4	1.1546694E-4	1.1403751E-4	1.1571889E-4	1.13755006E-4	1.1587696E-4	1.135702E-4	1.1592422E-4	1.1350014E-4	1.1585487E-4	1.1354959E-4	1.1567309E-4	1.1371064E-4	1.15393574E-4	1.1396559E-4	1.15043746E-4	1.1429089E-4	1.14661E-4	-1.5254962E-7	-6.87604E-8	-1.2404476E-7	-2.7825965E-7	3.416081E-7	5.696404E-7	-7.3762754E-7	2.2328744E-7	2.3646312E-7	3.6665472E-7	3.7441907E-7	2.38532E-7
1.1531132E-4	1.14924136E-4	1.1566404E-4	1.1454657E-4	1.1595845E-4	1.1422171E-4	1.1616921E-4	1.1398396E-4	1.16275514E-4	1.13854425E-4	1.1626535E-4	1.13845126E-4	1.16138035E-4	1.13954346E-4	1.1590298E-4	1.14168026E-4	1.1558181E-4	1.14465394E-4	1.1520624E-4	1.1481974E-4	-2.105097E-7	4.768737E-7	-3.089592E-7	9.7795265E-8	-1.7876285E-7	1.3570286E-7	5.1911464E-8	1.0035535E-7	-3.2980853E-7	2.8753064E-7	3.3734244E-7	4.264717E-8
1.15462586E-4	1.15839626E-4	1.1507093E-4	1.1617021E-4	1.1471249E-4	1.1642901E-4	1.1442607E-4	1.16592004E-4	1.1423922E-4	1.16642004E-4	1.14169336E-4	1.1657291E-4	1.1422141E-4	1.163891E-4	1.143876E-4	1.1610574E-4	1.1464918E-4	1.1574986E-4	1.1498211E-4	1.1536E-4	-5.088398E-8	-2.809316E-7	1.3125464E-7	-3.9446968E-7	3.5611208E-7	2.958374E-8	-2.3884851E-7	2.5594918E-8	-1.9977116E-7	1.380422E-6	7.281909E-8	4.6534417E-8
1.159984E-4	1.1560523E-4	1.16357536E-4	1.15222174E-4	1.1665817E-4	1.1489355E-4	1.1687405E-4	1.1465329E-4	1.1698366E-4	1.1452348E-4	1.1697519E-4	1.1451563E-4	1.1684743E-4	1.1462801E-4	1.1660988E-4	1.1484678E-4	1.1628434E-4	1.15149945E-4	1.1590364E-4	1.1551102E-4	8.9791044E-8	-2.8312152E-7	2.1154949E-7	3.304238E-7	-6.512819E-7	2.8976856E-7	1.0890317E-6	1.00615125E-7	5.958811E-8	7.566116E-8	1.0863729E-7	-4.6659542E-7
1.16142575E-4	1.16525E-4	1.1574671E-4	1.1686057E-4	1.1538476E-4	1.1712412E-4	1.1509577E-4	1.172904E-4	1.14908355E-4	1.1734275E-4	1.1483909E-4	1.1727438E-4	1.1489343E-4	1.1708924E-4	1.1506279E-4	1.1680336E-4	1.1532908E-4	1.16444455E-4	1.1566696E-4	1.1604992E-4	-8.5578137E-7	-1.4653645E-8	-2.5446933E-8	-6.6530345E-7	-6.7938984E-8	-3.807496E-7	-2.458844E-7	-1.0971792E-7	1.6632687E-10	1.7811625E-7	4.5736684E-7	1.2313507E-7
1.1667636E-4	1.1627984E-4	1.17039606E-4	1.15894036E-4	1.17343974E-4	1.1556372E-4	1.1756254E-4	1.1532246E-4	1.1767471E-4	1.1519274E-4	1.17667456E-4	1.1518621E-4	1.17539654E-4	1.1530081E-4	1.1730116E-4	1.15522584E-4	1.1697394E-4	1.15829935E-4	1.1659082E-4	1.1619481E-4	1.651565E-7	2.6261267E-7	5.799564E-7	2.204108E-7	3.110375E-7	7.5646915E-7	-9.911004E-7	1.6816306E-7	2.7451745E-7	-2.9080203E-7	4.9412057E-7	-1.8456933E-7
1.16814794E-4	1.1719944E-4	1.16417104E-4	1.1753764E-4	1.160539E-4	1.1780318E-4	1.15764684E-4	1.17971904E-4	1.1557731E-4	1.18025644E-4	1.15509014E-4	1.1795794E-4	1.1556468E-4	1.1777306E-4	1.15736206E-4	1.1748715E-4	1.1600489E-4	1.171267E-4	1.1634553E-4	1.1673088E-4	4.3169533E-7	-2.0817646E-7	1.1824175E-7	7.183574E-7	5.766953E-7	3.5232517E-8	-9.690881E-9	-1.6061826E-7	1.3836133E-9	-1.1075905E-6	-5.6704454E-8	3.4127844E-8
1.1734502E-4	1.16947725E-4	1.1770913E-4	1.1656209E-4	1.18014796E-4	1.1623204E-4	1.182351E-4	1.1599094E-4	1.1834812E-4	1.1586202E-4	1.183418E-4	1.1585637E-4	1.18215146E-4	1.15972296E-4	1.17977324E-4	1.1619575E-4	1.1765015E-4	1.165043E-4	1.17266754E-4	1.1687056E-4	-7.690593E-8	4.060139E-8	2.2435053E-8	-2.1992907E-9	1.12471454E-7	-4.253788E-8	-3.8749295E-7	1.0415995E-6	-8.661486E-9	1.1409216E-7	-2.3636736E-7	3.203048E-7
1.1747891E-4	1.17863E-4	1.1708241E-4	1.18201344E-4	1.16720505E-4	1.1846721E-4	1.164324E-4	1.1863632E-4	1.1624612E-4	1.18690834E-4	1.1617881E-4	1.1862428E-4	1.1623528E-4	1.1844085E-4	1.1640747E-4	1.18155855E-4	1.16676405E-4	1.177969E-4	1.17017196E-4	1.1740207E-4	-1.5111651E-7	2.7919515E-7	3.7142904E-8	1.6779094E-7	-1.8675557E-7	-1.5301019E-7	-1.5619935E-7	1.7213969E-7	7.206624E-8	3.1921263E-7	1.5931926E-7	3.967699E-7
1.1800421E-4	1.1760915E-4	1.1836677E-4	1.1722596E-4	1.1867156E-4	1.1689816E-4	1.188913E-4	1.166591E-4	1.1900461E-4	1.16531635E-4	1.1899935E-4	1.165268E-4	1.1887369E-4	1.1664285E-4	1.18638025E-4	1.1686585E-4	1.1831341E-4	1.17173375E-4	1.1793227E-4	1.17537966E-4	7.7673764E-7	2.054176E-6	-1.1336294E-7	3.3858896E-7	2.7492777E-7	1.475688E-7	3.777773E-7	1.2490815E-7	-9.569203E-7	3.8389146E-7	-3.1079543E-7	-3.1083083E-8
1.1813504E-4	1.1851621E-4	1.1774226E-4	1.1885194E-4	1.17384116E-4	1.191163E-4	1.17098825E-4	1.19284385E-4	1.16914714E-4	1.1933941E-4	1.1684865E-4	1.19274075E-4	1.1690542E-4	1.19092765E-4	1.17076765E-4	1.18810676E-4	1.1734402E-4	1.1845519E-4	1.17682364E-4	1.1806394E-4	5.3187256E-7	-2.7053198E-7	-1.6874866E-9	-1.3740554E-7	1.2954182E-7	-5.040784E-7	1.4878917E-7	-9.249252E-8	2.9704208E-7	1.1590942E-7	7.0839917E-7	-1.8974055E-7
1.1865419E-4	1.18264004E-4	1.19012795E-4	1.17885276E-4	1.19314594E-4	1.1756185E-4	1.19532175E-4	1.1732619E-4	1.19644945E-4	1.1720072E-4	1.1964015E-4	1.17196534E-4	1.1951668E-4	1.17311996E-4	1.1928419E-4	1.1753294E-4	1.18963755E-4	1.17836986E-4	1.18587464E-4	1.1819757E-4	1.4169738E-6	2.079822E-7	-6.2362335E-7	1.3179074E-7	4.835415E-7	2.1909503E-7	8.9711E-7	3.823243E-7	-2.6703052E-7	-1.8131405E-7	-1.7571341E-7	8.073263E-7
1.18783406E-4	1.1915878E-4	1.18396296E-4	1.1949012E-4	1.1804388E-4	1.1975092E-4	1.1776335E-4	1.1991708E-4	1.175823E-4	1.1997148E-4	1.1751765E-4	1.1990752E-4	1.1757413E-4	1.1972948E-4	1.1774324E-4	1.19452045E-4	1.18007134E-4	1.1910205E-4	1.1834049E-4	1.1871684E-4	-1.8549301E-7	-7.462894E-7	1.8397694E-7	1.6749883E-7	-1.0062E-7	3.4710877E-7	5.980474E-7	-1.8236328E-7	4.4670912E-8	-4.125201E-7	9.2766896E-8	-6.2106767E-7
1.1929488E-4	1.18911674E-4	1.1964746E-4	1.1854001E-4	1.199442E-4	1.18222844E-4	1.20158395E-4	1.1799155E-4	1.2026926E-4	1.1786882E-4	1.2026485E-4	1.1786502E-4	1.2014397E-4	1.1797882E-4	1.199159E-4	1.1819591E-4	1.1960125E-4	1.1849522E-4	1.1923205E-4	1.1884946E-4	-1.868921E-7	1.9145621E-7	2.1669467E-7	1.3003222E-7	-4.1787665E-8	4.2888686E-7	-2.8506065E-8	-7.933517E-9	-3.082301E-7	-1.3746953E-7	3.6905055E-7	1.1043315E-7
1.1942354E-4	1.1979137E-4	1.1904476E-4	1.2011607E-4	1.1869984E-4	1.2037141E-4	1.1842505E-4	1.2053431E-4	1.1824806E-4	1.20587814E-4	1.1818524E-4	1.2052552E-4	1.1824079E-4	1.2035139E-4	1.184068E-4	1.2008021E-4	1.1866538E-4	1.1973789E-4	1.18991884E-4	1.1936038E-4	2.6442905E-7	1.6896012E-8	-3.7164156E-8	-3.2040126E-7	-2.9153355E-8	-1.8010802E-8	8.6979423E-7	2.9609794E-7	1.08572706E-7	-1.0011533E-7	-1.426061E-7	-1.192548E-7
1.1992641E-4	1.1955226E-4	1.20270866E-4	1.1918983E-4	1.2056068E-4	1.1887999E-4	1.2076946E-4	1.1865437E-4	1.2087802E-4	1.1853482E-4	1.20873985E-4	1.1853134E-4	1.20756085E-4	1.1864227E-4	1.2053375E-4	1.188549E-4	1.202269E-4	1.1914693E-4	1.1986649E-4	1.1949299E-4	-1.0127329E-7	-3.8491578E-7	9.052272E-8	-2.80262E-7	3.6485076E-8	-2.3713913E-7	2.0275131E-7	1.6238753E-6	-8.4781455E-8	-4.2879248E-7	7.7913875E-10	-2.4400333E-7
1.2005593E-4	1.2041382E-4	1.19687116E-4	1.2072943E-4	1.1935142E-4	1.2097833E-4	1.1908398E-4	1.21136676E-4	1.18912045E-4	1.2118904E-4	1.18850985E-4	1.211288E-4	1.18905E-4	1.20959085E-4	1.1906645E-4	1.20695186E-4	1.1931831E-4	1.2036201E-4	1.19636505E-4	1.19995166E-4	1.8178708E-8	-2.2842309E-7	-3.801975E-8	-7.060118E-8	-1.5240276E-7	-7.2868616E-8	3.2377415E-7	-1.7610816E-7	-1.5492797E-7	2.155633E-8	-4.4960933E-7	6.623323E-8
1.20549426E-4	1.2018601E-4	1.2088337E-4	1.1983422E-4	1.21164354E-4	1.1953383E-4	1.2136691E-4	1.19314725E-4	1.2147212E-4	1.19198245E-4	1.214681E-4	1.19195014E-4	1.213539E-4	1.1930308E-4	1.2113826E-4	1.1950908E-4	1.20840756E-4	1.1979283E-4	1.2049094E-4	1.2012847E-4	-3.2386484E-7	1.0576657E-6	-3.2723878E-7	3.6560994E-8	4.771211E-8	-3.3425064E-7	-9.659019E-7	-4.1044296E-7	2.6223097E-7	-7.854635E-8	-3.7836202E-7	3.087229E-7
1.2068021E-4	1.21026E-4	1.2032316E-4	1.2133138E-4	1.19998425E-4	1.21572026E-4	1.19740034E-4	1.217253E-4	1.1957321E-4	1.2177548E-4	1.19513774E-4	1.21717014E-4	1.1956615E-4	1.21553116E-4	1.19722536E-4	1.2129794E-4	1.1996601E-4	1.2097541E-4	1.2027358E-4	1.20620636E-4	-3.6776217E-7	-4.5431388E-9	-2.3750447E-7	7.2581614E-8	9.20593E-7	8.323124E-8	-3.9671454E-7	1.3648388E-7	6.885228E-8	-1.1368298E-7	-4.5434476E-7	3.04616E-7
1.2116289E-4	1.2081295E-4	1.2148471E-4	1.2047329E-4	1.21755336E-4	1.201833E-4	1.21950645E-4	1.19972196E-4	1.2205163E-4	1.1985973E-4	1.2204772E-4	1.1985648E-4	1.21937235E-4	1.1996018E-4	1.2172914E-4	1.20158904E-4	1.214425E-4	1.2043216E-4	1.2110533E-4	1.20755896E-4	1.352684E-7	7.14378E-8	-8.330171E-9	-4.6637004E-7	-7.0915263E-7	-4.108826E-8	3.0892014E-7	3.4407705E-7	-2.6915595E-7	-1.7602218E-7	1.9415329E-7	-1.0159746E-7
1.2129602E-4	1.21628436E-4	1.2095321E-4	1.2192156E-4	1.2064079E-4	1.2215237E-4	1.2039203E-4	1.2229914E-4	1.2023151E-4	1.22347E-4	1.20174365E-4	1.2229085E-4	1.20224686E-4	1.2213303E-4	1.203745E-4	1.2188793E-4	1.2060842E-4	1.2157811E-4	1.2090364E-4	1.2123703E-4	-4.287313E-7	3.2971204E-8	2.1838856E-7	-2.5044153E-7	-2.396915E-7	-1.4433923E-8	9.571545E-7	6.4829218E-9	4.871758E-7	-1.6396599E-7	-1.0563001E-6	6.1663724E-7
1.2176746E-4	1.2143228E-4	1.2207535E-4	1.2110709E-4	1.2233393E-4	1.2082884E-4	1.2252055E-4	1.2062628E-4	1.2261678E-4	1.20518336E-4	1.2261278E-4	1.2051494E-4	1.2250699E-4	1.206141E-4	1.2230754E-4	1.208041E-4	1.2203268E-4	1.210657E-4	1.21709636E-4	1.213755E-4	-8.340736E-8	2.2829599E-7	6.7473295E-8	2.1011628E-7	6.264834E-8	-8.314133E-8	-8.649179E-8	4.5309946E-8	1.5992802E-7	5.553748E-7	-1.6651245E-7	2.9583777E-8
1.21903744E-4	1.2222081E-4	1.2157641E-4	1.2250003E-4	1.21278135E-4	1.2271987E-4	1.21040604E-4	1.2285933E-4	1.2088689E-4	1.229045E-4	1.2083173E-4	1.2285035E-4	1.2087924E-4	1.2269955E-4	1.2102202E-4	1.2246521E-4	1.2124474E-4	1.2216976E-4	1.2152642E-4	1.2184421E-4	-1.8327191E-7	2.5537982E-8	-4.0066663E-8	-5.76083E-7	1.5215467E-7	-1.4726393E-7	1.1901721E-7	2.1782344E-7	9.3471996E-8	-3.7179325E-7	1.3785088E-7	1.2030557E-7
1.2236266E-4	1.22044024E-4	1.226547E-4	1.2173474E-4	1.2290016E-4	1.2147011E-4	1.2307677E-4	1.2127722E-4	1.2316775E-4	1.2117394E-4	1.2316313E-4	1.2117012E-4	1.2306208E-4	1.2126402E-4	1.2287243E-4	1.2144415E-4	1.2261084E-4	1.21692035E-4	1.2230406E-4	1.2198621E-4	2.5933252E-7	5.8645E-7	-2.1092026E-7	5.6691107E-8	3.677046E-7	5.3449433E-8	2.6222482E-8	-4.2383547E-7	4.776638E-7	1.7331115E-7	1.7657405E-7	-1.9114415E-7
1.2250323E-4	1.2280309E-4	1.2219342E-4	1.2306677E-4	1.2191059E-4	1.232739E-4	1.21685465E-4	1.234052E-4	1.2153956E-4	1.2344743E-4	1.2148674E-4	1.2339537E-4	1.21530866E-4	1.2325229E-4	1.21665726E-4	1.2303036E-4	1.2187601E-4	1.2275051E-4	1.2214188E-4	1.224422E-4	4.7254335E-7	5.7254855E-8	4.0007845E-7	-2.617968E-7	1.9861193E-7	8.534542E-9	7.303845E-8	-1.2225569E-8	-4.0389523E-7	-4.3659455E-8	-8.42397E-8	8.946292E-9
1.2294894E-4	1.2264893E-4	1.2322389E-4	1.2235723E-4	1.234542E-4	1.2210755E-4	1.2361998E-4	1.21925026E-4	1.2370471E-4	1.2182712E-4	1.2369959E-4	1.2182274E-4	1.2360382E-4	1.2191045E-4	1.2342485E-4	1.2207935E-4	1.2317779E-4	1.2231237E-4	1.2288825E-4	1.2258903E-4	5.432306E-7	-5.641819E-9	7.702484E-8	2.9252413E-7	4.379451E-7	3.5234034E-8	-4.1385425E-7	1.805584E-8	2.7592034E-7	-1.9462003E-7	-6.861696E-7	-1.6931588E-7
1.2309488E-4	1.2337568E-4	1.2280421E-4	1.2362211E-4	1.2253902E-4	1.2381533E-4	1.2232644E-4	1.2393744E-4	1.2218888E-4	1.2397632E-4	1.2213853E-4	1.239269E-4	1.221795E-4	1.2379202E-4	1.2230485E-4	1.2358332E-4	1.2250115E-4	1.2332025E-4	1.227498E-4	1.2303123E-4	1.2788667E-8	1.3673612E-7	-4.865219E-8	6.953843E-7	2.1408624E-8	-6.289668E-7	7.1146184E-7	-1.738798E-7	-1.0204338E-6	-4.882338E-7	1.0989312E-7	-2.7438523E-7
1.2352635E-4	1.2324647E-4	1.2378207E-4	1.2297412E-4	1.239961E-4	1.227401E-4	1.2414933E-4	1.2256892E-4	1.2422723E-4	1.2247686E-4	1.2422181E-4	1.2247208E-4	1.241318E-4	1.2255259E-4	1.2396355E-4	1.2270937E-4	1.2373285E-4	1.2292592E-4	1.2346274E-4	1.231833E-4	2.3256501E-7	-2.0188185E-7	-1.7721491E-7	-1.13909664E-7	-7.705975E-8	-2.8514796E-8	1.7978683E-8	-4.8243237E-7	2.1093102E-8	2.2715909E-7	-8.447757E-6	-1.2791663E-6
1.236784E-4	1.2393831E-4	1.2340836E-4	1.2416602E-4	1.2316111E-4	1.2434433E-4	1.2296333E-4	1.2445614E-4	1.2283474E-4	1.2449095E-4	1.2278721E-4	1.2444421E-4	1.2282394E-4	1.2431848E-4	1.2293934E-4	1.2412394E-4	1.2312036E-4	1.2387938E-4	1.233507E-4	1.2361114E-4	-2.7967178E-7	9.2398113E-7	-3.7943286E-7	6.267927E-8	-2.238209E-7	6.547266E-8	1.9996124E-7	1.7299165E-7	1.2788069E-8	5.7212446E-7	4.2385167E-7	2.1482838E-7
1.2409459E-4	1.238365E-4	1.2432992E-4	1.2358435E-4	1.2452577E-4	1.2336759E-4	1.2466614E-4	1.2320877E-4	1.2473663E-4	1.2312249E-4	1.2473042E-4	1.2311706E-4	1.2464645E-4	1.2319059E-4	1.2449065E-4	1.2333418E-4	1.2427712E-4	1.23533E-4	1.2402731E-4	1.2376983E-4	-8.835735E-8	2.4868257E-7	-4.6981268E-7	-2.1901673E-7	-2.1506314E-7	3.160676E-7	4.898998E-7	-4.3483044E-7	-2.331497E-8	4.2403663E-8	1.0570834E-6	2.798917E-8
1.2425303E-4	1.2449131E-4	1.2400496E-4	1.246987E-4	1.2377769E-4	1.2486093E-4	1.2359544E-4	1.2496227E-4	1.2347623E-4	1.2499293E-4	1.2343124E-4	1.2494854E-4	1.234638E-4	1.2483208E-4	1.2356859E-4	1.2465307E-4	1.2373371E-4	1.2442813E-4	1.2394355E-4	1.2418216E-4	4.6628287E-7	1.947288E-7	1.5875717E-8	4.0952168E-7	-1.0658439E-7	3.048448E-7	1.4495957E-7	-1.8159044E-7	2.3232487E-7	-1.368785E-7	1.0420548E-8	-2.1881405E-7
1.2465383E-4	1.244188E-4	1.2486715E-4	1.2418815E-4	1.2504455E-4	1.2399002E-4	1.25171E-4	1.2384393E-4	1.252337E-4	1.2376418E-4	1.2522642E-4	1.237577E-4	1.2514861E-4	1.2382348E-4	1.2500578E-4	1.2395275E-4	1.2481032E-4	1.2413286E-4	1.2458235E-4	1.243478E-4	3.0388279E-7	1.9391555E-7	3.8852534E-7	-4.1948203E-7	-5.7769906E-8	-3.6363457E-7	-6.272532E-7	-8.7135504E-8	-2.8394712E-7	-7.494933E-8	-5.714886E-7	-9.424312E-7
1.2481982E-4	1.2503461E-4	1.2459504E-4	1.2522117E-4	1.2438803E-4	1.2536634E-4	1.2422194E-4	1.254564E-4	1.2411225E-4	1.2548247E-4	1.2406989E-4	1.2544103E-4	1.2409818E-4	1.2533458E-4	1.2419172E-4	1.2517141E-4	1.2433989E-4	1.249673E-4	1.2452879E-4	1.2474424E-4	9.530277E-8	-9.519035E-7	-4.864552E-7	-3.0917386E-7	1.1786652E-7	-1.3213295E-6	-6.974302E-7	-9.60715E-8	4.9391963E-7	-2.7354165E-8	-2.342416E-7	-1.2127947E-6
1.2520452E-4	1.2499295E-4	1.2539471E-4	1.2478481E-4	1.2555267E-4	1.2460536E-4	1.256646E-4	1.2447272E-4	1.2571905E-4	1.2439938E-4	1.2571111E-4	1.2439193E-4	1.2563981E-4	1.2444955E-4	1.255102E-4	1.2456457E-4	1.253339E-4	1.247254E-4	1.2512824E-4	1.2491774E-4	7.0182693E-7	-1.2531616E-7	3.9074465E-7	1.5005006E-7	7.805112E-8	-7.2728284E-8	-4.303229E-7	1.4501979E-8	9.7292556E-8	5.9324716E-8	7.368215E-8	3.473239E-7
1.2537796E-4	1.2556885E-4	1.2517686E-4	1.2573414E-4	1.2499103E-4	1.2586181E-4	1.2484108E-4	1.2594044E-4	1.2474188E-4	1.2596176E-4	1.2470246E-4	1.2592309E-4	1.24726E-4	1.2582679E-4	1.248076E-4	1.2568008E-4	1.249385E-4	1.2549719E-4	1.2510602E-4	1.2529777E-4	6.6977105E-7	1.03846745E-7	-6.248909E-8	-1.15683974E-7	2.5875343E-7	3.5319033E-7	-2.9771317E-7	2.8362916E-7	3.5971205E-8	-4.2678954E-7	-5.0429943E-8	-1.16432595E-7
1.2574592E-4	1.255587E-4	1.2591352E-4	1.2537354E-4	1.260518E-4	1.2521334E-4	1.2614879E-4	1.250936E-4	1.2619523E-4	1.250271E-4	1.2618645E-4	1.2501891E-4	1.2612173E-4	1.2506831E-4	1.260056E-4	1.2516853E-4	1.2584816E-4	1.2530934E-4	1.256655E-4	1.2547853E-4	-8.1829137E-7	-1.0501279E-7	7.934737E-8	3.3137002E-8	-1.2513758E-8	1.5341104E-7	1.13877256E-7	-1.0340386E-6	-2.888161E-7	-4.7199984E-7	-2.4222711E-8	1.0353881E-7
1.2592736E-4	1.2609467E-4	1.2574972E-4	1.262383E-4	1.255852E-4	1.2634863E-4	1.254516E-4	1.2641537E-4	1.253624E-4	1.2643219E-4	1.2532601E-4	1.2639666E-4	1.2534492E-4	1.2631044E-4	1.254152E-4	1.2618028E-4	1.2552833E-4	1.260185E-4	1.2567434E-4	1.2584242E-4	-2.5234456E-7	-1.4954728E-7	3.9964658E-7	8.5722526E-8	9.322173E-8	1.971493E-7	3.046669E-7	-3.487867E-7	1.2896719E-7	4.1338044E-8	7.172435E-8	-3.8928027E-7
1.2627915E-4	1.2611574E-4	1.2642422E-4	1.2595316E-4	1.2654295E-4	1.258116E-4	1.2662559E-4	1.2570531E-4	1.2666373E-4	1.256447E-4	1.2665386E-4	1.2563574E-4	1.2659581E-4	1.2567684E-4	1.2649281E-4	1.2576272E-4	1.2635413E-4	1.2588417E-4	1.2619379E-4	1.2603088E-4	1.0777428E-6	-6.816656E-7	-3.3142453E-7	1.7116912E-7	1.2834734E-7	6.911436E-7	6.106939E-7	-2.6286253E-7	-1.891675E-7	-3.73532E-8	-2.3485782E-6	2.574401E-7
1.2646767E-4	1.2661236E-4	1.2631336E-4	1.2673499E-4	1.2616954E-4	1.2682831E-4	1.2605169E-4	1.2688438E-4	1.2597232E-4	1.2689653E-4	1.2593869E-4	1.268635E-4	1.2595311E-4	1.267872E-4	1.2601184E-4	1.2667275E-4	1.2610837E-4	1.265318E-4	1.2623357E-4	1.2637858E-4	8.134142E-8	-2.3197894E-7	-9.8211494E-8	-1.2799982E-6	4.1791392E-7	7.606098E-8	-2.4521054E-7	5.4406566E-8	5.5713272E-8	-4.954839E-7	2.827106E-7	-1.6986749E-7
1.268041E-4	1.2666304E-4	1.2692768E-4	1.2652186E-4	1.2702757E-4	1.2639818E-4	1.2709627E-4	1.2630448E-4	1.2712691E-4	1.2625026E-4	1.271161E-4	1.2624048E-4	1.2706457E-4	1.2627416E-4	1.269743E-4	1.2634594E-4	1.2685372E-4	1.2644898E-4	1.2671456E-4	1.2657444E-4	-1.0164427E-8	3.7813317E-7	-5.476138E-7	3.9325897E-7	2.4462412E-7	-1.9746975E-7	5.6284773E-7	-3.9093482E-7	9.250559E-8	-2.2903374E-7	-2.3337604E-7	-2.0766569E-7
1.2699953E-4	1.2712211E-4	1.268664E-4	1.2722569E-4	1.267417E-4	1.2730355E-4	1.2663892E-4	1.2734873E-4	1.265688E-4	1.2735695E-4	1.2653785E-4	1.2732665E-4	1.2654801E-4	1.272598E-4	1.2659657E-4	1.2716037E-4	1.2667738E-4	1.2703832E-4	1.2678315E-4	1.2690692E-4	2.9541303E-7	-1.026366E-8	1.5292136E-6	-1.1720326E-7	2.2947049E-7	4.021647E-8	-6.6053545E-8	-1.9515126E-7	4.9472202E-8	1.0124229E-12	1.2968093E-7	4.3431232E-8
1.2732051E-4	1.2720015E-4	1.2742437E-4	1.2707911E-4	1.2750756E-4	1.2697173E-4	1.2756384E-4	1.2688995E-4	1.2758732E-4	1.2684139E-4	1.2757591E-4	1.2683067E-4	1.2752975E-4	1.2685746E-4	1.2745135E-4	1.2691696E-4	1.2734733E-4	1.2700287E-4	1.272284E-4	1.2710871E-4	1.332398E-6	-1.4001614E-7	-1.0613381E-9	-5.9884906E-9	5.8052274E-7	3.0293023E-7	-1.6530096E-9	6.6019976E-7	8.6381664E-7	-5.2006953E-7	9.425908E-8	-2.3189216E-6
1.2752178E-4	1.2762511E-4	1.2740809E-4	1.277112E-4	1.2730055E-4	1.2777475E-4	1.272112E-4	1.2781081E-4	1.2714951E-4	1.2781532E-4	1.2712093E-4	1.2778782E-4	1.2712758E-4	1.2772881E-4	1.2716687E-4	1.2764317E-4	1.2723375E-4	1.2753837E-4	1.2732206E-4	1.2742635E-4	-2.7777273E-7	-1.2409772E-7	-4.3703523E-8	-5.4250546E-9	-3.5306448E-7	2.753854E-7	4.414101E-8	2.075579E-8	-7.8915264E-7	-4.9210186E-8	5.2796305E-9	-1.652747E-7
1.2782912E-4	1.277272E-4	1.2791583E-4	1.2762316E-4	1.2798434E-4	1.2753031E-4	1.2802963E-4	1.2745893E-4	1.2804732E-4	1.2741564E-4	1.2803539E-4	1.2740454E-4	1.2799437E-4	1.2742514E-4	1.2792641E-4	1.2747377E-4	1.2783671E-4	1.2754482E-4	1.2773466E-4	1.2763363E-4	-5.175286E-7	-2.183731E-7	-1.4765695E-7	-7.402399E-8	5.984618E-8	2.492567E-8	-4.9745612E-8	-4.4853272E-7	-2.5584882E-7	6.855236E-8	-2.290679E-7	-2.9697406E-7
1.2803465E-4	1.2812183E-4	1.2793722E-4	1.2819309E-4	1.2784448E-4	1.2824488E-4	1.2776675E-4	1.282733E-4	1.2771267E-4	1.2827506E-4	1.2768655E-4	1.2824964E-4	1.2769009E-4	1.2819792E-4	1.277215E-4	1.2812362E-4	1.2777631E-4	1.2803347E-4	1.2785013E-4	1.2793812E-4	2.5649842E-7	7.009576E-9	2.3192496E-7	2.7809605E-7	1.1275915E-7	1.2458129E-7	-1.13215094E-7	3.286482E-7	-3.2847456E-8	2.7143098E-8	1.3325904E-6	2.0266721E-7
1.2832998E-4	1.2824286E-4	1.2840278E-4	1.281529E-4	1.2845924E-4	1.2807219E-4	1.2849568E-4	1.2800941E-4	1.2850856E-4	1.2797081E-4	1.2849664E-4	1.279594E-4	1.2845991E-4	1.2797522E-4	1.2840045E-4	1.280151E-4	1.2832294E-4	1.280742E-4	1.2823514E-4	1.281488E-4	-2.1602524E-9	2.4241467E-7	3.5568897E-7	1.6585433E-7	-3.1534958E-6	-6.416008E-8	-1.6278481E-7	-1.4073518E-7	-4.640829E-8	4.5148363E-7	-4.2145467E-7	3.168484E-7
1.2853809E-4	1.2861246E-4	1.284538E-4	1.2867273E-4	1.2837278E-4	1.2871549E-4	1.2830475E-4	1.2873785E-4	1.2825604E-4	1.2873748E-4	1.282317E-4	1.2871389E-4	1.282331E-4	1.2866825E-4	1.2825908E-4	1.2860328E-4	1.283048E-4	1.2852487E-4	1.2836697E-4	1.284423E-4	4.3974404E-7	8.114787E-8	-2.5946835E-7	-7.371768E-8	5.1813586E-8	-1.243083E-7	2.5041487E-7	-7.6895753E-7	-7.498806E-8	1.608133E-7	1.8691601E-7	-4.2004322E-7
1.2882285E-4	1.2874695E-4	1.2888548E-4	1.2866763E-4	1.2893318E-4	1.285959E-4	1.2896367E-4	1.2854021E-4	1.2897319E-4	1.2850486E-4	1.2896134E-4	1.2849347E-4	1.2892824E-4	1.285062E-4	1.2887566E-4	1.285398E-4	1.2880699E-4	1.2859044E-4	1.2873003E-4	1.2865478E-4	3.3128848E-7	-8.286481E-7	-4.1747555E-7	1.8807737E-7	2.187326E-7	-1.1719711E-6	8.683821E-8	-7.315218E-7	1.8179016E-7	3.6263017E-7	1.976719E-7	-1.0847564E-6
1.290318E-4	1.290975E-4	1.2895641E-4	1.2914992E-4	1.2888342E-4	1.2918694E-4	1.2882214E-4	1.2920557E-4	1.2877761E-4	1.2920387E-4	1.2875507E-4	1.2918205E-4	1.2875555E-4	1.2914081E-4	1.2877784E-4	1.2908257E-4	1.2881777E-4	1.2901248E-4	1.2887252E-4	1.2893914E-4	-3.9608558E-8	2.3296901E-7	2.007286E-8	-1.4327104E-7	-2.3847102E-7	2.0702055E-6	2.6785415E-7	1.0112361E-7	-2.487206E-7	-3.881933E-7	2.1128056E-7	-6.85953E-8
1.2930823E-4	1.2923896E-4	1.293646E-4	1.291666E-4	1.294075E-4	1.2910107E-4	1.294343E-4	1.2904909E-4	1.2944249E-4	1.2901664E-4	1.2943108E-4	1.2900583E-4	1.2940004E-4	1.2901667E-4	1.2935171E-4	1.2904682E-4	1.2928959E-4	1.2909275E-4	1.2921938E-4	1.2915087E-4	4.4838213E-8	-2.1898279E-7	-7.177581E-7	-2.0410464E-6	1.0515736E-7	-1.4791364E-7	3.6764266E-7	7.8259355E-8	1.3424409E-7	-1.1167985E-7	3.2895048E-7	9.1906784E-8
1.2951593E-4	1.2957744E-4	1.2944514E-4	1.296259E-4	1.2937642E-4	1.2966071E-4	1.2931887E-4	1.2967775E-4	1.2927719E-4	1.2967602E-4	1.2925579E-4	1.2965525E-4	1.2925635E-4	1.2961657E-4	1.292769E-4	1.2956189E-4	1.2931418E-4	1.294964E-4	1.2936529E-4	1.2942775E-4	3.5233066E-7	4.5337067E-8	1.1135681E-7	1.9046149E-7	-1.7400563E-8	8.3475817E-7	3.2038298E-7	1.5909594E-8	-5.282772E-7	-1.318539E-7	1.6682075E-7	-1.1071579E-7
1.297862E-4	1.2971928E-4	1.2984102E-4	1.2964915E-4	1.2988294E-4	1.2958613E-4	1.2990908E-4	1.2953636E-4	1.2991743E-4	1.2950513E-4	1.2990632E-4	1.2949502E-4	1.2987724E-4	1.2950611E-4	1.2983104E-4	1.2953588E-4	1.2977092E-4	1.2958059E-4	1.2970323E-4	1.2963722E-4	-1.103476E-8	4.407709E-7	-2.007026E-7	7.6199524E-7	2.1423624E-8	1.5330873E-7	-1.30486E-7	7.2322635E-8	-1.1161343E-6	-2.7517862E-7	-5.7833432E-8	1.9725022E-7
1.2998977E-4	1.3005192E-4	1.2991946E-4	1.301012E-4	1.2985147E-4	1.3013654E-4	1.2979434E-4	1.3015477E-4	1.2975364E-4	1.3015427E-4	1.297332E-4	1.3013434E-4	1.2973456E-4	1.3009663E-4	1.2975586E-4	1.3004264E-4	1.2979443E-4	1.2997755E-4	1.2984646E-4	1.2990928E-4	6.541078E-8	-2.1503966E-7	-5.4282486E-7	-4.2678124E-7	1.4120609E-7	3.7783522E-7	1.0029861E-7	2.431278E-7	1.9403712E-8	-6.086599E-7	-2.0438934E-7	-1.1489722E-7
1.3025683E-4	1.3018752E-4	1.3031434E-4	1.3011589E-4	1.3035907E-4	1.3005149E-4	1.3038762E-4	1.300011E-4	1.3039786E-4	1.2997014E-4	1.303884E-4	1.2996137E-4	1.3035942E-4	1.2997414E-4	1.3031249E-4	1.3000642E-4	1.302515E-4	1.3005387E-4	1.3018184E-4	1.3011345E-4	2.6109234E-7	-2.5785204E-7	-9.8763324E-11	-9.126802E-8	-1.8698297E-6	7.106102E-7	2.2440457E-7	6.2691136E-8	4.993179E-7	2.1236046E-7	5.9672493E-7	1.6424907E-6
1.30454E-4	1.3052113E-4	1.3037934E-4	1.3057563E-4	1.3030824E-4	1.3061536E-4	1.302486E-4	1.3063711E-4	1.3020667E-4	1.306385E-4	1.301869E-4	1.3061942E-4	1.3019027E-4	1.3058083E-4	1.3021525E-4	1.3052438E-4	1.3025849E-4	1.3045601E-4	1.3031534E-4	1.3038295E-4	7.598425E-8	1.392874E-7	4.1436263E-7	-2.2573023E-7	7.134002E-8	3.7771525E-7	-1.747809E-7	2.748789E-7	-5.125513E-7	-4.1007428E-7	-2.5494185E-7	1.1581685E-9
1.3071942E-4	1.3064336E-4	1.3078468E-4	1.3056556E-4	1.3083647E-4	1.3049672E-4	1.3087051E-4	1.3044364E-4	1.3088396E-4	1.3041189E-4	1.308761E-4	1.3040431E-4	1.3084624E-4	1.3042071E-4	1.3079654E-4	1.304584E-4	1.3073072E-4	1.3051275E-4	1.3065529E-4	1.3057998E-4	3.0562617E-7	-2.1457883E-7	-1.13760294E-7	4.2188623E-7	-1.8375364E-7	8.4347664E-7	-5.2375253E-8	-1.7072153E-7	1.448392E-7	3.8222893E-7	4.961704E-8	-1.2939019E-7
1.3090821E-4	1.3098487E-4	1.3082499E-4	1.3104867E-4	1.3074634E-4	1.310965E-4	1.3068157E-4	1.3112398E-4	1.3063721E-4	1.3112859E-4	1.3061725E-4	1.3110964E-4	1.3062387E-4	1.310682E-4	1.306546E-4	1.3100682E-4	1.3070549E-4	1.3093084E-4	1.3077179E-4	1.3084916E-4	-8.386814E-7	-3.5522166E-7	7.947636E-8	9.081863E-8	-6.1871795E-8	-6.790615E-8	-2.7575277E-8	1.7631625E-7	-8.0767126E-7	7.3324156E-7	5.021948E-8	1.8363625E-7
1.3117467E-4	1.3108735E-4	1.3125165E-4	1.309993E-4	1.313137E-4	1.3092213E-4	1.3135614E-4	1.3086403E-4	1.3137537E-4	1.308306E-4	1.3136912E-4	1.308249E-4	1.3133742E-4	1.3084676E-4	1.3128288E-4	1.3089289E-4	1.3120874E-4	1.3095776E-4	1.3112316E-4	1.310362E-4	5.4815565E-8	2.6699732E-7	-1.2447434E-6	-1.0953388E-7	-9.336579E-7	-2.901265E-7	-1.1245853E-7	-2.2008456E-7	-2.730719E-7	2.516824E-9	1.6241813E-7	2.513094E-8
1.3135278E-4	1.3144317E-4	1.3125685E-4	1.3152053E-4	1.3116733E-4	1.3157947E-4	1.3109448E-4	1.3161487E-4	1.3104561E-4	1.3162356E-4	1.3102576E-4	1.3160455E-4	1.3103634E-4	1.3155883E-4	1.310751E-4	1.3148923E-4	1.3113726E-4	1.3140248E-4	1.3121704E-4	1.3130803E-4	1.5246196E-7	1.6568848E-7	1.8508092E-7	-4.209251E-7	-2.9516002E-8	6.01269E-7	-4.4906923E-8	2.2191902E-7	1.555521E-7	-1.1590469E-7	8.7636465E-7	2.834494E-7
1.3162258E-4	1.3151919E-4	1.3171493E-4	1.3141759E-4	1.3179105E-4	1.313294E-4	1.3184446E-4	1.3126415E-4	1.3187081E-4	1.3122764E-4	1.3186653E-4	1.3122443E-4	1.318323E-4	1.3125302E-4	1.317702E-4	1.3131001E-4	1.3168517E-4	1.3138901E-4	1.3158558E-4	1.3148338E-4	-4.0608464E-7	-8.786808E-7	-3.2491094E-8	1.9569045E-7	-2.2447941E-7	-2.2874443E-7	-9.876977E-7	-2.0768078E-7	1.1195996E-7	1.9537465E-7	-2.2826692E-8	4.5495456E-9
1.3178778E-4	1.3189597E-4	1.3167544E-4	1.319899E-4	1.3157159E-4	1.3206279E-4	1.3148808E-4	1.3210837E-4	1.3143358E-4	1.3212198E-4	1.3141314E-4	1.321026E-4	1.314289E-4	1.3205096E-4	1.3147765E-4	1.3197087E-4	1.3155372E-4	1.3186983E-4	1.316503E-4	1.3175877E-4	-4.756984E-7	6.388695E-8	-6.848027E-7	3.1133797E-7	-2.548813E-7	2.5049354E-7	5.253625E-8	1.06466025E-7	-3.874286E-7	-7.587853E-7	4.0653546E-7	-2.0716332E-8
1.3206252E-4	1.3194034E-4	1.3217394E-4	1.3182132E-4	1.3226713E-4	1.3171935E-4	1.3233404E-4	1.3164448E-4	1.3236815E-4	1.3160461E-4	1.323665E-4	1.3160371E-4	1.3232887E-4	1.3164106E-4	1.3225756E-4	1.3171128E-4	1.3215844E-4	1.318073E-4	1.3204187E-4	1.319205E-4	1.9189505E-7	1.0423297E-8	-1.0664891E-6	-1.2798931E-7	-7.031141E-7	2.5628142E-7	-1.431572E-7	1.595323E-7	-4.4630886E-7	-1.3539237E-7	3.6440267E-7	-1.1555858E-8
1.322134E-4	1.323422E-4	1.3208081E-4	1.3245616E-4	1.319602E-4	1.3254558E-4	1.3186404E-4	1.3260296E-4	1.3180211E-4	1.326222E-4	1.3178098E-4	1.3260187E-4	1.3180244E-4	1.3254328E-4	1.3186339E-4	1.324506E-4	1.3195587E-4	1.3233234E-4	1.3207181E-4	1.3220153E-4	2.8075924E-8	6.5591445E-7	1.0517568E-6	-5.6881703E-7	-7.1479434E-8	1.6544983E-7	8.4108606E-8	-1.3678532E-7	-5.705189E-9	-5.438349E-8	-5.611947E-7	-3.2056073E-7
1.3249474E-4	1.3235031E-4	1.3262808E-4	1.3221135E-4	1.3274097E-4	1.3209324E-4	1.3282333E-4	1.3200752E-4	1.328665E-4	1.3196337E-4	1.3286767E-4	1.3196505E-4	1.3282568E-4	1.3201166E-4	1.3274346E-4	1.3209703E-4	1.3262854E-4	1.3221303E-4	1.3249146E-4	1.3234829E-4	1.3401153E-7	4.6145573E-7	-1.5613494E-7	-1.9190935E-7	5.100528E-7	9.554584E-7	1.0888078E-8	1.8329487E-7	-1.8326364E-7	-5.9492784E-8	-1.4710368E-7	4.8857623E-7
1.326298E-4	1.3278231E-4	1.3247422E-4	1.329185E-4	1.323341E-4	1.3302646E-4	1.3222321E-4	1.3309678E-4	1.3215345E-4	1.3312272E-4	1.3213174E-4	1.3310171E-4	1.3215952E-4	1.3303482E-4	1.3223331E-4	1.3292776E-4	1.3234466E-4	1.3278992E-4	1.3248304E-4	1.3263611E-4	8.3105806E-7	-2.4884073E-7	-7.014901E-8	2.9379803E-9	-6.813115E-8	3.846009E-8	-1.4495376E-6	3.0722347E-8	-2.3708061E-7	-6.4388685E-9	1.14664175E-7	-6.5738384E-8
1.3291836E-4	1.3274969E-4	1.3307651E-4	1.3258841E-4	1.3321092E-4	1.3245187E-4	1.3330996E-4	1.3235431E-4	1.3336418E-4	1.3230533E-4	1.3336803E-4	1.3230971E-4	1.3332101E-4	1.3236687E-4	1.3322695E-4	1.3246934E-4	1.3309366E-4	1.3260667E-4	1.3293464E-4	1.3276648E-4	3.5834682E-7	3.4610164E-8	4.280806E-9	9.5040695E-9	-7.224833E-8	-4.2671533E-7	9.128455E-8	3.468533E-7	9.430406E-9	2.456526E-7	1.5029701E-7	-5.28993E-7
1.3303666E-4	1.332148E-4	1.3285645E-4	1.3337526E-4	1.3269502E-4	1.335038E-4	1.3256837E-4	1.3358856E-4	1.3248956E-4	1.3362154E-4	1.324669E-4	1.3359933E-4	1.3250145E-4	1.335231E-4	1.3258964E-4	1.3340004E-4	1.3272134E-4	1.3324125E-4	1.3288412E-4	1.3306297E-4	-1.8415962E-8	-5.1234366E-7	7.2404E-8	1.0546312E-7	1.3591318E-7	2.2275633E-7	3.67509E-7	-5.7567828E-8	6.242415E-7	5.066647E-8	-7.0249786E-7	-5.713802E-10
1.3333396E-4	1.3313872E-4	1.335179E-4	1.3295375E-4	1.3367595E-4	1.3279762E-4	1.3379335E-4	1.3268711E-4	1.3385848E-4	1.3263294E-4	1.3386528E-4	1.326404E-4	1.3381301E-4	1.327088E-4	1.3370601E-4	1.328289E-4	1.3355311E-4	1.3298985E-4	1.3337015E-4	1.3317565E-4	-9.0751946E-8	-9.629472E-8	-6.374366E-7	-3.2519156E-7	1.1997877E-6	-6.174241E-7	7.0516006E-7	-2.1798708E-7	2.388783E-7	-1.2774599E-7	-1.377365E-7	5.3836228E-8
1.334341E-4	1.3363968E-4	1.3322814E-4	1.3382566E-4	1.3304413E-4	1.3397603E-4	1.3290092E-4	1.3407586E-4	1.3281261E-4	1.3411602E-4	1.3278822E-4	1.3409228E-4	1.3283036E-4	1.340074E-4	1.3293378E-4	1.338673E-4	1.33087E-4	1.3368596E-4	1.332754E-4	1.3348166E-4	-2.2259646E-7	3.95642E-8	6.841776E-8	-5.1451917E-8	7.345663E-7	-2.181874E-7	-6.0497007E-7	-9.1752736E-7	1.5678069E-7	-3.3194834E-8	4.1340304E-8	5.9385695E-7
1.33741E-4	1.3351842E-4	1.3395227E-4	1.3330813E-4	1.3413455E-4	1.3313239E-4	1.3427075E-4	1.3300825E-4	1.3434737E-4	1.3294823E-4	1.3435713E-4	1.3295893E-4	1.3429963E-4	1.3303859E-4	1.3417896E-4	1.3317811E-4	1.3400616E-4	1.3336305E-4	1.3379805E-4	1.33576E-4	-1.70456E-7	4.005332E-7	4.1326864E-8	-6.7382877E-7	2.6617084E-7	4.49807E-8	2.8708959E-8	4.4832916E-7	-7.9192955E-7	7.9571026E-7	1.2395152E-7	-1.076257E-7
1.3382283E-4	1.3405657E-4	1.3359047E-4	1.3426911E-4	1.3338303E-4	1.3444119E-4	1.332226E-4	1.3455637E-4	1.3312446E-4	1.3460402E-4	1.3309874E-4	1.3457928E-4	1.3314848E-4	1.3448423E-4	1.3326728E-4	1.3432697E-4	1.334424E-4	1.3412238E-4	1.3365733E-4	1.3389136E-4	-2.1239069E-7	-1.1829607E-6	-1.0634573E-7	-3.9720686E-7	-7.8338765E-8	-7.757578E-9	4.2377258E-7	-4.9450367E-8	3.8738552E-8	3.9085084E-8	2.1324502E-7	2.463908E-7
1.3413976E-4	1.3388936E-4	1.3437861E-4	1.336538E-4	1.3458564E-4	1.3345726E-4	1.3474058E-4	1.3331923E-4	1.3482866E-4	1.3325382E-4	1.3484179E-4	1.332679E-4	1.3477869E-4	1.3335908E-4	1.346443E-4	1.3351721E-4	1.3445047E-4	1.3372683E-4	1.3421732E-4	1.339677E-4	4.4528025E-7	3.6439317E-7	4.3587454E-7	2.2658072E-7	-1.6995402E-8	-1.4813016E-7	1.3508658E-6	-1.2234032E-7	2.0432762E-7	-2.635086E-7	2.538388E-7	-8.809239E-7
1.3420307E-4	1.3446478E-4	1.3394371E-4	1.3470362E-4	1.3371318E-4	1.3489804E-4	1.3353549E-4	1.3502876E-4	1.334273E-4	1.3508351E-4	1.3340064E-4	1.3505759E-4	1.3345781E-4	1.3495273E-4	1.33592E-4	1.3477814E-4	1.337892E-4	1.3455057E-4	1.340304E-4	1.3429299E-4	-8.050637E-8	2.2915542E-7	7.195593E-8	-3.0347206E-7	2.2562903E-8	8.965749E-8	7.7718184E-8	1.3450656E-6	2.7313553E-7	-1.1898753E-7	-2.7675223E-6	-4.4592232E-7
1.3452959E-4	1.3425165E-4	1.3479585E-4	1.3399094E-4	1.3502713E-4	1.3377378E-4	1.3520074E-4	1.3362254E-4	1.353006E-4	1.3355163E-4	1.353168E-4	1.3356845E-4	1.3524797E-4	1.3367119E-4	1.3509957E-4	1.3384831E-4	1.3488569E-4	1.3408202E-4	1.3462754E-4	1.3435034E-4	3.34437E-7	-1.1008205E-7	2.423122E-7	3.9591203E-8	-5.4226327E-8	-2.3729472E-8	1.522058E-7	-2.451241E-7	-2.733687E-7	1.6685921E-7	-2.183854E-8	-2.500389E-7
1.3457416E-4	1.3486361E-4	1.3428906E-4	1.3512862E-4	1.3403608E-4	1.3534431E-4	1.338412E-4	1.3549023E-4	1.3372384E-4	1.3555217E-4	1.3369555E-4	1.35525E-4	1.3375997E-4	1.3541059E-4	1.3390924E-4	1.3521897E-4	1.3412804E-4	1.3496904E-4	1.3439513E-4	1.346847E-4	-6.071422E-7	-4.9400296E-7	9.403475E-8	2.9136247E-8	2.1902127E-7	-6.850066E-7	1.5221455E-7	-4.5648684E-7	1.4216513E-7	1.3172419E-7	-7.731627E-8	4.6475088E-7
1.3491003E-4	1.3460564E-4	1.3520289E-4	1.3432089E-4	1.3545764E-4	1.3408449E-4	1.3564943E-4	1.3391968E-4	1.3576039E-4	1.3384352E-4	1.3577969E-4	1.3386317E-4	1.3570537E-4	1.3397692E-4	1.3554408E-4	1.3417244E-4	1.3531075E-4	1.3443001E-4	1.350283E-4	1.3472473E-4	-1.1311786E-7	-1.2673796E-7	-4.178222E-7	5.2783105E-7	2.3885804E-7	1.7368842E-7	2.1371025E-7	5.127972E-8	5.334455E-8	-1.5314616E-7	-6.430618E-7	5.328584E-7
1.349377E-4	1.3525286E-4	1.3462707E-4	1.3554213E-4	1.3435278E-4	1.3577835E-4	1.3414162E-4	1.359386E-4	1.340152E-4	1.3600812E-4	1.3398612E-4	1.3598001E-4	1.3405734E-4	1.3585637E-4	1.342214E-4	1.3564888E-4	1.344608E-4	1.3537715E-4	1.3475255E-4	1.3506846E-4	-4.467848E-7	4.2650927E-7	-3.22674E-7	5.696066E-7	3.3155638E-7	-2.6246967E-9	-9.795716E-8	-1.6044069E-7	6.596729E-8	-1.6373141E-8	4.675909E-8	-1.7518594E-6
1.3528173E-4	1.349524E-4	1.3559953E-4	1.3464477E-4	1.3587602E-4	1.3439018E-4	1.3608526E-4	1.3421317E-4	1.3620661E-4	1.3413207E-4	1.3622889E-4	1.3415467E-4	1.3614976E-4	1.3427931E-4	1.3597631E-4	1.3449155E-4	1.3572483E-4	1.3477153E-4	1.3541945E-4	1.3509083E-4	8.74224E-7	4.0775737E-7	1.5450917E-7	7.704384E-8	6.0798106E-7	3.703661E-8	1.989002E-7	-3.8661796E-8	-1.7145769E-7	1.0719727E-6	-1.4381318E-7	2.1609254E-7
1.3529266E-4	1.3563181E-4	1.3495883E-4	1.3594428E-4	1.3466449E-4	1.3619945E-4	1.3443881E-4	1.3637313E-4	1.3430382E-4	1.3644926E-4	1.3427375E-4	1.3641999E-4	1.343514E-4	1.3628797E-4	1.3452902E-4	1.3606565E-4	1.3478771E-4	1.3577424E-4	1.3510215E-4	1.354423E-4	-1.987627E-8	-1.1737884E-7	1.6893084E-7	-1.9396788E-7	-9.1451284E-8	-3.3291656E-8	-3.9444725E-8	3.3058564E-7	2.3603666E-6	-1.397497E-7	-2.8228637E-8	-1.7440131E-7
1.356439E-4	1.3529164E-4	1.3598449E-4	1.3496364E-4	1.3628142E-4	1.346922E-4	1.3650641E-4	1.3450433E-4	1.3663727E-4	1.3441865E-4	1.3666251E-4	1.3444386E-4	1.3657869E-4	1.3457783E-4	1.3639433E-4	1.3480648E-4	1.3612564E-4	1.3510653E-4	1.3580029E-4	1.3544857E-4	-2.0747487E-7	-6.182558E-8	-1.6913171E-7	1.0546735E-6	3.1126595E-7	-1.9861982E-7	3.6155046E-7	-9.610441E-8	2.863767E-7	3.3487554E-6	1.6431987E-7	1.9518755E-7
1.3563884E-4	1.3600016E-4	1.3528501E-4	1.3633324E-4	1.3497284E-4	1.366058E-4	1.3473368E-4	1.3679189E-4	1.3459148E-4	1.3687395E-4	1.3456059E-4	1.3684356E-4	1.3464426E-4	1.367043E-4	1.348338E-4	1.3646868E-4	1.3510966E-4	1.361592E-4	1.3544488E-4	1.3580661E-4	-1.7471005E-7	-1.3620497E-7	-6.9370095E-8	-2.6518978E-7	5.3856496E-7	1.7027322E-7	-3.150668E-8	1.9023263E-7	-1.0805632E-7	-9.832173E-8	5.0612795E-7	-2.3979388E-7
1.3599706E-4	1.3562474E-4	1.3635759E-4	1.3527845E-4	1.3667264E-4	1.3499214E-4	1.369115E-4	1.3479452E-4	1.3705128E-4	1.3470458E-4	1.370786E-4	1.3473252E-4	1.3699118E-4	1.3487534E-4	1.3679695E-4	1.3511776E-4	1.3651395E-4	1.3543594E-4	1.3616972E-4	1.3579818E-4	-9.10949E-8	6.825525E-8	1.7352785E-7	1.1193106E-6	4.725077E-8	-2.101897E-6	-1.2191313E-7	-1.6653038E-7	-1.3469464E-8	-5.3896205E-8	9.177043E-8	-1.6193826E-7
1.3597799E-4	1.3635808E-4	1.3560575E-4	1.367089E-4	1.3527804E-4	1.3699643E-4	1.3502773E-4	1.3719364E-4	1.3487904E-4	1.3728053E-4	1.3484767E-4	1.3724992E-4	1.349368E-4	1.3710427E-4	1.3513681E-4	1.3685672E-4	1.3542752E-4	1.3653227E-4	1.3578107E-4	1.3616221E-4	1.0825446E-8	-1.9842175E-6	8.159002E-7	2.949447E-7	-1.5553553E-7	-9.997773E-8	1.6838437E-7	-1.0166094E-7	-2.5502945E-7	-1.1946857E-7	8.249338E-8	4.9018723E-8
1.3634044E-4	1.3595108E-4	1.3671815E-4	1.3558927E-4	1.3704864E-4	1.3529073E-4	1.3729968E-4	1.3508477E-4	1.374466E-4	1.349919E-4	1.3747641E-4	1.3502245E-4	1.3738591E-4	1.3517255E-4	1.3718329E-4	1.3542695E-4	1.3688795E-4	1.3576033E-4	1.3652838E-4	1.3613966E-4	-1.8809862E-7	1.1271039E-8	-3.1294288E-8	7.2752715E-7	-6.815463E-7	-2.2221411E-7	1.4017822E-7	4.0120263E-8	5.6041705E-7	-2.809296E-7	-3.470611E-7	8.439051E-8
1.3630853E-4	1.3670456E-4	1.3592171E-4	1.3707063E-4	1.3558137E-4	1.3737088E-4	1.3532175E-4	1.3757673E-4	1.351682E-4	1.3766825E-4	1.3513624E-4	1.3763711E-4	1.3522989E-4	1.374865E-4	1.3543917E-4	1.3723016E-4	1.3574254E-4	1.3689288E-4	1.3611096E-4	1.3650768E-4	-2.2999437E-7	-2.58317E-7	-2.2279036E-8	3.5577386E-7	-5.899507E-7	-7.289816E-8	4.4022563E-8	4.824759E-7	4.255635E-7	1.7606071E-7	-1.1022395E-8	-7.269554E-7
1.3667413E-4	1.3627109E-4	1.3706587E-4	1.358971E-4	1.3740896E-4	1.3558869E-4	1.3766997E-4	1.3537648E-4	1.3782321E-4	1.3528096E-4	1.3785448E-4	1.3531347E-4	1.3776186E-4	1.3546999E-4	1.3755287E-4	1.3573427E-4	1.3724771E-4	1.3608002E-4	1.3687594E-4	1.3647383E-4	2.7798694E-7	4.3416927E-7	9.459357E-10	2.0972196E-7	-1.7669014E-7	1.1798134E-7	6.095839E-7	-6.3990385E-8	-6.8587457E-7	8.1434825E-7	2.0222339E-7	2.606951E-7
1.3663173E-4	1.3703971E-4	1.362332E-4	1.3741743E-4	1.358835E-4	1.3772781E-4	1.3561652E-4	1.3794083E-4	1.3545886E-4	1.3803635E-4	1.3542714E-4	1.3800527E-4	1.3552459E-4	1.3785102E-4	1.3574105E-4	1.375872E-4	1.3605456E-4	1.3724013E-4	1.3643461E-4	1.3684331E-4	-2.955949E-7	1.1131021E-8	4.407758E-7	5.62559E-7	-4.4432076E-7	7.028647E-7	-4.1503557E-7	2.1200609E-7	-3.3963996E-9	-5.8555515E-6	-3.2636623E-7	1.07086336E-7
1.3699867E-4	1.3658535E-4	1.3740084E-4	1.3620214E-4	1.3775314E-4	1.3588676E-4	1.3802147E-4	1.3566943E-4	1.3817978E-4	1.35573E-4	1.3821323E-4	1.3560697E-4	1.3811883E-4	1.3576804E-4	1.3790505E-4	1.3604018E-4	1.3759274E-4	1.3639545E-4	1.37212E-4	1.367993E-4	3.3627614E-7	-2.1014666E-9	2.1681889E-7	3.0874594E-7	1.259476E-7	1.512138E-6	-5.280238E-7	-3.386715E-7	-2.5807128E-7	9.605633E-8	1.9942812E-8	2.5198563E-7
1.3694701E-4	1.373637E-4	1.3654056E-4	1.3775012E-4	1.3618436E-4	1.3806779E-4	1.3591252E-4	1.3828593E-4	1.3575215E-4	1.383841E-4	1.3572063E-4	1.3835345E-4	1.3582101E-4	1.3819658E-4	1.360428E-4	1.3792828E-4	1.3636355E-4	1.3757445E-4	1.3675218E-4	1.3716985E-4	-1.1643541E-7	-5.482805E-8	1.8252626E-7	2.052156E-7	-2.2915138E-7	-7.2743086E-7	2.549727E-7	-3.581638E-7	-3.447499E-7	-1.5214788E-7	1.8787085E-7	2.515118E-7
1.3731333E-4	1.3689324E-4	1.3772256E-4	1.3650465E-4	1.3808155E-4	1.361844E-4	1.3835511E-4	1.3596473E-4	1.3851671E-4	1.3586738E-4	1.3855183E-4	1.3590253E-4	1.3845645E-4	1.360674E-4	1.3824005E-4	1.3634446E-4	1.3792318E-4	1.3670631E-4	1.3753638E-4	1.3711721E-4	3.5285456E-7	1.3497663E-7	-2.597789E-7	7.25603E-8	-1.1000377E-6	2.5536508E-7	4.5190723E-7	1.1932415E-8	-1.5240211E-6	1.14275096E-7	8.8050465E-9	-6.78734E-8
1.3725416E-4	1.3767622E-4	1.368432E-4	1.3806783E-4	1.3648301E-4	1.3839014E-4	1.3620894E-4	1.3861194E-4	1.3604765E-4	1.387121E-4	1.3601642E-4	1.3868183E-4	1.3611896E-4	1.3852394E-4	1.3634429E-4	1.3825297E-4	1.3666974E-4	1.3789542E-4	1.3706325E-4	1.3748609E-4	-1.4943674E-6	-2.3116728E-7	-1.178181E-7	3.2658693E-7	2.087587E-7	3.7360395E-9	-2.854466E-7	4.844278E-8	-1.9316796E-7	-1.0736187E-8	2.1728903E-8	6.4472175E-7
1.3761809E-4	1.3719495E-4	1.3803101E-4	1.368037E-4	1.3839363E-4	1.3648166E-4	1.3867042E-4	1.3626108E-4	1.3883441E-4	1.3616377E-4	1.3887027E-4	1.3620032E-4	1.3877527E-4	1.363673E-4	1.3855776E-4	1.3664704E-4	1.3823916E-4	1.3701266E-4	1.3784999E-4	1.3742733E-4	-2.0281514E-6	-9.640327E-8	-5.2185214E-7	-3.1299007E-7	-1.3834922E-7	-2.2113777E-7	4.0579273E-8	1.9338715E-7	1.9367056E-7	4.8493145E-8	1.3399244E-6	-1.2818559E-6
1.3755322E-4	1.3797735E-4	1.3714096E-4	1.3837106E-4	1.3678004E-4	1.386953E-4	1.3650542E-4	1.3891875E-4	1.3634445E-4	1.3902044E-4	1.3631438E-4	1.3899112E-4	1.3641811E-4	1.3883345E-4	1.3664522E-4	1.3856187E-4	1.3697278E-4	1.3820363E-4	1.3736862E-4	1.377932E-4	-9.1639106E-7	-1.9410443E-7	1.7030398E-7	-2.402158E-7	-7.9463877E-7	6.0320144E-7	-6.9283814E-8	-8.159398E-8	1.1554815E-7	-2.3655607E-8	-3.2569457E-7	3.030489E-7
1.3791329E-4	1.3749005E-4	1.3832681E-4	1.3709925E-4	1.3869017E-4	1.36778E-4	1.3896781E-4	1.3655782E-4	1.3913278E-4	1.3646165E-4	1.3916985E-4	1.3649957E-4	1.3907549E-4	1.3666721E-4	1.3885894E-4	1.3694823E-4	1.3854082E-4	1.3731454E-4	1.3815197E-4	1.3772969E-4	2.0934974E-7	-1.7126611E-8	2.077629E-7	8.8178524E-8	-2.1887453E-7	-5.9422995E-8	2.1257526E-7	1.9870574E-9	2.915099E-7	-2.584012E-7	-9.922537E-8	6.904281E-8
1.3784457E-4	1.3826728E-4	1.3743405E-4	1.3866009E-4	1.3707495E-4	1.3898427E-4	1.3680193E-4	1.3920812E-4	1.3664232E-4	1.3931045E-4	1.366133E-4	1.3928197E-4	1.3671769E-4	1.3912533E-4	1.3694463E-4	1.3885568E-4	1.3727219E-4	1.3849935E-4	1.37667E-4	1.3809055E-4	1.720758E-7	-1.2045113E-7	-5.0829442E-8	-2.5346034E-7	-1.4865623E-7	-4.671816E-7	6.5597696E-8	8.5180795E-7	-1.1463154E-7	5.2095242E-8	-8.6490985E-8	-4.5823305E-7
1.3819932E-4	1.3777913E-4	1.3861051E-4	1.3739117E-4	1.3897211E-4	1.3707264E-4	1.3924862E-4	1.368552E-4	1.3941363E-4	1.3676017E-4	1.3945137E-4	1.3679826E-4	1.3935838E-4	1.3696602E-4	1.391442E-4	1.3724624E-4	1.3882885E-4	1.3761062E-4	1.3844324E-4	1.3802382E-4	-1.7238285E-6	-1.3063759E-6	1.1736546E-7	-3.5342825E-7	9.064909E-7	5.6177313E-8	1.1090356E-6	-3.691936E-7	-4.7547122E-8	5.7706506E-9	-1.08429346E-8	-4.0872848E-7
1.3812805E-4	1.3854679E-4	1.3772161E-4	1.3893617E-4	1.373664E-4	1.3925823E-4	1.3709697E-4	1.3948088E-4	1.3693988E-4	1.3958292E-4	1.369117E-4	1.3955565E-4	1.3701576E-4	1.3940154E-4	1.3724169E-4	1.3913553E-4	1.3756662E-4	1.3878294E-4	1.3795894E-4	1.383786E-4	2.0512543E-6	-1.8896694E-7	3.66174E-7	1.557395E-7	-2.754161E-7	1.11676805E-7	7.2390115E-8	5.2719404E-8	1.1650892E-7	-8.356402E-8	-7.284937E-8	-3.1198855E-8
1.3847588E-4	1.380608E-4	1.388823E-4	1.3767801E-4	1.392405E-4	1.3736438E-4	1.3951423E-4	1.3715033E-4	1.396783E-4	1.3705746E-4	1.3971601E-4	1.3709623E-4	1.3962544E-4	1.3726279E-4	1.3941502E-4	1.375404E-4	1.3910428E-4	1.3790147E-4	1.3872386E-4	1.3830967E-4	-9.603252E-7	-5.870048E-7	-2.8663848E-7	-2.84963E-7	2.8790978E-7	-5.782113E-7	2.8908735E-7	7.3095755E-8	-8.248954E-8	1.948266E-7	-1.6642804E-7	2.8205692E-8
1.3840316E-4	1.3881607E-4	1.3800325E-4	1.3920049E-4	1.3765384E-4	1.3951866E-4	1.3738917E-4	1.3973886E-4	1.3723539E-4	1.3984047E-4	1.3720866E-4	1.3981436E-4	1.3731235E-4	1.3966332E-4	1.3753591E-4	1.3940247E-4	1.3785699E-4	1.3905579E-4	1.3824394E-4	1.386576E-4	2.6062462E-8	-1.5416706E-6	2.2313668E-6	-3.891258E-7	1.6931862E-7	-1.7475254E-7	-2.2451724E-7	4.225727E-7	-1.733469E-7	2.4056465E-7	-2.8814472E-7	5.0296144E-8
1.3874352E-4	1.383357E-4	1.3914345E-4	1.3796006E-4	1.394963E-4	1.3765233E-4	1.397666E-4	1.3744278E-4	1.3992835E-4	1.3735238E-4	1.3996691E-4	1.3739166E-4	1.398787E-4	1.3755624E-4	1.3967251E-4	1.3783028E-4	1.3936825E-4	1.381855E-4	1.3899451E-4	1.3858748E-4	-4.5402197E-7	-5.23021E-7	-1.4188971E-6	1.0606101E-7	-5.301423E-9	-1.5850208E-6	8.716224E-8	8.49923E-8	-3.4853255E-7	-1.8002342E-7	1.8998895E-7	-3.728069E-7
1.3866958E-4	1.390749E-4	1.3827786E-4	1.394529E-4	1.3793568E-4	1.3976589E-4	1.3767675E-4	1.3998295E-4	1.3752702E-4	1.4008365E-4	1.3750176E-4	1.4005887E-4	1.3760451E-4	1.3991204E-4	1.3782503E-4	1.3965652E-4	1.3814072E-4	1.393173E-4	1.3852109E-4	1.3892734E-4	1.0741098E-6	-2.6728575E-8	1.9957766E-7	6.7087235E-8	-2.6658178E-8	2.0112813E-7	-2.6915865E-7	-1.1896051E-7	2.9049295E-7	7.815949E-10	-6.289821E-8	2.8475737E-9
1.3900176E-4	1.386025E-4	1.3939416E-4	1.3823491E-4	1.3974057E-4	1.3793443E-4	1.4000625E-4	1.3772985E-4	1.4016575E-4	1.3764255E-4	1.4020411E-4	1.3768194E-4	1.4011926E-4	1.3784454E-4	1.3991797E-4	1.3811344E-4	1.3962066E-4	1.3846242E-4	1.3925543E-4	1.3885686E-4	2.4707479E-8	2.389307E-7	-1.3449179E-8	-1.3713051E-7	-4.835026E-7	-9.911012E-8	-8.174228E-8	1.8041023E-7	8.34635E-8	-3.1228464E-7	4.9386813E-8	5.8796658E-8
1.3892798E-4	1.3932481E-4	1.3854467E-4	1.3969511E-4	1.382107E-4	1.4000198E-4	1.3795818E-4	1.40215E-4	1.378125E-4	1.4031489E-4	1.3778885E-4	1.4029187E-4	1.3789063E-4	1.4014909E-4	1.3810722E-4	1.3990025E-4	1.3841731E-4	1.3956902E-4	1.3879023E-4	1.3918748E-4	1.2167425E-6	-3.4771038E-8	-2.8196894E-7	2.4282494E-7	6.0103176E-8	2.0171544E-7	-9.65293E-8	-3.0211493E-7	6.902119E-9	2.779936E-9	-9.194263E-8	3.5302276E-7
1.3925107E-4	1.3886076E-4	1.3963511E-4	1.3850184E-4	1.3997451E-4	1.3820885E-4	1.4023513E-4	1.3800993E-4	1.4039205E-4	1.379257E-4	1.4043102E-4	1.3796505E-4	1.4034871E-4	1.3812518E-4	1.4015322E-4	1.383893E-4	1.3986323E-4	1.3873122E-4	1.39507E-4	1.3911724E-4	-1.3320789E-7	-6.635693E-7	-2.2679767E-7	3.5560592E-7	1.9302519E-7	-2.5905456E-8	8.454528E-8	2.1516445E-7	-2.0613112E-7	-4.318747E-7	-1.3896474E-7	-5.447601E-7
1.3917705E-4	1.3956499E-4	1.388031E-4	1.3992774E-4	1.3847733E-4	1.4022882E-4	1.382316E-4	1.404383E-4	1.3809052E-4	1.4053682E-4	1.3806853E-4	1.4051548E-4	1.3816892E-4	1.4037694E-4	1.3838186E-4	1.4013448E-4	1.3868557E-4	1.3981179E-4	1.3905075E-4	1.3943933E-4	6.670264E-8	1.1276871E-7	-9.97119E-7	-7.6291705E-8	2.313255E-7	2.9635618E-7	-6.237564E-7	2.2345894E-7	-3.0952936E-7	7.240768E-7	1.9569795E-7	-4.662366E-7
1.3949153E-4	1.3911008E-4	1.3986716E-4	1.3876015E-4	1.4019963E-4	1.3847463E-4	1.4045539E-4	1.3828119E-4	1.4060992E-4	1.381999E-4	1.4064912E-4	1.3823979E-4	1.4056962E-4	1.3839696E-4	1.4037972E-4	1.3865615E-4	1.400975E-4	1.3899159E-4	1.3975009E-4	1.393692E-4	-1.13596506E-7	2.9807E-7	-5.3681083E-7	-4.2315293E-7	2.982136E-7	4.0860687E-7	-1.7623544E-8	2.957613E-7	-2.3916252E-7	5.116373E-7	1.2025411E-6	-4.4930392E-8
1.394177E-4	1.3979731E-4	1.3905238E-4	1.4015276E-4	1.3873505E-4	1.4044764E-4	1.3849582E-4	1.4065362E-4	1.383585E-4	1.4075081E-4	1.3833781E-4	1.4073096E-4	1.384374E-4	1.405969E-4	1.3864663E-4	1.4036098E-4	1.389447E-4	1.4004619E-4	1.3930246E-4	1.3968268E-4	1.185415E-7	-2.6749777E-7	-2.2754115E-7	-3.9445544E-7	2.453694E-7	-1.3918627E-7	-2.3209881E-7	-1.9702834E-7	-3.2722042E-7	1.8127016E-6	-6.7995934E-8	-2.3804661E-8
1.3972339E-4	1.3935051E-4	1.4009184E-4	1.3900883E-4	1.4041785E-4	1.387305E-4	1.4066893E-4	1.3854203E-4	1.4082131E-4	1.3846344E-4	1.4086049E-4	1.3850351E-4	1.4078434E-4	1.3865833E-4	1.405993E-4	1.3891321E-4	1.4032413E-4	1.3924208E-4	1.3998432E-4	1.3961195E-4	1.2360674E-8	2.0544856E-7	1.7264237E-7	6.059047E-8	8.631471E-8	6.5774566E-7	8.527677E-8	-2.1183529E-7	1.6624472E-7	2.871346E-7	2.072901E-7	1.2480548E-7
1.3964913E-4	1.4002145E-4	1.3929211E-4	1.4037023E-4	1.3898165E-4	1.4065998E-4	1.3874816E-4	1.4086257E-4	1.3861494E-4	1.4095916E-4	1.3859599E-4	1.4094083E-4	1.3869417E-4	1.4081034E-4	1.3890064E-4	1.4058045E-4	1.3919311E-4	1.4027278E-4	1.3954431E-4	1.399168E-4	2.4505147E-7	-1.3904118E-7	3.1507616E-7	-4.8803033E-9	4.3753113E-7	-2.677324E-7	-5.969266E-8	1.2129404E-7	2.4435582E-7	5.6066335E-7	-9.18826E-8	-5.8478903E-8
1.3994703E-4	1.3958113E-4	1.403087E-4	1.3924655E-4	1.4062958E-4	1.3897424E-4	1.4087696E-4	1.387907E-4	1.4102735E-4	1.387144E-4	1.4106702E-4	1.3875483E-4	1.4099287E-4	1.389082E-4	1.4081251E-4	1.391589E-4	1.4054321E-4	1.3948238E-4	1.4021108E-4	1.3984561E-4	2.1441089E-7	6.7469074E-8	-3.6443234E-7	-6.530928E-8	1.9495351E-7	-1.17989984E-7	9.294633E-7	-5.0676675E-7	-2.3531936E-8	1.3544508E-8	1.260399E-7	1.0115904E-7
1.3987179E-4	1.4023791E-4	1.395211E-4	1.4058116E-4	1.3921679E-4	1.408667E-4	1.3898812E-4	1.4106701E-4	1.3885813E-4	1.4116273E-4	1.3884045E-4	1.411463E-4	1.3893837E-4	1.4101899E-4	1.3914196E-4	1.4079384E-4	1.3943094E-4	1.4049235E-4	1.3977675E-4	1.4014312E-4	2.2432853E-7	-2.474702E-7	1.4198643E-7	-2.7109164E-7	1.23379905E-5	1.03498984E-7	-8.2753746E-7	-3.5645883E-7	1.702854E-7	1.3243526E-7	-3.8270124E-7	-6.506673E-7
1.4016224E-4	1.3980186E-4	1.4051872E-4	1.3947288E-4	1.4083539E-4	1.3920519E-4	1.4108013E-4	1.3902521E-4	1.4122925E-4	1.3895148E-4	1.4126964E-4	1.389924E-4	1.411977E-4	1.3914473E-4	1.410212E-4	1.3939245E-4	1.4075689E-4	1.3971211E-4	1.4043035E-4	1.4007035E-4	4.4031586E-7	-1.3810255E-7	-3.1715197E-7	6.838745E-8	-1.051987E-6	1.4931683E-7	-3.197915E-7	-2.7654991E-8	4.7230677E-7	-3.0644065E-7	-1.06634E-7	-1.5085985E-7
1.400852E-4	1.4044659E-4	1.3973902E-4	1.4078646E-4	1.3943945E-4	1.4106964E-4	1.3921439E-4	1.4126814E-4	1.390869E-4	1.4136382E-4	1.3907065E-4	1.4134796E-4	1.3916811E-4	1.412236E-4	1.3936986E-4	1.4100225E-4	1.3965624E-4	1.4070517E-4	1.3999875E-4	1.4036089E-4	2.0335133E-7	-9.161571E-8	6.5513524E-7	-3.630538E-7	4.9516387E-9	3.1911728E-7	6.74951E-8	3.914357E-7	-7.2798815E-7	1.8637013E-7	-7.320723E-8	-1.5677966E-7
1.4036916E-4	1.4001231E-4	1.4072261E-4	1.3968715E-4	1.4103715E-4	1.3942321E-4	1.4128053E-4	1.3924563E-4	1.4142919E-4	1.3917348E-4	1.4146998E-4	1.3921483E-4	1.4139962E-4	1.3936643E-4	1.4122574E-4	1.3961318E-4	1.4096484E-4	1.3993046E-4	1.4064192E-4	1.4028611E-4	-3.700554E-9	-3.845851E-7	1.9766308E-6	2.5457518E-7	-3.8042003E-7	-2.428227E-7	4.6468432E-7	-2.1936284E-8	-2.8060153E-8	-7.3244826E-7	1.4707197E-7	-2.382946E-8
1.4028935E-4	1.4064845E-4	1.3994573E-4	1.409866E-4	1.3964869E-4	1.4126874E-4	1.3942628E-4	1.4146668E-4	1.3930055E-4	1.4156276E-4	1.3928548E-4	1.4154825E-4	1.3938326E-4	1.4142551E-4	1.3958478E-4	1.412062E-4	1.3987003E-4	1.409119E-4	1.4021051E-4	1.4057042E-4	3.6963678E-7	3.7417402E-7	-7.18081E-8	-5.128402E-7	3.6004824E-8	-2.4870988E-7	-2.2127E-7	3.5229922E-7	5.0716444E-8	3.701561E-8	-7.476999E-9	-9.1763695E-8
1.4056773E-4	1.4021275E-4	1.4092054E-4	1.3988889E-4	1.4123484E-4	1.3962667E-4	1.4147775E-4	1.3945068E-4	1.4162695E-4	1.3937968E-4	1.4166856E-4	1.3942197E-4	1.4159949E-4	1.3957385E-4	1.4142717E-4	1.3982065E-4	1.4116785E-4	1.4013729E-4	1.408466E-4	1.4049206E-4	-1.1299994E-6	1.400524E-8	2.1086527E-7	4.555655E-8	2.475426E-7	-1.9146638E-7	-8.310683E-8	-8.6949E-9	-9.086092E-7	-1.1650584E-8	-1.8956634E-7	-1.0029727E-7
1.4048385E-4	1.4084305E-4	1.4014122E-4	1.4118178E-4	1.3984491E-4	1.414643E-4	1.3962298E-4	1.4166324E-4	1.3949808E-4	1.4175993E-4	1.3948388E-4	1.417465E-4	1.395828E-4	1.4162478E-4	1.3978497E-4	1.4140666E-4	1.4007071E-4	1.4111283E-4	1.4041174E-4	1.4077149E-4	-3.07775E-7	5.0265077E-9	-9.2338695E-8	8.165295E-8	1.24932615E-8	-1.07873184E-7	-2.456025E-7	4.285554E-7	4.1613225E-7	2.098911E-7	-1.5255887E-7	8.7339316E-8
1.4075813E-4	1.4040228E-4	1.4111263E-4	1.4007841E-4	1.4142849E-4	1.3981586E-4	1.4167307E-4	1.3964027E-4	1.418231E-4	1.3956965E-4	1.4186549E-4	1.39613E-4	1.4179724E-4	1.3976639E-4	1.416249E-4	1.4001424E-4	1.4136573E-4	1.4033265E-4	1.410441E-4	1.4068875E-4	1.2609037E-9	-3.2046458E-7	2.4511604E-7	7.0523174E-7	1.0930475E-7	-6.4187515E-7	-7.57178E-8	3.645324E-7	7.257622E-8	-8.7209963E-7	-1.1250314E-8	1.9727517E-7
1.4066893E-4	1.4103051E-4	1.4032463E-4	1.4137187E-4	1.4002716E-4	1.41657E-4	1.3980469E-4	1.418575E-4	1.3967995E-4	1.4195591E-4	1.3966624E-4	1.4194277E-4	1.3976674E-4	1.4182122E-4	1.3997086E-4	1.416022E-4	1.4025906E-4	1.4130767E-4	1.4060263E-4	1.4096506E-4	2.7043083E-7	-9.886E-7	-1.5869746E-7	1.9406694E-7	8.562101E-7	-4.2282744E-7	3.8355303E-8	1.1922766E-7	2.2079922E-7	-1.5353456E-7	-8.0461625E-8	1.92696E-8
1.4094036E-4	1.4058108E-4	1.4129853E-4	1.4025462E-4	1.4161726E-4	1.3999053E-4	1.4186505E-4	1.3981418E-4	1.4201728E-4	1.397439E-4	1.4206093E-4	1.3978808E-4	1.4199266E-4	1.3994362E-4	1.4181966E-4	1.401948E-4	1.4155878E-4	1.4051654E-4	1.4123444E-4	1.4087613E-4	2.1733695E-7	6.209355E-8	2.9220093E-8	-7.8900634E-8	-9.698716E-8	-9.0824955E-7	1.0070178E-7	1.908676E-7	4.0479975E-7	6.03693E-7	-6.0873657E-7	-1.0265268E-7
1.4084522E-4	1.4121135E-4	1.4049692E-4	1.4155694E-4	1.4019644E-4	1.4184612E-4	1.3997186E-4	1.4204993E-4	1.3984622E-4	1.4214983E-4	1.3983324E-4	1.421377E-4	1.3993523E-4	1.420151E-4	1.4014264E-4	1.4179401E-4	1.4043468E-4	1.4149619E-4	1.4078268E-4	1.4114966E-4	-1.5844714E-7	6.565642E-8	-9.510656E-8	1.1147533E-6	1.3914831E-7	-6.201847E-7	-7.278978E-7	1.6779045E-7	5.4266945E-8	-3.1963052E-7	1.718769E-7	-6.938638E-7
1.4111478E-4	1.4075042E-4	1.4147825E-4	1.4041945E-4	1.4180246E-4	1.4015187E-4	1.4205434E-4	1.3997346E-4	1.4220962E-4	1.3990272E-4	1.4225417E-4	1.3994813E-4	1.4218576E-4	1.4010648E-4	1.4201069E-4	1.403617E-4	1.4174626E-4	1.4068876E-4	1.4141778E-4	1.41054E-4	-1.6504481E-7	1.3231508E-7	8.914688E-9	1.3066514E-7	-8.339499E-8	1.0465091E-7	-1.3410033E-6	-1.573006E-7	2.7504183E-7	-8.7943783E-7	-3.635505E-8	-3.4176242E-8
1.4101199E-4	1.4138443E-4	1.4065769E-4	1.4173689E-4	1.4035258E-4	1.4203126E-4	1.4012522E-4	1.4223959E-4	1.3999772E-4	1.423418E-4	1.3998494E-4	1.423296E-4	1.4008927E-4	1.4220513E-4	1.4030086E-4	1.4198139E-4	1.4059876E-4	1.4167884E-4	1.4095313E-4	1.4132637E-4	2.428091E-7	1.7591518E-7	2.164001E-8	-1.6057655E-7	-2.9879263E-7	3.0185922E-7	-4.6428696E-8	-1.255127E-6	2.1803376E-7	1.5689008E-7	-2.3861247E-7	-1.2384822E-7
1.4128038E-4	1.4090897E-4	1.4165149E-4	1.4057226E-4	1.4198244E-4	1.4029977E-4	1.4223972E-4	1.4011828E-4	1.4239868E-4	1.4004679E-4	1.4244489E-4	1.4009369E-4	1.4237531E-4	1.402556E-4	1.421973E-4	1.4051628E-4	1.4192807E-4	1.4085004E-4	1.4159347E-4	1.4122295E-4	-2.872348E-7	-8.417451E-7	3.1787235E-7	5.850585E-6	1.0996669E-7	8.172586E-8	1.3593285E-7	2.884512E-7	-2.4636964E-7	-9.3170956E-7	-2.4975455E-7	6.923586E-8
1.4116969E-4	1.4155007E-4	1.4080806E-4	1.4190971E-4	1.4049659E-4	1.4221144E-4	1.4026462E-4	1.4242477E-4	1.4013538E-4	1.4252977E-4	1.4012255E-4	1.4251808E-4	1.4022992E-4	1.4239161E-4	1.4044643E-4	1.4216271E-4	1.407508E-4	1.4185433E-4	1.4111359E-4	1.4149462E-4	1.60962E-7	-4.6489484E-7	2.5344113E-7	2.2063024E-7	2.884896E-7	4.6632147E-7	1.00935495E-7	2.0349236E-7	2.4682336E-7	-1.1403927E-7	-6.8481924E-8	1.2863832E-7
1.414377E-4	1.4105807E-4	1.4181739E-4	1.4071359E-4	1.4215655E-4	1.4043547E-4	1.4242015E-4	1.4025057E-4	1.4258336E-4	1.4017792E-4	1.4263103E-4	1.4022652E-4	1.4256036E-4	1.4039245E-4	1.4237882E-4	1.4065947E-4	1.4210388E-4	1.4100119E-4	1.4176198E-4	1.4138245E-4	-3.8639477E-8	-4.07093E-8	-1.6463035E-7	-1.7527329E-7	-6.279957E-9	1.8444854E-7	-7.2323314E-7	7.257965E-8	-9.807926E-7	-2.214108E-8	-1.45323735E-8	3.3036397E-7
1.41318E-4	1.4170814E-4	1.409481E-4	1.4207697E-4	1.4062981E-4	1.4238608E-4	1.4039256E-4	1.4260481E-4	1.4026038E-4	1.427126E-4	1.4024792E-4	1.4270097E-4	1.4035804E-4	1.4257208E-4	1.4058017E-4	1.4233832E-4	1.4089236E-4	1.4202233E-4	1.4126376E-4	1.4165416E-4	1.0419866E-6	6.1228263E-7	4.3503834E-7	-2.453756E-7	4.799545E-7	5.7503286E-7	8.9118025E-8	1.9205944E-9	-1.7436325E-7	3.0253395E-7	-2.9710627E-8	-1.2619527E-7
1.415869E-4	1.4119747E-4	1.4197578E-4	1.408448E-4	1.4232367E-4	1.4056024E-4	1.4259438E-4	1.4037115E-4	1.4276199E-4	1.4029701E-4	1.4281119E-4	1.4034713E-4	1.4273923E-4	1.4051763E-4	1.4255336E-4	1.407916E-4	1.4227204E-4	1.4114229E-4	1.4192173E-4	1.415333E-4	1.4244428E-7	-2.1409738E-7	-3.2649632E-7	5.104174E-7	-5.284831E-7	-2.9908583E-7	-5.777752E-8	-3.4478745E-7	-8.443731E-8	-3.4100605E-8	-3.8496566E-7	2.8587579E-7
1.4145815E-4	1.4185753E-4	1.4107874E-4	1.4223598E-4	1.4075235E-4	1.4255321E-4	1.4050958E-4	1.4277789E-4	1.4037445E-4	1.4288907E-4	1.4036211E-4	1.4287737E-4	1.404755E-4	1.4274537E-4	1.4070334E-4	1.4250618E-4	1.4102375E-4	1.4218279E-4	1.4140482E-4	1.4180545E-4	-3.4438423E-7	2.139959E-7	-3.9985082E-7	-4.8101082E-8	6.3881004E-8	-1.721004E-7	-2.440144E-7	-1.3239047E-7	2.937419E-7	-1.7548429E-7	2.442267E-7	-1.2600023E-7
1.4172692E-4	1.4132775E-4	1.4212608E-4	1.4096663E-4	1.4248333E-4	1.4067495E-4	1.4276104E-4	1.4048134E-4	1.4293285E-4	1.404058E-4	1.4298403E-4	1.4045757E-4	1.4291075E-4	1.406325E-4	1.4272056E-4	1.4091417E-4	1.4243223E-4	1.4127388E-4	1.4207349E-4	1.4167502E-4	3.5957336E-7	-2.3492571E-7	2.622522E-7	-3.0728208E-7	-3.4496685E-7	6.2388756E-7	-1.9559144E-7	8.079932E-8	1.0065644E-7	5.045513E-7	1.9492697E-7	-9.299208E-8
1.4158826E-4	1.419984E-4	1.4120007E-4	1.423865E-4	1.4086592E-4	1.4271228E-4	1.4061759E-4	1.429432E-4	1.4047955E-4	1.430573E-4	1.4046718E-4	1.430458E-4	1.4058358E-4	1.4291107E-4	1.4081779E-4	1.4266603E-4	1.4114661E-4	1.423348E-4	1.4153747E-4	1.41948E-4	2.8692622E-7	2.0578028E-7	-5.2909197E-8	1.6872947E-7	-2.4094717E-7	9.294071E-8	-2.9963434E-7	-3.005031E-7	-1.2887281E-7	-3.862001E-6	7.4905233E-7	-3.5326073E-7
1.4185799E-4	1.4144948E-4	1.4226757E-4	1.4107948E-4	1.4263361E-4	1.4078131E-4	1.429187E-4	1.4058322E-4	1.4309534E-4	1.4050634E-4	1.43148E-4	1.4055983E-4	1.4307328E-4	1.4073959E-4	1.4287897E-4	1.4102836E-4	1.4258393E-4	1.4139705E-4	1.4221617E-4	1.4180817E-4	-1.7764341E-7	1.3413513E-7	-3.2578728E-7	3.252849E-7	-3.59563E-8	5.584936E-7	4.1102346E-8	-2.541304E-7	7.8559003E-7	1.96058E-7	-8.616749E-7	6.154332E-8
1.4171068E-4	1.4213027E-4	1.4131337E-4	1.425279E-4	1.4097146E-4	1.4286158E-4	1.4071775E-4	1.4309828E-4	1.4057697E-4	1.4321558E-4	1.4056494E-4	1.4320419E-4	1.406843E-4	1.4306644E-4	1.4092434E-4	1.4281602E-4	1.412611E-4	1.4247732E-4	1.4166135E-4	1.4208171E-4	1.7483526E-7	7.8231267E-7	7.8700975E-7	1.6792707E-7	1.7048175E-7	-1.0983258E-6	1.347921E-8	4.9873783E-8	1.9791917E-6	3.1362669E-7	1.1113948E-8	8.741649E-8
1.4198068E-4	1.415631E-4	1.4239928E-4	1.4118513E-4	1.42774E-4	1.4088106E-4	1.4306603E-4	1.4067869E-4	1.4324675E-4	1.4060053E-4	1.4330138E-4	1.4065563E-4	1.4322513E-4	1.4083965E-4	1.4302637E-4	1.411351E-4	1.4272549E-4	1.4151231E-4	1.4234998E-4	1.4193276E-4	2.6419895E-7	1.6329761E-7	7.8599285E-8	-5.5939754E-8	-9.180429E-8	-3.0836955E-7	-3.3897572E-6	-5.3975562E-8	-4.4610027E-7	8.2066414E-8	4.4478332E-7	-2.2180077E-6
1.4182404E-4	1.422526E-4	1.4141866E-4	1.4265902E-4	1.4107015E-4	1.4299992E-4	1.4081161E-4	1.4324165E-4	1.4066817E-4	1.4336222E-4	1.406563E-4	1.4335083E-4	1.4077906E-4	1.4321074E-4	1.4102433E-4	1.4295557E-4	1.4136819E-4	1.4260979E-4	1.417769E-4	1.4220593E-4	-5.810255E-8	-1.887783E-7	-2.2304769E-7	-1.4281528E-7	1.7460034E-6	-7.635082E-8	-1.745249E-7	7.1816617E-6	4.2338627E-7	-1.064043E-6	-2.3257144E-8	-4.0428998E-7
1.420941E-4	1.4166822E-4	1.4252099E-4	1.4128345E-4	1.4290283E-4	1.409736E-4	1.4320103E-4	1.407683E-4	1.43386E-4	1.4068905E-4	1.434418E-4	1.4074596E-4	1.4336454E-4	1.4093389E-4	1.4316276E-4	1.4123529E-4	1.4285602E-4	1.4161992E-4	1.4247383E-4	1.4204856E-4	-1.850825E-8	1.722402E-7	1.41864E-7	1.0381412E-7	8.660519E-7	-2.9095204E-7	1.5135653E-7	2.5671305E-8	-2.430172E-7	1.9512358E-7	2.6018984E-8	-4.5469483E-7
1.4192906E-4	1.4236517E-4	1.4151701E-4	1.4277884E-4	1.411631E-4	1.4312605E-4	1.4090004E-4	1.4337274E-4	1.40755E-4	1.4349565E-4	1.4074327E-4	1.4348455E-4	1.408684E-4	1.4334274E-4	1.4111864E-4	1.4308329E-4	1.4146895E-4	1.4273233E-4	1.4188503E-4	1.4232176E-4	2.701856E-7	4.417108E-7	2.1016717E-7	-1.3482601E-7	4.72848E-7	-4.479556E-8	3.7370196E-8	2.7107052E-7	4.165897E-8	4.7791566E-8	-2.7798347E-7	3.0950537E-7
1.4219832E-4	1.4176618E-4	1.4263183E-4	1.41376E-4	1.4302024E-4	1.41062E-4	1.4332327E-4	1.4085391E-4	1.4351156E-4	1.4077377E-4	1.4356863E-4	1.4083204E-4	1.4349079E-4	1.410235E-4	1.4328655E-4	1.4132987E-4	1.4297533E-4	1.4172078E-4	1.425873E-4	1.4215619E-4	-2.6117786E-7	-3.65726E-7	-5.624094E-7	2.350133E-7	-1.4125506E-7	-3.9819062E-7	3.205015E-7	-6.904843E-8	-4.1141593E-7	-7.869474E-8	2.6725381E-6	-1.2810737E-7
1.4202617E-4	1.4246754E-4	1.4160905E-4	1.42887E-4	1.4125094E-4	1.4323942E-4	1.4098524E-4	1.4348976E-4	1.4083883E-4	1.4361483E-4	1.4082738E-4	1.436043E-4	1.4095474E-4	1.4346094E-4	1.4120845E-4	1.431989E-4	1.4156388E-4	1.4284362E-4	1.4198589E-4	1.4242796E-4	3.560986E-7	-6.758644E-8	-3.5018054E-8	2.3693476E-8	-2.5892913E-7	-6.8951994E-7	-5.1444425E-7	9.4792526E-8	-1.5528607E-7	1.2112321E-7	-3.617702E-7	-7.042259E-7
1.4229317E-4	1.4185692E-4	1.4273169E-4	1.4146288E-4	1.4312471E-4	1.4114585E-4	1.4343143E-4	1.4093652E-4	1.4362234E-4	1.4085643E-4	1.4368068E-4	1.4091561E-4	1.436029E-4	1.4110978E-4	1.4339676E-4	1.414199E-4	1.4308313E-4	1.4181544E-4	1.4269138E-4	1.4225561E-4	-2.9149982E-7	7.309306E-8	-3.309552E-7	-2.2832825E-7	-2.3907296E-7	-5.1345978E-8	2.4421567E-7	3.1128085E-8	-2.5420374E-7	5.8793943E-9	-3.5747757E-7	-1.2481544E-7
1.4211446E-4	1.4255979E-4	1.4169427E-4	1.4298309E-4	1.4133398E-4	1.4333874E-4	1.4106675E-4	1.4359163E-4	1.4091979E-4	1.437182E-4	1.4090928E-4	1.437087E-4	1.4103814E-4	1.4356468E-4	1.4129448E-4	1.4330121E-4	1.4165355E-4	1.4294346E-4	1.4207902E-4	1.4252492E-4	1.031415E-6	-1.512184E-7	-8.6865306E-8	-1.2968451E-7	2.3026463E-7	4.2177294E-7	-2.2820629E-8	1.0074586E-7	4.7619255E-7	4.0956996E-7	-2.6493575E-7	4.9747896E-8
1.4237907E-4	1.4194018E-4	1.4281979E-4	1.4154476E-4	1.4321561E-4	1.4122689E-4	1.4352471E-4	1.4101683E-4	1.4371752E-4	1.409371E-4	1.437769E-4	1.409974E-4	1.4369936E-4	1.4119329E-4	1.4349291E-4	1.415058E-4	1.4317803E-4	1.4190422E-4	1.4278496E-4	1.4234698E-4	3.3345313E-7	-7.028772E-8	-8.32805E-8	-5.9830336E-7	3.6240857E-7	-1.02857186E-7	-4.667613E-8	-3.219692E-7	2.38243E-7	-1.4405224E-7	6.505686E-7	5.620053E-7
1.42195E-4	1.4264177E-4	1.4177412E-4	1.4306657E-4	1.4141343E-4	1.4342384E-4	1.4114626E-4	1.4367826E-4	1.4099962E-4	1.438062E-4	1.4098987E-4	1.4379717E-4	1.4111995E-4	1.4365341E-4	1.4137788E-4	1.4338997E-4	1.4173848E-4	1.4303214E-4	1.4216553E-4	1.4261287E-4	-7.929713E-7	1.0373706E-7	6.757856E-8	-6.6856366E-8	-1.0313597E-7	3.2909497E-8	-3.8710613E-7	1.406999E-7	-1.2163537E-7	2.3198905E-7	2.0406418E-7	-9.753028E-8
1.4245529E-4	1.420167E-4	1.4289658E-4	1.4162196E-4	1.4329291E-4	1.4130466E-4	1.4360268E-4	1.410955E-4	1.4379606E-4	1.410167E-4	1.4385655E-4	1.410777E-4	1.437796E-4	1.4127452E-4	1.4357414E-4	1.4158792E-4	1.4326027E-4	1.4198666E-4	1.4286768E-4	1.4242974E-4	-2.7872847E-8	-3.4168252E-7	2.0668983E-8	-8.606855E-7	2.3748095E-7	1.6734593E-7	4.922946E-7	-1.1493484E-7	8.033727E-8	2.104352E-7	-4.882912E-7	2.9648461E-7
1.4226751E-4	1.4271283E-4	1.4184804E-4	1.4313693E-4	1.4148871E-4	1.4349414E-4	1.4122347E-4	1.4374856E-4	1.4107826E-4	1.4387717E-4	1.410694E-4	1.4386924E-4	1.412002E-4	1.4372691E-4	1.4145854E-4	1.4346515E-4	1.4181838E-4	1.4310885E-4	1.4224509E-4	1.426912E-4	-1.3715172E-7	-3.274879E-7	-7.452985E-7	-1.4042976E-7	6.797724E-7	5.579397E-7	4.4891394E-7	-3.7105838E-7	9.1576084E-8	-7.36318E-8	2.0301295E-7	4.808145E-7
1.4252261E-4	1.4208675E-4	1.4296168E-4	1.4169446E-4	1.4335637E-4	1.4137996E-4	1.4366537E-4	1.4117303E-4	1.438586E-4	1.4109568E-4	1.4391959E-4	1.4115713E-4	1.4384418E-4	1.4135378E-4	1.4364073E-4	1.4166633E-4	1.4332954E-4	1.4206351E-4	1.4293968E-4	1.425044E-4	-4.562813E-8	9.2895414E-7	-2.4773851E-6	2.4955722E-7	9.063303E-8	-3.7369423E-7	-7.309282E-8	6.3185134E-8	-6.821217E-8	-4.3247195E-7	2.6352632E-7	3.1575885E-7
1.423318E-4	1.4277335E-4	1.4191643E-4	1.4319432E-4	1.4156122E-4	1.4354952E-4	1.4129895E-4	1.4380255E-4	1.4115602E-4	1.4393104E-4	1.411485E-4	1.4392425E-4	1.4127907E-4	1.4378435E-4	1.4153583E-4	1.4352558E-4	1.4189364E-4	1.4317341E-4	1.4231745E-4	1.4275973E-4	-3.1584915E-7	7.434613E-8	-1.18177944E-7	6.625319E-7	-1.6382587E-6	5.677998E-8	-1.4790527E-7	-7.505198E-9	-6.095493E-8	4.5885344E-7	-8.478044E-8	-2.443259E-8
1.4258038E-4	1.4214954E-4	1.4301481E-4	1.4176272E-4	1.4340582E-4	1.4145294E-4	1.4371207E-4	1.4124918E-4	1.4390418E-4	1.4117385E-4	1.4396581E-4	1.4123596E-4	1.4389254E-4	1.4143145E-4	1.4369261E-4	1.417413E-4	1.4338616E-4	1.42135E-4	1.4300169E-4	1.4257143E-4	-4.9255533E-9	2.5408707E-7	3.488052E-7	-2.1563783E-7	3.797052E-8	1.0179696E-8	-3.872092E-8	-1.4314568E-7	3.5365224E-7	2.162333E-7	-2.6971355E-7	5.1384E-7
1.4238791E-4	1.4282334E-4	1.419793E-4	1.4323925E-4	1.4163005E-4	1.4358992E-4	1.4137237E-4	1.4384057E-4	1.4123268E-4	1.4396894E-4	1.4122657E-4	1.4396317E-4	1.4135662E-4	1.4382666E-4	1.4161097E-4	1.4357283E-4	1.4196476E-4	1.4322644E-4	1.4238298E-4	1.4281941E-4	-1.0440806E-6	5.53702E-8	1.4455459E-7	-5.1947825E-7	-3.480547E-7	6.835041E-7	4.3957463E-8	-2.0028863E-10	1.974094E-7	-1.1116997E-7	1.5118522E-7	-1.0633975E-7
1.4262865E-4	1.4220549E-4	1.4305639E-4	1.418263E-4	1.4344128E-4	1.415224E-4	1.4374315E-4	1.4132376E-4	1.4393392E-4	1.4125062E-4	1.4399554E-4	1.4131334E-4	1.4392483E-4	1.415069E-4	1.4372988E-4	1.4181243E-4	1.4342944E-4	1.4220057E-4	1.4305222E-4	1.4262978E-4	-7.543198E-7	-1.0694992E-7	-1.3988068E-7	-1.5634631E-6	-3.233851E-8	-5.882723E-7	-2.5319585E-7	-1.203651E-7	-6.9286665E-7	1.913113E-7	4.809994E-7	9.040825E-8
1.4243601E-4	1.4286277E-4	1.420359E-4	1.4327142E-4	1.4169516E-4	1.4361615E-4	1.4144376E-4	1.4386319E-4	1.4130813E-4	1.4399001E-4	1.4130358E-4	1.4398621E-4	1.4143225E-4	1.4385371E-4	1.4168302E-4	1.436062E-4	1.4203106E-4	1.4326764E-4	1.4244151E-4	1.4286915E-4	-7.830887E-9	3.1634303E-7	-2.4483833E-7	9.047067E-8	-5.582641E-7	-8.2980726E-8	-3.5406038E-7	1.845034E-9	2.5916316E-7	1.1981668E-7	1.648984E-7	-2.0815183E-7
1.4266717E-4	1.4225407E-4	1.4308585E-4	1.418846E-4	1.4346352E-4	1.4158917E-4	1.4376012E-4	1.4139614E-4	1.4394744E-4	1.4132663E-4	1.4400948E-4	1.4138942E-4	1.439419E-4	1.4157982E-4	1.4375239E-4	1.4187978E-4	1.4346023E-4	1.4225971E-4	1.4309282E-4	1.4268016E-4	-4.3275244E-7	-1.2747256E-7	1.6785636E-7	2.3487456E-7	1.9769139E-7	7.512012E-7	-1.7184649E-6	4.2336114E-7	-5.0452094E-8	5.097978E-8	4.2834128E-7	-1.7174257E-7
1.4247581E-4	1.4289215E-4	1.4208678E-4	1.4329098E-4	1.4175546E-4	1.4362867E-4	1.4151243E-4	1.4387086E-4	1.4138136E-4	1.4399544E-4	1.4137868E-4	1.4399379E-4	1.415058E-4	1.4386588E-4	1.4175166E-4	1.436263E-4	1.4209197E-4	1.4329761E-4	1.4249333E-4	1.4291004E-4	4.9101607E-7	6.849701E-7	2.015173E-7	1.690271E-7	-2.337465E-7	2.1606489E-7	-4.6204931E-7	2.5995726E-7	1.633952E-7	-1.7471767E-7	-1.0007233E-7	-2.1491931E-7
1.4269729E-4	1.4229615E-4	1.4310477E-4	1.4193775E-4	1.4347285E-4	1.4165191E-4	1.4376242E-4	1.4146602E-4	1.4394644E-4	1.413999E-4	1.4400814E-4	1.4146265E-4	1.4394407E-4	1.416495E-4	1.4376164E-4	1.419427E-4	1.4347924E-4	1.4231329E-4	1.431232E-4	1.4272265E-4	1.6077041E-7	-3.264885E-9	6.227924E-8	-7.987399E-7	8.291944E-7	-1.2233381E-6	-5.356325E-7	5.667096E-8	3.2197964E-9	-9.4018915E-8	-5.262445E-7	-3.0401856E-7
1.4250731E-4	1.4291106E-4	1.4213096E-4	1.4329878E-4	1.4181093E-4	1.436272E-4	1.4157683E-4	1.4386377E-4	1.4145204E-4	1.4398657E-4	1.4145077E-4	1.4398631E-4	1.415761E-4	1.4386428E-4	1.4181575E-4	1.436336E-4	1.421476E-4	1.4331694E-4	1.4253758E-4	1.4294202E-4	2.1314278E-8	-2.764616E-6	6.258347E-7	1.5257069E-7	-1.275243E-7	-1.4065436E-7	2.3428758E-7	8.322534E-8	2.1768187E-7	-1.126623E-7	-1.7355134E-7	5.242239E-9
1.4271773E-4	1.423303E-4	1.431125E-4	1.4198486E-4	1.434697E-4	1.4171016E-4	1.4375149E-4	1.4153204E-4	1.4393087E-4	1.4146989E-4	1.4399241E-4	1.4153245E-4	1.4393251E-4	1.4171483E-4	1.4375788E-4	1.4200003E-4	1.4348638E-4	1.423602E-4	1.4314332E-4	1.4275662E-4	3.1776025E-7	3.6058915E-7	1.5828421E-6	3.6852242E-8	1.4854145E-7	7.680159E-8	-2.2225434E-7	8.990194E-8	6.660557E-7	8.353341E-8	-3.4180918E-8	-2.2190089E-7
1.4253035E-4	1.4292046E-4	1.4216824E-4	1.4329559E-4	1.4186114E-4	1.436138E-4	1.4163727E-4	1.4384348E-4	1.4151876E-4	1.4396406E-4	1.4151953E-4	1.439657E-4	1.4164201E-4	1.4385016E-4	1.4187537E-4	1.4362915E-4	1.4219685E-4	1.4332519E-4	1.425741E-4	1.4296472E-4	-1.2520856E-7	3.0405212E-7	-6.204685E-8	1.5173271E-6	-4.951952E-7	-5.10574E-7	-4.612256E-8	-5.1648044E-7	-6.7898503E-7	-8.597251E-7	8.447408E-8	-2.534347E-7
1.4272922E-4	1.4235645E-4	1.4311002E-4	1.4202551E-4	1.4345539E-4	1.4176301E-4	1.4372818E-4	1.4159318E-4	1.4390248E-4	1.4153551E-4	1.4396418E-4	1.4159795E-4	1.4390812E-4	1.4177557E-4	1.4374222E-4	1.4205184E-4	1.4348295E-4	1.4239972E-4	1.4315441E-4	1.4278252E-4	1.2284397E-7	1.1131541E-6	1.6571094E-7	-2.5395855E-7	-8.2736825E-8	-4.2616466E-7	-3.074851E-7	-5.1508735E-9	-5.1690638E-8	-1.6843255E-7	-1.65782E-7	-1.6151082E-8
1.4254502E-4	1.4291979E-4	1.4219809E-4	1.4328123E-4	1.4190518E-4	1.4358855E-4	1.4169146E-4	1.4381106E-4	1.4157948E-4	1.4392872E-4	1.415827E-4	1.439328E-4	1.4170262E-4	1.4382396E-4	1.419288E-4	1.436141E-4	1.4223943E-4	1.4332373E-4	1.426031E-4	1.429785E-4	-2.1233026E-7	-2.3342979E-7	1.044792E-6	5.8508266E-7	-1.4748457E-6	-3.8215936E-7	6.5273633E-7	1.278417E-7	-2.6147052E-7	-1.3637799E-7	-5.752187E-7	4.4819922E-7
1.4273192E-4	1.42375E-4	1.4309755E-4	1.4205897E-4	1.4342986E-4	1.4180895E-4	1.4369338E-4	1.4164843E-4	1.4386247E-4	1.4159518E-4	1.4392356E-4	1.4165709E-4	1.4387272E-4	1.418296E-4	1.4371563E-4	1.4209654E-4	1.4346906E-4	1.4243172E-4	1.4315563E-4	1.427996E-4	-1.5398443E-7	-4.63661E-7	8.293738E-7	1.8805041E-6	2.9434804E-7	1.1595803E-7	7.164488E-8	1.1987066E-7	4.2175787E-7	-4.439191E-8	-8.6642935E-8	-2.8969276E-7
1.4255123E-4	1.4291039E-4	1.4222047E-4	1.432576E-4	1.419413E-4	1.4355333E-4	1.4173912E-4	1.4376866E-4	1.4163401E-4	1.438834E-4	1.416393E-4	1.4388944E-4	1.4175632E-4	1.4378758E-4	1.4197474E-4	1.4358852E-4	1.422741E-4	1.4331294E-4	1.426239E-4	1.4298309E-4	-7.400501E-7	-3.5122213E-7	2.2064239E-7	2.1017097E-8	1.697765E-7	2.823953E-7	3.587471E-7	4.8291355E-7	6.509266E-8	4.568966E-7	4.0609336E-7	-2.0816776E-7
1.4272594E-4	1.4238524E-4	1.430764E-4	1.4208417E-4	1.4339565E-4	1.418472E-4	1.4364935E-4	1.4169596E-4	1.4381338E-4	1.4164722E-4	1.4387394E-4	1.4170866E-4	1.4382739E-4	1.4187573E-4	1.4367994E-4	1.4213343E-4	1.4344603E-4	1.4245526E-4	1.431478E-4	1.4280796E-4	-9.21951E-8	1.6331366E-7	3.870007E-8	3.6675505E-7	-2.3762462E-7	-2.6546607E-7	3.9412004E-7	3.3620398E-7	-1.7144255E-7	1.0437606E-7	1.627397E-8	1.5762016E-7
1.4254908E-4	1.428921E-4	1.4223391E-4	1.4322487E-4	1.4196892E-4	1.4350927E-4	1.4177801E-4	1.4371677E-4	1.4167975E-4	1.4382895E-4	1.416872E-4	1.4383702E-4	1.4180123E-4	1.4374187E-4	1.420123E-4	1.4355437E-4	1.4229986E-4	1.4329264E-4	1.4263538E-4	1.4297897E-4	-2.235612E-8	5.358668E-7	-1.2270304E-7	3.5386307E-7	-1.5663867E-8	-1.7672937E-8	-5.2334775E-7	-4.114335E-8	-1.9472657E-7	1.8158619E-7	-8.1902996E-8	-1.9013473E-8
1.4271068E-4	1.4238595E-4	1.4304658E-4	1.4210043E-4	1.4335282E-4	1.4187588E-4	1.4359722E-4	1.41734E-4	1.4375588E-4	1.4168986E-4	1.4381639E-4	1.4175093E-4	1.4377439E-4	1.4191271E-4	1.4363587E-4	1.4216058E-4	1.4341476E-4	1.4246978E-4	1.431312E-4	1.4280704E-4	1.1474634E-6	4.8616954E-7	-1.57714E-7	-1.1821489E-7	2.7614917E-7	1.503294E-7	7.30629E-8	1.8799437E-7	-1.1471476E-6	1.6044339E-6	4.0690915E-7	-4.3953455E-7
1.4253746E-4	1.4286538E-4	1.422377E-4	1.4318447E-4	1.4198676E-4	1.4345812E-4	1.4180665E-4	1.4365825E-4	1.4171531E-4	1.4376715E-4	1.417248E-4	1.4377733E-4	1.418359E-4	1.4368932E-4	1.4203964E-4	1.435126E-4	1.4231639E-4	1.4326433E-4	1.4263783E-4	1.4296628E-4	-2.300852E-7	1.12229344E-7	-4.5231023E-9	-5.730769E-8	1.4407478E-7	-1.7573188E-7	2.3080422E-7	-2.9457E-8	-3.3184506E-7	5.2467533E-9	6.106219E-7	-2.1284737E-7
1.4268771E-4	1.4237784E-4	1.4300886E-4	1.4210666E-4	1.433032E-4	1.4189437E-4	1.4353861E-4	1.4176074E-4	1.4369232E-4	1.4172104E-4	1.4375224E-4	1.4178197E-4	1.4371487E-4	1.4193876E-4	1.4358484E-4	1.4217761E-4	1.4337568E-4	1.4247498E-4	1.4310675E-4	1.4279797E-4	5.737624E-7	1.3816347E-7	1.7713138E-8	-2.5297516E-7	2.3799437E-7	6.917402E-8	-2.0470024E-7	-4.86949E-8	-3.194812E-7	2.5744495E-7	1.0171877E-8	-1.5790988E-7
1.4251727E-4	1.428308E-4	1.4223155E-4	1.4313751E-4	1.4199366E-4	1.4340063E-4	1.4182356E-4	1.4359422E-4	1.4173839E-4	1.4370092E-4	1.4174981E-4	1.4371316E-4	1.418587E-4	1.4363103E-4	1.4205565E-4	1.4346425E-4	1.4232208E-4	1.4322896E-4	1.4263086E-4	1.429452E-4	-3.5305516E-7	1.8383163E-7	3.8120226E-7	1.3464008E-7	1.4739884E-7	8.605765E-7	-1.3054196E-7	2.9803886E-7	2.532985E-7	-4.3404512E-8	-2.2755133E-7	4.490555E-6
1.4265592E-4	1.4235983E-4	1.4296468E-4	1.421017E-4	1.4324793E-4	1.4190025E-4	1.4347529E-4	1.4177462E-4	1.4362455E-4	1.4173867E-4	1.4368464E-4	1.4179916E-4	1.436513E-4	1.4195185E-4	1.4352876E-4	1.4218257E-4	1.4333043E-4	1.4246868E-4	1.430747E-4	1.4277916E-4	-2.917091E-8	-6.692158E-7	2.0851364E-7	1.8770334E-7	-8.520778E-8	5.045394E-7	-7.738847E-8	-7.601385E-9	2.7162568E-7	2.142045E-7	2.2777054E-7	5.5036963E-7
1.4248783E-4	1.4278926E-4	1.4221485E-4	1.430848E-4	1.4198803E-4	1.4333884E-4	1.4182697E-4	1.435269E-4	1.4174727E-4	1.4363138E-4	1.4176052E-4	1.4364545E-4	1.418674E-4	1.4356937E-4	1.4205856E-4	1.4341122E-4	1.4231619E-4	1.4318734E-4	1.4261414E-4	1.4291576E-4	-7.812748E-8	-1.1992403E-6	-3.3838145E-7	2.5036366E-8	1.770476E-7	9.096356E-7	-5.3137484E-7	2.4208356E-7	-5.6870157E-8	-4.3723918E-7	-6.4587425E-7	-2.2200543E-7
1.4261596E-4	1.4233128E-4	1.4291414E-4	1.420845E-4	1.4318858E-4	1.4189254E-4	1.4340914E-4	1.4177339E-4	1.4355501E-4	1.4174102E-4	1.4361476E-4	1.4180134E-4	1.4358474E-4	1.4195062E-4	1.4346915E-4	1.4217457E-4	1.4328024E-4	1.4245175E-4	1.4303529E-4	1.4275132E-4	-1.0816589E-7	9.222707E-9	1.0147182E-7	1.4350529E-7	-7.91631E-8	5.5514306E-8	1.4899769E-7	-9.117272E-8	-4.225965E-7	-9.089136E-9	-5.436714E-7	-1.7237603E-7
1.4244943E-4	1.4274055E-4	1.4218657E-4	1.4302715E-4	1.4196889E-4	1.4327472E-4	1.4181512E-4	1.43458E-4	1.4174049E-4	1.4356103E-4	1.4175511E-4	1.4357634E-4	1.4186015E-4	1.4350488E-4	1.4204692E-4	1.433542E-4	1.4229758E-4	1.4313956E-4	1.4258665E-4	1.4287856E-4	-1.5873734E-7	3.56832E-7	-1.4724E-7	2.7851115E-7	-2.5460386E-8	4.2090733E-7	-4.9523277E-7	1.1151333E-7	-4.325655E-7	-3.6102048E-8	9.096807E-8	1.4912677E-8
1.4256842E-4	1.4229257E-4	1.4285822E-4	1.4205422E-4	1.4312578E-4	1.4186936E-4	1.4334153E-4	1.4175584E-4	1.4348498E-4	1.4172633E-4	1.4354485E-4	1.4178673E-4	1.4351765E-4	1.419336E-4	1.4340765E-4	1.421528E-4	1.4322593E-4	1.4242312E-4	1.4298993E-4	1.4271446E-4	-1.7963889E-7	-3.7996176E-7	5.4836926E-7	3.45137E-7	-3.3628885E-7	3.482675E-7	-1.05326464E-7	-8.514926E-8	-5.5015573E-7	2.450285E-6	6.5480332E-9	1.4590144E-7
1.4240094E-4	1.4268506E-4	1.421455E-4	1.4296576E-4	1.4193487E-4	1.4320847E-4	1.4178627E-4	1.4338894E-4	1.4171506E-4	1.4349105E-4	1.4173145E-4	1.4350796E-4	1.4183563E-4	1.4343977E-4	1.4201943E-4	1.4329469E-4	1.4226515E-4	1.4308661E-4	1.4254793E-4	1.428331E-4	8.382025E-8	-1.9222641E-7	-2.0726866E-7	5.6574624E-8	-1.4646595E-7	-2.0678046E-7	-9.155844E-8	5.160275E-7	2.3850208E-7	1.2775527E-7	-1.6964167E-7	3.0087782E-7
1.4251265E-4	1.4224257E-4	1.427975E-4	1.4200971E-4	1.4306087E-4	1.4183017E-4	1.4327398E-4	1.4172033E-4	1.4341604E-4	1.4169297E-4	1.434763E-4	1.4175395E-4	1.4345146E-4	1.4189912E-4	1.4334486E-4	1.4211544E-4	1.4316822E-4	1.4238157E-4	1.4293747E-4	1.4266823E-4	1.5757192E-6	1.467775E-7	-1.8951431E-7	-1.089514E-6	1.4980554E-7	-1.2510553E-6	1.2119717E-7	4.2245823E-8	3.2474322E-8	1.7873043E-7	-8.982482E-7	8.637647E-7
1.4234358E-4	1.42624E-4	1.4209209E-4	1.4290129E-4	1.4188509E-4	1.4314167E-4	1.417399E-4	1.4332095E-4	1.416711E-4	1.4342312E-4	1.4168843E-4	1.4344146E-4	1.4179267E-4	1.4337555E-4	1.4197532E-4	1.4323377E-4	1.4221892E-4	1.4302965E-4	1.4249874E-4	1.4277994E-4	-2.402432E-6	-1.7925306E-7	-1.2599332E-7	-2.0571623E-8	-3.9127737E-8	-1.2510326E-7	-3.2921216E-7	-2.9951838E-7	8.972304E-8	-3.4818564E-7	-1.0267861E-7	2.722253E-7
1.4244927E-4	1.4218125E-4	1.4273246E-4	1.419509E-4	1.4299477E-4	1.4177334E-4	1.4320713E-4	1.4166565E-4	1.433494E-4	1.4163947E-4	1.4341007E-4	1.4170098E-4	1.4338641E-4	1.4184599E-4	1.4328181E-4	1.42062E-4	1.4310761E-4	1.4232719E-4	1.4287933E-4	1.4261222E-4	-8.473627E-9	6.122983E-8	-4.989981E-8	-1.0255409E-7	-2.6791795E-7	-1.1614575E-7	1.9991978E-7	1.0999776E-6	5.727756E-8	3.7868997E-8	1.8048054E-7	-1.620626E-7
1.4227619E-4	1.4255663E-4	1.4202522E-4	1.4283427E-4	1.4181908E-4	1.4307551E-4	1.4167496E-4	1.4325547E-4	1.4160686E-4	1.4335832E-4	1.4162523E-4	1.4337743E-4	1.417303E-4	1.4331241E-4	1.4191361E-4	1.4317143E-4	1.4215782E-4	1.4296825E-4	1.4243767E-4	1.4271872E-4	-1.1949196E-7	1.4400821E-6	-6.8012025E-7	-9.2732836E-7	-2.9348203E-7	-8.220773E-8	1.2115845E-7	-4.6917964E-7	2.896751E-7	7.233504E-8	-3.9215678E-7	-5.3224534E-7
1.4237782E-4	1.4210836E-4	1.4266302E-4	1.41877E-4	1.4292744E-4	1.4169881E-4	1.4314175E-4	1.4159092E-4	1.4328583E-4	1.4156538E-4	1.4334761E-4	1.4162787E-4	1.4332411E-4	1.4177487E-4	1.4322E-4	1.4199255E-4	1.4304495E-4	1.4225951E-4	1.4281538E-4	1.4254673E-4	-6.869992E-7	4.016202E-8	1.7153458E-9	1.5782806E-9	3.721394E-8	-2.9858597E-7	1.2391848E-7	-5.002301E-7	1.3997351E-7	-3.387309E-7	-2.7219662E-7	5.458085E-8
1.4219894E-4	1.4248336E-4	1.4194517E-4	1.4276493E-4	1.4173648E-4	1.430096E-4	1.4159062E-4	1.4319234E-4	1.4152237E-4	1.4329674E-4	1.4154088E-4	1.4331624E-4	1.4164778E-4	1.4325097E-4	1.41834E-4	1.4310863E-4	1.4208142E-4	1.4290279E-4	1.4236545E-4	1.4265027E-4	2.5058583E-7	2.547548E-7	-3.2008657E-7	-1.1658265E-7	-2.2914683E-7	-1.5300841E-7	-7.088382E-8	4.594042E-7	2.2680744E-8	-3.2246483E-8	-3.74682E-7	6.1981757E-7
1.4229893E-4	1.4202412E-4	1.4258974E-4	1.4178785E-4	1.4285956E-4	1.4160635E-4	1.4307827E-4	1.4149607E-4	1.4322507E-4	1.4147027E-4	1.4328826E-4	1.4153421E-4	1.4326432E-4	1.4168414E-4	1.4315781E-4	1.4190594E-4	1.4297981E-4	1.4217856E-4	1.427458E-4	1.4247141E-4	1.3257466E-7	7.7127635E-7	6.8383287E-7	8.262538E-8	1.9526836E-7	9.74972E-8	1.8754096E-7	2.8200796E-7	-7.9242386E-7	1.5368812E-7	1.2962711E-7	-6.79673E-7
1.4211217E-4	1.4240423E-4	1.4185184E-4	1.4269324E-4	1.4163753E-4	1.4294423E-4	1.4148737E-4	1.4313147E-4	1.4141688E-4	1.4323868E-4	1.4143577E-4	1.432587E-4	1.4154533E-4	1.4319125E-4	1.417361E-4	1.4304492E-4	1.4199012E-4	1.428334E-4	1.4228147E-4	1.4257416E-4	4.865579E-7	-1.2425234E-7	4.0807157E-7	-6.638929E-8	-8.1833456E-8	-3.3190017E-7	-4.422934E-7	-6.692919E-7	1.5779767E-6	-2.392388E-6	-1.4981673E-7	-3.8071616E-7
1.4221216E-4	1.4192837E-4	1.4251261E-4	1.41684E-4	1.4279103E-4	1.4149593E-4	1.4301635E-4	1.4138166E-4	1.4316777E-4	1.413548E-4	1.4323267E-4	1.4142005E-4	1.4320727E-4	1.4157426E-4	1.4309658E-4	1.4180341E-4	1.429118E-4	1.4208417E-4	1.4267005E-4	1.4238655E-4	5.031974E-7	4.1554716E-7	6.182038E-7	-2.4073026E-7	4.405832E-7	-1.09140785E-7	5.973392E-7	-3.5760215E-7	2.5524832E-7	3.0658136E-8	1.4263306E-7	-5.021225E-7
1.4201635E-4	1.4231954E-4	1.4174529E-4	1.4261952E-4	1.4152193E-4	1.4287945E-4	1.4136548E-4	1.4307341E-4	1.4129172E-4	1.4318415E-4	1.4131056E-4	1.4320352E-4	1.4142336E-4	1.4313299E-4	1.4162091E-4	1.4297993E-4	1.4188427E-4	1.427598E-4	1.4218621E-4	1.4248991E-4	-8.2355E-8	-1.3958406E-7	-8.857847E-7	8.336243E-7	-1.4742743E-7	-8.922049E-9	-7.3950906E-7	-1.8359844E-7	-2.300766E-7	-6.06371E-8	2.7123835E-6	6.8510974E-7
1.4211763E-4	1.4182071E-4	1.4243089E-4	1.4156516E-4	1.4272078E-4	1.4136825E-4	1.4295573E-4	1.412482E-4	1.4311256E-4	1.4121892E-4	1.4317918E-4	1.4128635E-4	1.4315173E-4	1.414462E-4	1.4303501E-4	1.4168442E-4	1.428415E-4	1.4197717E-4	1.4258793E-4	1.4229192E-4	-1.2533418E-7	-9.081626E-8	2.6497003E-7	7.4453396E-8	-4.162551E-7	7.399128E-8	-2.528958E-7	-1.5766881E-7	3.8468235E-7	1.700749E-7	5.264803E-8	3.0306282E-7
1.4191105E-4	1.4222851E-4	1.4162561E-4	1.4254233E-4	1.4139076E-4	1.4281418E-4	1.4122568E-4	1.4301656E-4	1.4114729E-4	1.431314E-4	1.4116596E-4	1.431504E-4	1.4128294E-4	1.4307509E-4	1.4148916E-4	1.4291341E-4	1.4176381E-4	1.4268154E-4	1.4208003E-4	1.4239842E-4	-2.3250797E-7	-1.4961765E-7	3.7299276E-7	2.4954537E-7	2.67904E-8	2.7622276E-8	2.5972795E-7	-1.7159175E-7	1.4192689E-7	-1.5609247E-7	1.7072277E-7	1.2196375E-7
1.4201578E-4	1.4170306E-4	1.4234509E-4	1.4143315E-4	1.426494E-4	1.4122471E-4	1.4289503E-4	1.4109675E-4	1.4305869E-4	1.4106467E-4	1.4312724E-4	1.4113402E-4	1.4309732E-4	1.413013E-4	1.4297302E-4	1.4155042E-4	1.4276749E-4	1.4185724E-4	1.4250005E-4	1.4218834E-4	9.002205E-9	-3.6741673E-7	1.2576001E-7	-5.393862E-8	-1.9540073E-7	-4.0894943E-8	1.1928432E-7	-6.5595606E-7	-1.1707898E-6	-2.3048146E-7	-1.3778448E-7	-1.6550649E-7
1.4179632E-4	1.4213122E-4	1.414943E-4	1.4246163E-4	1.4124517E-4	1.4274743E-4	1.4106935E-4	1.4295967E-4	1.4098508E-4	1.4307948E-4	1.4100321E-4	1.4309838E-4	1.4112535E-4	1.4301711E-4	1.4134105E-4	1.4284451E-4	1.4163004E-4	1.4259864E-4	1.4196265E-4	1.4229862E-4	-4.5279837E-8	3.7043074E-7	1.7395769E-7	1.4489899E-6	-4.1991697E-8	1.9527192E-7	1.2554776E-7	5.2610415E-7	1.4314108E-7	6.149903E-7	-8.003625E-7	-1.0644797E-8
1.4190521E-4	1.4157442E-4	1.4225327E-4	1.4128737E-4	1.4257416E-4	1.4106551E-4	1.4283307E-4	1.4092872E-4	1.4300471E-4	1.4089282E-4	1.4307574E-4	1.4096482E-4	1.4304224E-4	1.4113987E-4	1.4290906E-4	1.4140215E-4	1.4269023E-4	1.4172551E-4	1.4240554E-4	1.4207514E-4	1.9424624E-8	3.1202853E-7	1.5089468E-7	9.647164E-7	-9.4626564E-8	1.5107885E-7	-1.14133655E-7	3.1304504E-7	-1.6181774E-7	2.8534083E-7	1.9723137E-7	-9.2529837E-7
1.4167177E-4	1.4202687E-4	1.4135093E-4	1.4237633E-4	1.4108546E-4	1.4267836E-4	1.408978E-4	1.429016E-4	1.4080634E-4	1.4302695E-4	1.4082387E-4	1.4304508E-4	1.4095116E-4	1.4295687E-4	1.4117827E-4	1.4277232E-4	1.4148325E-4	1.4250966E-4	1.4183488E-4	1.4219087E-4	2.197955E-7	2.8775793E-7	-2.3162413E-7	-1.4574869E-7	2.5841496E-7	7.530138E-8	-5.4486375E-8	-5.2612864E-7	1.3110044E-7	3.66639E-7	2.4325601E-8	-6.446919E-8
1.4178759E-4	1.4143527E-4	1.421558E-4	1.411296E-4	1.4249538E-4	1.408925E-4	1.4276874E-4	1.4074553E-4	1.4294937E-4	1.407057E-4	1.4302277E-4	1.4077993E-4	1.4298508E-4	1.4096372E-4	1.4284157E-4	1.4124054E-4	1.4260746E-4	1.415827E-4	1.4230424E-4	1.4195299E-4	-1.7729951E-7	2.5051392E-7	-1.29775E-7	2.9812162E-7	1.0955376E-8	-1.4710743E-7	6.958199E-7	8.889757E-8	6.086101E-8	-1.6578717E-7	-2.6349846E-7	7.698569E-8
1.4153867E-4	1.4191584E-4	1.4119672E-4	1.4228614E-4	1.4091338E-4	1.4260517E-4	1.407121E-4	1.4284086E-4	1.4061318E-4	1.4297233E-4	1.4062968E-4	1.4298953E-4	1.4076322E-4	1.4289358E-4	1.4100238E-4	1.4269544E-4	1.413246E-4	1.4241473E-4	1.41697E-4	1.4207471E-4	5.104949E-7	-1.4412993E-7	8.0567577E-7	-4.131138E-7	1.3498493E-7	4.1044777E-7	-3.2329183E-8	-5.990157E-8	-3.609058E-7	-7.832328E-8	4.5282098E-7	2.5364938E-7
1.4166132E-4	1.4128663E-4	1.4205233E-4	1.4096015E-4	1.4241174E-4	1.4070638E-4	1.4270055E-4	1.4054835E-4	1.4289045E-4	1.4050421E-4	1.4296689E-4	1.4058084E-4	1.4292437E-4	1.4077425E-4	1.4276977E-4	1.410662E-4	1.4251913E-4	1.4142875E-4	1.4219545E-4	1.418212E-4	1.1417195E-7	4.7435555E-7	4.0297522E-7	-2.9018368E-8	1.358922E-6	-1.0865202E-7	-3.8441604E-7	1.9113524E-7	2.9020202E-6	6.9773094E-8	-2.2272621E-7	-4.6025977E-7
1.413961E-4	1.4179714E-4	1.4103213E-4	1.4218963E-4	1.407294E-4	1.425274E-4	1.4051315E-4	1.427761E-4	1.4040603E-4	1.4291359E-4	1.4042172E-4	1.4293E-4	1.405615E-4	1.4282609E-4	1.4081359E-4	1.4261356E-4	1.4115468E-4	1.4231316E-4	1.4154935E-4	1.4195067E-4	8.2567134E-8	-5.294791E-8	-2.4511666E-8	-7.0082433E-7	-8.066859E-8	-9.175506E-7	-4.4538032E-7	-1.0794874E-7	-1.4739115E-7	-1.3341655E-7	-3.19996E-8	-6.509764E-7
1.4152686E-4	1.4112816E-4	1.4194132E-4	1.4078007E-4	1.4232208E-4	1.4050887E-4	1.4262709E-4	1.4033902E-4	1.428274E-4	1.4028979E-4	1.4290633E-4	1.4036939E-4	1.4285921E-4	1.4057259E-4	1.4269262E-4	1.408811E-4	1.4242421E-4	1.4126433E-4	1.4207892E-4	1.4168123E-4	-5.4491125E-8	-1.4241544E-7	3.4017916E-7	-7.06411E-8	-1.0346655E-6	8.6258915E-8	1.2731829E-7	1.877378E-7	2.8472E-7	4.524419E-7	-2.5884538E-7	1.3763243E-7
1.4124549E-4	1.4167093E-4	1.408575E-4	1.4208625E-4	1.4053461E-4	1.4244352E-4	1.4030338E-4	1.4270571E-4	1.4018756E-4	1.4284998E-4	1.402022E-4	1.428653E-4	1.4034858E-4	1.4275256E-4	1.4061425E-4	1.4252473E-4	1.4097447E-4	1.4220442E-4	1.4139245E-4	1.4181866E-4	4.1350916E-7	2.5608102E-8	-7.7974406E-8	2.9363545E-7	3.5234652E-7	2.3169943E-7	3.153258E-8	-4.765028E-8	4.9082125E-8	-5.014747E-7	1.4066532E-7	-2.062358E-7
1.41384E-4	1.4096042E-4	1.4182297E-4	1.4059014E-4	1.4222537E-4	1.4030052E-4	1.4254743E-4	1.4011849E-4	1.4275817E-4	1.4006396E-4	1.4283972E-4	1.4014663E-4	1.4278782E-4	1.4036024E-4	1.4260907E-4	1.4068576E-4	1.423224E-4	1.4109102E-4	1.419542E-4	1.4153177E-4	2.5642876E-7	-3.139015E-8	-5.4925596E-7	2.0633355E-8	-9.7806954E-8	-8.43469E-8	-1.0086342E-7	2.356677E-7	3.0590758E-7	1.0208546E-7	3.2368672E-7	-5.6594207E-8
1.410854E-4	1.415362E-4	1.4067366E-4	1.4197559E-4	1.4032984E-4	1.4235234E-4	1.4008305E-4	1.4262873E-4	1.3995833E-4	1.4277949E-4	1.3997176E-4	1.4279362E-4	1.4012492E-4	1.4267223E-4	1.4040462E-4	1.4242905E-4	1.407847E-4	1.4208758E-4	1.412263E-4	1.416775E-4	-4.1461085E-8	-2.7456306E-7	1.0420456E-7	1.0497315E-7	-8.3469286E-7	1.812833E-7	-4.8100514E-8	-2.5987823E-8	3.5652099E-7	5.358782E-8	-1.5600075E-6	-3.3770925E-7
1.412324E-4	1.4078392E-4	1.4169661E-4	1.403908E-4	1.4212131E-4	1.4008231E-4	1.4246057E-4	1.3988798E-4	1.4268159E-4	1.3982874E-4	1.4276609E-4	1.399138E-4	1.4270897E-4	1.4013817E-4	1.42518E-4	1.4048076E-4	1.4221281E-4	1.4090842E-4	1.4182203E-4	1.4137421E-4	-4.3704267E-7	-4.8620223E-8	-2.9285207E-8	-6.062982E-8	-3.842423E-7	1.08830044E-7	8.7974485E-8	9.10772E-8	4.230561E-7	1.5368401E-7	-7.223159E-8	-2.3489571E-7
1.4091705E-4	1.4139335E-4	1.4048116E-4	1.418566E-4	1.4011614E-4	1.4225359E-4	1.3985338E-4	1.4254404E-4	1.3972001E-4	1.4270161E-4	1.3973206E-4	1.4271437E-4	1.3989197E-4	1.4258438E-4	1.4018612E-4	1.4232521E-4	1.405857E-4	1.4196282E-4	1.4105155E-4	1.4152823E-4	3.4984345E-7	1.7556607E-7	1.7076489E-7	5.8620586E-8	-1.7770712E-7	2.0003295E-8	1.517304E-7	-3.6899044E-7	2.5224026E-8	-1.0010482E-6	-7.044132E-7	8.1360236E-7
1.4107236E-4	1.4059876E-4	1.4156199E-4	1.4018257E-4	1.420089E-4	1.3985545E-4	1.4236543E-4	1.3964846E-4	1.425968E-4	1.3958395E-4	1.426844E-4	1.3967187E-4	1.4262201E-4	1.3990678E-4	1.424186E-4	1.4026686E-4	1.4209471E-4	1.4071626E-4	1.4168049E-4	1.4120738E-4	-2.3821617E-7	-1.0959514E-7	-6.356241E-7	1.8842314E-7	-1.734761E-7	1.2390073E-7	-1.8854017E-7	-3.2772856E-8	1.3938943E-7	1.8645318E-7	3.558173E-7	-2.8258095E-8
1.407401E-4	1.412417E-4	1.4027987E-4	1.417291E-4	1.3989376E-4	1.4214608E-4	1.3961543E-4	1.424506E-4	1.3947295E-4	1.4261482E-4	1.39484E-4	1.4262684E-4	1.3965047E-4	1.4248728E-4	1.3995818E-4	1.4221242E-4	1.403783E-4	1.4182916E-4	1.4086795E-4	1.4137043E-4	-9.9557035E-8	-7.4237556E-7	4.6094985E-7	8.644652E-8	1.4072205E-7	-1.9436013E-7	-1.388127E-6	-9.668041E-7	-1.29124285E-8	1.4000471E-8	8.323773E-8	-4.1073275E-7
1.40904E-4	1.4040529E-4	1.4141842E-4	1.3996604E-4	1.4188765E-4	1.396207E-4	1.4226111E-4	1.3940084E-4	1.4250328E-4	1.3933153E-4	1.4259321E-4	1.3942234E-4	1.4252585E-4	1.3966739E-4	1.4231002E-4	1.4004458E-4	1.4196758E-4	1.4051654E-4	1.4153059E-4	1.410327E-4	1.9568612E-8	4.1082458E-7	-5.967035E-8	4.2134016E-7	2.835559E-7	4.6947697E-8	1.1327348E-7	2.6463525E-8	-3.525977E-7	1.4770876E-7	2.924133E-7	-6.542259E-8
1.4055498E-4	1.4108169E-4	1.4007035E-4	1.415929E-4	1.3966335E-4	1.4202957E-4	1.3936954E-4	1.4234785E-4	1.3921838E-4	1.4251916E-4	1.3922817E-4	1.4252934E-4	1.3940132E-4	1.4238116E-4	1.3972323E-4	1.4209081E-4	1.4016283E-4	1.4168656E-4	1.4067613E-4	1.4120365E-4	-1.5835778E-7	1.9495388E-8	-1.3006837E-7	1.3076674E-7	-2.68547E-7	1.9322704E-7	-2.090457E-7	1.1004938E-6	1.044857E-6	2.2796475E-7	2.2528442E-7	3.043198E-8
1.407271E-4	1.4020338E-4	1.4126577E-4	1.397418E-4	1.4175677E-4	1.3937794E-4	1.4214726E-4	1.3914637E-4	1.423995E-4	1.3907197E-4	1.4249256E-4	1.3916542E-4	1.4242006E-4	1.3942104E-4	1.4219186E-4	1.3981495E-4	1.4183129E-4	1.403087E-4	1.4137205E-4	1.4084962E-4	-1.8370828E-7	-8.307596E-9	-4.4122157E-7	-2.3992268E-7	-5.747228E-8	1.874075E-7	-1.4812326E-8	-3.3566022E-7	-8.4157136E-8	-3.6128334E-8	1.2251502E-7	1.8349743E-7
1.40361E-4	1.4091226E-4	1.3985288E-4	1.4144664E-4	1.3942561E-4	1.4190258E-4	1.3911667E-4	1.4223442E-4	1.3895688E-4	1.4241225E-4	1.3896587E-4	1.4242165E-4	1.3914528E-4	1.4226495E-4	1.3948084E-4	1.4195946E-4	1.3994008E-4	1.4153452E-4	1.4047633E-4	1.4102847E-4	-1.0518365E-7	-1.423775E-7	1.04626764E-7	-9.300289E-7	2.1984296E-7	-3.039305E-7	-1.3724075E-7	2.8324993E-7	-4.855394E-7	-2.8957342E-7	-3.5984255E-7	-1.2051943E-7
1.405409E-4	1.3999359E-4	1.4110365E-4	1.3951006E-4	1.4161583E-4	1.3912878E-4	1.4202287E-4	1.3888518E-4	1.4228537E-4	1.3880624E-4	1.4238097E-4	1.389026E-4	1.4230378E-4	1.391682E-4	1.4206348E-4	1.395785E-4	1.4168562E-4	1.4009327E-4	1.412041E-4	1.4065759E-4	-1.7414251E-7	-1.8437046E-7	3.564386E-7	1.5055426E-7	4.3219998E-7	-2.0707375E-7	-6.719654E-8	2.6258596E-7	-3.471307E-7	-2.4726762E-7	-2.4865338E-7	3.809312E-7
1.4015874E-4	1.407341E-4	1.396281E-4	1.4129064E-4	1.3918121E-4	1.4176505E-4	1.388575E-4	1.4211009E-4	1.3868968E-4	1.4229414E-4	1.3869758E-4	1.423028E-4	1.3888364E-4	1.4213771E-4	1.3923213E-4	1.4181751E-4	1.3971003E-4	1.4137346E-4	1.4026907E-4	1.4084463E-4	6.407004E-7	1.2332612E-7	-6.896843E-8	1.5990246E-7	6.495563E-8	8.558767E-9	2.2319728E-7	4.7027864E-8	2.1419392E-7	-5.2075006E-7	1.0681033E-7	-3.6973436E-8
1.4034616E-4	1.3977605E-4	1.4093175E-4	1.3927188E-4	1.4146448E-4	1.3887353E-4	1.418869E-4	1.3861878E-4	1.4215928E-4	1.3853493E-4	1.4225747E-4	1.3863422E-4	1.4217563E-4	1.3890924E-4	1.419245E-4	1.393354E-4	1.4152915E-4	1.3987042E-4	1.410272E-4	1.4045776E-4	-7.1926905E-7	5.6965507E-7	-2.0874226E-7	-2.2917162E-8	-1.4511632E-7	-2.3504005E-7	-3.8616645E-7	-1.0646664E-7	-1.4474794E-7	3.8195108E-7	6.828053E-8	4.4358916E-7
1.3994846E-4	1.4054599E-4	1.393961E-4	1.4112373E-4	1.3893083E-4	1.4161633E-4	1.3859327E-4	1.4197407E-4	1.384178E-4	1.4216409E-4	1.384247E-4	1.4217162E-4	1.3861674E-4	1.4199875E-4	1.3897789E-4	1.4166479E-4	1.3947327E-4	1.4120208E-4	1.400535E-4	1.4065175E-4	9.57023E-8	6.0337504E-7	-3.4030887E-7	-1.4318223E-7	-2.6027298E-9	-7.042875E-7	-1.7107284E-7	3.2869735E-7	-3.5339433E-8	-1.7550903E-7	2.4781883E-7	-6.85142E-7
1.4014271E-4	1.3955099E-4	1.4074954E-4	1.3902667E-4	1.4130128E-4	1.3861273E-4	1.4173874E-4	1.3834756E-4	1.4202014E-4	1.3825957E-4	1.4212127E-4	1.3836139E-4	1.4203515E-4	1.3864548E-4	1.4177315E-4	1.3908667E-4	1.4136218E-4	1.3964069E-4	1.408405E-4	1.4024947E-4	-1.0999704E-6	-3.907555E-8	3.775156E-7	-3.2670687E-7	1.3663966E-7	8.415281E-8	-3.018411E-8	-6.9574725E-8	-4.1688782E-8	-1.6240654E-7	-5.8129365E-7	3.2618772E-7
1.3972996E-4	1.4034862E-4	1.3915765E-4	1.4094602E-4	1.3867511E-4	1.4145537E-4	1.3832498E-4	1.418246E-4	1.3814196E-4	1.4202033E-4	1.38148E-4	1.4202698E-4	1.383458E-4	1.4184735E-4	1.3871891E-4	1.4150035E-4	1.3923083E-4	1.4102034E-4	1.398309E-4	1.4045028E-4	-9.2026774E-8	5.278963E-7	5.5417676E-8	6.562009E-8	-1.2955498E-7	5.0513417E-8	-4.5534628E-7	1.2236245E-7	3.5284864E-7	-4.850752E-7	2.690694E-7	-2.9117649E-8
1.399306E-4	1.3931913E-4	1.4055715E-4	1.3877715E-4	1.4112685E-4	1.3834858E-4	1.4157793E-4	1.380735E-4	1.4186745E-4	1.3798157E-4	1.4197084E-4	1.3808561E-4	1.41881E-4	1.383787E-4	1.4160947E-4	1.3883313E-4	1.4118377E-4	1.3940484E-4	1.4064413E-4	1.4003339E-4	2.5574158E-7	1.3685703E-7	1.9651334E-7	1.5726569E-7	3.3010924E-8	5.4744497E-8	5.792701E-7	-5.8311834E-8	-2.2178419E-7	1.4715607E-7	-7.266775E-7	-2.1002447E-7
1.3950342E-4	1.4014117E-4	1.3891337E-4	1.407571E-4	1.384152E-4	1.4128126E-4	1.3805341E-4	1.4166113E-4	1.3786384E-4	1.418621E-4	1.3786946E-4	1.4186834E-4	1.3807263E-4	1.4168206E-4	1.38456E-4	1.4132328E-4	1.3898319E-4	1.4082775E-4	1.3960137E-4	1.4023975E-4	-1.6480395E-9	1.7721635E-6	3.2626906E-7	-1.7801195E-8	1.3150157E-7	1.3826333E-7	1.5052889E-7	2.8667642E-7	-1.9403758E-7	2.0890967E-7	-3.4933936E-7	-4.7644345E-8
1.3970886E-4	1.3907971E-4	1.4035325E-4	1.3852201E-4	1.4093844E-4	1.3808049E-4	1.4140202E-4	1.3779696E-4	1.4169938E-4	1.3770143E-4	1.4180482E-4	1.3780783E-4	1.4171185E-4	1.3810847E-4	1.414317E-4	1.385753E-4	1.4099342E-4	1.3916298E-4	1.4043777E-4	1.398096E-4	1.4557061E-7	8.549818E-8	-8.871765E-7	-2.4420552E-7	2.0711492E-7	3.668517E-7	1.3050732E-7	3.03141E-7	2.324481E-7	-2.3534494E-7	-6.2877285E-7	9.0665374E-8
1.392693E-4	1.3992371E-4	1.3866356E-4	1.4055517E-4	1.3815197E-4	1.410926E-4	1.3777998E-4	1.4148207E-4	1.3758468E-4	1.416878E-4	1.3758971E-4	1.416935E-4	1.377975E-4	1.4150162E-4	1.3819041E-4	1.4113319E-4	1.3873095E-4	1.4062406E-4	1.3936471E-4	1.400199E-4	-2.7021343E-7	1.1800098E-7	-5.4212496E-8	6.182584E-8	-1.3691208E-7	1.6925382E-7	-4.2261687E-9	2.2757764E-7	1.719569E-8	8.237797E-9	8.405756E-8	4.908345E-8
1.3947854E-4	1.388345E-4	1.4013828E-4	1.3826303E-4	1.4073687E-4	1.3781045E-4	1.4121093E-4	1.3751982E-4	1.4151509E-4	1.3742165E-4	1.4162262E-4	1.3752996E-4	1.415266E-4	1.3783721E-4	1.4123952E-4	1.383147E-4	1.4079017E-4	1.3891589E-4	1.4022068E-4	1.3957705E-4	7.887546E-8	2.083574E-9	3.3484913E-8	1.6501248E-7	4.1814246E-7	4.1151355E-7	4.2917147E-8	-7.5973155E-8	3.098112E-6	1.9414506E-7	-6.7536024E-7	-4.981114E-7
1.3902751E-4	1.3969578E-4	1.3840858E-4	1.4034059E-4	1.378857E-4	1.4088917E-4	1.3750525E-4	1.412865E-4	1.3730596E-4	1.4149626E-4	1.373105E-4	1.4150156E-4	1.3752253E-4	1.4130543E-4	1.3792346E-4	1.4092859E-4	1.3847496E-4	1.4040864E-4	1.3912219E-4	1.3979105E-4	-1.7785496E-7	-8.503964E-8	6.2636803E-7	-2.081154E-7	1.6318718E-7	-1.729242E-7	-1.6749286E-8	-1.14143646E-7	3.7223583E-7	-3.3381414E-7	1.5741092E-7	-6.227034E-8
1.3923939E-4	1.3858266E-4	1.3991096E-4	1.3800022E-4	1.4052064E-4	1.3753943E-4	1.4100359E-4	1.3724295E-4	1.4131314E-4	1.3714252E-4	1.4142205E-4	1.3725272E-4	1.4132429E-4	1.3756569E-4	1.4103153E-4	1.3805156E-4	1.4057342E-4	1.38664E-4	1.399933E-4	1.3933766E-4	-1.938111E-7	1.7526416E-8	-1.4694568E-6	1.3084672E-8	-4.3511002E-7	5.1784454E-8	2.678119E-7	-3.787866E-8	-1.3730731E-7	2.3288388E-7	4.298144E-8	-2.4029993E-7
1.3877783E-4	1.3945704E-4	1.3814894E-4	1.4011208E-4	1.3761719E-4	1.406694E-4	1.3723108E-4	1.4107332E-4	1.3702828E-4	1.4128644E-4	1.3703293E-4	1.412914E-4	1.372482E-4	1.4109175E-4	1.376554E-4	1.4070887E-4	1.3821574E-4	1.401803E-4	1.3887322E-4	1.3955278E-4	-1.4603957E-6	4.6649433E-7	4.6717645E-7	-1.7054754E-7	-3.209176E-7	1.8762025E-8	-1.3899198E-7	-4.2422016E-7	-2.6868227E-7	2.2203196E-7	-1.0208234E-7	9.399154E-8
1.3899028E-4	1.3832473E-4	1.3967109E-4	1.3773468E-4	1.4028906E-4	1.3726729E-4	1.4077834E-4	1.3696696E-4	1.4109227E-4	1.3686556E-4	1.4120329E-4	1.3697716E-4	1.4110375E-4	1.3729409E-4	1.4080685E-4	1.377869E-4	1.4034261E-4	1.3840763E-4	1.397547E-4	1.3909012E-4	2.636211E-7	-1.05170656E-7	9.92952E-8	1.5375859E-7	-3.294274E-8	3.0800877E-7	-2.2359308E-7	6.7291927E-7	-1.6939575E-8	1.8786956E-8	-1.5083666E-7	1.8001751E-7
1.385204E-4	1.3920695E-4	1.378848E-4	1.3986923E-4	1.3734747E-4	1.40433E-4	1.3695723E-4	1.4084128E-4	1.3675241E-4	1.4105687E-4	1.3675724E-4	1.4106247E-4	1.3697508E-4	1.4086082E-4	1.3738683E-4	1.404739E-4	1.3795374E-4	1.3993938E-4	1.386182E-4	1.3930548E-4	1.5751948E-7	4.1680144E-7	-4.4859823E-7	5.208891E-8	1.6518791E-7	4.597587E-7	-9.3906806E-7	2.4858846E-7	7.119783E-7	5.6728542E-8	-9.136048E-9	-2.1980624E-7
1.3873205E-4	1.3806134E-4	1.394188E-4	1.374667E-4	1.4004175E-4	1.3699557E-4	1.4053575E-4	1.3669352E-4	1.4085231E-4	1.3659136E-4	1.4096448E-4	1.3670413E-4	1.4086463E-4	1.3702399E-4	1.4056581E-4	1.3752142E-4	1.400978E-4	1.381471E-4	1.395053E-4	1.3883556E-4	-6.012724E-8	-1.1907508E-6	-4.45726E-8	-6.622774E-7	-3.734401E-7	1.5298123E-7	1.30088E-7	6.5346526E-8	2.4305623E-7	2.2293038E-7	-9.164894E-7	-2.0835493E-8
1.3825599E-4	1.3894631E-4	1.3761711E-4	1.3961236E-4	1.3707748E-4	1.4017946E-4	1.3668548E-4	1.4059068E-4	1.3647994E-4	1.4080803E-4	1.3648534E-4	1.4081389E-4	1.3670452E-4	1.4061162E-4	1.3711923E-4	1.40223E-4	1.3768925E-4	1.39686E-4	1.3835753E-4	1.3904853E-4	3.1451634E-7	-1.3098139E-7	1.0303438E-7	-2.5418903E-8	-2.028574E-7	-2.6150474E-7	-1.6981443E-7	1.2748138E-8	2.4107584E-7	5.6789654E-6	4.0678736E-7	-3.1037902E-7
1.384647E-4	1.3779226E-4	1.3915323E-4	1.371959E-4	1.397787E-4	1.367246E-4	1.4027461E-4	1.3642182E-4	1.4059275E-4	1.3632022E-4	1.4070557E-4	1.3643407E-4	1.4060634E-4	1.3675507E-4	1.4030686E-4	1.3725446E-4	1.398385E-4	1.3788261E-4	1.3924469E-4	1.3857298E-4	3.0914248E-7	1.5289084E-8	9.218753E-9	8.2053884E-7	3.305423E-7	-2.2631647E-7	-6.876989E-8	-2.1678274E-7	1.16208156E-7	-1.5308567E-7	-1.4020138E-7	-2.3528673E-7
1.3798403E-4	1.3867432E-4	1.3734524E-4	1.393411E-4	1.3680602E-4	1.3990885E-4	1.3641469E-4	1.4032076E-4	1.3620986E-4	1.4053888E-4	1.3621616E-4	1.4054593E-4	1.3643614E-4	1.4034414E-4	1.3685145E-4	1.3995625E-4	1.3742242E-4	1.3941954E-4	1.380917E-4	1.3878275E-4	-1.0415386E-7	2.8602472E-7	-2.380794E-7	2.2160755E-7	-1.8997572E-7	-4.2139607E-7	-2.7172507E-7	1.9304679E-7	3.3072052E-7	-1.7716083E-7	-4.1385582E-7	-8.143115E-9
1.3818804E-4	1.3751716E-4	1.3887533E-4	1.3692338E-4	1.395E-4	1.364539E-4	1.3999514E-4	1.3615265E-4	1.4031357E-4	1.3605207E-4	1.4042736E-4	1.3616675E-4	1.4032911E-4	1.3648818E-4	1.4003155E-4	1.369869E-4	1.3956483E-4	1.3761422E-4	1.389731E-4	1.3830309E-4	1.0807318E-7	-2.4975625E-8	-5.1155666E-7	-2.4532633E-6	3.266668E-7	-2.7814067E-7	-2.59062E-7	2.7710096E-8	1.3485402E-7	1.3929368E-7	1.0081493E-7	1.033436E-7
1.3770441E-4	1.3839158E-4	1.370693E-4	1.3905577E-4	1.3653384E-4	1.3962148E-4	1.3614554E-4	1.4003247E-4	1.3594297E-4	1.4025054E-4	1.3595003E-4	1.4025842E-4	1.3617027E-4	1.4005894E-4	1.3658441E-4	1.3967359E-4	1.3715317E-4	1.3914055E-4	1.3781953E-4	1.3850731E-4	2.1228763E-7	-3.638912E-7	-4.3519142E-7	-1.0499071E-7	-9.856932E-8	-4.279419E-7	-3.1023013E-8	6.828148E-7	-5.3688785E-7	1.2083298E-6	-1.0499439E-7	-5.278567E-9
1.3790216E-4	1.3723676E-4	1.3858483E-4	1.3664774E-4	1.392059E-4	1.3618314E-4	1.396985E-4	1.3588536E-4	1.400158E-4	1.3578711E-4	1.4012976E-4	1.3590202E-4	1.4003352E-4	1.362218E-4	1.3973912E-4	1.3671775E-4	1.3927734E-4	1.3734121E-4	1.3869062E-4	1.3802586E-4	-6.3451985E-8	-1.8045739E-7	1.8862212E-7	6.0094726E-7	1.11769175E-7	7.609032E-8	-1.06345915E-7	-7.319837E-8	-7.59572E-8	-3.6356317E-7	-3.1757963E-7	1.4115363E-7
1.374172E-4	1.3809804E-4	1.3678934E-4	1.3875648E-4	1.3625984E-4	1.3931772E-4	1.3587635E-4	1.39726E-4	1.3567733E-4	1.3994332E-4	1.3568599E-4	1.3995254E-4	1.3590536E-4	1.3975643E-4	1.3631635E-4	1.39376E-4	1.3688079E-4	1.3884944E-4	1.3754146E-4	1.3822281E-4	-2.7177919E-8	-1.0494116E-8	-1.05760726E-7	-1.4017921E-7	-1.3620192E-7	4.809537E-9	-4.4505928E-8	-4.891335E-8	-4.6707697E-7	8.096931E-8	1.846628E-7	-7.909856E-8
1.3760747E-4	1.3695049E-4	1.3828267E-4	1.3636953E-4	1.3889697E-4	1.359112E-4	1.3938523E-4	1.3561847E-4	1.3970007E-4	1.3552295E-4	1.3981418E-4	1.3563773E-4	1.397205E-4	1.3595563E-4	1.3943136E-4	1.3644695E-4	1.3897607E-4	1.370641E-4	1.3839756E-4	1.3774123E-4	5.459446E-8	4.270716E-7	-2.8442292E-7	4.9676015E-7	-1.0327572E-7	1.1328518E-6	-4.862681E-7	-1.9412594E-8	5.6202083E-7	-1.09957554E-7	1.7062267E-7	6.954504E-8
1.3712283E-4	1.3779422E-4	1.3650442E-4	1.3844435E-4	1.3598357E-4	1.3899893E-4	1.3560698E-4	1.3940287E-4	1.3541228E-4	1.3961857E-4	1.3542228E-4	1.3962924E-4	1.3564051E-4	1.3943772E-4	1.3604746E-4	1.390645E-4	1.366053E-4	1.3854643E-4	1.372576E-4	1.3792956E-4	8.286475E-8	1.9579934E-7	-4.0695863E-8	5.6731444E-8	-9.028804E-8	7.270355E-8	2.18591E-7	8.512428E-8	-9.819055E-6	-2.5296063E-7	-3.3545927E-8	-8.7242945E-8
1.3730377E-4	1.3665724E-4	1.3796866E-4	1.3608717E-4	1.385746E-4	1.356374E-4	1.3905622E-4	1.3535132E-4	1.3936803E-4	1.3525874E-4	1.3948184E-4	1.3537363E-4	1.3939147E-4	1.3568783E-4	1.3910887E-4	1.3617305E-4	1.386623E-4	1.367817E-4	1.3809414E-4	1.3744849E-4	-2.4444297E-8	7.790626E-8	1.9871376E-7	2.833042E-7	3.6885982E-8	6.1239666E-7	-8.6022783E-7	1.4656395E-7	-4.0061528E-7	-4.7502677E-9	-1.8758297E-7	-4.4965123E-8
1.3682063E-4	1.3748025E-4	1.3621393E-4	1.3811974E-4	1.3570373E-4	1.3866632E-4	1.3533562E-4	1.390646E-4	1.3514611E-4	1.392783E-4	1.351579E-4	1.3929087E-4	1.3537362E-4	1.391046E-4	1.3577564E-4	1.3873982E-4	1.3632493E-4	1.3823238E-4	1.3696692E-4	1.3762728E-4	1.4773951E-7	-5.056605E-8	2.0982102E-7	-2.3263843E-7	1.7042125E-7	-6.6153003E-9	-5.6209224E-8	6.5517696E-7	5.2057123E-7	1.94444E-8	-6.5899127E-7	-1.3550206E-7
1.3699081E-4	1.3635751E-4	1.3764371E-4	1.3579946E-4	1.382394E-4	1.353605E-4	1.3871369E-4	1.3508138E-4	1.3902117E-4	1.3499313E-4	1.3913498E-4	1.3510764E-4	1.3904861E-4	1.3541781E-4	1.3877271E-4	1.3589543E-4	1.3833688E-4	1.3649359E-4	1.3778105E-4	1.3714844E-4	-1.2598278E-7	2.93213E-7	-2.2705909E-7	-7.399601E-9	9.720624E-8	4.474873E-7	1.31246E-7	2.6496582E-7	-1.696449E-7	2.2173107E-7	3.155288E-6	-8.2264556E-8
1.3651032E-4	1.3715649E-4	1.3591732E-4	1.3778427E-4	1.3541944E-4	1.3832113E-4	1.3506085E-4	1.3871313E-4	1.3487741E-4	1.3892459E-4	1.3489104E-4	1.389389E-4	1.3510445E-4	1.3875826E-4	1.3549974E-4	1.384029E-4	1.3603957E-4	1.3790785E-4	1.3666948E-4	1.3731656E-4	-6.354446E-8	3.3248614E-7	-2.2972024E-6	-8.652762E-8	-3.3982225E-8	-5.2564943E-8	9.1650165E-8	6.643572E-7	-5.0772094E-8	4.668824E-7	-6.328493E-8	-2.276265E-7
1.3666939E-4	1.360504E-4	1.3730921E-4	1.3550626E-4	1.3789331E-4	1.3507855E-4	1.3835893E-4	1.3480791E-4	1.3866163E-4	1.3472346E-4	1.3877508E-4	1.3483764E-4	1.3869275E-4	1.3514321E-4	1.384251E-4	1.3561205E-4	1.380005E-4	1.361986E-4	1.374583E-4	1.3683995E-4	-4.002563E-7	-5.9121965E-9	9.749785E-7	1.4635094E-7	6.9443162E-9	5.111617E-7	8.8724846E-8	6.858949E-8	-7.9314026E-7	-1.4204582E-7	2.5835934E-8	5.278244E-8
1.3619193E-4	1.368236E-4	1.3561337E-4	1.3743833E-4	1.3512869E-4	1.3796451E-4	1.3478025E-4	1.3834977E-4	1.3460331E-4	1.385586E-4	1.3461897E-4	1.3857505E-4	1.3482962E-4	1.384006E-4	1.3521827E-4	1.3805531E-4	1.3574738E-4	1.3757322E-4	1.3636409E-4	1.3699634E-4	2.453003E-7	1.372756E-7	-2.821027E-7	4.1766654E-7	1.2203783E-7	-8.6638764E-8	1.8228371E-7	4.3896705E-7	1.1448541E-7	-2.4566182E-7	-6.067469E-7	4.148113E-8
1.363396E-4	1.3573568E-4	1.3696497E-4	1.3520531E-4	1.3753692E-4	1.347899E-4	1.3799373E-4	1.3452799E-4	1.3829126E-4	1.3444782E-4	1.3840443E-4	1.3456143E-4	1.3832592E-4	1.348622E-4	1.3806716E-4	1.3532216E-4	1.3765492E-4	1.3589644E-4	1.3712683E-4	1.3652343E-4	4.0393648E-8	-2.918753E-6	-2.8241627E-7	-3.2787938E-7	9.917115E-8	1.3263791E-7	-2.1727438E-9	-2.983712E-7	1.1560574E-7	2.1942673E-8	-1.02663634E-7	-2.2702257E-7
1.3586563E-4	1.3648235E-4	1.3530218E-4	1.3708322E-4	1.3483103E-4	1.3759869E-4	1.3449305E-4	1.3797666E-4	1.343228E-4	1.3818275E-4	1.343402E-4	1.3820086E-4	1.3454817E-4	1.3803339E-4	1.3492943E-4	1.3769878E-4	1.3544796E-4	1.372303E-4	1.3605108E-4	1.3666831E-4	-3.8948755E-7	-3.8352385E-7	-2.8485363E-7	3.667934E-6	1.17926234E-7	-1.8102868E-7	4.871267E-7	-9.214291E-8	2.8666165E-7	5.588958E-8	3.8361687E-8	-1.3445856E-7
1.3600134E-4	1.354128E-4	1.3661225E-4	1.3489739E-4	1.3717177E-4	1.3449408E-4	1.3761906E-4	1.3424087E-4	1.379121E-4	1.34165E-4	1.3802454E-4	1.3427813E-4	1.3795064E-4	1.345736E-4	1.3770057E-4	1.3502435E-4	1.3730046E-4	1.3558648E-4	1.3678707E-4	1.36199E-4	-4.4563708E-7	-5.1690057E-7	1.175384E-6	3.496222E-7	2.9097808E-7	-5.99792E-8	-8.092258E-7	1.9860233E-8	3.3111465E-7	-1.0245645E-6	7.567574E-8	1.8769961E-7
1.3553133E-4	1.3613293E-4	1.3498309E-4	1.3672023E-4	1.3452552E-4	1.3722482E-4	1.3419802E-4	1.3759526E-4	1.3403395E-4	1.3779859E-4	1.340533E-4	1.3781869E-4	1.3425872E-4	1.3765783E-4	1.3463269E-4	1.373338E-4	1.3514004E-4	1.3687876E-4	1.3572967E-4	1.3633186E-4	-2.512454E-7	-2.1625861E-7	-2.439829E-7	-1.5673898E-7	2.107501E-6	-8.439922E-8	3.3626978E-7	-3.873701E-9	-1.14093105E-7	1.6213588E-7	-5.827548E-7	1.6357413E-7
1.3565553E-4	1.350823E-4	1.3625181E-4	1.345808E-4	1.3679912E-4	1.3419006E-4	1.3723747E-4	1.3394491E-4	1.375249E-4	1.3387325E-4	1.3763737E-4	1.33986E-4	1.3756778E-4	1.3427676E-4	1.3732634E-4	1.3471837E-4	1.369383E-4	1.3526808E-4	1.3643922E-4	1.3586623E-4	-4.829635E-7	1.1440018E-7	4.0224148E-7	7.58275E-9	1.0555553E-7	2.3611689E-7	-1.6523644E-7	-5.286477E-7	2.993504E-8	3.43557E-7	1.8492268E-7	2.8770043E-7
1.3518865E-4	1.3577544E-4	1.3465485E-4	1.3634954E-4	1.3421058E-4	1.3684315E-4	1.3389358E-4	1.3720698E-4	1.3373599E-4	1.3740735E-4	1.3375733E-4	1.3742954E-4	1.339599E-4	1.3727474E-4	1.3432687E-4	1.369613E-4	1.348238E-4	1.3651964E-4	1.3540004E-4	1.3598739E-4	1.8060621E-8	5.230052E-8	-1.5766595E-7	-1.2337293E-7	6.4407305E-7	-6.628127E-7	-6.880511E-7	1.0975014E-9	1.4285955E-7	-2.0423576E-8	8.351378E-8	1.5791304E-8
1.3530113E-4	1.3474244E-4	1.358839E-4	1.3425507E-4	1.3641923E-4	1.338756E-4	1.368484E-4	1.3363916E-4	1.3713118E-4	1.3357148E-4	1.372432E-4	1.3368431E-4	1.3717782E-4	1.3396986E-4	1.3694499E-4	1.3440274E-4	1.3656855E-4	1.3494081E-4	1.3608347E-4	1.3552542E-4	-1.0599044E-7	1.2595669E-7	-3.6350488E-7	2.833542E-7	1.698454E-7	2.048301E-6	1.766935E-9	2.6456902E-7	9.180439E-9	-1.0498612E-8	-1.5255931E-7	1.6027644E-7
1.348375E-4	1.3541017E-4	1.3431773E-4	1.3597155E-4	1.3388631E-4	1.364551E-4	1.3357903E-4	1.3681206E-4	1.3342759E-4	1.3701002E-4	1.3345105E-4	1.3703408E-4	1.33651E-4	1.368857E-4	1.3401124E-4	1.3658183E-4	1.3449784E-4	1.3615284E-4	1.3506164E-4	1.3563487E-4	-1.392945E-7	6.029993E-8	9.349764E-8	-1.017171E-7	-3.360031E-7	-1.109578E-7	2.926184E-7	-2.6606173E-7	-8.3017454E-10	-9.674841E-8	4.7248145E-7	9.585637E-8
1.3493885E-4	1.3439378E-4	1.3550832E-4	1.3392027E-4	1.3603237E-4	1.3355188E-4	1.3645367E-4	1.3332332E-4	1.3673159E-4	1.3325957E-4	1.3684337E-4	1.333722E-4	1.3678182E-4	1.3365329E-4	1.3655653E-4	1.3407767E-4	1.361913E-4	1.3460431E-4	1.3571978E-4	1.351755E-4	-9.3067075E-7	-6.068485E-7	8.690468E-8	-4.976835E-7	-4.448891E-7	-6.122678E-8	6.8296384E-7	-1.201545E-7	2.2423821E-8	-7.614907E-8	-1.257364E-6	1.7681E-7
1.3447822E-4	1.3503748E-4	1.3397184E-4	1.3558687E-4	1.3355241E-4	1.3606092E-4	1.3325497E-4	1.3641146E-4	1.3310926E-4	1.366068E-4	1.3313447E-4	1.3663263E-4	1.3333197E-4	1.3649004E-4	1.336859E-4	1.3619562E-4	1.3416288E-4	1.3577857E-4	1.3471408E-4	1.3527423E-4	8.810944E-7	2.5699063E-7	-3.210499E-8	-3.8015327E-7	2.5359146E-8	6.2225665E-9	-6.806058E-8	-3.1850402E-7	2.4733527E-7	4.88146E-7	-4.7213792E-8	-6.545993E-7
1.3456882E-4	1.340371E-4	1.351255E-4	1.3357574E-4	1.3563909E-4	1.3321833E-4	1.3605245E-4	1.329973E-4	1.3632621E-4	1.3293771E-4	1.364374E-4	1.3304982E-4	1.3637985E-4	1.3332661E-4	1.3616205E-4	1.3374303E-4	1.3580771E-4	1.3425891E-4	1.3534866E-4	1.3481798E-4	2.6376165E-7	-6.0275033E-7	-8.519993E-7	-1.7787076E-7	-3.474E-7	6.9719056E-7	-4.0225012E-7	4.821949E-7	1.7651419E-7	-2.7133424E-7	-9.037754E-8	-1.2339357E-6
1.3411052E-4	1.3465715E-4	1.3361732E-4	1.3519512E-4	1.3320963E-4	1.356597E-4	1.3292111E-4	1.3600418E-4	1.3278138E-4	1.3619757E-4	1.3280798E-4	1.3622505E-4	1.3300334E-4	1.360882E-4	1.3335102E-4	1.3580288E-4	1.338189E-4	1.3539754E-4	1.3435881E-4	1.3490605E-4	3.359243E-7	2.0881434E-7	-4.671276E-7	1.350637E-6	1.0000785E-7	-2.831988E-7	1.1044707E-6	4.4230723E-7	2.445863E-7	-4.3303456E-7	1.4433128E-7	-7.7462283E-7
1.3419068E-4	1.33672E-4	1.3473551E-4	1.3322315E-4	1.3523853E-4	1.3287587E-4	1.3564402E-4	1.3266217E-4	1.3591387E-4	1.3260654E-4	1.360251E-4	1.3271814E-4	1.3597115E-4	1.3299075E-4	1.3576081E-4	1.3339972E-4	1.3541659E-4	1.3390536E-4	1.3496989E-4	1.3445187E-4	-3.5865477E-7	-4.1615845E-8	-7.206692E-7	-3.6387857E-7	-8.508517E-8	1.2581714E-8	-3.597745E-7	-1.0766073E-7	3.1067424E-7	-2.657335E-7	1.4824619E-7	-9.944343E-7
1.3373473E-4	1.3426857E-4	1.332541E-4	1.3479519E-4	1.3285776E-4	1.3525096E-4	1.3257794E-4	1.3558938E-4	1.324439E-4	1.357804E-4	1.324724E-4	1.358098E-4	1.3266534E-4	1.3567855E-4	1.330072E-4	1.3540234E-4	1.3346605E-4	1.350085E-4	1.339948E-4	1.3452944E-4	7.817609E-8	-2.9611505E-7	2.3533745E-7	-1.1467752E-6	2.6810375E-7	3.843651E-7	2.6397178E-8	-9.625958E-8	-3.4191348E-7	-2.7275232E-7	4.0742154E-7	-7.846247E-8
1.3380431E-4	1.332982E-4	1.3433718E-4	1.328616E-4	1.3482975E-4	1.3252473E-4	1.3522776E-4	1.3231879E-4	1.3549346E-4	1.3226623E-4	1.3560423E-4	1.3237793E-4	1.3555394E-4	1.326462E-4	1.3535122E-4	1.3304752E-4	1.3501728E-4	1.3354277E-4	1.3458265E-4	1.3407749E-4	7.2310706E-7	2.340602E-7	-8.6312085E-8	-1.3623254E-8	1.0077152E-6	4.2766132E-8	-1.4090853E-7	-8.6172726E-8	-1.6912657E-7	-2.3237874E-8	-1.3409078E-7	2.0660352E-8
1.3335075E-4	1.3387228E-4	1.3288292E-4	1.3438716E-4	1.3249801E-4	1.3483368E-4	1.3222746E-4	1.3516626E-4	1.3209894E-4	1.3535483E-4	1.3212927E-4	1.3538588E-4	1.3232022E-4	1.3526046E-4	1.326559E-4	1.3499324E-4	1.3310538E-4	1.3461082E-4	1.3362289E-4	1.3414487E-4	4.9577915E-7	-2.930215E-7	5.0555037E-8	-1.3701374E-9	1.1151541E-7	3.03993E-8	6.78461E-8	6.905673E-8	-1.2449287E-7	1.4047819E-7	-4.913975E-7	3.2959997E-7
1.3341031E-4	1.3291759E-4	1.3393062E-4	1.3249328E-4	1.3441233E-4	1.3216696E-4	1.3480247E-4	1.3196842E-4	1.350637E-4	1.3192E-4	1.351742E-4	1.3203127E-4	1.3512796E-4	1.3229546E-4	1.3493288E-4	1.3268889E-4	1.3460933E-4	1.3317332E-4	1.3418756E-4	1.3369559E-4	-1.3069173E-7	1.2344199E-7	-1.7013713E-7	-4.9592675E-8	-4.000242E-8	5.0929632E-8	8.7706275E-7	-3.3846507E-7	-8.177632E-8	-2.638703E-8	4.126267E-7	-1.8641093E-7
1.329593E-4	1.3346745E-4	1.3250519E-4	1.3397005E-4	1.3213213E-4	1.344067E-4	1.3187095E-4	1.3473276E-4	1.3174856E-4	1.3491916E-4	1.3178063E-4	1.3495216E-4	1.3196914E-4	1.3483257E-4	1.322985E-4	1.345746E-4	1.3273822E-4	1.3420437E-4	1.3324329E-4	1.3375186E-4	-1.7017863E-6	-1.1671019E-7	1.1307476E-7	-4.09932E-7	3.611659E-6	6.71996E-7	2.0950185E-7	-5.362933E-8	2.8593414E-7	3.7626123E-7	-3.2359328E-8	-2.8728707E-7
1.3300744E-4	1.3252905E-4	1.3351446E-4	1.3211847E-4	1.3398475E-4	1.3180346E-4	1.3436623E-4	1.3161275E-4	1.346225E-4	1.3156868E-4	1.3473272E-4	1.316796E-4	1.3469034E-4	1.3193907E-4	1.3450308E-4	1.3232398E-4	1.3419123E-4	1.3279682E-4	1.3378312E-4	1.3330577E-4	-2.5043239E-8	-1.8453913E-7	-1.959182E-6	4.0849235E-7	9.303475E-8	-6.377344E-8	-2.3643041E-7	-2.5501132E-7	-8.392514E-8	5.498765E-7	-2.7256112E-7	-2.1884385E-7
1.3255999E-4	1.330531E-4	1.3212055E-4	1.3354278E-4	1.3176104E-4	1.3396858E-4	1.3151001E-4	1.342876E-4	1.31394E-4	1.3447087E-4	1.3142807E-4	1.3450543E-4	1.316139E-4	1.3439247E-4	1.319362E-4	1.3414522E-4	1.3236496E-4	1.3378791E-4	1.328568E-4	1.333505E-4	-5.1906092E-8	-1.0130952E-7	5.327252E-7	9.15201E-8	3.569317E-7	-2.822545E-6	1.278771E-7	3.632417E-7	-9.163728E-8	-1.7966643E-8	1.6484715E-7	8.477051E-8
1.3259641E-4	1.3213392E-4	1.3308814E-4	1.317384E-4	1.3354552E-4	1.3143601E-4	1.3391729E-4	1.3125445E-4	1.3416845E-4	1.3121449E-4	1.3427793E-4	1.3132523E-4	1.3424011E-4	1.3157904E-4	1.3406208E-4	1.3195456E-4	1.3376285E-4	1.3241432E-4	1.3336941E-4	1.3290762E-4	2.3036412E-7	-2.002844E-7	-2.936389E-7	3.42376E-7	-7.6306755E-8	-3.0735413E-7	-8.842253E-8	-3.4565892E-7	-1.2120492E-7	4.2407926E-8	-2.0112587E-7	2.590762E-7
1.321533E-4	1.3262965E-4	1.3173063E-4	1.3310404E-4	1.3138597E-4	1.3351781E-4	1.3114691E-4	1.3382843E-4	1.3103776E-4	1.3400866E-4	1.3107374E-4	1.3404521E-4	1.3125624E-4	1.3393923E-4	1.315702E-4	1.3370378E-4	1.31987E-4	1.333617E-4	1.3246354E-4	1.3294046E-4	-2.3217241E-8	4.3033626E-8	-2.2367709E-7	2.3598654E-8	2.5064617E-8	-1.6002524E-7	-1.6212368E-7	-7.3858224E-8	-2.9584652E-7	2.4392142E-8	1.7311662E-7	-1.1817231E-7
1.3217684E-4	1.3173214E-4	1.3265111E-4	1.313541E-4	1.330938E-4	1.310662E-4	1.3345481E-4	1.3089458E-4	1.336996E-4	1.3085948E-4	1.3380843E-4	1.3096939E-4	1.3377532E-4	1.3121717E-4	1.336074E-4	1.3158123E-4	1.3332236E-4	1.3202621E-4	1.3294636E-4	1.3250276E-4	-2.1264466E-8	4.387607E-8	1.6564825E-7	-6.985654E-8	2.3510218E-7	7.627001E-8	1.6711714E-7	-8.555286E-8	2.812209E-7	-8.856421E-7	-5.4519285E-7	-3.6083577E-8
1.3173894E-4	1.3219607E-4	1.313352E-4	1.3265297E-4	1.3100739E-4	1.3305266E-4	1.3078164E-4	1.3335425E-4	1.3068093E-4	1.3353076E-4	1.3071924E-4	1.3356957E-4	1.3089777E-4	1.3347181E-4	1.3120248E-4	1.332491E-4	1.316049E-4	1.3292381E-4	1.3206428E-4	1.3252205E-4	1.2322423E-7	-4.6273024E-7	-4.2476375E-7	-2.62817E-7	3.485934E-7	6.357136E-8	-1.8270396E-7	-6.438102E-8	2.0220219E-7	1.654637E-7	-1.5969634E-7	-1.6921136E-7
1.3174872E-4	1.3132498E-4	1.3220344E-4	1.3096603E-4	1.3262882E-4	1.3069462E-4	1.3297716E-4	1.3053454E-4	1.3321475E-4	1.3050518E-4	1.3332264E-4	1.3061396E-4	1.3329525E-4	1.3085447E-4	1.3313843E-4	1.3120579E-4	1.3286991E-4	1.3163396E-4	1.3251309E-4	1.3209002E-4	1.6624904E-7	2.0606592E-7	1.10613456E-7	-1.2211537E-7	2.0016758E-8	-1.4460184E-8	-3.572591E-7	1.5735235E-7	-2.7624554E-7	1.0853792E-7	-2.2562232E-7	7.4362333E-7
1.3131714E-4	1.3175268E-4	1.3093575E-4	1.3218998E-4	1.3062722E-4	1.325733E-4	1.3041648E-4	1.3286399E-4	1.3032478E-4	1.3303624E-4	1.3036559E-4	1.3307761E-4	1.3053979E-4	1.3298889E-4	1.3083359E-4	1.3278087E-4	1.3121979E-4	1.3247531E-4	1.3165925E-4	1.3209514E-4	-9.779972E-8	-1.9788628E-8	2.1694986E-7	-1.6873516E-7	-4.3279496E-7	5.311434E-7	-2.4924512E-7	5.8763707E-8	-2.622466E-7	-7.1041114E-7	3.6268239E-7	-2.766927E-7
1.3131133E-4	1.3091124E-4	1.3174357E-4	1.3057476E-4	1.3214989E-4	1.3032171E-4	1.3248344E-4	1.3017483E-4	1.3271265E-4	1.3015163E-4	1.3281983E-4	1.3025948E-4	1.3279862E-4	1.3049161E-4	1.3265474E-4	1.3082805E-4	1.324044E-4	1.312366E-4	1.3206994E-4	1.3167057E-4	3.5836135E-7	1.0817104E-6	-6.82643E-8	-9.0937206E-8	1.2721692E-7	-1.6397338E-7	2.1208513E-7	-1.6077969E-7	-1.6409136E-7	-1.1966324E-7	-3.1876863E-7	-2.6354985E-7
1.3088885E-4	1.3129946E-4	1.3053167E-4	1.3171392E-4	1.3024487E-4	1.3207886E-4	1.30051E-4	1.3235727E-4	1.2996959E-4	1.325242E-4	1.3001317E-4	1.3256833E-4	1.3018229E-4	1.3248964E-4	1.3046358E-4	1.3229862E-4	1.3083147E-4	1.3201464E-4	1.3124818E-4	1.3165931E-4	2.5960643E-8	-7.78571E-7	9.860552E-10	1.1356135E-7	-1.3220516E-6	3.255937E-10	1.4820982E-7	-8.882064E-7	-2.3082998E-6	-1.840892E-7	-2.6338725E-7	-1.2613923E-8
1.308663E-4	1.3049245E-4	1.3127309E-4	1.3018063E-4	1.3165725E-4	1.2994815E-4	1.319741E-4	1.2981586E-4	1.3219399E-4	1.2979953E-4	1.3229979E-4	1.2990588E-4	1.3228536E-4	1.3012858E-4	1.3215601E-4	1.3044874E-4	1.3192632E-4	1.3083505E-4	1.3161634E-4	1.3124368E-4	-1.3992609E-7	1.1013166E-6	5.340162E-7	2.5803786E-9	1.1220349E-7	9.266371E-8	-7.98587E-7	-6.288E-7	-5.2371373E-8	-1.6315261E-6	4.7407255E-7	-1.2892208E-6
1.3045322E-4	1.3083607E-4	1.3012328E-4	1.312255E-4	1.2986102E-4	1.3157011E-4	1.296857E-4	1.3183428E-4	1.2961561E-4	1.3199539E-4	1.2966186E-4	1.3204229E-4	1.2982487E-4	1.3197497E-4	1.3009246E-4	1.3180281E-4	1.3043998E-4	1.3154314E-4	1.3083118E-4	1.3121474E-4	1.0643837E-6	-2.893728E-7	-4.3319034E-8	-2.0149193E-7	-1.2861388E-7	-1.7881339E-8	-1.01803344E-7	6.02573E-8	2.1452392E-7	-2.7697223E-7	7.829682E-7	-1.3691022E-6
1.3041231E-4	1.3006786E-4	1.3079128E-4	1.2978348E-4	1.3115107E-4	1.2957361E-4	1.3144975E-4	1.2945701E-4	1.3165928E-4	1.2944857E-4	1.3176342E-4	1.2955292E-4	1.3175624E-4	1.2976513E-4	1.3164278E-4	1.3006692E-4	1.3143609E-4	1.3042893E-4	1.3115328E-4	1.3080935E-4	-3.8397076E-8	6.238689E-7	6.02345E-8	1.6731198E-7	-2.2111125E-7	-1.954169E-7	1.8062345E-8	1.4273132E-7	-3.893643E-7	-2.1654078E-7	-2.8909247E-7	-2.9760676E-7
1.3001033E-4	1.3036278E-4	1.2970998E-4	1.3072441E-4	1.2947379E-4	1.3104656E-4	1.2931901E-4	1.3129578E-4	1.2926127E-4	1.3145055E-4	1.293109E-4	1.3150074E-4	1.2946739E-4	1.3144569E-4	1.297196E-4	1.3129368E-4	1.3004459E-4	1.3106002E-4	1.3040825E-4	1.3076168E-4	-2.0992848E-8	4.4352895E-8	-1.5043557E-7	5.0042956E-8	-4.306902E-8	-3.4574757E-8	2.0057364E-7	9.774867E-8	4.549035E-7	-1.9448545E-7	-6.66711E-8	5.7855755E-7
[truncated: 64,599 more rows]
