# Supplementary material for: Nanoscale magnonic Fabry-Pérot resonator for low-loss spin-wave manipulation
Source: Nat Commun. 2021 Apr 16;12:2293. doi: 10.1038/s41467-021-22520-6 (PMC8052321; doi:10.1038/s41467-021-22520-6)
Supplement: Supplementary file 4 — Source Data [file 41467_2021_22520_MOESM4_ESM.zip › Source data/FigS7/FigS7b_110nm.txt]

-327.5	-1.78556584E-4
-327.490005340658	-1.40590405E-4
-327.480010681315	0.00165875183
-327.470016021973	1.33972785E-4
-327.460021362631	3.294084175E-4
-327.450026703288	-1.172224925E-4
-327.440032043946	1.19045139E-4
-327.430037384604	2.8162354E-4
-327.420042725261	3.20040639E-4
-327.410048065919	2.8050422E-4
-327.400053406577	-2.3253471E-4
-327.390058747234	-0.002582211975
-327.380064087892	2.53199188E-4
-327.37006942855	-1.2199386685E-4
-327.360074769207	-1.472862543E-4
-327.350080109865	-4.54191835E-5
-327.340085450523	-3.7065329E-4
-327.33009079118	-0.0021283092075
-327.320096131838	-5.8506465E-7
-327.310101472496	-1.32338335E-4
-327.300106813153	-4.3649635E-5
-327.290112153811	5.94948E-7
-327.280117494469	-1.016361575E-4
-327.270122835126	-3.78773625E-4
-327.260128175784	-1.940842E-5
-327.250133516442	6.0743704E-4
-327.240138857099	1.45522475E-4
-327.230144197757	-2.708916E-5
-327.220149538415	-2.908011E-5
-327.210154879072	-1.942792625E-4
-327.20016021973	-4.49217775E-4
-327.190165560388	1.6254353E-4
-327.180170901045	5.346435E-5
-327.170176241703	-3.78664595E-4
-327.160181582361	1.6050635E-4
-327.150186923018	-6.61976615E-5
-327.140192263676	-2.076331E-5
-327.130197604334	2.36231515E-4
-327.120202944991	-4.2041173E-5
-327.110208285649	-2.3750674185E-4
-327.100213626307	-1.46742662E-4
-327.090218966964	-2.06117862E-4
-327.080224307622	-8.9428185E-5
-327.07022964828	1.7202788E-4
-327.060234988937	1.407432E-4
-327.050240329595	-9.1601795E-5
-327.040245670253	-6.5203645E-4
-327.03025101091	1.6633004E-4
-327.020256351568	-1.339105815E-4
-327.010261692226	-1.056217235E-4
-327.000267032883	2.426752695E-4
-326.990272373541	-1.2609022E-4
-326.980277714199	1.92136875E-4
-326.970283054856	3.78465877E-4
-326.960288395514	8.9693323E-5
-326.950293736172	-2.360592E-4
-326.940299076829	-7.31368499999998E-6
-326.930304417487	-1.84028281E-4
-326.920309758145	1.26100819E-4
-326.910315098802	1.30820685E-4
-326.90032043946	-1.3943906E-5
-326.890325780118	-1.92268975E-4
-326.880331120775	-4.29713595E-4
-326.870336461433	1.10622015E-4
-326.860341802091	9.624016E-5
-326.850347142748	-8.6033271E-5
-326.840352483406	-0.001301617575
-326.830357824064	-3.22405675E-4
-326.820363164721	1.77096502E-4
-326.810368505379	2.15903895E-4
-326.800373846037	-3.8295961235E-4
-326.790379186694	-0.004831129095
-326.780384527352	-2.69299685E-5
-326.77038986801	-5.97068999999999E-7
-326.760395208667	8.67700715E-5
-326.750400549325	0.001336448635
-326.740405889983	-2.83987975E-4
-326.73041123064	4.69946095E-4
-326.720416571298	-5.326053E-5
-326.710421911956	5.9940772E-5
-326.700427252613	-1.53729515E-4
-326.690432593271	5.817239E-5
-326.680437933928	-2.35199495E-5
-326.670443274586	3.855099E-4
-326.660448615244	-2.059764E-5
-326.650453955901	7.2455575E-5
-326.640459296559	-1.04563851E-4
-326.630464637217	-1.3191279E-4
-326.620469977874	1.30705999999999E-6
-326.610475318532	8.986195E-5
-326.60048065919	2.672804825E-4
-326.590485999847	-1.5933898E-4
-326.580491340505	4.6818695E-5
-326.570496681163	4.7993946E-4
-326.56050202182	-1.1018152E-4
-326.550507362478	-3.1457325E-5
-326.540512703136	1.524358125E-4
-326.530518043793	-1.067427E-5
-326.520523384451	-3.7236735E-5
-326.510528725109	1.825358665E-4
-326.500534065766	-4.7130433E-4
-326.490539406424	1.9120245E-5
-326.480544747082	2.23572605E-4
-326.470550087739	-5.4557103E-4
-326.460555428397	-3.140589E-5
-326.450560769055	1.50691435E-4
-326.440566109712	5.169777E-4
-326.43057145037	2.17360598E-4
-326.420576791028	-3.93512045E-4
-326.410582131685	4.6268155E-5
-326.400587472343	-5.02237045E-4
-326.390592813001	6.1138409E-4
-326.380598153658	-9.4093362E-4
-326.370603494316	-6.88595999999999E-6
-326.360608834974	-1.8465537E-4
-326.350614175631	3.043610535E-4
-326.340619516289	-2.2433989165E-4
-326.330624856947	3.19254495E-4
-326.320630197604	-4.602592E-5
-326.310635538262	3.49723635E-4
-326.30064087892	0.001733600769
-326.290646219577	1.2269184E-4
-326.280651560235	-2.08229615E-4
-326.270656900893	-2.4914413E-4
-326.26066224155	9.326318E-5
-326.250667582208	-7.8006825E-4
-326.240672922866	1.65761735E-4
-326.230678263523	3.07631305E-4
-326.220683604181	4.5923725E-5
-326.210688944839	7.28790225E-4
-326.200694285496	-2.519908E-4
-326.190699626154	6.90879E-4
-326.180704966812	1.9124566E-4
-326.170710307469	3.48845715E-4
-326.160715648127	8.9182948E-5
-326.150720988785	4.8572931E-5
-326.140726329442	-6.670946E-5
-326.1307316701	4.9539725E-4
-326.120737010758	-2.2558614E-4
-326.110742351415	-8.7232775E-5
-326.100747692073	-9.265737E-5
-326.090753032731	1.1710928E-5
-326.080758373388	-7.7499739E-5
-326.070763714046	5.1737238E-5
-326.060769054704	-1.87978297E-4
-326.050774395361	1.2553885E-5
-326.040779736019	-1.05285315E-4
-326.030785076677	1.449021635E-4
-326.020790417334	9.348358725E-4
-326.010795757992	0.001082762553
-326.00080109865	-3.75133815E-4
-325.990806439307	-1.28540425E-4
-325.980811779965	-9.5601569E-5
-325.970817120623	-6.90197165E-5
-325.96082246128	-2.0449642E-4
-325.950827801938	3.51531275E-4
-325.940833142596	-1.3160660925E-4
-325.930838483253	-1.14548965E-4
-325.920843823911	-8.2708495E-4
-325.910849164569	2.5907626E-4
-325.900854505226	3.64483288E-4
-325.890859845884	-3.28387245E-4
-325.880865186542	-3.55357275E-4
-325.870870527199	1.63059995E-4
-325.860875867857	-1.846244915E-4
-325.850881208515	-8.3515012E-4
-325.840886549172	-1.4278721E-4
-325.83089188983	7.009161E-5
-325.820897230488	2.29464967E-4
-325.810902571145	-1.987094625E-4
-325.800907911803	1.7000365E-5
-325.790913252461	3.2069046E-4
-325.780918593118	9.95106195E-5
-325.770923933776	-2.2449093E-4
-325.760929274434	1.010611E-4
-325.750934615091	-1.21585395E-4
-325.740939955749	3.1643036E-4
-325.730945296407	-3.250239E-6
-325.720950637064	9.1553545E-5
-325.710955977722	5.607636E-5
-325.70096131838	-2.77724025E-4
-325.690966659037	2.2537572E-4
-325.680971999695	7.52510675E-4
-325.670977340353	2.7488066E-4
-325.66098268101	-1.8326772E-4
-325.650988021668	-1.964112E-4
-325.640993362326	-8.9989505E-5
-325.630998702983	-5.91141525E-5
-325.621004043641	-3.5759967E-4
-325.611009384299	-1.837937965E-4
-325.601014724956	4.471221E-5
-325.591020065614	-1.61270872E-4
-325.581025406272	-7.1265147E-5
-325.571030746929	-1.954176E-5
-325.561036087587	1.1020832E-4
-325.551041428245	-7.1968517E-5
-325.541046768902	8.318991325E-5
-325.53105210956	-1.968397715E-4
-325.521057450217	7.3578467E-4
-325.511062790875	-6.424446E-4
-325.501068131533	-1.16494365E-4
-325.49107347219	1.778008E-5
-325.481078812848	-7.33916685E-5
-325.471084153506	4.14688015E-4
-325.461089494164	-1.473635E-5
-325.451094834821	1.79103E-6
-325.441100175479	2.2110359E-4
-325.431105516136	-3.06385445E-4
-325.421110856794	-2.4556697E-4
-325.411116197452	1.220352475E-4
-325.401121538109	3.450695935E-5
-325.391126878767	2.68414195E-4
-325.381132219425	-4.60776365E-4
-325.371137560082	-4.45414275E-4
-325.36114290074	2.11896195E-4
-325.351148241398	4.94533E-5
-325.341153582055	-3.20369725E-4
-325.331158922713	-2.1781273E-4
-325.321164263371	2.41908E-5
-325.311169604028	1.7704098E-4
-325.301174944686	-8.8959901E-4
-325.291180285344	-2.7126505E-5
-325.281185626001	-6.3252225E-5
-325.271190966659	1.4688332E-4
-325.261196307317	1.616157825E-4
-325.251201647974	9.072253E-5
-325.241206988632	-1.59887585E-4
-325.23121232929	8.6476915E-5
-325.221217669947	2.03409875E-4
-325.211223010605	-3.8318465E-5
-325.201228351263	-2.6592007E-4
-325.19123369192	1.00491E-5
-325.181239032578	-6.7568331E-5
-325.171244373236	-1.5299635E-5
-325.161249713893	-9.04202999999999E-6
-325.151255054551	-1.25526058465E-4
-325.141260395209	-2.1770434E-5
-325.131265735866	-3.3514625E-4
-325.121271076524	9.712516E-5
-325.111276417182	1.5772109315E-4
-325.101281757839	1.158863E-4
-325.091287098497	-1.518079525E-4
-325.081292439155	-1.01273258E-4
-325.071297779812	-4.19815025E-4
-325.06130312047	6.43432065E-4
-325.051308461128	3.9227835E-5
-325.041313801785	1.45369485E-4
-325.031319142443	8.96336965E-5
-325.021324483101	1.779574E-4
-325.011329823758	-4.51177925E-5
-325.001335164416	-3.5072525E-6
-324.991340505074	-1.464526E-4
-324.981345845731	-1.0632333E-4
-324.971351186389	-7.4779404E-4
-324.961356527047	8.0152665E-5
-324.951361867704	-3.18137525E-4
-324.941367208362	-2.74557855E-4
-324.93137254902	5.4131077E-4
-324.921377889677	2.494407985E-4
-324.911383230335	2.9085905E-5
-324.901388570993	-1.48249102E-4
-324.89139391165	-7.37526775E-4
-324.881399252308	-2.0176072E-4
-324.871404592966	1.237725365E-4
-324.861409933623	-3.7499696E-4
-324.851415274281	-1.7045831E-4
-324.841420614939	-4.85540495E-4
-324.831425955596	9.368681E-5
-324.821431296254	2.0728463E-4
-324.811436636912	1.9958160485E-4
-324.801441977569	-1.357883E-4
-324.791447318227	-4.03597025E-4
-324.781452658885	2.0838098E-4
-324.771457999542	1.60107665E-4
-324.7614633402	1.0195443E-4
-324.751468680858	-1.452369872525E-4
-324.741474021515	-3.58913605E-4
-324.731479362173	-3.0486433E-4
-324.721484702831	-2.25731915E-5
-324.711490043488	-4.1371219E-5
-324.701495384146	3.08977E-4
-324.691500724804	3.55481165E-4
-324.681506065461	1.8418763E-4
-324.671511406119	2.91668115E-4
-324.661516746777	3.16919665E-4
-324.651522087434	1.67348975E-4
-324.641527428092	-0.0013617025
-324.63153276875	-2.78275000000016E-7
-324.621538109407	-2.74565375E-4
-324.611543450065	2.7061436E-4
-324.601548790723	8.2210463E-5
-324.59155413138	1.93956875E-4
-324.581559472038	1.8456587E-4
-324.571564812696	1.356018E-4
-324.561570153353	-1.37638895E-4
-324.551575494011	2.4325085E-5
-324.541580834669	-6.7560123E-5
-324.531586175326	0.0014192396285
-324.521591515984	5.0395755E-5
-324.511596856642	-1.6829494E-4
-324.501602197299	-2.9514384E-4
-324.491607537957	7.038977E-5
-324.481612878615	1.026631E-4
-324.471618219272	1.49417195E-4
-324.46162355993	5.7194444E-5
-324.451628900588	2.776929E-5
-324.441634241245	5.29312545E-4
-324.431639581903	-9.155324765E-5
-324.421644922561	9.7069015E-5
-324.411650263218	1.91408045E-4
-324.401655603876	4.470145E-5
-324.391660944533	0.001141020927
-324.381666285191	-9.27545999999999E-7
-324.371671625849	-2.9226564E-4
-324.361676966506	1.03345523E-4
-324.351682307164	1.27098175E-4
-324.341687647822	2.0261124E-4
-324.33169298848	4.04347E-5
-324.321698329137	6.72811855E-4
-324.311703669795	3.7157315E-5
-324.301709010452	1.6044032E-4
-324.29171435111	2.52480175E-4
-324.281719691768	-0.002705462275
-324.271725032425	-3.23630567E-4
-324.261730373083	-1.5681615E-4
-324.251735713741	-4.175442485E-4
-324.241741054398	-1.578335E-6
-324.231746395056	-1.511012792E-4
-324.221751735714	-2.560252495E-4
-324.211757076371	8.591805E-5
-324.201762417029	-1.40340281E-4
-324.191767757687	-2.86441692E-4
-324.181773098344	4.86228885E-4
-324.171778439002	-9.10610515E-5
-324.16178377966	-9.805782E-5
-324.151789120317	-3.7729011E-4
-324.141794460975	-1.9904317E-4
-324.131799801633	4.1496638E-5
-324.12180514229	6.249143E-5
-324.111810482948	-1.88190325E-4
-324.101815823606	1.6240515E-4
-324.091821164263	2.3527972E-5
-324.081826504921	5.8625935E-5
-324.071831845579	-2.16307055E-4
-324.061837186236	3.58632879E-4
-324.051842526894	-1.088138E-5
-324.041847867552	5.24680985E-4
-324.031853208209	1.327350545E-4
-324.021858548867	5.617744E-5
-324.011863889525	-2.4413689E-4
-324.001869230182	-1.2781831E-4
-323.99187457084	2.110397865E-4
-323.981879911498	1.236860887E-4
-323.971885252155	-2.66365715E-4
-323.961890592813	-1.163373865E-4
-323.951895933471	-2.76058035E-4
-323.941901274128	2.2291922E-4
-323.931906614786	2.6433232E-4
-323.921911955444	-5.84530255E-5
-323.911917296101	-5.26137325E-4
-323.901922636759	-2.1501811E-5
-323.891927977417	4.4526814E-4
-323.881933318074	-3.5659025E-5
-323.871938658732	1.61251245E-4
-323.86194399939	-6.2920437E-5
-323.851949340047	0.0010322618
-323.841954680705	-5.4294815E-5
-323.831960021363	3.1830827E-5
-323.82196536202	2.9489601E-5
-323.811970702678	3.22344653E-4
-323.801976043336	1.728500485E-4
-323.791981383993	-2.9100602E-4
-323.781986724651	2.66435275E-4
-323.771992065309	-4.668558E-6
-323.761997405966	-6.75347525E-5
-323.752002746624	3.08368274E-4
-323.742008087282	1.48355575E-4
-323.732013427939	-1.2217435E-5
-323.722018768597	-6.2100445E-4
-323.712024109255	2.1851102E-5
-323.702029449912	-2.0094095E-5
-323.69203479057	6.070068085E-5
-323.682040131228	5.6340129E-5
-323.672045471885	-2.1545115E-4
-323.662050812543	-1.38152E-5
-323.652056153201	3.825909925E-4
-323.642061493858	-1.458117275E-4
-323.632066834516	1.4701313E-5
-323.622072175174	-1.34030365E-4
-323.612077515831	-2.3603825E-5
-323.602082856489	4.47513225E-4
-323.592088197147	-1.64367715E-4
-323.582093537804	-1.22359095E-4
-323.572098878462	9.672585E-5
-323.56210421912	1.807439E-4
-323.552109559777	1.4865852E-4
-323.542114900435	8.1991188E-5
-323.532120241093	-9.1111365E-5
-323.52212558175	-2.15409315E-4
-323.512130922408	2.6912721E-4
-323.502136263066	1.108512725E-4
-323.492141603723	-1.1879273E-4
-323.482146944381	-9.31894500000001E-6
-323.472152285039	-1.96823605E-4
-323.462157625696	3.619007E-5
-323.452162966354	6.2513877E-4
-323.442168307012	-2.51021135E-4
-323.432173647669	-2.6049975E-5
-323.422178988327	-1.6067771865E-4
-323.412184328985	1.190789E-5
-323.402189669642	2.3002808E-5
-323.3921950103	4.6155535E-5
-323.382200350958	-1.9741579E-4
-323.372205691615	-3.12923905E-4
-323.362211032273	-3.74478985E-4
-323.352216372931	-1.848394885E-4
-323.342221713588	-1.25787695E-4
-323.332227054246	-2.6064365E-5
-323.322232394904	-1.53319285E-4
-323.312237735561	-6.18583725E-4
-323.302243076219	-1.28168385E-5
-323.292248416877	-1.619671E-5
-323.282253757534	7.12869956E-5
-323.272259098192	-6.818063E-5
-323.26226443885	3.19622608E-4
-323.252269779507	5.23752E-4
-323.242275120165	5.43014005E-5
-323.232280460822	5.5640562E-4
-323.22228580148	3.2616802E-4
-323.212291142138	-2.49141468E-4
-323.202296482796	5.5164702E-4
-323.192301823453	1.4085872E-4
-323.182307164111	-4.70582585E-4
-323.172312504769	3.210293475E-4
-323.162317845426	5.387659E-4
-323.152323186084	-1.069309475E-4
-323.142328526741	-3.54828393E-5
-323.132333867399	3.6907026E-4
-323.122339208057	3.4681813E-4
-323.112344548714	5.2891375E-4
-323.102349889372	-3.4352282E-4
-323.09235523003	-7.9933816E-4
-323.082360570687	-7.0950403E-5
-323.072365911345	-9.5958326E-5
-323.062371252003	2.6337943E-4
-323.05237659266	-4.5725791E-4
-323.042381933318	-3.77476372E-5
-323.032387273976	2.84438515E-4
-323.022392614633	2.83213435E-4
-323.012397955291	1.46279237E-4
-323.002403295949	9.0739055E-5
-322.992408636606	1.6864554E-4
-322.982413977264	3.38725005E-5
-322.972419317922	-7.32776562E-4
-322.962424658579	-1.587778375E-4
-322.952429999237	-2.2197205E-5
-322.942435339895	7.71486125E-4
-322.932440680552	1.605163375E-4
-322.92244602121	4.4780207E-5
-322.912451361868	2.40124085E-4
-322.902456702525	-2.885049E-4
-322.892462043183	1.04079823E-4
-322.882467383841	4.7509197E-4
-322.872472724498	4.2269957E-5
-322.862478065156	5.34455565E-4
-322.852483405814	1.26232455E-4
-322.842488746471	7.38974499999999E-6
-322.832494087129	1.112693E-4
-322.822499427787	-2.912565E-4
-322.812504768444	-1.3248219E-4
-322.802510109102	2.29029512E-4
-322.79251544976	2.2565944E-4
-322.782520790417	-2.73380547E-4
-322.772526131075	1.81302695E-4
-322.762531471733	3.63789167E-4
-322.75253681239	9.510998E-5
-322.742542153048	6.4830082E-4
-322.732547493706	-6.5768135E-5
-322.722552834363	-1.0627685E-4
-322.712558175021	-5.1959488E-4
-322.702563515679	1.5440418E-4
-322.692568856336	3.91451996E-5
-322.682574196994	-7.8334317E-5
-322.672579537652	5.5230815E-5
-322.662584878309	-5.21397195E-4
-322.652590218967	3.265155143E-4
-322.642595559625	1.17727395E-4
-322.632600900282	2.01130998E-4
-322.62260624094	8.578317E-5
-322.612611581598	-1.245565E-5
-322.602616922255	-1.3228616175E-4
-322.592622262913	-0.00178631212
-322.582627603571	-6.899114E-5
-322.572632944228	-7.769778865E-4
-322.562638284886	-2.44035915E-4
-322.552643625544	-2.70065165E-4
-322.542648966201	-2.2144218E-4
-322.532654306859	1.8152965E-5
-322.522659647517	-1.03940855E-5
-322.512664988174	-2.2782059E-4
-322.502670328832	3.62252523E-4
-322.49267566949	-5.9650404E-5
-322.482681010147	1.5170291E-4
-322.472686350805	2.5993185E-4
-322.462691691463	-6.459922E-5
-322.45269703212	-5.4064547E-5
-322.442702372778	-2.40243984E-4
-322.432707713436	-3.02289245E-4
-322.422713054093	-8.84312675E-5
-322.412718394751	-3.78760042E-4
-322.402723735409	4.118878E-6
-322.392729076066	3.240782E-5
-322.382734416724	3.8863084E-4
-322.372739757382	1.3888078675E-4
-322.362745098039	1.5987187E-4
-322.352750438697	-4.365556E-5
-322.342755779355	7.542239E-5
-322.332761120012	-5.3648725E-5
-322.32276646067	9.2217255E-5
-322.312771801328	7.96139545E-5
-322.302777141985	8.6451885E-5
-322.292782482643	2.444752E-4
-322.282787823301	-0.00130164552
-322.272793163958	-1.15264752E-4
-322.262798504616	9.633959E-5
-322.252803845274	3.43274025E-4
-322.242809185931	-7.2032817E-4
-322.232814526589	1.117692185E-4
-322.222819867247	3.31396375E-4
-322.212825207904	3.1869776E-5
-322.202830548562	1.10965285E-4
-322.19283588922	-3.4019E-6
-322.182841229877	-4.21892179E-5
-322.172846570535	-1.2801151E-4
-322.162851911193	-2.25774699E-4
-322.15285725185	1.50486843E-4
-322.142862592508	-1.99316035E-4
-322.132867933166	-8.433036E-5
-322.122873273823	-2.092853E-5
-322.112878614481	-1.2266352E-4
-322.102883955139	-5.0715471E-4
-322.092889295796	2.9715065E-5
-322.082894636454	-3.1702801E-4
-322.072899977112	2.93991015E-4
-322.062905317769	2.3892269E-4
-322.052910658427	-4.0324014E-4
-322.042915999085	-0.001086509655
-322.032921339742	-4.5382183E-5
-322.0229266804	-3.97737045E-4
-322.012932021058	1.71453153E-4
-322.002937361715	7.2960945E-5
-321.992942702373	-2.09875912E-4
-321.98294804303	-7.2016051E-5
-321.972953383688	-6.5348058E-5
-321.962958724346	2.2518035615E-4
-321.952964065003	-3.0196102E-4
-321.942969405661	-1.047468178E-4
-321.932974746319	2.0804046E-4
-321.922980086977	-1.2416156E-4
-321.912985427634	5.68682375E-5
-321.902990768292	-1.6725182E-4
-321.892996108949	4.20543225E-4
-321.883001449607	-3.79028705E-4
-321.873006790265	2.8255795E-4
-321.863012130922	2.193371E-5
-321.85301747158	-1.9967102E-4
-321.843022812238	-1.339057235E-4
-321.833028152895	-3.4465087E-4
-321.823033493553	-9.1395068E-5
-321.813038834211	1.98825988E-4
-321.803044174868	-5.6045305E-5
-321.793049515526	-4.5473706885E-4
-321.783054856184	-3.5681031E-4
-321.773060196841	-1.631544062E-4
-321.763065537499	2.6153771E-5
-321.753070878157	1.372706E-4
-321.743076218814	-4.10838112E-4
-321.733081559472	-0.00124580568
-321.72308690013	1.40565595E-4
-321.713092240787	0.007005715615
-321.703097581445	-1.44518935E-4
-321.693102922103	-5.7019025E-4
-321.68310826276	4.65753395E-4
-321.673113603418	6.7839813E-4
-321.663118944076	-3.30689205E-4
-321.653124284733	1.852231855E-4
-321.643129625391	7.9989215E-5
-321.633134966049	-7.023475E-5
-321.623140306706	-3.35932115E-4
-321.613145647364	-2.9651959E-5
-321.603150988022	-3.7187977E-4
-321.593156328679	-7.4958212E-4
-321.583161669337	-2.8802809E-4
-321.573167009995	-6.0816844E-4
-321.563172350652	-2.9138253E-4
-321.55317769131	-2.56622E-5
-321.543183031968	2.2412399E-4
-321.533188372625	4.4383425E-5
-321.523193713283	8.1492625E-5
-321.513199053941	-1.75016865E-4
-321.503204394598	2.40264732E-4
-321.493209735256	7.7825397E-5
-321.483215075914	6.80816325E-5
-321.473220416571	-1.6589485E-5
-321.463225757229	-1.0061215E-5
-321.453231097887	3.68495115E-4
-321.443236438544	5.7451095E-5
-321.433241779202	4.30843195E-4
-321.42324711986	0.001016609735
-321.413252460517	-3.794696575E-4
-321.403257801175	1.51633005E-4
-321.393263141833	2.19539535E-4
-321.38326848249	-6.836867E-6
-321.373273823148	-7.5151045E-4
-321.363279163806	-6.22944500000002E-6
-321.353284504463	6.5262543E-4
-321.343289845121	0.0019526812
-321.333295185779	3.41755245E-4
-321.323300526436	-8.6903018E-5
-321.313305867094	1.02759222E-4
-321.303311207752	1.52987875E-5
-321.293316548409	2.62365985E-4
-321.283321889067	3.102350775E-4
-321.273327229725	-5.3175837E-5
-321.263332570382	-1.07145955E-4
-321.25333791104	-1.87845E-6
-321.243343251698	4.17994869E-4
-321.233348592355	-4.3616757E-4
-321.223353933013	5.35513575E-4
-321.213359273671	1.89442495E-4
-321.203364614328	5.490879E-5
-321.193369954986	-2.39449265E-4
-321.183375295644	-1.6446421E-4
-321.173380636301	-7.5493758E-5
-321.163385976959	1.0072745E-5
-321.153391317617	-4.273444E-4
-321.143396658274	-7.81260875E-5
-321.133401998932	-9.9610805E-5
-321.12340733959	-5.3142121E-4
-321.113412680247	2.83895375E-4
-321.103418020905	2.3332035E-5
-321.093423361563	-8.269941E-6
-321.08342870222	-2.7578250585E-4
-321.073434042878	-8.1480295E-5
-321.063439383536	2.263688E-5
-321.053444724193	-1.26369275E-4
-321.043450064851	-5.67918E-6
-321.033455405509	6.010535E-6
-321.023460746166	-2.2677673E-4
-321.013466086824	-1.54763975E-4
-321.003471427482	-3.8020005E-5
-320.993476768139	1.82271545E-4
-320.983482108797	-2.658145E-5
-320.973487449455	-1.47578155E-4
-320.963492790112	-1.33443507E-4
-320.95349813077	-3.4051123E-4
-320.943503471428	1.8633295E-4
-320.933508812085	6.96400175E-5
-320.923514152743	-3.28931975E-4
-320.913519493401	1.391122725E-4
-320.903524834058	-1.14060925E-4
-320.893530174716	-1.2515095E-5
-320.883535515374	1.214923555E-4
-320.873540856031	5.9092265E-5
-320.863546196689	7.531398E-5
-320.853551537347	-6.3436628E-5
-320.843556878004	3.6743742E-4
-320.833562218662	-0.00184160765
-320.823567559319	-1.50684022E-4
-320.813572899977	-8.301644175E-5
-320.803578240635	-2.950499E-5
-320.793583581293	-2.4174231975E-4
-320.78358892195	2.292333E-4
-320.773594262608	3.92244045E-4
-320.763599603266	1.441025775E-4
-320.753604943923	-8.326958E-5
-320.743610284581	2.6977317E-5
-320.733615625238	2.64846365E-4
-320.723620965896	-2.1292715E-5
-320.713626306554	2.135405E-6
-320.703631647211	3.8813136E-4
-320.693636987869	3.1414018E-4
-320.683642328527	1.13903418E-4
-320.673647669184	-4.5845825E-6
-320.663653009842	-1.01521125E-4
-320.6536583505	-6.4774815E-4
-320.643663691157	-2.4876993E-4
-320.633669031815	1.390466575E-4
-320.623674372473	-3.41722285E-4
-320.61367971313	-1.36621325E-4
-320.603685053788	-2.576402675E-5
-320.593690394446	-1.46866665E-4
-320.583695735103	-2.52129905E-4
-320.573701075761	3.47794025E-5
-320.563706416419	-3.4115981E-4
-320.553711757076	7.987565E-5
-320.543717097734	5.8787716E-4
-320.533722438392	1.6260438E-4
-320.523727779049	2.77402265E-4
-320.513733119707	-3.49874025083E-4
-320.503738460365	7.311999E-4
-320.493743801022	5.92252875E-4
-320.48374914168	2.0407328E-4
-320.473754482338	-4.07529335E-5
-320.463759822995	-1.47200315E-4
-320.453765163653	1.364693515E-4
-320.443770504311	-1.03493805E-4
-320.433775844968	1.109198E-4
-320.423781185626	5.834945E-5
-320.413786526284	3.04242425E-4
-320.403791866941	-2.06448545E-4
-320.393797207599	3.46199765E-4
-320.383802548257	0.001050321825
-320.373807888914	-1.78030815E-4
-320.363813229572	-9.2211173E-5
-320.35381857023	-4.36516065E-4
-320.343823910887	1.04455535E-4
-320.333829251545	2.8628338E-4
-320.323834592203	-1.49392055E-5
-320.31383993286	4.6688472E-4
-320.303845273518	3.29206953E-5
-320.293850614176	3.0442451E-4
-320.283855954833	0.00103603249
-320.273861295491	-1.72990363E-4
-320.263866636149	-9.6936775E-5
-320.253871976806	2.78398485E-4
-320.243877317464	-6.59236725E-5
-320.233882658122	-4.59255075E-5
-320.223887998779	-1.7772134E-4
-320.213893339437	6.59555928E-4
-320.203898680095	2.3243521E-4
-320.193904020752	-2.83775325E-4
-320.18390936141	5.7846313E-5
-320.173914702068	2.5753295E-5
-320.163920042725	-5.73877775E-4
-320.153925383383	1.752786E-4
-320.143930724041	-4.8539485E-6
-320.133936064698	-2.0294189435E-4
-320.123941405356	-6.459961E-4
-320.113946746014	-6.1642915E-5
-320.103952086671	1.950313E-4
-320.093957427329	-1.607786125E-4
-320.083962767987	1.86693015E-4
-320.073968108644	-6.50567325E-5
-320.063973449302	2.954212285E-4
-320.05397878996	-2.1956073E-4
-320.043984130617	2.25029182E-4
-320.033989471275	-8.77056435E-5
-320.023994811933	-1.29746187E-4
-320.01400015259	-2.86031E-5
-320.004005493248	-1.6861184E-4
-319.994010833906	9.1312666165E-5
-319.984016174563	4.2984113E-4
-319.974021515221	4.0402978E-4
-319.964026855879	6.3424963965E-4
-319.954032196536	2.1845247E-4
-319.944037537194	-1.4416885E-5
-319.934042877852	3.3235465E-5
-319.924048218509	-9.9440099E-5
-319.914053559167	5.87831E-6
-319.904058899825	-4.9639635E-5
-319.894064240482	-5.8263645E-5
-319.88406958114	-1.997285015E-4
-319.874074921798	-7.67259405E-4
-319.864080262455	-2.45074315E-4
-319.854085603113	3.578435615E-4
-319.844090943771	-7.3021305E-4
-319.834096284428	-1.65190825E-4
-319.824101625086	3.99726685E-4
-319.814106965744	-1.260219135E-4
-319.804112306401	-9.9375352E-5
-319.794117647059	9.623548E-5
-319.784122987717	1.73409365E-4
-319.774128328374	1.37486268E-4
-319.764133669032	-1.84897225E-4
-319.75413900969	-1.38424222E-4
-319.744144350347	5.5881488E-5
-319.734149691005	-1.873347E-4
-319.724155031663	1.79331495E-4
-319.71416037232	-1.34746075E-4
-319.704165712978	-2.33673165E-4
-319.694171053636	-6.209836405E-4
-319.684176394293	-2.8985905E-4
-319.674181734951	-1.6397028E-5
-319.664187075609	5.40544150000001E-6
-319.654192416266	3.9500095E-5
-319.644197756924	2.5111798E-4
-319.634203097582	6.74149145E-5
-319.624208438239	2.515806E-5
-319.614213778897	-7.86981645E-5
-319.604219119555	9.521018E-5
-319.594224460212	4.434369E-5
-319.58422980087	2.19173385E-4
-319.574235141527	-2.40572105E-5
-319.564240482185	1.3816405E-5
-319.554245822843	2.73385192E-4
-319.5442511635	8.0383282E-4
-319.534256504158	-4.2922087E-5
-319.524261844816	3.39733335E-4
-319.514267185473	2.60979175E-4
-319.504272526131	-1.30037248E-4
-319.494277866789	-8.60494225E-5
-319.484283207446	-1.42816162E-4
-319.474288548104	1.729829925E-4
-319.464293888762	2.5197785E-5
-319.454299229419	-1.5242155E-4
-319.444304570077	6.3276415E-5
-319.434309910735	3.71122194E-5
-319.424315251392	1.84820635E-4
-319.41432059205	-1.8198505E-5
-319.404325932708	1.09100053E-4
-319.394331273365	-1.7702414E-4
-319.384336614023	3.2837326E-4
-319.374341954681	-5.04971055E-4
-319.364347295338	-1.9795345E-5
-319.354352635996	4.71931095E-5
-319.344357976654	-3.62074172E-4
-319.334363317311	-2.4685132E-4
-319.324368657969	-3.79185925E-4
-319.314373998627	-4.59130700000001E-5
-319.304379339284	8.00503155E-4
-319.294384679942	-3.3305443E-5
-319.2843900206	7.38734975E-4
-319.274395361257	-6.004886E-5
-319.264400701915	-1.56221575E-4
-319.254406042573	5.1139482115E-4
-319.24441138323	-8.7575695E-5
-319.234416723888	-3.1138015E-4
-319.224422064546	3.27549745E-4
-319.214427405203	-4.11752E-5
-319.204432745861	6.557642E-5
-319.194438086519	-3.68162575E-4
-319.184443427176	-2.6066229E-4
-319.174448767834	-9.4477305E-5
-319.164454108492	-4.38106075E-4
-319.154459449149	-1.355868915E-4
-319.144464789807	0.002590105825
-319.134470130465	-4.345589E-4
-319.124475471122	-1.4346972E-4
-319.11448081178	1.09496795E-4
-319.104486152438	1.7763148E-4
-319.094491493095	1.64528164E-4
-319.084496833753	3.69278385E-4
-319.074502174411	2.64652025E-5
-319.064507515068	-9.750653E-4
-319.054512855726	-3.338649E-5
-319.044518196384	-4.54753895E-5
-319.034523537041	-6.4473955E-5
-319.024528877699	-2.0646923665E-4
-319.014534218357	1.210891E-4
-319.004539559014	2.34855747E-4
-318.994544899672	-6.80137985E-5
-318.98455024033	1.94944735E-4
-318.974555580987	2.2298055E-5
-318.964560921645	2.64120685E-4
-318.954566262303	2.6879732E-4
-318.94457160296	9.0930588E-5
-318.934576943618	-2.0437236E-4
-318.924582284276	-1.644277775E-4
-318.914587624933	1.532489375E-5
-318.904592965591	-3.625086E-5
-318.894598306249	2.735129E-5
-318.884603646906	4.58500165E-4
-318.874608987564	7.51613925E-5
-318.864614328222	4.9286101E-4
-318.854619668879	-2.22854955E-4
-318.844625009537	1.4621007E-4
-318.834630350195	-1.93370305E-4
-318.824635690852	2.5338297E-4
-318.81464103151	7.5449342E-5
-318.804646372168	1.350196E-5
-318.794651712825	1.163129465E-4
-318.784657053483	3.7625045E-5
-318.774662394141	9.2859598E-5
-318.764667734798	7.33204499999999E-6
-318.754673075456	-2.329933975E-4
-318.744678416114	-3.4863577E-4
-318.734683756771	-3.6693653E-4
-318.724689097429	5.584179E-4
-318.714694438087	-4.36812135E-4
-318.704699778744	8.1171327E-4
-318.694705119402	-3.64028644E-4
-318.68471046006	-9.15374215E-5
-318.674715800717	1.48144746E-4
-318.664721141375	-1.2694178E-4
-318.654726482033	1.1477019E-4
-318.64473182269	9.800462E-5
-318.634737163348	-2.381968E-5
-318.624742504006	4.8487706E-4
-318.614747844663	3.1466925E-5
-318.604753185321	1.78484455E-4
-318.594758525979	2.42763765E-4
-318.584763866636	-4.2682677E-5
-318.574769207294	-1.8061739E-4
-318.564774547952	-3.4709991E-4
-318.554779888609	-2.76647635E-4
-318.544785229267	1.35665945E-4
-318.534790569924	-3.48021592E-4
-318.524795910582	2.0943083E-4
-318.51480125124	-2.4216404E-5
-318.504806591898	-6.6452533E-5
-318.494811932555	5.98569035E-5
-318.484817273213	-0.002369213915
-318.474822613871	-1.5656589E-4
-318.464827954528	-3.9155907E-4
-318.454833295186	-0.001209580722
-318.444838635843	1.114705125E-4
-318.434843976501	4.189999E-4
-318.424849317159	2.0848769E-4
-318.414854657816	1.91859125E-4
-318.404859998474	-6.2507702E-5
-318.394865339132	1.387297165E-4
-318.384870679789	2.02097575E-4
-318.374876020447	1.0459005E-4
-318.364881361105	-8.41042499999999E-6
-318.354886701762	4.9220709E-4
-318.34489204242	-1.315025405E-4
-318.334897383078	1.0075151E-4
-318.324902723735	7.94118843E-4
-318.314908064393	1.90549395E-4
-318.304913405051	-1.50317691E-4
-318.294918745708	-1.5739805E-5
-318.284924086366	1.0249383E-4
-318.274929427024	3.5284766E-4
-318.264934767681	1.57866905E-4
-318.254940108339	1.75021385E-4
-318.244945448997	-2.598658E-6
-318.234950789654	-1.75716655E-4
-318.224956130312	0.0016158217
-318.21496147097	-8.3247255E-5
-318.204966811627	-1.634419E-5
-318.194972152285	-5.84273774E-4
-318.184977492943	3.46305441E-4
-318.1749828336	-7.49208685E-5
-318.164988174258	6.754899E-5
-318.154993514916	4.31837285E-4
-318.144998855573	-2.6115112E-4
-318.135004196231	-1.146511275E-4
-318.125009536889	-4.31548285E-5
-318.115014877546	-5.341731356E-4
-318.105020218204	8.72205999999998E-6
-318.095025558862	-1.23248315E-4
-318.085030899519	2.3324653E-4
-318.075036240177	-5.972665E-5
-318.065041580835	5.268755865E-4
-318.055046921492	-1.273468555E-4
-318.04505226215	1.0468352E-4
-318.035057602808	-6.043995E-5
-318.025062943465	7.20187081E-5
-318.015068284123	-1.10773675E-4
-318.005073624781	3.57615095E-5
-317.995078965438	-6.6626044E-5
-317.985084306096	8.8796585E-4
-317.975089646754	-6.41069225E-5
-317.965094987411	1.08971535E-4
-317.955100328069	-3.4520065E-4
-317.945105668727	-2.361133525E-4
-317.935111009384	2.4400146E-5
-317.925116350042	5.6131119E-5
-317.9151216907	-7.3987673E-4
-317.905127031357	-6.503400165E-4
-317.895132372015	-1.42689095E-4
-317.885137712673	7.675267E-5
-317.87514305333	4.9600523E-5
-317.865148393988	-1.55472805E-4
-317.855153734646	-2.848393175E-5
-317.845159075303	4.8023705E-5
-317.835164415961	-4.7177115E-5
-317.825169756619	-8.9759086E-5
-317.815175097276	4.3246726E-4
-317.805180437934	6.27965625E-4
-317.795185778592	8.86181175E-5
-317.785191119249	-1.91324115E-4
-317.775196459907	-5.14974725E-4
-317.765201800565	-0.0031968762485
-317.755207141222	7.4328136E-5
-317.74521248188	-3.065215815E-4
-317.735217822538	-0.001053668766
-317.725223163195	1.8707384E-4
-317.715228503853	-4.7993693E-5
-317.705233844511	-2.06780368E-4
-317.695239185168	1.09207592E-4
-317.685244525826	-2.00512085E-4
-317.675249866484	2.172103645E-4
-317.665255207141	3.16810385E-5
-317.655260547799	-1.5681359E-4
-317.645265888457	6.15520835E-4
-317.635271229114	3.1870838E-4
-317.625276569772	-3.47726E-5
-317.61528191043	1.01659087E-4
-317.605287251087	3.957868E-5
-317.595292591745	-2.05427775E-4
-317.585297932403	3.60845435E-4
-317.57530327306	4.339161E-5
-317.565308613718	-1.2659345E-4
-317.555313954376	1.986761E-5
-317.545319295033	0.00256970043
-317.535324635691	-3.61180145E-4
-317.525329976349	-1.57292837E-4
-317.515335317006	-3.8403928E-4
-317.505340657664	7.9878057E-5
-317.495345998322	1.19274999999994E-7
-317.485351338979	5.97314E-4
-317.475356679637	-3.137364085E-4
-317.465362020295	-9.000921E-5
-317.455367360952	-6.199152E-5
-317.44537270161	-3.6271603E-5
-317.435378042268	5.4467614E-5
-317.425383382925	-1.08748775E-4
-317.415388723583	0.001307194715
-317.405394064241	5.694515E-5
-317.395399404898	-6.8464139E-4
-317.385404745556	8.28542949E-5
-317.375410086214	-9.7147955E-5
-317.365415426871	-7.2097411E-5
-317.355420767529	2.8009205E-4
-317.345426108187	6.821073E-4
-317.335431448844	-8.4854325E-4
-317.325436789502	2.5866038E-4
-317.31544213016	-1.0198916E-4
-317.305447470817	1.26010635E-4
-317.295452811475	5.31641675E-5
-317.285458152132	5.772318875E-5
-317.27546349279	1.4550306E-4
-317.265468833448	1.7812011E-4
-317.255474174105	-1.56893675E-4
-317.245479514763	-1.954572E-5
-317.235484855421	-2.032179545E-4
-317.225490196079	-4.2276286E-4
-317.215495536736	3.9497797E-5
-317.205500877394	5.0008345E-5
-317.195506218051	2.034374095E-4
-317.185511558709	-9.634004335E-5
-317.175516899367	6.4482382E-5
-317.165522240024	3.3007428E-4
-317.155527580682	2.2891415E-5
-317.14553292134	-2.6876869935E-4
-317.135538261997	9.95783500000001E-5
-317.125543602655	-6.3985609E-4
-317.115548943313	-1.27690036E-4
-317.10555428397	-7.70454575E-5
-317.095559624628	2.934256E-5
-317.085564965286	-7.3701023E-5
-317.075570305943	9.4934419E-5
-317.065575646601	2.04404985E-4
-317.055580987259	1.83619337E-4
-317.045586327916	6.0826801E-4
-317.035591668574	-6.763089E-5
-317.025597009232	-5.273342E-5
-317.015602349889	-3.59557265E-4
-317.005607690547	-2.0311252E-4
-316.995613031205	5.413408E-5
-316.985618371862	-3.95418601E-4
-316.97562371252	-1.3226182745E-4
-316.965629053178	1.4847236E-4
-316.955634393835	1.927434675E-4
-316.945639734493	-7.3316705E-4
-316.935645075151	4.519923E-5
-316.925650415808	3.3512825E-5
-316.915655756466	3.89876183E-4
-316.905661097124	-4.40490075E-4
-316.895666437781	9.044778E-5
-316.885671778439	-1.3878095E-4
-316.875677119097	-1.07172377E-4
-316.865682459754	-8.28891375E-5
-316.855687800412	-3.938729E-5
-316.84569314107	-1.629011E-4
-316.835698481727	-1.30095345E-4
-316.825703822385	-1.7911409E-4
-316.815709163043	6.7020315E-4
-316.8057145037	-3.1861252E-4
-316.795719844358	-1.06203853E-4
-316.785725185016	5.92626465E-4
-316.775730525673	0.001283082085
-316.765735866331	2.36363915E-4
-316.755741206989	2.9628755E-4
-316.745746547646	-5.992749E-5
-316.735751888304	-2.2335865E-4
-316.725757228962	2.6714981E-4
-316.715762569619	1.40294925E-4
-316.705767910277	4.260731E-4
-316.695773250935	-1.3031706E-4
-316.685778591592	-1.7094681E-4
-316.67578393225	1.91649277E-4
-316.665789272908	-4.52765625E-4
-316.655794613565	-1.54352361E-4
-316.645799954223	-4.8145745E-4
-316.635805294881	1.2646637E-4
-316.625810635538	-3.4393887E-5
-316.615815976196	4.991067E-5
-316.605821316854	9.71083825E-5
-316.595826657511	-1.794476265E-4
-316.585831998169	-1.583893325E-4
-316.575837338827	8.6364475E-5
-316.565842679484	-3.6798415E-5
-316.555848020142	4.78362948E-4
-316.5458533608	-3.4878895E-5
-316.535858701457	-0.00757007227
-316.525864042115	-2.55518985E-4
-316.515869382773	-7.3939735E-4
-316.50587472343	-1.0493866E-4
-316.495880064088	-3.74787465E-4
-316.485885404746	-1.92632235E-4
-316.475890745403	3.64737E-6
-316.465896086061	4.47852325E-5
-316.455901426719	6.1328525E-6
-316.445906767376	3.88677365E-4
-316.435912108034	6.679315E-6
-316.425917448692	7.074965E-5
-316.415922789349	1.3872179E-4
-316.405928130007	-3.3450014E-5
-316.395933470665	5.6300026E-5
-316.385938811322	2.21825303E-4
-316.37594415198	6.5205717E-5
-316.365949492638	2.43776785E-4
-316.355954833295	1.6298879E-4
-316.345960173953	-8.566097E-5
-316.335965514611	-6.40241E-5
-316.325970855268	-1.16182255E-4
-316.315976195926	1.357533E-4
-316.305981536584	2.92106E-4
-316.295986877241	-3.6102188E-5
-316.285992217899	-6.7503363E-5
-316.275997558557	0.00136582478
-316.266002899214	4.5741502E-4
-316.256008239872	-6.6366474E-4
-316.24601358053	6.5222474E-5
-316.236018921187	1.93887955E-4
-316.226024261845	-1.3129240165E-4
-316.216029602503	-1.798340195E-4
-316.20603494316	7.6349675E-6
-316.196040283818	-2.2571321E-4
-316.186045624476	3.6311859E-4
-316.176050965133	-8.2037953E-5
-316.166056305791	-6.7466695E-5
-316.156061646449	-0.00125533467035
-316.146066987106	-4.4491265E-5
-316.136072327764	-1.44479425E-4
-316.126077668421	7.44342E-7
-316.116083009079	5.222881E-5
-316.106088349737	-4.7096612E-4
-316.096093690395	2.82299914E-4
-316.086099031052	-9.40512925E-5
-316.07610437171	1.59919555E-4
-316.066109712368	-5.0795825E-6
-316.056115053025	-1.75824465E-4
-316.046120393683	-5.4910685E-5
-316.03612573434	-5.10651378E-4
-316.026131074998	-1.38643788E-4
-316.016136415656	3.8909902E-5
-316.006141756313	5.4745535E-4
-315.996147096971	5.071403E-4
-315.986152437629	8.7746452E-5
-315.976157778286	2.88287395E-4
-315.966163118944	3.50550075E-4
-315.956168459602	9.9696388E-5
-315.946173800259	-2.06115915E-4
-315.936179140917	-1.550916255E-4
-315.926184481575	-6.64559435E-4
-315.916189822232	1.9428565E-5
-315.90619516289	-1.2740887E-4
-315.896200503548	7.648505275E-5
-315.886205844205	5.2561795E-5
-315.876211184863	7.01450215E-5
-315.866216525521	1.01839148E-4
-315.856221866178	1.8962507E-4
-315.846227206836	1.9621873E-4
-315.836232547494	-4.936019E-6
-315.826237888151	1.399429825E-4
-315.816243228809	-1.732052E-4
-315.806248569467	-1.5454313E-4
-315.796253910124	2.6201315E-5
-315.786259250782	6.37945E-5
-315.77626459144	2.631881665E-4
-315.766269932097	-1.26445785E-4
-315.756275272755	2.9426697E-4
-315.746280613413	1.01066805E-4
-315.73628595407	6.3223815E-5
-315.726291294728	1.16393949E-4
-315.716296635386	-4.901241685E-4
-315.706301976043	-3.79003E-5
-315.696307316701	5.094492E-5
-315.686312657359	6.47625897E-4
-315.676317998016	-8.8562065E-5
-315.666323338674	1.76078825E-4
-315.656328679332	-9.4064494E-5
-315.646334019989	-6.981824E-5
-315.636339360647	-1.513021675E-4
-315.626344701305	-7.8399655E-5
-315.616350041962	-1.50817025E-4
-315.60635538262	1.76792775E-4
-315.596360723278	7.2222862E-5
-315.586366063935	6.9917009E-5
-315.576371404593	8.8643875E-5
-315.566376745251	-2.277698E-5
-315.556382085908	6.20298785E-4
-315.546387426566	5.0178525E-5
-315.536392767224	-4.317384375E-4
-315.526398107881	8.31648991E-5
-315.516403448539	-3.9802794E-5
-315.506408789197	-1.891275685E-4
-315.496414129854	1.49201675E-5
-315.486419470512	3.71349035E-4
-315.47642481117	-1.93471375E-4
-315.466430151827	-1.45010325E-5
-315.456435492485	2.1987898425E-4
-315.446440833143	-2.96113685E-4
-315.4364461738	-2.5523182E-4
-315.426451514458	-2.91649343E-4
-315.416456855116	-3.7067498E-5
-315.406462195773	1.65299835E-4
-315.396467536431	8.95307925E-4
-315.386472877089	9.8945531E-4
-315.376478217746	-2.649853325E-4
-315.366483558404	-3.78921999999999E-6
-315.356488899062	1.0550852E-5
-315.346494239719	-1.45092982E-4
-315.336499580377	3.665771E-5
-315.326504921035	2.13532295E-4
-315.316510261692	7.00784312E-5
-315.30651560235	2.257568E-5
-315.296520943008	2.8252725E-4
-315.286526283665	-2.64047975E-4
-315.276531624323	-9.3545303E-5
-315.266536964981	1.477841315E-4
-315.256542305638	0.001189857892
-315.246547646296	-5.64955285E-5
-315.236552986954	2.0471355E-5
-315.226558327611	2.86663055E-4
-315.216563668269	4.5887195E-5
-315.206569008927	4.3530154E-4
-315.196574349584	9.820982E-5
-315.186579690242	-1.43421499999997E-6
-315.1765850309	1.799924E-5
-315.166590371557	-5.70789725E-5
-315.156595712215	-9.193511E-4
-315.146601052873	-4.044662095E-4
-315.13660639353	-2.30445025E-4
-315.126611734188	-1.315796285E-4
-315.116617074846	9.4783295E-5
-315.106622415503	-4.0883112E-4
-315.096627756161	-0.004883450685
-315.086633096819	-4.66896835E-4
-315.076638437476	-5.2219605E-5
-315.066643778134	-3.0092372E-4
-315.056649118792	-2.804992235E-4
-315.046654459449	-4.02296862E-4
-315.036659800107	6.3897646E-4
-315.026665140765	-3.90614485E-5
-315.016670481422	-4.1347896E-4
-315.00667582208	1.8512984E-4
-314.996681162738	2.3013254E-4
-314.986686503395	4.024483245E-4
-314.976691844053	3.5405167E-5
-314.966697184711	7.917116E-5
-314.956702525368	-4.694048625E-4
-314.946707866026	-7.0601615E-5
-314.936713206684	8.20677625E-5
-314.926718547341	-1.39060207E-4
-314.916723887999	4.9829615E-4
-314.906729228657	-1.6757485E-6
-314.896734569314	2.964656E-5
-314.886739909972	-4.635026E-4
-314.876745250629	2.0027744E-4
-314.866750591287	5.9028565E-5
-314.856755931945	-1.1766185E-5
-314.846761272602	-4.315186E-5
-314.83676661326	2.03237175E-4
-314.826771953918	-5.129107E-5
-314.816777294576	2.913783E-4
-314.806782635233	-5.2294165E-5
-314.796787975891	-5.95060000000006E-7
-314.786793316548	5.15774735E-4
-314.776798657206	-6.1917645E-5
-314.766803997864	-3.546823E-5
-314.756809338521	1.67190888E-4
-314.746814679179	-5.303026E-5
-314.736820019837	-1.141050975E-5
-314.726825360494	1.0891165E-5
-314.716830701152	-2.53257E-4
-314.70683604181	-3.8971139E-5
-314.696841382467	7.406159E-5
-314.686846723125	-1.20900872E-4
-314.676852063783	-2.229563E-4
-314.66685740444	-2.01296945E-4
-314.656862745098	-3.1089177E-4
-314.646868085756	2.05044995E-4
-314.636873426413	-4.62720265E-4
-314.626878767071	-9.09211925E-5
-314.616884107729	0.00120026927
-314.606889448386	4.34135025E-5
-314.596894789044	1.80382815E-4
-314.586900129702	-1.022488835E-4
-314.576905470359	2.02085295E-4
-314.566910811017	1.74545813E-4
-314.556916151675	-8.4141343E-5
-314.546921492332	-1.41205485E-4
-314.53692683299	-1.483228535E-4
-314.526932173648	1.90743288E-4
-314.516937514305	2.3029099E-4
-314.506942854963	-2.6656965E-5
-314.496948195621	7.04454715E-5
-314.486953536278	-6.0311145E-5
-314.476958876936	-0.004018443664
-314.466964217594	2.732209E-5
-314.456969558251	-8.830368E-4
-314.446974898909	6.20941977E-4
-314.436980239567	-7.6285356E-5
-314.426985580224	0.0015006384
-314.416990920882	2.4072687E-4
-314.40699626154	1.07547085E-4
-314.397001602197	-4.208162875E-4
-314.387006942855	1.48579715E-4
-314.377012283513	4.62246925E-4
-314.36701762417	6.7007299E-4
-314.357022964828	-4.4529145E-5
-314.347028305486	-2.712781945E-4
-314.337033646143	3.204346565E-4
-314.327038986801	1.24180214E-4
-314.317044327459	1.96999345E-4
-314.307049668116	5.8244438E-4
-314.297055008774	3.9239539E-4
-314.287060349432	8.50632595E-5
-314.277065690089	-2.3297663E-4
-314.267071030747	-1.520290705E-4
-314.257076371405	-7.1948111E-4
-314.247081712062	-5.910639E-5
-314.23708705272	6.4495689E-4
-314.227092393378	-1.84171738E-4
-314.217097734035	-1.41666822E-4
-314.207103074693	4.6790238E-5
-314.197108415351	-2.2451870325E-4
-314.187113756008	-3.5988547E-4
-314.177119096666	-2.25237355E-4
-314.167124437324	-1.43332861E-4
-314.157129777981	-1.006536345E-4
-314.147135118639	-1.83443836E-4
-314.137140459297	-6.9020396E-5
-314.127145799954	4.14001225E-5
-314.117151140612	5.979815E-6
-314.10715648127	-4.26624475E-4
-314.097161821927	-1.0285017565E-4
-314.087167162585	-3.0473577E-4
-314.077172503243	-2.1697115E-4
-314.0671778439	-2.3842575E-5
-314.057183184558	-3.75497305E-4
-314.047188525216	-1.97700075E-4
-314.037193865873	1.25571355E-4
-314.027199206531	2.90426455E-4
-314.017204547189	1.9804415E-5
-314.007209887846	4.725428E-6
-313.997215228504	-4.627226385E-4
-313.987220569162	2.39309545E-4
-313.977225909819	5.77669999999988E-7
-313.967231250477	2.75812795E-4
-313.957236591135	3.675418E-5
-313.947241931792	-1.26380018E-4
-313.93724727245	-2.970293E-4
-313.927252613108	2.27268025E-4
-313.917257953765	2.9562292E-4
-313.907263294423	1.7005319E-4
-313.897268635081	4.37924785E-5
-313.887273975738	-0.001246323485
-313.877279316396	-1.489621E-5
-313.867284657054	2.6153313E-4
-313.857289997711	-7.2421217E-4
-313.847295338369	3.57310863E-4
-313.837300679027	-5.0103525E-4
-313.827306019684	-1.843226715E-4
-313.817311360342	-3.64511875E-4
-313.807316701	-1.047500435E-4
-313.797322041657	-2.012341295E-4
-313.787327382315	4.586286E-4
-313.777332722973	-3.7650567E-4
-313.76733806363	1.8537926E-4
-313.757343404288	4.5393745E-4
-313.747348744945	1.5520298E-4
-313.737354085603	4.07879025E-4
-313.727359426261	1.715384E-4
-313.717364766918	-1.1338571E-5
-313.707370107576	-1.3608057E-4
-313.697375448234	-5.6019536E-4
-313.687380788892	3.031422105E-4
-313.677386129549	-5.79561675E-5
-313.667391470207	2.6957095E-5
-313.657396810864	5.3062573E-4
-313.647402151522	-4.4795869E-4
-313.63740749218	-1.23076175E-4
-313.627412832837	1.02540985E-4
-313.617418173495	1.09993775E-4
-313.607423514153	4.1674938E-5
-313.59742885481	3.80180000000004E-6
-313.587434195468	-3.42795415E-4
-313.577439536126	2.7942748E-4
-313.567444876783	3.44814133E-5
-313.557450217441	-2.425812645E-4
-313.547455558099	-2.3336316E-5
-313.537460898756	3.70719582E-4
-313.527466239414	1.73583922E-4
-313.517471580072	3.60913675E-5
-313.507476920729	2.6251149E-4
-313.497482261387	1.9599803E-4
-313.487487602045	-2.79650825E-4
-313.477492942702	7.587532E-5
-313.46749828336	-8.11526365E-4
-313.457503624018	-5.6323638E-5
-313.447508964675	-1.80370381E-4
-313.437514305333	1.4681774E-4
-313.427519645991	3.2489282E-4
-313.417524986648	8.0525024E-5
-313.407530327306	2.76900552E-4
-313.397535667964	1.479538735E-4
-313.387541008621	-8.615461E-5
-313.377546349279	5.7329471E-5
-313.367551689937	-0.0017789054
-313.357557030594	3.2621628E-4
-313.347562371252	-1.14679105E-4
-313.33756771191	1.85200938E-4
-313.327573052567	-4.61694625E-4
-313.317578393225	-1.377271675E-4
-313.307583733883	2.77375865E-4
-313.29758907454	-1.0516045E-4
-313.287594415198	-1.22643581E-4
-313.277599755856	-4.97823025E-4
-313.267605096513	6.96736485E-4
-313.257610437171	-4.161328E-4
-313.247615777829	2.7843101E-4
-313.237621118486	4.767163E-5
-313.227626459144	8.26293532E-4
-313.217631799802	-2.2726135E-4
-313.207637140459	2.5501368E-4
-313.197642481117	-9.798299975E-5
-313.187647821775	2.98197113E-4
-313.177653162432	4.655146E-5
-313.16765850309	3.093892565E-4
-313.157663843748	-9.7205265E-5
-313.147669184405	9.91611650000001E-5
-313.137674525063	-7.3527692E-5
-313.127679865721	8.8790675E-5
-313.117685206378	2.2663981E-4
-313.107690547036	-2.868595E-4
-313.097695887694	1.1710326E-4
-313.087701228351	-3.41141425E-4
-313.077706569009	2.211869E-4
-313.067711909667	1.147435823E-4
-313.057717250324	1.78119087E-4
-313.047722590982	-4.2584412E-5
-313.03772793164	-2.02366924E-4
-313.027733272297	-1.2688135E-4
-313.017738612955	1.7518535E-4
-313.007743953613	1.92776147E-4
-312.99774929427	-2.652971E-5
-312.987754634928	6.14344025E-5
-312.977759975586	-7.1495446E-5
-312.967765316243	-3.60080885E-4
-312.957770656901	-3.59508375E-4
-312.947775997559	-0.003783394225
-312.937781338216	2.832971E-5
-312.927786678874	-1.09471824E-4
-312.917792019532	-1.59074884E-4
-312.907797360189	-7.05669855E-5
-312.897802700847	1.809546225E-5
-312.887808041505	1.83721512E-4
-312.877813382162	-7.049522E-5
-312.86781872282	1.81619965E-4
-312.857824063478	-2.33812705E-4
-312.847829404135	-3.14104319E-4
-312.837834744793	1.91037988E-4
-312.827840085451	-2.79881275E-4
-312.817845426108	4.38249765E-5
-312.807850766766	2.62175225E-4
-312.797856107424	-0.0020773142
-312.787861448081	-2.4071026E-5
-312.777866788739	5.8695285E-4
-312.767872129397	-7.981697E-5
-312.757877470054	3.8879765E-5
-312.747882810712	-2.17473055E-4
-312.73788815137	0.00100642074
-312.727893492027	3.5475151E-4
-312.717898832685	-1.61730000000001E-6
-312.707904173343	-1.512782625E-4
-312.697909514	-1.757468525E-4
-312.687914854658	2.20092586E-4
-312.677920195316	1.37494068E-4
-312.667925535973	-7.52920715E-5
-312.657930876631	1.283425575E-4
-312.647936217289	1.6111774E-4
-312.637941557946	1.9434215E-5
-312.627946898604	7.5302725E-4
-312.617952239262	3.41865688E-4
-312.607957579919	2.36146632E-4
-312.597962920577	1.1990709E-4
-312.587968261234	-8.8652621E-4
-312.577973601892	1.1064996E-4
-312.56797894255	-2.22134454E-4
-312.557984283208	-2.12780545E-4
-312.547989623865	9.06934465E-4
-312.537994964523	-1.27295221E-4
-312.528000305181	-1.154207125E-4
-312.518005645838	-0.00193887575
-312.508010986496	-1.3623949E-4
-312.498016327153	8.03822499999999E-6
-312.488021667811	5.89275805E-4
-312.478027008469	-1.0597004E-4
-312.468032349126	2.9258775E-5
-312.458037689784	-5.36048485E-5
-312.448043030442	2.8245273E-5
-312.438048371099	1.8704951E-4
-312.428053711757	-2.4186875E-5
-312.418059052415	-5.16494989E-4
-312.408064393072	3.4866685E-5
-312.39806973373	-2.139934E-4
-312.388075074388	-2.4662987E-4
-312.378080415045	-2.37199015E-4
-312.368085755703	2.4841463E-4
-312.358091096361	4.82464425E-4
-312.348096437018	-5.239763E-6
-312.338101777676	-5.5196683E-5
-312.328107118334	-4.0870952E-4
-312.318112458991	-4.01408815E-4
-312.308117799649	-1.3259867E-4
-312.298123140307	-3.71140335E-4
-312.288128480964	-2.54887525E-4
-312.278133821622	-5.2678635E-5
-312.26813916228	-2.919336E-5
-312.258144502937	-3.11735525E-5
-312.248149843595	1.877775275E-4
-312.238155184253	4.81029585E-4
-312.22816052491	3.4360094E-4
-312.218165865568	2.0788495E-4
-312.208171206226	-3.2489596E-4
-312.198176546883	3.521901E-4
-312.188181887541	-3.81117215E-5
-312.178187228199	6.38499345E-5
-312.168192568856	5.45783499999999E-6
-312.158197909514	-6.07252345E-4
-312.148203250172	-2.444347135E-4
-312.138208590829	-1.06569885E-4
-312.128213931487	4.91949395E-5
-312.118219272145	6.2026575E-5
-312.108224612802	-1.42290997E-4
-312.09822995346	1.58185807E-4
-312.088235294118	-2.840584E-5
-312.078240634775	1.8882331E-4
-312.068245975433	-2.7497701465E-4
-312.058251316091	-1.5390455E-4
-312.048256656748	3.46508195E-4
-312.038261997406	2.7317813E-4
-312.028267338064	3.01053305E-4
-312.018272678721	-5.4594835E-4
-312.008278019379	9.69828505E-4
-311.998283360037	4.71896805E-4
-311.988288700694	5.1775895E-5
-311.978294041352	4.0586529E-4
-311.96829938201	8.203719E-5
-311.958304722667	2.1892965E-4
-311.948310063325	9.009582E-5
-311.938315403983	-2.1600411E-4
-311.92832074464	2.0775559E-4
-311.918326085298	-3.59045595E-4
-311.908331425956	2.72555975E-4
-311.898336766613	2.6203985E-5
-311.888342107271	7.100562E-5
-311.878347447929	-2.8943195E-4
-311.868352788586	-1.0761919E-4
-311.858358129244	-4.3461707E-4
-311.848363469902	3.70494228E-4
-311.838368810559	0.001412123082
-311.828374151217	4.7111217E-5
-311.818379491875	-4.50746E-5
-311.808384832532	-1.224621E-5
-311.79839017319	1.3167307E-4
-311.788395513848	-9.8718315E-5
-311.778400854505	2.5185898E-4
-311.768406195163	3.4667158E-4
-311.758411535821	1.24765998E-4
-311.748416876478	-4.023333E-5
-311.738422217136	-4.2597533E-4
-311.728427557794	4.1831755E-4
-311.718432898451	-4.9947064E-4
-311.708438239109	1.83450125E-4
-311.698443579767	2.78434825E-4
-311.688448920424	1.260844E-5
-311.678454261082	2.9982775E-5
-311.66845960174	0.0015275207
-311.658464942397	3.5942385E-5
-311.648470283055	-8.950392E-6
-311.638475623713	1.40561073E-4
-311.62848096437	-1.0674791E-4
-311.618486305028	-5.4549501E-5
-311.608491645686	-2.91231244E-4
-311.598496986343	-5.5065045E-5
-311.588502327001	3.9932011E-4
-311.578507667659	7.919414E-4
-311.568513008316	-7.4092534E-4
-311.558518348974	2.51043935E-4
-311.548523689632	-1.32599235E-4
-311.538529030289	3.66887575E-4
-311.528534370947	4.60065808E-5
-311.518539711605	5.663327E-5
-311.508545052262	0.00105392425
-311.49855039292	2.352826085E-4
-311.488555733578	-4.37671675E-4
-311.478561074235	-2.5853151E-5
-311.468566414893	-3.065683E-4
-311.458571755551	5.8435495E-6
-311.448577096208	-6.55159575E-5
-311.438582436866	-5.82737000000001E-6
-311.428587777524	6.1180025E-4
-311.418593118181	9.9085635E-5
-311.408598458839	9.1621183E-5
-311.398603799497	5.967538E-4
-311.388609140154	1.274811E-5
-311.378614480812	2.87384306E-4
-311.36861982147	-1.40710492E-4
-311.358625162127	5.83440985E-5
-311.348630502785	6.1765115E-4
-311.338635843442	1.34724535E-4
-311.3286411841	1.69964435E-4
-311.318646524758	3.4486102E-4
-311.308651865415	1.81142685E-4
-311.298657206073	2.71954131E-4
-311.288662546731	4.3034478E-4
-311.278667887388	-4.71610499999999E-6
-311.268673228046	1.7840875E-4
-311.258678568704	1.56280645E-4
-311.248683909361	2.3373945752E-4
-311.238689250019	-3.4672926E-4
-311.228694590677	3.7797831525E-4
-311.218699931334	2.124127875E-4
-311.208705271992	-2.88326325E-5
-311.19871061265	5.5271339E-4
-311.188715953307	8.39230225E-5
-311.178721293965	1.21296956E-4
-311.168726634623	1.337537195E-4
-311.15873197528	2.66376775E-4
-311.148737315938	-0.001319855145
-311.138742656596	5.41568195E-5
-311.128747997253	1.20018972E-4
-311.118753337911	-1.71086189E-4
-311.108758678569	3.89602795E-5
-311.098764019226	5.7700025E-4
-311.088769359884	1.3982318647E-4
-311.078774700542	-6.18591475E-5
-311.068780041199	1.80844435E-4
-311.058785381857	-2.9565949E-4
-311.048790722515	3.8139545E-5
-311.038796063172	-1.5617906E-4
-311.02880140383	-2.06259775E-4
-311.018806744488	1.0033387E-5
-311.008812085145	-7.799954E-5
-310.998817425803	-3.80366325E-4
-310.988822766461	6.3519324E-4
-310.978828107118	3.38154695E-5
-310.968833447776	7.0172497E-5
-310.958838788434	-4.15479348E-4
-310.948844129091	2.81064825E-4
-310.938849469749	9.0898603E-4
-310.928854810407	2.0415844E-4
-310.918860151064	0.001011349997
-310.908865491722	4.9827017E-5
-310.89887083238	5.9540681E-5
-310.888876173037	1.5518714E-4
-310.878881513695	3.54942115E-4
-310.868886854353	-3.482118E-5
-310.85889219501	2.01004465E-4
-310.848897535668	1.5419661E-4
-310.838902876326	-2.82852987E-4
-310.828908216983	8.4444265E-5
-310.818913557641	-0.001046111765
-310.808918898299	2.820859E-5
-310.798924238956	8.70905500000002E-6
-310.788929579614	-2.44285755E-4
-310.778934920272	1.9732591E-4
-310.768940260929	-1.46096268E-4
-310.758945601587	-2.4120663E-5
-310.748950942245	-2.07486025E-4
-310.738956282902	1.37853175E-5
-310.72896162356	3.237041E-5
-310.718966964218	-2.751117E-4
-310.708972304875	-1.46645135E-4
-310.698977645533	2.5964325E-5
-310.688982986191	-4.7978105E-5
-310.678988326848	1.9130475E-5
-310.668993667506	1.482164325E-5
-310.658999008164	-6.8758875E-5
-310.649004348821	-8.5288906E-4
-310.639009689479	5.9010691E-4
-310.629015030137	-1.5984205E-5
-310.619020370794	-1.237187375E-4
-310.609025711452	8.6961585E-5
-310.59903105211	-5.58806765E-4
-310.589036392767	2.845305725E-4
-310.579041733425	-3.48559355E-4
-310.569047074083	2.40966625E-4
-310.55905241474	-7.6954365E-5
-310.549057755398	-6.3306262E-6
-310.539063096056	-2.0940349E-4
-310.529068436713	-2.17234315E-4
-310.519073777371	2.8188925E-5
-310.509079118029	2.2440088E-5
-310.499084458686	3.63391765E-4
-310.489089799344	1.960280455E-4
-310.479095140002	5.0018035E-5
-310.469100480659	8.48105855E-5
-310.459105821317	-1.1564086E-4
-310.449111161975	1.613467E-5
-310.439116502632	-2.07133333E-4
-310.42912184329	-1.896161414E-4
-310.419127183948	-3.84593155E-5
-310.409132524605	-3.9218436E-4
-310.399137865263	1.398724585E-4
-310.389143205921	-4.17407E-5
-310.379148546578	-6.0835973E-4
-310.369153887236	-3.83922253E-4
-310.359159227894	-5.41435235E-5
-310.349164568551	-2.999816142E-4
-310.339169909209	-4.119221E-5
-310.329175249867	-1.5853756E-4
-310.319180590524	-9.7057325E-5
-310.309185931182	-2.431466735E-4
-310.29919127184	4.6491452E-4
-310.289196612497	-2.9040992E-5
-310.279201953155	-3.0952405E-5
-310.269207293813	-4.366125325E-6
-310.25921263447	2.78837998E-4
-310.249217975128	1.42855775E-4
-310.239223315786	4.2278565E-5
-310.229228656443	-4.0400682E-4
-310.219233997101	-6.704353E-5
-310.209239337759	7.4142452E-6
-310.199244678416	-9.24272865E-5
-310.189250019074	1.35145188E-4
-310.179255359731	0.00117361104
-310.169260700389	5.11234745E-4
-310.159266041047	-1.5565215E-5
-310.149271381704	-3.37499895E-4
-310.139276722362	-6.62094576E-5
-310.12928206302	5.3954179E-4
-310.119287403678	1.4356033E-4
-310.109292744335	-3.21054705E-4
-310.099298084993	-1.9964532E-4
-310.08930342565	3.681716015E-4
-310.079308766308	-3.22342955E-4
-310.069314106966	1.4845678E-4
-310.059319447623	-3.74088905E-4
-310.049324788281	-0.001291592825
-310.039330128939	9.5136295E-5
-310.029335469596	-3.0819265E-5
-310.019340810254	-4.572795E-4
-310.009346150912	-1.6126015E-4
-309.999351491569	3.1549305E-4
-309.989356832227	-7.0108892E-4
-309.979362172885	3.6715187E-4
-309.969367513542	-1.595871175E-4
-309.9593728542	1.50128515E-4
-309.949378194858	2.52312675E-4
-309.939383535515	-2.64141915E-4
-309.929388876173	5.612019E-5
-309.919394216831	5.28517905E-4
-309.909399557488	-4.32586375E-4
-309.899404898146	-5.14478165E-4
-309.889410238804	2.611220675E-4
-309.879415579461	-1.532991E-5
-309.869420920119	1.75433635E-4
-309.859426260777	-8.8120648E-5
-309.849431601434	1.20302175E-4
-309.839436942092	-1.55853845E-4
-309.82944228275	-1.16398735E-4
-309.819447623407	1.62624202E-4
-309.809452964065	-1.15850521E-5
-309.799458304723	1.34117325E-4
-309.78946364538	4.05192565E-4
-309.779468986038	-3.270115875E-5
-309.769474326696	-1.68178485E-4
-309.759479667353	9.61944635E-5
-309.749485008011	4.14778215E-4
-309.739490348669	-2.17474275E-4
-309.729495689326	2.665542645E-5
-309.719501029984	-2.9170841E-4
-309.709506370642	-8.1879001E-4
-309.699511711299	-1.0968009E-4
-309.689517051957	-6.21787975E-5
-309.679522392615	-1.66937695E-5
-309.669527733272	-2.824974735E-4
-309.65953307393	-7.08272299999999E-6
-309.649538414588	1.60054795E-4
-309.639543755245	3.4745779E-4
-309.629549095903	2.91404285E-4
-309.619554436561	-5.26530045E-4
-309.609559777218	-1.6053894E-4
-309.599565117876	-5.17524145E-4
-309.589570458534	-6.90971465E-5
-309.579575799191	3.5490465E-4
-309.569581139849	-2.45331879E-4
-309.559586480507	-1.72531055E-4
-309.549591821164	1.73310775E-5
-309.539597161822	-1.367332E-5
-309.52960250248	5.621973E-4
-309.519607843137	-4.297937E-4
-309.509613183795	1.5944136E-4
-309.499618524453	-1.77183655E-4
-309.48962386511	-3.1966927E-4
-309.479629205768	2.2740055E-5
-309.469634546426	1.658092525E-4
-309.459639887083	-2.3732675285E-4
-309.449645227741	-8.8534318E-5
-309.439650568399	-1.334831E-5
-309.429655909056	7.99153285E-4
-309.419661249714	7.08114915E-5
-309.409666590372	-3.21774055E-4
-309.399671931029	3.0716151E-4
-309.389677271687	3.43378855E-4
-309.379682612345	-0.001124186505
-309.369687953002	-1.0263733E-4
-309.35969329366	5.7956015E-5
-309.349698634318	-2.9401635E-5
-309.339703974975	-2.5133771E-4
-309.329709315633	2.19336705E-4
-309.319714656291	-3.497582E-5
-309.309719996948	2.4358764E-4
-309.299725337606	-3.903717075E-4
-309.289730678264	1.7170058E-4
-309.279736018921	-1.89163225E-4
-309.269741359579	7.7348373E-5
-309.259746700237	2.58098617E-4
-309.249752040894	-5.66597565E-5
-309.239757381552	3.15003001E-4
-309.22976272221	5.83378685E-5
-309.219768062867	-2.1005753785E-4
-309.209773403525	2.46215035E-4
-309.199778744183	9.25939525E-6
-309.18978408484	7.526146E-5
-309.179789425498	2.391425273E-4
-309.169794766156	1.38577E-6
-309.159800106813	-2.42687885E-4
-309.149805447471	1.90184165E-4
-309.139810788129	-1.06778393E-4
-309.129816128786	-7.866439E-4
-309.119821469444	-1.4903846E-4
-309.109826810102	1.287458E-5
-309.099832150759	6.65119835E-5
-309.089837491417	5.49597912E-4
-309.079842832075	-1.18415989E-4
-309.069848172732	-6.9533305E-4
-309.05985351339	1.2668595E-5
-309.049858854047	8.9528735E-5
-309.039864194705	-5.94892025E-4
-309.029869535363	-3.55433155E-4
-309.01987487602	-2.23568E-6
-309.009880216678	-2.4988044E-4
-308.999885557336	4.70288E-5
-308.989890897994	1.208080755E-4
-308.979896238651	-4.41959875E-4
-308.969901579309	7.836758E-6
-308.959906919966	-3.105381535E-4
-308.949912260624	-2.673516925E-4
-308.939917601282	-2.47225058E-4
-308.929922941939	-2.69655445E-4
-308.919928282597	1.7002075E-4
-308.909933623255	-1.5993126E-5
-308.899938963912	2.272141E-5
-308.88994430457	-3.175112E-4
-308.879949645228	1.5167569E-4
-308.869954985885	8.6734242E-5
-308.859960326543	1.42656105E-4
-308.849965667201	-1.495026E-4
-308.839971007858	2.63721845E-4
-308.829976348516	-3.864778E-5
-308.819981689174	8.06216575E-5
-308.809987029831	-2.2683154E-4
-308.799992370489	-8.71250725E-5
-308.789997711147	-3.0936299E-4
-308.780003051804	-1.3525752E-4
-308.770008392462	-7.01158773E-5
-308.76001373312	-5.3261201E-5
-308.750019073777	2.8373491E-4
-308.740024414435	-8.480632E-4
-308.730029755093	1.649582825E-4
-308.72003509575	-6.72007425E-5
-308.710040436408	2.2565029E-4
-308.700045777066	-2.836588E-4
-308.690051117723	-1.83992295E-4
-308.680056458381	1.785976525E-4
-308.670061799039	3.2499625E-5
-308.660067139696	-1.16039465E-4
-308.650072480354	-1.5541817E-4
-308.640077821012	-1.9982677E-4
-308.630083161669	2.96889212E-4
-308.620088502327	-6.4464923E-5
-308.610093842985	1.685672E-5
-308.600099183642	2.11622135E-4
-308.5901045243	-1.91553875E-4
-308.580109864958	9.44995366E-4
-308.570115205615	1.7542945E-4
-308.560120546273	3.7381154E-4
-308.550125886931	7.5723822E-5
-308.540131227588	-6.85045575E-4
-308.530136568246	7.3117645E-5
-308.520141908904	1.100489E-4
-308.510147249561	4.2678382E-5
-308.500152590219	-1.57075195E-5
-308.490157930877	1.89448755E-4
-308.480163271534	1.72132845E-4
-308.470168612192	2.64663555E-5
-308.46017395285	2.114825225E-4
-308.450179293507	-4.28567885E-4
-308.440184634165	4.2864242E-4
-308.430189974823	-2.1919105E-4
-308.42019531548	-3.8183345E-5
-308.410200656138	1.444222595E-4
-308.400205996796	-4.04944E-5
-308.390211337453	3.626612E-4
-308.380216678111	-2.17093165E-4
-308.370222018769	2.35053412E-4
-308.360227359426	2.6980795E-5
-308.350232700084	-1.8611805E-5
-308.340238040742	-1.7400025E-4
-308.330243381399	-2.885064525E-4
-308.320248722057	7.017988165E-4
-308.310254062715	8.97038685E-5
-308.300259403372	8.19161525E-5
-308.29026474403	-9.66146585E-5
-308.280270084688	-1.376098925E-4
-308.270275425345	4.8898938675E-4
-308.260280766003	1.549360915E-4
-308.250286106661	1.77645691E-4
-308.240291447318	1.1351209E-4
-308.230296787976	1.29639997E-4
-308.220302128634	1.95589163E-4
-308.210307469291	3.9319804E-4
-308.200312809949	3.77261765E-4
-308.190318150607	3.083322725E-4
-308.180323491264	-5.61484885E-5
-308.170328831922	1.4458055E-4
-308.16033417258	2.28801925E-4
-308.150339513237	1.3649544365E-4
-308.140344853895	2.3774388E-4
-308.130350194553	3.8996675E-4
-308.12035553521	1.2278941E-4
-308.110360875868	-3.49167155E-4
-308.100366216526	-7.0193005E-5
-308.090371557183	1.203722775E-4
-308.080376897841	-1.04804000000001E-6
-308.070382238499	1.4851543E-4
-308.060387579156	1.08534753E-4
-308.050392919814	6.3851515E-6
-308.040398260472	-2.09057195E-4
-308.030403601129	4.31277445E-4
-308.020408941787	-6.81712315E-4
-308.010414282445	-6.23429915E-4
-308.000419623102	2.3283255E-4
-307.99042496376	2.77963500000002E-6
-307.980430304418	2.95462405E-4
-307.970435645075	2.407438075E-4
-307.960440985733	-4.21372729E-4
-307.950446326391	-1.6075215145E-4
-307.940451667048	-3.0920899E-4
-307.930457007706	-6.62724955E-4
-307.920462348364	1.105582E-4
-307.910467689021	-2.995056E-4
-307.900473029679	2.4262687E-4
-307.890478370336	1.775296825E-4
-307.880483710994	-5.70569885E-4
-307.870489051652	-2.86124775E-4
-307.86049439231	-1.320705E-4
-307.850499732967	-6.346767865E-4
-307.840505073625	-1.21248922E-4
-307.830510414283	-1.732518685E-4
-307.82051575494	-4.8535544E-5
-307.810521095598	-6.2005527E-4
-307.800526436255	-3.1115921E-4
-307.790531776913	-2.87474375E-4
-307.780537117571	-8.6978656E-5
-307.770542458228	2.560846975E-5
-307.760547798886	-6.0033676E-5
-307.750553139544	5.8840335E-5
-307.740558480201	2.0208444E-4
-307.730563820859	-9.105586E-5
-307.720569161517	-7.861052E-5
-307.710574502174	2.2120389E-4
-307.700579842832	-0.00153502425
-307.69058518349	-4.8562795E-5
-307.680590524147	3.9137138E-4
-307.670595864805	-1.0980915E-4
-307.660601205463	-6.680435E-5
-307.65060654612	3.3643944E-4
-307.640611886778	4.1671255E-4
-307.630617227436	-4.45621E-5
-307.620622568093	-2.0735196E-4
-307.610627908751	-2.0441696E-4
-307.600633249409	-3.0291937E-4
-307.590638590066	-2.752961865E-4
-307.580643930724	-1.76430705E-4
-307.570649271382	9.6223673E-5
-307.560654612039	-1.81651915E-4
-307.550659952697	-8.25977475E-5
-307.540665293355	-3.8076514E-4
-307.530670634012	-4.49979508E-4
-307.52067597467	3.11229205E-4
[truncated: 63,536 more rows]
