# Supplementary material for: Nanoscale magnonic Fabry-Pérot resonator for low-loss spin-wave manipulation
Source: Nat Commun. 2021 Apr 16;12:2293. doi: 10.1038/s41467-021-22520-6 (PMC8052321; doi:10.1038/s41467-021-22520-6)
Supplement: Supplementary file 4 — Source Data [file 41467_2021_22520_MOESM4_ESM.zip › Source data/FigS7/FigS7b_150nm.txt]

-327.5	3.9045655E-5
-327.490005340658	-3.6522546E-4
-327.480010681315	5.558856E-5
-327.470016021973	-1.22353535E-4
-327.460021362631	-2.694834E-4
-327.450026703288	1.16267115E-4
-327.440032043946	-2.1945853E-4
-327.430037384604	-1.43425E-5
-327.420042725261	1.476484975E-4
-327.410048065919	-3.15157835E-4
-327.400053406577	1.38441355E-4
-327.390058747234	-2.06209469E-4
-327.380064087892	-1.1488435E-5
-327.37006942855	-2.051907385E-4
-327.360074769207	-2.4967651E-4
-327.350080109865	1.94931207E-4
-327.340085450523	3.77199355E-4
-327.33009079118	2.766181225E-4
-327.320096131838	-4.6689387E-4
-327.310101472496	-1.462448E-5
-327.300106813153	4.8711383E-5
-327.290112153811	-8.1252998E-5
-327.280117494469	-5.453209615E-5
-327.270122835126	1.2419085E-6
-327.260128175784	-4.269007E-4
-327.250133516442	3.8478419E-4
-327.240138857099	-1.9058971E-4
-327.230144197757	-3.45861255E-4
-327.220149538415	-3.8776845E-6
-327.210154879072	1.60835755E-4
-327.20016021973	5.58749395E-5
-327.190165560388	-0.00174910345
-327.180170901045	1.4236469E-4
-327.170176241703	-8.3378394E-5
-327.160181582361	-1.380427022E-4
-327.150186923018	1.9519084E-4
-327.140192263676	8.9598773E-5
-327.130197604334	1.89096355E-4
-327.120202944991	-2.19854901E-4
-327.110208285649	1.15066655E-4
-327.100213626307	6.55830175E-5
-327.090218966964	5.44624785E-4
-327.080224307622	1.62025E-4
-327.07022964828	3.3396245E-5
-327.060234988937	-2.4475655E-4
-327.050240329595	2.9922727E-4
-327.040245670253	1.19437203E-4
-327.03025101091	1.06243848E-4
-327.020256351568	-8.600439E-5
-327.010261692226	-1.2712512E-5
-327.000267032883	-4.0325093E-4
-326.990272373541	-6.5709482E-4
-326.980277714199	1.49045355E-4
-326.970283054856	-0.003329303665
-326.960288395514	-3.02721612E-4
-326.950293736172	-4.054222E-5
-326.940299076829	-1.9013264E-4
-326.930304417487	-4.46248655E-5
-326.920309758145	1.465026505E-4
-326.910315098802	3.27638235E-4
-326.90032043946	1.6478831E-4
-326.890325780118	7.57393235E-4
-326.880331120775	8.85060205E-4
-326.870336461433	7.0399575E-5
-326.860341802091	-6.38531088E-4
-326.850347142748	-2.93708E-5
-326.840352483406	2.59098325E-4
-326.830357824064	8.08179925E-4
-326.820363164721	1.64995375E-5
-326.810368505379	1.89382805E-5
-326.800373846037	3.1009005E-4
-326.790379186694	-3.38793095E-4
-326.780384527352	5.0575045E-5
-326.77038986801	1.910690435E-4
-326.760395208667	4.3621806E-4
-326.750400549325	-7.75818385E-5
-326.740405889983	4.540348515E-4
-326.73041123064	-4.4477E-5
-326.720416571298	-2.0182308425E-4
-326.710421911956	-1.41137095E-4
-326.700427252613	1.99367585E-4
-326.690432593271	4.150103E-5
-326.680437933928	-4.8724645E-5
-326.670443274586	-2.0853235E-4
-326.660448615244	3.26051655E-4
-326.650453955901	3.0370216E-4
-326.640459296559	3.45269865E-5
-326.630464637217	-2.3707505E-4
-326.620469977874	2.39090277E-4
-326.610475318532	1.7892844E-4
-326.60048065919	-4.03487E-6
-326.590485999847	-6.7611126E-4
-326.580491340505	-0.00300933026
-326.570496681163	-3.827584075E-5
-326.56050202182	-6.5379683E-5
-326.550507362478	3.83529505E-4
-326.540512703136	-3.132961165E-4
-326.530518043793	0.0015409144
-326.520523384451	0.001281954595
-326.510528725109	-2.520075E-4
-326.500534065766	1.0955286275E-4
-326.490539406424	-5.2089815E-4
-326.480544747082	-5.01577755E-5
-326.470550087739	-3.1249776E-4
-326.460555428397	-2.25003764E-4
-326.450560769055	-1.3740889E-4
-326.440566109712	-6.06810165E-5
-326.43057145037	-2.8071709E-4
-326.420576791028	-5.0200464E-5
-326.410582131685	-5.85810925E-5
-326.400587472343	-5.41534685E-4
-326.390592813001	-4.0779622E-4
-326.380598153658	-3.88199075E-5
-326.370603494316	-1.66715435E-4
-326.360608834974	2.13466775E-4
-326.350614175631	-7.8270405E-5
-326.340619516289	-7.90572615E-5
-326.330624856947	-4.12508078E-5
-326.320630197604	1.023072075E-4
-326.310635538262	6.1478662E-4
-326.30064087892	-1.3934153E-4
-326.290646219577	6.4569318E-5
-326.280651560235	-1.71290715E-4
-326.270656900893	-2.35278435E-4
-326.26066224155	1.47095285E-4
-326.250667582208	-5.09129635E-4
-326.240672922866	1.951883108E-4
-326.230678263523	-1.1894299E-4
-326.220683604181	-9.463881E-5
-326.210688944839	1.5573505E-5
-326.200694285496	6.23445145E-4
-326.190699626154	-2.45342535E-5
-326.180704966812	-1.98487562E-4
-326.170710307469	-3.19352945E-4
-326.160715648127	-4.080148E-5
-326.150720988785	-2.00887545E-4
-326.140726329442	-3.31458355E-4
-326.1307316701	4.2381162E-4
-326.120737010758	-2.225320855E-4
-326.110742351415	7.383568E-5
-326.100747692073	-1.8591062E-4
-326.090753032731	-8.2028009E-5
-326.080758373388	5.165622E-5
-326.070763714046	-3.31742513E-4
-326.060769054704	-9.1335595E-5
-326.050774395361	-5.203774E-4
-326.040779736019	-6.899738835E-5
-326.030785076677	-2.7511505E-4
-326.020790417334	3.21036269E-4
-326.010795757992	3.04997165E-4
-326.00080109865	9.108895105E-5
-325.990806439307	-5.91598795E-5
-325.980811779965	1.89118535E-4
-325.970817120623	9.41217E-6
-325.96082246128	2.10942125E-5
-325.950827801938	-8.566388E-5
-325.940833142596	-1.98795615E-4
-325.930838483253	1.569014775E-4
-325.920843823911	2.50870165E-4
-325.910849164569	-2.10053325E-5
-325.900854505226	-1.459419085E-4
-325.890859845884	-1.361182275E-4
-325.880865186542	3.656817E-5
-325.870870527199	-8.9702162E-5
-325.860875867857	-8.9912032E-5
-325.850881208515	1.4322844E-4
-325.840886549172	-9.032969425E-4
-325.83089188983	-2.0581934E-4
-325.820897230488	-1.9407404E-4
-325.810902571145	-1.360565695E-4
-325.800907911803	8.2205495E-6
-325.790913252461	-2.4962537E-5
-325.780918593118	8.77100000000007E-8
-325.770923933776	1.2336624E-4
-325.760929274434	-5.649222E-5
-325.750934615091	4.2889548E-5
-325.740939955749	-1.406707365E-4
-325.730945296407	-3.166942815E-4
-325.720950637064	3.0049117E-5
-325.710955977722	4.081674975E-4
-325.70096131838	1.44253077E-4
-325.690966659037	-1.793670935E-5
-325.680971999695	-4.05975415E-4
-325.670977340353	-2.40713935E-4
-325.66098268101	3.5388957E-4
-325.650988021668	2.20695005E-4
-325.640993362326	-1.39970895E-4
-325.630998702983	9.16172415E-5
-325.621004043641	-4.721315E-6
-325.611009384299	4.57398485E-4
-325.601014724956	-1.40070525E-4
-325.591020065614	-2.7248105E-5
-325.581025406272	2.2043494E-4
-325.571030746929	0.00198580232
-325.561036087587	2.252316575E-4
-325.551041428245	7.0735975E-5
-325.541046768902	-4.11125815E-4
-325.53105210956	2.6359179E-4
-325.521057450217	-2.1089581E-5
-325.511062790875	-6.88991515E-5
-325.501068131533	-2.05457647E-4
-325.49107347219	4.5649582E-4
-325.481078812848	-7.2942428E-4
-325.471084153506	2.46537145E-4
-325.461089494164	-1.88723155E-4
-325.451094834821	-1.75196015E-4
-325.441100175479	-6.1009565E-5
-325.431105516136	6.9870923E-5
-325.421110856794	3.14532335E-5
-325.411116197452	-1.8150103E-4
-325.401121538109	-2.007837E-4
-325.391126878767	4.1212751E-4
-325.381132219425	6.18036745E-4
-325.371137560082	-5.008909415E-4
-325.36114290074	1.23376635E-4
-325.351148241398	1.02271095E-4
-325.341153582055	-3.7071756E-4
-325.331158922713	-8.345383E-5
-325.321164263371	1.2636489E-4
-325.311169604028	1.7962647E-4
-325.301174944686	-7.5378957E-5
-325.291180285344	-8.163297E-4
-325.281185626001	9.7825985E-5
-325.271190966659	-3.69523627E-4
-325.261196307317	2.74884525E-4
-325.251201647974	7.18922138E-4
-325.241206988632	-5.65979E-5
-325.23121232929	4.7065035E-4
-325.221217669947	4.9713261E-4
-325.211223010605	-2.01743815E-4
-325.201228351263	3.582457E-5
-325.19123369192	-3.7759183E-4
-325.181239032578	-1.839393E-5
-325.171244373236	-9.4855185E-5
-325.161249713893	-4.2051999E-4
-325.151255054551	1.266942075E-4
-325.141260395209	9.3691683E-5
-325.131265735866	-1.9069564E-4
-325.121271076524	4.7385356E-5
-325.111276417182	4.34452265E-5
-325.101281757839	3.8135743E-5
-325.091287098497	-3.0232517E-4
-325.081292439155	-4.42629365E-4
-325.071297779812	-2.3605194E-4
-325.06130312047	9.80365475E-5
-325.051308461128	-4.6752922E-4
-325.041313801785	-2.230198335E-4
-325.031319142443	-2.6199777E-4
-325.021324483101	-2.6642855E-5
-325.011329823758	5.9332616935E-4
-325.001335164416	2.71309875E-4
-324.991340505074	9.2661E-5
-324.981345845731	-4.821423E-4
-324.971351186389	-7.0454908E-5
-324.961356527047	9.1387957E-5
-324.951361867704	3.2130273E-4
-324.941367208362	1.84323585E-4
-324.93137254902	3.1144555E-4
-324.921377889677	-1.8166372E-4
-324.911383230335	-7.5346657E-4
-324.901388570993	-1.98540585E-4
-324.89139391165	1.1564196545E-4
-324.881399252308	2.054602E-4
-324.871404592966	-1.15523502E-4
-324.861409933623	-1.2171813E-4
-324.851415274281	-2.526173575E-4
-324.841420614939	0.001128522685
-324.831425955596	-1.48338412E-4
-324.821431296254	-2.943543165E-4
-324.811436636912	-1.04531575E-5
-324.801441977569	-0.001231754965
-324.791447318227	5.2202051E-4
-324.781452658885	-9.24134385E-4
-324.771457999542	2.23978515E-5
-324.7614633402	1.68706335E-4
-324.751468680858	-3.58484337E-4
-324.741474021515	2.148152505E-4
-324.731479362173	-9.279354E-5
-324.721484702831	1.0141002825E-4
-324.711490043488	-1.28897875E-4
-324.701495384146	-2.984478175E-4
-324.691500724804	-1.22452638E-4
-324.681506065461	2.8433283E-4
-324.671511406119	4.23265645E-4
-324.661516746777	2.27302663E-4
-324.651522087434	2.0041057E-5
-324.641527428092	-3.6540299E-4
-324.63153276875	-1.673026105E-5
-324.621538109407	-0.00212628601
-324.611543450065	-0.006112352515
-324.601548790723	4.24468403E-4
-324.59155413138	1.47216755E-4
-324.581559472038	5.54485412E-4
-324.571564812696	6.065658E-5
-324.561570153353	1.8962164E-4
-324.551575494011	-3.25469E-4
-324.541580834669	3.0952173E-4
-324.531586175326	-3.1901611E-4
-324.521591515984	-2.0539595E-5
-324.511596856642	-3.8930084825E-4
-324.501602197299	-7.9655818E-5
-324.491607537957	1.2928237E-4
-324.481612878615	4.823297E-6
-324.471618219272	1.0045379E-4
-324.46162355993	-1.9753198E-4
-324.451628900588	-3.44316575E-4
-324.441634241245	1.44477518E-4
-324.431639581903	-1.66281407E-4
-324.421644922561	2.5799477E-4
-324.411650263218	-1.94227795E-4
-324.401655603876	-5.1258785E-5
-324.391660944533	2.25117505E-4
-324.381666285191	-2.987553E-5
-324.371671625849	-8.5786855E-5
-324.361676966506	7.25025015E-5
-324.351682307164	-4.5479527E-4
-324.341687647822	3.13191875E-4
-324.33169298848	1.097318725E-4
-324.321698329137	-3.05405485E-4
-324.311703669795	4.5758796E-4
-324.301709010452	-2.34374018E-5
-324.29171435111	-1.815914E-5
-324.281719691768	-1.20518275E-5
-324.271725032425	7.593674E-5
-324.261730373083	9.53743360000001E-5
-324.251735713741	3.9353388E-4
-324.241741054398	-6.5913745E-5
-324.231746395056	1.48840343E-4
-324.221751735714	-1.25965042E-4
-324.211757076371	-2.3124233E-4
-324.201762417029	4.6416905E-4
-324.191767757687	2.189185385E-4
-324.181773098344	-0.001980881965
-324.171778439002	4.6771685E-4
-324.16178377966	5.45571595E-4
-324.151789120317	-1.81210071E-4
-324.141794460975	-3.03071243E-4
-324.131799801633	4.41655402E-4
-324.12180514229	2.3005695E-4
-324.111810482948	8.88243E-5
-324.101815823606	-2.7797737E-4
-324.091821164263	4.64219075E-4
-324.081826504921	2.4056026E-4
-324.071831845579	2.73106217E-4
-324.061837186236	2.128021E-5
-324.051842526894	1.1010921615E-4
-324.041847867552	-2.44753675E-4
-324.031853208209	-1.39853018E-4
-324.021858548867	-5.98791255E-4
-324.011863889525	-8.2522475E-5
-324.001869230182	-9.9964265E-5
-323.99187457084	-6.2712989E-4
-323.981879911498	1.20159926E-5
-323.971885252155	-1.24315515E-4
-323.961890592813	2.247645E-5
-323.951895933471	-2.46663805E-4
-323.941901274128	3.4175829E-4
-323.931906614786	-3.0473746E-4
-323.921911955444	3.096494805E-4
-323.911917296101	-6.224706E-5
-323.901922636759	3.7708254E-4
-323.891927977417	5.6416685E-5
-323.881933318074	6.271508E-5
-323.871938658732	1.179375E-5
-323.86194399939	-4.9799765E-4
-323.851949340047	-1.35667852E-4
-323.841954680705	4.13562851E-4
-323.831960021363	-3.9601838E-4
-323.82196536202	8.68521795E-5
-323.811970702678	-1.18400102E-4
-323.801976043336	3.317193E-5
-323.791981383993	1.07029605E-4
-323.781986724651	6.81764999999987E-7
-323.771992065309	3.917041E-4
-323.761997405966	-2.04758E-5
-323.752002746624	0.00148451395
-323.742008087282	1.70314765E-4
-323.732013427939	-2.31949E-4
-323.722018768597	-1.8797881E-4
-323.712024109255	2.09567348E-4
-323.702029449912	1.5597928E-4
-323.69203479057	2.509727E-5
-323.682040131228	-5.45567837E-4
-323.672045471885	2.0978439E-4
-323.662050812543	2.215307E-4
-323.652056153201	-4.161586375E-4
-323.642061493858	9.4462853E-5
-323.632066834516	-7.5591945E-5
-323.622072175174	1.9880882E-5
-323.612077515831	-2.02241998E-4
-323.602082856489	3.42879925E-4
-323.592088197147	1.36303387E-4
-323.582093537804	1.28834718E-4
-323.572098878462	-5.5876123E-4
-323.56210421912	1.28932933E-4
-323.552109559777	4.44193675E-5
-323.542114900435	9.9926031E-4
-323.532120241093	-4.6909286E-4
-323.52212558175	-2.49293565E-4
-323.512130922408	-1.68368413E-4
-323.502136263066	1.75872758E-4
-323.492141603723	-4.672387635E-4
-323.482146944381	-4.8110095E-5
-323.472152285039	-4.7487514E-5
-323.462157625696	2.45741614E-4
-323.452162966354	-6.71021715E-5
-323.442168307012	6.07053075E-4
-323.432173647669	-5.47878572E-4
-323.422178988327	4.948778E-5
-323.412184328985	2.074769E-5
-323.402189669642	-4.84174825E-5
-323.3921950103	-6.8850151E-5
-323.382200350958	-1.7167175E-4
-323.372205691615	-7.97378875E-5
-323.362211032273	9.1580193E-5
-323.352216372931	1.3934803E-4
-323.342221713588	1.3128685E-4
-323.332227054246	1.98693705E-4
-323.322232394904	1.9783756E-4
-323.312237735561	3.730439E-5
-323.302243076219	6.42539635E-5
-323.292248416877	1.84423315E-4
-323.282253757534	-5.98576175E-5
-323.272259098192	5.50806E-5
-323.26226443885	-1.9623927E-4
-323.252269779507	-3.06522555E-4
-323.242275120165	-1.23868885E-4
-323.232280460822	-2.379113785E-4
-323.22228580148	3.42219045E-5
-323.212291142138	1.31211535E-4
-323.202296482796	5.32886695E-4
-323.192301823453	-1.47989585E-4
-323.182307164111	-4.6897761E-5
-323.172312504769	1.329061925E-4
-323.162317845426	4.006338E-5
-323.152323186084	3.46094375E-4
-323.142328526741	2.1983251E-4
-323.132333867399	-2.26918335E-4
-323.122339208057	3.1032775E-5
-323.112344548714	3.85946315E-4
-323.102349889372	2.1675411E-4
-323.09235523003	8.3254198E-5
-323.082360570687	-3.0195941E-4
-323.072365911345	1.9892184E-4
-323.062371252003	-2.9066528E-4
-323.05237659266	-1.29575625E-5
-323.042381933318	2.86669000000001E-6
-323.032387273976	-6.68630857E-5
-323.022392614633	4.8611615E-4
-323.012397955291	2.12471445E-4
-323.002403295949	1.0812749E-4
-322.992408636606	3.21423715E-4
-322.982413977264	-5.2427222E-4
-322.972419317922	3.58646785E-4
-322.962424658579	6.699957E-5
-322.952429999237	0.0018552467
-322.942435339895	-6.46549595E-4
-322.932440680552	1.80317335E-4
-322.92244602121	2.923761125E-4
-322.912451361868	-2.590918335E-4
-322.902456702525	3.5946825E-5
-322.892462043183	-7.120816E-4
-322.882467383841	-1.88133645E-4
-322.872472724498	1.28750845E-4
-322.862478065156	-2.54823755E-4
-322.852483405814	6.96522455E-5
-322.842488746471	1.3574068E-4
-322.832494087129	1.63627775E-4
-322.822499427787	-5.6351475E-5
-322.812504768444	3.3858049E-4
-322.802510109102	-4.9312493E-5
-322.79251544976	-9.08132265E-5
-322.782520790417	1.4391651E-4
-322.772526131075	-2.02874662E-4
-322.762531471733	-2.1186555E-5
-322.75253681239	3.6037003E-5
-322.742542153048	-2.48255285E-4
-322.732547493706	-3.728165E-5
-322.722552834363	4.89575125E-4
-322.712558175021	3.5597891E-4
-322.702563515679	-3.0061355E-5
-322.692568856336	4.9959965E-5
-322.682574196994	-6.8067445E-5
-322.672579537652	-4.6613705E-5
-322.662584878309	-1.2590296E-4
-322.652590218967	4.18211375E-4
-322.642595559625	-1.06297311E-4
-322.632600900282	-4.1418345E-5
-322.62260624094	-9.698687E-5
-322.612611581598	-1.070986E-4
-322.602616922255	2.0492417E-4
-322.592622262913	1.40655743E-4
-322.582627603571	9.9316E-5
-322.572632944228	0.00111901056
-322.562638284886	-4.3990245E-4
-322.552643625544	-7.728724E-4
-322.542648966201	7.6314774E-5
-322.532654306859	-8.25672125E-4
-322.522659647517	7.0975643E-5
-322.512664988174	3.4817500000001E-7
-322.502670328832	1.75927505E-5
-322.49267566949	-2.1511673E-5
-322.482681010147	-5.7113726E-4
-322.472686350805	1.3543652E-4
-322.462691691463	-7.75259695E-5
-322.45269703212	-2.2126785E-4
-322.442702372778	-6.3902864E-4
-322.432707713436	6.6361684E-5
-322.422713054093	-6.437656E-4
-322.412718394751	7.26352215E-5
-322.402723735409	2.404532E-5
-322.392729076066	3.82002E-5
-322.382734416724	-8.28392495E-4
-322.372739757382	1.327762472E-4
-322.362745098039	5.17939585E-4
-322.352750438697	6.572749E-5
-322.342755779355	-7.48795925E-5
-322.332761120012	-2.14274215E-4
-322.32276646067	-6.27075915E-4
-322.312771801328	2.56164985E-4
-322.302777141985	-7.46088787E-4
-322.292782482643	3.6800675E-5
-322.282787823301	1.209248115E-4
-322.272793163958	-1.711508E-4
-322.262798504616	2.3843704E-4
-322.252803845274	-3.3461285E-4
-322.242809185931	7.15383999999999E-6
-322.232814526589	-2.8825825E-4
-322.222819867247	-6.0939385E-5
-322.212825207904	3.41250085E-4
-322.202830548562	3.253709675E-4
-322.19283588922	0.0010931079
-322.182841229877	1.18372996E-4
-322.172846570535	-1.01110385E-4
-322.162851911193	3.18562005E-4
-322.15285725185	-8.5669695E-5
-322.142862592508	-4.454929E-6
-322.132867933166	6.3830395E-5
-322.122873273823	-3.71080125E-4
-322.112878614481	-1.16623215E-4
-322.102883955139	-2.428021E-5
-322.092889295796	8.7551346E-4
-322.082894636454	1.34758132E-4
-322.072899977112	1.966302E-5
-322.062905317769	-2.69556495E-4
-322.052910658427	-8.1007495E-5
-322.042915999085	-1.73295536E-4
-322.032921339742	-6.921029E-5
-322.0229266804	7.3300325E-5
-322.012932021058	1.60403845E-4
-322.002937361715	8.6879405E-4
-321.992942702373	2.268664955E-4
-321.98294804303	-6.52017535E-4
-321.972953383688	-5.1236099E-4
-321.962958724346	-9.8093805E-5
-321.952964065003	-4.697239E-5
-321.942969405661	-1.03439813E-4
-321.932974746319	1.995075085E-4
-321.922980086977	1.63371843E-4
-321.912985427634	1.1492715E-4
-321.902990768292	-9.1913655E-5
-321.892996108949	5.004952E-5
-321.883001449607	1.733939E-4
-321.873006790265	-1.589677905E-4
-321.863012130922	-1.2327525E-5
-321.85301747158	-1.45713785E-4
-321.843022812238	2.76709033E-4
-321.833028152895	-0.0011796102
-321.823033493553	1.798355255E-4
-321.813038834211	2.06414735E-4
-321.803044174868	6.25192275E-5
-321.793049515526	3.42179345E-5
-321.783054856184	-1.9414805E-5
-321.773060196841	-1.9741481E-4
-321.763065537499	6.2375335E-5
-321.753070878157	-1.2691546E-4
-321.743076218814	-1.6341939E-4
-321.733081559472	3.543375E-5
-321.72308690013	1.282757425E-4
-321.713092240787	-1.433529725E-4
-321.703097581445	1.333581E-5
-321.693102922103	-1.358654E-5
-321.68310826276	-8.8502927E-5
-321.673113603418	1.0979504E-4
-321.663118944076	-4.0208971E-4
-321.653124284733	1.58976855E-4
-321.643129625391	-1.089972785E-4
-321.633134966049	6.559926E-4
-321.623140306706	-1.22656185E-4
-321.613145647364	-2.33439992E-4
-321.603150988022	0.001083947015
-321.593156328679	5.027887785E-4
-321.583161669337	4.410249E-6
-321.573167009995	-0.0014980411
-321.563172350652	-1.84851855E-4
-321.55317769131	1.2420784E-4
-321.543183031968	-1.2501178E-4
-321.533188372625	-5.1873175E-5
-321.523193713283	-2.376777425E-4
-321.513199053941	-2.202823E-5
-321.503204394598	1.32464986E-4
-321.493209735256	-8.418127575E-5
-321.483215075914	-3.3590915E-4
-321.473220416571	3.08577215E-4
-321.463225757229	1.01917545E-4
-321.453231097887	-3.12094395E-4
-321.443236438544	8.96433255E-5
-321.433241779202	1.41391375E-5
-321.42324711986	-4.02254435E-4
-321.413252460517	-2.950647465E-4
-321.403257801175	2.4725914E-4
-321.393263141833	2.8931009E-4
-321.38326848249	3.7630991E-5
-321.373273823148	2.30221335E-4
-321.363279163806	-4.1996845E-4
-321.353284504463	-3.1882575E-4
-321.343289845121	2.4873586E-4
-321.333295185779	1.52465515E-4
-321.323300526436	-1.58303005E-4
-321.313305867094	-1.42657376E-4
-321.303311207752	2.434402975E-4
-321.293316548409	-3.28055E-5
-321.283321889067	-6.8415857E-5
-321.273327229725	-2.15804555E-4
-321.263332570382	4.4523595E-5
-321.25333791104	-1.770327175E-5
-321.243343251698	-1.81797508E-4
-321.233348592355	-3.949904875E-4
-321.223353933013	-8.8570245E-5
-321.213359273671	1.8338129E-4
-321.203364614328	8.08791150000001E-5
-321.193369954986	-3.05518275E-4
-321.183375295644	1.51662935E-4
-321.173380636301	-4.1538763E-4
-321.163385976959	-5.58438075E-5
-321.153391317617	2.1776745E-4
-321.143396658274	-3.9783602E-4
-321.133401998932	2.001736325E-4
-321.12340733959	1.13169007E-4
-321.113412680247	-5.73879233E-5
-321.103418020905	9.6839206E-4
-321.093423361563	-1.6048128E-4
-321.08342870222	-2.112495E-5
-321.073434042878	1.577519475E-4
-321.063439383536	4.7795635E-4
-321.053444724193	2.4910523E-5
-321.043450064851	-9.90433543E-4
-321.033455405509	-2.17218655E-4
-321.023460746166	-9.0151366E-4
-321.013466086824	4.61955833E-4
-321.003471427482	-1.69685244E-4
-320.993476768139	3.36038341E-4
-320.983482108797	3.22553875E-5
-320.973487449455	-1.21962625E-4
-320.963492790112	-4.0926113E-5
-320.95349813077	-2.07536545E-4
-320.943503471428	1.00558795E-4
-320.933508812085	-5.9841022E-4
-320.923514152743	-3.791355E-4
-320.913519493401	-7.47986E-4
-320.903524834058	-8.72994253E-4
-320.893530174716	1.75975425E-4
-320.883535515374	-3.0094431E-4
-320.873540856031	-7.25401455E-4
-320.863546196689	-1.98238349E-4
-320.853551537347	-8.0280185E-5
-320.843556878004	-2.37880865E-4
-320.833562218662	1.68188175E-4
-320.823567559319	1.0715837E-4
-320.813572899977	6.6622975E-5
-320.803578240635	2.56801065E-4
-320.793583581293	6.1880131E-4
-320.78358892195	2.8807485E-5
-320.773594262608	5.30496425E-4
-320.763599603266	-2.52083135E-4
-320.753604943923	-2.401957234E-4
-320.743610284581	-4.1645553E-4
-320.733615625238	1.817455E-4
-320.723620965896	3.872501E-4
-320.713626306554	-6.454287E-5
-320.703631647211	1.140038385E-4
-320.693636987869	-7.68222685E-5
-320.683642328527	1.0554569E-4
-320.673647669184	-4.4149861E-4
-320.663653009842	-5.6525682E-4
-320.6536583505	-3.01365575E-4
-320.643663691157	-2.108126675E-4
-320.633669031815	6.0073485E-4
-320.623674372473	-4.341187E-5
-320.61367971313	1.41216565E-4
-320.603685053788	-1.596779025E-4
-320.593690394446	1.043848E-4
-320.583695735103	1.544660875E-4
-320.573701075761	-6.5861739E-5
-320.563706416419	4.4503295E-4
-320.553711757076	-0.0080163145785
-320.543717097734	-2.543231E-4
-320.533722438392	-9.0762025E-5
-320.523727779049	-1.49117145E-4
-320.513733119707	5.68011785E-4
-320.503738460365	1.39137922E-4
-320.493743801022	2.62099335E-4
-320.48374914168	-2.5667765E-4
-320.473754482338	-1.107405875E-4
-320.463759822995	3.792816E-4
-320.453765163653	6.14266883E-4
-320.443770504311	2.2436911E-4
-320.433775844968	-8.232272E-5
-320.423781185626	7.346292E-5
-320.413786526284	-6.78907185E-4
-320.403791866941	-7.889847E-5
-320.393797207599	-2.302759E-5
-320.383802548257	-5.515227275E-5
-320.373807888914	-1.154262075E-4
-320.363813229572	1.08757775E-4
-320.35381857023	-1.788458585E-4
-320.343823910887	-1.66241565E-4
-320.333829251545	-6.39320750000002E-6
-320.323834592203	-1.979155205E-4
-320.31383993286	1.087456725E-4
-320.303845273518	-1.17492049E-4
-320.293850614176	5.5287836E-4
-320.283855954833	1.5330066E-4
-320.273861295491	9.370069E-5
-320.263866636149	-5.80578015E-4
-320.253871976806	-9.167835E-5
-320.243877317464	8.850895E-5
-320.233882658122	6.685795E-5
-320.223887998779	-2.9936518E-4
-320.213893339437	8.974565E-6
-320.203898680095	2.918771965E-4
-320.193904020752	-4.41956725E-4
-320.18390936141	1.9394401E-4
-320.173914702068	-4.923411E-5
-320.163920042725	-3.749916E-5
-320.153925383383	-1.4369386E-4
-320.143930724041	8.0422451E-5
-320.133936064698	-7.7902784E-5
-320.123941405356	8.27568700000001E-6
-320.113946746014	-2.2383224E-4
-320.103952086671	9.125859475E-4
-320.093957427329	5.0852605E-4
-320.083962767987	2.42503635E-4
-320.073968108644	-7.82860800000001E-5
-320.063973449302	-3.3791505E-5
-320.05397878996	2.816444325E-4
-320.043984130617	6.092707E-5
-320.033989471275	-4.96244313E-4
-320.023994811933	2.39199765E-4
-320.01400015259	3.0894971E-4
-320.004005493248	-9.310027248E-5
-319.994010833906	-6.1005835E-5
-319.984016174563	4.012633E-5
-319.974021515221	4.807076275E-4
-319.964026855879	0.0017129954065
-319.954032196536	-1.12246885E-4
-319.944037537194	8.2083792E-5
-319.934042877852	-9.0430845E-5
-319.924048218509	-4.0428255E-5
-319.914053559167	2.967207125E-4
-319.904058899825	1.1574163E-4
-319.894064240482	-1.37844652E-4
-319.88406958114	8.6053296E-5
-319.874074921798	-3.52813955E-4
-319.864080262455	-1.71812065E-5
-319.854085603113	1.913857375E-4
-319.844090943771	-5.4671254E-5
-319.834096284428	-1.179618445E-4
-319.824101625086	-1.5511915E-4
-319.814106965744	-8.8371801E-5
-319.804112306401	2.00121595E-4
-319.794117647059	-2.29506E-6
-319.784122987717	5.12686755E-4
-319.774128328374	-2.6379904E-4
-319.764133669032	6.3501035E-4
-319.75413900969	3.75865E-6
-319.744144350347	1.1114355E-5
-319.734149691005	-9.0810342E-5
-319.724155031663	1.5923133E-5
-319.71416037232	1.249502475E-4
-319.704165712978	1.38081815E-5
-319.694171053636	2.082229E-4
-319.684176394293	6.6396915E-5
-319.674181734951	-1.80328155E-4
-319.664187075609	2.6267802E-4
-319.654192416266	5.2948145E-4
-319.644197756924	-5.790966E-5
-319.634203097582	-1.26293611E-4
-319.624208438239	2.726986505E-4
-319.614213778897	-2.8815175E-5
-319.604219119555	-1.982690175E-4
-319.594224460212	-4.892382365E-4
-319.58422980087	2.57905485E-4
-319.574235141527	5.04160775E-5
-319.564240482185	8.7579E-6
-319.554245822843	-3.76870635E-4
-319.5442511635	4.028405E-4
-319.534256504158	9.56593825E-5
-319.524261844816	-0.00118405725
-319.514267185473	1.82237725E-4
-319.504272526131	4.1557298E-5
-319.494277866789	2.09174655E-4
-319.484283207446	-1.69005535E-4
-319.474288548104	-2.0939675E-5
-319.464293888762	-5.1554902E-4
-319.454299229419	5.26364528E-4
-319.444304570077	6.1339435E-5
-319.434309910735	-5.428035E-4
-319.424315251392	1.05107225E-4
-319.41432059205	3.916763E-5
-319.404325932708	6.7307855E-5
-319.394331273365	8.33718905E-5
-319.384336614023	2.597799E-4
-319.374341954681	-1.34948505E-4
-319.364347295338	-1.806963125E-4
-319.354352635996	-4.37566765E-5
-319.344357976654	-1.8888775E-5
-319.334363317311	5.1920739E-4
-319.324368657969	-3.5875578E-5
-319.314373998627	-1.2564120685E-4
-319.304379339284	1.75602965E-4
-319.294384679942	-1.67027805E-4
-319.2843900206	3.031934E-5
-319.274395361257	2.062832E-5
-319.264400701915	-1.146747845E-4
-319.254406042573	9.31120215E-5
-319.24441138323	3.7328465E-5
-319.234416723888	-3.06205741E-4
-319.224422064546	-3.08723015E-4
-319.214427405203	1.47802465E-4
-319.204432745861	2.74825787E-4
-319.194438086519	-4.4891955E-4
-319.184443427176	-1.743095065E-4
-319.174448767834	-4.43071665E-5
-319.164454108492	-2.98447315E-4
-319.154459449149	2.9628476E-4
-319.144464789807	2.1323123E-4
-319.134470130465	3.222175675E-4
-319.124475471122	-1.3122305E-4
-319.11448081178	-3.115872115E-4
-319.104486152438	-7.17225E-6
-319.094491493095	-1.7055625E-4
-319.084496833753	2.7400217E-4
-319.074502174411	7.872554E-5
-319.064507515068	2.99671745E-4
-319.054512855726	-4.4351935E-5
-319.044518196384	8.12528E-5
-319.034523537041	1.76278545E-4
-319.024528877699	-0.007529597185
-319.014534218357	5.9634267E-4
-319.004539559014	-0.00155022244
-318.994544899672	4.2404545E-5
-318.98455024033	-1.13173309E-4
-318.974555580987	-1.0585277E-4
-318.964560921645	1.1230309E-4
-318.954566262303	-7.5751715E-5
-318.94457160296	-3.433858E-4
-318.934576943618	-2.45918641E-4
-318.924582284276	-3.252792135E-4
-318.914587624933	3.89681915E-4
-318.904592965591	-3.1933355E-5
-318.894598306249	6.76401365E-5
-318.884603646906	3.66716025E-4
-318.874608987564	2.49117665E-4
-318.864614328222	-4.8409257E-4
-318.854619668879	-1.953609395E-4
-318.844625009537	6.634475E-5
-318.834630350195	4.85389775E-4
-318.824635690852	-9.66244795E-4
-318.81464103151	-1.6216815E-5
-318.804646372168	-3.61135683E-5
-318.794651712825	1.48118335E-4
-318.784657053483	-6.883455E-5
-318.774662394141	-2.95297452E-4
-318.764667734798	-7.8762523E-4
-318.754673075456	-8.8693025E-6
-318.744678416114	1.6108218E-4
-318.734683756771	-1.10022835E-5
-318.724689097429	1.65393019E-4
-318.714694438087	2.40339203E-4
-318.704699778744	3.7288935E-5
-318.694705119402	1.1520715E-4
-318.68471046006	-7.4268215E-5
-318.674715800717	8.8022853E-4
-318.664721141375	-2.03050185E-4
-318.654726482033	-2.04281015E-4
-318.64473182269	-2.61003105E-4
-318.634737163348	-8.0897662E-5
-318.624742504006	-1.73462225E-4
-318.614747844663	8.1595015E-5
-318.604753185321	5.19074E-4
-318.594758525979	-6.930594E-5
-318.584763866636	-4.00786622E-4
-318.574769207294	3.60447035E-4
-318.564774547952	5.6464301E-4
-318.554779888609	1.862431E-5
-318.544785229267	1.4774056E-4
-318.534790569924	-1.417364E-4
-318.524795910582	3.1896027E-4
-318.51480125124	2.592656E-6
-318.504806591898	-9.82511875E-4
-318.494811932555	-0.001271208765
-318.484817273213	4.6366E-5
-318.474822613871	7.7269805E-5
-318.464827954528	1.54194663E-4
-318.454833295186	2.91647103E-4
-318.444838635843	1.7275285E-4
-318.434843976501	-2.80199484E-4
-318.424849317159	6.3588829E-4
-318.414854657816	-1.90839365E-4
-318.404859998474	8.4701192E-5
-318.394865339132	-6.37898E-6
-318.384870679789	-1.298401E-5
-318.374876020447	-2.7484167E-4
-318.364881361105	4.3304303485E-4
-318.354886701762	2.19576935E-4
-318.34489204242	2.820231E-5
-318.334897383078	-3.8554655E-5
-318.324902723735	5.07626175E-4
-318.314908064393	-1.17255465E-4
-318.304913405051	-3.8041442E-5
-318.294918745708	-2.16496915E-4
-318.284924086366	5.2038364E-4
-318.274929427024	4.20791205E-4
-318.264934767681	2.772955E-6
-318.254940108339	9.34228255E-5
-318.244945448997	-1.39428265E-4
-318.234950789654	0.00104461305
-318.224956130312	-3.32378488E-4
-318.21496147097	-1.958379E-5
-318.204966811627	4.219958E-4
-318.194972152285	1.209103325E-4
-318.184977492943	-5.151006725E-4
-318.1749828336	2.361340925E-4
-318.164988174258	-2.96699995E-4
-318.154993514916	0.00153182988
-318.144998855573	4.26449515E-5
-318.135004196231	-5.260794375E-4
-318.125009536889	-5.803481075E-5
-318.115014877546	3.2615835E-4
-318.105020218204	8.29702825E-5
-318.095025558862	1.54251065E-4
-318.085030899519	5.1526765E-5
-318.075036240177	-8.29977607E-5
-318.065041580835	7.38599935E-4
-318.055046921492	-1.300271462E-4
-318.04505226215	1.145015175E-4
-318.035057602808	5.84020005E-4
-318.025062943465	1.005039965E-4
-318.015068284123	4.70256665E-4
-318.005073624781	-3.6033022E-5
-317.995078965438	-9.9896355E-5
-317.985084306096	2.782405575E-4
-317.975089646754	1.680589765E-4
-317.965094987411	1.8999887E-4
-317.955100328069	-5.59148005E-4
-317.945105668727	-2.431641E-5
-317.935111009384	1.01908745E-4
-317.925116350042	1.47260024E-4
-317.9151216907	8.766350465E-5
-317.905127031357	3.2651031E-4
-317.895132372015	3.9198358E-4
-317.885137712673	-1.745586765E-4
-317.87514305333	-1.839753675E-4
-317.865148393988	-2.9001823E-4
-317.855153734646	-1.09975715E-4
-317.845159075303	2.56018655E-4
-317.835164415961	4.374066475E-4
-317.825169756619	4.52590655E-4
-317.815175097276	-3.6204925E-4
-317.805180437934	-5.9830205E-5
-317.795185778592	2.8236045E-5
-317.785191119249	3.64262195E-5
-317.775196459907	-4.96537499999999E-6
-317.765201800565	-2.069959385E-4
-317.755207141222	-1.375822E-4
-317.74521248188	3.87538805E-4
-317.735217822538	-5.8669415E-5
-317.725223163195	-1.321664175E-4
-317.715228503853	-3.5922755E-4
-317.705233844511	-1.68826965E-4
-317.695239185168	1.0369855E-5
-317.685244525826	-0.001027191175
-317.675249866484	2.04663825E-5
-317.665255207141	-1.86518915E-4
-317.655260547799	-2.36985455E-4
-317.645265888457	-2.8845737E-4
-317.635271229114	6.268067E-5
-317.625276569772	1.33963565E-4
-317.61528191043	-7.3738775E-5
-317.605287251087	-6.0924374E-5
-317.595292591745	4.49644535E-5
-317.585297932403	7.99395735E-4
-317.57530327306	-1.566004665E-4
-317.565308613718	1.62412174E-4
-317.555313954376	1.739468375E-4
-317.545319295033	2.40663475E-4
-317.535324635691	-5.588829E-6
-317.525329976349	2.99099E-4
-317.515335317006	1.9595111E-4
-317.505340657664	-1.15152095E-5
-317.495345998322	-6.552582135E-4
-317.485351338979	-2.3063722E-4
-317.475356679637	-7.22055475E-5
-317.465362020295	-2.49935245E-4
-317.455367360952	-6.04733145E-4
-317.44537270161	7.4460437E-5
-317.435378042268	9.734276795E-5
-317.425383382925	-1.2955271E-4
-317.415388723583	-0.001458526305
-317.405394064241	-4.536330435E-4
-317.395399404898	-3.0192686E-4
-317.385404745556	-4.67860535E-4
-317.375410086214	-3.0938164E-4
-317.365415426871	6.4380877E-5
-317.355420767529	-9.0443572E-5
-317.345426108187	-2.2701553E-4
-317.335431448844	1.4416124E-4
-317.325436789502	-4.081366E-4
-317.31544213016	3.6939353E-5
-317.305447470817	3.72020655E-4
-317.295452811475	2.3616999E-4
-317.285458152132	1.38278763E-4
-317.27546349279	4.446383E-4
-317.265468833448	6.1819875E-5
-317.255474174105	-1.149929505E-4
-317.245479514763	6.18605965E-5
-317.235484855421	-4.506851185E-4
-317.225490196079	8.91657975E-5
-317.215495536736	-4.472378E-5
-317.205500877394	2.71905335E-4
-317.195506218051	-1.058814531E-4
-317.185511558709	-2.78630675E-4
-317.175516899367	9.5486589E-4
-317.165522240024	-3.7922178E-4
-317.155527580682	3.50564775E-5
-317.14553292134	5.2839E-6
-317.135538261997	-4.52819000000001E-7
-317.125543602655	5.216216E-5
-317.115548943313	5.52741585E-5
-317.10555428397	-8.1281975E-5
-317.095559624628	6.28587792E-4
-317.085564965286	-2.31582143E-4
-317.075570305943	-1.10993965E-4
-317.065575646601	6.9969615E-5
-317.055580987259	4.42290775E-4
-317.045586327916	1.4687576E-4
-317.035591668574	0.003518457435
-317.025597009232	-2.4832871E-4
-317.015602349889	1.354730075E-4
-317.005607690547	-2.381887E-4
-316.995613031205	-3.7850318E-4
-316.985618371862	2.9232553E-4
-316.97562371252	1.19005845E-4
-316.965629053178	-6.90770235E-4
-316.955634393835	-6.383513E-6
-316.945639734493	1.34756537E-4
-316.935645075151	-7.4646113E-5
-316.925650415808	2.154175665E-4
-316.915655756466	-1.75124305E-4
-316.905661097124	-1.340118335E-4
-316.895666437781	2.244375345E-4
-316.885671778439	6.2703685E-5
-316.875677119097	-3.51410035E-4
-316.865682459754	-9.3128595E-5
-316.855687800412	-7.1906015E-5
-316.84569314107	-5.529457E-5
-316.835698481727	9.45012365E-4
-316.825703822385	-2.4999028E-5
-316.815709163043	7.4296015E-5
-316.8057145037	3.8688677E-4
-316.795719844358	-7.1424025E-5
-316.785725185016	-0.01901844535
-316.775730525673	1.236359755E-4
-316.765735866331	-0.0015101892
-316.755741206989	-2.2753323E-4
-316.745746547646	3.5233998E-4
-316.735751888304	-2.1628745E-4
-316.725757228962	-1.137216825E-4
-316.715762569619	-8.0942235E-5
-316.705767910277	6.43037195E-4
-316.695773250935	1.78078005E-4
-316.685778591592	2.73625665E-4
-316.67578393225	1.5466746E-4
-316.665789272908	9.8466604E-5
-316.655794613565	6.89531585E-4
-316.645799954223	-3.29720815E-4
-316.635805294881	-2.6454635E-4
-316.625810635538	-1.03429806E-4
-316.615815976196	-6.137402615E-4
-316.605821316854	1.702977425E-4
-316.595826657511	-2.221474595E-4
-316.585831998169	-8.75905425E-5
-316.575837338827	-8.902929E-5
-316.565842679484	-2.7029436E-4
-316.555848020142	5.259945E-4
-316.5458533608	-2.1762743E-4
-316.535858701457	0.001029607735
-316.525864042115	7.840105E-5
-316.515869382773	2.36041215E-4
-316.50587472343	1.14613405E-5
-316.495880064088	0.00102106573
-316.485885404746	1.027658E-4
-316.475890745403	-3.15507945E-4
-316.465896086061	1.15023683E-4
-316.455901426719	-7.50257813E-4
-316.445906767376	1.72708485E-4
-316.435912108034	-5.62103575E-4
-316.425917448692	-5.150275E-5
-316.415922789349	-3.0192346E-5
-316.405928130007	2.019665398E-4
-316.395933470665	1.6878441E-4
-316.385938811322	-1.48762025E-4
-316.37594415198	-1.941956975E-4
-316.365949492638	-1.5809085E-5
-316.355954833295	-7.0129561E-4
-316.345960173953	-1.36117065E-4
-316.335965514611	5.9041895E-5
-316.325970855268	1.903124E-4
-316.315976195926	-5.18930185E-4
-316.305981536584	-2.089925E-5
-316.295986877241	-1.263105625E-4
-316.285992217899	8.6210165E-5
-316.275997558557	1.52828183E-4
-316.266002899214	5.31529205E-4
-316.256008239872	-1.21746465E-4
-316.24601358053	-1.24835234E-4
-316.236018921187	-1.09630315E-4
-316.226024261845	-4.09921635E-4
-316.216029602503	8.3673241E-5
-316.20603494316	1.52688739E-4
-316.196040283818	1.857854335E-4
-316.186045624476	-2.4956612E-4
-316.176050965133	9.4318937E-4
-316.166056305791	-6.67433625E-5
-316.156061646449	9.6817925E-6
-316.146066987106	-1.2109249E-4
-316.136072327764	-1.13814299E-4
-316.126077668421	-1.466093E-6
-316.116083009079	-1.6411152E-4
-316.106088349737	3.2233334E-4
-316.096093690395	1.8174216E-4
-316.086099031052	5.18983139E-4
-316.07610437171	-1.1713857E-5
-316.066109712368	8.42331E-5
-316.056115053025	-2.835571E-5
-316.046120393683	1.2662822E-4
-316.03612573434	-5.983381E-5
-316.026131074998	8.2495755E-5
-316.016136415656	9.492105E-5
-316.006141756313	2.7329422E-5
-315.996147096971	-5.025513725E-4
-315.986152437629	1.528339E-5
-315.976157778286	4.6707882E-5
-315.966163118944	-3.007535E-5
-315.956168459602	-2.0271467E-5
-315.946173800259	7.2852044E-4
-315.936179140917	-8.6658707675E-4
-315.926184481575	1.46497325E-4
-315.916189822232	-7.033402015E-5
-315.90619516289	9.964649425E-5
-315.896200503548	6.13936615E-4
-315.886205844205	9.841368E-5
-315.876211184863	-2.62531792E-4
-315.866216525521	-4.417471E-6
-315.856221866178	-2.5079602E-5
-315.846227206836	-6.9810495E-5
-315.836232547494	9.05412E-4
-315.826237888151	1.69512405E-4
-315.816243228809	-1.62993545E-4
-315.806248569467	1.1586956E-4
-315.796253910124	-1.21789655E-4
-315.786259250782	-6.33214245E-4
-315.77626459144	-1.07141212E-4
-315.766269932097	-5.9548155622E-4
-315.756275272755	6.93851105E-5
-315.746280613413	1.5644553E-4
-315.73628595407	2.0909567E-4
-315.726291294728	2.932937E-5
-315.716296635386	-2.27913777E-4
-315.706301976043	0.001215030815
-315.696307316701	2.08842465E-4
-315.686312657359	-3.78950525E-4
-315.676317998016	1.48798543E-4
-315.666323338674	-2.0548272E-5
-315.656328679332	-1.51897752E-4
-315.646334019989	-2.8778037E-4
-315.636339360647	9.2096752E-4
-315.626344701305	-5.358955E-6
-315.616350041962	1.35936668E-4
-315.60635538262	8.398757E-5
-315.596360723278	-3.6609102E-4
-315.586366063935	7.50338735E-5
-315.576371404593	4.898873E-4
-315.566376745251	2.8078185E-5
-315.556382085908	5.9326395E-5
-315.546387426566	-7.74833365E-4
-315.536392767224	-1.33988025E-4
-315.526398107881	1.81593302E-4
-315.516403448539	-6.0256015E-5
-315.506408789197	1.3248048715E-4
-315.496414129854	-3.831103E-4
-315.486419470512	0.001824979969
-315.47642481117	1.77823287E-4
-315.466430151827	2.89402515E-4
-315.456435492485	8.9029255E-5
-315.446440833143	-9.71062E-5
-315.4364461738	3.06450415E-4
-315.426451514458	-6.656340555E-4
-315.416456855116	7.69404135E-4
-315.406462195773	7.494396E-5
-315.396467536431	2.0730827E-4
-315.386472877089	1.3774893E-4
-315.376478217746	-1.3798935E-4
-315.366483558404	1.51419915E-5
-315.356488899062	-1.562766E-4
-315.346494239719	-3.62792335E-5
-315.336499580377	4.682959065E-4
-315.326504921035	-1.11366605E-4
-315.316510261692	-2.24821065E-4
-315.30651560235	1.622968E-5
-315.296520943008	6.6011925E-5
-315.286526283665	-5.46025705E-4
-315.276531624323	-4.2834795E-5
-315.266536964981	5.91775475E-5
-315.256542305638	-1.9060897E-4
-315.246547646296	-1.13771793E-4
-315.236552986954	1.64268195E-4
-315.226558327611	-8.909213E-4
-315.216563668269	-1.7147975E-4
-315.206569008927	1.0417901775E-4
-315.196574349584	3.8512376E-4
-315.186579690242	-9.0096992E-5
-315.1765850309	9.284822E-5
-315.166590371557	-1.24955765E-5
-315.156595712215	1.44630625E-4
-315.146601052873	8.48353785E-5
-315.13660639353	-9.376418E-5
-315.126611734188	5.6324275E-5
-315.116617074846	1.7569411E-4
-315.106622415503	-3.81929485E-4
-315.096627756161	-1.0940697E-4
-315.086633096819	-1.0660399E-4
-315.076638437476	-5.178076E-5
-315.066643778134	-2.191547625E-4
-315.056649118792	1.1115339E-4
-315.046654459449	3.70844775E-4
-315.036659800107	7.4106605E-5
-315.026665140765	4.46122978E-4
-315.016670481422	-2.8507919E-4
-315.00667582208	1.9203777E-4
-314.996681162738	-1.66852085E-4
-314.986686503395	-2.605275E-4
-314.976691844053	4.47334485E-4
-314.966697184711	-2.72671665E-4
-314.956702525368	1.276384685E-4
-314.946707866026	-1.29134843E-4
-314.936713206684	9.3080055E-5
-314.926718547341	4.8146215E-5
-314.916723887999	1.30353335E-4
-314.906729228657	-4.299211E-4
-314.896734569314	8.6413485E-5
-314.886739909972	-2.178132E-4
-314.876745250629	1.1964735E-5
-314.866750591287	-2.964028E-5
-314.856755931945	7.2096745E-5
-314.846761272602	-1.446231395E-4
-314.83676661326	1.72026748E-4
-314.826771953918	-8.8408307E-5
-314.816777294576	5.353265615E-4
-314.806782635233	-2.89665787E-4
-314.796787975891	-3.64799195E-4
-314.786793316548	-1.71188525E-4
-314.776798657206	-1.683235E-5
-314.766803997864	3.17561985E-4
-314.756809338521	-1.4445478E-4
-314.746814679179	-4.2320005E-5
-314.736820019837	-1.79689775E-4
-314.726825360494	1.849490285E-4
-314.716830701152	1.2953148E-4
-314.70683604181	4.19488E-6
-314.696841382467	1.57517575E-4
-314.686846723125	1.36858733E-4
-314.676852063783	8.3385355E-5
-314.66685740444	0.0011085416075
-314.656862745098	-1.5620535E-5
-314.646868085756	1.09065175E-4
-314.636873426413	4.4762425E-5
-314.626878767071	-2.4164608E-4
-314.616884107729	-4.341035E-5
-314.606889448386	4.3578595E-4
-314.596894789044	5.704356E-5
-314.586900129702	1.83256925E-4
-314.576905470359	9.32065E-6
-314.566910811017	-5.55043E-5
-314.556916151675	7.1608076E-4
-314.546921492332	-7.4340055E-5
-314.53692683299	2.70486455E-4
-314.526932173648	-4.98369035E-5
-314.516937514305	0.0026851633
-314.506942854963	1.89946117E-4
-314.496948195621	-1.538356405E-4
-314.486953536278	-1.6474465E-5
-314.476958876936	1.9718221E-4
-314.466964217594	1.23887938E-4
-314.456969558251	2.7620969E-4
-314.446974898909	1.74579668E-4
-314.436980239567	-8.92458335E-5
-314.426985580224	-1.4839056E-4
-314.416990920882	-1.1593185E-5
-314.40699626154	-4.31758195E-4
-314.397001602197	-1.5977594E-4
-314.387006942855	-1.5485966375E-4
-314.377012283513	-1.53722785E-4
-314.36701762417	-9.93739875E-5
-314.357022964828	2.53274265E-4
-314.347028305486	7.28935475E-5
-314.337033646143	-1.57684597E-4
-314.327038986801	-2.01805335E-4
-314.317044327459	1.49059365E-4
-314.307049668116	-4.27475E-4
-314.297055008774	1.88815631E-4
-314.287060349432	-0.00181599901
-314.277065690089	-2.44578915E-4
-314.267071030747	4.47147885E-4
-314.257076371405	-1.26846955E-4
-314.247081712062	-3.06349213E-4
-314.23708705272	-5.92641735E-4
-314.227092393378	4.707311E-5
-314.217097734035	-1.59681019E-4
-314.207103074693	8.971417E-5
-314.197108415351	-2.8041483E-5
-314.187113756008	-6.4395645E-4
-314.177119096666	-2.4554825E-4
-314.167124437324	1.8526801E-4
-314.157129777981	-4.90331245E-4
-314.147135118639	-4.37874E-5
-314.137140459297	-9.6575144E-5
-314.127145799954	1.5089597E-4
-314.117151140612	-1.5048487735E-4
-314.10715648127	-7.610365E-5
-314.097161821927	-1.35568303E-4
-314.087167162585	-3.7353531E-4
-314.077172503243	1.4554316E-4
-314.0671778439	-0.00354310572
-314.057183184558	8.569174E-5
-314.047188525216	-3.37318815E-4
-314.037193865873	3.6258144E-4
-314.027199206531	3.144387E-4
-314.017204547189	-3.83166425E-4
-314.007209887846	3.449872E-4
-313.997215228504	1.359072421E-4
-313.987220569162	-1.715593665E-4
-313.977225909819	3.8572094E-4
-313.967231250477	-8.584991E-5
-313.957236591135	-8.6255245E-5
-313.947241931792	-1.27486188E-4
-313.93724727245	8.5058345E-5
-313.927252613108	-1.11017225E-4
-313.917257953765	0.00100541565
-313.907263294423	-1.31959635E-4
-313.897268635081	0.00296885478
-313.887273975738	-6.449115E-5
-313.877279316396	2.33257195E-4
-313.867284657054	-2.999700095E-4
-313.857289997711	-4.3905173E-4
-313.847295338369	1.83698025E-4
-313.837300679027	-1.016677925E-4
-313.827306019684	2.6568095E-5
-313.817311360342	9.33447229E-4
-313.807316701	-1.78745705E-4
-313.797322041657	2.1472115E-5
-313.787327382315	8.00637944E-4
-313.777332722973	4.7955125E-5
-313.76733806363	3.868513E-6
-313.757343404288	2.14184846E-4
-313.747348744945	-1.13066235E-4
-313.737354085603	0.00246598088
-313.727359426261	-9.6773075E-5
-313.717364766918	-0.0015319963
-313.707370107576	3.39702233E-4
-313.697375448234	1.12955535E-4
-313.687380788892	8.884955735E-5
-313.677386129549	4.725605185E-4
-313.667391470207	9.748088E-5
-313.657396810864	1.7502135E-4
-313.647402151522	-2.9184441E-4
-313.63740749218	-4.009596875E-5
-313.627412832837	4.23406386E-4
-313.617418173495	0.0015099638325
-313.607423514153	2.10909765E-4
-313.59742885481	1.4830461E-4
-313.587434195468	-1.0162297E-4
-313.577439536126	-4.27526975E-4
-313.567444876783	-1.68687035E-4
-313.557450217441	1.65051022E-4
-313.547455558099	3.835924125E-4
-313.537460898756	3.48727535E-4
-313.527466239414	2.73686185E-5
-313.517471580072	-1.92303255E-4
-313.507476920729	-1.8618584E-4
-313.497482261387	-2.31608925E-4
-313.487487602045	-1.0454485E-4
-313.477492942702	1.62589652E-4
-313.46749828336	2.115445275E-4
-313.457503624018	-5.973429E-4
-313.447508964675	8.185569E-5
-313.437514305333	-1.7380925E-5
-313.427519645991	3.62896095E-4
-313.417524986648	-9.606137E-5
-313.407530327306	3.3901254E-4
-313.397535667964	-7.2910015E-5
-313.387541008621	4.86863695E-4
-313.377546349279	3.52187575E-4
-313.367551689937	-8.291431E-5
-313.357557030594	1.615191E-4
-313.347562371252	3.1051739E-4
-313.33756771191	2.124574E-4
-313.327573052567	-4.738272E-5
-313.317578393225	-4.724911935E-4
-313.307583733883	1.11945795E-4
-313.29758907454	2.04555825E-4
-313.287594415198	-2.1461445E-5
-313.277599755856	-5.23446425E-4
-313.267605096513	-8.48939985E-4
-313.257610437171	-6.023185E-4
-313.247615777829	-2.89642215E-4
-313.237621118486	-3.1257085E-5
-313.227626459144	1.290371605E-4
-313.217631799802	-1.2024922E-4
-313.207637140459	-1.62576595E-4
-313.197642481117	-1.13907083E-4
-313.187647821775	-1.59100775E-4
-313.177653162432	7.012679E-5
-313.16765850309	-1.16775762E-4
-313.157663843748	3.74116952E-4
-313.147669184405	3.03394035E-4
-313.137674525063	-1.42623315E-4
-313.127679865721	9.34585000000001E-5
-313.117685206378	3.88311655E-4
-313.107690547036	6.04690175E-5
-313.097695887694	-7.7763675E-5
-313.087701228351	5.0320185E-5
-313.077706569009	1.7722988E-4
-313.067711909667	2.948346E-5
-313.057717250324	2.03257325E-4
-313.047722590982	-4.1266325E-4
-313.03772793164	-1.116914615E-4
-313.027733272297	8.6430625E-5
-313.017738612955	-7.402642325E-4
-313.007743953613	8.7683682E-5
-312.99774929427	-2.6933487E-4
-312.987754634928	8.66604935E-5
-312.977759975586	-7.017793E-4
-312.967765316243	-0.00157056565
-312.957770656901	5.2012315E-5
-312.947775997559	2.5097951755E-4
-312.937781338216	-1.6539257E-4
-312.927786678874	-6.61147E-5
-312.917792019532	1.371502735E-4
-312.907797360189	1.01897825E-4
-312.897802700847	-6.6492945E-5
-312.887808041505	-5.25890625E-5
-312.877813382162	-6.640657E-5
-312.86781872282	3.1291484E-4
-312.857824063478	4.8191273E-5
-312.847829404135	2.20239325E-4
-312.837834744793	5.58129208E-4
-312.827840085451	-4.6331278E-4
-312.817845426108	-3.641315475E-4
-312.807850766766	1.41386465E-4
-312.797856107424	-0.00125577969
-312.787861448081	2.128206265E-4
-312.777866788739	6.4367933E-5
-312.767872129397	2.5899655E-5
-312.757877470054	1.745468775E-4
-312.747882810712	-1.190268205E-4
-312.73788815137	3.8173734E-4
-312.727893492027	-3.15204995E-4
-312.717898832685	-1.012930435E-4
-312.707904173343	4.10469985E-5
-312.697909514	1.16902592E-4
-312.687914854658	-5.6033952E-5
-312.677920195316	1.528188855E-4
-312.667925535973	1.80497695E-4
-312.657930876631	1.071784935E-4
-312.647936217289	-3.8311596E-4
-312.637941557946	-1.988426E-4
-312.627946898604	-4.6012867E-4
-312.617952239262	2.79363935E-4
-312.607957579919	-1.49292962E-4
-312.597962920577	2.17217505E-4
-312.587968261234	-2.11444975E-4
-312.577973601892	4.38811225E-4
-312.56797894255	-9.604388E-5
-312.557984283208	-4.2277695E-4
-312.547989623865	1.2752493675E-4
-312.537994964523	-2.70436355E-4
-312.528000305181	-1.998852E-4
-312.518005645838	1.7217042E-4
-312.508010986496	1.05356443E-4
-312.498016327153	-6.46950375E-4
-312.488021667811	3.6611043E-4
-312.478027008469	-4.42983742E-5
-312.468032349126	-8.6224635E-5
-312.458037689784	5.9734344E-4
-312.448043030442	-1.5837875E-5
-312.438048371099	-3.98598075E-5
-312.428053711757	3.86885175E-4
-312.418059052415	-5.073468E-6
-312.408064393072	1.6403009E-4
-312.39806973373	1.7827688E-5
-312.388075074388	1.65705267E-4
-312.378080415045	-1.651669575E-4
-312.368085755703	9.094845E-5
-312.358091096361	-3.2095255E-5
-312.348096437018	-2.4073521E-4
-312.338101777676	-4.044684E-5
-312.328107118334	-1.27430875E-4
-312.318112458991	3.19182465E-4
-312.308117799649	-5.62134145E-5
-312.298123140307	-1.0498775E-4
-312.288128480964	2.1203052E-5
-312.278133821622	-7.4885035E-5
-312.26813916228	-3.1027556E-4
-312.258144502937	2.655927E-5
-312.248149843595	-8.764298E-4
-312.238155184253	2.1058305E-4
-312.22816052491	-1.074514385E-4
-312.218165865568	1.84035845E-4
-312.208171206226	-8.63061065E-5
-312.198176546883	-1.4377296E-4
-312.188181887541	5.49679165E-5
-312.178187228199	3.26062725E-4
-312.168192568856	5.121629E-5
-312.158197909514	1.7504304E-4
-312.148203250172	5.11160065E-4
-312.138208590829	-5.0218266E-4
-312.128213931487	4.95065392E-4
-312.118219272145	-1.48515202E-4
-312.108224612802	-0.002014328635
-312.09822995346	8.9971605E-5
-312.088235294118	2.202115E-6
-312.078240634775	-0.001127756165
-312.068245975433	-2.2772874E-4
-312.058251316091	1.0648261E-4
-312.048256656748	-2.8895231E-4
-312.038261997406	2.65697875E-4
-312.028267338064	9.3242525E-5
-312.018272678721	3.22811721E-4
-312.008278019379	5.37324045E-4
-311.998283360037	-1.92351965E-4
-311.988288700694	-2.0950504E-4
-311.978294041352	-5.1730364E-5
-311.96829938201	-2.4394367E-4
-311.958304722667	-1.20187215E-4
-311.948310063325	-1.98894165E-4
-311.938315403983	-2.70529499999998E-6
-311.92832074464	1.67075626E-4
-311.918326085298	6.4861891E-4
-311.908331425956	2.38599935E-4
-311.898336766613	1.2034475E-4
-311.888342107271	2.4267821565E-4
-311.878347447929	-1.76744275E-4
-311.868352788586	2.06338065E-4
-311.858358129244	-1.20755655E-4
-311.848363469902	-1.2931902325E-4
-311.838368810559	8.31632275E-5
-311.828374151217	2.5436104E-4
-311.818379491875	-5.508495675E-4
-311.808384832532	-3.136528825E-5
-311.79839017319	4.1242696E-4
-311.788395513848	-1.1196712E-4
-311.778400854505	3.4622225E-5
-311.768406195163	-1.18494765E-4
-311.758411535821	1.4247989E-4
-311.748416876478	0.001076858885
-311.738422217136	-1.013362E-5
-311.728427557794	-1.17350672E-4
-311.718432898451	-1.094387075E-4
-311.708438239109	1.4526263E-4
-311.698443579767	-0.0019160423
-311.688448920424	2.2860601E-4
-311.678454261082	1.4811979E-4
-311.66845960174	1.7565228E-4
-311.658464942397	-5.1849619E-4
-311.648470283055	-1.950378E-4
-311.638475623713	1.7994231E-4
-311.62848096437	-4.7153368E-4
-311.618486305028	-4.99067718E-4
-311.608491645686	-2.27765735E-4
-311.598496986343	2.01989005E-4
-311.588502327001	-6.0578095E-5
-311.578507667659	-3.231410075E-4
-311.568513008316	1.9292255E-4
-311.558518348974	5.1708824E-4
-311.548523689632	-1.0900635E-5
-311.538529030289	-1.73336665E-4
-311.528534370947	1.6883315E-5
-311.518539711605	-4.11077513E-5
-311.508545052262	3.6743608E-4
-311.49855039292	-1.028059E-4
-311.488555733578	1.6539934E-4
-311.478561074235	1.0976177E-4
-311.468566414893	3.00765435E-4
-311.458571755551	-5.47630295E-4
-311.448577096208	2.25595649E-4
-311.438582436866	-4.68337171E-4
-311.428587777524	-1.68728885E-5
-311.418593118181	5.6764928E-4
-311.408598458839	-8.4001931E-5
-311.398603799497	6.41650565E-4
-311.388609140154	-1.574297E-4
-311.378614480812	-1.7681875E-5
-311.36861982147	2.2951E-4
-311.358625162127	1.68325005E-4
-311.348630502785	8.025943E-5
-311.338635843442	1.64008085E-4
-311.3286411841	-2.9021088E-4
-311.318646524758	-1.239788225E-4
-311.308651865415	1.32093355E-4
-311.298657206073	-2.8290265E-4
-311.288662546731	-5.9446216E-4
-311.278667887388	1.38266085E-4
-311.268673228046	8.435367E-5
-311.258678568704	3.32893285E-4
-311.248683909361	7.236791225E-4
-311.238689250019	-5.9246135E-4
-311.228694590677	-9.40101500000001E-6
-311.218699931334	1.22952308E-4
-311.208705271992	-1.07693685E-5
-311.19871061265	-6.6878041E-4
-311.188715953307	-7.30805445E-5
-311.178721293965	-6.3701974E-4
-311.168726634623	-1.448314085E-4
-311.15873197528	-5.80859015E-5
-311.148737315938	-3.56655315E-4
-311.138742656596	3.323887E-5
-311.128747997253	-7.0208E-6
-311.118753337911	1.389784365E-4
-311.108758678569	-3.1952036E-5
-311.098764019226	-1.0456935E-5
-311.088769359884	-6.8396945E-4
-311.078774700542	-0.0010294824
-311.068780041199	3.90786587E-4
-311.058785381857	4.6711036E-4
-311.048790722515	-8.4349815E-4
-311.038796063172	-1.040158275E-4
-311.02880140383	8.093201E-5
-311.018806744488	-6.6449039E-4
-311.008812085145	5.385772935E-4
-310.998817425803	3.7317618E-4
-310.988822766461	1.33054793E-5
-310.978828107118	-1.92462095E-4
-310.968833447776	1.9649999E-5
-310.958838788434	-3.78144415E-4
-310.948844129091	-4.16764765E-4
-310.938849469749	-3.410127E-5
-310.928854810407	-4.72277275E-5
-310.918860151064	6.9480292E-5
-310.908865491722	9.790208E-4
-310.89887083238	-7.349918075E-5
-310.888876173037	-1.6891545E-6
-310.878881513695	2.67886585E-4
-310.868886854353	1.780355665E-4
-310.85889219501	-5.114004617E-4
-310.848897535668	4.656113E-5
-310.838902876326	-5.49268326E-5
-310.828908216983	2.56972875E-4
-310.818913557641	-1.58591005E-4
-310.808918898299	7.47659615E-4
-310.798924238956	-5.5130855E-5
-310.788929579614	-2.37869329E-4
-310.778934920272	-2.2594675E-5
-310.768940260929	-1.007419345E-4
-310.758945601587	-6.5737485E-5
-310.748950942245	-0.0012921847
-310.738956282902	-1.122799075E-4
-310.72896162356	8.7154908E-5
-310.718966964218	1.86928965E-4
-310.708972304875	-1.263985825E-4
-310.698977645533	3.89675265E-4
-310.688982986191	-1.42992682E-4
-310.678988326848	2.917534825E-4
-310.668993667506	1.0419992E-4
-310.658999008164	-2.4973454E-4
-310.649004348821	-1.9924967E-5
-310.639009689479	-3.388812E-5
-310.629015030137	-8.697927E-5
-310.619020370794	-2.31517E-6
-310.609025711452	1.49620725E-4
-310.59903105211	-4.14974175E-4
-310.589036392767	4.1748337E-4
-310.579041733425	2.46939151E-4
-310.569047074083	1.328155925E-4
-310.55905241474	3.1047435E-4
-310.549057755398	-8.84420999999999E-6
-310.539063096056	-5.587088E-5
-310.529068436713	-4.10955155E-4
-310.519073777371	-2.326599575E-4
-310.509079118029	-9.68324233E-5
-310.499084458686	-0.00136814549
-310.489089799344	-2.4266066E-4
-310.479095140002	2.227461815E-5
-310.469100480659	-4.6556844E-4
-310.459105821317	3.5579235E-5
-310.449111161975	-2.6589591E-4
-310.439116502632	-2.6793005E-5
-310.42912184329	7.17269E-5
-310.419127183948	-0.001960933545
-310.409132524605	1.8199475E-4
-310.399137865263	-4.2433966E-4
-310.389143205921	-0.00143185555
-310.379148546578	4.41369825E-4
-310.369153887236	-1.5745571E-4
-310.359159227894	1.43679815E-4
-310.349164568551	-4.41790825E-5
-310.339169909209	3.02011E-5
-310.329175249867	-4.3085655E-5
-310.319180590524	-4.85664785E-4
-310.309185931182	1.0724972E-4
-310.29919127184	-1.67228447E-4
-310.289196612497	2.12851435E-5
-310.279201953155	-2.97858825E-4
-310.269207293813	-4.194149E-4
-310.25921263447	-1.9023877E-4
-310.249217975128	1.8387555E-4
-310.239223315786	-1.89205015E-4
-310.229228656443	4.2601122E-4
-310.219233997101	-2.49712375E-4
-310.209239337759	-1.40429135E-4
-310.199244678416	-1.175885035E-4
-310.189250019074	-3.1418635E-4
-310.179255359731	-6.7631755E-4
-310.169260700389	4.976506425E-5
-310.159266041047	-2.9629494E-4
-310.149271381704	-3.223786E-5
-310.139276722362	7.1978575E-5
-310.12928206302	7.01105275E-5
-310.119287403678	-9.7236855E-4
-310.109292744335	-1.084067625E-4
-310.099298084993	4.594391E-5
-310.08930342565	7.6187545E-5
-310.079308766308	1.8142535E-4
-310.069314106966	-0.00162738038375
-310.059319447623	-1.430092E-4
-310.049324788281	-8.14831000000001E-5
-310.039330128939	7.50247585E-4
-310.029335469596	-2.1547376E-4
-310.019340810254	-1.0130937E-4
-310.009346150912	-3.5123368E-4
-309.999351491569	-8.0577105E-4
-309.989356832227	-1.819931315E-4
-309.979362172885	-7.70680535E-5
-309.969367513542	5.33828425E-4
-309.9593728542	1.07934235E-4
-309.949378194858	-1.79787175E-5
-309.939383535515	-2.3943697E-4
-309.929388876173	7.1749535E-5
-309.919394216831	1.274814705E-4
-309.909399557488	2.6459857E-4
-309.899404898146	2.8072092E-4
-309.889410238804	0.00694926741
-309.879415579461	-1.5083236E-4
-309.869420920119	6.15137E-5
-309.859426260777	-1.46006295E-4
-309.849431601434	1.632618E-5
-309.839436942092	1.1035301E-4
-309.82944228275	-1.83106855E-5
-309.819447623407	-2.75829338E-4
-309.809452964065	-7.8943364E-4
-309.799458304723	-0.001090595685
-309.78946364538	-3.0036719E-4
-309.779468986038	-7.27482195E-4
-309.769474326696	4.7720816E-4
-309.759479667353	-1.9057108E-5
-309.749485008011	1.66800446E-4
-309.739490348669	-9.8854442E-5
-309.729495689326	-8.1344675E-5
-309.719501029984	-2.71374755E-4
-309.709506370642	-1.67587795E-4
-309.699511711299	-6.83097515E-4
-309.689517051957	-1.89547125E-4
-309.679522392615	9.100706E-5
-309.669527733272	3.61995915E-4
-309.65953307393	-9.81267200000001E-6
-309.649538414588	2.5842617E-4
-309.639543755245	-5.46583999999999E-6
-309.629549095903	2.47350205E-4
-309.619554436561	-1.59046E-6
-309.609559777218	3.29236E-4
-309.599565117876	-2.53266815E-4
-309.589570458534	4.47798E-5
-309.579575799191	-5.0561961E-4
-309.569581139849	-6.645359E-5
-309.559586480507	-2.46987E-5
-309.549591821164	-1.201031E-5
-309.539597161822	-0.001857451945
-309.52960250248	3.38358945E-4
-309.519607843137	-7.465357E-5
-309.509613183795	2.33316935E-4
-309.499618524453	-5.03159715E-5
-309.48962386511	1.8973532E-4
-309.479629205768	-4.536911E-5
-309.469634546426	-2.4104044E-4
-309.459639887083	-1.2302975E-5
-309.449645227741	8.25823035E-5
-309.439650568399	-1.9432417E-4
-309.429655909056	4.7426337E-4
-309.419661249714	-8.17042335E-5
-309.409666590372	-1.7183945E-4
-309.399671931029	-3.6036096E-4
-309.389677271687	1.9338461E-4
-309.379682612345	3.6056361E-4
-309.369687953002	5.5768233E-5
-309.35969329366	-2.2367414E-4
-309.349698634318	3.14769545E-4
-309.339703974975	2.79613895E-4
-309.329709315633	-1.51013175E-4
-309.319714656291	-0.00113693717
-309.309719996948	9.863582635E-5
-309.299725337606	-1.527849E-4
-309.289730678264	-0.00105062066
-309.279736018921	-9.61724371E-5
-309.269741359579	-7.9726416E-4
-309.259746700237	3.0733565E-4
-309.249752040894	-1.9927835E-5
-309.239757381552	2.64566275E-4
-309.22976272221	-6.5995533E-5
-309.219768062867	8.72133882E-5
-309.209773403525	-1.2865644E-4
-309.199778744183	1.3731864E-4
-309.18978408484	-1.76240748E-4
-309.179789425498	-1.2128813E-4
-309.169794766156	2.58364255E-4
-309.159800106813	1.5251632E-4
-309.149805447471	-1.81132645E-4
-309.139810788129	-6.6869485E-5
-309.129816128786	1.63903754E-4
-309.119821469444	-2.2079491E-4
-309.109826810102	1.037112314E-4
-309.099832150759	-3.39130195E-4
-309.089837491417	-1.5196954E-4
-309.079842832075	-1.42508435E-4
-309.069848172732	-2.20891435E-4
-309.05985351339	6.9694338E-5
-309.049858854047	4.03786665E-4
-309.039864194705	-2.82632525E-4
-309.029869535363	-4.3328675E-6
-309.01987487602	2.1180216E-4
-309.009880216678	-2.37788465E-4
-308.999885557336	2.5061205E-5
-308.989890897994	4.8315955E-5
-308.979896238651	1.520099E-5
-308.969901579309	3.7956683E-5
-308.959906919966	1.07436455E-4
-308.949912260624	-1.53563095E-4
-308.939917601282	-2.4456507E-5
-308.929922941939	4.368085E-5
-308.919928282597	-4.3628285E-4
-308.909933623255	3.0306648E-5
-308.899938963912	-6.07497E-6
-308.88994430457	-4.88077499999999E-6
-308.879949645228	7.4691247E-4
-308.869954985885	1.0236386E-4
-308.859960326543	-8.0001665E-4
-308.849965667201	-3.986347E-5
-308.839971007858	2.00768265E-4
-308.829976348516	2.7679286E-4
-308.819981689174	3.626939E-4
-308.809987029831	1.4245395E-5
-308.799992370489	2.04524995E-4
-308.789997711147	-1.8522541E-4
-308.780003051804	6.97073175E-5
-308.770008392462	-1.50708465E-4
-308.76001373312	6.1213424E-4
-308.750019073777	7.59944175E-4
-308.740024414435	1.65793935E-4
-308.730029755093	2.67223465E-4
-308.72003509575	-1.7356386E-4
-308.710040436408	-2.7990997E-4
-308.700045777066	-4.91398911E-4
-308.690051117723	-1.33604632E-4
-308.680056458381	-4.4896375E-5
-308.670061799039	-8.0920775E-5
-308.660067139696	3.26729962E-4
-308.650072480354	2.68502715E-4
-308.640077821012	-3.36844895E-4
-308.630083161669	3.1028578E-5
-308.620088502327	-2.47925125E-4
-308.610093842985	-6.42803795E-4
-308.600099183642	2.1795673E-4
-308.5901045243	-1.584647865E-4
-308.580109864958	3.1384403E-4
-308.570115205615	0.0020927786
-308.560120546273	-1.41396635E-4
-308.550125886931	-1.2696412E-4
-308.540131227588	4.93115E-6
-308.530136568246	1.988472885E-4
-308.520141908904	3.0643177E-4
-308.510147249561	-7.503962E-5
-308.500152590219	-1.07140895E-4
-308.490157930877	-1.978984E-4
-308.480163271534	-3.00990045E-4
-308.470168612192	3.40130255E-4
-308.46017395285	8.619063E-5
-308.450179293507	8.7441045E-5
-308.440184634165	-2.83313865E-4
-308.430189974823	6.11304999999999E-7
-308.42019531548	2.6231946E-4
-308.410200656138	-1.130094025E-4
-308.400205996796	-2.71557925E-5
-308.390211337453	-1.1572895E-5
-308.380216678111	-2.0030305E-4
-308.370222018769	7.6109336E-4
-308.360227359426	-1.05560585E-4
-308.350232700084	-9.86259565E-6
-308.340238040742	3.4866065E-5
-308.330243381399	-1.559525125E-4
-308.320248722057	-4.9034655E-5
-308.310254062715	-3.0229798E-4
-308.300259403372	-4.59298055E-5
-308.29026474403	-1.8770617E-4
-308.280270084688	-6.00255845E-4
-308.270275425345	-6.96145985E-4
-308.260280766003	1.6603176E-4
-308.250286106661	2.7926437E-4
-308.240291447318	1.900247025E-4
-308.230296787976	-5.2486788E-4
-308.220302128634	-4.43576E-5
-308.210307469291	1.7991855E-5
-308.200312809949	1.40814005E-4
-308.190318150607	-1.6670948E-4
-308.180323491264	1.32390339E-4
-308.170328831922	2.39510461E-4
-308.16033417258	2.18749385E-4
-308.150339513237	5.303642E-5
-308.140344853895	-8.8854125E-5
-308.130350194553	2.55610941E-4
-308.12035553521	-8.472666E-5
-308.110360875868	-1.80860267E-4
-308.100366216526	1.51082452E-4
-308.090371557183	-9.41964715E-5
-308.080376897841	-9.872445E-5
-308.070382238499	-5.1061325E-5
-308.060387579156	-3.12135835E-4
-308.050392919814	-2.1904291E-4
-308.040398260472	-2.86180837E-4
-308.030403601129	-1.18998445E-4
-308.020408941787	-2.0228488E-4
-308.010414282445	-2.4846496E-4
-308.000419623102	3.81767335E-4
-307.99042496376	-1.7010894E-4
-307.980430304418	-6.92240965E-5
-307.970435645075	2.6645302E-4
-307.960440985733	-2.9654233E-5
-307.950446326391	-2.07048825E-4
-307.940451667048	1.156669595E-4
-307.930457007706	-8.47961875E-4
-307.920462348364	-1.0977799E-4
-307.910467689021	-0.00100656835
-307.900473029679	-1.7876974E-4
-307.890478370336	2.855056E-5
-307.880483710994	-1.73489058E-4
-307.870489051652	-2.27040853E-4
-307.86049439231	1.9540249E-5
-307.850499732967	2.3466292E-4
-307.840505073625	8.564788E-5
-307.830510414283	-3.10291125E-4
-307.82051575494	5.70301435E-5
-307.810521095598	-2.00475000000002E-6
-307.800526436255	5.114333E-4
-307.790531776913	-1.283098725E-4
-307.780537117571	-2.5488374E-4
-307.770542458228	7.4503065E-5
-307.760547798886	-1.62687855E-4
-307.750553139544	-8.91027077E-4
-307.740558480201	-9.50385575E-5
-307.730563820859	-4.2152042E-4
-307.720569161517	-1.4678026E-4
-307.710574502174	-1.35914705E-4
-307.700579842832	-1.45919625E-4
-307.69058518349	1.399322075E-4
-307.680590524147	-0.00111073972
-307.670595864805	-2.7126531E-4
-307.660601205463	3.98759443E-4
-307.65060654612	2.729872125E-4
-307.640611886778	-3.80162585E-5
-307.630617227436	4.390435E-4
-307.620622568093	-1.14562375E-4
-307.610627908751	-1.58550195E-4
-307.600633249409	-3.3962295E-5
-307.590638590066	1.1883439E-4
-307.580643930724	2.68172815E-4
-307.570649271382	3.4227485E-4
-307.560654612039	5.39341935E-4
-307.550659952697	1.7939227E-4
-307.540665293355	-1.1679108E-4
-307.530670634012	3.2823667E-4
-307.52067597467	-6.435395E-6
[truncated: 63,536 more rows]
