# Supplementary material for: Nanoscale magnonic Fabry-Pérot resonator for low-loss spin-wave manipulation
Source: Nat Commun. 2021 Apr 16;12:2293. doi: 10.1038/s41467-021-22520-6 (PMC8052321; doi:10.1038/s41467-021-22520-6)
Supplement: Supplementary file 4 — Source Data [file 41467_2021_22520_MOESM4_ESM.zip › Source data/FigS7/FigS7b_5nm.txt]

-327.5	-6.99374885E-6
-327.490005340658	7.32646335E-6
-327.480010681315	2.4313106E-5
-327.470016021973	4.0617689E-5
-327.460021362631	5.51486375E-5
-327.450026703288	6.769174E-5
-327.440032043946	7.834632E-5
-327.430037384604	8.736824E-5
-327.420042725261	9.501653E-5
-327.410048065919	1.01551727E-4
-327.400053406577	1.07194572E-4
-327.390058747234	1.1213128E-4
-327.380064087892	1.164997125E-4
-327.37006942855	1.20401495E-4
-327.360074769207	1.23947575E-4
-327.350080109865	1.27195915E-4
-327.340085450523	1.3018834E-4
-327.33009079118	1.3297885E-4
-327.320096131838	1.3558956E-4
-327.310101472496	1.38033645E-4
-327.300106813153	1.40324245E-4
-327.290112153811	1.42486615E-4
-327.280117494469	1.4453459E-4
-327.270122835126	1.46470315E-4
-327.260128175784	1.4828939E-4
-327.250133516442	1.5000586E-4
-327.240138857099	1.5162754E-4
-327.230144197757	1.531626E-4
-327.220149538415	1.54618445E-4
-327.210154879072	1.5599089E-4
-327.20016021973	1.57292525E-4
-327.190165560388	1.5852646E-4
-327.180170901045	1.59684095E-4
-327.170176241703	1.60786435E-4
-327.160181582361	1.6183698E-4
-327.150186923018	1.62838565E-4
-327.140192263676	1.63791735E-4
-327.130197604334	1.64708145E-4
-327.120202944991	1.65573625E-4
-327.110208285649	1.6639715E-4
-327.100213626307	1.6717324E-4
-327.090218966964	1.67918185E-4
-327.080224307622	1.68629825E-4
-327.07022964828	1.6931417E-4
-327.060234988937	1.6996837E-4
-327.050240329595	1.7059419E-4
-327.040245670253	1.7119812E-4
-327.03025101091	1.7177533E-4
-327.020256351568	1.72325705E-4
-327.010261692226	1.728479E-4
-327.000267032883	1.73363685E-4
-326.990272373541	1.7386222E-4
-326.980277714199	1.7433698E-4
-326.970283054856	1.7480347E-4
-326.960288395514	1.7523883E-4
-326.950293736172	1.7567165E-4
-326.940299076829	1.7609242E-4
-326.930304417487	1.76500055E-4
-326.920309758145	1.7688174E-4
-326.910315098802	1.77258155E-4
-326.90032043946	1.77624665E-4
-326.890325780118	1.7798027E-4
-326.880331120775	1.78320215E-4
-326.870336461433	1.7866441E-4
-326.860341802091	1.7899214E-4
-326.850347142748	1.7931432E-4
-326.840352483406	1.7963126E-4
-326.830357824064	1.7993786E-4
-326.820363164721	1.8023457E-4
-326.810368505379	1.8053617E-4
-326.800373846037	1.80829775E-4
-326.790379186694	1.8112847E-4
-326.780384527352	1.81415785E-4
-326.77038986801	1.8170733E-4
-326.760395208667	1.8199178E-4
-326.750400549325	1.822812E-4
-326.740405889983	1.8257595E-4
-326.73041123064	1.82870005E-4
-326.720416571298	1.8315493E-4
-326.710421911956	1.83443945E-4
-326.700427252613	1.83726965E-4
-326.690432593271	1.8400894E-4
-326.680437933928	1.8428733E-4
-326.670443274586	1.84560985E-4
-326.660448615244	1.8484316E-4
-326.650453955901	1.85134965E-4
-326.640459296559	1.85412715E-4
-326.630464637217	1.8569954E-4
-326.620469977874	1.85983865E-4
-326.610475318532	1.8628064E-4
-326.60048065919	1.86570665E-4
-326.590485999847	1.86861025E-4
-326.580491340505	1.8715074E-4
-326.570496681163	1.87434445E-4
-326.56050202182	1.8771744E-4
-326.550507362478	1.88013065E-4
-326.540512703136	1.88312615E-4
-326.530518043793	1.8861435E-4
-326.520523384451	1.889157E-4
-326.510528725109	1.892226E-4
-326.500534065766	1.89530335E-4
-326.490539406424	1.89851515E-4
-326.480544747082	1.9016821E-4
-326.470550087739	1.90502245E-4
-326.460555428397	1.9082976E-4
-326.450560769055	1.911598E-4
-326.440566109712	1.9147793E-4
-326.43057145037	1.91808255E-4
-326.420576791028	1.9215974E-4
-326.410582131685	1.925127E-4
-326.400587472343	1.9287379E-4
-326.390592813001	1.9322838E-4
-326.380598153658	1.93579245E-4
-326.370603494316	1.93940495E-4
-326.360608834974	1.9430893E-4
-326.350614175631	1.9468292E-4
-326.340619516289	1.95069655E-4
-326.330624856947	1.95455245E-4
-326.320630197604	1.95842795E-4
-326.310635538262	1.9622335E-4
-326.30064087892	1.966092E-4
-326.290646219577	1.96999985E-4
-326.280651560235	1.97386825E-4
-326.270656900893	1.97784725E-4
-326.26066224155	1.98180695E-4
-326.250667582208	1.98586565E-4
-326.240672922866	1.989918E-4
-326.230678263523	1.99406545E-4
-326.220683604181	1.9982397E-4
-326.210688944839	2.00246985E-4
-326.200694285496	2.00674295E-4
-326.190699626154	2.0111405E-4
-326.180704966812	2.01549015E-4
-326.170710307469	2.02003775E-4
-326.160715648127	2.02465395E-4
-326.150720988785	2.02939595E-4
-326.140726329442	2.0339908E-4
-326.1307316701	2.03864155E-4
-326.120737010758	2.04317785E-4
-326.110742351415	2.0478344E-4
-326.100747692073	2.05268075E-4
-326.090753032731	2.0575497E-4
-326.080758373388	2.06238605E-4
-326.070763714046	2.06731415E-4
-326.060769054704	2.07226985E-4
-326.050774395361	2.07737825E-4
-326.040779736019	2.0825352E-4
-326.030785076677	2.08778125E-4
-326.020790417334	2.092996E-4
-326.010795757992	2.09827725E-4
-326.00080109865	2.10361085E-4
-325.990806439307	2.1090396E-4
-325.980811779965	2.1144205E-4
-325.970817120623	2.11994485E-4
-325.96082246128	2.1255052E-4
-325.950827801938	2.1310849E-4
-325.940833142596	2.1366274E-4
-325.930838483253	2.1422822E-4
-325.920843823911	2.14792025E-4
-325.910849164569	2.1537181E-4
-325.900854505226	2.1594335E-4
-325.890859845884	2.16516745E-4
-325.880865186542	2.17097135E-4
-325.870870527199	2.17691335E-4
-325.860875867857	2.18290345E-4
-325.850881208515	2.18896315E-4
-325.840886549172	2.19506495E-4
-325.83089188983	2.2013356E-4
-325.820897230488	2.2075986E-4
-325.810902571145	2.21400295E-4
-325.800907911803	2.22036155E-4
-325.790913252461	2.2267837E-4
-325.780918593118	2.2332389E-4
-325.770923933776	2.2397652E-4
-325.760929274434	2.24622465E-4
-325.750934615091	2.2528495E-4
-325.740939955749	2.25946315E-4
-325.730945296407	2.26613985E-4
-325.720950637064	2.2729005E-4
-325.710955977722	2.279755E-4
-325.70096131838	2.286681E-4
-325.690966659037	2.2936462E-4
-325.680971999695	2.30071025E-4
-325.670977340353	2.30790905E-4
-325.66098268101	2.3151E-4
-325.650988021668	2.32243975E-4
-325.640993362326	2.3296893E-4
-325.630998702983	2.33708385E-4
-325.621004043641	2.34454255E-4
-325.611009384299	2.3520429E-4
-325.601014724956	2.35955675E-4
-325.591020065614	2.3672447E-4
-325.581025406272	2.3748946E-4
-325.571030746929	2.3824793E-4
-325.561036087587	2.39012765E-4
-325.551041428245	2.3980766E-4
-325.541046768902	2.4059847E-4
-325.53105210956	2.4140094E-4
-325.521057450217	2.4221086E-4
-325.511062790875	2.430332E-4
-325.501068131533	2.4384419E-4
-325.49107347219	2.44656515E-4
-325.481078812848	2.4546591E-4
-325.471084153506	2.4629843E-4
-325.461089494164	2.4713906E-4
-325.451094834821	2.479924E-4
-325.441100175479	2.4884864E-4
-325.431105516136	2.4972242E-4
-325.421110856794	2.5059964E-4
-325.411116197452	2.5148353E-4
-325.401121538109	2.52376265E-4
-325.391126878767	2.53285055E-4
-325.381132219425	2.5419804E-4
-325.371137560082	2.5511238E-4
-325.36114290074	2.56035545E-4
-325.351148241398	2.5697048E-4
-325.341153582055	2.5791347E-4
-325.331158922713	2.58881625E-4
-325.321164263371	2.59849955E-4
-325.311169604028	2.6080718E-4
-325.301174944686	2.6177138E-4
-325.291180285344	2.6274751E-4
-325.281185626001	2.6372645E-4
-325.271190966659	2.64723895E-4
-325.261196307317	2.65718835E-4
-325.251201647974	2.6671645E-4
-325.241206988632	2.67725135E-4
-325.23121232929	2.68748035E-4
-325.221217669947	2.69786015E-4
-325.211223010605	2.708389E-4
-325.201228351263	2.7189276E-4
-325.19123369192	2.7297673E-4
-325.181239032578	2.74049225E-4
-325.171244373236	2.7514348E-4
-325.161249713893	2.7623626E-4
-325.151255054551	2.773498E-4
-325.141260395209	2.78471715E-4
-325.131265735866	2.79610575E-4
-325.121271076524	2.8074547E-4
-325.111276417182	2.8189098E-4
-325.101281757839	2.83043265E-4
-325.091287098497	2.8421617E-4
-325.081292439155	2.8540147E-4
-325.071297779812	2.8661141E-4
-325.06130312047	2.87829235E-4
-325.051308461128	2.89061665E-4
-325.041313801785	2.90309155E-4
-325.031319142443	2.9156914E-4
-325.021324483101	2.92840015E-4
-325.011329823758	2.9413866E-4
-325.001335164416	2.954426E-4
-324.991340505074	2.9675321E-4
-324.981345845731	2.9806766E-4
-324.971351186389	2.99396775E-4
-324.961356527047	3.00725745E-4
-324.951361867704	3.02072895E-4
-324.941367208362	3.03428625E-4
-324.93137254902	3.0479245E-4
-324.921377889677	3.0617496E-4
-324.911383230335	3.07584585E-4
-324.901388570993	3.0901434E-4
-324.89139391165	3.1045966E-4
-324.881399252308	3.1191155E-4
-324.871404592966	3.13395975E-4
-324.861409933623	3.1486674E-4
-324.851415274281	3.1636975E-4
-324.841420614939	3.1788047E-4
-324.831425955596	3.1942954E-4
-324.821431296254	3.20995915E-4
-324.811436636912	3.2259385E-4
-324.801441977569	3.24180975E-4
-324.791447318227	3.2579613E-4
-324.781452658885	3.27441865E-4
-324.771457999542	3.29092875E-4
-324.7614633402	3.30772965E-4
-324.751468680858	3.3249117E-4
-324.741474021515	3.34219635E-4
-324.731479362173	3.35966835E-4
-324.721484702831	3.3773179E-4
-324.711490043488	3.3952498E-4
-324.701495384146	3.41333075E-4
-324.691500724804	3.4317104E-4
-324.681506065461	3.45019455E-4
-324.671511406119	3.46899355E-4
-324.661516746777	3.48793335E-4
-324.651522087434	3.5072495E-4
-324.641527428092	3.52674435E-4
-324.63153276875	3.5466579E-4
-324.621538109407	3.5667567E-4
-324.611543450065	3.5870954E-4
-324.601548790723	3.6076176E-4
-324.59155413138	3.6285814E-4
-324.581559472038	3.6498479E-4
-324.571564812696	3.67133285E-4
-324.561570153353	3.69317265E-4
-324.551575494011	3.7155306E-4
-324.541580834669	3.737953E-4
-324.531586175326	3.7607456E-4
-324.521591515984	3.7837281E-4
-324.511596856642	3.80732765E-4
-324.501602197299	3.831225E-4
-324.491607537957	3.8555234E-4
-324.481612878615	3.88007555E-4
-324.471618219272	3.9049472E-4
-324.46162355993	3.93020885E-4
-324.451628900588	3.9559269E-4
-324.441634241245	3.9820844E-4
-324.431639581903	4.00876485E-4
-324.421644922561	4.035888E-4
-324.411650263218	4.06343065E-4
-324.401655603876	4.0913783E-4
-324.391660944533	4.11984835E-4
-324.381666285191	4.14874095E-4
-324.371671625849	4.1781995E-4
-324.361676966506	4.20806155E-4
-324.351682307164	4.23845225E-4
-324.341687647822	4.2692248E-4
-324.33169298848	4.30059075E-4
-324.321698329137	4.33245575E-4
-324.311703669795	4.3650606E-4
-324.301709010452	4.3981971E-4
-324.29171435111	4.43176475E-4
-324.281719691768	4.4658521E-4
-324.271725032425	4.5006825E-4
-324.261730373083	4.5361122E-4
-324.251735713741	4.5721943E-4
-324.241741054398	4.6089312E-4
-324.231746395056	4.6464305E-4
-324.221751735714	4.6844491E-4
-324.211757076371	4.723354E-4
-324.201762417029	4.7629685E-4
-324.191767757687	4.80359885E-4
-324.181773098344	4.8448595E-4
-324.171778439002	4.8869737E-4
-324.16178377966	4.92979365E-4
-324.151789120317	4.9735305E-4
-324.141794460975	5.0181595E-4
-324.131799801633	5.0636755E-4
-324.12180514229	5.10991635E-4
-324.111810482948	5.15726215E-4
-324.101815823606	5.2055852E-4
-324.091821164263	5.2548855E-4
-324.081826504921	5.305178E-4
-324.071831845579	5.3564403E-4
-324.061837186236	5.4087738E-4
-324.051842526894	5.4623072E-4
-324.041847867552	5.51709765E-4
-324.031853208209	5.5729435E-4
-324.021858548867	5.629773E-4
-324.011863889525	5.687875E-4
-324.001869230182	5.747217E-4
-323.99187457084	5.807986E-4
-323.981879911498	5.8698678E-4
-323.971885252155	5.93311365E-4
-323.961890592813	5.99779925E-4
-323.951895933471	6.063984E-4
-323.941901274128	6.1316545E-4
-323.931906614786	6.2007395E-4
-323.921911955444	6.2714655E-4
-323.911917296101	6.343856E-4
-323.901922636759	6.4177925E-4
-323.891927977417	6.4934075E-4
-323.881933318074	6.570748E-4
-323.871938658732	6.65010815E-4
-323.86194399939	6.7312862E-4
-323.851949340047	6.81440835E-4
-323.841954680705	6.8993002E-4
-323.831960021363	6.986281E-4
-323.82196536202	7.0753515E-4
-323.811970702678	7.16656985E-4
-323.801976043336	7.2598952E-4
-323.791981383993	7.35561625E-4
-323.781986724651	7.4535588E-4
-323.771992065309	7.5539403E-4
-323.761997405966	7.6568445E-4
-323.752002746624	7.7621795E-4
-323.742008087282	7.8699925E-4
-323.732013427939	7.98054075E-4
-323.722018768597	8.0938445E-4
-323.712024109255	8.20993465E-4
-323.702029449912	8.328824E-4
-323.69203479057	8.4506435E-4
-323.682040131228	8.57550645E-4
-323.672045471885	8.7035702E-4
-323.662050812543	8.8348783E-4
-323.652056153201	8.969548E-4
-323.642061493858	9.10760185E-4
-323.632066834516	9.24931665E-4
-323.622072175174	9.3946063E-4
-323.612077515831	9.5436505E-4
-323.602082856489	9.6966015E-4
-323.592088197147	9.85363E-4
-323.582093537804	0.00100146265
-323.572098878462	0.00101798855
-323.56210421912	0.0010349475
-323.552109559777	0.00105236865
-323.542114900435	0.0010702452
-323.532120241093	0.0010886002
-323.52212558175	0.00110743715
-323.512130922408	0.00112676815
-323.502136263066	0.00114662615
-323.492141603723	0.00116702095
-323.482146944381	0.00118795835
-323.472152285039	0.0012094788
-323.462157625696	0.00123157325
-323.452162966354	0.00125426495
-323.442168307012	0.00127758715
-323.432173647669	0.0013015458
-323.422178988327	0.00132617095
-323.412184328985	0.0013514722
-323.402189669642	0.0013774817
-323.3921950103	0.0014041977
-323.382200350958	0.00143164245
-323.372205691615	0.0014598667
-323.362211032273	0.00148886345
-323.352216372931	0.0015186783
-323.342221713588	0.0015493331
-323.332227054246	0.00158085685
-323.322232394904	0.0016132702
-323.312237735561	0.00164661115
-323.302243076219	0.0016809005
-323.292248416877	0.0017161524
-323.282253757534	0.00175242115
-323.272259098192	0.00178973395
-323.26226443885	0.00182810585
-323.252269779507	0.0018675914
-323.242275120165	0.00190822055
-323.232280460822	0.00195003965
-323.22228580148	0.00199306405
-323.212291142138	0.0020373437
-323.202296482796	0.002082912
-323.192301823453	0.0021298223
-323.182307164111	0.0021781259
-323.172312504769	0.0022278648
-323.162317845426	0.00227906015
-323.152323186084	0.00233178755
-323.142328526741	0.0023860779
-323.132333867399	0.00244199385
-323.122339208057	0.00249958515
-323.112344548714	0.0025589012
-323.102349889372	0.0026200122
-323.09235523003	0.00268297265
-323.082360570687	0.00274785495
-323.072365911345	0.0028146926
-323.062371252003	0.00288357065
-323.05237659266	0.00295456185
-323.042381933318	0.00302775135
-323.032387273976	0.0031032058
-323.022392614633	0.00318098415
-323.012397955291	0.0032611905
-323.002403295949	0.00334389415
-322.992408636606	0.0034291993
-322.982413977264	0.003517206
-322.972419317922	0.00360800065
-322.962424658579	0.00370167135
-322.952429999237	0.00379834795
-322.942435339895	0.00389811525
-322.932440680552	0.00400111315
-322.92244602121	0.00410745985
-322.912451361868	0.00421729835
-322.902456702525	0.0043307392
-322.892462043183	0.0044479341
-322.882467383841	0.00456902985
-322.872472724498	0.0046941698
-322.862478065156	0.00482354225
-322.852483405814	0.00495733205
-322.842488746471	0.00509568865
-322.832494087129	0.0052388398
-322.822499427787	0.0053869657
-322.812504768444	0.005540282
-322.802510109102	0.005698997
-322.79251544976	0.0058633411
-322.782520790417	0.0060335076
-322.772526131075	0.0062096595
-322.762531471733	0.00639201085
-322.75253681239	0.0065806405
-322.742542153048	0.0067756398
-322.732547493706	0.00697701975
-322.722552834363	0.00718470095
-322.712558175021	0.00739850325
-322.702563515679	0.0076181182
-322.692568856336	0.007843162
-322.682574196994	0.00807316
-322.672579537652	0.0083076305
-322.662584878309	0.008546214
-322.652590218967	0.008788802
-322.642595559625	0.0090358755
-322.632600900282	0.009288858
-322.62260624094	0.0095505635
-322.612611581598	0.0098258975
-322.602616922255	0.01012246
-322.592622262913	0.01045120875
-322.582627603571	0.01082678
-322.572632944228	0.0112672655
-322.562638284886	0.011792579
-322.552643625544	0.012420507
-322.542648966201	0.013158941
-322.532654306859	0.013992474
-322.522659647517	0.01486268225
-322.512664988174	0.0156470485
-322.502670328832	0.016156324
-322.49267566949	0.0162990315
-322.482681010147	0.016226079
-322.472686350805	0.016110301
-322.462691691463	0.0159426245
-322.45269703212	0.0158444165
-322.442702372778	0.0157155575
-322.432707713436	0.015685885
-322.422713054093	0.0156048
-322.412718394751	0.0156336575
-322.402723735409	0.0155843275
-322.392729076066	0.0156537765
-322.382734416724	0.015621162
-322.372739757382	0.015718455
-322.362745098039	0.01569282
-322.352750438697	0.015809557
-322.342755779355	0.0157850665
-322.332761120012	0.01591722
-322.32276646067	0.015891074
-322.312771801328	0.016035175
-322.302777141985	0.016006433
-322.292782482643	0.0161608525
-322.282787823301	0.0161283865
-322.272793163958	0.016291726
-322.262798504616	0.016255066
-322.252803845274	0.0164267695
-322.242809185931	0.016385753
-322.232814526589	0.0165645715
-322.222819867247	0.0165191795
-322.212825207904	0.0167042205
-322.202830548562	0.016655053
-322.19283588922	0.016845884
-322.182841229877	0.016792658
-322.172846570535	0.016988742
-322.162851911193	0.0169312445
-322.15285725185	0.0171322745
-322.142862592508	0.0170706775
-322.132867933166	0.017276371
-322.122873273823	0.0172101865
-322.112878614481	0.017421063
-322.102883955139	0.0173499895
-322.092889295796	0.017565504
-322.082894636454	0.0174891135
-322.072899977112	0.017710385
-322.062905317769	0.0176281705
-322.052910658427	0.017855471
-322.042915999085	0.0177663615
-322.032921339742	0.01799999
-322.0229266804	0.017903062
-322.012932021058	0.01814434
-322.002937361715	0.018038976
-321.992942702373	0.0182883795
-321.98294804303	0.018173715
-321.972953383688	0.018431743
-321.962958724346	0.0183074335
-321.952964065003	0.0185743445
-321.942969405661	0.0184403845
-321.932974746319	0.018715911
-321.922980086977	0.0185724195
-321.912985427634	0.0188559155
-321.902990768292	0.0187039045
-321.892996108949	0.0189941745
-321.883001449607	0.018834956
-321.873006790265	0.019130549
-321.863012130922	0.018965875
-321.85301747158	0.019265203
-321.843022812238	0.019096714
-321.833028152895	0.019396918
-321.823033493553	0.01922768
-321.813038834211	0.019526164
-321.803044174868	0.019358401
-321.793049515526	0.019652788
-321.783054856184	0.0194896045
-321.773060196841	0.019776676
-321.763065537499	0.0196202225
-321.753070878157	0.019898044
-321.743076218814	0.019751429
-321.733081559472	0.0200174615
-321.72308690013	0.019882068
-321.713092240787	0.020133886
-321.703097581445	0.0200117615
-321.693102922103	0.0202483955
-321.68310826276	0.0201403755
-321.673113603418	0.0203614505
-321.663118944076	0.020268365
-321.653124284733	0.020473015
-321.643129625391	0.0203946285
-321.633134966049	0.020583524
-321.623140306706	0.020519459
-321.613145647364	0.020692414
-321.603150988022	0.0206417435
-321.593156328679	0.0208008385
-321.583161669337	0.020762534
-321.573167009995	0.020908215
-321.563172350652	0.020880835
-321.55317769131	0.0210148295
-321.543183031968	0.0209972235
-321.533188372625	0.021120828
-321.523193713283	0.0211111455
-321.513199053941	0.0212261445
-321.503204394598	0.021222705
-321.493209735256	0.021330863
-321.483215075914	0.021332157
-321.473220416571	0.021434887
-321.463225757229	0.0214393265
-321.453231097887	0.0215377895
-321.443236438544	0.021544135
-321.433241779202	0.0216401425
-321.42324711986	0.0216468095
-321.413252460517	0.021741954
-321.403257801175	0.0217467785
-321.393263141833	0.021842812
-321.38326848249	0.0218451935
-321.373273823148	0.0219429885
-321.363279163806	0.021941035
-321.353284504463	0.0220418355
-321.343289845121	0.0220343965
-321.333295185779	0.0221401175
-321.323300526436	0.022125866
-321.313305867094	0.0222373145
-321.303311207752	0.022215267
-321.293316548409	0.0223335855
-321.283321889067	0.022302673
-321.273327229725	0.02242856
-321.263332570382	0.022387849
-321.25333791104	0.0225223695
-321.243343251698	0.0224713095
-321.233348592355	0.0226147395
-321.223353933013	0.022553605
-321.213359273671	0.022705622
-321.203364614328	0.0226334305
-321.193369954986	0.0227950715
-321.183375295644	0.0227121795
-321.173380636301	0.0228829205
-321.163385976959	0.02278898
-321.153391317617	0.022969252
-321.143396658274	0.0228650895
-321.133401998932	0.023053796
-321.12340733959	0.022939056
-321.113412680247	0.0231362565
-321.103418020905	0.0230116875
-321.093423361563	0.023217157
-321.08342870222	0.0230830065
-321.073434042878	0.023296489
-321.063439383536	0.0231528495
-321.053444724193	0.0233739885
-321.043450064851	0.023221294
-321.033455405509	0.023449249
-321.023460746166	0.0232881785
-321.013466086824	0.023523018
-321.003471427482	0.023354205
-320.993476768139	0.0235952955
-320.983482108797	0.0234186075
-320.973487449455	0.023664901
-320.963492790112	0.0234817455
-320.95349813077	0.02373295
-320.943503471428	0.0235438105
-320.933508812085	0.0237987705
-320.923514152743	0.0236043475
-320.913519493401	0.0238627235
-320.903524834058	0.0236640435
-320.893530174716	0.0239242225
-320.883535515374	0.023722323
-320.873540856031	0.0239837365
-320.863546196689	0.0237796785
-320.853551537347	0.024041475
-320.843556878004	0.0238359255
-320.833562218662	0.024097012
-320.823567559319	0.023890995
-320.813572899977	0.0241506325
-320.803578240635	0.023944472
-320.793583581293	0.0242019735
-320.78358892195	0.0239969025
-320.773594262608	0.0242515095
-320.763599603266	0.0240478835
-320.753604943923	0.024299241
-320.743610284581	0.024097667
-320.733615625238	0.024344951
-320.723620965896	0.0241456985
-320.713626306554	0.024389009
-320.703631647211	0.024192766
-320.693636987869	0.0244311935
-320.683642328527	0.024237955
-320.673647669184	0.0244713785
-320.663653009842	0.0242819945
-320.6536583505	0.0245102365
-320.643663691157	0.024324166
-320.633669031815	0.0245472715
-320.623674372473	0.0243649475
-320.61367971313	0.0245822565
-320.603685053788	0.02440409
-320.593690394446	0.024615844
-320.583695735103	0.0244417995
-320.573701075761	0.02464768
-320.563706416419	0.0244779115
-320.553711757076	0.024677983
-320.543717097734	0.024512082
-320.533722438392	0.0247065055
-320.523727779049	0.02454465
-320.513733119707	0.0247341505
-320.503738460365	0.0245753905
-320.493743801022	0.024759878
-320.48374914168	0.0246043355
-320.473754482338	0.024784207
-320.463759822995	0.024631185
-320.453765163653	0.0248071425
-320.443770504311	0.0246564605
-320.433775844968	0.024828659
-320.423781185626	0.0246800205
-320.413786526284	0.0248485655
-320.403791866941	0.024701915
-320.393797207599	0.0248669605
-320.383802548257	0.024722158
-320.373807888914	0.024883697
-320.363813229572	0.024740776
-320.35381857023	0.0248985125
-320.343823910887	0.02475807
-320.333829251545	0.024911706
-320.323834592203	0.0247735635
-320.31383993286	0.0249230395
-320.303845273518	0.024788306
-320.293850614176	0.024932421
-320.283855954833	0.024801484
-320.273861295491	0.0249397145
-320.263866636149	0.024813342
-320.253871976806	0.024945145
-320.243877317464	0.0248238075
-320.233882658122	0.0249482305
-320.223887998779	0.024833189
-320.213893339437	0.024949776
-320.203898680095	0.024841036
-320.193904020752	0.024950072
-320.18390936141	0.0248473985
-320.173914702068	0.024947748
-320.163920042725	0.024852337
-320.153925383383	0.024944375
-320.143930724041	0.0248555765
-320.133936064698	0.0249396125
-320.123941405356	0.024857085
-320.113946746014	0.0249332265
-320.103952086671	0.0248567955
-320.093957427329	0.0249255625
-320.083962767987	0.0248543045
-320.073968108644	0.024916384
-320.063973449302	0.0248505545
-320.05397878996	0.024905474
-320.043984130617	0.02484465
-320.033989471275	0.02489339
-320.023994811933	0.024837419
-320.01400015259	0.024880162
-320.004005493248	0.0248280085
-319.994010833906	0.0248650415
-319.984016174563	0.024816991
-319.974021515221	0.024848034
-319.964026855879	0.024804879
-319.954032196536	0.0248301085
-319.944037537194	0.0247907255
-319.934042877852	0.024810536
-319.924048218509	0.02477523
-319.914053559167	0.0247891885
-319.904058899825	0.024757684
-319.894064240482	0.0247662095
-319.88406958114	0.024738293
-319.874074921798	0.024742354
-319.864080262455	0.024717709
-319.854085603113	0.024716782
-319.844090943771	0.024695301
-319.834096284428	0.0246902775
-319.824101625086	0.0246707205
-319.814106965744	0.0246621275
-319.804112306401	0.024643889
-319.794117647059	0.024632604
-319.784122987717	0.024615656
-319.774128328374	0.0246026315
-319.764133669032	0.024585439
-319.75413900969	0.0245705805
-319.744144350347	0.0245529035
-319.734149691005	0.0245378095
-319.724155031663	0.024518752
-319.71416037232	0.0245038535
-319.704165712978	0.024482869
-319.694171053636	0.0244687465
-319.684176394293	0.024444895
-319.674181734951	0.0244321925
-319.664187075609	0.024405839
-319.654192416266	0.024393671
-319.644197756924	0.024364565
-319.634203097582	0.024353729
-319.624208438239	0.0243224085
-319.614213778897	0.024312854
-319.604219119555	0.0242782245
-319.594224460212	0.024269777
-319.58422980087	0.0242326105
-319.574235141527	0.024225098
-319.564240482185	0.0241854425
-319.554245822843	0.0241792625
-319.5442511635	0.024136585
-319.534256504158	0.0241321435
-319.524261844816	0.024086543
-319.514267185473	0.024083712
-319.504272526131	0.0240344145
-319.494277866789	0.024033603
-319.484283207446	0.0239802415
-319.474288548104	0.0239823125
-319.464293888762	0.0239245345
-319.454299229419	0.0239301225
-319.444304570077	0.023866619
-319.434309910735	0.023876918
-319.424315251392	0.0238069375
-319.41432059205	0.0238223865
-319.404325932708	0.0237452505
-319.394331273365	0.0237664345
-319.384336614023	0.0236823985
-319.374341954681	0.0237091675
-319.364347295338	0.0236177475
-319.354352635996	0.023650526
-319.344357976654	0.023551742
-319.334363317311	0.023589823
-319.324368657969	0.0234849045
-319.314373998627	0.023527406
-319.304379339284	0.023416847
-319.294384679942	0.0234627465
-319.2843900206	0.0233477895
-319.274395361257	0.023396139
-319.264400701915	0.023278017
-319.254406042573	0.0233270605
-319.24441138323	0.023207745
-319.234416723888	0.023256115
-319.224422064546	0.0231364905
-319.214427405203	0.023183169
-319.204432745861	0.023064311
-319.194438086519	0.0231075685
-319.184443427176	0.0229913175
-319.174448767834	0.0230307465
-319.164454108492	0.0229169205
-319.154459449149	0.0229519005
-319.144464789807	0.0228413645
-319.134470130465	0.0228717775
-319.124475471122	0.0227639865
-319.11448081178	0.022790385
-319.104486152438	0.0226852045
-319.094491493095	0.0227078275
-319.084496833753	0.022605003
-319.074502174411	0.0226238465
-319.064507515068	0.022522587
-319.054512855726	0.022538673
-319.044518196384	0.0224388215
-319.034523537041	0.0224521275
-319.024528877699	0.0223535115
-319.014534218357	0.0223644385
-319.004539559014	0.0222669
-318.994544899672	0.0222749585
-318.98455024033	0.0221790755
-318.974555580987	0.022183881
-318.964560921645	0.0220904295
-318.954566262303	0.0220911205
-318.94457160296	0.0220004775
-318.934576943618	0.0219956875
-318.924582284276	0.021910265
-318.914587624933	0.021898277
-318.904592965591	0.0218193685
-318.894598306249	0.021798558
-318.884603646906	0.021727862
-318.874608987564	0.021696557
-318.864614328222	0.0216365025
-318.854619668879	0.021592511
-318.844625009537	0.021544107
-318.834630350195	0.021485955
-318.824635690852	0.021451229
-318.81464103151	0.021377403
-318.804646372168	0.021357398
-318.794651712825	0.0212671555
-318.784657053483	0.0212624725
-318.774662394141	0.0211551965
-318.764667734798	0.021166491
-318.754673075456	0.021042085
-318.744678416114	0.021069125
-318.734683756771	0.020927569
-318.724689097429	0.020970012
-318.714694438087	0.0208125835
-318.704699778744	0.0208693435
-318.694705119402	0.020696009
-318.68471046006	0.020766589
-318.674715800717	0.0205790255
-318.664721141375	0.0206620105
-318.654726482033	0.0204612325
-318.64473182269	0.0205552775
-318.634737163348	0.020343116
-318.624742504006	0.0204466125
-318.614747844663	0.0202241505
-318.604753185321	0.02033556
-318.594758525979	0.0201048615
-318.584763866636	0.0202229655
-318.574769207294	0.019985145
-318.564774547952	0.0201083695
-318.554779888609	0.019864404
-318.544785229267	0.019991474
-318.534790569924	0.019742977
-318.524795910582	0.0198730995
-318.51480125124	0.0196211085
-318.504806591898	0.019753087
-318.494811932555	0.0194982585
-318.484817273213	0.019631123
-318.474822613871	0.0193744645
-318.464827954528	0.0195073625
-318.454833295186	0.019250006
-318.444838635843	0.0193820675
-318.434843976501	0.019124588
-318.424849317159	0.0192554325
-318.414854657816	0.0189978925
-318.404859998474	0.0191272075
-318.394865339132	0.0188700635
-318.384870679789	0.0189981155
-318.374876020447	0.0187412405
-318.364881361105	0.018867536
-318.354886701762	0.0186110825
-318.34489204242	0.018736189
-318.334897383078	0.018479755
-318.324902723735	0.018603505
-318.314908064393	0.018346773
-318.304913405051	0.018469968
-318.294918745708	0.018212455
-318.284924086366	0.0183355395
-318.274929427024	0.0180768305
-318.264934767681	0.018200116
-318.254940108339	0.017939673
-318.244945448997	0.0180639025
-318.234950789654	0.0178011385
-318.224956130312	0.01792682
-318.21496147097	0.017660976
-318.204966811627	0.017788664
-318.194972152285	0.0175196645
-318.184977492943	0.017649745
-318.1749828336	0.0173770615
-318.164988174258	0.017509789
-318.154993514916	0.0172330075
-318.144998855573	0.0173690535
-318.135004196231	0.017087594
-318.125009536889	0.0172276735
-318.115014877546	0.016940764
-318.105020218204	0.017085597
-318.095025558862	0.016792322
-318.085030899519	0.0169429785
-318.075036240177	0.016642213
-318.065041580835	0.016799586
-318.055046921492	0.0164903905
-318.04505226215	0.0166558595
-318.035057602808	0.0163370935
-318.025062943465	0.016511841
-318.015068284123	0.016181985
-318.005073624781	0.016367415
-317.995078965438	0.0160249435
-317.985084306096	0.016223087
-317.975089646754	0.0158661925
-317.965094987411	0.0160777165
-317.955100328069	0.0157059995
-317.945105668727	0.0159322295
-317.935111009384	0.015544286
-317.925116350042	0.0157865875
-317.9151216907	0.0153812405
-317.905127031357	0.015639309
-317.895132372015	0.0152168875
-317.885137712673	0.0154915875
-317.87514305333	0.015052024
-317.865148393988	0.0153422435
-317.855153734646	0.0148866315
-317.845159075303	0.01519148325
-317.835164415961	0.014720851
-317.825169756619	0.0150388785
-317.815175097276	0.0145552985
-317.805180437934	0.014884845
-317.795185778592	0.01438976125
-317.785191119249	0.0147280575
-317.775196459907	0.0142241335
-317.765201800565	0.0145699815
-317.755207141222	0.0140589195
-317.74521248188	0.0144094675
-317.735217822538	0.01389383375
-317.725223163195	0.014247067
-317.715228503853	0.013728851
-317.705233844511	0.014083091
-317.695239185168	0.0135638885
-317.685244525826	0.013917215
-317.675249866484	0.013398185
-317.665255207141	0.0137503235
-317.655260547799	0.0132326335
-317.645265888457	0.013582442
-317.635271229114	0.01306587275
-317.625276569772	0.0134136515
-317.61528191043	0.012898813
-317.605287251087	0.013244279
-317.595292591745	0.012729979
-317.585297932403	0.0130737955
-317.57530327306	0.0125601845
-317.565308613718	0.0129039415
-317.555313954376	0.0123890045
-317.545319295033	0.0127333215
-317.535324635691	0.012216671
-317.525329976349	0.01256262325
-317.515335317006	0.012042898
-317.505340657664	0.0123916305
-317.495345998322	0.0118683045
-317.485351338979	0.01222044
-317.475356679637	0.01169199275
-317.465362020295	0.0120478585
-317.455367360952	0.0115149945
-317.44537270161	0.011875339
-317.435378042268	0.01133726025
-317.425383382925	0.01170220375
-317.415388723583	0.011158963
-317.405394064241	0.011527824
-317.395399404898	0.0109802505
-317.385404745556	0.011352672
-317.375410086214	0.01080134
-317.365415426871	0.011176452
-317.355420767529	0.0106220485
-317.345426108187	0.010999184
-317.335431448844	0.010442211
-317.325436789502	0.01082082275
-317.31544213016	0.010262401
-317.305447470817	0.0106415085
-317.295452811475	0.010081992
-317.285458152132	0.01046106775
-317.27546349279	0.009901533
-317.265468833448	0.0102796515
-317.255474174105	0.0097202425
-317.245479514763	0.01009758725
-317.235484855421	0.0095389635
-317.225490196079	0.0099146585
-317.215495536736	0.009357084
-317.205500877394	0.0097310425
-317.195506218051	0.009174992
-317.185511558709	0.0095464285
-317.175516899367	0.008992391
-317.165522240024	0.0093614515
-317.155527580682	0.008809621
-317.14553292134	0.0091749695
-317.135538261997	0.0086266645
-317.125543602655	0.00898762775
-317.115548943313	0.0084441475
-317.10555428397	0.0087991325
-317.095559624628	0.008261713
-317.085564965286	0.0086084455
-317.075570305943	0.0080795025
-317.065575646601	0.0084170235
-317.055580987259	0.0078981753
-317.045586327916	0.008223333
-317.035591668574	0.0077171977
-317.025597009232	0.00802841775
-317.015602349889	0.0075373065
-317.005607690547	0.007831918
-316.995613031205	0.00735774965
-316.985618371862	0.00763349735
-316.97562371252	0.0071792074
-316.965629053178	0.0074337268
-316.955634393835	0.0070009053
-316.945639734493	0.00723209665
-316.935645075151	0.006823021
-316.925650415808	0.00702975105
-316.915655756466	0.0066454871
-316.905661097124	0.0068263492
-316.895666437781	0.0064681467
-316.885671778439	0.0066220441
-316.875677119097	0.00629024135
-316.865682459754	0.0064169183
-316.855687800412	0.00611245945
-316.84569314107	0.0062120352
-316.835698481727	0.00593407525
-316.825703822385	0.00600645445
-316.815709163043	0.00575504215
-316.8057145037	0.00580097385
-316.795719844358	0.0055751087
-316.785725185016	0.0055953426
-316.775730525673	0.00539425735
-316.765735866331	0.0053901551
-316.755741206989	0.0052121602
-316.745746547646	0.00518541855
-316.735751888304	0.00502921285
-316.725757228962	0.0049813307
-316.715762569619	0.00484508075
-316.705767910277	0.0047776883
-316.695773250935	0.004659434
-316.685778591592	0.00457448095
-316.67578393225	0.004472608
-316.665789272908	0.00437235065
-316.655794613565	0.0042843351
-316.645799954223	0.0041711769
-316.635805294881	0.0040945475
-316.625810635538	0.00397036205
-316.615815976196	0.00390349555
-316.605821316854	0.0037706072
-316.595826657511	0.0037113812
-316.585831998169	0.0035714175
-316.575837338827	0.00351779365
-316.565842679484	0.00337260815
-316.555848020142	0.00332358115
-316.5458533608	0.003174463
-316.535858701457	0.0031289013
-316.525864042115	0.0029766001
-316.515869382773	0.0029332674
-316.50587472343	0.00277815975
-316.495880064088	0.00273761395
-316.485885404746	0.0025795828
-316.475890745403	0.00254176675
-316.465896086061	0.00238049755
-316.455901426719	0.00234648465
-316.445906767376	0.0021804678
-316.435912108034	0.00215121125
-316.425917448692	0.0019797252
-316.415922789349	0.00195676845
-316.405928130007	0.00177835185
-316.395933470665	0.0017631295
-316.385938811322	0.00157558875
-316.37594415198	0.00157015305
-316.365949492638	0.00137200615
-316.355954833295	0.0013772682
-316.345960173953	0.0011672416
-316.335965514611	0.0011854469
-316.325970855268	9.6233883E-4
-316.315976195926	9.9396325E-4
-316.305981536584	7.5680245E-4
-316.295986877241	8.024494E-4
-316.285992217899	5.50512735E-4
-316.275997558557	6.1116934E-4
-316.266002899214	3.44639625E-4
-316.256008239872	4.1946094E-4
-316.24601358053	1.389014423E-4
-316.236018921187	2.273051182E-4
-316.226024261845	-6.6987635E-5
-316.216029602503	3.4471605E-5
-316.20603494316	-2.7152955E-4
-316.196040283818	-1.58966455E-4
-316.186045624476	-4.7578425E-4
-316.176050965133	-3.53028045E-4
-316.166056305791	-6.79271375E-4
-316.156061646449	-5.48265575E-4
-316.146066987106	-8.823229E-4
-316.136072327764	-7.44147565E-4
-316.126077668421	-0.001084209025
-316.116083009079	-9.4054822E-4
-316.106088349737	-0.0012855286
-316.096093690395	-0.001137837425
-316.086099031052	-0.00148630545
-316.07610437171	-0.00133563895
-316.066109712368	-0.00168665245
-316.056115053025	-0.0015337405
-316.046120393683	-0.0018866761
-316.03612573434	-0.00173205335
-316.026131074998	-0.00208613705
-316.016136415656	-0.0019302136
-316.006141756313	-0.0022856778
-315.996147096971	-0.0021289494
-315.986152437629	-0.0024853486
-315.976157778286	-0.00232721685
-315.966163118944	-0.0026849845
-315.956168459602	-0.0025254955
-315.946173800259	-0.0028842848
-315.936179140917	-0.0027231255
-315.926184481575	-0.0030842159
-315.916189822232	-0.0029206565
-315.90619516289	-0.00328362535
-315.896200503548	-0.00311764005
-315.886205844205	-0.00348379125
-315.876211184863	-0.00331444275
-315.866216525521	-0.0036837521
-315.856221866178	-0.0035105867
-315.846227206836	-0.00388396995
-315.836232547494	-0.00370671265
-315.826237888151	-0.00408435125
-315.816243228809	-0.0039019591
-315.806248569467	-0.0042849294
-315.796253910124	-0.0040972392
-315.786259250782	-0.004485381
-315.77626459144	-0.00429198
-315.766269932097	-0.0046859678
-315.756275272755	-0.00448667515
-315.746280613413	-0.0048861055
-315.73628595407	-0.0046811448
-315.726291294728	-0.0050859008
-315.716296635386	-0.0048753885
-315.706301976043	-0.00528515535
-315.696307316701	-0.0050696001
-315.686312657359	-0.00548444155
-315.676317998016	-0.00526358475
-315.666323338674	-0.0056826997
-315.656328679332	-0.005458378
-315.646334019989	-0.00588047
-315.636339360647	-0.0056529741
-315.626344701305	-0.0060774863
-315.616350041962	-0.0058481413
-315.60635538262	-0.006273311
-315.596360723278	-0.0060434495
-315.586366063935	-0.0064679275
-315.576371404593	-0.00623930515
-315.566376745251	-0.0066617975
-315.556382085908	-0.00643578035
-315.546387426566	-0.006854118
-315.536392767224	-0.0066328737
-315.526398107881	-0.00704534615
-315.516403448539	-0.00683067585
-315.506408789197	-0.00723560385
-315.496414129854	-0.007028634
-315.486419470512	-0.007424442
-315.47642481117	-0.0072275992
-315.466430151827	-0.00761230675
-315.456435492485	-0.00742631535
-315.446440833143	-0.0077988368
-315.4364461738	-0.0076254335
-315.426451514458	-0.0079847055
-315.416456855116	-0.0078244465
-315.406462195773	-0.0081700045
-315.396467536431	-0.0080233275
-315.386472877089	-0.008354568
-315.376478217746	-0.008221671
-315.366483558404	-0.00853907425
-315.356488899062	-0.0084192735
-315.346494239719	-0.0087235385
-315.336499580377	-0.008615975
-315.326504921035	-0.008907818
-315.316510261692	-0.008811513
-315.30651560235	-0.009092801
-315.296520943008	-0.0090060645
-315.286526283665	-0.009278112
-315.276531624323	-0.0091992195
-315.266536964981	-0.0094633535
-315.256542305638	-0.00939117675
-315.246547646296	-0.009648757
-315.236552986954	-0.009581498
-315.226558327611	-0.009834191
-315.216563668269	-0.009771109
-315.206569008927	-0.010020062
-315.196574349584	-0.0099601505
-315.186579690242	-0.010205517
-315.1765850309	-0.0101480585
-315.166590371557	-0.0103905595
-315.156595712215	-0.0103354515
-315.146601052873	-0.0105751365
-315.13660639353	-0.0105223485
-315.126611734188	-0.010758546
-315.116617074846	-0.01070895925
-315.106622415503	-0.0109418365
-315.096627756161	-0.0108948885
-315.086633096819	-0.0111237675
-315.076638437476	-0.0110803865
-315.066643778134	-0.011304887
-315.056649118792	-0.0112653945
-315.046654459449	-0.0114857925
-315.036659800107	-0.01145009225
-315.026665140765	-0.01166609325
-315.016670481422	-0.011633631
-315.00667582208	-0.01184608775
-314.996681162738	-0.011816434
-314.986686503395	-0.012025857
-314.976691844053	-0.0119983435
-314.966697184711	-0.0122052205
-314.956702525368	-0.0121783685
-314.946707866026	-0.01238442325
-314.936713206684	-0.012357501
-314.926718547341	-0.0125637895
-314.916723887999	-0.01253548775
-314.906729228657	-0.0127430935
-314.896734569314	-0.0127117175
-314.886739909972	-0.012921872
-314.876745250629	-0.01288726
-314.866750591287	-0.0131005055
-314.856755931945	-0.013061755
-314.846761272602	-0.013278558
-314.83676661326	-0.0132356315
-314.826771953918	-0.013455384
-314.816777294576	-0.0134088085
-314.806782635233	-0.013631361
-314.796787975891	-0.013581829
-314.786793316548	-0.013806124
-314.776798657206	-0.0137548755
-314.766803997864	-0.0139790805
-314.756809338521	-0.0139277445
-314.746814679179	-0.014150726
-314.736820019837	-0.01410066625
-314.726825360494	-0.014320573
-314.716830701152	-0.01427351275
-314.70683604181	-0.01448931775
-314.696841382467	-0.01444606175
-314.686846723125	-0.0146563245
-314.676852063783	-0.014618286
-314.66685740444	-0.01482208
-314.656862745098	-0.01478990325
-314.646868085756	-0.0149871845
-314.636873426413	-0.01496069325
-314.626878767071	-0.015151833
-314.616884107729	-0.0151306365
-314.606889448386	-0.015315666
-314.596894789044	-0.015298713
-314.586900129702	-0.0154794605
-314.576905470359	-0.0154652235
-314.566910811017	-0.015642945
-314.556916151675	-0.0156301825
-314.546921492332	-0.015806857
-314.53692683299	-0.015793084
-314.526932173648	-0.015970574
-314.516937514305	-0.015954359
-314.506942854963	-0.016134412
-314.496948195621	-0.0161135925
-314.486953536278	-0.0162978795
-314.476958876936	-0.016271293
-314.466964217594	-0.016461692
-314.456969558251	-0.016427074
-314.446974898909	-0.016625
-314.436980239567	-0.016581538
-314.426985580224	-0.016788054
-314.416990920882	-0.016734703
-314.40699626154	-0.016950234
-314.397001602197	-0.0168860295
-314.387006942855	-0.0171123615
-314.377012283513	-0.0170370215
-314.36701762417	-0.0172729035
-314.357022964828	-0.0171863185
-314.347028305486	-0.017432737
-314.337033646143	-0.0173350075
-314.327038986801	-0.017591185
-314.317044327459	-0.01748285
-314.307049668116	-0.017748815
-314.297055008774	-0.0176303695
-314.287060349432	-0.017904642
-314.277065690089	-0.017777211
-314.267071030747	-0.018059135
-314.257076371405	-0.01792351
-314.247081712062	-0.018211497
-314.23708705272	-0.0180697235
-314.227092393378	-0.0183620685
-314.217097734035	-0.0182157165
-314.207103074693	-0.01851072
-314.197108415351	-0.0183617415
-314.187113756008	-0.018657415
-314.177119096666	-0.0185074205
-314.167124437324	-0.018801801
-314.157129777981	-0.018653558
-314.147135118639	-0.018944168
-314.137140459297	-0.018799552
-314.127145799954	-0.0190849455
-314.117151140612	-0.018944979
-314.10715648127	-0.019223298
-314.097161821927	-0.019090211
-314.087167162585	-0.01935986
-314.077172503243	-0.0192351345
-314.0671778439	-0.01949533
-314.057183184558	-0.019379414
-314.047188525216	-0.01962911
-314.037193865873	-0.0195224445
-314.027199206531	-0.0197617765
-314.017204547189	-0.0196643425
-314.007209887846	-0.019893251
-313.997215228504	-0.01980482
-313.987220569162	-0.020024051
-313.977225909819	-0.019943559
-313.967231250477	-0.0201546485
-313.957236591135	-0.020080652
-313.947241931792	-0.0202845785
-313.93724727245	-0.0202159545
-313.927252613108	-0.0204143315
-313.917257953765	-0.0203492555
-313.907263294423	-0.020543689
-313.897268635081	-0.020480451
-313.887273975738	-0.0206724565
-313.877279316396	-0.0206095615
-313.867284657054	-0.020801076
-313.857289997711	-0.020736448
-313.847295338369	-0.0209295985
-313.837300679027	-0.020861489
-313.827306019684	-0.021057318
-313.817311360342	-0.020984563
-313.807316701	-0.0211847475
-313.797322041657	-0.021105834
-313.787327382315	-0.021311641
-313.777332722973	-0.0212253695
-313.76733806363	-0.021437803
-313.757343404288	-0.0213432985
-313.747348744945	-0.021562971
-313.737354085603	-0.021459729
-313.727359426261	-0.021687558
-313.717364766918	-0.0215744775
-313.707370107576	-0.0218103675
-313.697375448234	-0.021688223
-313.687380788892	-0.02193258
-313.677386129549	-0.021800523
-313.667391470207	-0.022052935
-313.657396810864	-0.0219118445
-313.647402151522	-0.0221714855
-313.63740749218	-0.0220226905
-313.627412832837	-0.022288613
-313.617418173495	-0.0221327785
-313.607423514153	-0.0224033895
-313.59742885481	-0.022242236
-313.587434195468	-0.0225162395
-313.577439536126	-0.022351269
-313.567444876783	-0.022626802
-313.557450217441	-0.0224603535
-313.547455558099	-0.022735543
-313.537460898756	-0.0225686105
-313.527466239414	-0.022841511
-313.517471580072	-0.0226769185
-313.507476920729	-0.0229455385
-313.497482261387	-0.0227849805
-313.487487602045	-0.02304742
-313.477492942702	-0.02289214
-313.46749828336	-0.0231469
-313.457503624018	-0.0229981915
-313.447508964675	-0.023244896
-313.437514305333	-0.023103498
-313.427519645991	-0.0233416885
-313.417524986648	-0.0232073815
-313.407530327306	-0.023437135
-313.397535667964	-0.0233099555
-313.387541008621	-0.0235315865
-313.377546349279	-0.0234100755
-313.367551689937	-0.023625129
-313.357557030594	-0.023508717
-313.347562371252	-0.0237182705
-313.33756771191	-0.023605227
-313.327573052567	-0.0238109375
-313.317578393225	-0.0236989775
-313.307583733883	-0.0239035685
-313.29758907454	-0.0237908025
-313.287594415198	-0.0239949675
-313.277599755856	-0.023879725
-313.267605096513	-0.0240864955
-313.257610437171	-0.023966485
-313.247615777829	-0.024177454
-313.237621118486	-0.02405117
-313.227626459144	-0.024268042
-313.217631799802	-0.024133274
-313.207637140459	-0.0243580885
-313.197642481117	-0.0242138995
-313.187647821775	-0.024447035
-313.177653162432	-0.0242920725
-313.16765850309	-0.0245348275
-313.157663843748	-0.0243688065
-313.147669184405	-0.024621855
-313.137674525063	-0.024444018
-313.127679865721	-0.0247068525
-313.117685206378	-0.0245178835
-313.107690547036	-0.024790608
-313.097695887694	-0.0245905455
-313.087701228351	-0.0248721185
-313.077706569009	-0.0246622765
-313.067711909667	-0.0249519845
-313.057717250324	-0.0247336075
-313.047722590982	-0.025029922
-313.03772793164	-0.0248037435
-313.027733272297	-0.0251050695
-313.017738612955	-0.024873495
-313.007743953613	-0.025177854
-312.99774929427	-0.024942902
-312.987754634928	-0.025248291
-312.977759975586	-0.0250117665
-312.967765316243	-0.0253166055
-312.957770656901	-0.025080038
-312.947775997559	-0.02538205
-312.937781338216	-0.0251476415
-312.927786678874	-0.0254450105
-312.917792019532	-0.025214796
-312.907797360189	-0.025506196
-312.897802700847	-0.0252810235
-312.887808041505	-0.025565234
-312.877813382162	-0.025346493
-312.86781872282	-0.0256223555
-312.857824063478	-0.025410641
-312.847829404135	-0.02567771
-312.837834744793	-0.0254737335
-312.827840085451	-0.025731126
-312.817845426108	-0.0255347475
-312.807850766766	-0.025783551
-312.797856107424	-0.025594167
-312.787861448081	-0.0258344545
-312.777866788739	-0.0256519165
-312.767872129397	-0.0258848565
-312.757877470054	-0.025707733
-312.747882810712	-0.0259335655
-312.73788815137	-0.0257615885
-312.727893492027	-0.025981406
-312.717898832685	-0.02581322
-312.707904173343	-0.0260282325
-312.697909514	-0.0258629735
-312.687914854658	-0.026074321
-312.677920195316	-0.02591013
-312.667925535973	-0.0261193755
-312.657930876631	-0.0259552185
-312.647936217289	-0.0261636975
-312.637941557946	-0.025998839
-312.627946898604	-0.026207006
-312.617952239262	-0.0260394665
-312.607957579919	-0.0262493
-312.597962920577	-0.0260785325
-312.587968261234	-0.026290787
-312.577973601892	-0.026114825
-312.56797894255	-0.026331095
-312.557984283208	-0.0261493265
-312.547989623865	-0.026370618
-312.537994964523	-0.026181985
-312.528000305181	-0.026409562
-312.518005645838	-0.0262121685
-312.508010986496	-0.026446658
-312.498016327153	-0.026239695
-312.488021667811	-0.026483945
-312.478027008469	-0.0262655675
-312.468032349126	-0.0265198425
-312.458037689784	-0.026288877
-312.448043030442	-0.026555046
-312.438048371099	-0.026310144
-312.428053711757	-0.026589255
-312.418059052415	-0.0263293615
-312.408064393072	-0.026622384
-312.39806973373	-0.0263461395
-312.388075074388	-0.026653786
-312.378080415045	-0.026361273
-312.368085755703	-0.0266840645
-312.358091096361	-0.02637542
-312.348096437018	-0.0267127445
-312.338101777676	-0.0263877585
-312.328107118334	-0.0267392825
-312.318112458991	-0.026399215
-312.308117799649	-0.0267632
-312.298123140307	-0.026410279
-312.288128480964	-0.026784509
-312.278133821622	-0.026421247
-312.26813916228	-0.0268029335
-312.258144502937	-0.026432022
-312.248149843595	-0.026817939
-312.238155184253	-0.02644295
-312.22816052491	-0.0268292405
-312.218165865568	-0.026454336
-312.208171206226	-0.026837134
-312.198176546883	-0.026466656
-312.188181887541	-0.026841308
-312.178187228199	-0.0264789425
-312.168192568856	-0.0268414805
-312.158197909514	-0.0264916815
-312.148203250172	-0.02683825
-312.138208590829	-0.02650506
-312.128213931487	-0.0268317345
-312.118219272145	-0.026518668
-312.108224612802	-0.026822372
-312.09822995346	-0.026531666
-312.088235294118	-0.0268098455
-312.078240634775	-0.0265445255
-312.068245975433	-0.0267951905
-312.058251316091	-0.0265557315
-312.048256656748	-0.0267782785
-312.038261997406	-0.0265662235
-312.028267338064	-0.0267600795
-312.018272678721	-0.0265750025
-312.008278019379	-0.026739943
-311.998283360037	-0.026581394
-311.988288700694	-0.0267197065
-311.978294041352	-0.026585273
-311.96829938201	-0.0266982695
-311.958304722667	-0.026586666
-311.948310063325	-0.026676474
-311.938315403983	-0.0265852115
-311.92832074464	-0.026654471
-311.918326085298	-0.0265811605
-311.908331425956	-0.026632373
-311.898336766613	-0.02657417
-311.888342107271	-0.026609923
-311.878347447929	-0.026564258
-311.868352788586	-0.026587083
-311.858358129244	-0.0265517155
-311.848363469902	-0.0265633725
-311.838368810559	-0.026536317
-311.828374151217	-0.0265396455
-311.818379491875	-0.0265185735
-311.808384832532	-0.0265143805
-311.79839017319	-0.0264985365
-311.788395513848	-0.026488592
-311.778400854505	-0.0264762085
-311.768406195163	-0.0264615455
-311.758411535821	-0.026452215
-311.748416876478	-0.0264336675
-311.738422217136	-0.026426159
-311.728427557794	-0.026404123
-311.718432898451	-0.0263984255
-311.708438239109	-0.02637322
-311.698443579767	-0.026369172
-311.688448920424	-0.0263409965
-311.678454261082	-0.0263381145
-311.66845960174	-0.026307254
-311.658464942397	-0.02630575
-311.648470283055	-0.026272249
-311.638475623713	-0.026270942
-311.62848096437	-0.0262360045
-311.618486305028	-0.0262347205
-311.608491645686	-0.026198521
-311.598496986343	-0.0261958655
-311.588502327001	-0.026159897
-311.578507667659	-0.026154995
-311.568513008316	-0.0261205515
-311.558518348974	-0.026112187
-311.548523689632	-0.0260802225
-311.538529030289	-0.026067687
-311.528534370947	-0.026039521
-311.518539711605	-0.026020045
-311.508545052262	-0.0259973795
-311.49855039292	-0.025970538
-311.488555733578	-0.0259548985
-311.478561074235	-0.025918739
-311.468566414893	-0.0259113695
-311.458571755551	-0.0258646235
-311.448577096208	-0.02586645
-311.438582436866	-0.025809181
-311.428587777524	-0.025820853
-311.418593118181	-0.0257515745
-311.408598458839	-0.025773409
-311.398603799497	-0.0256917145
-311.388609140154	-0.025724777
-311.378614480812	-0.0256315065
-311.36861982147	-0.025674371
-311.358625162127	-0.025569744
-311.348630502785	-0.0256219855
-311.338635843442	-0.025507124
-311.3286411841	-0.025567195
-311.318646524758	-0.0254435565
-311.308651865415	-0.0255105935
-311.298657206073	-0.0253797045
-311.288662546731	-0.0254514675
-311.278667887388	-0.0253143815
-311.268673228046	-0.02538977
-311.258678568704	-0.0252490945
-311.248683909361	-0.0253262115
-311.238689250019	-0.0251830505
-311.228694590677	-0.025260125
-311.218699931334	-0.025116213
-311.208705271992	-0.0251918745
-311.19871061265	-0.025048178
-311.188715953307	-0.025121837
-311.178721293965	-0.024979229
-311.168726634623	-0.025049817
-311.15873197528	-0.024908952
-311.148737315938	-0.0249761515
-311.138742656596	-0.024837361
-311.128747997253	-0.024901316
-311.118753337911	-0.024764102
-311.108758678569	-0.024825038
-311.098764019226	-0.024688984
-311.088769359884	-0.024747911
-311.078774700542	-0.0246119775
-311.068780041199	-0.0246700375
-311.058785381857	-0.0245330855
-311.048790722515	-0.0245906315
-311.038796063172	-0.0244523345
-311.02880140383	-0.0245110385
-311.018806744488	-0.0243695625
-311.008812085145	-0.024430474
-310.998817425803	-0.0242843885
-310.988822766461	-0.0243482335
-310.978828107118	-0.0241976605
-310.968833447776	-0.024265565
-310.958838788434	-0.0241090455
-310.948844129091	-0.0241816965
-310.938849469749	-0.0240190045
-310.928854810407	-0.024096421
-310.918860151064	-0.0239277435
-310.908865491722	-0.0240097725
-310.89887083238	-0.023834995
-310.888876173037	-0.023921382
-310.878881513695	-0.0237413005
-310.868886854353	-0.023831073
-310.85889219501	-0.0236463475
-310.848897535668	-0.0237388525
-310.838902876326	-0.0235509035
-310.828908216983	-0.0236446085
-310.818913557641	-0.023454672
-310.808918898299	-0.0235483505
-310.798924238956	-0.0233576155
-310.788929579614	-0.023450118
-310.778934920272	-0.023259953
-310.768940260929	-0.023350297
-310.758945601587	-0.0231612255
-310.748950942245	-0.023248089
-310.738956282902	-0.02306191
-310.72896162356	-0.0231438835
-310.718966964218	-0.0229613975
-310.708972304875	-0.023038302
-310.698977645533	-0.022860169
-310.688982986191	-0.0229311835
-310.678988326848	-0.022757684
-310.668993667506	-0.022822358
-310.658999008164	-0.0226539345
-310.649004348821	-0.0227118335
-310.639009689479	-0.0225492995
-310.629015030137	-0.022599606
-310.619020370794	-0.0224432205
-310.609025711452	-0.022486249
-310.59903105211	-0.0223365555
-310.589036392767	-0.022371274
-310.579041733425	-0.0222290105
-310.569047074083	-0.022254294
-310.55905241474	-0.0221200715
-310.549057755398	-0.022135303
-310.539063096056	-0.022010159
-310.529068436713	-0.022014713
-310.519073777371	-0.0218999985
-310.509079118029	-0.0218926095
-310.499084458686	-0.021788768
-310.489089799344	-0.0217684335
-310.479095140002	-0.021676574
-310.469100480659	-0.021643091
-310.459105821317	-0.0215638295
-310.449111161975	-0.0215159945
-310.439116502632	-0.0214493605
-310.42912184329	-0.021387258
-310.419127183948	-0.021333791
-310.409132524605	-0.021257729
-310.399137865263	-0.021216632
-310.389143205921	-0.021127908
-310.379148546578	-0.021097765
-310.369153887236	-0.0209970695
-310.359159227894	-0.0209764385
-310.349164568551	-0.0208660795
-310.339169909209	-0.0208525235
-310.329175249867	-0.020735487
-310.319180590524	-0.020726483
-310.309185931182	-0.020604399
-310.29919127184	-0.020597202
-310.289196612497	-0.0204737215
-310.279201953155	-0.020466088
-310.269207293813	-0.0203441715
-310.25921263447	-0.020331712
-310.249217975128	-0.0202137145
-310.239223315786	-0.020194434
-310.229228656443	-0.020083913
-310.219233997101	-0.0200550535
-310.209239337759	-0.019954154
-310.199244678416	-0.019913266
-310.189250019074	-0.0198240885
-310.179255359731	-0.0197693065
-310.169260700389	-0.0196935835
-310.159266041047	-0.0196240635
-310.149271381704	-0.0195622835
-310.139276722362	-0.0194777815
-310.12928206302	-0.0194299035
-310.119287403678	-0.019329658
-310.109292744335	-0.019295926
-310.099298084993	-0.0191809815
-310.08930342565	-0.0191605645
-310.079308766308	-0.0190316475
-310.069314106966	-0.0190232795
-310.059319447623	-0.0188822715
-310.049324788281	-0.0188842
-310.039330128939	-0.01873246
-310.029335469596	-0.018742513
-310.019340810254	-0.0185831485
-310.009346150912	-0.018598519
-309.999351491569	-0.018433205
-309.989356832227	-0.018452085
-309.979362172885	-0.018283389
-309.969367513542	-0.01830379
-309.9593728542	-0.018133809
-309.949378194858	-0.018153375
-309.939383535515	-0.017984982
-309.929388876173	-0.01800087
-309.919394216831	-0.0178352145
-309.909399557488	-0.017846147
-309.899404898146	-0.01768548
-309.889410238804	-0.0176897215
-309.879415579461	-0.017535341
-309.869420920119	-0.0175314075
-309.859426260777	-0.017384544
-309.849431601434	-0.0173717245
-309.839436942092	-0.017233304
-309.82944228275	-0.0172105655
-309.819447623407	-0.017080896
-309.809452964065	-0.017048408
-309.799458304723	-0.01692763
-309.78946364538	-0.016885483
-309.779468986038	-0.01677364
-309.769474326696	-0.01672117
-309.759479667353	-0.0166180475
-309.749485008011	-0.0165563415
-309.739490348669	-0.0164609635
-309.729495689326	-0.0163911475
-309.719501029984	-0.0163030165
-309.709506370642	-0.0162252575
-309.699511711299	-0.016143618
-309.689517051957	-0.016058356
-309.679522392615	-0.015982777
-309.669527733272	-0.01589142
-309.65953307393	-0.015820513
-309.649538414588	-0.015723371
-309.639543755245	-0.0156567285
-309.629549095903	-0.015555005
-309.619554436561	-0.0154921445
-309.609559777218	-0.0153856415
-309.599565117876	-0.0153264955
-309.589570458534	-0.015215824
-309.579575799191	-0.015160006
-309.569581139849	-0.01504468275
-309.559586480507	-0.014991918
-309.549591821164	-0.014872611
-309.539597161822	-0.01482343775
-309.52960250248	-0.01470015275
-309.519607843137	-0.01465408575
-309.509613183795	-0.014526595
-309.499618524453	-0.0144838885
-309.48962386511	-0.014351767
-309.479629205768	-0.01431316
-309.469634546426	-0.0141761515
-309.459639887083	-0.014141572
-309.449645227741	-0.01399931725
-309.439650568399	-0.0139695655
-309.429655909056	-0.0138214115
-309.419661249714	-0.0137968075
-309.409666590372	-0.013642199
-309.399671931029	-0.0136233875
-309.389677271687	-0.013461966
-309.379682612345	-0.0134493275
-309.369687953002	-0.0132808855
-309.35969329366	-0.01327487825
-309.349698634318	-0.0130989345
-309.339703974975	-0.0130995195
-309.329709315633	-0.012915739
-309.319714656291	-0.0129240815
-309.309719996948	-0.0127321655
-309.299725337606	-0.01274779
-309.289730678264	-0.0125470595
-309.279736018921	-0.0125705535
-309.269741359579	-0.012361749
-309.259746700237	-0.0123922225
-309.249752040894	-0.01217555
-309.239757381552	-0.0122130425
-309.22976272221	-0.011988952
-309.219768062867	-0.012033132
-309.209773403525	-0.0118020375
-309.199778744183	-0.0118520915
-309.18978408484	-0.01161452425
-309.179789425498	-0.0116699055
-309.169794766156	-0.0114266195
-309.159800106813	-0.0114867585
-309.149805447471	-0.0112382255
-309.139810788129	-0.01130265675
-309.129816128786	-0.0110497395
-309.119821469444	-0.011117625
-309.109826810102	-0.0108606195
-309.099832150759	-0.0109317795
-309.089837491417	-0.01067091
-309.079842832075	-0.010745307
-309.069848172732	-0.0104807425
-309.05985351339	-0.0105581095
-309.049858854047	-0.0102901015
-309.039864194705	-0.0103699555
-309.029869535363	-0.010098355
-309.01987487602	-0.0101813965
-309.009880216678	-0.0099063515
-308.999885557336	-0.009992805
-308.989890897994	-0.0097132535
-308.979896238651	-0.009803083
-308.969901579309	-0.00951948975
-308.959906919966	-0.0096133415
-308.949912260624	-0.0093252495
-308.939917601282	-0.009422494
-308.929922941939	-0.009130067
-308.919928282597	-0.0092317045
-308.909933623255	-0.0089344425
-308.899938963912	-0.0090401395
-308.88994430457	-0.008738328
-308.879949645228	-0.008847791
-308.869954985885	-0.0085420005
-308.859960326543	-0.008654929
-308.849965667201	-0.008345454
-308.839971007858	-0.0084611635
-308.829976348516	-0.0081484975
-308.819981689174	-0.008266475
-308.809987029831	-0.0079511115
-308.799992370489	-0.0080708365
-308.789997711147	-0.00775391835
-308.780003051804	-0.0078746795
-308.770008392462	-0.007556732
-308.76001373312	-0.00767734665
-308.750019073777	-0.0073596753
-308.740024414435	-0.0074793255
-308.730029755093	-0.0071623083
-308.72003509575	-0.007279866
-308.710040436408	-0.00696495295
-308.700045777066	-0.0070796885
-308.690051117723	-0.00676771195
-308.680056458381	-0.00687861565
-308.670061799039	-0.00657068735
-308.660067139696	-0.0066767526
-308.650072480354	-0.0063736135
-308.640077821012	-0.006473776
-308.630083161669	-0.0061767582
-308.620088502327	-0.0062696096
-308.610093842985	-0.00597994815
-308.600099183642	-0.0060644378
-308.5901045243	-0.00578393815
-308.580109864958	-0.0058586795
-308.570115205615	-0.00558776625
-308.560120546273	-0.0056517024
-308.550125886931	-0.00539165305
-308.540131227588	-0.0054439757
-308.530136568246	-0.00519579025
-308.520141908904	-0.0052354835
-308.510147249561	-0.00499955475
-308.500152590219	-0.00502643455
-308.490157930877	-0.0048035573
-308.480163271534	-0.0048169412
-308.470168612192	-0.00460705
-308.46017395285	-0.00460717885
-308.450179293507	-0.0044104178
-308.440184634165	-0.00439736525
-308.430189974823	-0.00421293365
-308.42019531548	-0.00418743285
-308.410200656138	-0.0040149995
-308.400205996796	-0.00397738785
-308.390211337453	-0.003816848
-308.380216678111	-0.003767388
-308.370222018769	-0.0036178766
-308.360227359426	-0.00355770945
-308.350232700084	-0.0034188381
-308.340238040742	-0.0033477005
-308.330243381399	-0.0032191917
-308.320248722057	-0.0031374786
-308.310254062715	-0.003019264
-308.300259403372	-0.002926836
-308.29026474403	-0.00281885605
-308.280270084688	-0.0027161099
-308.270275425345	-0.0026186381
-308.260280766003	-0.0025049966
-308.250286106661	-0.00241879195
-308.240291447318	-0.00229386705
-308.230296787976	-0.0022182019
-308.220302128634	-0.0020819475
-308.210307469291	-0.0020176425
-308.200312809949	-0.0018700384
-308.190318150607	-0.0018170365
-308.180323491264	-0.0016580937
-308.170328831922	-0.0016162476
-308.16033417258	-0.0014463854
-308.150339513237	-0.0014148758
-308.140344853895	-0.00123482085
-308.130350194553	-0.0012128608
-308.12035553521	-0.00102350465
-308.110360875868	-0.0010104692
-308.100366216526	-8.131195E-4
-308.090371557183	-8.06886225E-4
-308.080376897841	-6.0307991E-4
-308.070382238499	-6.0271728E-4
-308.060387579156	-3.9413062E-4
-308.050392919814	-3.9724766E-4
-308.040398260472	-1.8597082E-4
-308.030403601129	-1.9072199E-4
-308.020408941787	2.12454525E-5
-308.010414282445	1.7026635E-5
-308.000419623102	2.2738081E-4
-307.99042496376	2.2574618E-4
-307.980430304418	4.3225786E-4
-307.970435645075	4.35244375E-4
-307.960440985733	6.36322065E-4
-307.950446326391	6.4594848E-4
-307.940451667048	8.39678075E-4
-307.930457007706	8.5783845E-4
-307.920462348364	0.0010419002
-307.910467689021	0.00107018055
-307.900473029679	0.0012438104
-307.890478370336	0.00128294445
-307.880483710994	0.0014449281
-307.870489051652	0.0014962211
-307.86049439231	0.00164570735
-307.850499732967	0.0017094689
-307.840505073625	0.0018465763
-307.830510414283	0.00192310565
-307.82051575494	0.00204751815
-307.810521095598	0.0021362599
-307.800526436255	0.002248929
-307.790531776913	0.0023487197
-307.780537117571	0.0024498093
-307.770542458228	0.00256061585
-307.760547798886	0.00265163825
-307.750553139544	0.0027715661
-307.740558480201	0.0028542937
-307.730563820859	0.0029817934
-307.720569161517	0.00305729295
-307.710574502174	0.0031910854
-307.700579842832	0.0032613825
-307.69058518349	0.003399089
-307.680590524147	0.0034660525
-307.670595864805	0.00360592685
-307.660601205463	0.00367151635
-307.65060654612	0.00381194195
-307.640611886778	0.0038780247
-307.630617227436	0.00401670135
-307.620622568093	0.004085037
-307.610627908751	0.0042207367
-307.600633249409	0.00429311335
-307.590638590066	0.0044234956
-307.580643930724	0.0045013885
-307.570649271382	0.0046253117
-307.560654612039	0.00470972315
-307.550659952697	0.0048260755
-307.540665293355	0.004918763
-307.530670634012	0.0050260233
-307.52067597467	0.005127999
[truncated: 63,536 more rows]
