# Supplementary material for: Nanoscale magnonic Fabry-Pérot resonator for low-loss spin-wave manipulation
Source: Nat Commun. 2021 Apr 16;12:2293. doi: 10.1038/s41467-021-22520-6 (PMC8052321; doi:10.1038/s41467-021-22520-6)
Supplement: Supplementary file 4 — Source Data [file 41467_2021_22520_MOESM4_ESM.zip › Source data/FigS7/FigS7b_95nm.txt]

-327.5	2.9558233E-4
-327.490005340658	2.790203E-4
-327.480010681315	2.65061345E-4
-327.470016021973	2.5579503E-4
-327.460021362631	2.504548E-4
-327.450026703288	2.47859005E-4
-327.440032043946	2.46979375E-4
-327.430037384604	2.47083395E-4
-327.420042725261	2.4768548E-4
-327.410048065919	2.4847906E-4
-327.400053406577	2.492937E-4
-327.390058747234	2.50041265E-4
-327.380064087892	2.50678765E-4
-327.37006942855	2.5120791E-4
-327.360074769207	2.516412E-4
-327.350080109865	2.51975325E-4
-327.340085450523	2.5222302E-4
-327.33009079118	2.52397975E-4
-327.320096131838	2.5248205E-4
-327.310101472496	2.52506525E-4
-327.300106813153	2.52491715E-4
-327.290112153811	2.5242473E-4
-327.280117494469	2.5231175E-4
-327.270122835126	2.5215266E-4
-327.260128175784	2.51948065E-4
-327.250133516442	2.517091E-4
-327.240138857099	2.5143184E-4
-327.230144197757	2.51132525E-4
-327.220149538415	2.5079952E-4
-327.210154879072	2.50449515E-4
-327.20016021973	2.5007391E-4
-327.190165560388	2.49673465E-4
-327.180170901045	2.492675E-4
-327.170176241703	2.48868815E-4
-327.160181582361	2.4842906E-4
-327.150186923018	2.47980165E-4
-327.140192263676	2.47529665E-4
-327.130197604334	2.4708852E-4
-327.120202944991	2.46625005E-4
-327.110208285649	2.4615111E-4
-327.100213626307	2.4569057E-4
-327.090218966964	2.4523618E-4
-327.080224307622	2.44776135E-4
-327.07022964828	2.44310435E-4
-327.060234988937	2.4386587E-4
-327.050240329595	2.43432475E-4
-327.040245670253	2.4300326E-4
-327.03025101091	2.4257132E-4
-327.020256351568	2.4216598E-4
-327.010261692226	2.41773765E-4
-327.000267032883	2.41390655E-4
-326.990272373541	2.41003935E-4
-326.980277714199	2.40627795E-4
-326.970283054856	2.40269315E-4
-326.960288395514	2.3993519E-4
-326.950293736172	2.396155E-4
-326.940299076829	2.3929049E-4
-326.930304417487	2.38990455E-4
-326.920309758145	2.38691455E-4
-326.910315098802	2.3839863E-4
-326.90032043946	2.3812718E-4
-326.890325780118	2.37860445E-4
-326.880331120775	2.37610195E-4
-326.870336461433	2.3737972E-4
-326.860341802091	2.37164495E-4
-326.850347142748	2.36952835E-4
-326.840352483406	2.36749885E-4
-326.830357824064	2.36553795E-4
-326.820363164721	2.363826E-4
-326.810368505379	2.3622771E-4
-326.800373846037	2.3606995E-4
-326.790379186694	2.35929165E-4
-326.780384527352	2.35803155E-4
-326.77038986801	2.3569971E-4
-326.760395208667	2.3560609E-4
-326.750400549325	2.3552553E-4
-326.740405889983	2.35456085E-4
-326.73041123064	2.3539755E-4
-326.720416571298	2.35362965E-4
-326.710421911956	2.35345595E-4
-326.700427252613	2.3534511E-4
-326.690432593271	2.3535739E-4
-326.680437933928	2.3536766E-4
-326.670443274586	2.35391185E-4
-326.660448615244	2.35439665E-4
-326.650453955901	2.35503045E-4
-326.640459296559	2.35573655E-4
-326.630464637217	2.3566552E-4
-326.620469977874	2.35771205E-4
-326.610475318532	2.35909425E-4
-326.60048065919	2.36044325E-4
-326.590485999847	2.3618695E-4
-326.580491340505	2.36338885E-4
-326.570496681163	2.36507645E-4
-326.56050202182	2.36677405E-4
-326.550507362478	2.3687172E-4
-326.540512703136	2.3707727E-4
-326.530518043793	2.37293695E-4
-326.520523384451	2.3751483E-4
-326.510528725109	2.3774984E-4
-326.500534065766	2.3799298E-4
-326.490539406424	2.3827056E-4
-326.480544747082	2.38550905E-4
-326.470550087739	2.38841455E-4
-326.460555428397	2.391364E-4
-326.450560769055	2.3943867E-4
-326.440566109712	2.3974843E-4
-326.43057145037	2.4006556E-4
-326.420576791028	2.4042041E-4
-326.410582131685	2.4078561E-4
-326.400587472343	2.4115444E-4
-326.390592813001	2.41525395E-4
-326.380598153658	2.4190665E-4
-326.370603494316	2.4231095E-4
-326.360608834974	2.42720105E-4
-326.350614175631	2.4315171E-4
-326.340619516289	2.4360214E-4
-326.330624856947	2.44054165E-4
-326.320630197604	2.445136E-4
-326.310635538262	2.4497365E-4
-326.30064087892	2.4545093E-4
-326.290646219577	2.4594661E-4
-326.280651560235	2.46448E-4
-326.270656900893	2.46964735E-4
-326.26066224155	2.47491855E-4
-326.250667582208	2.48022785E-4
-326.240672922866	2.48555E-4
-326.230678263523	2.4909963E-4
-326.220683604181	2.49667975E-4
-326.210688944839	2.50257755E-4
-326.200694285496	2.5084139E-4
-326.190699626154	2.51439065E-4
-326.180704966812	2.52047585E-4
-326.170710307469	2.5267812E-4
-326.160715648127	2.53314585E-4
-326.150720988785	2.5394637E-4
-326.140726329442	2.54587915E-4
-326.1307316701	2.5523454E-4
-326.120737010758	2.5588861E-4
-326.110742351415	2.5654616E-4
-326.100747692073	2.57227705E-4
-326.090753032731	2.5790898E-4
-326.080758373388	2.58611235E-4
-326.070763714046	2.5932515E-4
-326.060769054704	2.60044445E-4
-326.050774395361	2.60781745E-4
-326.040779736019	2.61526515E-4
-326.030785076677	2.6229375E-4
-326.020790417334	2.63062285E-4
-326.010795757992	2.63842265E-4
-326.00080109865	2.6462314E-4
-325.990806439307	2.654135E-4
-325.980811779965	2.6623545E-4
-325.970817120623	2.6707315E-4
-325.96082246128	2.67909825E-4
-325.950827801938	2.68752285E-4
-325.940833142596	2.6960677E-4
-325.930838483253	2.7048206E-4
-325.920843823911	2.7135391E-4
-325.910849164569	2.7222629E-4
-325.900854505226	2.73121845E-4
-325.890859845884	2.7401635E-4
-325.880865186542	2.74907875E-4
-325.870870527199	2.7582251E-4
-325.860875867857	2.76742935E-4
-325.850881208515	2.7769224E-4
-325.840886549172	2.7866035E-4
-325.83089188983	2.7963689E-4
-325.820897230488	2.8061165E-4
-325.810902571145	2.8159477E-4
-325.800907911803	2.8257851E-4
-325.790913252461	2.83567175E-4
-325.780918593118	2.8457704E-4
-325.770923933776	2.85604805E-4
-325.760929274434	2.86624965E-4
-325.750934615091	2.8765385E-4
-325.740939955749	2.8868815E-4
-325.730945296407	2.8974593E-4
-325.720950637064	2.90814045E-4
-325.710955977722	2.9190035E-4
-325.70096131838	2.93002485E-4
-325.690966659037	2.94114585E-4
-325.680971999695	2.95238325E-4
-325.670977340353	2.96385925E-4
-325.66098268101	2.97538765E-4
-325.650988021668	2.9871056E-4
-325.640993362326	2.99883705E-4
-325.630998702983	3.0107318E-4
-325.621004043641	3.02279615E-4
-325.611009384299	3.03500465E-4
-325.601014724956	3.0472054E-4
-325.591020065614	3.05960015E-4
-325.581025406272	3.072113E-4
-325.571030746929	3.0846378E-4
-325.561036087587	3.0973344E-4
-325.551041428245	3.11021595E-4
-325.541046768902	3.1232145E-4
-325.53105210956	3.136373E-4
-325.521057450217	3.1495229E-4
-325.511062790875	3.1627896E-4
-325.501068131533	3.17618485E-4
-325.49107347219	3.18963425E-4
-325.481078812848	3.2031562E-4
-325.471084153506	3.21673825E-4
-325.461089494164	3.2305054E-4
-325.451094834821	3.2445304E-4
-325.441100175479	3.2586962E-4
-325.431105516136	3.2729816E-4
-325.421110856794	3.28744775E-4
-325.411116197452	3.3020951E-4
-325.401121538109	3.3167818E-4
-325.391126878767	3.3317407E-4
-325.381132219425	3.3468992E-4
-325.371137560082	3.3620687E-4
-325.36114290074	3.37747535E-4
-325.351148241398	3.393085E-4
-325.341153582055	3.40896635E-4
-325.331158922713	3.4251984E-4
-325.321164263371	3.4413384E-4
-325.311169604028	3.4574916E-4
-325.301174944686	3.4737981E-4
-325.291180285344	3.49035515E-4
-325.281185626001	3.5070056E-4
-325.271190966659	3.52382935E-4
-325.261196307317	3.5407989E-4
-325.251201647974	3.55790835E-4
-325.241206988632	3.57510175E-4
-325.23121232929	3.59256105E-4
-325.221217669947	3.610187E-4
-325.211223010605	3.6280484E-4
-325.201228351263	3.64602755E-4
-325.19123369192	3.66423745E-4
-325.181239032578	3.68256325E-4
-325.171244373236	3.7011946E-4
-325.161249713893	3.7199099E-4
-325.151255054551	3.7387777E-4
-325.141260395209	3.7579629E-4
-325.131265735866	3.77728555E-4
-325.121271076524	3.7966113E-4
-325.111276417182	3.8161068E-4
-325.101281757839	3.8359336E-4
-325.091287098497	3.8561232E-4
-325.081292439155	3.8764436E-4
-325.071297779812	3.89706125E-4
-325.06130312047	3.9179108E-4
-325.051308461128	3.9391032E-4
-325.041313801785	3.96040745E-4
-325.031319142443	3.98197485E-4
-325.021324483101	4.00392975E-4
-325.011329823758	4.02623785E-4
-325.001335164416	4.04871145E-4
-324.991340505074	4.07131255E-4
-324.981345845731	4.0940941E-4
-324.971351186389	4.1170671E-4
-324.961356527047	4.1401695E-4
-324.951361867704	4.1635552E-4
-324.941367208362	4.18728405E-4
-324.93137254902	4.21120275E-4
-324.921377889677	4.2352764E-4
-324.911383230335	4.259802E-4
-324.901388570993	4.2846297E-4
-324.89139391165	4.30965515E-4
-324.881399252308	4.334938E-4
-324.871404592966	4.36050215E-4
-324.861409933623	4.3862245E-4
-324.851415274281	4.41226675E-4
-324.841420614939	4.43860275E-4
-324.831425955596	4.4653305E-4
-324.821431296254	4.49248675E-4
-324.811436636912	4.5200001E-4
-324.801441977569	4.5475997E-4
-324.791447318227	4.5755713E-4
-324.781452658885	4.6039499E-4
-324.771457999542	4.6326383E-4
-324.7614633402	4.6616549E-4
-324.751468680858	4.6911302E-4
-324.741474021515	4.7209463E-4
-324.731479362173	4.7511561E-4
-324.721484702831	4.78178025E-4
-324.711490043488	4.8127207E-4
-324.701495384146	4.8439985E-4
-324.691500724804	4.875676E-4
-324.681506065461	4.9076585E-4
-324.671511406119	4.9402922E-4
-324.661516746777	4.9731897E-4
-324.651522087434	5.00661775E-4
-324.641527428092	5.0402278E-4
-324.63153276875	5.0744032E-4
-324.621538109407	5.1090916E-4
-324.611543450065	5.14411975E-4
-324.601548790723	5.17957535E-4
-324.59155413138	5.21556575E-4
-324.581559472038	5.2521123E-4
-324.571564812696	5.2889107E-4
-324.561570153353	5.32620585E-4
-324.551575494011	5.3640097E-4
-324.541580834669	5.402218E-4
-324.531586175326	5.44099425E-4
-324.521591515984	5.48025885E-4
-324.511596856642	5.520108E-4
-324.501602197299	5.5604903E-4
-324.491607537957	5.60134255E-4
-324.481612878615	5.64263415E-4
-324.471618219272	5.6844615E-4
-324.46162355993	5.72709125E-4
-324.451628900588	5.7703487E-4
-324.441634241245	5.8141095E-4
-324.431639581903	5.8586177E-4
-324.421644922561	5.9037138E-4
-324.411650263218	5.9494737E-4
-324.401655603876	5.9957975E-4
-324.391660944533	6.04282145E-4
-324.381666285191	6.0904938E-4
-324.371671625849	6.13906E-4
-324.361676966506	6.188292E-4
-324.351682307164	6.2382527E-4
-324.341687647822	6.2888308E-4
-324.33169298848	6.3401075E-4
-324.321698329137	6.3920487E-4
-324.311703669795	6.4448855E-4
-324.301709010452	6.49848145E-4
-324.29171435111	6.5528143E-4
-324.281719691768	6.6078007E-4
-324.271725032425	6.6636985E-4
-324.261730373083	6.7205801E-4
-324.251735713741	6.7781582E-4
-324.241741054398	6.8365123E-4
-324.231746395056	6.8957608E-4
-324.221751735714	6.95613465E-4
-324.211757076371	7.0174402E-4
-324.201762417029	7.0796065E-4
-324.191767757687	7.142894E-4
-324.181773098344	7.20714565E-4
-324.171778439002	7.272402E-4
-324.16178377966	7.3385215E-4
-324.151789120317	7.4056768E-4
-324.141794460975	7.4739185E-4
-324.131799801633	7.54325475E-4
-324.12180514229	7.6136795E-4
-324.111810482948	7.685382E-4
-324.101815823606	7.75823425E-4
-324.091821164263	7.8321695E-4
-324.081826504921	7.90727535E-4
-324.071831845579	7.9835797E-4
-324.061837186236	8.0613113E-4
-324.051842526894	8.1404765E-4
-324.041847867552	8.2208945E-4
-324.031853208209	8.3025785E-4
-324.021858548867	8.3855215E-4
-324.011863889525	8.4699032E-4
-324.001869230182	8.5555945E-4
-323.99187457084	8.64276015E-4
-323.981879911498	8.731408E-4
-323.971885252155	8.8213988E-4
-323.961890592813	8.9129651E-4
-323.951895933471	9.006228E-4
-323.941901274128	9.1011995E-4
-323.931906614786	9.19770675E-4
-323.921911955444	9.295881E-4
-323.911917296101	9.3955963E-4
-323.901922636759	9.4971167E-4
-323.891927977417	9.6004075E-4
-323.881933318074	9.7055605E-4
-323.871938658732	9.812609E-4
-323.86194399939	9.921569E-4
-323.851949340047	0.0010032457
-323.841954680705	0.0010145185
-323.831960021363	0.00102599505
-323.82196536202	0.0010376732
-323.811970702678	0.0010495628
-323.801976043336	0.00106166895
-323.791981383993	0.0010740127
-323.781986724651	0.00108658635
-323.771992065309	0.001099387
-323.761997405966	0.001112408
-323.752002746624	0.00112565165
-323.742008087282	0.00113913835
-323.732013427939	0.001152893
-323.722018768597	0.0011668992
-323.712024109255	0.00118117395
-323.702029449912	0.00119571085
-323.69203479057	0.00121050735
-323.682040131228	0.00122556425
-323.672045471885	0.00124091365
-323.662050812543	0.0012565456
-323.652056153201	0.001272469
-323.642061493858	0.0012886932
-323.632066834516	0.00130522055
-323.622072175174	0.0013220701
-323.612077515831	0.0013392295
-323.602082856489	0.00135672445
-323.592088197147	0.00137453915
-323.582093537804	0.00139269025
-323.572098878462	0.0014111934
-323.56210421912	0.0014300575
-323.552109559777	0.00144928715
-323.542114900435	0.00146888265
-323.532120241093	0.0014888554
-323.52212558175	0.0015091937
-323.512130922408	0.00152990385
-323.502136263066	0.00155104185
-323.492141603723	0.00157259415
-323.482146944381	0.0015945464
-323.472152285039	0.00161693235
-323.462157625696	0.0016397719
-323.452162966354	0.0016630621
-323.442168307012	0.00168679615
-323.432173647669	0.00171098055
-323.422178988327	0.00173566055
-323.412184328985	0.00176083315
-323.402189669642	0.00178648805
-323.3921950103	0.0018126405
-323.382200350958	0.0018392918
-323.372205691615	0.0018664611
-323.362211032273	0.001894158
-323.352216372931	0.0019224002
-323.342221713588	0.00195121335
-323.332227054246	0.0019805873
-323.322232394904	0.0020105383
-323.312237735561	0.0020410813
-323.302243076219	0.00207222765
-323.292248416877	0.0021039661
-323.282253757534	0.00213632235
-323.272259098192	0.0021693059
-323.26226443885	0.0022029334
-323.252269779507	0.00223722295
-323.242275120165	0.00227218665
-323.232280460822	0.002307842
-323.22228580148	0.0023441844
-323.212291142138	0.0023812229
-323.202296482796	0.00241898215
-323.192301823453	0.0024574699
-323.182307164111	0.0024967035
-323.172312504769	0.0025367008
-323.162317845426	0.0025774747
-323.152323186084	0.0026190437
-323.142328526741	0.00266140405
-323.132333867399	0.0027045636
-323.122339208057	0.00274853985
-323.112344548714	0.0027933626
-323.102349889372	0.00283902695
-323.09235523003	0.0028855558
-323.082360570687	0.00293294735
-323.072365911345	0.0029812195
-323.062371252003	0.00303038165
-323.05237659266	0.00308044005
-323.042381933318	0.00313140055
-323.032387273976	0.0031832999
-323.022392614633	0.00323613675
-323.012397955291	0.00328990265
-323.002403295949	0.0033445967
-322.992408636606	0.0034002505
-322.982413977264	0.0034568607
-322.972419317922	0.00351442985
-322.962424658579	0.00357296685
-322.952429999237	0.00363247225
-322.942435339895	0.0036929517
-322.932440680552	0.0037543961
-322.92244602121	0.00381680455
-322.912451361868	0.00388017775
-322.902456702525	0.00394450825
-322.892462043183	0.0040097787
-322.882467383841	0.00407597665
-322.872472724498	0.00414308
-322.862478065156	0.004211081
-322.852483405814	0.0042799485
-322.842488746471	0.00434965065
-322.832494087129	0.00442016915
-322.822499427787	0.00449143515
-322.812504768444	0.00456336285
-322.802510109102	0.004635865
-322.79251544976	0.00470880965
-322.782520790417	0.00478204335
-322.772526131075	0.00485533405
-322.762531471733	0.0049283785
-322.75253681239	0.005000801
-322.742542153048	0.0050721162
-322.732547493706	0.00514173535
-322.722552834363	0.00520888925
-322.712558175021	0.005272696
-322.702563515679	0.0053321105
-322.692568856336	0.005385931
-322.682574196994	0.00543288635
-322.672579537652	0.00547168835
-322.662584878309	0.0055011017
-322.652590218967	0.005520156
-322.642595559625	0.00552835535
-322.632600900282	0.0055259147
-322.62260624094	0.00551407035
-322.612611581598	0.005495385
-322.602616922255	0.00547389615
-322.592622262913	0.0054553175
-322.582627603571	0.00544675615
-322.572632944228	0.00545627465
-322.562638284886	0.00549193665
-322.552643625544	0.00556062
-322.542648966201	0.00566689165
-322.532654306859	0.0058129519
-322.522659647517	0.0060004813
-322.512664988174	0.0062331542
-322.502670328832	0.0065095145
-322.49267566949	0.0068960705
-322.482681010147	0.0073284973
-322.472686350805	0.007691977
-322.462691691463	0.00803712425
-322.45269703212	0.00827275025
-322.442702372778	0.00851912725
-322.432707713436	0.00866049125
-322.422713054093	0.0088558485
-322.412718394751	0.0089485955
-322.402723735409	0.0091291035
-322.392729076066	0.00920141525
-322.382734416724	0.009386231
-322.372739757382	0.009450208
-322.362745098039	0.0096455605
-322.352750438697	0.0097049405
-322.342755779355	0.009911048
-322.332761120012	0.0099652205
-322.32276646067	0.0101807745
-322.312771801328	0.010228594
-322.302777141985	0.010450958
-322.292782482643	0.010491012
-322.282787823301	0.0107186955
-322.272793163958	0.010750178
-322.262798504616	0.010981496
-322.252803845274	0.011003865
-322.242809185931	0.0112383955
-322.232814526589	0.0112525075
-322.222819867247	0.011489339
-322.212825207904	0.01149508075
-322.202830548562	0.0117339395
-322.19283588922	0.011731446
-322.182841229877	0.01197196475
-322.172846570535	0.0119621215
-322.162851911193	0.0122045685
-322.15285725185	0.012187624
-322.142862592508	0.0124322405
-322.132867933166	0.01240820725
-322.122873273823	0.0126544855
-322.112878614481	0.0126237875
-322.102883955139	0.0128729575
-322.092889295796	0.012834528
-322.082894636454	0.0130868665
-322.072899977112	0.01304136075
-322.062905317769	0.013297577
-322.052910658427	0.0132437095
-322.042915999085	0.013504995
-322.032921339742	0.0134424075
-322.0229266804	0.0137092665
-322.012932021058	0.0136369535
-322.002937361715	0.0139106655
-321.992942702373	0.013828301
-321.98294804303	0.014108771
-321.972953383688	0.014016148
-321.962958724346	0.01430439775
-321.952964065003	0.0142009465
-321.942969405661	0.0144969675
-321.932974746319	0.014382808
-321.922980086977	0.0146866315
-321.912985427634	0.01456270025
-321.902990768292	0.01487317
-321.892996108949	0.014740204
-321.883001449607	0.015056165
-321.873006790265	0.0149161455
-321.863012130922	0.015235965
-321.85301747158	0.015090897
-321.843022812238	0.0154122655
-321.833028152895	0.015264092
-321.823033493553	0.015584925
-321.813038834211	0.0154364615
-321.803044174868	0.0157535795
-321.793049515526	0.0156076755
-321.783054856184	0.0159188525
-321.773060196841	0.015778301
-321.763065537499	0.016080615
-321.753070878157	0.0159480725
-321.743076218814	0.016239158
-321.733081559472	0.0161166645
-321.72308690013	0.0163945585
-321.713092240787	0.016284213
-321.703097581445	0.016546999
-321.693102922103	0.016449924
-321.68310826276	0.01669696
-321.673113603418	0.0166141365
-321.663118944076	0.0168446805
-321.653124284733	0.01677654
-321.643129625391	0.016990297
-321.633134966049	0.016936526
-321.623140306706	0.0171348565
-321.613145647364	0.0170947015
-321.603150988022	0.017277505
-321.593156328679	0.0172500435
-321.583161669337	0.017418741
-321.573167009995	0.0174029455
-321.563172350652	0.017558904
-321.55317769131	0.017553079
-321.543183031968	0.0176980305
-321.533188372625	0.0177007535
-321.523193713283	0.017836196
-321.513199053941	0.017845662
-321.503204394598	0.017972934
-321.493209735256	0.0179881775
-321.483215075914	0.0181090465
-321.473220416571	0.0181279465
-321.463225757229	0.018244218
-321.453231097887	0.018265407
-321.443236438544	0.018378047
-321.433241779202	0.0184000125
-321.42324711986	0.0185112075
-321.413252460517	0.0185323825
-321.403257801175	0.0186431055
-321.393263141833	0.018662072
-321.38326848249	0.018773698
-321.373273823148	0.0187893385
-321.363279163806	0.018903603
-321.353284504463	0.0189142945
-321.343289845121	0.01903255
-321.333295185779	0.019036867
-321.323300526436	0.019160312
-321.313305867094	0.0191573135
-321.303311207752	0.019286982
-321.293316548409	0.0192752435
-321.283321889067	0.019412287
-321.273327229725	0.0193913235
-321.263332570382	0.0195361155
-321.25333791104	0.019505057
-321.243343251698	0.019658376
-321.233348592355	0.0196172105
-321.223353933013	0.019779568
-321.213359273671	0.0197273875
-321.203364614328	0.01989892
-321.193369954986	0.019836214
-321.183375295644	0.020016656
-321.173380636301	0.0199426345
-321.163385976959	0.0201325375
-321.153391317617	0.0200481405
-321.143396658274	0.020246988
-321.133401998932	0.020151916
-321.12340733959	0.020359341
-321.113412680247	0.020254146
-321.103418020905	0.020470102
-321.093423361563	0.0203551645
-321.08342870222	0.0205789665
-321.073434042878	0.020454322
-321.063439383536	0.020685785
-321.053444724193	0.0205516995
-321.043450064851	0.0207906795
-321.033455405509	0.02064819
-321.023460746166	0.020894068
-321.013466086824	0.0207433135
-321.003471427482	0.0209955675
-320.993476768139	0.020836954
-320.983482108797	0.021094752
-320.973487449455	0.0209291815
-320.963492790112	0.021192145
-320.95349813077	0.0210200685
-320.943503471428	0.0212874075
-320.933508812085	0.0211101435
-320.923514152743	0.021380676
-320.913519493401	0.021198519
-320.903524834058	0.02147177
-320.893530174716	0.0212859975
-320.883535515374	0.0215610025
-320.873540856031	0.0213721115
-320.863546196689	0.02164798
-320.853551537347	0.0214570375
-320.843556878004	0.0217329345
-320.833562218662	0.0215411475
-320.823567559319	0.021815632
-320.813572899977	0.0216238105
-320.803578240635	0.021896359
-320.793583581293	0.02170519
-320.78358892195	0.021975676
-320.773594262608	0.0217853315
-320.763599603266	0.0220523065
-320.753604943923	0.0218642205
-320.743610284581	0.022127592
-320.733615625238	0.021941478
-320.723620965896	0.0222010965
-320.713626306554	0.0220174675
-320.703631647211	0.0222721835
-320.693636987869	0.022091877
-320.683642328527	0.022342022
-320.673647669184	0.0221651545
-320.663653009842	0.022410014
-320.6536583505	0.0222363425
-320.643663691157	0.022475926
-320.633669031815	0.0223061235
-320.623674372473	0.0225403585
-320.61367971313	0.0223745985
-320.603685053788	0.022603046
-320.593690394446	0.0224415245
-320.583695735103	0.0226641185
-320.573701075761	0.022506657
-320.563706416419	0.022723588
-320.553711757076	0.0225701685
-320.543717097734	0.0227816
-320.533722438392	0.0226321465
-320.523727779049	0.0228384495
-320.513733119707	0.022692263
-320.503738460365	0.0228934235
-320.493743801022	0.0227506635
-320.48374914168	0.022947243
-320.473754482338	0.02280702
-320.463759822995	0.0229993895
-320.453765163653	0.022861869
-320.443770504311	0.023050345
-320.433775844968	0.022915001
-320.423781185626	0.0230995385
-320.413786526284	0.022966116
-320.403791866941	0.0231469855
-320.393797207599	0.0230157995
-320.383802548257	0.023193306
-320.373807888914	0.023063742
-320.363813229572	0.023237871
-320.35381857023	0.0231103055
-320.343823910887	0.023280563
-320.333829251545	0.023155354
-320.323834592203	0.0233214185
-320.31383993286	0.0231993865
-320.303845273518	0.0233604385
-320.293850614176	0.0232417515
-320.283855954833	0.0233972285
-320.273861295491	0.023282875
-320.263866636149	0.0234324565
-320.253871976806	0.023322911
-320.243877317464	0.02346539
-320.233882658122	0.0233619365
-320.223887998779	0.0234967365
-320.213893339437	0.023398842
-320.203898680095	0.0235261675
-320.193904020752	0.0234349945
-320.18390936141	0.023554001
-320.173914702068	0.0234695985
-320.163920042725	0.023580248
-320.153925383383	0.0235025455
-320.143930724041	0.0236049035
-320.133936064698	0.0235335725
-320.123941405356	0.023628472
-320.113946746014	0.023563148
-320.103952086671	0.023650259
-320.093957427329	0.0235907975
-320.083962767987	0.023670488
-320.073968108644	0.023616666
-320.063973449302	0.0236894985
-320.05397878996	0.0236403285
-320.043984130617	0.0237068685
-320.033989471275	0.0236627235
-320.023994811933	0.0237230345
-320.01400015259	0.0236833555
-320.004005493248	0.023737497
-319.994010833906	0.023702446
-319.984016174563	0.023750621
-319.974021515221	0.023719883
-319.964026855879	0.0237623425
-319.954032196536	0.0237354475
-319.944037537194	0.0237723135
-319.934042877852	0.0237493825
-319.924048218509	0.0237809385
-319.914053559167	0.023762208
-319.904058899825	0.023787841
-319.894064240482	0.0237727215
-319.88406958114	0.023793497
-319.874074921798	0.0237822615
-319.864080262455	0.023798092
-319.854085603113	0.023789419
-319.844090943771	0.0238010535
-319.834096284428	0.0237949515
-319.824101625086	0.023802269
-319.814106965744	0.0237982975
-319.804112306401	0.023802766
-319.794117647059	0.023800063
-319.784122987717	0.023802145
-319.774128328374	0.0237995385
-319.764133669032	0.0238001335
-319.75413900969	0.023797458
-319.744144350347	0.023796941
-319.734149691005	0.023793497
-319.724155031663	0.0237928225
-319.71416037232	0.023787489
-319.704165712978	0.023787363
-319.694171053636	0.023779869
-319.684176394293	0.023780046
-319.674181734951	0.0237702695
-319.664187075609	0.023771903
-319.654192416266	0.0237591015
-319.644197756924	0.0237616615
-319.634203097582	0.023746017
-319.624208438239	0.0237506205
-319.614213778897	0.0237319815
-319.604219119555	0.023737638
-319.594224460212	0.023716446
-319.58422980087	0.0237229685
-319.574235141527	0.02369896
-319.564240482185	0.02370679
-319.554245822843	0.0236802995
-319.5442511635	0.0236893275
-319.534256504158	0.0236600815
-319.524261844816	0.0236705145
-319.514267185473	0.0236381285
-319.504272526131	0.0236503365
-319.494277866789	0.023613873
-319.484283207446	0.0236289015
-319.474288548104	0.0235878705
-319.464293888762	0.023606188
-319.454299229419	0.023559921
-319.444304570077	0.023582483
-319.434309910735	0.0235306135
-319.424315251392	0.023557678
-319.41432059205	0.02349922
-319.404325932708	0.0235317385
-319.394331273365	0.023465659
-319.384336614023	0.023504067
-319.374341954681	0.0234306045
-319.364347295338	0.023475343
-319.354352635996	0.023394682
-319.344357976654	0.0234445955
-319.334363317311	0.0233571885
-319.324368657969	0.0234122685
-319.314373998627	0.023318535
-319.304379339284	0.0233776635
-319.294384679942	0.023279177
-319.2843900206	0.023341132
-319.274395361257	0.0232388855
-319.264400701915	0.023302101
-319.254406042573	0.0231975205
-319.24441138323	0.02326076
-319.234416723888	0.023155763
-319.224422064546	0.0232179155
-319.214427405203	0.0231126765
-319.204432745861	0.0231724945
-319.194438086519	0.0230692355
-319.184443427176	0.023124999
-319.174448767834	0.0230240405
-319.164454108492	0.0230760895
-319.154459449149	0.022977867
-319.144464789807	0.02302532
-319.134470130465	0.022930698
-319.124475471122	0.022973317
-319.11448081178	0.0228815315
-319.104486152438	0.0229198325
-319.094491493095	0.0228305435
-319.084496833753	0.0228651905
-319.074502174411	0.0227778145
-319.064507515068	0.0228097075
-319.054512855726	0.022723692
-319.044518196384	0.0227528185
-319.034523537041	0.02266763
-319.024528877699	0.022694078
-319.014534218357	0.022610095
-319.004539559014	0.0226339525
-318.994544899672	0.0225513565
-318.98455024033	0.022572677
-318.974555580987	0.022491872
-318.964560921645	0.0225089165
-318.954566262303	0.0224312835
-318.94457160296	0.0224432555
-318.934576943618	0.022369318
-318.924582284276	0.0223755765
-318.914587624933	0.022307356
-318.904592965591	0.022305917
-318.894598306249	0.022245007
-318.884603646906	0.0222330465
-318.874608987564	0.022181931
-318.864614328222	0.0221583075
-318.854619668879	0.0221182425
-318.844625009537	0.0220815945
-318.834630350195	0.022053826
-318.824635690852	0.0220020315
-318.81464103151	0.0219888225
-318.804646372168	0.021921076
-318.794651712825	0.021922907
-318.784657053483	0.021838011
-318.774662394141	0.0218554255
-318.764667734798	0.021753941
-318.754673075456	0.021786982
-318.744678416114	0.0216677665
-318.734683756771	0.021716586
-318.724689097429	0.0215807495
-318.714694438087	0.0216445775
-318.704699778744	0.021492831
-318.694705119402	0.0215706225
-318.68471046006	0.021404229
-318.674715800717	0.0214952125
-318.664721141375	0.0213149075
-318.654726482033	0.0214175455
-318.64473182269	0.021224691
-318.634737163348	0.021337475
-318.624742504006	0.021133762
-318.614747844663	0.0212552085
-318.604753185321	0.021042255
-318.594758525979	0.021171071
-318.584763866636	0.0209502365
-318.574769207294	0.02108509
-318.564774547952	0.020857496
-318.554779888609	0.0209968905
-318.544785229267	0.0207640225
-318.534790569924	0.0209066185
-318.524795910582	0.020669744
-318.51480125124	0.020814767
-318.504806591898	0.020574759
-318.494811932555	0.0207207335
-318.484817273213	0.020478798
-318.474822613871	0.0206253595
-318.464827954528	0.0203820325
-318.454833295186	0.02052804
-318.444838635843	0.0202842935
-318.434843976501	0.020429239
-318.424849317159	0.020185531
-318.414854657816	0.0203290355
-318.404859998474	0.0200848
-318.394865339132	0.0202269935
-318.384870679789	0.019983266
-318.374876020447	0.020124215
-318.364881361105	0.019880857
-318.354886701762	0.0200199205
-318.34489204242	0.019777191
-318.334897383078	0.0199147825
-318.324902723735	0.0196714265
-318.314908064393	0.0198084035
-318.304913405051	0.019564653
-318.294918745708	0.019700759
-318.284924086366	0.0194556125
-318.274929427024	0.0195920415
-318.264934767681	0.0193457495
-318.254940108339	0.019482903
-318.244945448997	0.019234274
-318.234950789654	0.0193724535
-318.224956130312	0.0191211485
-318.21496147097	0.0192608615
-318.204966811627	0.0190062755
-318.194972152285	0.019148414
-318.184977492943	0.0188908065
-318.1749828336	0.0190351315
-318.164988174258	0.0187733375
-318.154993514916	0.018920758
-318.144998855573	0.018654352
-318.135004196231	0.0188052815
-318.125009536889	0.018534409
-318.115014877546	0.0186894765
-318.105020218204	0.0184119575
-318.095025558862	0.0185724575
-318.085030899519	0.018288416
-318.075036240177	0.0184549415
-318.065041580835	0.0181629
-318.055046921492	0.0183366715
-318.04505226215	0.0180356155
-318.035057602808	0.0182180375
-318.025062943465	0.0179065175
-318.015068284123	0.018098964
-318.005073624781	0.0177754465
-317.995078965438	0.017980073
-317.985084306096	0.0176426065
-317.975089646754	0.0178597025
-317.965094987411	0.0175080605
-317.955100328069	0.0177394075
-317.945105668727	0.0173717575
-317.935111009384	0.01761844
-317.925116350042	0.017234113
-317.9151216907	0.017496642
-317.905127031357	0.017095199
-317.895132372015	0.017373632
-317.885137712673	0.016955188
-317.87514305333	0.017249382
-317.865148393988	0.016814151
-317.855153734646	0.017123938
-317.845159075303	0.016672871
-317.835164415961	0.016996545
-317.825169756619	0.016531185
-317.815175097276	0.0168669785
-317.805180437934	0.0163896405
-317.795185778592	0.01673547
-317.785191119249	0.016247634
-317.775196459907	0.0166018245
-317.765201800565	0.016106249
-317.755207141222	0.016466169
-317.74521248188	0.015964549
-317.735217822538	0.016328424
-317.725223163195	0.0158229095
-317.715228503853	0.0161885435
-317.705233844511	0.015681184
-317.695239185168	0.0160468445
-317.685244525826	0.01553923075
-317.675249866484	0.015904063
-317.665255207141	0.0153969485
-317.655260547799	0.015759221
-317.645265888457	0.0152534205
-317.635271229114	0.015613503
-317.625276569772	0.015109209
-317.61528191043	0.015467236
-317.605287251087	0.014963977
-317.595292591745	0.01532008525
-317.585297932403	0.014817555
-317.57530327306	0.0151723655
-317.565308613718	0.0146693585
-317.555313954376	0.01502477075
-317.545319295033	0.01452006775
-317.535324635691	0.0148759785
-317.525329976349	0.01436882125
-317.515335317006	0.0147271745
-317.505340657664	0.01421635025
-317.495345998322	0.0145776465
-317.485351338979	0.01406281825
-317.475356679637	0.0144277855
-317.465362020295	0.0139082305
-317.455367360952	0.014277134
-317.44537270161	0.013752286
-317.435378042268	0.014126067
-317.425383382925	0.0135959295
-317.415388723583	0.013972956
-317.405394064241	0.013438438
-317.395399404898	0.013819904
-317.385404745556	0.013280757
-317.375410086214	0.0136650675
-317.365415426871	0.01312217475
-317.355420767529	0.0135091045
-317.345426108187	0.012963718
-317.335431448844	0.0133520305
-317.325436789502	0.012804529
-317.31544213016	0.01319378875
-317.305447470817	0.012644896
-317.295452811475	0.01303429
-317.285458152132	0.0124850385
-317.27546349279	0.012873969
-317.265468833448	0.012324401
-317.255474174105	0.012712251
-317.245479514763	0.012163355
-317.235484855421	0.0125499205
-317.225490196079	0.0120018415
-317.215495536736	0.012386557
-317.205500877394	0.0118393335
-317.195506218051	0.012222098
-317.185511558709	0.0116763795
-317.175516899367	0.012056677
-317.165522240024	0.011513437
-317.155527580682	0.01189034125
-317.14553292134	0.011349851
-317.135538261997	0.0117227795
-317.125543602655	0.01118603875
-317.115548943313	0.01155371475
-317.10555428397	0.0110225155
-317.095559624628	0.011383172
-317.085564965286	0.0108592135
-317.075570305943	0.0112107735
-317.065575646601	0.0106958455
-317.055580987259	0.0110368865
-317.045586327916	0.01053325625
-317.035591668574	0.0108613335
-317.025597009232	0.0103711825
-317.015602349889	0.010683458
-317.005607690547	0.010209782
-316.995613031205	0.0105040645
-316.985618371862	0.010048683
-316.97562371252	0.0103228555
-316.965629053178	0.0098881315
-316.955634393835	0.01014007925
-316.945639734493	0.00972781
-316.935645075151	0.0099557195
-316.925650415808	0.009567903
-316.915655756466	0.009770222
-316.905661097124	0.0094073835
-316.895666437781	0.00958391925
-316.885671778439	0.009247263
-316.875677119097	0.009396215
-316.865682459754	0.0090861985
-316.855687800412	0.0092079425
-316.84569314107	0.0089250705
-316.835698481727	0.0090196375
-316.825703822385	0.00876329275
-316.815709163043	0.0088303545
-316.8057145037	0.008599856
-316.795719844358	0.0086413295
-316.785725185016	0.0084360825
-316.775730525673	0.0084523395
-316.765735866331	0.00827098
-316.755741206989	0.00826363225
-316.745746547646	0.008104927
-316.735751888304	0.0080750235
-316.725757228962	0.0079370025
-316.715762569619	0.0078866845
-316.705767910277	0.00776782975
-316.695773250935	0.0076988795
-316.685778591592	0.00759701615
-316.67578393225	0.0075120379
-316.665789272908	0.00742488145
-316.655794613565	0.00732549525
-316.645799954223	0.0072509049
-316.635805294881	0.0071391895
-316.625810635538	0.0070754595
-316.615815976196	0.0069541973
-316.605821316854	0.0068988056
-316.595826657511	0.00676955185
-316.585831998169	0.00672058165
-316.575837338827	0.00658532175
-316.565842679484	0.0065413963
-316.555848020142	0.0064011455
-316.5458533608	0.0063607053
-316.535858701457	0.006216921
-316.525864042115	0.00617993125
-316.515869382773	0.00603299845
-316.50587472343	0.00599812565
-316.495880064088	0.0058486143
-316.485885404746	0.0058160735
-316.475890745403	0.0056633592
-316.465896086061	0.00563414235
-316.455901426719	0.0054773975
-316.445906767376	0.0054524796
-316.435912108034	0.0052906362
-316.425917448692	0.00527073805
-316.415922789349	0.00510271385
-316.405928130007	0.0050897002
-316.395933470665	0.00491337385
-316.385938811322	0.0049090382
-316.37594415198	0.00472295935
-316.365949492638	0.004729045
-316.355954833295	0.0045315135
-316.345960173953	0.004549233
-316.335965514611	0.0043392195
-316.325970855268	0.004369861
-316.315976195926	0.0041459882
-316.305981536584	0.0041907713
-316.295986877241	0.0039520936
-316.285992217899	0.00401101105
-316.275997558557	0.00375777225
-316.266002899214	0.0038315186
-316.256008239872	0.0035640324
-316.24601358053	0.0036513268
-316.236018921187	0.00336982865
-316.226024261845	0.003470111
-316.216029602503	0.00317555245
-316.20603494316	0.0032885342
-316.196040283818	0.00298253305
-316.186045624476	0.003105877
-316.176050965133	0.0027896423
-316.166056305791	0.0029220446
-316.156061646449	0.00259694445
-316.146066987106	0.00273744085
-316.136072327764	0.002405471
-316.126077668421	0.0025515933
-316.116083009079	0.0022139534
-316.106088349737	0.00236481045
-316.096093690395	0.00202298935
-316.086099031052	0.0021775434
-316.07610437171	0.0018328284
-316.066109712368	0.0019896148
-316.056115053025	0.00164236255
-316.046120393683	0.00180113275
-316.03612573434	0.0014525113
-316.026131074998	0.0016125504
-316.016136415656	0.00126225295
-316.006141756313	0.0014230372
-315.996147096971	0.0010720551
-315.986152437629	0.0012341163
-315.976157778286	8.81634115E-4
-315.966163118944	0.001044762215
-315.956168459602	6.9076946E-4
-315.946173800259	8.555956E-4
-315.936179140917	5.000214E-4
-315.926184481575	6.66623695E-4
-315.916189822232	3.090122954E-4
-315.90619516289	4.77783525E-4
-315.896200503548	1.1710311E-4
-315.886205844205	2.88910705E-4
-315.876211184863	-7.4622195E-5
-315.866216525521	1.00603935E-4
-315.856221866178	-2.6674701E-4
-315.846227206836	-8.759396E-5
-315.836232547494	-4.5927665E-4
-315.826237888151	-2.755869135E-4
-315.816243228809	-6.52266175E-4
-315.806248569467	-4.635884E-4
-315.796253910124	-8.45485675E-4
-315.786259250782	-6.5133483E-4
-315.77626459144	-0.00103857907
-315.766269932097	-8.389493E-4
-315.756275272755	-0.00123203575
-315.746280613413	-0.00102662245
-315.73628595407	-0.0014253943
-315.726291294728	-0.00121420883
-315.716296635386	-0.00161832955
-315.706301976043	-0.0014019725
-315.696307316701	-0.0018113756
-315.686312657359	-0.001590178
-315.676317998016	-0.0020038337
-315.666323338674	-0.00177808615
-315.656328679332	-0.00219600585
-315.646334019989	-0.0019670055
-315.636339360647	-0.0023874573
-315.626344701305	-0.0021559566
-315.616350041962	-0.0025781154
-315.60635538262	-0.00234598575
-315.596360723278	-0.0027682902
-315.586366063935	-0.0025363985
-315.576371404593	-0.00295736525
-315.566376745251	-0.0027273371
-315.556382085908	-0.0031453529
-315.546387426566	-0.00291928805
-315.536392767224	-0.00333284415
-315.526398107881	-0.003112011
-315.516403448539	-0.00351875935
-315.506408789197	-0.0033054543
-315.496414129854	-0.0037039744
-315.486419470512	-0.003499987
-315.47642481117	-0.00388806285
-315.466430151827	-0.003694253
-315.456435492485	-0.00407102175
-315.446440833143	-0.0038894383
-315.4364461738	-0.00425350985
-315.426451514458	-0.004085135
-315.416456855116	-0.00443585475
-315.406462195773	-0.0042809779
-315.396467536431	-0.0046176131
-315.386472877089	-0.0044762424
-315.376478217746	-0.00479893
-315.366483558404	-0.00467117225
-315.356488899062	-0.0049804145
-315.346494239719	-0.0048654429
-315.336499580377	-0.0051620395
-315.326504921035	-0.0050589928
-315.316510261692	-0.0053442702
-315.30651560235	-0.00525157725
-315.296520943008	-0.0055268912
-315.286526283665	-0.00544315135
-315.276531624323	-0.00571021245
-315.266536964981	-0.00563389175
-315.256542305638	-0.00589360115
-315.246547646296	-0.0058232867
-315.236552986954	-0.0060776325
-315.226558327611	-0.00601183035
-315.216563668269	-0.00626183365
-315.206569008927	-0.0061996933
-315.196574349584	-0.006446001
-315.186579690242	-0.0063867893
-315.1765850309	-0.00663054945
-315.166590371557	-0.00657378905
-315.156595712215	-0.0068143022
-315.146601052873	-0.00676008605
-315.13660639353	-0.00699754675
-315.126611734188	-0.00694598165
-315.116617074846	-0.00718058585
-315.106622415503	-0.0071320603
-315.096627756161	-0.0073630468
-315.086633096819	-0.0073178489
-315.076638437476	-0.007544702
-315.066643778134	-0.00750353095
-315.056649118792	-0.00772609335
-315.046654459449	-0.0076885352
-315.036659800107	-0.0079068725
-315.026665140765	-0.007873255
-315.016670481422	-0.008087796
-315.00667582208	-0.00805738125
-314.996681162738	-0.008268307
-314.986686503395	-0.008240087
-314.976691844053	-0.008448853
-314.966697184711	-0.0084225385
-314.956702525368	-0.008629684
-314.946707866026	-0.008603659
-314.936713206684	-0.0088103925
-314.926718547341	-0.008783699
-314.916723887999	-0.008991183
-314.906729228657	-0.0089625835
-314.896734569314	-0.009172519
-314.886739909972	-0.0091404735
-314.876745250629	-0.0093530895
-314.866750591287	-0.0093175245
-314.856755931945	-0.00953394575
-314.846761272602	-0.0094943225
-314.83676661326	-0.009713773
-314.826771953918	-0.0096701315
-314.816777294576	-0.0098931565
-314.806782635233	-0.009846416
-314.796787975891	-0.010071189
-314.786793316548	-0.010022125
-314.776798657206	-0.0102483265
-314.766803997864	-0.01019849975
-314.756809338521	-0.0104239495
-314.746814679179	-0.0103748855
-314.736820019837	-0.010598435
-314.726825360494	-0.0105515015
-314.716830701152	-0.0107712355
-314.70683604181	-0.010727831
-314.696841382467	-0.010942958
-314.686846723125	-0.0109045755
-314.676852063783	-0.01111371875
-314.66685740444	-0.0110811025
-314.656862745098	-0.011283637
-314.646868085756	-0.0112565865
-314.636873426413	-0.0114528895
-314.626878767071	-0.0114314185
-314.616884107729	-0.0116218825
-314.606889448386	-0.0116053455
-314.596894789044	-0.0117904715
-314.586900129702	-0.01177775
-314.576905470359	-0.011959712
-314.566910811017	-0.0119490175
-314.556916151675	-0.0121286995
-314.546921492332	-0.01211841675
-314.53692683299	-0.012298257
-314.526932173648	-0.01228627075
-314.516937514305	-0.012467724
-314.506942854963	-0.01245244225
-314.496948195621	-0.0126376015
-314.486953536278	-0.0126167965
-314.476958876936	-0.01280755725
-314.466964217594	-0.0127804235
-314.456969558251	-0.01297745175
-314.446974898909	-0.012941853
-314.436980239567	-0.0131474305
-314.426985580224	-0.013102258
-314.416990920882	-0.0133167855
-314.40699626154	-0.0132615245
-314.397001602197	-0.013485817
-314.387006942855	-0.0134197315
-314.377012283513	-0.0136545745
-314.36701762417	-0.013577266
-314.357022964828	-0.0138221
-314.347028305486	-0.013733666
-314.337033646143	-0.0139890795
-314.327038986801	-0.013889938
-314.317044327459	-0.01415532575
-314.307049668116	-0.014045422
-314.297055008774	-0.0143198955
-314.287060349432	-0.014200531
-314.277065690089	-0.01448296
-314.267071030747	-0.014355497
-314.257076371405	-0.014644846
-314.247081712062	-0.0145100925
-314.23708705272	-0.0148052345
-314.227092393378	-0.0146651135
-314.217097734035	-0.0149635655
-314.207103074693	-0.0148197865
-314.197108415351	-0.0151202205
-314.187113756008	-0.014975004
-314.177119096666	-0.0152749145
-314.167124437324	-0.0151303295
-314.157129777981	-0.015427964
-314.147135118639	-0.015285803
-314.137140459297	-0.015579057
-314.127145799954	-0.015441204
-314.117151140612	-0.0157281205
-314.10715648127	-0.015596593
-314.097161821927	-0.015875787
-314.087167162585	-0.0157520055
-314.077172503243	-0.0160221085
-314.0671778439	-0.015906576
-314.057183184558	-0.0161668675
-314.047188525216	-0.0160608005
-314.037193865873	-0.016310316
-314.027199206531	-0.016213828
-314.017204547189	-0.016453534
-314.007209887846	-0.0163658705
-313.997215228504	-0.0165954935
-313.987220569162	-0.0165165955
-313.977225909819	-0.0167375345
-313.967231250477	-0.0166660755
-313.957236591135	-0.0168787985
-313.947241931792	-0.016813715
-313.93724727245	-0.017020135
-313.927252613108	-0.0169594685
-313.917257953765	-0.01716123
-313.907263294423	-0.0171030105
-313.897268635081	-0.0173021945
-313.887273975738	-0.017245385
-313.877279316396	-0.0174433325
-313.867284657054	-0.01738571
-313.857289997711	-0.0175838395
-313.847295338369	-0.017523923
-313.837300679027	-0.017724652
-313.827306019684	-0.01766043
-313.817311360342	-0.01786469
-313.807316701	-0.017795436
-313.797322041657	-0.0180046775
-313.787327382315	-0.017928788
-313.777332722973	-0.0181442665
-313.76733806363	-0.0180604865
-313.757343404288	-0.0182829885
-313.747348744945	-0.0181908535
-313.737354085603	-0.018421331
-313.727359426261	-0.0183197675
-313.717364766918	-0.018558594
-313.707370107576	-0.0184474325
-313.697375448234	-0.0186947635
-313.687380788892	-0.01857428
-313.677386129549	-0.0188297035
-313.667391470207	-0.018700335
-313.657396810864	-0.018963291
-313.647402151522	-0.018825368
-313.63740749218	-0.019095229
-313.627412832837	-0.0189499515
-313.617418173495	-0.019225886
-313.607423514153	-0.019074445
-313.59742885481	-0.01935438
-313.587434195468	-0.0191982715
-313.577439536126	-0.019480862
-313.567444876783	-0.0193223575
-313.557450217441	-0.019605386
-313.547455558099	-0.0194456615
-313.537460898756	-0.0197276295
-313.527466239414	-0.019569291
-313.517471580072	-0.019847612
-313.507476920729	-0.019692487
-313.497482261387	-0.019965986
-313.487487602045	-0.019815769
-313.477492942702	-0.0200823745
-313.46749828336	-0.0199381655
-313.457503624018	-0.020197214
-313.447508964675	-0.020059975
-313.437514305333	-0.020310479
-313.427519645991	-0.020180659
-313.417524986648	-0.0204225335
-313.407530327306	-0.020299789
-313.397535667964	-0.0205337355
-313.387541008621	-0.020417784
-313.377546349279	-0.020644451
-313.367551689937	-0.0205338455
-313.357557030594	-0.020753995
-313.347562371252	-0.0206478075
-313.33756771191	-0.020863785
-313.327573052567	-0.0207599705
-313.317578393225	-0.020973285
-313.307583733883	-0.020869476
-313.29758907454	-0.021082309
-313.287594415198	-0.0209771865
-313.277599755856	-0.0211915175
-313.267605096513	-0.021082455
-313.257610437171	-0.0212999805
-313.247615777829	-0.021185592
-313.237621118486	-0.0214084155
-313.227626459144	-0.0212868215
-313.217631799802	-0.0215165645
-313.207637140459	-0.0213857895
-313.197642481117	-0.0216236495
-313.187647821775	-0.021483105
-313.177653162432	-0.0217301585
-313.16765850309	-0.021578925
-313.157663843748	-0.021835513
-313.147669184405	-0.0216729025
-313.137674525063	-0.021940448
-313.127679865721	-0.021766248
-313.117685206378	-0.0220432045
-313.107690547036	-0.0218581325
-313.097695887694	-0.0221447915
-313.087701228351	-0.0219489165
-313.077706569009	-0.0222442665
-313.067711909667	-0.022039486
-313.057717250324	-0.0223421685
-313.047722590982	-0.02212901
-313.03772793164	-0.022437968
-313.027733272297	-0.022218712
-313.017738612955	-0.0225315915
-313.007743953613	-0.0223077075
-312.99774929427	-0.0226227565
-312.987754634928	-0.022396317
-312.977759975586	-0.0227113115
-312.967765316243	-0.0224842435
-312.957770656901	-0.0227977425
-312.947775997559	-0.022572201
-312.937781338216	-0.0228823045
-312.927786678874	-0.0226600115
-312.917792019532	-0.022964528
-312.907797360189	-0.0227468935
-312.897802700847	-0.0230443895
-312.887808041505	-0.022832685
-312.877813382162	-0.023122777
-312.86781872282	-0.022918051
-312.857824063478	-0.023199675
-312.847829404135	-0.0230020135
-312.837834744793	-0.023274931
-312.827840085451	-0.0230850055
-312.817845426108	-0.0233488155
-312.807850766766	-0.023166198
-312.797856107424	-0.0234213585
-312.787861448081	-0.0232457915
-312.777866788739	-0.023492694
-312.767872129397	-0.023323878
-312.757877470054	-0.0235636185
-312.747882810712	-0.0234001455
-312.73788815137	-0.0236333335
-312.727893492027	-0.0234743165
-312.717898832685	-0.0237022975
-312.707904173343	-0.023546586
-312.697909514	-0.0237705715
-312.687914854658	-0.023616762
-312.677920195316	-0.023838069
-312.667925535973	-0.023684929
-312.657930876631	-0.0239041765
-312.647936217289	-0.0237512095
-312.637941557946	-0.0239704475
-312.627946898604	-0.0238152795
-312.617952239262	-0.02403531
-312.607957579919	-0.0238776355
-312.597962920577	-0.0240998075
-312.587968261234	-0.0239376235
-312.577973601892	-0.0241629945
-312.56797894255	-0.0239955325
-312.557984283208	-0.0242252835
-312.547989623865	-0.024051716
-312.537994964523	-0.0242871975
-312.528000305181	-0.02410564
-312.518005645838	-0.0243481955
-312.508010986496	-0.0241576655
-312.498016327153	-0.024408511
-312.488021667811	-0.024207374
-312.478027008469	-0.0244680325
-312.468032349126	-0.0242549825
-312.458037689784	-0.024526695
-312.448043030442	-0.024300451
-312.438048371099	-0.024584823
-312.428053711757	-0.024344179
-312.418059052415	-0.024641893
-312.408064393072	-0.024385595
-312.39806973373	-0.0246979905
-312.388075074388	-0.0244255545
-312.378080415045	-0.024752835
-312.368085755703	-0.0244637525
-312.358091096361	-0.024805875
-312.348096437018	-0.024500612
-312.338101777676	-0.0248575695
-312.328107118334	-0.0245368585
-312.318112458991	-0.0249067025
-312.308117799649	-0.024572045
-312.298123140307	-0.024953576
-312.288128480964	-0.024606797
-312.278133821622	-0.024997599
-312.26813916228	-0.0246419415
-312.258144502937	-0.0250388485
-312.248149843595	-0.0246771035
-312.238155184253	-0.025076302
-312.22816052491	-0.0247130755
-312.218165865568	-0.0251105855
-312.208171206226	-0.02474943
-312.198176546883	-0.025141283
-312.188181887541	-0.024786634
-312.178187228199	-0.0251682775
-312.168192568856	-0.024824234
-312.158197909514	-0.025191743
-312.148203250172	-0.024862354
-312.138208590829	-0.025211709
-312.128213931487	-0.0249008075
-312.118219272145	-0.0252288485
-312.108224612802	-0.0249389575
-312.09822995346	-0.025242805
-312.088235294118	-0.024977196
-312.078240634775	-0.0252545515
-312.068245975433	-0.025014877
-312.058251316091	-0.025264302
-312.048256656748	-0.025051179
-312.038261997406	-0.025271973
-312.028267338064	-0.0250863515
-312.018272678721	-0.025278613
-312.008278019379	-0.0251192415
-311.998283360037	-0.0252836065
-311.988288700694	-0.0251501135
-311.978294041352	-0.0252886085
-311.96829938201	-0.025178612
-311.958304722667	-0.0252926975
-311.948310063325	-0.0252046665
-311.938315403983	-0.0252969485
-311.92832074464	-0.025227437
-311.918326085298	-0.0253007335
-311.908331425956	-0.025248013
-311.898336766613	-0.0253041925
-311.888342107271	-0.025265065
-311.878347447929	-0.0253074295
-311.868352788586	-0.02528048
-311.858358129244	-0.0253107545
-311.848363469902	-0.0252927855
-311.838368810559	-0.025312979
-311.828374151217	-0.025302249
-311.818379491875	-0.025314922
-311.808384832532	-0.025309736
-311.79839017319	-0.025316029
-311.788395513848	-0.025315111
-311.778400854505	-0.025316589
-311.768406195163	-0.025318588
-311.758411535821	-0.0253153945
-311.748416876478	-0.0253202925
-311.738422217136	-0.025313027
-311.728427557794	-0.0253198685
-311.718432898451	-0.025309574
-311.708438239109	-0.025318046
-311.698443579767	-0.025304564
-311.688448920424	-0.025314611
-311.678454261082	-0.0252982565
-311.66845960174	-0.0253095605
-311.658464942397	-0.025290745
-311.648470283055	-0.0253025865
-311.638475623713	-0.025281959
-311.62848096437	-0.0252937315
-311.618486305028	-0.02527188
-311.608491645686	-0.0252833235
-311.598496986343	-0.025260969
-311.588502327001	-0.0252707985
-311.578507667659	-0.0252488095
-311.568513008316	-0.0252560805
-311.558518348974	-0.025236205
-311.548523689632	-0.0252394485
-311.538529030289	-0.025222598
-311.528534370947	-0.0252205955
-311.518539711605	-0.0252080795
-311.508545052262	-0.025199255
-311.49855039292	-0.025193111
-311.488555733578	-0.025175551
-311.478561074235	-0.025177504
-311.468566414893	-0.025149706
-311.458571755551	-0.0251604755
-311.448577096208	-0.0251222385
-311.438582436866	-0.0251426815
-311.428587777524	-0.025093025
-311.418593118181	-0.025123691
-311.408598458839	-0.0250615735
-311.398603799497	-0.0251029005
-311.388609140154	-0.0250288635
-311.378614480812	-0.0250808545
-311.36861982147	-0.024995302
-311.358625162127	-0.0250568385
-311.348630502785	-0.024960442
-311.338635843442	-0.0250307485
-311.3286411841	-0.024924738
-311.318646524758	-0.025002538
-311.308651865415	-0.0248886145
-311.298657206073	-0.0249723295
-311.288662546731	-0.024851758
-311.278667887388	-0.0249393205
-311.268673228046	-0.024814086
-311.258678568704	-0.0249042875
-311.248683909361	-0.024775355
-311.238689250019	-0.024866792
-311.228694590677	-0.0247366735
-311.218699931334	-0.0248273915
-311.208705271992	-0.024696691
-311.19871061265	-0.0247853505
-311.188715953307	-0.0246562105
-311.178721293965	-0.0247422775
-311.168726634623	-0.0246143525
-311.15873197528	-0.024697075
-311.148737315938	-0.024570938
-311.138742656596	-0.0246504265
-311.128747997253	-0.0245259355
-311.118753337911	-0.024602883
-311.108758678569	-0.0244799675
-311.098764019226	-0.02455393
-311.088769359884	-0.0244314715
-311.078774700542	-0.0245036235
-311.068780041199	-0.0243810465
-311.058785381857	-0.0244528185
-311.048790722515	-0.0243290565
-311.038796063172	-0.024400642
-311.02880140383	-0.02427457
-311.018806744488	-0.024348119
-311.008812085145	-0.024218357
-310.998817425803	-0.024294477
-310.988822766461	-0.0241604775
-310.978828107118	-0.024240193
-310.968833447776	-0.0241002275
-310.958838788434	-0.024184531
-310.948844129091	-0.0240385295
-310.938849469749	-0.0241273405
-310.928854810407	-0.0239752935
-310.918860151064	-0.024069061
-310.908865491722	-0.023911041
-310.89887083238	-0.024009405
-310.888876173037	-0.0238454235
-310.878881513695	-0.023947457
-310.868886854353	-0.02377888
-310.85889219501	-0.0238838445
-310.848897535668	-0.0237112645
-310.838902876326	-0.0238184855
-310.828908216983	-0.0236431435
-310.818913557641	-0.0237509075
-310.808918898299	-0.023573747
-310.798924238956	-0.0236815595
-310.788929579614	-0.0235043825
-310.778934920272	-0.023609784
-310.768940260929	-0.023433542
-310.758945601587	-0.0235360525
-310.748950942245	-0.0233621885
-310.738956282902	-0.023460767
-310.72896162356	-0.0232898035
-310.718966964218	-0.023383297
-310.708972304875	-0.023216586
-310.698977645533	-0.023304117
-310.688982986191	-0.0231418015
-310.678988326848	-0.0232234905
-310.668993667506	-0.0230660715
-310.658999008164	-0.023141618
-310.649004348821	-0.022989686
-310.639009689479	-0.023057754
-310.629015030137	-0.022911973
-310.619020370794	-0.0229723535
-310.609025711452	-0.0228329295
-310.59903105211	-0.0228852285
-310.589036392767	-0.0227527935
-310.579041733425	-0.0227967755
-310.569047074083	-0.0226718715
-310.55905241474	-0.022706122
-310.549057755398	-0.022590171
-310.539063096056	-0.0226140105
-310.529068436713	-0.0225075145
-310.519073777371	-0.0225198585
-310.509079118029	-0.0224237685
-310.499084458686	-0.022423909
-310.489089799344	-0.0223394525
-310.479095140002	-0.0223262805
-310.469100480659	-0.0222543455
-310.459105821317	-0.022226993
-310.449111161975	-0.0221676245
-310.439116502632	-0.0221264255
-310.42912184329	-0.022080117
-310.419127183948	-0.0220248585
-310.409132524605	-0.021990691
-310.399137865263	-0.021921738
-310.389143205921	-0.021899569
-310.379148546578	-0.021818347
-310.369153887236	-0.021806586
-310.359159227894	-0.0217142815
-310.349164568551	-0.0217109065
-310.339169909209	-0.021610277
-310.329175249867	-0.0216131965
-310.319180590524	-0.0215065605
-310.309185931182	-0.0215124635
-310.29919127184	-0.0214025885
-310.289196612497	-0.021408766
-310.279201953155	-0.021299119
-310.269207293813	-0.0213029755
-310.25921263447	-0.021195711
-310.249217975128	-0.021193674
-310.239223315786	-0.021092787
-310.229228656443	-0.02108228
-310.219233997101	-0.0209898195
-310.209239337759	-0.0209682375
-310.199244678416	-0.0208863265
-310.189250019074	-0.0208519765
-310.179255359731	-0.0207826355
-310.169260700389	-0.020734352
-310.159266041047	-0.020678488
-310.149271381704	-0.0206147135
-310.139276722362	-0.0205728795
-310.12928206302	-0.020493376
-310.119287403678	-0.0204662015
-310.109292744335	-0.0203714995
-310.099298084993	-0.020357881
-310.08930342565	-0.0202486735
-310.079308766308	-0.020247965
-310.069314106966	-0.0201258265
-310.059319447623	-0.0201359035
-310.049324788281	-0.020002302
-310.039330128939	-0.0200214325
-310.029335469596	-0.019878762
-310.019340810254	-0.019905134
-310.009346150912	-0.0197553395
-309.999351491569	-0.01978628
-309.989356832227	-0.019631787
-309.979362172885	-0.0196648785
-309.969367513542	-0.0195080185
-309.9593728542	-0.019541204
-309.949378194858	-0.01938441
-309.939383535515	-0.0194154115
-309.929388876173	-0.019260703
-309.919394216831	-0.0192874835
-309.909399557488	-0.0191369275
-309.899404898146	-0.0191575245
-309.889410238804	-0.019012504
-309.879415579461	-0.019025717
-309.869420920119	-0.0188879675
-309.859426260777	-0.018892585
-309.849431601434	-0.018762604
-309.839436942092	-0.018757742
-309.82944228275	-0.018636308
-309.819447623407	-0.018621355
-309.809452964065	-0.018508999
-309.799458304723	-0.0184841735
-309.78946364538	-0.0183803705
-309.779468986038	-0.018345557
-309.769474326696	-0.0182506965
-309.759479667353	-0.0182063805
-309.749485008011	-0.018119783
-309.739490348669	-0.0180664135
-309.729495689326	-0.017987329
-309.719501029984	-0.0179257315
-309.709506370642	-0.0178537085
-309.699511711299	-0.017784394
-309.689517051957	-0.0177180805
-309.679522392615	-0.017642431
-309.669527733272	-0.0175813935
-309.65953307393	-0.0174995265
-309.649538414588	-0.0174432745
-309.639543755245	-0.0173562275
-309.629549095903	-0.017303931
-309.619554436561	-0.01721182
-309.609559777218	-0.017163432
-309.599565117876	-0.017066872
-309.589570458534	-0.017021636
-309.579575799191	-0.0169205975
-309.569581139849	-0.016878513
-309.559586480507	-0.016773759
-309.549591821164	-0.016734516
-309.539597161822	-0.016625957
-309.52960250248	-0.0165898955
-309.519607843137	-0.0164767385
-309.509613183795	-0.016444386
-309.499618524453	-0.016326694
-309.48962386511	-0.016297615
-309.479629205768	-0.016175216
-309.469634546426	-0.016150308
-309.459639887083	-0.0160224335
-309.449645227741	-0.0160020235
-309.439650568399	-0.0158687375
-309.429655909056	-0.015853634
-309.419661249714	-0.015713942
-309.409666590372	-0.015704094
-309.399671931029	-0.0155577535
-309.389677271687	-0.0155541035
-309.379682612345	-0.015400875
-309.369687953002	-0.015403006
-309.35969329366	-0.01524243775
-309.349698634318	-0.0152513945
-309.339703974975	-0.015082831
-309.329709315633	-0.015099054
-309.319714656291	-0.014922653
-309.309719996948	-0.0149458895
-309.299725337606	-0.0147610455
-309.289730678264	-0.014791999
-309.279736018921	-0.0145992175
-309.269741359579	-0.0146370955
-309.259746700237	-0.014435985
-309.249752040894	-0.014481335
-309.239757381552	-0.0142720505
-309.22976272221	-0.01432432975
-309.219768062867	-0.014107943
-309.209773403525	-0.014166103
-309.199778744183	-0.0139431165
-309.18978408484	-0.0140071545
-309.179789425498	-0.0137775705
-309.169794766156	-0.0138464375
-309.159800106813	-0.0136119075
-309.149805447471	-0.0136850275
-309.139810788129	-0.0134454295
-309.129816128786	-0.01352260425
-309.119821469444	-0.013278264
-309.109826810102	-0.0133586675
-309.099832150759	-0.013110729
-309.089837491417	-0.013194416
-309.079842832075	-0.0129424815
-309.069848172732	-0.01302901025
-309.05985351339	-0.0127734075
-309.049858854047	-0.0128628195
-309.039864194705	-0.012603662
-309.029869535363	-0.012695922
-309.01987487602	-0.012432931
-309.009880216678	-0.0125281975
-308.999885557336	-0.012261595
-308.989890897994	-0.0123599095
-308.979896238651	-0.0120891895
-308.969901579309	-0.012191291
-308.959906919966	-0.011915818
-308.949912260624	-0.012021815
-308.939917601282	-0.0117416575
-308.929922941939	-0.0118516445
-308.919928282597	-0.01156723325
-308.909933623255	-0.011681312
-308.899938963912	-0.0113915795
-308.88994430457	-0.01150946
-308.879949645228	-0.01121567175
-308.869954985885	-0.01133724675
-308.859960326543	-0.011039378
-308.849965667201	-0.011163834
-308.839971007858	-0.010862803
-308.829976348516	-0.010989711
-308.819981689174	-0.01068535325
-308.809987029831	-0.01081438925
-308.799992370489	-0.01050782625
-308.789997711147	-0.010637982
-308.780003051804	-0.0103300525
-308.770008392462	-0.010460388
-308.76001373312	-0.0101522485
-308.750019073777	-0.0102822545
-308.740024414435	-0.009974376
-308.730029755093	-0.010102662
-308.72003509575	-0.0097961495
-308.710040436408	-0.00992208875
-308.700045777066	-0.009617874
-308.690051117723	-0.009740136
-308.680056458381	-0.0094395855
-308.670061799039	-0.009557568
-308.660067139696	-0.0092610695
-308.650072480354	-0.009373423
-308.640077821012	-0.0090828355
-308.630083161669	-0.00918849375
-308.620088502327	-0.008904429
-308.610093842985	-0.0090024665
-308.600099183642	-0.008726202
-308.5901045243	-0.008814939
-308.580109864958	-0.008547908
-308.570115205615	-0.008626457
-308.560120546273	-0.0083697515
-308.550125886931	-0.0084369175
-308.540131227588	-0.0081915235
-308.530136568246	-0.0082464045
-308.520141908904	-0.008013126
-308.510147249561	-0.0080550945
-308.500152590219	-0.0078342145
-308.490157930877	-0.007863235
-308.480163271534	-0.0076554205
-308.470168612192	-0.007670907
-308.46017395285	-0.0074758915
-308.450179293507	-0.00747770355
-308.440184634165	-0.00729574715
-308.430189974823	-0.00728477385
-308.42019531548	-0.00711486355
-308.410200656138	-0.0070918575
-308.400205996796	-0.00693354995
-308.390211337453	-0.0068979747
-308.380216678111	-0.0067511043
-308.370222018769	-0.00670431385
-308.360227359426	-0.0065684835
-308.350232700084	-0.0065105817
-308.340238040742	-0.0063850465
-308.330243381399	-0.0063164975
-308.320248722057	-0.0062011825
-308.310254062715	-0.00612204785
-308.300259403372	-0.00601669215
-308.29026474403	-0.00592696255
-308.280270084688	-0.00583221485
-308.270275425345	-0.00573168
-308.260280766003	-0.005647421
-308.250286106661	-0.0055358528
-308.240291447318	-0.00546250775
-308.230296787976	-0.00533951435
-308.220302128634	-0.00527706165
-308.210307469291	-0.00514252435
-308.200312809949	-0.005091321
-308.190318150607	-0.0049454015
-308.180323491264	-0.00490529915
-308.170328831922	-0.0047481798
-308.16033417258	-0.00471863725
-308.150339513237	-0.00455070375
-308.140344853895	-0.0045314408
-308.130350194553	-0.0043536833
-308.12035553521	-0.0043433565
-308.110360875868	-0.0041569435
-308.100366216526	-0.00415453405
-308.090371557183	-0.00396078525
-308.080376897841	-0.00396465045
-308.070382238499	-0.00376471205
-308.060387579156	-0.00377284105
-308.050392919814	-0.0035700135
-308.040398260472	-0.0035809695
-308.030403601129	-0.00337567995
-308.020408941787	-0.00338706605
-308.010414282445	-0.0031822356
-308.000419623102	-0.00319186935
-307.99042496376	-0.0029895508
-307.980430304418	-0.00299543215
-307.970435645075	-0.0027977925
-307.960440985733	-0.00279825555
-307.950446326391	-0.0026070254
-307.940451667048	-0.00259963625
-307.930457007706	-0.0024167649
-307.920462348364	-0.0024001116
-307.910467689021	-0.0022270097
-307.900473029679	-0.00219955065
-307.890478370336	-0.00203758405
-307.880483710994	-0.0019982615
-307.870489051652	-0.00184853645
-307.86049439231	-0.00179697845
-307.850499732967	-0.00165973395
-307.840505073625	-0.00159530595
-307.830510414283	-0.0014703944
-307.82051575494	-0.00139343785
-307.810521095598	-0.00128076865
-307.800526436255	-0.00119167425
-307.790531776913	-0.0010906118
-307.780537117571	-9.9054565E-4
-307.770542458228	-9.00281915E-4
-307.760547798886	-7.9027677E-4
-307.750553139544	-7.09042665E-4
-307.740558480201	-5.904805E-4
-307.730563820859	-5.16927365E-4
-307.720569161517	-3.9114091E-4
-307.710574502174	-3.2373365E-4
-307.700579842832	-1.9281678E-4
-307.69058518349	-1.2946255E-4
-307.680590524147	4.63917499999999E-6
-307.670595864805	6.57507825E-5
-307.660601205463	2.0125835E-4
-307.65060654612	2.615967E-4
-307.640611886778	3.9674623E-4
-307.630617227436	4.5869327E-4
-307.620622568093	5.91517985E-4
-307.610627908751	6.56594895E-4
-307.600633249409	7.8523061E-4
-307.590638590066	8.5531875E-4
-307.580643930724	9.782461E-4
-307.570649271382	0.0010546571
-307.560654612039	0.0011705868
-307.550659952697	0.00125446705
-307.540665293355	0.00136215495
-307.530670634012	0.00145487895
-307.52067597467	0.0015533278
[truncated: 63,536 more rows]
