# Supplementary material for: Nanoscale magnonic Fabry-Pérot resonator for low-loss spin-wave manipulation
Source: Nat Commun. 2021 Apr 16;12:2293. doi: 10.1038/s41467-021-22520-6 (PMC8052321; doi:10.1038/s41467-021-22520-6)
Supplement: Supplementary file 4 — Source Data [file 41467_2021_22520_MOESM4_ESM.zip › Source data/FigS7/FigS7c.txt]

-1.0566845E-8	-3.4206527E-9	8.099603E-9	2.2481784E-8	3.8854132E-8	5.6671432E-8	7.555697E-8	9.5233936E-8	1.1547871E-7	1.360922E-7	1.5689035E-7	1.7767252E-7	1.9820918E-7	2.1822038E-7	2.3735271E-7	2.551418E-7	2.7097656E-7	2.8404705E-7	2.933411E-7	2.9782356E-7	-2.8785328E-7	-3.4436005E-7	-1.2753118E-8	1.5992703E-7	-1.8244695E-7	6.202945E-8	1.18365385E-7	-4.5988614E-8	1.8869277E-7	-1.1854137E-7	1.9663268E-7	-1.6896259E-7
4.7239537E-9	9.928973E-9	1.9108247E-8	3.1259543E-8	4.563277E-8	6.168409E-8	7.9001516E-8	9.726295E-8	1.161968E-7	1.3556296E-7	1.5512462E-7	1.746341E-7	1.9380812E-7	2.1231313E-7	2.297408E-7	2.455879E-7	2.5925823E-7	2.7005458E-7	2.7732185E-7	2.8071875E-7	7.312613E-7	-1.0918269E-7	-1.7199812E-7	-1.6516452E-7	-4.7013395E-7	1.5649618E-7	-3.9693994E-8	2.061939E-9	2.1410926E-7	-1.4176689E-7	-5.8868403E-7	2.4810296E-7
2.2104528E-8	2.6521684E-8	3.4294242E-8	4.4676025E-8	5.7115695E-8	7.11821E-8	8.652092E-8	1.02837106E-7	1.1985668E-7	1.373255E-7	1.5498574E-7	1.7257138E-7	1.8977747E-7	2.062704E-7	2.2166466E-7	2.3553264E-7	2.474138E-7	2.5683693E-7	2.6337824E-7	2.6674445E-7	1.7564882E-7	-1.0353064E-7	3.4210343E-6	4.8943992E-8	-2.0108588E-7	3.5769844E-7	1.7940141E-7	3.744264E-7	-3.4304716E-7	3.7630392E-7	-2.651268E-7	-1.2880676E-6
3.857387E-8	4.2661508E-8	4.971811E-8	5.902549E-8	7.009415E-8	8.257073E-8	9.616456E-8	1.1062947E-7	1.2572828E-7	1.4123431E-7	1.56908E-7	1.7250318E-7	1.8774699E-7	2.0234748E-7	2.1598868E-7	2.2833312E-7	2.3903783E-7	2.4773854E-7	2.5405276E-7	2.575373E-7	1.6872092E-7	-8.077853E-8	3.487241E-7	-5.959839E-7	-1.0148968E-7	-1.4401586E-7	-2.5857228E-6	5.121848E-9	1.5806437E-7	-5.007454E-7	2.5603833E-7	-6.843637E-8
5.318035E-8	5.7116925E-8	6.379488E-8	7.245891E-8	8.2621106E-8	9.39509E-8	1.061966E-7	1.19151E-7	1.3262255E-7	1.464205E-7	1.6035256E-7	1.7421432E-7	1.8778555E-7	2.0082992E-7	2.1309636E-7	2.2432384E-7	2.3423068E-7	2.4248615E-7	2.486793E-7	2.522303E-7	-1.9501809E-7	7.7528135E-8	5.812887E-7	-7.5181056E-8	-5.502587E-7	-2.8630615E-7	-3.6824645E-7	5.869158E-7	2.9381545E-7	1.0797855E-7	-6.4694535E-7	-5.0085634E-7
6.576805E-8	6.961543E-8	7.605984E-8	8.430867E-8	9.3856556E-8	1.0437369E-7	1.156223E-7	1.2742444E-7	1.3962187E-7	1.5206746E-7	1.6461071E-7	1.7709479E-7	1.8934921E-7	2.0118782E-7	2.1241242E-7	2.2280268E-7	2.3211652E-7	2.4002335E-7	2.4608266E-7	2.4963535E-7	-3.6185185E-7	6.1274655E-8	-2.9571964E-7	-6.2571786E-7	-1.0047298E-10	1.9714123E-7	3.1999645E-7	-2.3347243E-6	-8.6681574E-8	2.738333E-7	-4.129907E-8	8.2670283E-7
7.645878E-8	8.023386E-8	8.6501764E-8	9.444811E-8	1.0354903E-7	1.1347196E-7	1.239878E-7	1.3493415E-7	1.4617719E-7	1.5760303E-7	1.6909507E-7	1.8053265E-7	1.9178592E-7	2.0270997E-7	2.1314041E-7	2.2289079E-7	2.3172818E-7	2.3932924E-7	2.45229E-7	2.4872975E-7	3.4165015E-7	-2.1053982E-8	2.5914426E-7	-1.4383468E-7	-2.4204143E-8	-4.7278792E-7	-3.9599556E-7	3.1415158E-7	1.0675116E-7	-1.1090356E-6	6.7011854E-7	-2.1816186E-7
8.551903E-8	8.921745E-8	9.532954E-8	1.0302596E-7	1.1177757E-7	1.2124987E-7	1.3121573E-7	1.4152322E-7	1.5205703E-7	1.6272085E-7	1.7342524E-7	1.8407997E-7	1.9458449E-7	2.0481808E-7	2.1464288E-7	2.2388552E-7	2.3232856E-7	2.3964694E-7	2.4537326E-7	2.4879353E-7	1.9618426E-7	3.967195E-7	1.6652758E-7	1.8716742E-7	3.5541028E-8	-1.4766685E-7	4.797402E-8	2.1870274E-7	1.2481755E-6	5.954713E-7	-6.241563E-7	3.333586E-7
9.320889E-8	9.682417E-8	1.0277864E-7	1.10250504E-7	1.18709345E-7	1.2781885E-7	1.3735544E-7	1.471738E-7	1.5717103E-7	1.6726352E-7	1.7738185E-7	1.8745256E-7	1.9739227E-7	2.0709841E-7	2.1644999E-7	2.252886E-7	2.3340137E-7	2.4046793E-7	2.4602036E-7	2.493506E-7	-5.0099476E-7	5.5712228E-8	5.8436905E-7	-1.3928744E-7	-7.5619124E-7	3.484814E-7	2.4679872E-7	-1.5750913E-7	2.1085025E-7	8.0663185E-8	2.1463381E-7	-1.8727206E-7
9.978983E-8	1.03313624E-7	1.09108036E-7	1.1636425E-7	1.2455841E-7	1.3335806E-7	1.4254317E-7	1.5197426E-7	1.6155252E-7	1.7120881E-7	1.8087995E-7	1.9050404E-7	2.000111E-7	2.0930857E-7	2.182857E-7	2.2679257E-7	2.3462569E-7	2.4146755E-7	2.4685872E-7	2.500994E-7	-2.6853777E-9	5.060414E-7	5.496704E-8	1.15994425E-7	2.7282607E-7	9.1016595E-8	3.2260073E-7	-2.2943114E-7	1.1212227E-7	-3.6473335E-7	-2.6558232E-7	4.6917137E-7
1.054805E-7	1.08908644E-7	1.1454179E-7	1.2158975E-7	1.2954128E-7	1.3806823E-7	1.4695381E-7	1.5606288E-7	1.6530355E-7	1.7461063E-7	1.8392639E-7	1.9319914E-7	2.0236084E-7	2.1133022E-7	2.2000366E-7	2.2823448E-7	2.3582639E-7	2.424713E-7	2.477157E-7	2.508717E-7	-2.0467179E-7	-1.4964193E-7	-3.1542749E-7	-1.919879E-8	-1.920249E-7	2.4028986E-7	2.987302E-8	1.3318567E-7	1.04408805E-7	9.973629E-8	1.7714642E-7	-4.3594846E-7
1.1046683E-7	1.1379573E-7	1.192702E-7	1.2611682E-7	1.3383516E-7	1.4210825E-7	1.5072546E-7	1.595555E-7	1.6850854E-7	1.7752376E-7	1.865478E-7	1.9553018E-7	2.0441117E-7	2.1311314E-7	2.2153344E-7	2.295323E-7	2.3691683E-7	2.4338868E-7	2.4850135E-7	2.5158118E-7	-2.4576892E-7	-5.041917E-6	-1.2250695E-7	1.543017E-7	-3.4365996E-8	-1.461824E-7	1.7207947E-8	-3.0221375E-7	-2.15201E-6	-3.73776E-7	-3.8642938E-8	4.1539616E-7
1.1488381E-7	1.18115615E-7	1.2343166E-7	1.300792E-7	1.3757685E-7	1.4561327E-7	1.5398584E-7	1.6256378E-7	1.712659E-7	1.8002748E-7	1.8880372E-7	1.9754069E-7	2.0618413E-7	2.1465584E-7	2.2285816E-7	2.3065553E-7	2.3786095E-7	2.4417798E-7	2.4917307E-7	2.5218446E-7	-3.3398527E-7	6.4560936E-8	4.4183744E-7	1.9087648E-7	-8.579526E-8	2.1834628E-8	3.1075416E-8	-8.322357E-9	3.3322365E-7	-9.809151E-8	7.511464E-8	5.236072E-7
1.1883334E-7	1.2196965E-7	1.2713018E-7	1.3358992E-7	1.4087732E-7	1.4869275E-7	1.5684024E-7	1.6519122E-7	1.7366636E-7	1.8220265E-7	1.9075667E-7	1.992789E-7	2.0771506E-7	2.1598547E-7	2.2399979E-7	2.316198E-7	2.3866556E-7	2.448442E-7	2.497331E-7	2.5268272E-7	-9.1044757E-7	-2.5114332E-7	7.1555863E-9	-2.8180642E-7	6.3145805E-8	5.5198708E-8	3.153012E-9	-9.337739E-8	2.3983313E-7	-4.2800968E-7	1.7628203E-8	2.0571986E-6
1.2242504E-7	1.2547011E-7	1.3048141E-7	1.3675863E-7	1.4384631E-7	1.5145427E-7	1.5938687E-7	1.6752928E-7	1.7579312E-7	1.8412541E-7	1.9247777E-7	2.0080435E-7	2.0904939E-7	2.1713966E-7	2.2497915E-7	2.3244081E-7	2.3934246E-7	2.4539924E-7	2.5019398E-7	2.5308842E-7	5.419752E-8	-2.8805005E-7	-6.5224586E-9	-5.3326664E-7	-2.1953134E-8	6.3945197E-7	1.1157675E-7	-9.131471E-8	2.2593852E-7	-1.364187E-7	-3.6293432E-7	-2.1122617E-7
1.257169E-7	1.2867493E-7	1.3354878E-7	1.3965716E-7	1.4655757E-7	1.5396996E-7	1.6170564E-7	1.6964695E-7	1.7771535E-7	1.8585455E-7	1.9401881E-7	2.0216096E-7	2.1023016E-7	2.1815063E-7	2.2583251E-7	2.3314354E-7	2.3990978E-7	2.4584986E-7	2.505538E-7	2.5339685E-7	1.3197037E-7	3.8404423E-8	-1.2924279E-7	-1.0604217E-7	1.9035793E-9	-1.8426373E-7	-3.2917458E-7	-9.431923E-9	5.859743E-8	4.285559E-7	-3.8693486E-8	-9.6060916E-8
1.2874986E-7	1.3162682E-7	1.3636877E-7	1.423163E-7	1.4903978E-7	1.5626533E-7	1.6381242E-7	1.7156749E-7	1.7945072E-7	1.8741031E-7	1.9540022E-7	2.0337365E-7	2.1127684E-7	2.1903976E-7	2.2656765E-7	2.3374008E-7	2.4037658E-7	2.462082E-7	2.5082724E-7	2.536188E-7	6.680642E-8	1.9400272E-7	-9.353093E-7	-7.064679E-8	-3.0770576E-7	-1.1567972E-6	1.8342591E-8	-2.8256653E-10	8.7072414E-7	8.696461E-8	6.674341E-7	2.901986E-7
1.315779E-7	1.343798E-7	1.3899859E-7	1.4479566E-7	1.5135171E-7	1.5840267E-7	1.6577319E-7	1.7335007E-7	1.8105827E-7	1.8884607E-7	1.9666597E-7	2.0447702E-7	2.1222145E-7	2.1983139E-7	2.2721466E-7	2.3425002E-7	2.4076445E-7	2.4648855E-7	2.510257E-7	2.5377025E-7	1.5998019E-7	-4.2691345E-6	1.2516085E-8	7.517099E-8	-1.5365854E-8	-2.3272655E-8	-1.7175761E-8	2.3939037E-7	1.3070365E-7	6.0205866E-7	-4.8822415E-8	3.6396568E-7
1.3422441E-7	1.3695471E-7	1.4145807E-7	1.4711088E-7	1.5351195E-7	1.6039729E-7	1.675983E-7	1.750059E-7	1.8254558E-7	1.9016642E-7	1.9782502E-7	2.0547728E-7	2.1306803E-7	2.2052794E-7	2.2777002E-7	2.3467189E-7	2.4106455E-7	2.4668276E-7	2.511353E-7	2.538288E-7	4.6928707E-7	-5.2998046E-9	4.1296753E-9	-3.6764612E-7	-3.683951E-7	-4.5509483E-7	4.0308365E-7	-3.392462E-8	1.8644656E-7	-3.974615E-7	-5.3632624E-7	-2.5399373E-7
1.367029E-7	1.3936439E-7	1.4375867E-7	1.4927714E-7	1.5552853E-7	1.6225783E-7	1.6930031E-7	1.7654736E-7	1.8392926E-7	1.9139247E-7	1.9889707E-7	2.0639393E-7	2.1383782E-7	2.2115323E-7	2.282591E-7	2.3502876E-7	2.4129926E-7	2.4681142E-7	2.511847E-7	2.5382835E-7	1.673195E-7	1.265624E-7	-3.9123907E-7	-4.6510223E-7	-1.5223052E-6	-9.544377E-8	-1.0746919E-7	1.5457604E-7	-7.411771E-7	-2.2215686E-7	1.929079E-7	3.6128023E-7
1.3902414E-7	1.4162435E-7	1.4591939E-7	1.5131376E-7	1.574252E-7	1.6400685E-7	1.7089948E-7	1.7799056E-7	1.8521754E-7	1.9252758E-7	1.998818E-7	2.072338E-7	2.1453344E-7	2.2171054E-7	2.286831E-7	2.3532809E-7	2.4148423E-7	2.4689763E-7	2.511926E-7	2.5379083E-7	-3.953071E-7	3.604966E-8	-1.2334893E-7	-9.580596E-7	-1.8410327E-7	-3.784909E-8	3.5533223E-8	-2.4054918E-7	2.9731794E-8	-7.5660864E-8	1.7308363E-7	-4.72826E-9
1.4121503E-7	1.437582E-7	1.4795762E-7	1.5323428E-7	1.5921327E-7	1.6565409E-7	1.7239842E-7	1.7934612E-7	1.8642521E-7	1.9359031E-7	2.007989E-7	2.0800756E-7	2.1516823E-7	2.2221137E-7	2.2905034E-7	2.35571E-7	2.4161415E-7	2.4692955E-7	2.511481E-7	2.5370136E-7	3.035425E-8	3.6960873E-8	-3.5770977E-8	-2.29251E-6	-6.417272E-7	-8.079053E-7	2.2006785E-7	-5.1549502E-9	-5.3280445E-7	-2.7968233E-7	1.17176334E-7	3.3956775E-7
1.4329116E-7	1.4577802E-7	1.4988608E-7	1.550498E-7	1.6090398E-7	1.6721245E-7	1.7381889E-7	1.80626E-7	1.8756627E-7	1.9459254E-7	2.0165947E-7	2.0873206E-7	2.1575408E-7	2.2266296E-7	2.2937212E-7	2.3577184E-7	2.4170163E-7	2.469186E-7	2.510578E-7	2.535657E-7	1.14519146E-7	-2.6102445E-8	-1.7716987E-7	4.2751162E-7	4.3497386E-7	6.784521E-7	6.6674786E-9	2.0598604E-7	7.850384E-8	-1.0784014E-7	-1.2240523E-9	-2.1768372E-7
1.4525313E-7	1.476875E-7	1.5171155E-7	1.5676831E-7	1.6250073E-7	1.6868127E-7	1.7515731E-7	1.818275E-7	1.8863254E-7	1.9552014E-7	2.0245237E-7	2.0938778E-7	2.162773E-7	2.2305515E-7	2.2964076E-7	2.3592057E-7	2.4173926E-7	2.4685764E-7	2.5092186E-7	2.5338346E-7	-8.637777E-8	-1.1276998E-6	3.7015255E-7	-4.8927244E-8	-3.8241794E-8	-2.968917E-7	1.8615426E-8	-2.4489663E-7	1.3033075E-7	1.2747761E-8	-1.0263944E-8	4.1110445E-7
1.4709688E-7	1.494819E-7	1.5342343E-7	1.5837948E-7	1.6399795E-7	1.7005895E-7	1.764061E-7	1.8294664E-7	1.8961721E-7	1.9637208E-7	2.0317383E-7	2.0997923E-7	2.1673829E-7	2.2338862E-7	2.2985023E-7	2.360133E-7	2.41726E-7	2.4675074E-7	2.5073973E-7	2.531564E-7	-1.3811889E-7	-1.5554387E-7	1.1672703E-7	3.427989E-7	2.4048543E-7	1.8816472E-7	-3.1080955E-8	1.8024161E-7	5.0291953E-7	1.694429E-7	-1.0232443E-6	-7.653734E-8
1.4883753E-7	1.5117419E-7	1.5503988E-7	1.5989924E-7	1.6540807E-7	1.7134967E-7	1.7757614E-7	1.8399244E-7	1.9053601E-7	1.9716336E-7	2.0383546E-7	2.1051211E-7	2.1714679E-7	2.236739E-7	2.3001594E-7	2.3606368E-7	2.416716E-7	2.4660457E-7	2.50521E-7	2.528972E-7	5.059132E-8	-6.297602E-8	1.2778501E-6	4.4937593E-7	-2.2484726E-7	-2.1388799E-7	1.102441E-7	1.9964034E-8	-2.7514875E-7	1.7728514E-7	5.9228324E-7	-1.905528E-7
1.5048093E-7	1.5277415E-7	1.5656303E-7	1.6132853E-7	1.6673488E-7	1.7256413E-7	1.7867156E-7	1.8496746E-7	1.9138794E-7	1.9789135E-7	2.044395E-7	2.1099494E-7	2.1750638E-7	2.2391333E-7	2.3013853E-7	2.3607603E-7	2.41579E-7	2.4642142E-7	2.5026645E-7	2.5259723E-7	2.203796E-8	-6.413021E-8	3.5517516E-7	2.7937756E-7	-2.4805195E-7	-7.492266E-8	-7.084729E-7	-1.9124619E-7	5.332937E-7	-9.657454E-8	-2.8460488E-7	1.9769215E-7
1.5203906E-7	1.5428614E-7	1.5800501E-7	1.6268079E-7	1.6798323E-7	1.7370321E-7	1.7969933E-7	1.8587886E-7	1.9218193E-7	1.9856489E-7	2.0499536E-7	2.1142681E-7	2.1782229E-7	2.2411291E-7	2.3022533E-7	2.3605394E-7	2.414578E-7	2.4621212E-7	2.4998775E-7	2.522773E-7	6.493089E-7	1.6737759E-7	-2.2155591E-7	-1.04582384E-7	-8.856543E-8	5.857796E-7	-1.970429E-7	8.5265455E-8	-8.158054E-7	-4.4638236E-7	-2.4534015E-7	-5.0867976E-7
1.5351532E-7	1.5572157E-7	1.5937144E-7	1.639618E-7	1.6916871E-7	1.7478389E-7	1.8066784E-7	1.8673414E-7	1.9292128E-7	1.9918926E-7	2.0550073E-7	2.118175E-7	2.1809336E-7	2.2427119E-7	2.3027076E-7	2.3599422E-7	2.4130006E-7	2.459682E-7	2.4967446E-7	2.5192458E-7	1.8536008E-7	1.0920928E-7	-1.673695E-7	7.388632E-8	-2.427799E-7	4.5664055E-7	4.8880466E-8	8.2692065E-7	-6.509133E-7	-1.7282929E-8	9.52756E-9	-3.5527341E-7
1.5490737E-7	1.5707441E-7	1.6065684E-7	1.6516486E-7	1.7027551E-7	1.7579077E-7	1.8156831E-7	1.8752492E-7	1.9360148E-7	1.9975846E-7	2.0595643E-7	2.1216054E-7	2.1832581E-7	2.2439248E-7	2.3028478E-7	2.3590539E-7	2.4111523E-7	2.457004E-7	2.4934388E-7	2.5155515E-7	-7.1353135E-10	-4.7621782E-7	8.7659295E-8	-1.2077162E-7	-1.1575807E-7	4.65162E-7	-1.7576926E-7	-1.2401142E-7	1.1866085E-7	1.0978747E-7	2.1188404E-7	-8.738782E-7
1.5622835E-7	1.583567E-7	1.6187303E-7	1.6629949E-7	1.713186E-7	1.7673548E-7	1.8241099E-7	1.8826397E-7	1.9423298E-7	2.0027925E-7	2.063681E-7	2.1246507E-7	2.1852055E-7	2.2447978E-7	2.3026777E-7	2.3579E-7	2.4090747E-7	2.4541075E-7	2.4898816E-7	2.5115966E-7	5.43897E-8	-2.5573775E-7	-6.426978E-7	-1.7512898E-8	9.9841564E-8	3.3662695E-7	-3.359395E-8	2.2939733E-7	3.2788444E-7	-9.970741E-9	1.2172062E-7	9.899279E-8
1.5748257E-7	1.5957035E-7	1.6302461E-7	1.6737356E-7	1.7230334E-7	1.776213E-7	1.8319639E-7	1.8894491E-7	1.9480856E-7	2.007493E-7	2.0673207E-7	2.1271971E-7	2.1866997E-7	2.2452595E-7	2.3021384E-7	2.356386E-7	2.4066713E-7	2.4509188E-7	2.486066E-7	2.5074033E-7	-9.966444E-7	4.4359197E-7	-1.1850491E-7	-4.6408402E-7	-6.741473E-8	2.0253107E-7	-6.878435E-8	5.516099E-7	-8.6973536E-8	7.571601E-7	-4.255367E-6	-3.159288E-7
1.5865798E-7	1.6071021E-7	1.6410524E-7	1.6837637E-7	1.7322202E-7	1.7844931E-7	1.8392961E-7	1.8957941E-7	1.9534349E-7	2.0118094E-7	2.0706145E-7	2.1294656E-7	2.1879558E-7	2.245499E-7	2.3013911E-7	2.3547068E-7	2.4041202E-7	2.4476267E-7	2.4821867E-7	2.5031633E-7	2.8671167E-7	-3.0616172E-7	4.1309042E-7	-6.0926226E-7	-1.0121053E-7	2.0116454E-8	6.2056046E-7	3.345593E-7	-5.8674722E-8	2.0188205E-7	8.284733E-8	-2.4523172E-7
1.5977815E-7	1.6179472E-7	1.6513462E-7	1.6933525E-7	1.7409913E-7	1.792379E-7	1.8462467E-7	1.9017855E-7	1.9584513E-7	2.0158504E-7	2.0736664E-7	2.1315267E-7	2.1890267E-7	2.2455882E-7	2.3005492E-7	2.3529608E-7	2.401566E-7	2.444344E-7	2.4783668E-7	2.4990095E-7	-1.8681442E-7	-5.32743E-7	-2.2458619E-7	-3.6794387E-7	1.44630485E-8	1.3566503E-7	2.3286317E-7	-1.6947314E-7	-3.843265E-9	-3.0572888E-8	-1.361839E-7	2.060422E-7
1.6084579E-7	1.6282817E-7	1.6611067E-7	1.7023852E-7	1.7492235E-7	1.7997382E-7	1.8527061E-7	1.9073045E-7	1.9630089E-7	2.0194217E-7	2.0762788E-7	2.1331344E-7	2.1896565E-7	2.2452784E-7	2.2993216E-7	2.3508427E-7	2.3986354E-7	2.4407015E-7	2.4741504E-7	2.4944308E-7	-1.7080137E-7	4.827496E-7	-1.617369E-7	2.9126477E-7	-3.5583508E-8	-1.8258731E-7	-8.618231E-7	1.6424766E-8	2.4238936E-6	-2.8346784E-7	7.3824356E-9	-1.7465271E-6
1.618643E-7	1.6381283E-7	1.6703967E-7	1.7109699E-7	1.7570048E-7	1.8066797E-7	1.8587538E-7	1.9124417E-7	1.9672034E-7	2.0226797E-7	2.0785629E-7	2.134504E-7	2.1900799E-7	2.2448033E-7	2.2979437E-7	2.3486113E-7	2.3955977E-7	2.4369476E-7	2.4698215E-7	2.4897818E-7	3.998331E-7	4.2023167E-8	-1.7441849E-7	-1.1162658E-7	1.1882128E-6	8.5244227E-7	-1.5959863E-7	-6.6458284E-8	2.4887197E-7	-3.3929626E-7	7.2967794E-7	2.4810345E-7
1.6283214E-7	1.6475133E-7	1.6792339E-7	1.7191451E-7	1.7644203E-7	1.8132752E-7	1.8644978E-7	1.9172964E-7	1.9711692E-7	2.0257275E-7	2.0807023E-7	2.1357116E-7	2.1903851E-7	2.2441918E-7	2.2964453E-7	2.3462708E-7	2.3924642E-7	2.433147E-7	2.46548E-7	2.4851133E-7	-1.3234421E-6	-1.0912857E-7	6.760195E-8	4.5892143E-8	-1.16394E-9	8.52564E-8	5.8473262E-8	1.6265555E-7	2.1662343E-9	2.4699256E-7	-6.7795014E-8	1.0154787E-7
1.6376522E-7	1.6565107E-7	1.6877243E-7	1.7270104E-7	1.7715364E-7	1.8196121E-7	1.8699765E-7	1.9219253E-7	1.9749044E-7	2.028581E-7	2.0826332E-7	2.1367654E-7	2.1905493E-7	2.24349E-7	2.2949014E-7	2.3439216E-7	2.3893722E-7	2.4293897E-7	2.4612146E-7	2.4805558E-7	4.7450673E-8	6.58761E-7	-1.8629797E-7	-4.1371685E-8	3.4519054E-8	6.0699347E-7	-3.6463032E-7	8.14733E-8	1.4373369E-7	2.2539487E-7	1.5279784E-7	-8.8893024E-8
1.6464585E-7	1.665014E-7	1.6957011E-7	1.7343292E-7	1.7781448E-7	1.8254417E-7	1.8750154E-7	1.9261046E-7	1.9782459E-7	2.0310644E-7	2.0842842E-7	2.1375392E-7	2.190464E-7	2.2425283E-7	2.2931225E-7	2.341349E-7	2.3860713E-7	2.425433E-7	2.4567376E-7	2.4757625E-7	3.4803855E-7	-1.8436839E-7	1.00286044E-7	2.723904E-7	-2.8428752E-7	-2.0585158E-8	4.5273282E-7	1.7351363E-7	1.39383E-7	-2.1749662E-8	-4.1796014E-7	-7.132547E-8
1.6548502E-7	1.6730928E-7	1.7033122E-7	1.7413161E-7	1.7844556E-7	1.8309824E-7	1.879762E-7	1.9300467E-7	1.9813834E-7	2.0333337E-7	2.0856828E-7	2.1380818E-7	2.1901693E-7	2.2414181E-7	2.2912049E-7	2.3386482E-7	2.3826615E-7	2.4213784E-7	2.452165E-7	2.4708572E-7	4.8018993E-8	3.9928763E-9	-4.7900636E-7	-4.883255E-7	-1.2527244E-7	4.2353484E-8	-6.9946706E-9	3.8622048E-7	8.3668084E-8	3.093176E-8	1.9920155E-7	-4.895819E-7
1.6627449E-7	1.6807199E-7	1.7104557E-7	1.7478752E-7	1.7903362E-7	1.8361541E-7	1.8841865E-7	1.9336768E-7	1.984186E-7	2.0353441E-7	2.0869037E-7	2.138503E-7	2.189788E-7	2.2402331E-7	2.2892178E-7	2.3359323E-7	2.3792592E-7	2.417387E-7	2.4477032E-7	2.4661082E-7	2.1260452E-7	-6.8681004E-8	-2.2480432E-7	4.316006E-7	1.2671684E-7	-2.5816956E-7	-3.7650507E-6	1.1896507E-7	1.76369E-7	6.634828E-8	6.4817755E-8	8.5123196E-7
1.6703302E-7	1.6880335E-7	1.717316E-7	1.75418E-7	1.7959842E-7	1.8411156E-7	1.8883921E-7	1.9371555E-7	1.986865E-7	2.0372516E-7	2.0879973E-7	2.1388232E-7	2.1892987E-7	2.2389624E-7	2.287191E-7	2.3331957E-7	2.375864E-7	2.4134172E-7	2.4432873E-7	2.4614363E-7	1.4565148E-7	6.3613406E-8	-4.7584913E-7	-1.8240353E-7	1.5945892E-7	-1.4586348E-7	1.6120416E-7	-1.4723368E-7	6.6824515E-7	9.008106E-7	1.8843897E-7	-3.5156808E-7
1.677582E-7	1.6950145E-7	1.7238587E-7	1.7601711E-7	1.8013476E-7	1.8457932E-7	1.892359E-7	1.9403787E-7	1.989333E-7	2.0389673E-7	2.0889378E-7	2.1389747E-7	2.18867E-7	2.23759E-7	2.2850845E-7	2.3303964E-7	2.3724168E-7	2.4094277E-7	2.4388294E-7	2.4566933E-7	-1.7975101E-7	-7.937935E-8	-9.947702E-8	-5.8890386E-8	9.669927E-8	-7.965969E-8	1.2325472E-7	-2.2487752E-7	-1.2723923E-7	-5.236325E-7	8.476825E-7	1.9864515E-7
1.6845803E-7	1.7017031E-7	1.7301079E-7	1.7658704E-7	1.8064546E-7	1.8502176E-7	1.8960961E-7	1.9433732E-7	1.9916271E-7	2.0404813E-7	2.0897268E-7	2.1389806E-7	2.1879436E-7	2.2361489E-7	2.2829583E-7	2.32756E-7	2.3689424E-7	2.405354E-7	2.4343097E-7	2.451899E-7	-4.7097124E-8	9.590221E-8	2.4815355E-7	-2.8886273E-8	-2.8508717E-7	-8.3137553E-7	-2.9672566E-7	-3.7754987E-8	-1.2451778E-7	-3.515625E-8	1.0194874E-7	-3.3970178E-8
1.6912259E-7	1.7081415E-7	1.736144E-7	1.7713718E-7	1.811342E-7	1.8544537E-7	1.8996616E-7	1.946234E-7	1.9937559E-7	2.0419156E-7	2.0904379E-7	2.1390053E-7	2.1872661E-7	2.2347407E-7	2.2808452E-7	2.3247993E-7	2.3655706E-7	2.4014568E-7	2.4299942E-7	2.4473232E-7	-1.9206777E-7	1.7907873E-7	1.0240767E-7	-2.615933E-7	2.551878E-7	3.4881134E-7	-4.28013E-7	1.9168117E-7	1.4871188E-7	-4.2525718E-7	-6.425592E-8	7.431615E-10
1.6976064E-7	1.7142774E-7	1.7418793E-7	1.7766259E-7	1.8160209E-7	1.8585227E-7	1.9030594E-7	1.9489772E-7	1.9958179E-7	2.0432967E-7	2.0910998E-7	2.1389813E-7	2.1865515E-7	2.2333339E-7	2.2787715E-7	2.3220989E-7	2.3622886E-7	2.3976418E-7	2.4257685E-7	2.442881E-7	2.8459274E-7	-2.5577728E-7	7.257369E-8	-1.1219471E-7	-6.703744E-9	-3.493673E-7	8.429581E-7	2.5444706E-7	-7.65719E-7	6.675194E-8	5.317026E-7	-3.314823E-7
1.703767E-7	1.7201954E-7	1.747395E-7	1.781622E-7	1.8204607E-7	1.862352E-7	1.9062654E-7	1.9515412E-7	1.9977124E-7	2.0445074E-7	2.0916413E-7	2.1388344E-7	2.1857323E-7	2.2318487E-7	2.2766382E-7	2.319367E-7	2.3589821E-7	2.393866E-7	2.4216016E-7	2.4384636E-7	-1.7162742E-7	3.565747E-7	-1.6606476E-6	8.7771E-8	-6.6571616E-8	6.026332E-7	-1.2497065E-7	-9.797705E-8	-4.076091E-7	-3.8164014E-8	2.7703842E-7	-2.4218544E-8
1.7096636E-7	1.725843E-7	1.7526588E-7	1.7864116E-7	1.8247239E-7	1.8660435E-7	1.9093733E-7	1.954003E-7	1.9995389E-7	2.0456795E-7	2.0921506E-7	2.1386619E-7	2.184881E-7	2.2303485E-7	2.2745324E-7	2.3166542E-7	2.355711E-7	2.390073E-7	2.4174017E-7	2.4340247E-7	-1.5639213E-8	1.4890914E-7	1.8375094E-7	3.617545E-8	-4.7346674E-7	-8.184962E-7	-1.3880137E-7	1.2967374E-7	-3.911385E-6	-1.17107874E-7	3.2959557E-7	6.3377136E-8
1.7152688E-7	1.7312453E-7	1.7577152E-7	1.7910284E-7	1.8288415E-7	1.8696022E-7	1.9123519E-7	1.956348E-7	2.0012722E-7	2.0467614E-7	2.0926413E-7	2.1385272E-7	2.1841771E-7	2.2290074E-7	2.2725786E-7	2.3141135E-7	2.352632E-7	2.3865204E-7	2.4134636E-7	2.429856E-7	-2.6294984E-7	-3.0507505E-7	3.7253887E-8	-7.2201203E-7	-4.597538E-7	-3.8450762E-7	-1.2106106E-7	1.5890828E-7	-4.0113443E-7	4.3958576E-7	-6.1159454E-7	4.2213867E-7
1.720585E-7	1.736373E-7	1.7624923E-7	1.795381E-7	1.83268E-7	1.8729247E-7	1.9150903E-7	1.9585634E-7	2.0028884E-7	2.0477961E-7	2.093035E-7	2.1383518E-7	2.183346E-7	2.2276049E-7	2.2706013E-7	2.3115932E-7	2.349593E-7	2.383041E-7	2.40965E-7	2.4258253E-7	3.9632923E-7	-2.6035307E-8	-1.8520814E-7	-4.4303926E-7	2.3247962E-7	-4.3840146E-7	1.6754356E-6	2.0525629E-6	-5.202581E-7	-9.1245724E-8	6.58207E-8	5.613812E-7
1.72584E-7	1.7414337E-7	1.7672289E-7	1.7997016E-7	1.8365309E-7	1.8762698E-7	1.9178735E-7	1.9608066E-7	2.0045366E-7	2.0488834E-7	2.0935177E-7	2.1382327E-7	2.1826266E-7	2.2263238E-7	2.2687296E-7	2.3091798E-7	2.3466617E-7	2.3796805E-7	2.4059162E-7	2.4218969E-7	3.111259E-7	5.108929E-7	-2.5542361E-8	-1.3818897E-7	-9.250405E-9	1.1751192E-7	-2.6228494E-7	-2.9330934E-7	3.0866673E-7	-4.9997396E-7	-3.065279E-7	1.4964073E-7
1.7309353E-7	1.7463091E-7	1.7717714E-7	1.8038247E-7	1.840189E-7	1.8794114E-7	1.9205126E-7	1.9628631E-7	2.006043E-7	2.0498032E-7	2.0938553E-7	2.1379785E-7	2.1817988E-7	2.2249226E-7	2.2667834E-7	2.3066912E-7	2.3436954E-7	2.3762551E-7	2.40216E-7	2.4179187E-7	-1.690342E-7	-5.373877E-8	-1.9844167E-7	5.6053267E-8	-1.4300501E-6	-3.7209954E-8	1.5928235E-7	-7.789292E-8	1.2266132E-7	-3.2405754E-7	-9.901321E-7	-1.273796E-7
1.7357901E-7	1.7509495E-7	1.7760814E-7	1.8077394E-7	1.8436516E-7	1.8823837E-7	1.922986E-7	1.9647916E-7	2.0074353E-7	2.0506486E-7	2.0941694E-7	2.1377284E-7	2.181012E-7	2.2235655E-7	2.2648995E-7	2.3042867E-7	2.3408077E-7	2.3729555E-7	2.3985083E-7	2.4140476E-7	-7.057685E-8	-3.0077905E-7	6.850528E-7	2.8084143E-8	-4.037647E-7	1.915014E-7	1.7640296E-7	1.1038899E-7	-1.7584917E-7	1.5918917E-7	1.3890154E-7	-1.8378316E-7
1.7405401E-7	1.7555293E-7	1.7803606E-7	1.8116282E-7	1.8470904E-7	1.8853424E-7	1.9254209E-7	1.9667215E-7	2.008842E-7	2.0515044E-7	2.0944789E-7	2.137513E-7	2.1802653E-7	2.2223011E-7	2.2631285E-7	2.3019989E-7	2.3380532E-7	2.3697892E-7	2.3950238E-7	2.4103625E-7	-1.8166878E-6	8.204142E-7	-6.3482446E-8	1.2561181E-8	-3.6101252E-7	2.6840562E-8	8.6904737E-7	1.0134687E-7	8.105827E-8	-6.3187586E-6	-3.3984873E-7	-2.6331494E-7
1.7449776E-7	1.759799E-7	1.7843475E-7	1.8152454E-7	1.8503071E-7	1.8881306E-7	1.9277347E-7	1.9685595E-7	2.0101866E-7	2.0523483E-7	2.0948204E-7	2.1373378E-7	2.1795728E-7	2.221113E-7	2.2614218E-7	2.2998536E-7	2.3354775E-7	2.3668306E-7	2.3917696E-7	2.4069342E-7	2.0846473E-7	2.4741826E-8	1.5464482E-7	-3.0844312E-8	-2.4134405E-7	4.6277782E-7	1.4725581E-8	6.2891125E-8	4.2310205E-7	-5.714655E-7	-3.3977724E-8	-5.190848E-7
1.7493835E-7	1.7640495E-7	1.7883339E-7	1.8188925E-7	1.8535499E-7	1.890947E-7	1.9301025E-7	1.9704464E-7	2.01158E-7	2.0532647E-7	2.095229E-7	2.1372328E-7	2.1789637E-7	2.2199946E-7	2.2598441E-7	2.2978145E-7	2.3329982E-7	2.3639943E-7	2.3886477E-7	2.4036623E-7	9.881215E-7	-2.059971E-7	-2.661213E-7	-8.4404796E-8	-1.3341E-6	1.0629958E-7	5.6808735E-9	-1.5927682E-7	7.940286E-8	-1.3931522E-7	5.823078E-8	2.1853297E-7
1.7536753E-7	1.7681731E-7	1.7921654E-7	1.822391E-7	1.8566519E-7	1.8936376E-7	1.9323318E-7	1.9722333E-7	2.012876E-7	2.0540759E-7	2.0955495E-7	2.1370938E-7	2.1783221E-7	2.218882E-7	2.2582367E-7	2.2957596E-7	2.3305344E-7	2.3611524E-7	2.385495E-7	2.4003148E-7	1.9278825E-6	3.1082683E-7	-3.254542E-7	-1.7565917E-7	2.932067E-7	9.13536E-9	-2.4098332E-8	7.1717665E-7	-3.0701008E-7	-1.6168605E-7	-2.1857923E-7	-3.705817E-7
1.7578407E-7	1.7721604E-7	1.7959145E-7	1.8257931E-7	1.8596785E-7	1.8962294E-7	1.9345184E-7	1.9739596E-7	2.0141634E-7	2.0549024E-7	2.0959232E-7	2.1369826E-7	2.1777795E-7	2.2178683E-7	2.256814E-7	2.2938849E-7	2.328273E-7	2.3585169E-7	2.3825874E-7	2.3972217E-7	1.4139471E-7	-3.2764217E-7	-4.0414392E-8	6.168154E-8	3.8726594E-7	1.2652524E-7	-4.02297E-8	-6.311406E-7	3.187234E-8	-1.0110405E-8	-7.9139326E-8	-3.428964E-8
1.7617337E-7	1.7759011E-7	1.7993895E-7	1.8289542E-7	1.862496E-7	1.898644E-7	1.9365278E-7	1.97553E-7	2.0153169E-7	2.0556067E-7	2.0961949E-7	2.1368123E-7	2.1771481E-7	2.2168057E-7	2.2552996E-7	2.2919711E-7	2.3259626E-7	2.35589E-7	2.3796821E-7	2.394147E-7	-7.3702765E-8	-4.1317882E-8	2.9351952E-7	3.2049044E-7	4.4953782E-7	3.8494417E-9	-4.3015658E-7	-3.1705394E-8	1.8721752E-7	2.7761618E-7	1.5389121E-8	9.8902404E-8
1.7655803E-7	1.7795828E-7	1.8028229E-7	1.8320846E-7	1.8652422E-7	1.9010086E-7	1.9384728E-7	1.9770863E-7	2.0164403E-7	2.0563002E-7	2.0964448E-7	2.1366117E-7	2.1765266E-7	2.2157676E-7	2.2538445E-7	2.2901015E-7	2.3237199E-7	2.3533022E-7	2.376832E-7	2.3911406E-7	1.1940358E-7	1.1691695E-7	1.4472442E-7	5.5500102E-8	1.0289691E-7	-3.1586598E-7	3.7040354E-7	9.86696E-8	4.8247813E-8	1.6044837E-7	4.948281E-7	3.8421712E-7
1.7693056E-7	1.7831877E-7	1.8061864E-7	1.8351432E-7	1.8679722E-7	1.9033932E-7	1.9404817E-7	1.9786829E-7	2.017616E-7	2.057079E-7	2.0967774E-7	2.1365446E-7	2.1759985E-7	2.214834E-7	2.2524834E-7	2.2883867E-7	2.3216326E-7	2.3509126E-7	2.3741846E-7	2.388359E-7	1.782993E-7	1.9238295E-8	-4.7126107E-8	1.15860885E-7	8.5517996E-8	-1.2865216E-7	-7.0792844E-8	-1.1557308E-7	-1.7146469E-7	1.4294798E-7	1.8662864E-7	-6.639244E-9
1.772948E-7	1.7866574E-7	1.8094309E-7	1.8380756E-7	1.8705721E-7	1.9056131E-7	1.9423365E-7	1.9801146E-7	2.0186833E-7	2.057725E-7	2.0970533E-7	2.1363752E-7	2.175475E-7	2.2138838E-7	2.2511787E-7	2.2866733E-7	2.319614E-7	2.3485559E-7	2.3716015E-7	2.3856074E-7	4.1589877E-7	-4.835455E-7	9.900755E-8	1.7760617E-7	-1.888053E-7	5.4910274E-8	-1.6010277E-7	1.8898103E-7	-3.4598676E-7	2.7404977E-7	1.2407367E-6	-1.032912E-7
1.776406E-7	1.7899983E-7	1.8125178E-7	1.8408838E-7	1.8730549E-7	1.9077453E-7	1.944093E-7	1.9815397E-7	2.0196981E-7	2.0583522E-7	2.0972799E-7	2.1362496E-7	2.1749476E-7	2.2129969E-7	2.2499232E-7	2.2850833E-7	2.3176723E-7	2.3463518E-7	2.3691655E-7	2.3830384E-7	2.6331244E-7	-6.1328456E-7	-2.4614263E-7	-2.583352E-7	1.5212552E-7	-1.2138487E-7	1.8282746E-7	-1.5651986E-7	4.5356597E-7	6.298051E-8	1.7071399E-6	-2.102028E-8
1.7799208E-7	1.7933674E-7	1.8156857E-7	1.8437868E-7	1.8756596E-7	1.9100355E-7	1.9460352E-7	1.9831211E-7	2.0209112E-7	2.0591884E-7	2.0977254E-7	2.1363186E-7	2.1746416E-7	2.2123082E-7	2.2488511E-7	2.2836763E-7	2.3159343E-7	2.3443259E-7	2.3669178E-7	2.3806766E-7	-2.0176059E-7	3.8062151E-7	-1.5937748E-7	6.6610266E-7	-3.39306E-7	5.3131703E-8	-1.9528976E-7	-2.4724823E-6	6.120728E-8	2.8665787E-7	-1.4585872E-7	3.8708268E-7
1.7832494E-7	1.7965934E-7	1.8187103E-7	1.8465725E-7	1.8781381E-7	1.9122045E-7	1.9478504E-7	1.9845982E-7	2.0220354E-7	2.059962E-7	2.0981511E-7	2.1363907E-7	2.1743652E-7	2.2116977E-7	2.2479065E-7	2.282391E-7	2.3143394E-7	2.3424765E-7	2.3648359E-7	2.378454E-7	3.3009906E-7	2.6364293E-7	-7.116261E-8	-2.1387419E-7	4.761448E-9	4.228398E-7	2.6163056E-7	-1.4268333E-7	-1.3482345E-8	-1.00125376E-7	-1.1769368E-6	1.0459536E-7
1.7865342E-7	1.7997522E-7	1.821676E-7	1.8492663E-7	1.8805459E-7	1.9142844E-7	1.9496115E-7	1.9860181E-7	2.0231253E-7	2.0607204E-7	2.098562E-7	2.1364329E-7	2.1740517E-7	2.211042E-7	2.2469243E-7	2.2810772E-7	2.3127542E-7	2.340618E-7	2.3627808E-7	2.3762759E-7	4.41491E-7	-1.4259939E-7	-2.9467152E-8	-1.8031518E-7	2.2128317E-7	1.0403625E-6	5.737777E-7	-1.07591276E-7	4.5337504E-7	-2.0531523E-7	1.4657363E-7	8.895263E-8
1.7897631E-7	1.8028621E-7	1.8245933E-7	1.8519285E-7	1.882929E-7	1.916366E-7	1.951383E-7	1.9874724E-7	2.0242449E-7	2.0614824E-7	2.0989864E-7	2.136521E-7	2.1737878E-7	2.2104413E-7	2.246E-7	2.279856E-7	2.3112413E-7	2.3388587E-7	2.3608177E-7	2.37418E-7	6.859452E-8	-2.3712437E-6	-2.3199145E-7	2.5264652E-7	-1.04363265E-8	-8.2245685E-7	-3.8982225E-7	2.2337652E-7	-1.5414708E-8	3.2789637E-7	1.9030028E-7	-1.1613499E-7
1.7929013E-7	1.8058559E-7	1.8273938E-7	1.8544785E-7	1.8852309E-7	1.9183754E-7	1.9530962E-7	1.9888341E-7	2.0252924E-7	2.0622028E-7	2.0993772E-7	2.1365649E-7	2.1735335E-7	2.2098564E-7	2.2451229E-7	2.2786645E-7	2.309776E-7	2.3371298E-7	2.358916E-7	2.3721599E-7	1.1306349E-6	-7.475401E-7	1.0272875E-7	-8.323807E-9	-1.4899082E-7	-1.0224669E-7	6.100932E-7	-2.1293069E-7	6.4286915E-8	1.1658763E-6	4.5048355E-7	-4.3037552E-8
1.7959078E-7	1.8087836E-7	1.8301134E-7	1.8569894E-7	1.8874418E-7	1.9203392E-7	1.9547626E-7	1.9902335E-7	2.0263775E-7	2.0629948E-7	2.0998489E-7	2.1367632E-7	2.1734074E-7	2.2094531E-7	2.2443866E-7	2.2776857E-7	2.3085155E-7	2.3356708E-7	2.3572478E-7	2.3704042E-7	-6.6405966E-7	6.5718254E-8	2.8847475E-7	-8.844647E-8	2.477459E-7	1.12971584E-7	2.2687186E-7	5.894433E-7	6.6079494E-8	2.606852E-8	6.930555E-9	2.3345422E-7
1.7989855E-7	1.8117379E-7	1.8328981E-7	1.8595593E-7	1.8897882E-7	1.922394E-7	1.9565366E-7	1.9917194E-7	2.027571E-7	2.063881E-7	2.1004207E-7	2.1370316E-7	2.1733767E-7	2.2091177E-7	2.2437875E-7	2.2767935E-7	2.3073925E-7	2.3343195E-7	2.355747E-7	2.3688072E-7	2.1847008E-7	1.4871289E-7	2.830949E-7	4.4417854E-7	5.4540465E-7	7.746246E-7	7.689814E-8	-1.7065882E-7	-4.1501534E-7	-1.1808009E-8	4.968457E-8	1.8447432E-7
1.8019728E-7	1.8146227E-7	1.8356086E-7	1.8620433E-7	1.8920218E-7	1.9243694E-7	1.9582497E-7	1.99313E-7	2.0286988E-7	2.064698E-7	2.1009966E-7	2.1372995E-7	2.17336E-7	2.2087977E-7	2.243177E-7	2.2759173E-7	2.3062628E-7	2.3329687E-7	2.354227E-7	2.367172E-7	-2.9293585E-7	-7.722185E-7	6.2992753E-9	-1.7279002E-7	-1.4948578E-6	1.16441875E-7	4.462156E-7	9.1528655E-8	-5.527205E-7	4.0419073E-7	2.1598937E-7	-1.332687E-7
1.8050154E-7	1.817554E-7	1.8383845E-7	1.8646075E-7	1.8943584E-7	1.9264453E-7	1.960043E-7	1.9946592E-7	2.0299504E-7	2.0656766E-7	2.101667E-7	2.1376714E-7	2.173446E-7	2.2086085E-7	2.242733E-7	2.2752134E-7	2.3053094E-7	2.3317943E-7	2.3528739E-7	2.3657094E-7	7.4932764E-8	-9.410981E-6	-2.5127719E-7	1.6554386E-6	1.6026551E-6	-1.9082876E-8	-3.769774E-8	4.111392E-7	7.516941E-8	-4.997839E-7	-1.7780229E-7	6.676945E-8
1.8079248E-7	1.8203909E-7	1.8410591E-7	1.8671004E-7	1.8966242E-7	1.9284784E-7	1.9618315E-7	1.996178E-7	2.0312002E-7	2.0666539E-7	2.1023926E-7	2.1381466E-7	2.1736564E-7	2.2085459E-7	2.2423997E-7	2.2746279E-7	2.3045067E-7	2.3307874E-7	2.3516726E-7	2.3643905E-7	8.5329575E-8	4.0766803E-8	-9.462674E-8	1.2895941E-7	6.6929397E-7	-3.8919194E-7	-6.535747E-8	-9.760537E-8	2.98441E-7	4.2548074E-8	5.8602016E-8	1.6651104E-7
1.810887E-7	1.8232596E-7	1.8437761E-7	1.8696403E-7	1.8989535E-7	1.9305986E-7	1.9636973E-7	1.9977972E-7	2.0325399E-7	2.0677827E-7	2.1032304E-7	2.1387451E-7	2.1739727E-7	2.2086267E-7	2.2422101E-7	2.2742029E-7	2.303846E-7	2.3299293E-7	2.3506844E-7	2.3633098E-7	-1.817045E-8	-9.70366E-9	8.509522E-9	9.4377825E-8	5.212517E-6	1.3620847E-7	-3.5895917E-7	-1.6795452E-7	-3.190122E-7	-4.8355943E-8	4.3049403E-7	1.603447E-7
1.8137736E-7	1.826062E-7	1.8464455E-7	1.8721347E-7	1.9012533E-7	1.9326707E-7	1.9655394E-7	1.999413E-7	2.0339165E-7	2.0688883E-7	2.1040685E-7	2.1393123E-7	2.17428E-7	2.2086935E-7	2.2420419E-7	2.2738237E-7	2.3032577E-7	2.3291857E-7	2.3497863E-7	2.3623355E-7	-2.7039655E-7	1.6983323E-7	3.706913E-9	6.914265E-8	-8.9710724E-8	2.9013964E-7	-2.7111454E-7	1.9053417E-7	-3.2455805E-8	2.5393408E-7	6.1850204E-7	3.110087E-7
1.8167151E-7	1.8289089E-7	1.8491642E-7	1.8746739E-7	1.9036004E-7	1.9347893E-7	1.9674452E-7	2.0010808E-7	2.0353575E-7	2.0700594E-7	2.1050046E-7	2.1399804E-7	2.1747204E-7	2.2088858E-7	2.242017E-7	2.2735723E-7	2.302814E-7	2.3285439E-7	2.349023E-7	2.3614876E-7	1.8519186E-6	1.92207E-6	7.5082727E-7	-7.465129E-8	1.919369E-7	-1.2287217E-7	-5.97212E-7	-4.6296296E-7	-1.4386032E-7	-1.796723E-7	2.4508623E-8	-2.5402393E-8
1.8196894E-7	1.8318296E-7	1.851943E-7	1.8772849E-7	1.9060025E-7	1.9369918E-7	1.969424E-7	2.0028261E-7	2.0368736E-7	2.0713544E-7	2.1060745E-7	2.1408341E-7	2.1753299E-7	2.2092446E-7	2.2421382E-7	2.2734733E-7	2.3025173E-7	2.3280569E-7	2.3483696E-7	2.3607521E-7	1.2692253E-7	-2.8028532E-7	-2.8769063E-7	-3.337612E-8	-2.0836649E-7	-5.225946E-8	1.5997934E-7	1.2709862E-7	2.6459574E-7	8.5679085E-7	5.1278853E-8	2.0185962E-7
1.8226767E-7	1.8347234E-7	1.8547077E-7	1.8798879E-7	1.9084422E-7	1.9392317E-7	1.9714706E-7	2.004644E-7	2.0384856E-7	2.0727379E-7	2.1072347E-7	2.1417517E-7	2.1760535E-7	2.2097211E-7	2.2423993E-7	2.2734815E-7	2.3023269E-7	2.3276732E-7	2.3478383E-7	2.3601127E-7	-3.3997057E-7	-1.3149231E-7	1.0713845E-6	9.359681E-7	-7.8216296E-8	1.5278938E-7	7.176929E-8	1.2213607E-7	-1.6115287E-7	-2.5572865E-7	1.6677465E-7	1.1214043E-7
1.8255564E-7	1.8375422E-7	1.857393E-7	1.8824304E-7	1.9108016E-7	1.9414101E-7	1.9734364E-7	2.0064319E-7	2.0400454E-7	2.074089E-7	2.108375E-7	2.1426976E-7	2.1767872E-7	2.2102816E-7	2.2427422E-7	2.2736664E-7	2.3023038E-7	2.3275037E-7	2.3475337E-7	2.3597256E-7	2.503028E-7	2.3176328E-7	-3.3828434E-7	9.2068014E-8	2.003822E-7	3.2854111E-6	-5.024997E-7	9.0734225E-8	-5.504848E-7	-3.9368294E-7	-9.9632285E-9	-4.2555496E-7
1.8284865E-7	1.8403924E-7	1.8601456E-7	1.885024E-7	1.9132479E-7	1.9436875E-7	1.9755376E-7	2.00834E-7	2.0417507E-7	2.0756053E-7	2.109666E-7	2.1437711E-7	2.1776408E-7	2.2109397E-7	2.2432087E-7	2.2739508E-7	2.302426E-7	2.3274782E-7	2.3473898E-7	2.3595221E-7	-3.7734793E-9	2.0920785E-7	-8.9326306E-8	4.3617476E-8	1.3846244E-7	-3.045399E-7	-3.1709344E-8	2.9700674E-8	4.374069E-7	-3.962872E-7	1.1401301E-7	8.976111E-7
1.8313447E-7	1.8431946E-7	1.8628441E-7	1.8876095E-7	1.9156947E-7	1.9459706E-7	1.9776417E-7	2.0102549E-7	2.0434774E-7	2.0771557E-7	2.1110554E-7	2.1449873E-7	2.1786562E-7	2.211769E-7	2.2438567E-7	2.2744115E-7	2.302716E-7	2.327631E-7	2.347424E-7	2.3594782E-7	-2.6466572E-7	-4.727389E-7	1.6527987E-7	2.820723E-7	-1.7635776E-7	-1.0429743E-7	-1.5689837E-8	3.8499294E-8	4.5521666E-8	2.6020453E-7	1.3853064E-7	-7.817942E-8
1.8342001E-7	1.8459787E-7	1.8655373E-7	1.8901615E-7	1.9181053E-7	1.9482137E-7	1.9797201E-7	2.0121693E-7	2.0452269E-7	2.0787157E-7	2.1124322E-7	2.1461743E-7	2.1796903E-7	2.2126095E-7	2.2445373E-7	2.2749288E-7	2.303092E-7	2.3278689E-7	2.3475741E-7	2.3595737E-7	3.1264503E-7	2.7120885E-7	-1.5486407E-7	-8.3759534E-7	2.5240055E-7	-1.1251155E-7	1.2613228E-7	-2.6199865E-7	2.7575513E-7	-2.41851E-7	3.2485306E-7	-3.6003058E-7
1.8370058E-7	1.8487408E-7	1.868212E-7	1.8927165E-7	1.920497E-7	1.9504675E-7	1.9818212E-7	2.0140945E-7	2.0469933E-7	2.0803027E-7	2.1138523E-7	2.1474214E-7	2.180767E-7	2.2135009E-7	2.2452691E-7	2.2754973E-7	2.3035092E-7	2.3281443E-7	2.3477241E-7	2.3596291E-7	6.83308E-7	-1.3889399E-8	-3.31505E-8	9.334134E-8	1.6465579E-7	-2.3055989E-7	2.0970222E-7	-1.7556778E-7	1.303664E-7	-4.2494526E-7	3.2749597E-7	5.9604442E-8
1.83978E-7	1.8514397E-7	1.8708126E-7	1.8952115E-7	1.9228916E-7	1.9527145E-7	1.9839415E-7	2.0160702E-7	2.0488157E-7	2.0819493E-7	2.115332E-7	2.1487254E-7	2.1819143E-7	2.2144903E-7	2.246083E-7	2.27615E-7	2.3040097E-7	2.3284997E-7	2.3479838E-7	2.3598399E-7	-1.9500311E-7	5.600977E-7	2.109221E-7	-1.3060883E-7	6.3430846E-8	-1.7393218E-7	-1.8263183E-6	-2.6869996E-8	1.3319034E-7	-1.9384973E-7	-2.2321497E-7	-2.5421414E-7
1.8426202E-7	1.854243E-7	1.8735277E-7	1.8978452E-7	1.9254013E-7	1.9551209E-7	1.9861946E-7	2.0181658E-7	2.0507568E-7	2.0837565E-7	2.1169758E-7	2.1502171E-7	2.1832241E-7	2.2156536E-7	2.2470982E-7	2.2770236E-7	2.3047353E-7	2.3291182E-7	2.3485008E-7	2.3602925E-7	-8.315222E-8	2.0361315E-7	-2.4480843E-7	-1.8919745E-7	-2.5719538E-7	-3.1457458E-7	9.44129E-7	-9.90032E-9	3.4354863E-7	8.908715E-8	5.6301616E-7	-4.110064E-7
1.8455542E-7	1.8571451E-7	1.8763517E-7	1.9005402E-7	1.9279595E-7	1.9575322E-7	1.9884821E-7	2.0203336E-7	2.0527449E-7	2.0856004E-7	2.1186649E-7	2.151771E-7	2.1846269E-7	2.2169105E-7	2.24821E-7	2.278006E-7	2.3055908E-7	2.3298618E-7	2.3491562E-7	2.3609047E-7	1.9492954E-6	2.7776312E-7	-1.3285197E-7	-3.767471E-7	-2.2312418E-7	1.7952576E-7	8.450225E-8	6.454371E-8	-5.135018E-8	7.2051614E-7	-1.1311182E-7	-4.878533E-7
1.8483652E-7	1.8598891E-7	1.8790227E-7	1.9031047E-7	1.930437E-7	1.9598866E-7	1.9907034E-7	2.0224181E-7	2.0547385E-7	2.0874464E-7	2.1203965E-7	2.153358E-7	2.1860843E-7	2.2182238E-7	2.2493816E-7	2.2790394E-7	2.3065073E-7	2.3306792E-7	2.3498892E-7	2.3615839E-7	-3.4179814E-7	-1.6882532E-7	-4.0302382E-8	-4.5579082E-8	6.543326E-8	-1.2683857E-6	4.024768E-8	1.19529195E-8	1.6834403E-7	-1.8278351E-8	8.7332324E-8	1.2779694E-7
1.851251E-7	1.8627398E-7	1.8818098E-7	1.9058126E-7	1.933017E-7	1.9623756E-7	1.9930815E-7	2.0246928E-7	2.0568804E-7	2.0894718E-7	2.1222685E-7	2.1550935E-7	2.1876812E-7	2.2196937E-7	2.2507244E-7	2.2802587E-7	2.307623E-7	2.331704E-7	2.350826E-7	2.3624844E-7	1.8409156E-7	8.187211E-8	-3.4569769E-7	-4.930983E-7	-4.1143159E-7	3.3958447E-8	-1.696384E-6	6.164483E-7	-3.1600334E-7	-6.147194E-7	1.405693E-7	3.3209653E-7
1.8541206E-7	1.8655567E-7	1.8845705E-7	1.9085074E-7	1.9356322E-7	1.9648822E-7	1.995503E-7	2.0269758E-7	2.0590606E-7	2.0915208E-7	2.1242195E-7	2.15693E-7	2.1894036E-7	2.2212885E-7	2.252207E-7	2.2816323E-7	2.3088963E-7	2.332857E-7	2.3519151E-7	2.363509E-7	-1.3519109E-7	-7.804234E-8	8.065646E-8	-1.1730404E-7	-8.188702E-8	-2.0814645E-7	-6.442368E-7	1.6428558E-8	-7.671293E-7	5.6061714E-7	-8.2436586E-8	2.0859909E-7
1.8571035E-7	1.8685093E-7	1.887471E-7	1.9113217E-7	1.938368E-7	1.9675147E-7	1.9980321E-7	2.0294134E-7	2.061384E-7	2.0937527E-7	2.1263669E-7	2.1589626E-7	2.1913301E-7	2.2231168E-7	2.2539575E-7	2.2832762E-7	2.3104242E-7	2.3343134E-7	2.353317E-7	2.3648715E-7	-1.0254165E-7	2.9508297E-7	-1.1535907E-7	-4.1752813E-8	-1.0893781E-8	-7.3256047E-7	3.437998E-7	-2.0455627E-7	-6.5050597E-7	2.3600876E-7	1.2184812E-7	-1.5373663E-8
1.8600099E-7	1.8714034E-7	1.8902854E-7	1.9140764E-7	1.9410379E-7	1.970111E-7	2.0005156E-7	2.0318203E-7	2.0637091E-7	2.0960083E-7	2.1284856E-7	2.1610099E-7	2.1932648E-7	2.2249696E-7	2.2556564E-7	2.284904E-7	2.3119573E-7	2.3357727E-7	2.3546848E-7	2.3662017E-7	1.15324205E-7	5.7559365E-8	4.770016E-7	-2.6701147E-7	9.434296E-8	-6.2824927E-7	2.2265448E-8	-2.901361E-7	-1.5158636E-6	-1.6491997E-7	1.5685023E-7	2.2208555E-7
1.8629439E-7	1.8742766E-7	1.8931172E-7	1.9168384E-7	1.9437155E-7	1.9727071E-7	2.0030473E-7	2.0342623E-7	2.0660632E-7	2.0982463E-7	2.1306292E-7	2.1630285E-7	2.1952006E-7	2.2267953E-7	2.2574207E-7	2.2865551E-7	2.3135283E-7	2.3372671E-7	2.3561265E-7	2.3676125E-7	-2.0335841E-7	-3.879051E-7	6.922714E-8	-3.3230657E-7	-2.8239699E-8	1.0073426E-7	2.1327187E-6	7.3725744E-7	1.3625151E-7	-2.7632132E-7	-1.0759012E-6	-1.2859019E-7
1.8658535E-7	1.8771613E-7	1.8959575E-7	1.919618E-7	1.946431E-7	1.9753335E-7	2.0055879E-7	2.0367084E-7	2.0684179E-7	2.1005269E-7	2.1328226E-7	2.1651427E-7	2.1972136E-7	2.2287117E-7	2.259229E-7	2.2882965E-7	2.3152006E-7	2.338864E-7	2.35766E-7	2.3691177E-7	1.5597641E-7	7.9806924E-8	1.3830466E-8	6.216912E-8	-1.378033E-7	-5.008009E-7	-3.2899658E-7	2.1595864E-7	-2.6793552E-7	-6.4815495E-6	4.6288898E-7	-4.434489E-9
1.8687042E-7	1.8799847E-7	1.898739E-7	1.922353E-7	1.9491077E-7	1.977973E-7	2.0081387E-7	2.0391911E-7	2.070808E-7	2.1028298E-7	2.1350492E-7	2.1673054E-7	2.1993101E-7	2.2307522E-7	2.2612082E-7	2.2901855E-7	2.317021E-7	2.3406163E-7	2.3593685E-7	2.3707844E-7	1.0764539E-7	1.6872652E-7	7.911524E-7	-7.5687956E-7	-4.7296976E-7	2.512867E-7	-3.8599575E-7	1.617323E-7	1.0158258E-8	8.2052525E-9	-8.4756934E-8	9.09677E-8
1.8715427E-7	1.8828061E-7	1.9015108E-7	1.9250604E-7	1.9517655E-7	1.9805442E-7	2.0106657E-7	2.0416532E-7	2.0732146E-7	2.1051521E-7	2.1373235E-7	2.1694807E-7	2.2014162E-7	2.2327607E-7	2.263168E-7	2.2920695E-7	2.3188441E-7	2.3423628E-7	2.3610777E-7	2.3724704E-7	2.199056E-7	1.023731E-8	-2.3060035E-7	-2.509039E-7	-4.415968E-7	-4.1374136E-7	-3.0601478E-7	4.0170485E-9	-5.035015E-9	-5.4652766E-8	-7.61066E-8	1.3836876E-7
1.8745136E-7	1.8857477E-7	1.904427E-7	1.9279473E-7	1.9545763E-7	1.9832895E-7	2.0133345E-7	2.0442576E-7	2.0757358E-7	2.107627E-7	2.1396866E-7	2.1717996E-7	2.2036383E-7	2.2349428E-7	2.2652681E-7	2.2941212E-7	2.3208304E-7	2.3443252E-7	2.3630231E-7	2.3744113E-7	2.519891E-7	-2.0620655E-7	1.432919E-7	-1.7687218E-7	6.809437E-8	1.1476164E-8	-1.09294966E-7	5.438351E-7	1.144488E-7	1.0041387E-6	-2.3707969E-7	-2.4509677E-7
1.8775123E-7	1.88874E-7	1.9073542E-7	1.9308068E-7	1.9573926E-7	1.9860614E-7	2.0160543E-7	2.0469226E-7	2.0783597E-7	2.110175E-7	2.1422059E-7	2.1742481E-7	2.2060475E-7	2.2372969E-7	2.2675701E-7	2.2963715E-7	2.3230189E-7	2.3464699E-7	2.3650954E-7	2.37645E-7	5.3193407E-8	2.3403801E-7	7.0833615E-8	-4.2939547E-7	-2.2692227E-7	-8.8002544E-8	-4.2482952E-7	5.2153877E-7	2.541728E-7	-4.0388283E-8	-5.8620395E-7	-4.5705332E-7
1.8805508E-7	1.8917362E-7	1.9103398E-7	1.9337745E-7	1.9603155E-7	1.988929E-7	2.0188719E-7	2.0496935E-7	2.0810798E-7	2.1128535E-7	2.1448194E-7	2.1768088E-7	2.2085455E-7	2.2397305E-7	2.2699403E-7	2.2986855E-7	2.3252895E-7	2.3486899E-7	2.3672851E-7	2.3785888E-7	1.85931E-8	-4.2395294E-7	4.026044E-7	3.075668E-8	4.199099E-7	6.826878E-9	-1.0293306E-7	3.913246E-7	-3.9942807E-7	5.095418E-7	2.572287E-6	-4.0100372E-7
1.8835698E-7	1.8947442E-7	1.9133138E-7	1.9366905E-7	1.96319E-7	1.9917663E-7	2.0216588E-7	2.0524409E-7	2.083772E-7	2.1154825E-7	2.1473912E-7	2.1793309E-7	2.2110024E-7	2.2421322E-7	2.2722777E-7	2.3009734E-7	2.3275418E-7	2.3509268E-7	2.3694966E-7	2.3808E-7	-2.2591756E-7	7.5698733E-7	-8.314608E-7	-1.3212009E-7	5.7704693E-8	-3.311784E-7	3.0115714E-7	3.7224837E-7	5.7936527E-9	2.716032E-6	-1.5212281E-7	2.4532026E-8
1.8866518E-7	1.8978002E-7	1.9163438E-7	1.9396606E-7	1.9661287E-7	1.9946573E-7	2.0245172E-7	2.0552345E-7	2.0865127E-7	2.1181859E-7	2.1500463E-7	2.1819487E-7	2.2135944E-7	2.244694E-7	2.2748199E-7	2.303465E-7	2.3299937E-7	2.353315E-7	2.371852E-7	2.3831448E-7	-7.065942E-7	1.4532133E-8	3.505396E-7	-1.6069754E-7	-6.0193975E-7	-3.646267E-8	-3.0507067E-8	-1.7857454E-7	4.4696512E-7	-2.7272318E-7	-2.3129182E-7	-5.678048E-7
1.8897317E-7	1.900875E-7	1.9193793E-7	1.942686E-7	1.9691089E-7	1.9976095E-7	2.0274496E-7	2.0581203E-7	2.0893819E-7	2.1209891E-7	2.1528483E-7	2.1846805E-7	2.216308E-7	2.247349E-7	2.2774438E-7	2.3060414E-7	2.3325316E-7	2.3558107E-7	2.3742973E-7	2.3855623E-7	-1.4648244E-7	-4.3432271E-7	-5.0828595E-7	1.4226358E-6	9.7027026E-8	3.3599974E-8	6.0797895E-8	7.4188875E-8	7.471275E-7	2.255461E-7	-6.4403745E-9	-7.922288E-8
1.8929558E-7	1.9040745E-7	1.9225631E-7	1.9458801E-7	1.9722852E-7	2.0007553E-7	2.0305266E-7	2.0611814E-7	2.092396E-7	2.123999E-7	2.1557973E-7	2.1876396E-7	2.2192069E-7	2.250241E-7	2.2802773E-7	2.3088612E-7	2.3353151E-7	2.3585899E-7	2.3770687E-7	2.3883425E-7	-7.13188E-8	1.6069879E-7	-1.224583E-7	5.0552285E-7	-9.624193E-8	-2.5862104E-7	-4.1921275E-8	1.14919295E-7	5.561403E-7	-7.253503E-7	-3.16446E-7	1.2041876E-7
1.896116E-7	1.9072482E-7	1.9257244E-7	1.9490051E-7	1.9753845E-7	2.0038445E-7	2.033599E-7	2.0642386E-7	2.0954371E-7	2.1270091E-7	2.1587813E-7	2.1905888E-7	2.2221437E-7	2.2531333E-7	2.2831497E-7	2.3117022E-7	2.338139E-7	2.3613909E-7	2.3798718E-7	2.3911463E-7	4.5386798E-7	8.901226E-8	3.5813295E-7	1.49251E-8	-4.5751925E-8	-1.5091958E-7	-6.535369E-7	5.636157E-7	-1.4886294E-7	-8.8713406E-8	-1.1602145E-8	1.9434852E-7
1.8994653E-7	1.9105796E-7	1.9290502E-7	1.9523219E-7	1.9786843E-7	2.0071319E-7	2.036862E-7	2.0674861E-7	2.098651E-7	2.1302044E-7	2.161934E-7	2.1937069E-7	2.2252034E-7	2.2561792E-7	2.2861751E-7	2.3147159E-7	2.3411131E-7	2.364333E-7	2.3827971E-7	2.394032E-7	-6.734438E-8	-9.2060486E-7	-1.705372E-7	2.1166386E-7	-3.3723754E-7	-3.7707585E-7	2.708928E-7	1.1621959E-7	-5.8555656E-7	-6.667798E-7	4.178428E-8	2.877203E-7
1.9027492E-7	1.913846E-7	1.9323058E-7	1.9555475E-7	1.9819002E-7	2.0103167E-7	2.0400552E-7	2.0706337E-7	2.1018032E-7	2.1333229E-7	2.165069E-7	2.1968111E-7	2.2283292E-7	2.2592583E-7	2.2892368E-7	2.3177407E-7	2.3441372E-7	2.3673256E-7	2.385758E-7	2.39697E-7	-2.3870925E-7	-1.8338463E-7	1.2057285E-7	-1.2224488E-7	-3.241493E-7	-8.568671E-7	-3.122917E-7	-3.352208E-9	-1.3651469E-7	-4.038839E-7	-4.6123628E-8	-1.2437114E-7
1.906047E-7	1.917149E-7	1.9355896E-7	1.958808E-7	1.9851637E-7	2.013552E-7	2.0432635E-7	2.0738254E-7	2.1049638E-7	2.1364714E-7	2.168193E-7	2.1998999E-7	2.2313846E-7	2.2622889E-7	2.2922569E-7	2.3207502E-7	2.3471598E-7	2.3703447E-7	2.3887804E-7	2.399993E-7	1.5089245E-7	-3.3856713E-7	6.3995E-7	-2.9449414E-8	2.0620229E-7	-3.8880202E-7	-9.7415416E-8	1.2736962E-7	-6.658518E-7	-2.0897073E-7	-6.584705E-8	-4.6717116E-7
1.9092367E-7	1.9203219E-7	1.9387569E-7	1.9619918E-7	1.9883258E-7	2.0167407E-7	2.0464398E-7	2.0769973E-7	2.1081246E-7	2.1396052E-7	2.1713197E-7	2.2030414E-7	2.2345147E-7	2.265417E-7	2.2953658E-7	2.3238472E-7	2.3502275E-7	2.3734383E-7	2.3918702E-7	2.4030984E-7	9.0824575E-9	1.2663015E-6	-2.323461E-7	1.852332E-7	-8.901989E-8	5.224257E-7	3.4194665E-7	-3.021743E-7	1.3880347E-7	-1.3550037E-7	1.4138337E-8	2.7469332E-7
1.9125402E-7	1.9236249E-7	1.9420644E-7	1.9653017E-7	1.9916249E-7	2.0200122E-7	2.049707E-7	2.0802871E-7	2.1114025E-7	2.1428993E-7	2.1745993E-7	2.2063041E-7	2.2377567E-7	2.2686737E-7	2.2986134E-7	2.3270918E-7	2.3534551E-7	2.3766309E-7	2.3950545E-7	2.4062567E-7	2.7327448E-7	4.821239E-7	-4.7402704E-8	5.807428E-8	2.7141699E-8	4.8641937E-8	3.445314E-7	2.2616266E-8	6.063262E-7	1.5226979E-7	-7.1370397E-7	-2.5668496E-7
1.9160386E-7	1.9271562E-7	1.9456044E-7	1.9688372E-7	1.9951655E-7	2.0235687E-7	2.0532784E-7	2.0838313E-7	2.1149414E-7	2.1464444E-7	2.1781452E-7	2.2098496E-7	2.2413275E-7	2.2722195E-7	2.3021605E-7	2.3306383E-7	2.357008E-7	2.3801927E-7	2.3986019E-7	2.4098063E-7	-7.366456E-8	-1.8018399E-7	-6.068401E-7	3.2053293E-7	-2.5568736E-8	1.1699439E-7	-9.656567E-7	2.8217275E-7	3.4802586E-8	-4.8997908E-8	-5.140302E-8	1.3499621E-7
1.9195656E-7	1.9306884E-7	1.949131E-7	1.9723741E-7	1.9987239E-7	2.0271226E-7	2.0568272E-7	2.0873958E-7	2.1185146E-7	2.1500281E-7	2.18171E-7	2.2134385E-7	2.2449302E-7	2.2758151E-7	2.3057683E-7	2.3342587E-7	2.3606472E-7	2.3838209E-7	2.4022484E-7	2.4134638E-7	-3.717783E-7	2.3548277E-7	-1.4294646E-7	5.572162E-8	-1.2318745E-6	-1.5498458E-7	1.5451791E-8	8.324331E-8	-7.708244E-8	1.5011725E-8	-1.3217391E-7	3.954399E-8
1.9231845E-7	1.9342913E-7	1.9527356E-7	1.9759742E-7	2.002311E-7	2.0307195E-7	2.0604233E-7	2.0910095E-7	2.1221481E-7	2.1536617E-7	2.185379E-7	2.2171115E-7	2.2485997E-7	2.2795035E-7	2.3094599E-7	2.3379536E-7	2.3643354E-7	2.3875256E-7	2.4059452E-7	2.4171436E-7	-9.541707E-8	-2.3185649E-7	-7.726176E-7	-7.941442E-9	-2.9285648E-8	-9.290157E-8	-2.14417E-7	5.654271E-7	-7.7943355E-7	-2.901177E-8	-1.0540576E-6	1.1384659E-7
1.9267304E-7	1.9378372E-7	1.9563026E-7	1.9795372E-7	2.0059132E-7	2.0343266E-7	2.0640664E-7	2.0946642E-7	2.1258278E-7	2.1573513E-7	2.189077E-7	2.2207998E-7	2.2522885E-7	2.2832032E-7	2.3131736E-7	2.3416577E-7	2.3680433E-7	2.3912213E-7	2.4096465E-7	2.4208614E-7	-1.9494037E-7	-2.5706402E-7	1.4798322E-6	2.1353375E-7	-1.63843E-9	4.3336055E-8	-1.0138081E-8	2.6203648E-7	7.867958E-8	-2.5732484E-7	-5.582676E-7	-2.035644E-7
1.9302372E-7	1.9413477E-7	1.9598309E-7	1.9831091E-7	2.0095024E-7	2.0379643E-7	2.0677109E-7	2.098329E-7	2.129484E-7	2.1610353E-7	2.1927848E-7	2.2245439E-7	2.2560533E-7	2.2869905E-7	2.3169645E-7	2.345481E-7	2.3718601E-7	2.3950537E-7	2.4134565E-7	2.4246765E-7	-4.037232E-8	-1.6081842E-6	-2.7368304E-7	-1.7893177E-7	1.6518939E-7	-1.3377335E-9	2.5076181E-7	4.7496422E-7	-7.253261E-7	-1.9255764E-7	1.14917825E-7	-5.98785E-7
1.933835E-7	1.9449749E-7	1.9634774E-7	1.9867953E-7	2.0132092E-7	2.0416988E-7	2.071485E-7	2.1021343E-7	2.1333166E-7	2.1649112E-7	2.1966535E-7	2.2284432E-7	2.2599644E-7	2.2909265E-7	2.3209E-7	2.3494344E-7	2.3758318E-7	2.399047E-7	2.417498E-7	2.428721E-7	1.008446E-6	1.5796668E-7	-1.717386E-7	-6.136185E-7	5.383683E-7	1.0719104E-6	-9.117955E-8	-2.0564698E-7	3.9595048E-7	-2.5409776E-7	-7.933311E-8	-4.0590044E-7
1.9375186E-7	1.94866E-7	1.9671798E-7	1.9904964E-7	2.016956E-7	2.0454732E-7	2.075302E-7	2.1059692E-7	2.13719E-7	2.168785E-7	2.2005993E-7	2.2323927E-7	2.2639585E-7	2.2949358E-7	2.3249581E-7	2.3535054E-7	2.3799359E-7	2.4031576E-7	2.4215885E-7	2.4328136E-7	1.4444593E-8	-5.293418E-7	1.6003106E-7	-2.395407E-7	6.1077867E-7	1.624146E-7	-3.7479595E-8	2.9533311E-8	-4.3665347E-7	3.312479E-7	9.568565E-8	-1.1507427E-8
1.9412464E-7	1.952412E-7	1.9709752E-7	1.99435E-7	2.0208473E-7	2.0494058E-7	2.0792591E-7	2.1099927E-7	2.1412525E-7	2.1728884E-7	2.2047247E-7	2.236556E-7	2.2681465E-7	2.2991561E-7	2.3291939E-7	2.3577685E-7	2.3841957E-7	2.4074328E-7	2.4258992E-7	2.437135E-7	6.054951E-7	-1.0429823E-8	6.1915193E-7	-1.08714815E-7	-1.9241442E-7	9.556342E-8	-1.0259157E-7	4.2817682E-8	-1.7262903E-7	-4.1398013E-7	2.5743932E-7	-1.2748343E-7
1.9451059E-7	1.9562872E-7	1.97488E-7	1.9983091E-7	2.0248474E-7	2.053458E-7	2.0833625E-7	2.114133E-7	2.1454255E-7	2.1771105E-7	2.2089819E-7	2.2408469E-7	2.2724713E-7	2.3035298E-7	2.3336014E-7	2.3622142E-7	2.3886705E-7	2.4119402E-7	2.4304E-7	2.4416428E-7	1.1938319E-7	-4.43629E-7	-5.0507833E-9	-6.6490384E-7	-3.0814643E-8	-7.86549E-7	-2.2304533E-7	-1.19042866E-7	9.950456E-9	-8.028483E-9	-1.5008604E-7	3.313547E-7
1.9489545E-7	1.9601504E-7	1.978764E-7	2.0021909E-7	2.0287779E-7	2.0574169E-7	2.087372E-7	2.1181917E-7	2.149539E-7	2.1812689E-7	2.2131968E-7	2.2451226E-7	2.2768164E-7	2.307907E-7	2.3380314E-7	2.3666487E-7	2.393138E-7	2.4164333E-7	2.4349166E-7	2.4461667E-7	-9.907278E-9	4.5279947E-7	1.8570952E-7	1.5235284E-7	2.5639106E-6	-1.9391435E-7	-3.434179E-8	-1.08338945E-7	5.3443184E-8	-6.802539E-8	-1.44762256E-8	1.5746896E-7
1.95282E-7	1.9640359E-7	1.9826764E-7	2.0061456E-7	2.0327751E-7	2.0614686E-7	2.0914837E-7	2.1223397E-7	2.1537434E-7	2.1855243E-7	2.2175028E-7	2.2494683E-7	2.281188E-7	2.3123076E-7	2.3424582E-7	2.3711365E-7	2.3976662E-7	2.4209828E-7	2.4394978E-7	2.4507742E-7	-5.787105E-8	1.6094239E-7	-2.5299423E-7	1.4729991E-8	5.821135E-7	-1.3212617E-7	-4.0551683E-8	-3.9474557E-8	1.7379151E-6	1.5125192E-7	5.3362495E-8	-2.4111222E-7
1.9566205E-7	1.9678465E-7	1.9865328E-7	2.0100529E-7	2.0367108E-7	2.065445E-7	2.0955206E-7	2.1264258E-7	2.1579017E-7	2.1897323E-7	2.2217634E-7	2.253781E-7	2.2855569E-7	2.3167247E-7	2.3469327E-7	2.375632E-7	2.4022057E-7	2.425543E-7	2.444097E-7	2.455376E-7	1.3446774E-7	2.41397E-7	4.5805027E-7	2.3071723E-7	-2.5599732E-7	-8.9661063E-7	5.281027E-7	4.540731E-7	-3.7612966E-7	5.2060034E-7	7.089729E-7	-1.8265592E-7
1.9604674E-7	1.9717166E-7	1.9904488E-7	2.0140139E-7	2.0407559E-7	2.0695676E-7	2.0996988E-7	2.1306704E-7	2.1621942E-7	2.1940923E-7	2.2261885E-7	2.2582708E-7	2.2901118E-7	2.3213092E-7	2.3515636E-7	2.3803231E-7	2.4069405E-7	2.4302997E-7	2.4488656E-7	2.460153E-7	-1.5579472E-7	3.4117868E-6	5.5414738E-8	2.0743605E-7	1.27786315E-8	4.5376808E-7	7.4181474E-7	-2.3217627E-8	5.600429E-7	-4.3707868E-7	1.5839562E-7	1.2904842E-7
1.9643555E-7	1.9756442E-7	1.994402E-7	2.0180477E-7	2.0448465E-7	2.0737252E-7	2.103906E-7	2.1349567E-7	2.166547E-7	2.1985173E-7	2.2306695E-7	2.2628191E-7	2.294702E-7	2.325993E-7	2.3563176E-7	2.3851248E-7	2.4117747E-7	2.4351988E-7	2.4538085E-7	2.4651237E-7	-1.015854E-6	1.7110297E-7	7.428071E-8	1.7528487E-7	5.172486E-7	1.7852732E-7	2.2357814E-7	1.11131016E-7	1.4471925E-7	1.4796369E-7	-1.8825054E-8	-1.5354117E-7
1.968211E-7	1.9795255E-7	1.9983338E-7	2.0220327E-7	2.0488984E-7	2.0778415E-7	2.1081034E-7	2.1392086E-7	2.170885E-7	2.2029373E-7	2.23516E-7	2.2673899E-7	2.2993488E-7	2.3306998E-7	2.3610777E-7	2.3899636E-7	2.4166707E-7	2.4401587E-7	2.4588127E-7	2.4701473E-7	4.9639723E-8	-1.238676E-8	-4.0407247E-7	-6.2466846E-8	7.3671536E-8	2.7377567E-8	-6.3011875E-8	-4.2778817E-7	-1.6927024E-7	3.4489707E-7	-6.874785E-7	2.534675E-7
1.9721757E-7	1.9835188E-7	2.0023792E-7	2.0261348E-7	2.0530568E-7	2.082072E-7	2.1124177E-7	2.1436084E-7	2.1753375E-7	2.2074573E-7	2.2397408E-7	2.2720306E-7	2.3040789E-7	2.3355032E-7	2.365969E-7	2.3949067E-7	2.4216985E-7	2.4452467E-7	2.4639505E-7	2.4753442E-7	3.9509747E-8	-2.2292774E-7	-2.7536052E-7	-2.2236572E-8	-2.387984E-7	2.7229802E-7	1.9226742E-5	4.333719E-7	-3.2743142E-9	-2.5812244E-7	-2.1243443E-7	-1.6433225E-8
1.9761153E-7	1.9874986E-7	2.0064098E-7	2.0302349E-7	2.0572283E-7	2.0863212E-7	2.1167448E-7	2.1480115E-7	2.1798449E-7	2.212053E-7	2.2444544E-7	2.2768243E-7	2.308946E-7	2.3404804E-7	2.3710025E-7	2.4000212E-7	2.4268806E-7	2.4504743E-7	2.4692125E-7	2.4806246E-7	3.493498E-7	5.784625E-7	-3.9193614E-7	-1.5098238E-6	-3.6657653E-7	1.18295915E-7	-1.7991934E-7	-3.4910278E-7	-2.9127776E-7	1.281328E-7	1.6605777E-7	1.5354381E-7
1.9801685E-7	1.9915628E-7	2.010508E-7	2.0343757E-7	2.061434E-7	2.0906106E-7	2.1211103E-7	2.1524609E-7	2.1843887E-7	2.2166702E-7	2.2491415E-7	2.2816016E-7	2.3138107E-7	2.3454136E-7	2.3760536E-7	2.4051428E-7	2.4320627E-7	2.455719E-7	2.4745162E-7	2.4859395E-7	-2.8297558E-7	-1.1457852E-6	-4.143513E-7	-3.4896992E-9	1.41271E-7	-3.6086178E-7	3.191309E-7	-3.052146E-7	2.858108E-7	-9.520237E-8	-9.230569E-7	1.0216054E-8
1.9841991E-7	1.9956369E-7	2.0146207E-7	2.0385521E-7	2.0656852E-7	2.0949187E-7	2.1255084E-7	2.1569593E-7	2.1889731E-7	2.2213362E-7	2.2539088E-7	2.2864853E-7	2.3187656E-7	2.3504457E-7	2.3811364E-7	2.4103053E-7	2.4372852E-7	2.4609886E-7	2.4798192E-7	2.4912808E-7	7.2242166E-8	1.3299261E-7	1.9853086E-7	-6.947009E-8	-8.920399E-8	-2.209465E-6	1.5564196E-7	4.0244947E-7	-5.440298E-7	3.8481144E-7	5.5651816E-9	6.670015E-8
1.9883406E-7	1.9997903E-7	2.0188457E-7	2.0428321E-7	2.0700256E-7	2.0993525E-7	2.1300038E-7	2.1615486E-7	2.1936216E-7	2.2260915E-7	2.2587267E-7	2.2913706E-7	2.3237328E-7	2.3555097E-7	2.3862788E-7	2.4155202E-7	2.442583E-7	2.466356E-7	2.4852534E-7	2.4967392E-7	-2.1346699E-7	-7.529949E-8	6.905621E-7	2.73398E-7	-5.457786E-7	-3.4682367E-7	1.296008E-7	3.9451672E-7	-1.316203E-7	-2.1745272E-7	-2.043326E-8	9.6754045E-9
1.9924965E-7	2.0039829E-7	2.0230793E-7	2.0471491E-7	2.0744196E-7	2.1038251E-7	2.1345724E-7	2.1662078E-7	2.1983918E-7	2.2309416E-7	2.2637047E-7	2.2964517E-7	2.3289236E-7	2.360792E-7	2.391646E-7	2.4209973E-7	2.448132E-7	2.471991E-7	2.4909167E-7	2.5024428E-7	9.415729E-10	-2.2266015E-7	3.145076E-7	-4.5949096E-7	-2.4750522E-8	-1.8368958E-7	-6.420978E-8	-1.4887937E-8	6.7508824E-7	-3.0515548E-7	1.1587786E-7	7.366186E-8
1.9967086E-7	2.0082311E-7	2.0273988E-7	2.051544E-7	2.0788953E-7	2.1083963E-7	2.1392407E-7	2.1709711E-7	2.2032648E-7	2.2359298E-7	2.2687885E-7	2.301633E-7	2.3342E-7	2.366197E-7	2.397164E-7	2.426595E-7	2.453841E-7	2.4777768E-7	2.4967883E-7	2.5083668E-7	5.6792462E-8	3.9480835E-7	1.0627721E-6	-8.2284906E-8	1.32932305E-8	5.1762708E-8	3.7128623E-7	-4.1905915E-7	-2.5708889E-7	1.5546482E-7	-1.2431781E-7	-5.7446375E-8
2.000958E-7	2.0125279E-7	2.0317609E-7	2.0559747E-7	2.0834332E-7	2.1130349E-7	2.1439665E-7	2.1758048E-7	2.2081763E-7	2.2409338E-7	2.2738861E-7	2.3068387E-7	2.3395003E-7	2.3715856E-7	2.4026494E-7	2.432185E-7	2.459513E-7	2.4835458E-7	2.5026128E-7	2.514215E-7	2.497457E-6	3.354539E-7	-8.394355E-7	-8.264973E-7	5.5933015E-8	7.164893E-8	1.2438195E-8	-4.2550134E-8	-3.510119E-7	1.9650959E-7	1.0503807E-6	-8.0667306E-8
2.0053449E-7	2.0169361E-7	2.0362074E-7	2.0604888E-7	2.0880138E-7	2.1177009E-7	2.1487523E-7	2.1806672E-7	2.2131681E-7	2.2460367E-7	2.2791045E-7	2.3121622E-7	2.3449586E-7	2.3771557E-7	2.4083278E-7	2.4379543E-7	2.4653536E-7	2.4894385E-7	2.5085706E-7	2.5202107E-7	3.6563023E-7	-2.154573E-7	1.5972153E-6	-1.6746608E-7	-3.739637E-7	1.2725219E-7	-1.0695148E-6	2.4959684E-7	-1.4259727E-7	-7.79533E-8	2.8884793E-8	1.6921923E-7
2.0096695E-7	2.0213108E-7	2.0406529E-7	2.0650296E-7	2.0926667E-7	2.1224545E-7	2.153626E-7	2.1856569E-7	2.2182608E-7	2.2512243E-7	2.2844178E-7	2.3175674E-7	2.3504721E-7	2.3827575E-7	2.4140337E-7	2.443768E-7	2.47126E-7	2.4954414E-7	2.5146375E-7	2.5263142E-7	3.009361E-7	-7.59141E-8	4.5840542E-7	3.109871E-7	-9.7376606E-8	6.2063197E-7	-2.3217045E-7	6.481654E-7	5.009721E-7	1.11840436E-7	-5.0881556E-7	-1.2617932E-7
2.0141938E-7	2.0258817E-7	2.0452855E-7	2.0697794E-7	2.0975138E-7	2.1274299E-7	2.1586813E-7	2.1908497E-7	2.2235585E-7	2.2566539E-7	2.2899208E-7	2.3232187E-7	2.3562382E-7	2.3886577E-7	2.4200293E-7	2.4498365E-7	2.4774232E-7	2.501662E-7	2.5209192E-7	2.5326432E-7	3.6326722E-7	5.189438E-7	1.7874763E-7	1.6753548E-7	1.7879071E-6	-4.4927845E-8	3.2282534E-7	-3.3493257E-7	1.3540503E-6	2.0237128E-7	-8.4107717E-7	9.768701E-8
2.0187844E-7	2.0305235E-7	2.0500012E-7	2.0745559E-7	2.102387E-7	2.1323933E-7	2.1637551E-7	2.1960216E-7	2.2288583E-7	2.2620841E-7	2.295505E-7	2.3289087E-7	2.3620072E-7	2.394529E-7	2.4259975E-7	2.455929E-7	2.4836018E-7	2.5079427E-7	2.527263E-7	2.5390287E-7	-2.5051992E-8	2.6077865E-7	-8.2412754E-8	-2.585542E-7	-4.051127E-8	1.5920025E-7	-2.110713E-7	-1.1382943E-7	6.848606E-8	3.6054016E-7	-4.4214312E-7	9.935798E-8
2.0235218E-7	2.0352701E-7	2.0548285E-7	2.0794425E-7	2.1073635E-7	2.1374596E-7	2.1689367E-7	2.2013053E-7	2.2342466E-7	2.2675667E-7	2.3010966E-7	2.334594E-7	2.3678236E-7	2.4004393E-7	2.432026E-7	2.4620297E-7	2.4898017E-7	2.51419E-7	2.5335726E-7	2.5453548E-7	-2.3463137E-7	-1.5969528E-8	1.1311539E-7	-1.0535047E-6	3.0863868E-7	1.878191E-7	2.665456E-7	5.6031E-8	1.09018735E-7	-1.4303569E-7	-2.587394E-7	6.70425E-8
2.0280974E-7	2.0398842E-7	2.0594909E-7	2.0842104E-7	2.1122386E-7	2.142444E-7	2.1740321E-7	2.2065126E-7	2.2395935E-7	2.2730354E-7	2.3066923E-7	2.3403194E-7	2.3736678E-7	2.4063962E-7	2.4380756E-7	2.468192E-7	2.4960607E-7	2.52054E-7	2.5399737E-7	2.5517846E-7	-5.5406574E-8	4.5790452E-7	-5.9132344E-7	9.257432E-8	-1.5177905E-7	1.6987336E-7	-3.697925E-8	1.0656191E-6	5.211411E-7	-2.5585334E-7	-4.0706337E-7	-2.2065268E-7
2.0327205E-7	2.0445626E-7	2.0642334E-7	2.0890351E-7	2.117178E-7	2.1474769E-7	2.1791877E-7	2.2117766E-7	2.244964E-7	2.2785235E-7	2.3122938E-7	2.3460404E-7	2.3795182E-7	2.4123523E-7	2.4441508E-7	2.4743662E-7	2.5023405E-7	2.5269105E-7	2.5464118E-7	2.558279E-7	2.9127168E-7	5.214572E-7	4.693373E-7	1.6805988E-7	-2.6021311E-8	3.203515E-7	-5.557891E-8	-1.5859077E-7	3.195335E-7	1.6103404E-7	6.865892E-7	2.8132344E-8
2.0372312E-7	2.0491245E-7	2.0688925E-7	2.0938022E-7	2.1220353E-7	2.1524676E-7	2.1842828E-7	2.217013E-7	2.2503103E-7	2.2840022E-7	2.3178829E-7	2.3517538E-7	2.385321E-7	2.4182992E-7	2.4502063E-7	2.4805655E-7	2.5086445E-7	2.5333324E-7	2.5529224E-7	2.5648498E-7	-1.3104163E-7	-2.5474287E-7	-1.9642941E-7	-9.634003E-7	8.917249E-8	-1.070298E-7	5.7773065E-7	5.805797E-7	1.0038952E-7	1.2285929E-8	-4.573501E-7	-1.6546281E-7
2.0418751E-7	2.0537937E-7	2.0736371E-7	2.0986263E-7	2.126989E-7	2.157526E-7	2.189452E-7	2.2222989E-7	2.2557205E-7	2.2895331E-7	2.3235452E-7	2.3575419E-7	2.3912585E-7	2.4243485E-7	2.456379E-7	2.4868436E-7	2.515029E-7	2.5397898E-7	2.5594807E-7	2.5714425E-7	-6.595765E-8	-2.6699408E-7	9.252853E-8	-3.8368006E-7	9.030182E-8	7.0240674E-7	-2.2799972E-7	-8.635501E-8	1.5795636E-7	-2.4117682E-7	3.8884818E-7	3.3171494E-7
2.046685E-7	2.0586765E-7	2.078565E-7	2.1036573E-7	2.1320714E-7	2.1627336E-7	2.1947817E-7	2.227752E-7	2.2613109E-7	2.2952587E-7	2.3294014E-7	2.3635312E-7	2.3973902E-7	2.430617E-7	2.462776E-7	2.493362E-7	2.5216778E-7	2.5465562E-7	2.5662771E-7	2.578277E-7	-3.0119118E-8	-1.4563602E-7	-3.967872E-8	-8.4133525E-8	1.5898726E-7	6.576489E-8	-4.1500957E-7	3.539854E-7	-4.0471596E-7	-2.3611024E-7	-1.35711E-7	-6.219085E-7
2.051547E-7	2.0635524E-7	2.083515E-7	2.1086828E-7	2.1372313E-7	2.1679878E-7	2.2001834E-7	2.2332772E-7	2.266962E-7	2.3010419E-7	2.3353148E-7	2.3695759E-7	2.4035722E-7	2.4369004E-7	2.469186E-7	2.4998945E-7	2.5283103E-7	2.55325E-7	2.5730628E-7	2.5851168E-7	-2.5685173E-7	-8.460828E-8	1.08030136E-7	-3.645285E-7	7.972486E-8	-7.343318E-8	3.9656953E-7	9.7404325E-9	2.3296772E-7	-1.095941E-7	-5.4461918E-8	-6.9373635E-7
2.0563508E-7	2.0684213E-7	2.0884754E-7	2.1137515E-7	2.1424125E-7	2.1733062E-7	2.2056138E-7	2.2388676E-7	2.2726749E-7	2.3068866E-7	2.3413097E-7	2.3757148E-7	2.4098395E-7	2.4433274E-7	2.475759E-7	2.5065845E-7	2.5351127E-7	2.5601696E-7	2.580067E-7	2.5921577E-7	-1.7321779E-7	9.725942E-9	-1.6472542E-7	-3.7453154E-7	2.7031246E-7	1.9621415E-7	9.0590255E-8	-7.023333E-8	-1.3121043E-7	3.043046E-7	-2.0099216E-7	-5.857115E-8
2.0612553E-7	2.073373E-7	2.0935262E-7	2.1189177E-7	2.1477044E-7	2.1787207E-7	2.2111777E-7	2.244564E-7	2.2785157E-7	2.3128764E-7	2.347425E-7	2.381962E-7	2.4162148E-7	2.4498257E-7	2.4823836E-7	2.5133485E-7	2.5420036E-7	2.5671702E-7	2.5871714E-7	2.5993316E-7	-4.1717692E-7	-1.0929354E-8	1.1440383E-7	-5.7423665E-7	-1.0688426E-7	4.9070803E-7	-1.4887824E-7	1.1121324E-6	-1.5131309E-7	-1.15859926E-7	-5.476251E-7	-5.484973E-8
2.0661777E-7	2.078362E-7	2.098598E-7	2.1240957E-7	2.1530171E-7	2.1841676E-7	2.2167605E-7	2.2502655E-7	2.2843696E-7	2.3188984E-7	2.3535958E-7	2.3882944E-7	2.4226847E-7	2.4564426E-7	2.4891293E-7	2.520228E-7	2.5489948E-7	2.5742895E-7	2.5943362E-7	2.6065527E-7	6.718502E-10	1.9175086E-8	-3.9513168E-7	4.160817E-8	1.4156649E-7	-3.731703E-8	-6.123804E-7	-4.3831446E-6	2.7007437E-7	-3.9643126E-7	2.1376007E-7	1.9669962E-7
2.071265E-7	2.0834915E-7	2.1038102E-7	2.1293995E-7	2.1584492E-7	2.1897509E-7	2.2224714E-7	2.2561399E-7	2.2903885E-7	2.3250612E-7	2.3599006E-7	2.394746E-7	2.4292947E-7	2.463204E-7	2.4960494E-7	2.527288E-7	2.5561604E-7	2.581538E-7	2.6016903E-7	2.6139446E-7	5.8244968E-8	1.1950996E-7	-9.440219E-8	-2.2370189E-7	3.273445E-7	-2.8596295E-7	3.6241482E-7	6.328767E-7	2.1037057E-7	-8.02863E-8	-9.604685E-7	-1.6967347E-7
2.0763974E-7	2.088673E-7	2.1090929E-7	2.1348215E-7	2.1640032E-7	2.195451E-7	2.2283035E-7	2.2621161E-7	2.2965027E-7	2.33132E-7	2.3663128E-7	2.4013158E-7	2.4360082E-7	2.4700714E-7	2.5030315E-7	2.534384E-7	2.5633943E-7	2.588885E-7	2.6091053E-7	2.621425E-7	1.0340422E-6	-1.3664243E-7	-7.39282E-8	3.9052279E-7	4.388996E-7	-3.5860788E-7	1.057122E-7	5.36363E-10	7.159512E-8	-2.9411367E-9	-1.3505364E-7	7.119543E-7
2.0816165E-7	2.093946E-7	2.1144635E-7	2.1403059E-7	2.1696134E-7	2.2011896E-7	2.2342343E-7	2.2682102E-7	2.3027744E-7	2.3377446E-7	2.3729095E-7	2.4080592E-7	2.442902E-7	2.47711E-7	2.5102173E-7	2.5417245E-7	2.570842E-7	2.5964226E-7	2.6167575E-7	2.6291175E-7	-4.5524203E-8	1.5768967E-8	2.7403536E-7	-3.656644E-7	-5.8776664E-7	2.0566593E-7	-3.4691686E-7	4.412271E-7	-1.8708855E-8	-2.984084E-7	-2.518217E-7	-1.331744E-7
2.0867913E-7	2.0992007E-7	2.1198052E-7	2.1458007E-7	2.1752588E-7	2.2069933E-7	2.2401811E-7	2.274307E-7	2.3090332E-7	2.3441524E-7	2.3794728E-7	2.4147846E-7	2.449804E-7	2.4841597E-7	2.517426E-7	2.549066E-7	2.5783243E-7	2.604037E-7	2.6244157E-7	2.63683E-7	-1.2333257E-7	1.818965E-6	5.0706745E-8	-1.2003133E-7	-4.6124936E-7	-2.2797907E-7	1.7618089E-7	-6.434883E-7	-1.8377038E-7	-4.684092E-9	6.4675663E-7	6.445548E-8
2.0920413E-7	2.1045132E-7	2.1252421E-7	2.1513385E-7	2.1809387E-7	2.2128432E-7	2.246178E-7	2.2804765E-7	2.3153548E-7	2.3506311E-7	2.3861173E-7	2.421589E-7	2.4567598E-7	2.4912902E-7	2.5247058E-7	2.5564796E-7	2.585868E-7	2.6116933E-7	2.6321916E-7	2.6446537E-7	2.3522773E-7	2.0585348E-6	1.06990306E-7	1.2526525E-7	7.565772E-8	4.101255E-8	5.561653E-7	-1.6561391E-7	-1.576385E-8	5.261774E-7	8.381693E-8	1.2868715E-7
2.0973533E-7	2.1098684E-7	2.1306752E-7	2.1568806E-7	2.1866217E-7	2.2186727E-7	2.2521945E-7	2.2866284E-7	2.3216982E-7	2.3571643E-7	2.3928263E-7	2.4284657E-7	2.4637976E-7	2.498466E-7	2.5320304E-7	2.5639505E-7	2.5934781E-7	2.6194087E-7	2.6399812E-7	2.6524816E-7	8.035928E-8	-2.3930983E-7	-5.109578E-7	-3.406837E-7	3.5232117E-7	-3.868144E-8	-4.26936E-8	-2.8696678E-7	1.5818196E-7	1.8379477E-7	-1.6168679E-9	1.8820796E-7
2.1027496E-7	2.1153296E-7	2.1362355E-7	2.1625901E-7	2.192466E-7	2.224658E-7	2.258346E-7	2.2929495E-7	2.3281923E-7	2.3638168E-7	2.3996162E-7	2.435422E-7	2.470905E-7	2.5057136E-7	2.5394513E-7	2.5714937E-7	2.60114E-7	2.627176E-7	2.647851E-7	2.660419E-7	-4.443185E-7	-3.552467E-7	9.816585E-8	2.6356258E-7	5.6004147E-8	-4.2581738E-7	1.9898216E-7	-1.6695104E-7	-3.4243072E-7	-2.6069015E-8	-9.2250744E-8	-2.489863E-7
2.1081E-7	2.120741E-7	2.1417756E-7	2.1682666E-7	2.1983085E-7	2.2306978E-7	2.2645611E-7	2.2993501E-7	2.3347641E-7	2.3705788E-7	2.4065818E-7	2.442558E-7	2.4782278E-7	2.513218E-7	2.5471005E-7	2.5793273E-7	2.6091166E-7	2.6352737E-7	2.6560372E-7	2.6686718E-7	-3.1138462E-8	-4.8198018E-8	-1.4300512E-7	1.9350396E-7	-9.867247E-8	-3.3814704E-8	-1.2378531E-8	-4.196522E-7	-5.470133E-7	1.1231836E-7	2.6591871E-7	-1.885509E-7
2.113585E-7	2.1263047E-7	2.1474604E-7	2.1741035E-7	2.2043274E-7	2.2368769E-7	2.2709264E-7	2.3059172E-7	2.3414803E-7	2.3774862E-7	2.4136688E-7	2.4498277E-7	2.4856837E-7	2.5208493E-7	2.5549076E-7	2.5872754E-7	2.617216E-7	2.6435066E-7	2.66438E-7	2.677083E-7	-9.8271975E-8	-9.172463E-8	-4.6314803E-8	3.3750232E-6	1.8407235E-8	-9.0170437E-7	-7.5372816E-7	1.7022236E-7	-1.0007232E-7	-2.1880382E-7	2.3762816E-7	2.7643216E-7
2.1191056E-7	2.1319048E-7	2.1531653E-7	2.1799572E-7	2.2103409E-7	2.2430805E-7	2.2772805E-7	2.3124451E-7	2.348215E-7	2.3843975E-7	2.4207614E-7	2.4571222E-7	2.4931535E-7	2.5285138E-7	2.5627108E-7	2.5952434E-7	2.6253076E-7	2.65175E-7	2.6727193E-7	2.6854772E-7	-4.2848174E-7	-4.403255E-7	3.133266E-8	1.2602959E-6	-7.966592E-8	3.9702877E-7	-4.9273046E-7	2.2984061E-7	-8.066054E-8	-6.9747195E-8	1.1193562E-7	3.13016E-7
2.1246663E-7	2.1375035E-7	2.1588757E-7	2.1857889E-7	2.216324E-7	2.2492208E-7	2.2836312E-7	2.319005E-7	2.3549813E-7	2.3913574E-7	2.4278944E-7	2.4644123E-7	2.5006372E-7	2.536175E-7	2.570587E-7	2.6032615E-7	2.633495E-7	2.6600458E-7	2.6811196E-7	2.6939261E-7	6.5481515E-8	-2.3309569E-7	9.3615824E-7	-8.275379E-7	2.438552E-7	2.0638348E-7	-9.364523E-7	-1.1765787E-7	-1.1884175E-8	6.0198204E-7	-7.733098E-7	-2.6285347E-8
2.1301655E-7	2.1430893E-7	2.1645788E-7	2.1916625E-7	2.222364E-7	2.2554501E-7	2.290048E-7	2.3255922E-7	2.3617712E-7	2.3983424E-7	2.4351058E-7	2.4718432E-7	2.5082437E-7	2.5439516E-7	2.5785303E-7	2.6113835E-7	2.6417806E-7	2.6684626E-7	2.6896336E-7	2.7025018E-7	-6.502268E-7	5.4689915E-9	-2.6868221E-7	3.110667E-7	2.6315098E-7	4.619304E-7	-6.473519E-8	-2.2199465E-7	5.430513E-6	-9.922118E-8	-2.9837005E-7	3.3111178E-7
2.1357823E-7	2.1487821E-7	2.1704025E-7	2.1976378E-7	2.22851E-7	2.2617901E-7	2.2965618E-7	2.3323028E-7	2.3686708E-7	2.4054472E-7	2.4424122E-7	2.4793167E-7	2.5159338E-7	2.5518563E-7	2.5866123E-7	2.6196557E-7	2.650214E-7	2.6770573E-7	2.6983477E-7	2.7112935E-7	-2.534141E-6	-1.8304381E-7	-4.605412E-8	-1.3967842E-7	3.140773E-7	1.07639245E-7	-2.9538056E-8	-7.06968E-7	-1.1303283E-6	3.8716743E-7	-7.3364475E-8	2.055784E-7
2.1413867E-7	2.1544538E-7	2.176178E-7	2.2035698E-7	2.2346053E-7	2.2680388E-7	2.3030039E-7	2.3389653E-7	2.3755187E-7	2.412494E-7	2.4496572E-7	2.4867936E-7	2.5235812E-7	2.5596975E-7	2.5946377E-7	2.6278866E-7	2.6585903E-7	2.6856011E-7	2.7070288E-7	2.7200494E-7	-4.983963E-7	-1.1547921E-6	-4.993778E-7	-3.5555507E-7	1.510948E-7	-2.682314E-7	-1.5621038E-7	-1.0426728E-7	-5.963337E-8	2.6569737E-7	2.3604296E-7	1.1254928E-7
2.1471622E-7	2.160274E-7	2.1821278E-7	2.2096378E-7	2.2408179E-7	2.274416E-7	2.3095674E-7	2.34569E-7	2.3824516E-7	2.4196137E-7	2.4569684E-7	2.4942932E-7	2.5312923E-7	2.5675936E-7	2.602753E-7	2.636156E-7	2.6670608E-7	2.694175E-7	2.7157222E-7	2.7288036E-7	-1.4877925E-7	3.2044903E-7	1.9770349E-7	1.3188317E-8	2.2470703E-8	-7.5307025E-7	1.0809551E-6	8.362397E-7	-4.178652E-8	6.2171715E-8	-1.0418238E-7	4.9279606E-8
2.1528295E-7	2.1660375E-7	2.1879782E-7	2.2156408E-7	2.2470041E-7	2.280819E-7	2.3161772E-7	2.3525229E-7	2.3894773E-7	2.4268456E-7	2.4644126E-7	2.501952E-7	2.5391586E-7	2.575671E-7	2.6110172E-7	2.644612E-7	2.67568E-7	2.7029816E-7	2.7246327E-7	2.7378042E-7	1.7016455E-7	7.740292E-7	-4.5062624E-8	5.026896E-7	9.16138E-8	3.2831653E-7	-6.269672E-8	-1.384084E-7	1.0592137E-7	7.781723E-9	-2.9966554E-7	-2.2334393E-7
2.1585356E-7	2.1717993E-7	2.1938915E-7	2.2217137E-7	2.2532575E-7	2.2872318E-7	2.3227801E-7	2.3593105E-7	2.396468E-7	2.434054E-7	2.4718273E-7	2.5095733E-7	2.5469905E-7	2.5837133E-7	2.6192495E-7	2.6530256E-7	2.6842758E-7	2.71173E-7	2.733537E-7	2.74679E-7	5.294159E-7	1.6940976E-7	-8.2618425E-7	1.3661618E-7	2.4709104E-7	2.0541622E-6	-4.1508218E-7	-1.1729914E-7	4.0309976E-7	-2.9520592E-7	2.2969465E-8	1.5942751E-7
2.1643002E-7	2.1776425E-7	2.1998436E-7	2.2277918E-7	2.2594743E-7	2.29365E-7	2.3293599E-7	2.3660992E-7	2.403465E-7	2.4412452E-7	2.4792476E-7	2.517211E-7	2.5548306E-7	2.5917575E-7	2.6274878E-7	2.6614742E-7	2.6928942E-7	2.7205044E-7	2.742417E-7	2.7557405E-7	-1.9628494E-8	-3.5765868E-7	-3.5305587E-7	-4.624645E-7	5.893455E-7	-2.3035899E-7	-1.7316962E-7	-3.8178936E-7	-3.0216373E-7	2.0029294E-7	-1.271566E-7	2.1796586E-7
2.1702115E-7	2.1836152E-7	2.2059224E-7	2.2340241E-7	2.2658871E-7	2.300243E-7	2.33617E-7	2.3731081E-7	2.4106777E-7	2.4486758E-7	2.4868902E-7	2.5250716E-7	2.562899E-7	2.600034E-7	2.6359862E-7	2.670133E-7	2.7017052E-7	2.7294587E-7	2.7515202E-7	2.76493E-7	2.9130186E-7	1.8000236E-7	1.4611763E-7	1.7442345E-7	1.1511693E-7	2.4653804E-7	-9.735819E-8	6.177725E-8	-2.8695155E-7	7.117836E-9	-1.8652216E-7	-4.212153E-7
2.176162E-7	2.1896449E-7	2.212061E-7	2.2403212E-7	2.2723432E-7	2.3068833E-7	2.3430285E-7	2.3801854E-7	2.4179852E-7	2.4561945E-7	2.4946218E-7	2.5330195E-7	2.5710747E-7	2.6084058E-7	2.6445542E-7	2.6789195E-7	2.7106768E-7	2.7385752E-7	2.760702E-7	2.7741567E-7	3.381601E-7	-3.240531E-7	-4.5195883E-8	-5.387146E-8	2.4573179E-8	4.5527892E-7	4.1010374E-8	1.5140017E-7	2.337607E-7	-2.9519643E-7	1.15372366E-7	-6.830295E-7
2.1821843E-7	2.195742E-7	2.2182972E-7	2.2467339E-7	2.278951E-7	2.3137116E-7	2.3500418E-7	2.3874213E-7	2.4254498E-7	2.4638817E-7	2.5025128E-7	2.541136E-7	2.5793994E-7	2.616961E-7	2.6533058E-7	2.687859E-7	2.719803E-7	2.7478836E-7	2.770151E-7	2.7836938E-7	1.2064933E-7	-1.5019464E-7	-1.5201056E-6	4.4298602E-8	-2.496849E-7	1.5233064E-6	-2.3230545E-7	-1.5229334E-7	-3.8286115E-7	1.5227923E-7	1.3417765E-7	1.6424991E-7
2.1882357E-7	2.2018942E-7	2.2245925E-7	2.2531805E-7	2.2856172E-7	2.320571E-7	2.357126E-7	2.394715E-7	2.4329552E-7	2.4716255E-7	2.5105018E-7	2.5493588E-7	2.58786E-7	2.6256322E-7	2.6622035E-7	2.696976E-7	2.7291182E-7	2.7573583E-7	2.77978E-7	2.793427E-7	7.3032317E-7	-7.359022E-8	-2.119842E-7	1.7242941E-7	4.3384728E-7	-7.715417E-8	2.254355E-7	-1.6180178E-7	-1.3894812E-7	6.4504015E-8	-1.8710979E-6	-3.035257E-7
2.1944749E-7	2.2081963E-7	2.2310407E-7	2.2598135E-7	2.292451E-7	2.32759E-7	2.3643557E-7	2.4021577E-7	2.4406265E-7	2.4795176E-7	2.5186E-7	2.557662E-7	2.5963968E-7	2.6344003E-7	2.6711965E-7	2.7061762E-7	2.7385187E-7	2.7669418E-7	2.789512E-7	2.8032258E-7	2.6856455E-8	-1.2779672E-7	2.6797994E-7	3.511339E-8	7.345777E-8	-8.741006E-7	1.0214048E-7	1.2787581E-7	1.3344717E-7	-6.317658E-8	-3.484621E-7	2.2657414E-7
2.2006962E-7	2.214501E-7	2.2374643E-7	2.2664102E-7	2.2992188E-7	2.3345956E-7	2.3715961E-7	2.4096155E-7	2.4483077E-7	2.487435E-7	2.526775E-7	2.5660663E-7	2.6050265E-7	2.6432505E-7	2.6802434E-7	2.7154263E-7	2.7479587E-7	2.776548E-7	2.799229E-7	2.813004E-7	-5.210486E-8	7.3255734E-8	3.856742E-7	5.487453E-8	-1.7636867E-7	-1.2886667E-7	-1.14986165E-7	1.7567109E-8	-5.2445435E-9	-2.0875706E-7	-1.7939102E-7	-5.039189E-8
2.2070566E-7	2.2209493E-7	2.2440467E-7	2.2731544E-7	2.306152E-7	2.3417286E-7	2.3789438E-7	2.417198E-7	2.456135E-7	2.495505E-7	2.5350522E-7	2.574576E-7	2.6137536E-7	2.652171E-7	2.6893673E-7	2.7247432E-7	2.7574646E-7	2.786196E-7	2.809014E-7	2.8228814E-7	-9.791518E-7	-3.1476637E-7	-8.2652555E-8	1.1556317E-7	4.0909992E-8	1.3147039E-7	1.0091005E-8	-7.114808E-8	2.1542247E-7	-2.8867419E-8	-2.4324572E-7	9.202606E-8
2.2133774E-7	2.2273457E-7	2.2505779E-7	2.279848E-7	2.3130403E-7	2.3488263E-7	2.3862466E-7	2.4247248E-7	2.463863E-7	2.5034527E-7	2.543227E-7	2.582977E-7	2.622382E-7	2.6610633E-7	2.6984745E-7	2.7340548E-7	2.7669577E-7	2.7958737E-7	2.8188148E-7	2.8327554E-7	-5.101952E-7	2.275502E-7	-1.9354947E-7	-4.4149493E-7	3.339159E-7	3.6504222E-8	4.973744E-7	3.5450785E-7	6.5813634E-7	-3.9573486E-8	5.6014585E-8	-4.1943045E-7
2.2197685E-7	2.2337989E-7	2.2571643E-7	2.2866007E-7	2.3200008E-7	2.3559764E-7	2.3936167E-7	2.4323168E-7	2.471685E-7	2.511485E-7	2.5515115E-7	2.5914883E-7	2.6311344E-7	2.6700187E-7	2.7076663E-7	2.7434302E-7	2.776534E-7	2.8055933E-7	2.8286672E-7	2.8426763E-7	-1.16370536E-7	2.9517562E-7	3.462053E-7	-2.8217124E-7	7.751908E-8	-1.1434256E-7	-1.1352669E-7	-4.591701E-7	2.8668174E-7	-5.946789E-8	9.542816E-9	2.3557792E-8
2.2261545E-7	2.2403233E-7	2.263819E-7	2.2934532E-7	2.3270127E-7	2.3632184E-7	2.401089E-7	2.4399984E-7	2.4796108E-7	2.519668E-7	2.5599175E-7	2.6001487E-7	2.640003E-7	2.6791298E-7	2.7169875E-7	2.752987E-7	2.786299E-7	2.8155284E-7	2.8387248E-7	2.852816E-7	3.8800587E-7	-2.8115071E-8	2.2713631E-7	1.705868E-7	2.8904714E-7	4.9877595E-8	-9.451926E-8	-1.1798169E-7	-3.5912217E-7	-4.2905134E-7	4.2922676E-7	-1.8644243E-8
2.2326476E-7	2.2468828E-7	2.2705365E-7	2.3003496E-7	2.3341549E-7	2.3705631E-7	2.4086594E-7	2.447813E-7	2.4876704E-7	2.5279618E-7	2.5684574E-7	2.60893E-7	2.6490366E-7	2.688382E-7	2.726457E-7	2.7626677E-7	2.796169E-7	2.8255823E-7	2.848946E-7	2.8631501E-7	3.3866945E-7	-3.4816776E-7	-1.008141E-7	2.1379712E-7	-3.2336945E-7	2.7580555E-7	5.9854415E-8	-1.6771695E-8	-2.4540756E-7	3.2548985E-7	-7.875737E-8	-4.181988E-7
2.2390643E-7	2.253385E-7	2.2771682E-7	2.3071382E-7	2.3411287E-7	2.3777727E-7	2.4160894E-7	2.455493E-7	2.495578E-7	2.5361223E-7	2.576877E-7	2.617578E-7	2.6579187E-7	2.697496E-7	2.735832E-7	2.7722763E-7	2.8059858E-7	2.835596E-7	2.859098E-7	2.8734013E-7	9.279737E-7	8.638577E-7	-6.617355E-7	3.0733486E-7	5.934827E-7	4.8928456E-8	-3.154511E-7	1.907813E-7	-2.3444384E-8	2.3957406E-7	-3.525585E-7	9.864276E-8
2.2456514E-7	2.2600476E-7	2.2839785E-7	2.3141165E-7	2.3483425E-7	2.3851956E-7	2.423747E-7	2.4633724E-7	2.5037141E-7	2.5444774E-7	2.5854644E-7	2.626415E-7	2.6670065E-7	2.706821E-7	2.7453856E-7	2.7820397E-7	2.8159582E-7	2.845724E-7	2.8693583E-7	2.8837187E-7	3.998494E-7	-4.960336E-8	-1.9356743E-7	-3.0637318E-7	3.2985125E-7	3.2802552E-7	2.878745E-7	-2.1447376E-7	-5.4662004E-9	1.3326267E-7	-4.7483574E-8	1.2315874E-7
2.2522251E-7	2.2667012E-7	2.2907568E-7	2.3210966E-7	2.3555054E-7	2.3925887E-7	2.4313647E-7	2.471231E-7	2.5118104E-7	2.5528288E-7	2.594063E-7	2.6352686E-7	2.6761106E-7	2.7161755E-7	2.7549652E-7	2.7918557E-7	2.8259507E-7	2.8559015E-7	2.879653E-7	2.89411E-7	-3.8436156E-8	4.6950515E-7	1.6335557E-7	-1.0419279E-7	3.5499608E-7	1.1976599E-6	1.6476887E-8	-5.2372246E-7	-5.962509E-8	-2.5412214E-7	-2.7219333E-8	4.766102E-7
2.2588473E-7	2.2734324E-7	2.2976575E-7	2.3281798E-7	2.3628077E-7	2.4001162E-7	2.4391383E-7	2.4792573E-7	2.5200947E-7	2.561372E-7	2.602834E-7	2.644298E-7	2.6853886E-7	2.725689E-7	2.7647047E-7	2.8018016E-7	2.836118E-7	2.8662632E-7	2.890192E-7	2.9047266E-7	-1.7768288E-7	-4.608162E-8	3.9581142E-8	-6.687927E-7	-2.2122039E-7	4.615031E-9	-4.6382947E-8	1.03819225E-7	-5.942092E-7	-1.4497423E-8	-6.1889114E-7	-2.5948754E-7
2.2655612E-7	2.2802398E-7	2.3046069E-7	2.335316E-7	2.3701695E-7	2.4077264E-7	2.4469728E-7	2.4873364E-7	2.5284024E-7	2.5699495E-7	2.6116953E-7	2.6534158E-7	2.6947592E-7	2.7353127E-7	2.7745597E-7	2.8119075E-7	2.8464314E-7	2.876775E-7	2.9008206E-7	2.9154603E-7	1.5045482E-7	1.3755616E-7	4.555093E-8	-5.607841E-7	1.6031153E-8	-5.6913234E-7	-1.7620756E-7	-6.0419325E-7	1.6542042E-7	-1.1552682E-8	7.1650916E-8	-3.1583062E-7
2.2723808E-7	2.2871292E-7	2.3116695E-7	2.3425672E-7	2.3776344E-7	2.415414E-7	2.4549425E-7	2.4955858E-7	2.5369187E-7	2.5787256E-7	2.6207226E-7	2.662673E-7	2.70426E-7	2.745067E-7	2.7845772E-7	2.8221396E-7	2.8568954E-7	2.8874092E-7	2.9116416E-7	2.9263654E-7	3.5424992E-7	-1.2744431E-7	2.3959703E-7	2.4734465E-8	-1.2795743E-8	9.774192E-7	2.416863E-7	-1.9728628E-7	6.0518573E-7	-3.5337955E-8	8.5167295E-7	2.3143627E-7
2.2792597E-7	2.2941023E-7	2.3187877E-7	2.3499015E-7	2.385178E-7	2.4231963E-7	2.4629816E-7	2.503871E-7	2.545493E-7	2.5875454E-7	2.6298255E-7	2.6720502E-7	2.7139234E-7	2.7549842E-7	2.794755E-7	2.832566E-7	2.8675422E-7	2.898246E-7	2.9226206E-7	2.9374291E-7	1.0164574E-7	1.0887865E-7	-6.643267E-7	-6.4137106E-7	2.0590122E-7	1.5130406E-7	-4.458343E-7	7.849602E-8	6.372645E-8	-4.2918806E-8	3.3142496E-7	-1.9069485E-7
2.2861629E-7	2.3011295E-7	2.3259742E-7	2.3572983E-7	2.3928175E-7	2.431093E-7	2.471133E-7	2.5122893E-7	2.5541564E-7	2.5964837E-7	2.6390333E-7	2.68153E-7	2.7236683E-7	2.7650012E-7	2.8050343E-7	2.8430796E-7	2.8782736E-7	2.909158E-7	2.9337014E-7	2.9485903E-7	1.7032994E-8	5.7745046E-7	-1.2669902E-7	3.45836E-7	-1.5484413E-7	-3.95203E-7	3.0074003E-9	-3.8863996E-9	4.0046172E-7	-2.1738367E-9	-3.3699582E-8	-2.4404985E-9
2.2931896E-7	2.3082309E-7	2.3332426E-7	2.3647473E-7	2.4005126E-7	2.4390252E-7	2.4793292E-7	2.520759E-7	2.5628998E-7	2.6055062E-7	2.6483292E-7	2.6911013E-7	2.733508E-7	2.775115E-7	2.815385E-7	2.8536806E-7	2.889095E-7	2.9202005E-7	2.9448765E-7	2.95989E-7	5.046108E-7	9.572116E-7	5.4780975E-7	3.4949193E-7	1.590245E-7	-6.7803103E-7	-5.3812937E-7	-1.137542E-7	-2.0931046E-7	1.2897254E-7	-9.4092337E-7	-1.506396E-7
2.3003483E-7	2.3154698E-7	2.3406534E-7	2.3723774E-7	2.4083593E-7	2.4471504E-7	2.4877207E-7	2.529405E-7	2.5718373E-7	2.614737E-7	2.6578405E-7	2.7008912E-7	2.7435703E-7	2.785406E-7	2.8259595E-7	2.8644973E-7	2.900137E-7	2.931456E-7	2.9563165E-7	2.971402E-7	-4.0588338E-7	6.461588E-7	-9.639748E-8	-1.3836647E-7	5.752797E-8	-3.896352E-8	-1.9658266E-7	-4.1458694E-7	2.5288562E-8	-2.5261107E-7	-2.288168E-7	-2.9889065E-8
2.3074742E-7	2.3227258E-7	2.3480692E-7	2.3800156E-7	2.416244E-7	2.4552918E-7	2.496129E-7	2.5381217E-7	2.5808345E-7	2.6240127E-7	2.6673945E-7	2.7107444E-7	2.7536925E-7	2.795827E-7	2.8366242E-7	2.8754098E-7	2.9112877E-7	2.9427903E-7	2.967785E-7	2.9829903E-7	-3.3539287E-8	-1.8571684E-7	-1.808186E-7	-2.0849144E-7	1.6406698E-7	-1.5412645E-7	-9.284723E-7	-1.9407864E-7	-4.790541E-8	6.110289E-7	9.675024E-8	-2.0950817E-7
2.3147713E-7	2.3301082E-7	2.3556215E-7	2.387811E-7	2.4242917E-7	2.4636051E-7	2.5047171E-7	2.5469953E-7	2.589981E-7	2.633451E-7	2.6771113E-7	2.720728E-7	2.7639723E-7	2.806394E-7	2.847474E-7	2.8864903E-7	2.9225956E-7	2.9543116E-7	2.9794654E-7	2.9947458E-7	2.301736E-8	-1.6406504E-7	-2.2875736E-7	5.042062E-7	5.200071E-9	2.6675892E-8	-3.3300092E-9	1.4878745E-7	7.51512E-9	3.2352804E-7	1.1786197E-7	-1.1035698E-8
2.3219508E-7	2.3374278E-7	2.3631307E-7	2.3955474E-7	2.4322875E-7	2.4718744E-7	2.513281E-7	2.5558379E-7	2.5991204E-7	2.642875E-7	2.6868278E-7	2.7307576E-7	2.7742806E-7	2.816973E-7	2.8583025E-7	2.8976078E-7	2.9339353E-7	2.965851E-7	2.9911521E-7	3.006522E-7	8.352455E-8	1.2131402E-7	-3.0129303E-7	-1.741309E-7	-1.4370566E-7	-1.7526577E-7	1.5919088E-7	-2.6743427E-7	-1.0279438E-7	-4.733556E-7	1.9341381E-7	2.463121E-7
2.3292968E-7	2.3448709E-7	2.3707368E-7	2.403355E-7	2.4403423E-7	2.4802026E-7	2.5218966E-7	2.5647503E-7	2.6083327E-7	2.652393E-7	2.6966504E-7	2.7408504E-7	2.7846866E-7	2.8276662E-7	2.8692696E-7	2.9088054E-7	2.9453693E-7	2.9774824E-7	3.0029886E-7	3.018475E-7	3.1689055E-8	-1.5952939E-7	4.1301085E-8	-8.430956E-10	4.706673E-8	2.5653208E-7	9.8801266E-8	2.1955658E-7	3.1425043E-7	2.1580114E-7	-3.2566657E-8	-7.297348E-8
2.3367059E-7	2.3523792E-7	2.3784243E-7	2.4112677E-7	2.4485104E-7	2.488651E-7	2.530631E-7	2.5737896E-7	2.6176824E-7	2.662042E-7	2.7066235E-7	2.7511322E-7	2.7952393E-7	2.8385156E-7	2.8803908E-7	2.9202113E-7	2.9570322E-7	2.9893548E-7	3.0150045E-7	3.0305878E-7	-4.8034565E-7	7.632246E-8	-7.915218E-7	1.19523E-7	-8.6599776E-8	7.869574E-8	-2.4819808E-8	-4.2011465E-8	-1.2282366E-7	2.2182216E-7	-2.3126479E-7	-1.8696879E-8
2.344149E-7	2.3599368E-7	2.386186E-7	2.419257E-7	2.45676E-7	2.4971874E-7	2.5394618E-7	2.5828814E-7	2.6270922E-7	2.671761E-7	2.7166374E-7	2.761433E-7	2.8058517E-7	2.8494216E-7	2.8916128E-7	2.9316806E-7	2.9687556E-7	3.0013038E-7	3.0271573E-7	3.042852E-7	7.9794704E-10	-3.8207773E-8	-3.2937982E-7	-1.74582E-7	2.3277329E-7	3.8123352E-7	2.7222825E-7	-2.0856329E-7	1.0408861E-6	6.8261056E-7	2.3218641E-7	-1.9826605E-7
2.3516E-7	2.3675135E-7	2.3939356E-7	2.4272396E-7	2.4650106E-7	2.5057074E-7	2.5482817E-7	2.5920403E-7	2.6365458E-7	2.6815113E-7	2.7266853E-7	2.7718383E-7	2.8165175E-7	2.8603898E-7	2.9028547E-7	2.9432132E-7	2.9805287E-7	3.0132964E-7	3.039309E-7	3.0551018E-7	-4.0917204E-8	2.2323036E-7	-1.3380594E-7	1.7418793E-7	-4.2751773E-7	9.6140255E-8	-4.330902E-7	3.3189244E-7	8.347322E-8	-4.4941737E-7	1.6927632E-7	4.3790195E-7
2.359253E-7	2.3752364E-7	2.401842E-7	2.4353764E-7	2.4733984E-7	2.5143723E-7	2.5572257E-7	2.6012788E-7	2.6460765E-7	2.691351E-7	2.736842E-7	2.782263E-7	2.8273038E-7	2.871475E-7	2.9142288E-7	2.9548514E-7	2.9924533E-7	3.0254432E-7	3.051652E-7	3.0675483E-7	3.985633E-8	-1.17759164E-7	-2.0478258E-7	1.2058022E-7	1.8255533E-7	2.9660785E-7	2.4533463E-7	-1.1658857E-7	1.539253E-8	-3.4528787E-7	2.9079166E-7	-7.789181E-8
2.3668304E-7	2.3829588E-7	2.4097466E-7	2.44352E-7	2.4817945E-7	2.5230554E-7	2.566192E-7	2.6105528E-7	2.6556737E-7	2.7012865E-7	2.7471125E-7	2.7928715E-7	2.8382146E-7	2.8826892E-7	2.9257424E-7	2.966673E-7	3.0045186E-7	3.0377393E-7	3.064099E-7	3.080127E-7	1.5609946E-7	-7.6713064E-8	-6.581723E-8	-1.5109327E-7	-2.8934886E-8	-2.9437555E-7	8.548801E-8	-3.0554605E-7	-7.7681584E-8	3.949779E-7	4.589198E-8	-1.2381453E-7
2.3743651E-7	2.3905935E-7	2.417574E-7	2.4515734E-7	2.49013E-7	2.531687E-7	2.5751478E-7	2.6198225E-7	2.6652788E-7	2.7112125E-7	2.7573648E-7	2.8034378E-7	2.849099E-7	2.8938933E-7	2.9372546E-7	2.978454E-7	3.0165575E-7	3.0500206E-7	3.0765761E-7	3.0926995E-7	1.6146896E-6	1.4031937E-7	-1.7940289E-7	-1.85842E-8	3.0917788E-6	-5.8019854E-8	1.0575416E-7	-4.673691E-7	-7.4576354E-7	2.3134454E-7	3.7402601E-6	8.2282344E-7
2.3819503E-7	2.398305E-7	2.4254956E-7	2.4597375E-7	2.4985547E-7	2.5404003E-7	2.5841632E-7	2.6291718E-7	2.6749285E-7	2.721189E-7	2.767655E-7	2.8140656E-7	2.86004E-7	2.9051503E-7	2.9488163E-7	2.9903282E-7	3.028708E-7	3.0624554E-7	3.0892193E-7	3.1054495E-7	4.962919E-8	1.151545E-7	1.0526214E-7	-1.088856E-7	4.5695266E-8	-1.8740155E-7	-7.3099564E-8	1.5615058E-7	-1.7938127E-7	1.13919775E-7	3.3654354E-7	-1.315923E-7
2.3898565E-7	2.4062967E-7	2.4336714E-7	2.4681273E-7	2.5072234E-7	2.549365E-7	2.5934392E-7	2.6387485E-7	2.684831E-7	2.731414E-7	2.7782065E-7	2.824924E-7	2.8712358E-7	2.9166685E-7	2.9606522E-7	3.0024478E-7	3.0411087E-7	3.0750624E-7	3.1020224E-7	3.1184095E-7	4.204953E-7	-9.6601994E-8	-4.733504E-8	-4.1745483E-7	6.162706E-8	-7.428168E-8	3.1215055E-7	-9.8689384E-8	-2.3624798E-7	2.4531036E-7	-1.0383841E-7	-5.1997046E-7
2.3976918E-7	2.4142776E-7	2.4418068E-7	2.4765248E-7	2.5158926E-7	2.5583267E-7	2.6027126E-7	2.648329E-7	2.694772E-7	2.7416837E-7	2.7888308E-7	2.8359008E-7	2.8825426E-7	2.9283075E-7	2.9726033E-7	3.0147052E-7	3.0536333E-7	3.087848E-7	3.11496E-7	3.131469E-7	-4.461476E-7	1.6949687E-7	-3.1170435E-9	-2.4553287E-7	8.3437726E-8	1.6880097E-7	2.800243E-7	6.007822E-8	1.542121E-7	-4.8421583E-7	-3.380358E-7	-6.391058E-8
2.4056627E-7	2.4223561E-7	2.4500986E-7	2.4850638E-7	2.5247164E-7	2.5674476E-7	2.6121614E-7	2.6581137E-7	2.704861E-7	2.752099E-7	2.7995625E-7	2.84697E-7	2.8939587E-7	2.9400564E-7	2.9846694E-7	3.027052E-7	3.0662721E-7	3.1007224E-7	3.1280737E-7	3.1446723E-7	-2.2724661E-8	-1.8245583E-8	-3.7543396E-7	1.9775541E-7	-5.737925E-7	-2.44689E-7	-4.8565948E-8	-4.5921222E-8	5.900602E-7	7.978897E-7	-2.7070612E-7	1.8849681E-7
2.4137012E-7	2.430516E-7	2.4584563E-7	2.4936705E-7	2.5335848E-7	2.576601E-7	2.6216165E-7	2.6679123E-7	2.7150034E-7	2.7625882E-7	2.8103997E-7	2.858154E-7	2.9054453E-7	2.951861E-7	2.9967762E-7	3.0394804E-7	3.0789536E-7	3.113647E-7	3.1411594E-7	3.1578864E-7	-2.989902E-7	1.0079522E-6	4.6361714E-7	-8.553438E-7	-4.2399634E-8	-1.210805E-7	8.877493E-8	-2.376188E-7	3.168612E-8	-6.152416E-8	1.9344998E-8	-7.7128284E-8
2.4218707E-7	2.4387933E-7	2.4669262E-7	2.5023797E-7	2.542602E-7	2.5859373E-7	2.6312583E-7	2.677861E-7	2.7252827E-7	2.7731838E-7	2.8213267E-7	2.869403E-7	2.9170386E-7	2.9637667E-7	3.0090092E-7	3.0519817E-7	3.0917462E-7	3.1266686E-7	3.1543752E-7	3.171204E-7	-2.0407555E-7	-5.3223334E-7	-7.5265586E-7	5.5566662E-8	2.5275199E-6	4.0182854E-8	-2.8215714E-8	3.703131E-8	-1.5192697E-7	-2.8969879E-8	-1.08828424E-7	-1.607566E-7
2.429919E-7	2.4469648E-7	2.4752842E-7	2.510968E-7	2.5514476E-7	2.5951053E-7	2.6407508E-7	2.6877046E-7	2.7354614E-7	2.783723E-7	2.8322103E-7	2.8806497E-7	2.928638E-7	2.9757038E-7	3.0212755E-7	3.0645825E-7	3.104636E-7	3.1398088E-7	3.1677064E-7	3.1846633E-7	-9.112688E-8	-7.940073E-8	-1.53588E-7	6.0674074E-7	3.3223353E-7	9.203281E-8	-2.0873625E-7	2.37943E-6	-2.2762701E-7	-1.17425074E-7	-2.9349022E-7	-7.142329E-7
2.4379798E-7	2.4551505E-7	2.4836805E-7	2.519621E-7	2.5603927E-7	2.6043537E-7	2.650332E-7	2.6976127E-7	2.7457094E-7	2.794315E-7	2.8431552E-7	2.8919163E-7	2.940248E-7	2.9876497E-7	3.0335414E-7	3.077165E-7	3.1175213E-7	3.1529578E-7	3.1810995E-7	3.198169E-7	-1.1068401E-7	-1.6449606E-7	2.0005622E-7	-1.8471934E-6	8.4926944E-7	5.6031414E-8	6.539553E-8	-1.9376527E-7	-9.191828E-8	1.0736902E-6	-1.6069856E-7	1.0661186E-8
2.4460175E-7	2.4633007E-7	2.491999E-7	2.5282088E-7	2.5692918E-7	2.61357E-7	2.6598622E-7	2.707483E-7	2.7559307E-7	2.8048942E-7	2.8540836E-7	2.9032088E-7	2.9518836E-7	2.999641E-7	3.0458736E-7	3.0898246E-7	3.1304745E-7	3.166199E-7	3.1945544E-7	3.211758E-7	2.1869518E-7	-1.631005E-7	1.6317163E-8	-2.6710543E-7	-5.566798E-7	3.3743433E-7	7.824997E-8	6.503096E-7	-2.1107795E-7	-6.4187026E-7	-8.169783E-7	-1.8369677E-7
2.454294E-7	2.4716746E-7	2.500604E-7	2.537062E-7	2.578416E-7	2.6230026E-7	2.6696256E-7	2.7175776E-7	2.7663538E-7	2.8156416E-7	2.8651795E-7	2.9146494E-7	2.963669E-7	3.0117857E-7	3.0583527E-7	3.1026204E-7	3.1435692E-7	3.1795287E-7	3.2080732E-7	3.2254033E-7	8.961215E-7	4.2059736E-7	4.0877867E-7	3.3630155E-7	3.0662738E-7	4.9766026E-8	-9.299508E-8	4.0498668E-7	-3.5047387E-7	6.0574996E-7	-1.1267567E-7	-8.84144E-7
2.4626235E-7	2.4801577E-7	2.5092757E-7	2.5460045E-7	2.587643E-7	2.6325566E-7	2.6795243E-7	2.7278207E-7	2.7769406E-7	2.8266E-7	2.8764956E-7	2.9263256E-7	2.9757115E-7	3.0241557E-7	3.0710413E-7	3.1156168E-7	3.156853E-7	3.19307E-7	3.2217812E-7	3.2392296E-7	2.2878625E-7	1.389877E-7	-1.684604E-7	5.7809537E-8	-4.4625443E-7	-1.1236033E-7	1.8475653E-7	1.0901085E-6	3.8005297E-7	-4.9182233E-7	1.1437602E-7	-5.962942E-7
2.471097E-7	2.488751E-7	2.5181012E-7	2.5550938E-7	2.5970436E-7	2.642265E-7	2.6895697E-7	2.7382185E-7	2.7877041E-7	2.837716E-7	2.8879685E-7	2.938157E-7	2.987917E-7	3.0366888E-7	3.0839269E-7	3.1288147E-7	3.170343E-7	3.2068075E-7	3.2357468E-7	3.253314E-7	-4.659604E-7	1.2621027E-7	-1.2262821E-7	-2.3268353E-6	1.859596E-6	-5.979794E-8	2.622077E-7	1.3015347E-7	-4.627425E-7	1.4892757E-7	-4.993196E-7	7.7879537E-7
2.4795898E-7	2.497383E-7	2.526927E-7	2.564187E-7	2.6064342E-7	2.6519854E-7	2.6996278E-7	2.7486297E-7	2.798469E-7	2.8488628E-7	2.89949E-7	2.9500353E-7	3.0001328E-7	3.0492828E-7	3.0968647E-7	3.1421078E-7	3.1839355E-7	3.2206862E-7	3.2498417E-7	3.2675507E-7	-1.303899E-7	3.0104414E-7	1.4116304E-7	6.147953E-8	1.4640105E-7	-2.584286E-7	-2.2811633E-7	-1.7276678E-7	-4.858537E-7	8.198741E-8	-2.0400654E-7	7.8600884E-8
2.4882698E-7	2.5061786E-7	2.5359535E-7	2.5734678E-7	2.6160345E-7	2.6619114E-7	2.7098912E-7	2.7592404E-7	2.809445E-7	2.860199E-7	2.9111575E-7	2.9620688E-7	3.0125054E-7	3.0619898E-7	3.1099242E-7	3.155492E-7	3.197647E-7	3.2346728E-7	3.264053E-7	3.2819102E-7	1.1819997E-6	-7.634125E-8	-5.3642964E-7	-2.0855023E-8	-2.5190457E-7	-4.5690992E-8	-1.1401322E-7	4.036309E-7	-1.8230922E-7	-5.0115474E-8	1.8985732E-7	4.665896E-8
2.496985E-7	2.5150078E-7	2.545001E-7	2.5827902E-7	2.6256592E-7	2.671895E-7	2.720228E-7	2.7699403E-7	2.820508E-7	2.8716286E-7	2.9229784E-7	2.974276E-7	3.0250803E-7	3.0749476E-7	3.123217E-7	3.169126E-7	3.2115796E-7	3.2488902E-7	3.278457E-7	3.2964385E-7	-1.71509E-7	1.2339946E-7	-6.145334E-7	-4.4788356E-7	-2.4395789E-7	-5.9028768E-8	8.195212E-8	-3.4778057E-7	1.00129604E-7	4.3931077E-8	1.897539E-8	3.8332296E-8
2.5057432E-7	2.5239274E-7	2.5541237E-7	2.5922017E-7	2.6354047E-7	2.6819708E-7	2.730687E-7	2.7807565E-7	2.8317115E-7	2.8832056E-7	2.9349488E-7	2.9866158E-7	3.037804E-7	3.0880383E-7	3.1366758E-7	3.1829038E-7	3.2256554E-7	3.2632252E-7	3.29304E-7	3.3111502E-7	4.9886733E-8	2.4904375E-7	-4.973255E-9	-2.9391302E-8	-3.4526107E-7	3.8622355E-7	2.1252265E-7	-2.4577815E-7	1.783455E-7	5.983058E-8	-4.2283264E-7	-2.0923241E-7
2.5145923E-7	2.532933E-7	2.563349E-7	2.6017187E-7	2.645239E-7	2.6921646E-7	2.7412293E-7	2.7916707E-7	2.8429824E-7	2.894869E-7	2.9469862E-7	2.9990494E-7	3.0506084E-7	3.1011993E-7	3.1501938E-7	3.1967556E-7	3.2398137E-7	3.2776668E-7	3.3076736E-7	3.32589E-7	2.2128343E-7	6.204606E-8	6.9678587E-9	1.1659143E-7	-1.6393855E-8	-9.432401E-9	-2.9177656E-7	-3.1800417E-7	1.2974122E-6	-6.426298E-7	2.410624E-7	-2.6699726E-7
2.5236233E-7	2.5420778E-7	2.5727437E-7	2.6113875E-7	2.6552348E-7	2.7024996E-7	2.7519403E-7	2.802753E-7	2.854458E-7	2.9067263E-7	2.9592357E-7	3.011668E-7	3.0636147E-7	3.1145677E-7	3.163916E-7	3.2108218E-7	3.2541857E-7	3.2923057E-7	3.3225544E-7	3.340927E-7	2.5409867E-7	6.4340753E-7	-1.0657914E-7	4.506243E-9	7.6137195E-7	-1.795307E-7	-2.2190179E-7	-2.8148972E-7	-1.5950567E-7	1.3655942E-7	6.876956E-7	1.626538E-7
2.5326824E-7	2.5512784E-7	2.582169E-7	2.6211234E-7	2.665298E-7	2.7129246E-7	2.7627348E-7	2.8139522E-7	2.866061E-7	2.9187007E-7	2.9715977E-7	3.024424E-7	3.0767623E-7	3.1280985E-7	3.1778134E-7	3.2250847E-7	3.2687836E-7	3.3071788E-7	3.337643E-7	3.3561554E-7	1.1281136E-7	-3.512987E-7	-5.7025403E-7	5.910222E-7	5.7439786E-7	-1.7425012E-7	2.4766382E-7	1.9928174E-7	-4.2798246E-7	1.2670206E-6	-3.094711E-8	3.6891998E-7
2.541754E-7	2.5604936E-7	2.5916376E-7	2.6308723E-7	2.6754154E-7	2.7233963E-7	2.773595E-7	2.8252083E-7	2.8777063E-7	2.9307566E-7	2.984043E-7	3.037274E-7	3.0900117E-7	3.1417233E-7	3.1917875E-7	3.23941E-7	3.283425E-7	3.3220837E-7	3.352763E-7	3.3713744E-7	3.5943533E-8	-5.4100707E-7	-3.4982148E-7	3.7613438E-7	2.302249E-7	8.573068E-7	2.0461303E-7	2.0672553E-8	9.5349336E-8	-1.0997983E-8	-9.907839E-7	5.6303344E-7
2.5509146E-7	2.5697963E-7	2.6011583E-7	2.640701E-7	2.6855676E-7	2.73391E-7	2.784498E-7	2.8365056E-7	2.8893902E-7	2.9428634E-7	2.9965702E-7	3.0501982E-7	3.103324E-7	3.1554342E-7	3.2058674E-7	3.25384E-7	3.298198E-7	3.3371666E-7	3.36808E-7	3.3868707E-7	1.9312657E-7	-6.750795E-8	4.9130034E-7	2.2986353E-7	-1.5017666E-7	-8.7578094E-8	-2.523037E-8	1.276014E-7	-3.4994983E-8	-4.588683E-8	2.926401E-7	8.797003E-8
2.5601972E-7	2.5792124E-7	2.6108341E-7	2.6506783E-7	2.6958998E-7	2.7446347E-7	2.7955915E-7	2.848005E-7	2.9013137E-7	2.955188E-7	3.0092863E-7	3.0633115E-7	3.1168267E-7	3.169329E-7	3.220151E-7	3.2684824E-7	3.313193E-7	3.3524663E-7	3.383625E-7	3.402545E-7	-7.68235E-8	9.2275286E-8	6.631314E-9	4.8669886E-9	-4.4541363E-7	1.2981187E-7	7.662417E-8	6.406219E-7	3.72281E-7	-1.3395355E-7	3.3849574E-7	-1.6331455E-8
2.5695422E-7	2.5887272E-7	2.620605E-7	2.6607893E-7	2.7063572E-7	2.7554842E-7	2.806867E-7	2.85969E-7	2.9134054E-7	2.96771E-7	3.0222333E-7	3.0766705E-7	3.1306206E-7	3.1835117E-7	3.2347364E-7	3.2834487E-7	3.3284957E-7	3.368055E-7	3.3994323E-7	3.4185004E-7	5.730701E-7	9.032291E-8	-7.3106236E-7	-1.718173E-7	-1.616039E-6	1.979575E-7	8.252262E-8	1.2256471E-7	3.082551E-7	-1.8962308E-7	-5.5181204E-7	1.196569E-7
2.579147E-7	2.5984855E-7	2.6306347E-7	2.671125E-7	2.7170705E-7	2.7665877E-7	2.818401E-7	2.871642E-7	2.9257936E-7	2.9805068E-7	3.0354533E-7	3.0903334E-7	3.144682E-7	3.197995E-7	3.2496098E-7	3.2986932E-7	3.3440782E-7	3.38395E-7	3.4155923E-7	3.4348045E-7	-4.7648507E-7	-5.135616E-8	-3.842693E-7	1.9577197E-7	-9.14038E-8	-8.665865E-8	6.715129E-7	1.5542092E-8	-1.9247551E-7	-2.5435853E-7	8.745087E-8	-2.221803E-7
2.5887476E-7	2.6082515E-7	2.6406414E-7	2.681459E-7	2.7277582E-7	2.777677E-7	2.829857E-7	2.8835123E-7	2.9380772E-7	2.9932312E-7	3.0486243E-7	3.10392E-7	3.158694E-7	3.2124174E-7	3.2644314E-7	3.3139042E-7	3.3596314E-7	3.399792E-7	3.4316682E-7	3.4510086E-7	-3.3140898E-7	-2.065937E-7	2.549753E-7	-1.0281956E-7	9.649098E-8	-1.0821925E-7	1.2100827E-7	-3.6501493E-7	1.3912282E-7	-8.97062E-9	2.617004E-7	2.8077185E-9
2.5982436E-7	2.6179E-7	2.6505768E-7	2.6917235E-7	2.738384E-7	2.7886728E-7	2.841283E-7	2.8953693E-7	2.9503562E-7	3.0059627E-7	3.0617582E-7	3.1174847E-7	3.1726796E-7	3.226831E-7	3.2792508E-7	3.3290877E-7	3.3751667E-7	3.415627E-7	3.447745E-7	3.4672382E-7	-6.623403E-8	1.1958485E-7	2.3449711E-7	1.4934727E-7	9.045066E-7	-4.1593566E-7	-2.9759903E-7	-1.371534E-7	-1.8753136E-8	4.9978655E-7	-1.4053361E-7	8.498664E-8
2.6078104E-7	2.6276172E-7	2.66054E-7	2.702015E-7	2.7490555E-7	2.7997447E-7	2.8527734E-7	2.9072814E-7	2.9627358E-7	3.0187525E-7	3.0750442E-7	3.1311956E-7	3.186838E-7	3.2414164E-7	3.2942316E-7	3.3444417E-7	3.3908606E-7	3.4316452E-7	3.4639834E-7	3.4836128E-7	-7.2938304E-9	-4.1656602E-7	-1.362632E-6	-3.8142656E-7	2.8259757E-8	-1.3048107E-7	8.7588916E-8	5.360536E-7	9.075483E-8	-2.4430374E-8	-1.2632754E-7	7.722873E-7
2.617504E-7	2.6374462E-7	2.670628E-7	2.712431E-7	2.7598546E-7	2.8109633E-7	2.864429E-7	2.919374E-7	2.975264E-7	3.031736E-7	3.0884325E-7	3.1450534E-7	3.2011366E-7	3.2561402E-7	3.309381E-7	3.3600003E-7	3.4067818E-7	3.4478822E-7	3.4804685E-7	3.5002418E-7	-1.576187E-6	-1.0628095E-8	-4.3624915E-8	1.1719601E-7	1.1197311E-6	-9.57194E-7	2.853744E-7	1.7414465E-7	3.2198102E-7	-3.640137E-7	-1.2686457E-6	-1.2196541E-7
2.6272002E-7	2.6473288E-7	2.6807646E-7	2.7228978E-7	2.7706957E-7	2.822214E-7	2.8761062E-7	2.9314793E-7	2.987824E-7	3.04473E-7	3.1019005E-7	3.1589775E-7	3.2154995E-7	3.27092E-7	3.3245868E-7	3.3756044E-7	3.422752E-7	3.4641627E-7	3.4970284E-7	3.5169828E-7	2.01391E-7	-3.78493E-7	2.5198855E-7	2.9345324E-8	5.9089956E-7	-2.431191E-7	-2.69486E-7	-6.841736E-7	-3.8036683E-7	-6.853893E-8	2.641909E-7	9.510893E-8
2.6371006E-7	2.6573773E-7	2.6910686E-7	2.7335386E-7	2.7817043E-7	2.8336092E-7	2.887929E-7	2.943749E-7	3.0005344E-7	3.05789E-7	3.1154923E-7	3.1730053E-7	3.229971E-7	3.2858466E-7	3.3399377E-7	3.3913437E-7	3.4388862E-7	3.480635E-7	3.513777E-7	3.5338817E-7	8.308533E-8	6.532724E-8	2.284394E-7	-2.748749E-9	-5.6645195E-9	1.11310946E-7	-6.42854E-7	-1.5414199E-7	-2.1458209E-7	-6.54511E-7	-8.4536254E-8	-5.876095E-7
2.646976E-7	2.6674007E-7	2.7013587E-7	2.7441624E-7	2.7927146E-7	2.8450341E-7	2.8997687E-7	2.9560368E-7	3.0132733E-7	3.0711104E-7	3.1291904E-7	3.18715E-7	3.2445817E-7	3.30091E-7	3.3554304E-7	3.4072661E-7	3.4551715E-7	3.4972706E-7	3.5306542E-7	3.5509436E-7	-3.0419818E-7	4.370585E-7	-1.13826935E-7	-1.6874547E-7	-8.8486395E-8	-3.341278E-8	-5.2162227E-7	3.0502615E-6	-1.9087662E-7	1.687633E-7	3.8100575E-7	-1.7684474E-8
2.65687E-7	2.677459E-7	2.711677E-7	2.7548109E-7	2.8037468E-7	2.8564892E-7	2.911656E-7	2.9683764E-7	3.026084E-7	3.084367E-7	3.1429096E-7	3.201343E-7	3.259241E-7	3.3160237E-7	3.3709964E-7	3.4232474E-7	3.4715802E-7	3.514028E-7	3.5476927E-7	3.568124E-7	5.162144E-8	-2.3652377E-7	4.1796883E-7	7.687079E-8	5.513342E-7	-6.8477505E-7	-6.397384E-8	-8.863475E-8	1.7699962E-7	1.3393013E-6	9.8542976E-8	-1.744228E-6
2.6668687E-7	2.687634E-7	2.7221418E-7	2.7655872E-7	2.8148955E-7	2.8680583E-7	2.9236517E-7	2.980847E-7	3.0389788E-7	3.0977498E-7	3.1567484E-7	3.215652E-7	3.2739925E-7	3.3312304E-7	3.3866374E-7	3.4393275E-7	3.4880367E-7	3.530849E-7	3.5647915E-7	3.585412E-7	4.068673E-8	-4.9279055E-7	1.7301538E-7	4.6062075E-7	-9.943565E-7	-1.3819613E-7	1.3191982E-7	-2.1481048E-7	-2.250347E-7	-8.547721E-8	-2.771859E-8	-2.3165705E-7
2.677026E-7	2.6979347E-7	2.7326956E-7	2.7764992E-7	2.826196E-7	2.8797797E-7	2.9358176E-7	2.993458E-7	3.052059E-7	3.1112782E-7	3.1707617E-7	3.2301443E-7	3.2889696E-7	3.3466816E-7	3.4025445E-7	3.4556604E-7	3.50478E-7	3.5479164E-7	3.5821657E-7	3.6029564E-7	8.34609E-8	1.0933161E-7	6.362222E-8	2.8071357E-8	-6.978437E-7	8.861408E-7	3.0849E-7	1.0597699E-7	3.4216757E-7	5.2800124E-7	4.1329946E-7	-2.7898406E-7
2.6873238E-7	2.7083965E-7	2.743422E-7	2.7875808E-7	2.8376584E-7	2.891679E-7	2.9481802E-7	3.006269E-7	3.0653626E-7	3.1250644E-7	3.1850325E-7	3.2448722E-7	3.304171E-7	3.362354E-7	3.4186547E-7	3.4722095E-7	3.5217116E-7	3.565215E-7	3.599703E-7	3.620671E-7	1.967206E-7	2.0025662E-7	2.0656313E-7	-8.5074895E-8	3.5080564E-6	5.682121E-8	1.380832E-7	-5.5618665E-7	-1.0294595E-8	8.933702E-7	1.0089502E-7	-1.7365865E-7
2.6977688E-7	2.7190092E-7	2.754317E-7	2.7988196E-7	2.8493287E-7	2.90377E-7	2.9607233E-7	3.0192794E-7	3.078847E-7	3.1390195E-7	3.1994514E-7	3.2598126E-7	3.3195826E-7	3.3782294E-7	3.4349804E-7	3.488952E-7	3.5388564E-7	3.582689E-7	3.6174802E-7	3.6386166E-7	-2.2372403E-7	-1.7233107E-7	9.569414E-8	-2.5265942E-7	-1.4412697E-7	1.7203675E-7	-6.6120305E-7	1.5465042E-7	2.1151463E-7	-4.3733763E-7	3.385E-8	2.8304333E-7
2.708214E-7	2.7296412E-7	2.765232E-7	2.8101036E-7	2.8610205E-7	2.915913E-7	2.9733206E-7	3.0323457E-7	3.0923974E-7	3.1530638E-7	3.213996E-7	3.2748412E-7	3.3351114E-7	3.394204E-7	3.451434E-7	3.5058343E-7	3.5561175E-7	3.6003175E-7	3.6353808E-7	3.6566743E-7	1.0611856E-7	6.53002E-8	-5.9714034E-7	2.0207509E-7	-2.7363404E-7	-1.5120492E-7	-1.0773108E-6	6.4036364E-8	-1.2255254E-7	9.001985E-8	-1.837071E-8	5.7740284E-8
2.7189736E-7	2.740561E-7	2.7764472E-7	2.8216786E-7	2.8729932E-7	2.9282972E-7	2.986176E-7	3.0456889E-7	3.1062268E-7	3.1673522E-7	3.2287736E-7	3.290084E-7	3.3508235E-7	3.4103948E-7	3.4680838E-7	3.5229084E-7	3.573611E-7	3.6181694E-7	3.6535135E-7	3.6749614E-7	1.6402778E-8	-1.847632E-7	2.048614E-7	1.8806078E-7	-5.0398594E-8	5.675206E-8	2.2957173E-7	-3.342524E-7	-1.4566864E-7	-5.590369E-7	-1.9614676E-7	-1.8395212E-7
2.7296065E-7	2.751378E-7	2.7875498E-7	2.833158E-7	2.8848635E-7	2.940657E-7	2.998996E-7	3.0589885E-7	3.1200025E-7	3.1816634E-7	3.2435972E-7	3.3054016E-7	3.3666296E-7	3.4266841E-7	3.4848173E-7	3.5401033E-7	3.5912097E-7	3.6361405E-7	3.671747E-7	3.6933795E-7	-8.159537E-7	-9.240459E-8	-4.2732072E-8	-1.0909368E-7	-1.4259415E-7	-3.5674668E-7	-9.903385E-7	2.5511594E-7	-2.571249E-7	-1.3743652E-7	1.0064866E-7	3.369914E-8
2.7404596E-7	2.76241E-7	2.7988844E-7	2.8448474E-7	2.8969959E-7	2.9532214E-7	3.012045E-7	3.072525E-7	3.1340358E-7	3.196183E-7	3.2586064E-7	3.3209113E-7	3.3826583E-7	3.4431852E-7	3.5018195E-7	3.55755E-7	3.6091035E-7	3.6543682E-7	3.6902892E-7	3.7121E-7	-1.885775E-7	-3.2651892E-7	2.9591965E-7	4.2692506E-7	1.0327601E-7	1.8762627E-8	1.0419837E-8	1.0161147E-6	2.7145194E-7	-8.9242086E-8	-1.00468284E-7	-4.146456E-8
2.7513022E-7	2.773423E-7	2.8101897E-7	2.8565353E-7	2.9090953E-7	2.9657846E-7	3.0250658E-7	3.086049E-7	3.148064E-7	3.210732E-7	3.2736702E-7	3.3364933E-7	3.3987223E-7	3.459771E-7	3.5188617E-7	3.5750531E-7	3.6270185E-7	3.6726848E-7	3.7089043E-7	3.7309155E-7	-1.1911172E-8	4.8073764E-7	-4.988217E-7	-3.553738E-7	-1.884868E-9	2.9089125E-7	-6.584305E-8	-2.0854347E-9	7.318768E-8	-8.112632E-7	-2.977678E-8	-9.297503E-10
2.7623568E-7	2.7846392E-7	2.8217067E-7	2.868394E-7	2.9214107E-7	2.978529E-7	3.0383018E-7	3.0997694E-7	3.1623108E-7	3.225485E-7	3.2889173E-7	3.3522375E-7	3.4149855E-7	3.476544E-7	3.5361228E-7	3.5927684E-7	3.6451678E-7	3.6911703E-7	3.727692E-7	3.7498634E-7	-3.438377E-7	-1.0729693E-10	-2.5094482E-7	1.6778704E-7	-5.032696E-7	1.3120376E-7	-2.6167342E-7	-5.369225E-7	-6.434398E-8	-4.0731855E-8	2.9412027E-7	-1.3767954E-7
2.7734623E-7	2.795972E-7	2.833317E-7	2.880413E-7	2.9338395E-7	2.9914588E-7	3.05174E-7	3.1136975E-7	3.1767271E-7	3.240423E-7	3.3043892E-7	3.3682238E-7	3.43149E-7	3.4935334E-7	3.5536016E-7	3.6107159E-7	3.6635595E-7	3.7099727E-7	3.7467865E-7	3.7691393E-7	-4.205675E-8	-9.1746585E-8	4.8205717E-8	-2.5482606E-7	-3.53067E-7	2.5460784E-7	-4.0423302E-7	3.156237E-7	1.8871398E-7	-9.6491384E-8	2.8387475E-7	-9.072326E-7
2.7847705E-7	2.807441E-7	2.8451097E-7	2.8925882E-7	2.946468E-7	3.0045388E-7	3.0652828E-7	3.1277438E-7	3.1912947E-7	3.2555008E-7	3.319988E-7	3.3843597E-7	3.4481488E-7	3.5106945E-7	3.5712725E-7	3.6288392E-7	3.6821123E-7	3.7288797E-7	3.7660183E-7	3.7885528E-7	-6.0592373E-7	-4.449717E-7	-2.253208E-7	1.8990497E-7	-1.3422172E-7	-2.624387E-7	4.5335756E-8	-2.4546716E-7	3.0924582E-7	-2.4809586E-7	-1.3329542E-7	7.906334E-9
2.7960266E-7	2.8188828E-7	2.856857E-7	2.9047237E-7	2.9590018E-7	3.0175443E-7	3.078781E-7	3.141781E-7	3.2058463E-7	3.270569E-7	3.3355784E-7	3.4004836E-7	3.464775E-7	3.5278433E-7	3.588914E-7	3.6469692E-7	3.7006657E-7	3.7478407E-7	3.7852556E-7	3.807967E-7	-4.601569E-7	-1.3702841E-7	3.3127873E-7	1.2558557E-7	-1.4297912E-7	-1.202168E-7	5.1974155E-7	2.0981976E-7	-5.4164735E-7	5.5331057E-8	3.9439655E-8	-5.938403E-8
2.807399E-7	2.8304206E-7	2.8687163E-7	2.916951E-7	2.9716992E-7	3.0307186E-7	3.0924588E-7	3.155966E-7	3.2205696E-7	3.285833E-7	3.3513726E-7	3.4168045E-7	3.4816165E-7	3.545174E-7	3.6067402E-7	3.66527E-7	3.7194098E-7	3.766954E-7	3.8046676E-7	3.827546E-7	3.704978E-7	-5.3344937E-9	3.2077668E-7	2.346427E-7	1.8938177E-7	-2.5239282E-7	-1.0292737E-7	3.2103154E-7	-9.399425E-8	-4.766092E-9	9.1656545E-8	-7.2133656E-7
2.8188126E-7	2.8420527E-7	2.8806383E-7	2.9292875E-7	2.9844887E-7	3.0440097E-7	3.1062714E-7	3.1703055E-7	3.235436E-7	3.3012353E-7	3.36731E-7	3.4332822E-7	3.4986383E-7	3.5627426E-7	3.6248042E-7	3.683834E-7	3.7384112E-7	3.7863705E-7	3.8243914E-7	3.8474758E-7	-2.99145E-7	-1.7392013E-7	4.0569273E-7	1.888901E-7	-2.410123E-7	-8.4004756E-7	-1.0119414E-7	7.052872E-8	-7.2167765E-8	-3.1286014E-8	1.075575E-7	5.860025E-8
2.830447E-7	2.8538764E-7	2.8927946E-7	2.9418632E-7	2.997539E-7	3.057531E-7	3.120331E-7	3.1848697E-7	3.2505497E-7	3.3169084E-7	3.3835417E-7	3.450064E-7	3.5159667E-7	3.5805962E-7	3.6431774E-7	3.702695E-7	3.757744E-7	3.8060952E-7	3.8444801E-7	3.8677663E-7	-4.4563784E-8	-1.08229585E-7	-1.9538632E-7	-5.647187E-7	7.4115405E-7	1.4879247E-7	-1.8870887E-7	-5.2938187E-8	-2.5835132E-7	-3.7763235E-7	-2.2701799E-7	-8.309246E-8
2.8422096E-7	2.8658198E-7	2.90507E-7	2.9545328E-7	3.0106756E-7	3.07119E-7	3.1344857E-7	3.1995822E-7	3.265791E-7	3.3326987E-7	3.3998978E-7	3.4669705E-7	3.5334233E-7	3.598584E-7	3.6616962E-7	3.7217336E-7	3.7772355E-7	3.826013E-7	3.8646982E-7	3.888189E-7	-9.163511E-8	4.0169734E-8	-2.4271625E-7	-1.1283399E-7	3.4475836E-8	4.0439755E-7	-3.5772583E-8	5.234566E-8	-4.8346783E-7	-4.651745E-7	-4.2008423E-7	-1.3969726E-7
2.8542075E-7	2.8780207E-7	2.917586E-7	2.9674516E-7	3.0240494E-7	3.085061E-7	3.1489068E-7	3.214544E-7	3.2813222E-7	3.348811E-7	3.4165566E-7	3.4841992E-7	3.5512028E-7	3.616906E-7	3.6805324E-7	3.7410348E-7	3.797004E-7	3.84618E-7	3.885214E-7	3.9089085E-7	1.8923782E-8	-9.830795E-7	1.4344945E-7	8.369294E-8	4.4541034E-7	-1.1965251E-7	1.8239291E-7	2.8081374E-7	1.2194788E-7	-1.6976148E-7	-3.023424E-7	5.1337615E-8
2.8662822E-7	2.8903025E-7	2.930203E-7	2.9805128E-7	3.0375938E-7	3.099128E-7	3.1635275E-7	3.2297322E-7	3.2970735E-7	3.3651008E-7	3.4334255E-7	3.501618E-7	3.5691863E-7	3.6354598E-7	3.6996425E-7	3.7606532E-7	3.8170836E-7	3.8666664E-7	3.9059788E-7	3.9298428E-7	-1.5014515E-7	1.2310651E-6	5.579903E-8	-8.5524414E-7	-1.2989801E-7	2.2694033E-7	-4.8270044E-7	3.4354576E-7	-3.1867492E-7	2.2422702E-7	-2.8153925E-8	-6.489692E-8
2.8784993E-7	2.902734E-7	2.9430007E-7	2.9937348E-7	3.051322E-7	3.1133854E-7	3.1783432E-7	3.2451013E-7	3.3130354E-7	3.3816386E-7	3.4505493E-7	3.5193256E-7	3.5874837E-7	3.6542872E-7	3.7189972E-7	3.7805196E-7	3.8374418E-7	3.8874222E-7	3.9270714E-7	3.951135E-7	2.503046E-6	2.4742286E-7	-1.6896719E-7	7.259773E-7	1.092765E-6	-1.8377987E-7	1.4988277E-6	1.4874999E-7	2.2409255E-7	-4.2196424E-7	-5.130942E-7	5.9815085E-7
2.8908786E-7	2.9153045E-7	2.9558973E-7	3.00707E-7	3.0651452E-7	3.1277432E-7	3.1932404E-7	3.2605962E-7	3.329079E-7	3.3982852E-7	3.467774E-7	3.5371403E-7	3.605831E-7	3.6732203E-7	3.7384586E-7	3.800499E-7	3.857887E-7	3.9082994E-7	3.9482705E-7	3.9725444E-7	-1.2942929E-6	1.7724614E-7	1.1349283E-7	8.6087425E-8	4.1423257E-7	2.6069094E-7	-1.5828523E-7	-1.3516627E-7	4.169119E-8	-4.8599503E-7	3.9955363E-8	8.7654433E-7
2.9033723E-7	2.9280105E-7	2.9689622E-7	3.0205635E-7	3.079141E-7	3.1422763E-7	3.2083386E-7	3.27625E-7	3.3453532E-7	3.4151475E-7	3.4852292E-7	3.5551687E-7	3.6244438E-7	3.6923763E-7	3.7581825E-7	3.82073E-7	3.8785845E-7	3.9294233E-7	3.96974E-7	3.9942097E-7	-1.2516157E-6	-1.2864497E-8	1.9213189E-7	3.1105904E-7	2.6500885E-7	1.6446747E-7	3.0564102E-9	1.5778065E-7	-1.2814172E-7	-2.759885E-7	-2.4800704E-7	-2.6680186E-7
2.9159708E-7	2.9408295E-7	2.9821396E-7	3.034222E-7	3.0933134E-7	3.1570053E-7	3.2236633E-7	3.2921736E-7	3.3618656E-7	3.4322608E-7	3.5029424E-7	3.5734814E-7	3.6433644E-7	3.7118755E-7	3.778233E-7	3.8413086E-7	3.899662E-7	3.9509158E-7	3.9915832E-7	4.0162763E-7	-5.1648806E-7	2.3378023E-7	1.2213457E-7	1.6333066E-8	-2.1921123E-7	1.2611578E-7	-1.373279E-7	-9.563525E-8	-5.162373E-7	2.5194947E-7	-3.0523518E-7	1.2027536E-7
2.9288327E-7	2.9539405E-7	2.9956234E-7	3.0481633E-7	3.107757E-7	3.1720162E-7	3.2392623E-7	3.308379E-7	3.3786748E-7	3.449677E-7	3.5209717E-7	3.5921107E-7	3.6626125E-7	3.731688E-7	3.7986362E-7	3.8622525E-7	3.921109E-7	3.9727857E-7	4.0137948E-7	4.0386809E-7	2.5113806E-7	2.000873E-8	-1.10244315E-7	-3.0328215E-7	-1.4339484E-7	-1.7407602E-7	-1.6481407E-7	-3.381175E-7	-2.3099615E-7	1.1824686E-6	4.1837387E-9	-1.0904871E-7
2.941773E-7	2.967079E-7	3.0091468E-7	3.062144E-7	3.1222956E-7	3.1871255E-7	3.254931E-7	3.3246548E-7	3.3955703E-7	3.46721E-7	3.5391201E-7	3.6108906E-7	3.6819714E-7	3.7516594E-7	3.819151E-7	3.8833252E-7	3.942669E-7	3.9948134E-7	4.0361675E-7	4.0612554E-7	2.9307815E-8	-1.0948372E-7	1.02469215E-7	5.923029E-8	2.717361E-7	1.6219883E-7	8.3812733E-7	5.317936E-7	7.35225E-7	5.100228E-8	4.9161747E-7	-2.0288549E-7
2.954766E-7	2.9802982E-7	3.0227335E-7	3.0762E-7	3.1368782E-7	3.2022623E-7	3.2706865E-7	3.3410097E-7	3.4125372E-7	3.4847923E-7	3.5573308E-7	3.6297118E-7	3.701398E-7	3.771709E-7	3.8397943E-7	3.9045142E-7	3.9643555E-7	4.0169326E-7	4.0586542E-7	4.0839709E-7	-6.1323675E-7	-1.5240569E-7	-1.4049951E-7	6.33464E-8	6.7029326E-8	4.9722644E-7	-1.1374005E-8	-5.7341158E-8	-2.844283E-7	3.8101842E-7	-1.9569642E-7	9.777297E-8
2.9677935E-7	2.9935597E-7	3.036362E-7	3.0902933E-7	3.1515225E-7	3.217471E-7	3.2865097E-7	3.3574315E-7	3.429619E-7	3.5024942E-7	3.5756844E-7	3.648688E-7	3.7210222E-7	3.7919273E-7	3.8606066E-7	3.9258742E-7	3.9862488E-7	4.0392763E-7	4.0813407E-7	4.1068475E-7	1.0972834E-7	-5.1102086E-7	2.983742E-7	1.5077694E-7	3.6557157E-8	-3.628954E-7	2.9178358E-7	1.10396485E-7	3.6110553E-8	-1.0868855E-6	1.226009E-7	5.1567326E-7
2.9809732E-7	3.0069623E-7	3.0501278E-7	3.1045315E-7	3.166292E-7	3.232838E-7	3.3024475E-7	3.374002E-7	3.446817E-7	3.5203303E-7	3.594141E-7	3.6677935E-7	3.7407597E-7	3.8122812E-7	3.881553E-7	3.9473898E-7	4.00829E-7	4.061772E-7	4.104204E-7	4.1299302E-7	-2.1621459E-7	2.7532622E-7	-1.7709143E-6	-2.803471E-6	2.2870073E-7	1.6887837E-7	8.401295E-8	2.9836377E-7	6.634298E-8	-1.0477176E-8	-1.3043264E-7	-3.7456653E-7
2.9941444E-7	3.0203705E-7	3.0639075E-7	3.1187952E-7	3.1810623E-7	3.2481856E-7	3.3184168E-7	3.3906258E-7	3.4640468E-7	3.5382172E-7	3.6126892E-7	3.6870057E-7	3.7605733E-7	3.8327485E-7	3.9025866E-7	3.9690198E-7	4.0304383E-7	4.084394E-7	4.1271883E-7	4.1531507E-7	-1.0696089E-6	-1.1299953E-7	2.7330486E-7	-1.6027167E-8	2.7796975E-7	9.732119E-8	8.411887E-9	-1.3923612E-6	4.0881292E-7	-5.4157546E-8	2.3693346E-7	9.40853E-10
3.0075137E-7	3.0339442E-7	3.077868E-7	3.1332343E-7	3.19605E-7	3.2637362E-7	3.334586E-7	3.4074165E-7	3.4815008E-7	3.5562985E-7	3.6314208E-7	3.706364E-7	3.7806035E-7	3.853405E-7	3.923887E-7	3.9908733E-7	4.052844E-7	4.1072653E-7	4.1504552E-7	4.1766552E-7	-6.097117E-8	-4.6381825E-7	-1.724568E-7	-2.9820185E-7	1.1295583E-8	3.4927417E-8	-6.2923E-8	-1.4389246E-7	-1.9801786E-7	-2.3081249E-7	8.7341795E-7	-1.568593E-8
3.020947E-7	3.0476255E-7	3.0919338E-7	3.14778E-7	3.2111402E-7	3.2794568E-7	3.3509116E-7	3.4244104E-7	3.499131E-7	3.5746265E-7	3.6503906E-7	3.7260205E-7	3.800887E-7	3.8743568E-7	3.9454517E-7	4.0130763E-7	4.0755762E-7	4.130517E-7	4.1740535E-7	4.2005146E-7	2.9785667E-7	-4.7171923E-7	-7.739648E-8	2.0167329E-7	-1.8160982E-7	4.3127685E-7	1.3318649E-7	5.360518E-7	7.549804E-8	1.3878883E-7	2.2985834E-7	2.4468812E-7
3.0344714E-7	3.0613776E-7	3.1060694E-7	3.1624057E-7	3.2263324E-7	3.295257E-7	3.3673507E-7	3.4414714E-7	3.5168824E-7	3.593047E-7	3.6694973E-7	3.745794E-7	3.8213506E-7	3.8954659E-7	3.9672076E-7	4.0354047E-7	4.0984804E-7	4.153899E-7	4.1978635E-7	4.224542E-7	3.6093194E-8	1.4710334E-7	9.355182E-7	1.4657161E-7	3.8047318E-7	3.8115775E-8	4.0976616E-7	-4.3730676E-8	-4.3594096E-7	7.346335E-7	-1.117424E-7	1.791462E-7
3.048181E-7	3.0753182E-7	3.1204084E-7	3.1772322E-7	3.2417296E-7	3.311244E-7	3.3839913E-7	3.458765E-7	3.5348387E-7	3.611669E-7	3.688793E-7	3.765745E-7	3.841979E-7	3.916723E-7	3.9891071E-7	4.0579124E-7	4.121561E-7	4.1774803E-7	4.221829E-7	4.2487238E-7	-3.7344347E-7	5.4263813E-7	-4.3756533E-8	6.4491394E-7	5.412911E-8	-3.6448637E-7	1.3255479E-7	1.2439871E-7	-7.332892E-7	1.0879598E-7	-4.7212342E-7	3.3460014E-7
3.0621564E-7	3.0895353E-7	3.1350092E-7	3.192327E-7	3.2573715E-7	3.3275097E-7	3.400873E-7	3.4763187E-7	3.5530488E-7	3.6305792E-7	3.7084027E-7	3.7860636E-7	3.8629608E-7	3.9383949E-7	4.0114267E-7	4.0808652E-7	4.1450792E-7	4.2014724E-7	4.246224E-7	4.27338E-7	1.0659623E-7	4.1886114E-8	1.6285696E-8	-1.7931401E-7	-8.012338E-8	-5.2413156E-7	-1.1857597E-7	-4.302486E-7	-6.077563E-8	-2.1853432E-6	6.7841006E-7	-6.819713E-7
3.0763414E-7	3.1039454E-7	3.1498013E-7	3.2076412E-7	3.2732564E-7	3.3439963E-7	3.4180374E-7	3.4941408E-7	3.5715823E-7	3.6497747E-7	3.728288E-7	3.8066307E-7	3.8842248E-7	3.9603208E-7	4.0339944E-7	4.1040568E-7	4.1688546E-7	4.225768E-7	4.2709254E-7	4.298334E-7	-2.522777E-7	-5.7278474E-8	-2.3921973E-7	1.4641589E-8	-3.553997E-7	3.2067877E-8	7.600034E-7	-3.2236693E-7	-3.0946154E-7	-3.312474E-7	-6.583377E-8	2.737252E-7
3.090668E-7	3.1185252E-7	3.1648085E-7	3.2231236E-7	3.2893306E-7	3.3607049E-7	3.4353792E-7	3.5121923E-7	3.5902988E-7	3.669196E-7	3.748404E-7	3.8274447E-7	3.90573E-7	3.982517E-7	4.0568378E-7	4.127511E-7	4.1928675E-7	4.2502705E-7	4.2958348E-7	4.3234755E-7	2.9199352E-8	-9.858721E-7	-4.8918145E-7	-8.773829E-8	-2.0065147E-6	-1.18354244E-7	1.2349177E-7	2.0393335E-7	-1.2710119E-7	3.532209E-10	2.3093071E-7	-8.950557E-10
3.1050632E-7	3.1331678E-7	3.179857E-7	3.2387084E-7	3.3054735E-7	3.3774745E-7	3.4528347E-7	3.5302998E-7	3.6091203E-7	3.688717E-7	3.7686698E-7	3.8483913E-7	3.927366E-7	4.0048212E-7	4.079835E-7	4.1511362E-7	4.2170805E-7	4.2750239E-7	4.320987E-7	4.348889E-7	4.1622172E-8	-1.7531707E-7	-2.2820437E-7	2.2097664E-7	6.8278496E-8	8.388525E-8	-4.1037052E-7	-4.2829686E-8	-9.877583E-7	2.70145E-7	1.407754E-7	8.242002E-8
3.1197905E-7	3.148129E-7	3.1952322E-7	3.254586E-7	3.3219612E-7	3.394597E-7	3.4706053E-7	3.5487605E-7	3.6282702E-7	3.70856E-7	3.7891922E-7	3.869635E-7	3.949336E-7	4.027455E-7	4.1031208E-7	4.1750414E-7	4.2415937E-7	4.300055E-7	4.3464308E-7	4.3745735E-7	-2.7847895E-7	-1.5665327E-8	2.632104E-7	5.681434E-8	-2.2400484E-7	1.0777127E-7	5.0377963E-7	8.0157906E-7	-4.7646058E-8	-3.9623504E-8	-1.914235E-7	-5.2243642E-8
3.134366E-7	3.1629688E-7	3.210464E-7	3.2703667E-7	3.338342E-7	3.411628E-7	3.488325E-7	3.5671897E-7	3.6474043E-7	3.7284408E-7	3.8097895E-7	3.890948E-7	3.971334E-7	4.0502022E-7	4.1265443E-7	4.199135E-7	4.2662623E-7	4.3252518E-7	4.3720252E-7	4.4004238E-7	-1.5552425E-7	-4.4688645E-7	-3.0310747E-7	-4.666414E-8	2.0984173E-8	-4.81572E-8	-1.2786464E-7	3.558978E-8	2.375715E-7	1.1405027E-7	-3.5748653E-7	-9.5028625E-8
3.149284E-7	3.178111E-7	3.2260476E-7	3.286457E-7	3.3550515E-7	3.4289863E-7	3.5063806E-7	3.5859293E-7	3.6668806E-7	3.7486123E-7	3.8306916E-7	3.9125672E-7	3.9936893E-7	4.0732226E-7	4.1502472E-7	4.2234834E-7	4.291235E-7	4.3507282E-7	4.3979432E-7	4.4265903E-7	-2.2205872E-7	-1.8461674E-7	-1.5629988E-7	4.1204868E-7	6.1388114E-8	1.6078399E-8	-6.4308995E-7	6.045566E-8	1.3497461E-7	-4.5804717E-7	-4.7187545E-8	6.917161E-7
3.1642514E-7	3.193358E-7	3.2416983E-7	3.3026694E-7	3.371851E-7	3.446466E-7	3.524518E-7	3.6048013E-7	3.6864444E-7	3.7689557E-7	3.8517473E-7	3.934367E-7	4.016195E-7	4.0964792E-7	4.1741896E-7	4.2480897E-7	4.3164295E-7	4.376508E-7	4.42415E-7	4.4530555E-7	-1.4233179E-8	-5.2753927E-7	-4.4354172E-7	-8.720612E-8	9.879535E-7	-2.5183155E-7	-1.2931073E-7	-3.1592182E-7	2.8381862E-6	-6.423523E-8	2.3212806E-6	-1.00141435E-7
3.179615E-7	3.2089758E-7	3.2577546E-7	3.3192475E-7	3.3890754E-7	3.464313E-7	3.5430764E-7	3.6240516E-7	3.7064498E-7	3.7896484E-7	3.8732085E-7	3.9565646E-7	4.0391484E-7	4.1201378E-7	4.1985567E-7	4.2731142E-7	4.342085E-7	4.4026584E-7	4.450749E-7	4.479912E-7	-1.5761033E-7	-1.3640226E-7	3.2377588E-7	1.14481E-7	-4.330354E-6	-2.9258254E-7	2.3659335E-7	-9.0335504E-7	2.694754E-7	-2.3243419E-7	-6.4242634E-8	-7.7756425E-8
3.195142E-7	3.2247763E-7	3.2740027E-7	3.3360533E-7	3.4064877E-7	3.482431E-7	3.5619234E-7	3.643623E-7	3.7267645E-7	3.8107092E-7	3.895022E-7	3.9791192E-7	4.062455E-7	4.1441606E-7	4.2233043E-7	4.298532E-7	4.3681567E-7	4.429287E-7	4.4777735E-7	4.5072E-7	-1.6014104E-7	3.8001286E-7	3.45564E-8	-2.535554E-8	-2.1824037E-7	-2.1874776E-8	1.1208424E-7	5.255697E-7	-8.723919E-7	-5.985392E-7	9.830567E-9	-2.4276545E-7
3.2109955E-7	3.2408815E-7	3.2905322E-7	3.3531654E-7	3.4242328E-7	3.5008603E-7	3.5810552E-7	3.6635004E-7	3.747391E-7	3.832092E-7	3.9171414E-7	4.0020154E-7	4.0860857E-7	4.1685317E-7	4.2483742E-7	4.3242858E-7	4.3945107E-7	4.456195E-7	4.5051482E-7	4.534852E-7	4.629746E-7	4.0423092E-7	-5.0677103E-9	-1.8311997E-7	2.1374143E-7	-1.8050329E-7	-9.8315844E-8	9.273274E-8	9.381782E-8	7.198266E-8	-9.2888975E-8	2.9841996E-7
3.226715E-7	3.2569045E-7	3.3070057E-7	3.370195E-7	3.4418846E-7	3.5192195E-7	3.6001214E-7	3.6833416E-7	3.7679848E-7	3.8534813E-7	3.939307E-7	4.0249728E-7	4.1097869E-7	4.192986E-7	4.2735235E-7	4.3501396E-7	4.4209932E-7	4.4832552E-7	4.5326266E-7	4.5625728E-7	-1.0598855E-7	-2.3045263E-7	-4.112397E-8	1.3000088E-7	-1.6789168E-7	-9.886686E-8	6.346776E-8	3.8815256E-7	1.11003345E-7	-2.2034194E-6	-2.6009053E-7	7.153352E-7
3.242739E-7	3.2731836E-7	3.3237478E-7	3.387495E-7	3.4598796E-7	3.5378926E-7	3.61952E-7	3.7034914E-7	3.7888995E-7	3.8751543E-7	3.9617456E-7	4.048146E-7	4.1337455E-7	4.2176805E-7	4.2989743E-7	4.3762685E-7	4.4477747E-7	4.5105995E-7	4.5604526E-7	4.59069E-7	1.7629182E-7	-2.1099375E-7	-5.962003E-7	-4.966971E-8	-1.6995994E-8	-1.4531761E-7	3.3122873E-8	1.9578943E-8	-4.5901837E-7	7.562958E-7	2.8774522E-7	1.9067001E-7
3.2590583E-7	3.289779E-7	3.3408048E-7	3.405127E-7	3.4781252E-7	3.5568632E-7	3.639232E-7	3.723957E-7	3.8101336E-7	3.897189E-7	3.9845597E-7	4.0717512E-7	4.15811E-7	4.2428243E-7	4.3248272E-7	4.4028315E-7	4.4749822E-7	4.53839E-7	4.5886873E-7	4.6192125E-7	-4.6799445E-7	3.3760878E-7	7.915318E-8	4.991169E-7	5.400914E-7	2.2177184E-7	-5.452733E-8	-1.5947653E-7	9.39435E-8	-1.6272446E-6	-2.2102417E-7	-1.4787176E-7
3.275429E-7	3.3064285E-7	3.3579215E-7	3.422839E-7	3.4965362E-7	3.5760007E-7	3.659138E-7	3.7446398E-7	3.8316082E-7	3.9194472E-7	4.0076304E-7	4.0956186E-7	4.1827647E-7	4.2682265E-7	4.3509996E-7	4.429737E-7	4.5025402E-7	4.566514E-7	4.6172391E-7	4.6480375E-7	-4.9583022E-8	5.332368E-7	-2.1302147E-7	2.8842828E-7	-3.2106038E-7	2.1843006E-7	-3.196568E-7	-1.156545E-6	-4.8771E-7	6.598796E-8	-2.1192257E-8	-1.03101705E-8
3.2920855E-7	3.3233738E-7	3.3753346E-7	3.4408532E-7	3.5152277E-7	3.5954218E-7	3.679323E-7	3.7656062E-7	3.8533665E-7	3.9420178E-7	4.0309996E-7	4.1197964E-7	4.2077508E-7	4.2940016E-7	4.377509E-7	4.4569268E-7	4.530386E-7	4.594938E-7	4.6461244E-7	4.6771854E-7	2.3536646E-7	5.332646E-8	1.505824E-7	-2.1548065E-7	2.783778E-8	-1.2033763E-7	-7.185682E-8	4.799856E-7	-6.782501E-8	-1.9819603E-7	5.356087E-7	1.6617271E-7
3.3091186E-7	3.3407048E-7	3.3931482E-7	3.459261E-7	3.5343226E-7	3.6152306E-7	3.699917E-7	3.786985E-7	3.8755684E-7	3.9650365E-7	4.054816E-7	4.1444085E-7	4.2331507E-7	4.3201746E-7	4.4044407E-7	4.4845748E-7	4.558686E-7	4.6237943E-7	4.6754639E-7	4.7067965E-7	-3.2180054E-7	-7.8074505E-11	-2.903959E-7	-2.3846349E-7	1.615947E-7	3.0455618E-7	1.3674058E-7	8.224668E-7	-4.441338E-7	-7.759301E-7	5.8961426E-8	-1.5251162E-7
3.3262702E-7	3.3581225E-7	3.4110315E-7	3.477795E-7	3.5535228E-7	3.6352026E-7	3.7206522E-7	3.8085406E-7	3.8979118E-7	3.9881942E-7	4.0788262E-7	4.1692456E-7	4.258809E-7	4.3466414E-7	4.4316747E-7	4.5125446E-7	4.587322E-7	4.653023E-7	4.7051356E-7	4.736757E-7	-9.764364E-8	1.6136269E-7	-8.791899E-7	5.640049E-8	2.7376703E-7	-4.5030592E-7	-8.17072E-8	-9.041676E-8	-5.5516704E-8	7.797051E-9	4.2183345E-7	-2.5556452E-7
3.3435927E-7	3.375744E-7	3.4291725E-7	3.496512E-7	3.572985E-7	3.6554096E-7	3.74166E-7	3.830372E-7	3.9205875E-7	4.0116862E-7	4.1031424E-7	4.1943858E-7	4.2847662E-7	4.3733823E-7	4.459217E-7	4.5408106E-7	4.6163058E-7	4.6826082E-7	4.7352128E-7	4.7670994E-7	-1.6390004E-6	-4.974818E-7	-1.1224686E-7	6.4354833E-7	-2.06102E-7	-4.427368E-7	5.5622706E-7	-1.3467209E-7	1.5104372E-7	8.373326E-8	-2.6932034E-7	-5.7012755E-9
3.361086E-7	3.3935498E-7	3.4474542E-7	3.5154326E-7	3.5926064E-7	3.6757945E-7	3.7628698E-7	3.8523845E-7	3.9434346E-7	4.035392E-7	4.127704E-7	4.21981E-7	4.3110023E-7	4.4004625E-7	4.4870842E-7	4.56946E-7	4.645646E-7	4.7125647E-7	4.7656735E-7	4.797887E-7	2.7116033E-7	-8.32482E-8	3.8101817E-8	-1.3850476E-7	-6.848217E-8	-2.5088315E-8	-2.7635454E-7	-5.850031E-7	3.9599553E-7	3.1688465E-9	1.9965121E-7	-4.347732E-7
3.3788666E-7	3.411633E-7	3.4660457E-7	3.5346554E-7	3.6125383E-7	3.696487E-7	3.7843665E-7	3.874703E-7	3.966611E-7	4.0594273E-7	4.1525857E-7	4.2455218E-7	4.337576E-7	4.427828E-7	4.515248E-7	4.598388E-7	4.6753036E-7	4.7428526E-7	4.79646E-7	4.8289814E-7	-1.3257419E-7	2.3737712E-8	-1.0648015E-7	-2.56219E-7	5.4562844E-7	4.4790795E-7	-6.958556E-7	-7.909328E-7	-1.988498E-7	-8.416068E-8	-1.7363507E-7	-6.645793E-7
3.3968075E-7	3.429854E-7	3.4847787E-7	3.554032E-7	3.6326387E-7	3.7174007E-7	3.8060986E-7	3.8972897E-7	3.9900578E-7	4.083748E-7	4.1777875E-7	4.2715956E-7	4.3645002E-7	4.4555998E-7	4.5438273E-7	4.6277435E-7	4.70534E-7	4.7735085E-7	4.82759E-7	4.860407E-7	3.8405865E-8	1.9307E-7	4.24884E-7	-1.9301034E-7	3.6233967E-8	2.5119958E-8	7.216491E-8	-3.3878973E-7	-1.7790136E-7	-6.3650475E-8	-5.3324516E-7	1.1086556E-6
3.4150264E-7	3.4483944E-7	3.503843E-7	3.5737617E-7	3.6531043E-7	3.738669E-7	3.8282025E-7	3.920257E-7	4.01386E-7	4.1084178E-7	4.203325E-7	4.2980102E-7	4.3917805E-7	4.4837444E-7	4.5727845E-7	4.6574704E-7	4.7357747E-7	4.804569E-7	4.859129E-7	4.892223E-7	-1.1923301E-7	4.947728E-7	2.1618953E-7	3.5826634E-8	-7.810812E-8	-2.3994633E-7	1.8626954E-8	1.582285E-7	-3.2718447E-7	-2.8636413E-7	4.1458854E-8	2.6510912E-7
3.4333416E-7	3.4670475E-7	3.5230153E-7	3.5935705E-7	3.6736782E-7	3.7600213E-7	3.850391E-7	3.9433115E-7	4.0378188E-7	4.1332774E-7	4.2290856E-7	4.324662E-7	4.4192979E-7	4.5121132E-7	4.6019895E-7	4.6874536E-7	4.7664886E-7	4.8359055E-7	4.89096E-7	4.924357E-7	8.2544496E-8	5.165292E-7	-1.4815394E-7	-4.5320104E-7	-1.2918738E-7	-3.1104108E-8	1.4094833E-7	-3.611421E-7	-2.0356717E-8	-1.4983384E-7	7.184995E-7	2.9402138E-8
3.4519974E-7	3.4859897E-7	3.542488E-7	3.6137195E-7	3.6945812E-7	3.781758E-7	3.8730033E-7	3.9668075E-7	4.0622194E-7	4.1585494E-7	4.2552506E-7	4.3517144E-7	4.4472768E-7	4.540939E-7	4.6316617E-7	4.7179336E-7	4.7977124E-7	4.867808E-7	4.9234234E-7	4.957161E-7	2.0267582E-7	-2.4514617E-7	8.284824E-7	-1.9055947E-6	-1.7403738E-7	8.6442945E-8	3.9121184E-7	3.586674E-7	3.2433022E-7	5.6846403E-7	2.7806726E-7	-1.6477834E-7
3.4707654E-7	3.5051013E-7	3.5621366E-7	3.6340592E-7	3.715681E-7	3.8036887E-7	3.8957796E-7	3.9904577E-7	4.086779E-7	4.1840468E-7	4.2816808E-7	4.37907E-7	4.4755075E-7	4.5700875E-7	4.6616597E-7	4.7487407E-7	4.829285E-7	4.900034E-7	4.956161E-7	4.9902184E-7	1.6922041E-7	4.46387E-7	1.8745233E-7	1.0951148E-6	-3.1874343E-8	9.841528E-8	4.9295386E-7	4.610093E-7	-1.3759157E-7	4.3707027E-7	1.7535056E-8	-3.069271E-7
3.4899242E-7	3.5245748E-7	3.5821503E-7	3.6547445E-7	3.7371467E-7	3.8259995E-7	3.9189763E-7	4.0145704E-7	4.1117954E-7	4.209981E-7	4.3085257E-7	4.4068207E-7	4.5041838E-7	4.5996495E-7	4.692104E-7	4.7800035E-7	4.861311E-7	4.932756E-7	4.989434E-7	5.0238015E-7	-1.5328331E-7	5.524453E-8	2.7945342E-7	-4.4005748E-7	7.695481E-9	-8.748134E-8	7.3102206E-7	-7.769127E-8	-1.25149064E-8	6.039261E-8	-2.0310496E-8	3.9035207E-8
3.5092532E-7	3.5442355E-7	3.6023476E-7	3.675657E-7	3.7588228E-7	3.8485098E-7	3.9423543E-7	4.0388642E-7	4.137004E-7	4.236118E-7	4.3355885E-7	4.434845E-7	4.5331035E-7	4.629475E-7	4.722784E-7	4.811533E-7	4.8936045E-7	4.965704E-7	5.0228846E-7	5.057571E-7	1.4918089E-7	-3.119576E-7	-2.4114474E-6	-2.4454494E-7	5.266943E-7	1.604663E-7	9.339796E-8	3.8610148E-7	5.0652183E-8	-1.3834118E-7	-5.924648E-7	-6.099551E-8
3.5290063E-7	3.5643095E-7	3.6229636E-7	3.696929E-7	3.780881E-7	3.871406E-7	3.966133E-7	4.0635396E-7	4.1626043E-7	4.262636E-7	4.3630408E-7	4.463237E-7	4.5624296E-7	4.6597134E-7	4.753917E-7	4.843483E-7	4.9263565E-7	4.9991485E-7	5.056894E-7	5.0919124E-7	1.5095506E-7	-1.3936048E-7	1.3880393E-7	4.3650283E-7	2.0836906E-7	-2.5534086E-7	9.625459E-9	-6.46993E-8	5.8188987E-9	-3.0837892E-8	-2.6226301E-9	-1.1362981E-6
3.5489307E-7	3.5845827E-7	3.6438038E-7	3.7184807E-7	3.8032312E-7	3.894618E-7	3.9902272E-7	4.088577E-7	4.1886025E-7	4.289624E-7	4.3909884E-7	4.49213E-7	4.592248E-7	4.6904663E-7	4.7855343E-7	4.8760035E-7	4.9596355E-7	5.0331215E-7	5.0914025E-7	5.1267807E-7	-4.5677632E-7	-2.2306908E-7	-3.2606167E-7	1.8201402E-7	-2.1972245E-7	9.1951215E-8	4.1683506E-7	2.225293E-8	7.437144E-8	-4.057351E-6	-1.9522102E-7	1.3851411E-7
3.5691002E-7	3.6050906E-7	3.664871E-7	3.7402359E-7	3.8258054E-7	3.9180503E-7	4.0146023E-7	4.113858E-7	4.2148622E-7	4.3168032E-7	4.419142E-7	4.521217E-7	4.622326E-7	4.7214616E-7	4.817469E-7	4.9087606E-7	4.993206E-7	5.067395E-7	5.126271E-7	5.1619685E-7	-8.6150976E-8	4.2702544E-7	1.1420328E-7	2.6080656E-7	-3.325998E-7	1.686739E-8	3.0991508E-8	8.125609E-8	-5.368099E-7	-1.7260503E-7	-1.20521E-5	-2.3858777E-7
3.5894502E-7	3.625785E-7	3.6861343E-7	3.7622056E-7	3.848591E-7	3.9417296E-7	4.0391834E-7	4.1393872E-7	4.2413365E-7	4.344286E-7	4.447628E-7	4.5506818E-7	4.652759E-7	4.752858E-7	4.8498066E-7	4.941967E-7	5.0272325E-7	5.1021385E-7	5.161559E-7	5.1975917E-7	-2.3082157E-8	-5.5749954E-8	2.2017088E-7	-1.1405525E-7	3.0923866E-7	1.9351668E-7	-3.0149454E-7	-1.7853859E-8	-9.157817E-8	7.302404E-7	1.18696406E-7	4.5752103E-7
3.610259E-7	3.6469038E-7	3.7078203E-7	3.7846138E-7	3.8718224E-7	3.9658218E-7	4.0642186E-7	4.1653914E-7	4.268289E-7	4.372205E-7	4.4765284E-7	4.580598E-7	4.683643E-7	4.7847124E-7	4.8825774E-7	4.975633E-7	5.061723E-7	5.137357E-7	5.1973655E-7	5.233766E-7	2.9895688E-7	1.7244776E-7	2.1546599E-7	-4.503034E-7	5.18829E-7	8.19964E-9	4.942002E-7	3.912496E-7	-2.0421152E-7	9.8153E-8	1.9628051E-7	5.449677E-7
3.6313418E-7	3.668354E-7	3.729852E-7	3.8073995E-7	3.895404E-7	3.9903148E-7	4.089635E-7	4.1917934E-7	4.2957063E-7	4.4006268E-7	4.5059423E-7	4.6109972E-7	4.7150417E-7	4.8170904E-7	4.915907E-7	5.009876E-7	5.0967793E-7	5.173156E-7	5.233738E-7	5.2704866E-7	8.33241E-8	1.8564612E-7	1.8348562E-7	-3.6878987E-7	1.1542739E-7	-6.066505E-7	-3.0917533E-7	-6.9293236E-7	1.1191292E-7	2.2821624E-8	1.0861492E-6	-2.8010115E-7
3.6526544E-7	3.6900113E-7	3.752092E-7	3.83036E-7	3.9192133E-7	4.0150525E-7	4.115322E-7	4.218468E-7	4.3233703E-7	4.4293046E-7	4.535618E-7	4.6417094E-7	4.746743E-7	4.849764E-7	4.949509E-7	5.0443606E-7	5.132101E-7	5.209197E-7	5.270361E-7	5.3074604E-7	1.0938364E-7	-1.967662E-7	4.679698E-7	-2.212507E-7	4.1513593E-7	2.6494496E-7	1.4611595E-7	5.1242233E-7	4.232267E-7	2.0936011E-7	-8.804695E-8	-4.379355E-7
3.6743197E-7	3.7120256E-7	3.7746986E-7	3.8537175E-7	3.9434337E-7	4.0401602E-7	4.141403E-7	4.2455304E-7	4.351432E-7	4.4583788E-7	4.565725E-7	4.6728005E-7	4.778841E-7	4.882848E-7	4.9835654E-7	5.079338E-7	5.1679007E-7	5.245729E-7	5.307479E-7	5.3449327E-7	-1.06230964E-7	-2.6361175E-7	-1.166604E-8	6.702148E-8	-4.353823E-7	3.3159967E-8	9.571479E-7	-2.3547075E-7	2.7770682E-7	4.038209E-7	-2.457762E-8	3.285442E-8
3.6965E-7	3.7345612E-7	3.7978148E-7	3.8776028E-7	3.9681757E-7	4.0658333E-7	4.1680485E-7	4.2731583E-7	4.3800594E-7	4.4880235E-7	4.5963728E-7	4.7044838E-7	4.811523E-7	4.916513E-7	5.0181677E-7	5.114844E-7	5.2042503E-7	5.282795E-7	5.3451134E-7	5.382906E-7	7.002074E-7	2.4557693E-7	-1.9692676E-7	-6.710746E-7	-2.3430995E-7	4.9222308E-8	1.8294816E-7	-3.168597E-7	-4.8239816E-8	-9.994317E-7	3.484937E-7	8.288373E-8
3.7187422E-7	3.7571638E-7	3.821012E-7	3.901545E-7	3.9929623E-7	4.0915555E-7	4.1947504E-7	4.3008745E-7	4.4088256E-7	4.5178214E-7	4.6272348E-7	4.7363716E-7	4.8444565E-7	4.950429E-7	5.053068E-7	5.150678E-7	5.240945E-7	5.320249E-7	5.383142E-7	5.421294E-7	2.047628E-7	-3.6791846E-8	-9.83284E-8	-5.3357322E-8	3.1680102E-7	-2.536274E-7	2.2939453E-8	1.0965326E-7	1.3093801E-6	2.584333E-7	3.6061016E-7	8.145571E-7
3.7413562E-7	3.780135E-7	3.844604E-7	3.9258956E-7	4.0181948E-7	4.117744E-7	4.2219133E-7	4.3290723E-7	4.4380266E-7	4.5480908E-7	4.6585083E-7	4.768709E-7	4.877808E-7	4.984837E-7	5.0884205E-7	5.186988E-7	5.278118E-7	5.358208E-7	5.4217355E-7	5.460253E-7	-2.901376E-7	2.8022698E-6	3.6209457E-8	4.281634E-7	4.5587956E-7	3.4741993E-7	9.386531E-8	1.5228274E-7	-4.073282E-7	-2.2296314E-7	-4.1506908E-7	-3.1325658E-7
3.764148E-7	3.8033082E-7	3.8683953E-7	3.9504684E-7	4.0436515E-7	4.1441518E-7	4.2493124E-7	4.3574815E-7	4.467499E-7	4.5786135E-7	4.6901184E-7	4.801368E-7	4.911527E-7	5.0195626E-7	5.1241886E-7	5.2237004E-7	5.315755E-7	5.396631E-7	5.4608097E-7	5.499708E-7	-2.137637E-7	1.681305E-7	-6.733899E-8	-2.9267292E-7	-1.9867326E-7	-2.1385242E-8	3.5482064E-8	1.5520543E-7	-6.86345E-8	2.0953884E-8	-6.2033074E-8	-1.4257456E-7
3.787557E-7	3.8270983E-7	3.892795E-7	3.9756668E-7	4.0697398E-7	4.1712048E-7	4.2773803E-7	4.3865862E-7	4.497665E-7	4.6098367E-7	4.7223944E-7	4.8347084E-7	4.945928E-7	5.0550085E-7	5.160642E-7	5.261097E-7	5.354037E-7	5.4356764E-7	5.500463E-7	5.539753E-7	9.9196114E-8	-2.1627766E-7	-1.2031222E-7	1.8053042E-7	6.62965E-7	-1.9234018E-7	-4.6052E-9	4.00143E-7	-2.1043695E-7	-7.7235467E-7	-6.2470265E-9	5.5212996E-7
3.811254E-7	3.851196E-7	3.9175268E-7	4.0012E-7	4.0961794E-7	4.1986104E-7	4.305811E-7	4.4160473E-7	4.5282053E-7	4.641452E-7	4.755115E-7	4.868499E-7	4.980794E-7	5.0909205E-7	5.19756E-7	5.299003E-7	5.3928414E-7	5.475276E-7	5.5406616E-7	5.580319E-7	2.3388401E-7	-8.850934E-7	2.9480572E-7	2.1123697E-7	3.3955365E-7	3.9203258E-7	-1.5999947E-7	6.4002535E-7	3.537995E-7	3.8030414E-8	-1.9734205E-7	-1.2845662E-7
3.8353755E-7	3.8756713E-7	3.9426536E-7	4.027112E-7	4.1230143E-7	4.2264045E-7	4.3346435E-7	4.4459347E-7	4.559192E-7	4.6735087E-7	4.788281E-7	4.9027506E-7	5.016138E-7	5.127299E-7	5.234972E-7	5.337367E-7	5.4320975E-7	5.515293E-7	5.5813257E-7	5.6213594E-7	1.206829E-7	5.463456E-8	8.614498E-8	-1.1874866E-7	-4.5744864E-7	1.4304602E-7	1.2878418E-7	-6.883876E-7	-2.8387058E-7	2.244019E-8	2.3612455E-7	-3.7152407E-7
3.859724E-7	3.9004271E-7	3.9680307E-7	4.0533092E-7	4.1500977E-7	4.2544931E-7	4.3637607E-7	4.4761572E-7	4.5904588E-7	4.7058992E-7	4.821774E-7	4.937359E-7	5.051805E-7	5.164053E-7	5.27275E-7	5.376135E-7	5.471779E-7	5.5557877E-7	5.6224303E-7	5.662838E-7	2.0567494E-7	4.3401513E-7	-2.2868893E-7	-1.2076285E-7	-7.6499384E-7	-7.073469E-8	9.0236273E-7	6.09116E-8	-8.3794953E-7	-1.12634226E-7	1.2228082E-7	1.6798005E-7
3.8844112E-7	3.9254832E-7	3.9937248E-7	4.0798145E-7	4.1775607E-7	4.28296E-7	4.393282E-7	4.5067435E-7	4.6221825E-7	4.7387257E-7	4.855683E-7	4.972385E-7	5.0879646E-7	5.2012933E-7	5.311041E-7	5.415427E-7	5.511959E-7	5.5967837E-7	5.664062E-7	5.704861E-7	7.0333846E-7	3.344789E-7	-3.564451E-8	1.14914904E-7	5.972364E-8	-1.9946043E-7	1.7538127E-7	-1.0417613E-8	4.7119025E-7	1.850032E-8	1.8240726E-7	-7.4727086E-7
3.9094684E-7	3.9509493E-7	4.0198626E-7	4.1067693E-7	4.2054518E-7	4.3118874E-7	4.4232905E-7	4.5378474E-7	4.6543923E-7	4.7720823E-7	4.890194E-7	5.008022E-7	5.124706E-7	5.2391346E-7	5.349965E-7	5.4553766E-7	5.552867E-7	5.6385346E-7	5.7064875E-7	5.747695E-7	-4.941147E-7	-1.3191452E-8	1.2758034E-7	2.5160746E-8	5.5670984E-7	-1.8518225E-8	6.345403E-8	1.0138404E-7	2.8373083E-7	-2.9735088E-7	-9.771308E-8	2.2470768E-7
3.9349842E-7	3.9768696E-7	4.0464383E-7	4.1341895E-7	4.2338434E-7	4.3413246E-7	4.4537967E-7	4.5694878E-7	4.6871614E-7	4.8059945E-7	4.9252424E-7	5.0442213E-7	5.16205E-7	5.2775897E-7	5.389487E-7	5.495936E-7	5.5943883E-7	5.680895E-7	5.7495384E-7	5.791159E-7	1.3107818E-7	-1.3993774E-7	1.9547632E-7	-9.626151E-7	1.483352E-7	-1.3688512E-7	-2.7453302E-7	-1.5514684E-7	9.635048E-8	-1.2748285E-7	-5.611503E-7	-2.0307226E-7
3.9609412E-7	4.0032276E-7	4.073467E-7	4.1620703E-7	4.2626985E-7	4.3712262E-7	4.4847795E-7	4.6015867E-7	4.7203966E-7	4.840385E-7	4.960816E-7	5.0809524E-7	5.1999194E-7	5.3165905E-7	5.429558E-7	5.5370447E-7	5.6364456E-7	5.7237975E-7	5.793088E-7	5.835131E-7	-9.932683E-8	5.8567554E-7	4.7294955E-7	-5.1110977E-8	-3.4430826E-7	5.751248E-7	5.505541E-8	1.2112658E-7	-1.7834455E-7	1.6999735E-7	1.18957686E-7	-1.2593053E-7
3.987418E-7	4.0301117E-7	4.1010534E-7	4.1905145E-7	4.2921081E-7	4.4016667E-7	4.5163532E-7	4.6343052E-7	4.7542838E-7	4.875452E-7	4.997041E-7	5.11833E-7	5.238453E-7	5.356249E-7	5.4703463E-7	5.5788536E-7	5.6792254E-7	5.7674157E-7	5.8374064E-7	5.879829E-7	-3.9495725E-7	6.6159447E-9	-1.8972244E-7	1.14284326E-7	-2.841066E-7	-6.0360657E-7	-1.0077173E-7	-8.99826E-8	2.5203795E-7	6.7724166E-8	-4.0028698E-7	-1.5358168E-7
4.0143394E-7	4.0574366E-7	4.1290565E-7	4.219411E-7	4.3219754E-7	4.4326046E-7	4.548409E-7	4.667506E-7	4.7886465E-7	4.9109923E-7	5.033755E-7	5.156236E-7	5.2775096E-7	5.396452E-7	5.511651E-7	5.621246E-7	5.7226015E-7	5.8116467E-7	5.8822906E-7	5.925137E-7	-1.5853532E-8	-1.982021E-8	2.1395824E-7	-1.0435101E-7	-3.9709883E-7	-8.951886E-9	-3.267015E-7	-7.9850753E-7	8.025478E-7	1.7472334E-7	3.412662E-7	-2.6839575E-7
4.0416714E-7	4.0851899E-7	4.15753E-7	4.248746E-7	4.3523366E-7	4.464046E-7	4.5809836E-7	4.7012344E-7	4.8235637E-7	4.947083E-7	5.071057E-7	5.194729E-7	5.317199E-7	5.437293E-7	5.5536196E-7	5.664241E-7	5.7665955E-7	5.8565195E-7	5.9278534E-7	5.971094E-7	-4.1763897E-7	2.0745335E-7	1.7536274E-7	4.1817078E-8	1.9496808E-7	-9.8128716E-8	-1.8481177E-7	5.1844364E-7	-2.735822E-8	-9.794661E-8	-2.9050898E-7	-8.520338E-8
4.069402E-7	4.1133546E-7	4.186375E-7	4.278483E-7	4.383089E-7	4.4959265E-7	4.613991E-7	4.7354524E-7	4.858956E-7	4.9837E-7	5.10885E-7	5.233736E-7	5.357377E-7	5.4786517E-7	5.5960703E-7	5.707812E-7	5.8111283E-7	5.901929E-7	5.973955E-7	6.01764E-7	-6.6401657E-7	-5.669779E-8	1.4610069E-7	7.9806E-8	1.2978976E-6	1.9894848E-7	-5.557631E-7	2.8095644E-7	7.477871E-7	8.081782E-8	-1.8333539E-7	7.285378E-8
4.0976647E-7	4.142032E-7	4.21576E-7	4.308775E-7	4.414406E-7	4.5283002E-7	4.647533E-7	4.770169E-7	4.894912E-7	5.020859E-7	5.147258E-7	5.2733486E-7	5.3982006E-7	5.5206425E-7	5.6392315E-7	5.7520253E-7	5.856365E-7	5.9480476E-7	6.0207753E-7	6.0648676E-7	6.8511565E-7	2.3033697E-6	-2.1327846E-8	3.084646E-7	3.5236102E-8	-1.2631315E-7	-1.9314135E-7	5.841748E-7	-1.6793732E-7	3.5072668E-7	9.950833E-8	4.204427E-8
4.1263394E-7	4.1711425E-7	4.2456202E-7	4.3395443E-7	4.4462016E-7	4.5612293E-7	4.68165E-7	4.8054676E-7	4.9314525E-7	5.058651E-7	5.1863015E-7	5.313603E-7	5.4396975E-7	5.563307E-7	5.6830373E-7	5.796935E-7	5.9022994E-7	5.9948326E-7	6.068239E-7	6.1127486E-7	2.1636566E-8	-2.966269E-8	2.7807598E-8	6.394275E-8	7.530263E-7	-5.9181946E-7	8.188002E-7	-1.4718297E-7	3.4483747E-9	-1.612271E-7	1.0147604E-7	-6.0349684E-8
4.1555754E-7	4.2008236E-7	4.2760166E-7	4.3708937E-7	4.4786023E-7	4.5947777E-7	4.7163763E-7	4.841442E-7	4.968613E-7	5.0970704E-7	5.225966E-7	5.354561E-7	5.481858E-7	5.606717E-7	5.7276134E-7	5.8426156E-7	5.948991E-7	6.042452E-7	6.116585E-7	6.161535E-7	3.1037854E-7	-2.3147516E-7	-3.5305612E-7	3.7571178E-7	-1.74347E-7	-3.8622087E-8	6.0882623E-9	-8.707605E-8	3.0501076E-7	1.0322105E-7	-2.7479476E-7	1.3261442E-7
4.1852041E-7	4.230919E-7	4.3068678E-7	4.4026862E-7	4.5114749E-7	4.6287892E-7	4.7515928E-7	4.8779015E-7	5.0063494E-7	5.1360604E-7	5.266236E-7	5.396093E-7	5.5246466E-7	5.6507355E-7	5.7728187E-7	5.8889555E-7	5.996374E-7	6.0907587E-7	6.165605E-7	6.210979E-7	1.16283175E-7	2.9228846E-7	-8.5597414E-8	4.021477E-7	-3.2857623E-9	-2.2560091E-7	6.651125E-8	-7.36697E-8	-3.2322532E-7	1.2971998E-7	1.5285023E-8	2.7037075E-8
4.215377E-7	4.2615275E-7	4.3382212E-7	4.4349724E-7	4.5448536E-7	4.663333E-7	4.787369E-7	4.914908E-7	5.0446374E-7	5.175638E-7	5.3070715E-7	5.4381894E-7	5.5680323E-7	5.6953456E-7	5.818661E-7	5.935944E-7	6.0444137E-7	6.139716E-7	6.215333E-7	6.2611724E-7	-5.0030656E-7	2.0232025E-7	5.18761E-8	-3.7199652E-7	1.877072E-7	1.2671305E-7	4.6733308E-7	2.1228944E-7	2.8891332E-8	-1.1301066E-6	2.2051606E-7	5.5268472E-8
4.2459166E-7	4.292533E-7	4.3699848E-7	4.4676972E-7	4.5786362E-7	4.698312E-7	4.823555E-7	4.95237E-7	5.0833734E-7	5.215684E-7	5.348435E-7	5.480852E-7	5.6119507E-7	5.740539E-7	5.865063E-7	5.9835315E-7	6.0930887E-7	6.189327E-7	6.2656886E-7	6.311973E-7	2.0205827E-7	6.35383E-7	-2.3016052E-7	-2.1198535E-7	-9.253723E-7	-3.2381998E-8	-1.29273E-7	-6.404558E-7	5.2733617E-7	4.0492998E-7	2.2145377E-7	-7.880972E-8
4.2770702E-7	4.3241113E-7	4.4023392E-7	4.500996E-7	4.6130407E-7	4.733872E-7	4.8603636E-7	4.990419E-7	5.12275E-7	5.256326E-7	5.390381E-7	5.524082E-7	5.656521E-7	5.7863645E-7	5.9121436E-7	6.031747E-7	6.142408E-7	6.239621E-7	6.3167386E-7	6.3634764E-7	2.2902675E-7	-4.143079E-7	4.951773E-7	5.2018095E-8	1.9617048E-7	-6.441618E-8	3.351366E-7	-2.1682234E-7	3.7366908E-7	4.8655625E-8	1.7080812E-7	1.0865703E-7
4.3086877E-7	4.3562238E-7	4.435202E-7	4.5348412E-7	4.6479826E-7	4.770019E-7	4.8977546E-7	5.0291203E-7	5.16272E-7	5.297639E-7	5.4330127E-7	5.5680624E-7	5.701773E-7	5.832908E-7	5.9598824E-7	6.080675E-7	6.192415E-7	6.2905815E-7	6.368445E-7	6.4156524E-7	-2.833979E-7	3.1265841E-7	1.0329653E-6	-4.896696E-7	-5.134651E-7	-1.8206218E-7	-4.8138862E-8	-2.0678306E-6	-8.870004E-7	-4.7266943E-7	-1.3814154E-7	1.8423451E-7
4.341074E-7	4.3890472E-7	4.4687982E-7	4.5693963E-7	4.6836388E-7	4.8068637E-7	4.935844E-7	5.068494E-7	5.203437E-7	5.339669E-7	5.4763933E-7	5.6127476E-7	5.747785E-7	5.880208E-7	6.008469E-7	6.130456E-7	6.24329E-7	6.342418E-7	6.4210536E-7	6.4687174E-7	-9.908117E-7	-6.105401E-8	1.3536864E-7	-5.1369353E-9	6.2172134E-8	1.7860262E-7	2.2806041E-7	5.339941E-7	4.1803756E-7	2.9755162E-7	6.176243E-7	2.1536924E-7
4.373966E-7	4.4224282E-7	4.502955E-7	4.6045406E-7	4.7199177E-7	4.8443343E-7	4.974596E-7	5.108541E-7	5.244826E-7	5.382403E-7	5.5204805E-7	5.65819E-7	5.7945607E-7	5.928292E-7	6.057813E-7	6.180986E-7	6.294928E-7	6.395012E-7	6.4744114E-7	6.5225515E-7	-6.8765736E-8	3.3969502E-7	-1.881438E-8	8.1764355E-8	-1.2738541E-6	-5.6303804E-7	-9.805965E-7	7.037076E-7	-8.609136E-8	5.4420104E-9	-5.2316814E-8	-4.098556E-8
4.4072965E-7	4.456233E-7	4.537552E-7	4.640116E-7	4.7566218E-7	4.882276E-7	5.0138203E-7	5.1490997E-7	5.286739E-7	5.425661E-7	5.5651117E-7	5.704164E-7	5.8418937E-7	5.976935E-7	6.107746E-7	6.232128E-7	6.3472186E-7	6.4482845E-7	6.5285036E-7	6.577125E-7	-2.1810723E-7	6.964498E-8	4.3531537E-7	7.111407E-8	-1.6812943E-7	3.3527326E-7	3.9626946E-7	-7.0015045E-7	-4.5801546E-8	1.483698E-7	-1.8468808E-7	-2.545793E-7
4.4411502E-7	4.490554E-7	4.572654E-7	4.676247E-7	4.7938835E-7	4.920775E-7	5.053604E-7	5.1902407E-7	5.329191E-7	5.4695175E-7	5.6103164E-7	5.7507606E-7	5.8898445E-7	6.026248E-7	6.158311E-7	6.283954E-7	6.4001637E-7	6.502269E-7	6.583254E-7	6.6323474E-7	8.351171E-8	-5.926807E-6	5.1588245E-7	-2.953594E-7	-5.8617417E-7	4.1932785E-7	7.9268275E-8	1.0463148E-7	1.5210624E-7	-1.11359995E-7	8.725634E-8	1.614662E-7
4.475748E-7	4.525617E-7	4.6085142E-7	4.7130962E-7	4.831909E-7	4.9600226E-7	5.0941776E-7	5.2321315E-7	5.372477E-7	5.5141555E-7	5.6563744E-7	5.798208E-7	5.938667E-7	6.076396E-7	6.2098E-7	6.336648E-7	6.4540035E-7	6.557099E-7	6.638905E-7	6.688492E-7	-3.8256292E-8	-6.2129476E-7	-2.5966374E-8	-1.9443766E-7	-3.747805E-7	-6.287276E-8	-9.534561E-9	-1.3756052E-7	-2.3602284E-7	2.9325844E-7	-1.4138496E-7	5.0889065E-7
4.5109252E-7	4.5612992E-7	4.644996E-7	4.7506177E-7	4.8705664E-7	4.999958E-7	5.135424E-7	5.274749E-7	5.416473E-7	5.5595643E-7	5.703165E-7	5.8464076E-7	5.988258E-7	6.127374E-7	6.2620904E-7	6.390225E-7	6.5087556E-7	6.6129E-7	6.6955255E-7	6.7456347E-7	5.035923E-7	-5.150814E-7	2.014491E-7	1.5208076E-6	-2.3102336E-7	7.306349E-8	1.5553752E-7	-5.312211E-7	-9.3944585E-8	2.1222421E-7	-2.1475538E-8	6.9441495E-7
4.5467758E-7	4.5976128E-7	4.6821324E-7	4.788775E-7	4.909919E-7	5.0405873E-7	5.177374E-7	5.31808E-7	5.4611826E-7	5.60569E-7	5.7507E-7	5.895366E-7	6.038597E-7	6.17909E-7	6.315134E-7	6.444525E-7	6.5642246E-7	6.669406E-7	6.7528697E-7	6.8034467E-7	4.2132987E-7	-9.222697E-9	-8.258658E-7	2.3628942E-7	4.7851714E-8	4.0501405E-7	-4.6367578E-8	3.4809452E-7	1.5658283E-7	2.0954816E-7	5.775196E-7	7.052222E-8
4.583263E-7	4.6345994E-7	4.7199188E-7	4.827606E-7	4.94989E-7	5.0818284E-7	5.2199476E-7	5.362026E-7	5.506528E-7	5.6524624E-7	5.798912E-7	5.9450133E-7	6.089643E-7	6.2315337E-7	6.3689373E-7	6.4996186E-7	6.6205024E-7	6.726703E-7	6.8109716E-7	6.862053E-7	2.0243847E-8	1.6321627E-7	-1.6637294E-7	9.423138E-8	-9.672094E-7	2.5482888E-7	1.03814116E-7	1.5943253E-7	-2.4928724E-7	-2.3809963E-7	1.0627214E-7	-5.163849E-9
4.6205196E-7	4.6723414E-7	4.7585053E-7	4.8672257E-7	4.9907175E-7	5.123923E-7	5.263377E-7	5.406828E-7	5.552767E-7	5.700119E-7	5.847996E-7	5.995522E-7	6.141589E-7	6.284858E-7	6.4235996E-7	6.5555724E-7	6.677645E-7	6.7848987E-7	6.8699796E-7	6.921542E-7	-5.634569E-7	-3.0063228E-7	-1.5702784E-9	-6.100945E-8	3.2238523E-7	-6.1860504E-7	-3.3581253E-7	1.0142735E-6	2.2301167E-7	3.6259894E-7	-6.4918254E-8	-2.627445E-8
4.6582775E-7	4.7106207E-7	4.797622E-7	4.9074026E-7	5.032091E-7	5.1666234E-7	5.30748E-7	5.452344E-7	5.599732E-7	5.7485454E-7	5.897902E-7	6.046876E-7	6.194393E-7	6.339091E-7	6.479228E-7	6.612525E-7	6.7358206E-7	6.844161E-7	6.9300836E-7	6.9821857E-7	8.9901346E-7	-8.026599E-9	-5.040239E-7	9.3197934E-7	-4.5379358E-7	-3.0581083E-7	-4.8941995E-8	3.2210778E-8	-1.0123558E-7	-3.030261E-7	5.1096016E-8	2.0483753E-7
4.6969376E-7	4.7497704E-7	4.837621E-7	4.9484714E-7	5.074403E-7	5.210246E-7	5.3524695E-7	5.4987675E-7	5.647592E-7	5.7978644E-7	5.9486695E-7	6.099107E-7	6.2480785E-7	6.394206E-7	6.535707E-7	6.670319E-7	6.7948605E-7	6.904303E-7	6.991123E-7	7.0437574E-7	1.1776582E-7	4.507177E-7	-2.788816E-7	9.1687684E-7	2.356376E-7	-1.0344932E-7	3.0347604E-7	4.030044E-7	4.397382E-7	-5.3915704E-7	7.667238E-8	-5.413425E-8
4.736284E-7	4.789653E-7	4.8783716E-7	4.9903E-7	5.1174345E-7	5.2546005E-7	5.3982154E-7	5.5459196E-7	5.696202E-7	5.847961E-7	6.000272E-7	6.152183E-7	6.3026306E-7	6.4501904E-7	6.5931164E-7	6.72907E-7	6.8548394E-7	6.9653663E-7	7.0530325E-7	7.1061805E-7	-2.715973E-7	-3.0882336E-7	2.8142798E-8	-2.2019779E-7	-4.2359395E-7	-5.2261987E-7	9.788146E-8	-1.0199387E-7	2.8339272E-7	-2.72509E-7	1.2008471E-6	-2.4891034E-7
4.7766764E-7	4.8305213E-7	4.9200906E-7	5.03309E-7	5.161489E-7	5.2999803E-7	5.444996E-7	5.59415E-7	5.74592E-7	5.899137E-7	6.0529527E-7	6.206351E-7	6.3583065E-7	6.507292E-7	6.651645E-7	6.78892E-7	6.915942E-7	7.0275195E-7	7.1160633E-7	7.1697247E-7	2.5210426E-7	-4.2240234E-8	-5.3064315E-7	-1.1275695E-7	1.3688671E-7	2.1444221E-7	1.7918838E-7	-6.0971345E-8	-9.369544E-8	3.875791E-7	5.0257977E-8	-8.453797E-8
4.817659E-7	4.87206E-7	4.962487E-7	5.076615E-7	5.2062546E-7	5.3461355E-7	5.492563E-7	5.643203E-7	5.796451E-7	5.9512E-7	6.106499E-7	6.261422E-7	6.414839E-7	6.565308E-7	6.711038E-7	6.8496865E-7	6.9779543E-7	7.09066E-7	7.180046E-7	7.2342453E-7	6.864745E-7	3.0185203E-7	6.7060574E-7	3.402495E-7	1.2462135E-7	1.1078276E-7	-1.6958451E-7	-9.585441E-8	2.1006834E-7	-1.9612773E-7	-3.7656362E-6	-1.6336914E-7
4.8595194E-7	4.914428E-7	5.0057554E-7	5.1209844E-7	5.2519135E-7	5.393139E-7	5.541028E-7	5.693127E-7	5.8479003E-7	6.004126E-7	6.1609614E-7	6.317386E-7	6.472337E-7	6.62426E-7	6.771436E-7	6.911439E-7	7.040969E-7	7.154774E-7	7.24505E-7	7.299754E-7	1.9859178E-6	-1.569518E-7	-2.5170303E-8	1.6267518E-7	1.4746549E-7	2.3585571E-7	1.9362979E-7	-6.467738E-7	3.417348E-8	1.1258089E-6	-1.903752E-7	-1.4520681E-7
4.902067E-7	4.9575203E-7	5.0497215E-7	5.166088E-7	5.2982585E-7	5.4408815E-7	5.590171E-7	5.7437666E-7	5.9000286E-7	6.057799E-7	6.2161627E-7	6.374144E-7	6.530587E-7	6.6840266E-7	6.832648E-7	6.974021E-7	7.104808E-7	7.2197366E-7	7.3108953E-7	7.3661477E-7	-1.6592092E-7	-2.3211295E-7	3.599731E-8	-1.5655585E-8	-1.3426569E-6	-5.0327037E-7	-3.302438E-7	-1.640313E-7	-2.6356216E-7	1.3523379E-7	9.559094E-7	-9.093635E-9
4.945545E-7	5.001516E-7	5.094586E-7	5.212064E-7	5.34555E-7	5.4895355E-7	5.6402985E-7	5.795387E-7	5.953168E-7	6.1124945E-7	6.2723785E-7	6.4319E-7	6.5898547E-7	6.744787E-7	6.894844E-7	7.0376194E-7	7.169677E-7	7.2857193E-7	7.377776E-7	7.4335776E-7	1.4582915E-7	-8.1707157E-7	6.249135E-8	-3.39745E-7	-1.0004102E-6	1.8946388E-7	-2.1542446E-7	-3.19175E-7	-8.345904E-8	-5.4260802E-8	-3.0815934E-7	-2.1351083E-7
4.989897E-7	5.046422E-7	5.1404027E-7	5.2590093E-7	5.393785E-7	5.5391644E-7	5.691408E-7	5.8479975E-7	6.00733E-7	6.1681965E-7	6.329655E-7	6.4907226E-7	6.6502184E-7	6.806632E-7	6.9581614E-7	7.102298E-7	7.2356437E-7	7.352814E-7	7.4457506E-7	7.5020864E-7	4.4929223E-8	-2.350214E-7	-1.6306494E-7	-3.7198297E-6	4.3410373E-7	-2.4524238E-7	-1.6061078E-8	2.2783217E-7	-6.3398474E-8	-8.6641286E-8	-5.195012E-7	-1.626492E-7
5.035149E-7	5.092202E-7	5.1870694E-7	5.3068237E-7	5.4429046E-7	5.589711E-7	5.743449E-7	5.9015747E-7	6.062452E-7	6.224884E-7	6.387916E-7	6.5505316E-7	6.7115815E-7	6.8695203E-7	7.0225235E-7	7.168058E-7	7.3026916E-7	7.420998E-7	7.514824E-7	7.5716855E-7	-9.433198E-8	1.8262614E-7	-9.9632864E-8	-3.0053738E-7	-1.9210222E-7	-9.849245E-8	3.0686172E-7	7.0926853E-7	2.42846E-7	8.470038E-7	3.6307004E-8	-1.2304454E-7
5.0811167E-7	5.138716E-7	5.2345115E-7	5.3554356E-7	5.49284E-7	5.6410863E-7	5.79629E-7	5.955943E-7	6.118378E-7	6.2824046E-7	6.4470134E-7	6.611233E-7	6.7738745E-7	6.933336E-7	7.0878394E-7	7.2348007E-7	7.370765E-7	7.490221E-7	7.584975E-7	7.642384E-7	-3.6285766E-7	1.9699111E-7	-7.200825E-8	1.5335E-7	-2.2269175E-8	-1.3639739E-6	3.7666987E-7	-1.6724276E-6	5.5669034E-7	1.1179606E-6	-6.578467E-7	-4.2312857E-7
5.1281916E-7	5.1863327E-7	5.283083E-7	5.4051833E-7	5.54391E-7	5.6935806E-7	5.850323E-7	6.0115246E-7	6.175532E-7	6.3411505E-7	6.507365E-7	6.6731576E-7	6.8373464E-7	6.998379E-7	7.1543786E-7	7.302765E-7	7.4400504E-7	7.560678E-7	7.6563816E-7	7.7143824E-7	9.8698216E-8	-6.146552E-7	2.3827455E-7	-8.41143E-8	-4.940192E-7	1.8413285E-6	2.4455497E-7	1.3314043E-7	-1.6015063E-7	3.608164E-7	-1.831678E-7	3.0719784E-7
5.176228E-7	5.2349424E-7	5.3326045E-7	5.455896E-7	5.595961E-7	5.747082E-7	5.905315E-7	6.0680827E-7	6.2336943E-7	6.4009186E-7	6.5687425E-7	6.7361606E-7	6.901963E-7	7.0645706E-7	7.2220786E-7	7.371923E-7	7.5105373E-7	7.632349E-7	7.728961E-7	7.7875075E-7	-2.6365715E-8	1.5468562E-7	1.7012468E-7	1.1432485E-7	7.8548965E-8	1.0262815E-7	2.9111543E-8	-5.5448777E-7	-2.893448E-7	-4.2158956E-7	-1.3436518E-7	-3.2258356E-7
5.225245E-7	5.284526E-7	5.383147E-7	5.507597E-7	5.6490313E-7	5.801607E-7	5.961386E-7	6.1257396E-7	6.292949E-7	6.461755E-7	6.631216E-7	6.800242E-7	6.967645E-7	7.131804E-7	7.2908466E-7	7.4421416E-7	7.5821043E-7	7.7050595E-7	7.802609E-7	7.86173E-7	4.2056135E-7	7.7089744E-8	-3.00338E-8	1.4857261E-7	3.8696447E-7	-1.2216454E-7	5.1613085E-7	-8.318109E-8	2.5254488E-7	2.1650165E-7	7.119365E-7	-1.2751512E-7
5.27526E-7	5.335096E-7	5.434633E-7	5.5602806E-7	5.703069E-7	5.8571266E-7	6.018439E-7	6.1843815E-7	6.353193E-7	6.523658E-7	6.694744E-7	6.8654134E-7	7.0344254E-7	7.2001876E-7	7.360745E-7	7.513501E-7	7.6548207E-7	7.7789747E-7	7.877441E-7	7.9371097E-7	-1.1714198E-7	-6.584452E-8	1.8309639E-7	-1.418141E-7	3.6171483E-7	-4.6997522E-7	2.5083528E-7	-3.9799158E-7	4.179104E-7	2.5537517E-7	2.2574535E-7	1.1818287E-7
5.326243E-7	5.3866376E-7	5.487109E-7	5.613972E-7	5.758135E-7	5.913656E-7	6.076524E-7	6.2440745E-7	6.4145127E-7	6.586636E-7	6.759361E-7	6.931679E-7	7.102319E-7	7.269671E-7	7.431783E-7	7.586015E-7	7.7286927E-7	7.8540444E-7	7.9534624E-7	8.013697E-7	-3.01784E-7	1.0700879E-7	-5.396229E-7	-7.1320454E-7	2.4110275E-7	5.633188E-7	2.510735E-7	-1.05447164E-7	3.813069E-8	-4.6073826E-8	5.9228626E-7	-9.251838E-7
5.378285E-7	5.4392626E-7	5.540728E-7	5.6688043E-7	5.814346E-7	5.9713824E-7	6.135833E-7	6.3049765E-7	6.4770626E-7	6.6508574E-7	6.825268E-7	6.99924E-7	7.171515E-7	7.3405E-7	7.5041874E-7	7.6599116E-7	7.803951E-7	7.930516E-7	8.030896E-7	8.0917266E-7	-1.4057545E-6	6.884577E-7	2.8808058E-8	-1.5098118E-7	6.066062E-8	-1.8180496E-7	-2.955461E-7	4.4683134E-7	3.2190076E-7	-2.0574613E-7	2.4830655E-7	1.4691346E-8
5.4315194E-7	5.493095E-7	5.595537E-7	5.72485E-7	5.8718007E-7	6.030362E-7	6.1963965E-7	6.367181E-7	6.5409296E-7	6.7163813E-7	6.8924703E-7	7.0680994E-7	7.2420573E-7	7.412662E-7	7.577934E-7	7.7351535E-7	7.8806E-7	8.0083913E-7	8.109763E-7	8.17119E-7	3.2058094E-7	-1.274252E-7	1.0566244E-7	-3.9870766E-8	2.0903393E-7	4.719608E-7	-4.0331665E-7	-5.547637E-8	3.775875E-7	2.1329785E-7	6.9205823E-9	-3.519921E-7
5.486023E-7	5.5481723E-7	5.6515836E-7	5.7821194E-7	5.930459E-7	6.090526E-7	6.2581347E-7	6.4305624E-7	6.6059715E-7	6.7831223E-7	6.960894E-7	7.138236E-7	7.313841E-7	7.486099E-7	7.6529477E-7	7.811692E-7	7.958532E-7	8.087553E-7	8.189891E-7	8.251898E-7	6.2073735E-7	3.1717667E-7	7.321853E-7	-1.1985034E-6	-2.3453943E-7	-2.570501E-7	-2.3000364E-7	7.498322E-8	4.025594E-7	3.194127E-7	-8.0892005E-7	-5.1470245E-8
5.541592E-7	5.604295E-7	5.7086635E-7	5.8404476E-7	5.9902067E-7	6.151803E-7	6.32103E-7	6.495113E-7	6.6721975E-7	6.851046E-7	7.030517E-7	7.209556E-7	7.38687E-7	7.560767E-7	7.7292276E-7	7.88947E-7	8.037708E-7	8.167961E-7	8.2712825E-7	8.3338745E-7	1.9964618E-7	2.7697385E-7	-1.1503741E-8	1.3465183E-7	2.991066E-7	3.7368736E-7	-3.6761762E-7	2.5490584E-8	-3.016965E-7	-2.6757857E-7	-1.2127466E-8	8.2035E-7
5.598107E-7	5.661439E-7	5.766781E-7	5.899819E-7	6.051007E-7	6.2141595E-7	6.3849916E-7	6.5607253E-7	6.739501E-7	6.9200587E-7	7.101249E-7	7.282E-7	7.4609943E-7	7.6365797E-7	7.8066483E-7	7.968436E-7	8.118114E-7	8.249632E-7	8.353917E-7	8.417126E-7	-1.553597E-6	4.1955298E-7	-3.071981E-7	-2.3311125E-7	5.387309E-7	-9.621687E-7	2.6372476E-7	-3.1939945E-7	4.9000267E-8	-9.787422E-7	-2.1884031E-7	5.6831517E-8
5.655923E-7	5.719827E-7	5.826192E-7	5.960475E-7	6.113109E-7	6.2777826E-7	6.450239E-7	6.62764E-7	6.808127E-7	6.990387E-7	7.173318E-7	7.3557777E-7	7.536492E-7	7.7137383E-7	7.885444E-7	8.0487814E-7	8.1999025E-7	8.332687E-7	8.4379974E-7	8.501809E-7	-3.290304E-7	1.1301362E-7	-6.012874E-7	-1.5594883E-7	-2.4695814E-7	-2.077714E-8	9.171386E-7	7.489155E-8	1.9143684E-7	-6.104123E-8	-1.0400372E-7	1.1618914E-7
5.714956E-7	5.779478E-7	5.8868176E-7	6.0223783E-7	6.176426E-7	6.3426756E-7	6.516749E-7	6.6958467E-7	6.8780423E-7	7.062044E-7	7.2466986E-7	7.430912E-7	7.613319E-7	7.7922795E-7	7.965614E-7	8.1305046E-7	8.283061E-7	8.417089E-7	8.5233967E-7	8.5877923E-7	8.572684E-7	-6.748866E-8	-1.8814796E-7	9.411515E-8	-6.986323E-8	-5.0515774E-7	2.0290977E-7	5.2169594E-7	-4.5936298E-7	-3.7754523E-7	1.776167E-7	-2.0380499E-7
5.775444E-7	5.840528E-7	5.9488593E-7	6.085655E-7	6.241132E-7	6.4089045E-7	6.584613E-7	6.765371E-7	6.9492893E-7	7.134982E-7	7.321383E-7	7.5073376E-7	7.6915E-7	7.8721405E-7	8.047131E-7	8.2135875E-7	8.367596E-7	8.5029154E-7	8.6102443E-7	8.675276E-7	-1.6552175E-7	2.7870973E-8	3.942086E-7	-1.2205545E-7	7.622391E-8	-9.3063285E-8	1.7661498E-7	-2.1939256E-7	-5.048435E-7	1.9036922E-7	-1.444629E-6	-8.676851E-8
5.8370136E-7	5.902722E-7	6.012056E-7	6.150133E-7	6.30708E-7	6.4764424E-7	6.653777E-7	6.8362556E-7	7.021883E-7	7.2093746E-7	7.3975156E-7	7.585224E-7	7.7711246E-7	7.953493E-7	8.1301175E-7	8.298168E-7	8.4536316E-7	8.5902354E-7	8.698575E-7	8.764241E-7	-2.179754E-7	2.4363638E-7	3.7357974E-9	-4.926873E-7	7.2261564E-8	2.3448462E-7	-4.4799341E-7	-3.4309303E-7	5.591965E-8	1.3902972E-9	2.2641688E-8	7.1305266E-8
5.899962E-7	5.9662653E-7	6.0766075E-7	6.215968E-7	6.374351E-7	6.54528E-7	6.7242956E-7	6.9084444E-7	7.095819E-7	7.28504E-7	7.4749573E-7	7.664418E-7	7.852068E-7	8.0361394E-7	8.214435E-7	8.3840683E-7	8.5410085E-7	8.678892E-7	8.7882586E-7	8.854539E-7	2.0855043E-6	-7.065205E-8	-4.6207938E-7	4.207896E-8	-2.2202311E-8	4.605528E-8	1.5058492E-7	-2.228589E-8	-4.4350617E-8	1.1929635E-7	-3.6792738E-7	-1.1602816E-7
5.964348E-7	6.0312505E-7	6.142589E-7	6.2832044E-7	6.443036E-7	6.615555E-7	6.796211E-7	6.982076E-7	7.1712E-7	7.362197E-7	7.553886E-7	7.7451114E-7	7.9345256E-7	8.1203115E-7	8.3003204E-7	8.4715265E-7	8.629944E-7	8.769141E-7	8.8795315E-7	8.9463987E-7	-2.814366E-7	5.4586327E-8	-2.872611E-7	1.5684503E-7	-8.8572534E-7	1.627589E-7	-8.2369274E-7	5.0382164E-7	2.3137139E-7	-3.010211E-7	3.45974E-7	-1.7177616E-7
6.0302443E-7	6.0977237E-7	6.210082E-7	6.3519707E-7	6.513276E-7	6.6873827E-7	6.86973E-7	7.057322E-7	7.248191E-7	7.440937E-7	7.6344355E-7	7.82746E-7	8.0186385E-7	8.20619E-7	8.3878746E-7	8.5606905E-7	8.7205825E-7	8.8610534E-7	8.972477E-7	9.039979E-7	-1.7111319E-8	3.0429143E-7	-8.564075E-7	-4.2149645E-7	6.8776394E-8	-1.2633375E-6	-3.5559E-7	3.8490386E-10	-2.830519E-7	-4.5000778E-7	-4.331983E-8	-4.4137258E-7
6.097611E-7	6.165698E-7	6.279058E-7	6.422262E-7	6.585037E-7	6.760716E-7	6.9447304E-7	7.134054E-7	7.326713E-7	7.5212625E-7	7.716541E-7	7.9113653E-7	8.1043277E-7	8.2936305E-7	8.477003E-7	8.6514603E-7	8.812867E-7	8.9546575E-7	9.0671256E-7	9.1352734E-7	-3.522651E-7	5.009569E-8	3.9574275E-7	1.0969061E-7	2.2250974E-7	2.970953E-7	-4.364377E-7	-2.7054355E-7	1.7450346E-7	6.365506E-7	4.696598E-8	1.0208281E-6
6.166392E-7	6.235087E-7	6.349473E-7	6.493969E-7	6.6582396E-7	6.835538E-7	7.021235E-7	7.2123026E-7	7.4067054E-7	7.6030346E-7	7.8001045E-7	7.996745E-7	8.191484E-7	8.3825495E-7	8.5676305E-7	8.7436985E-7	8.906615E-7	9.049759E-7	9.163305E-7	9.2321085E-7	6.464166E-7	-8.228886E-8	6.109535E-7	1.1115838E-7	8.9750574E-7	-1.4881665E-6	1.412818E-7	1.1949503E-7	-9.387252E-8	-3.4149062E-7	-2.679843E-7	3.5149614E-7
6.236806E-7	6.306125E-7	6.421539E-7	6.5673373E-7	6.7330626E-7	6.911973E-7	7.0993514E-7	7.292153E-7	7.4883314E-7	7.6864774E-7	7.88536E-7	8.0837935E-7	8.280339E-7	8.473144E-7	8.659947E-7	8.83766E-7	9.002085E-7	9.146559E-7	9.261157E-7	9.330605E-7	-1.2374353E-7	-6.8565114E-8	-4.8340937E-8	-6.89914E-8	-3.7005827E-7	9.105576E-8	3.2780243E-8	3.9107323E-7	4.616434E-7	6.496961E-9	6.12802E-7	1.2050911E-7
6.3089016E-7	6.3788104E-7	6.4952553E-7	6.642315E-7	6.80954E-7	6.9900557E-7	7.179099E-7	7.373625E-7	7.571584E-7	7.7715094E-7	7.972217E-7	8.172452E-7	8.3708153E-7	8.5653886E-7	8.753885E-7	8.9332235E-7	9.099158E-7	9.244947E-7	9.360571E-7	9.4306216E-7	-3.1809552E-7	-2.445482E-7	-8.0772645E-7	4.625266E-7	-6.195125E-8	1.14979606E-7	2.9453219E-7	-1.566303E-7	-8.830122E-8	-3.0725718E-7	1.8276306E-7	-7.365881E-8
6.38254E-7	6.453045E-7	6.570489E-7	6.71887E-7	6.8875784E-7	7.0697075E-7	7.260476E-7	7.456744E-7	7.656479E-7	7.8582354E-7	8.060743E-7	8.262811E-7	8.4629477E-7	8.6593E-7	8.849511E-7	9.030496E-7	9.19795E-7	9.345092E-7	9.4617644E-7	9.532469E-7	1.9282041E-7	-2.0488748E-8	-2.2514874E-8	4.7895213E-7	2.2651905E-8	-4.8605518E-8	-4.6344533E-7	1.106811E-7	-1.845557E-7	1.5169584E-7	6.0246924E-7	-6.925298E-8
6.457846E-7	6.528969E-7	6.6474496E-7	6.7971393E-7	6.9673445E-7	7.1510914E-7	7.343546E-7	7.5415755E-7	7.7431065E-7	7.946658E-7	8.1510007E-7	8.3548855E-7	8.556842E-7	8.75498E-7	8.946938E-7	9.1295556E-7	9.298527E-7	9.4469925E-7	9.564743E-7	9.636072E-7	-1.44675E-7	2.295448E-8	8.675818E-7	-1.0733525E-7	-6.810725E-8	8.74946E-8	-3.444519E-7	-7.130127E-7	1.6717127E-7	6.5090696E-8	4.7742674E-8	-4.2351812E-7
6.534872E-7	6.606624E-7	6.726142E-7	6.8771567E-7	7.048848E-7	7.2342107E-7	7.428365E-7	7.628163E-7	7.831478E-7	8.0368494E-7	8.2429983E-7	8.44872E-7	8.6524807E-7	8.8523996E-7	9.046091E-7	9.230368E-7	9.40088E-7	9.55071E-7	9.669557E-7	9.741564E-7	2.6013456E-7	1.9984115E-7	-2.711592E-7	3.996149E-8	-7.566754E-7	-2.3554405E-6	-3.0474996E-7	1.0129006E-6	9.224602E-7	-4.763E-8	1.7306016E-7	2.1681947E-7
6.6139233E-7	6.686293E-7	6.806841E-7	6.959152E-7	7.1323655E-7	7.319349E-7	7.515215E-7	7.7167635E-7	7.9218535E-7	8.1290335E-7	8.3370225E-7	8.5445527E-7	8.7501354E-7	8.9518466E-7	9.147271E-7	9.3331926E-7	9.505236E-7	9.656374E-7	9.776287E-7	9.848931E-7	1.2633049E-7	1.6231819E-7	1.601843E-7	7.82069E-8	-1.1367868E-7	3.2266206E-7	5.856934E-8	2.5904562E-8	9.09171E-7	-1.2961448E-7	1.5320198E-7	2.263283E-7
6.694787E-7	6.7677854E-7	6.8893456E-7	7.042982E-7	7.217683E-7	7.406318E-7	7.6039044E-7	7.807226E-7	8.014122E-7	8.2231287E-7	8.4329434E-7	8.6422904E-7	8.8496785E-7	9.053154E-7	9.2503217E-7	9.4379084E-7	9.611474E-7	9.763985E-7	9.884933E-7	9.958205E-7	3.218658E-7	6.219446E-9	-1.3206032E-7	-6.733371E-8	-6.451593E-7	-3.3262995E-7	1.1836279E-7	1.5311592E-7	6.4783805E-8	-6.801532E-7	-3.158421E-7	-8.6539565E-8
6.7776153E-7	6.8512014E-7	6.9738144E-7	7.1287457E-7	7.304969E-7	7.4952055E-7	7.69452E-7	7.8995816E-7	8.108297E-7	8.3191037E-7	8.530762E-7	8.741941E-7	8.951181E-7	9.1564283E-7	9.3553194E-7	9.544551E-7	9.719658E-7	9.873489E-7	9.995506E-7	1.0069408E-6	-5.6034014E-7	1.6894763E-6	3.750473E-7	-2.3948258E-8	8.0727335E-7	-1.3461229E-8	1.9025526E-7	-1.687247E-7	-4.3552813E-8	-2.3682004E-8	-2.476537E-7	-8.565988E-8
6.862193E-7	6.9364074E-7	7.0600487E-7	7.216305E-7	7.3940186E-7	7.585879E-7	7.786883E-7	7.993739E-7	8.204234E-7	8.4168533E-7	8.6303515E-7	8.843368E-7	9.0544023E-7	9.261461E-7	9.4620873E-7	9.652974E-7	9.829616E-7	9.984809E-7	1.0107896E-6	1.0182474E-6	-2.9902438E-7	-2.3066903E-7	1.220794E-7	-1.5831756E-7	2.1700037E-6	4.222782E-9	-7.950202E-8	-3.4964245E-7	-7.545385E-9	8.5598634E-7	-2.8860638E-8	-2.5181643E-7
6.948877E-7	7.023685E-7	7.148354E-7	7.305929E-7	7.4851533E-7	7.678626E-7	7.8813196E-7	8.089912E-7	8.302206E-7	8.5166533E-7	8.7319626E-7	8.946827E-7	9.159686E-7	9.368529E-7	9.570887E-7	9.76345E-7	9.941631E-7	1.0098188E-6	1.0222343E-6	1.0297558E-6	-2.690258E-7	1.025648E-7	-3.8903146E-8	-3.0935496E-7	-5.9005238E-8	2.9465428E-7	3.1048515E-7	-2.0379734E-7	3.0037133E-9	-4.807668E-7	-3.1126996E-7	-2.7327178E-7
7.0376376E-7	7.1130654E-7	7.2387706E-7	7.3976537E-7	7.5783714E-7	7.773494E-7	7.9779073E-7	8.1882735E-7	8.4023566E-7	8.618633E-7	8.83576E-7	9.0524435E-7	9.2671075E-7	9.4777346E-7	9.681826E-7	9.87603E-7	1.0055708E-6	1.0213597E-6	1.0338803E-6	1.0414661E-6	-3.3225675E-8	2.183276E-8	3.7146442E-8	-1.1569498E-7	3.4941706E-8	5.8329253E-9	2.2717327E-8	-1.0043654E-7	-9.604681E-7	1.6006279E-8	1.5769808E-7	1.7591242E-7
7.128545E-7	7.2045947E-7	7.331306E-7	7.49149E-7	7.673697E-7	7.870434E-7	8.0765494E-7	8.2886635E-7	8.5045696E-7	8.722642E-7	8.9416085E-7	9.1601225E-7	9.3766187E-7	9.58902E-7	9.794837E-7	9.990677E-7	1.0171905E-6	1.0331115E-6	1.0457389E-6	1.0533867E-6	-1.0811926E-7	8.3726306E-8	5.60963E-7	2.2965063E-8	-4.6552678E-8	-3.4073634E-7	2.2224758E-7	6.9691026E-8	2.4877986E-7	-1.885364E-7	-4.8263804E-8	3.1194837E-8
7.2215784E-7	7.298212E-7	7.4259503E-7	7.587445E-7	7.7711513E-7	7.9695343E-7	8.1773527E-7	8.3912147E-7	8.608888E-7	8.8287936E-7	9.0496E-7	9.2699537E-7	9.4882773E-7	9.702476E-7	9.910019E-7	1.0107511E-6	1.0290255E-6	1.0450808E-6	1.057812E-6	1.0655259E-6	4.814018E-7	7.542577E-9	3.3815752E-7	-4.809818E-7	-9.558376E-8	-1.4902771E-7	3.1503671E-7	-2.0157172E-7	2.0332068E-7	1.6823835E-8	4.9520025E-8	1.2810231E-7
7.31699E-7	7.3942425E-7	7.5230116E-7	7.685833E-7	7.871033E-7	8.071023E-7	8.2805394E-7	8.496191E-7	8.7156354E-7	8.9373805E-7	9.1599975E-7	9.382179E-7	9.602282E-7	9.818276E-7	1.002755E-6	1.0226677E-6	1.0410931E-6	1.0572836E-6	1.0701237E-6	1.0779017E-6	-7.897403E-8	-1.4785024E-7	-4.341618E-7	6.799547E-7	6.2167305E-7	-1.11003736E-7	-1.0201986E-7	7.060611E-10	-2.593039E-7	2.5936083E-7	-4.530162E-8	-4.104446E-7
7.414632E-7	7.4924856E-7	7.622283E-7	7.786416E-7	7.973113E-7	8.1747305E-7	8.3859686E-7	8.6033606E-7	8.824626E-7	9.0481694E-7	9.2726066E-7	9.49661E-7	9.71854E-7	9.93632E-7	1.0147336E-6	1.034814E-6	1.0533947E-6	1.06972E-6	1.0826652E-6	1.0905075E-6	3.3948766E-7	2.1755311E-7	3.1531744E-7	-1.5293492E-7	2.7373753E-8	2.9131405E-7	2.5793278E-7	-2.804852E-7	1.9747444E-7	-1.4078984E-7	1.4215337E-7	2.4911017E-7
7.514706E-7	7.5931746E-7	7.724013E-7	7.889425E-7	8.077643E-7	8.28088E-7	8.4938324E-7	8.712963E-7	8.936009E-7	9.161322E-7	9.3875775E-7	9.613391E-7	9.83714E-7	1.005668E-6	1.0269424E-6	1.0471855E-6	1.0659202E-6	1.0823799E-6	1.0954333E-6	1.1033407E-6	2.1094318E-7	3.4394294E-8	-4.373141E-8	5.1822E-8	-2.1330354E-7	-1.1926145E-6	-3.3833143E-7	-1.836449E-7	-2.2372103E-7	5.7002046E-7	2.1338774E-7	-6.361776E-8
7.61732E-7	7.696369E-7	7.8282056E-7	7.994932E-7	8.1845974E-7	8.389419E-7	8.6040376E-7	8.824885E-7	9.049685E-7	9.276797E-7	9.504858E-7	9.73248E-7	9.958017E-7	1.0179327E-6	1.0393767E-6	1.0597844E-6	1.0786687E-6	1.0952622E-6	1.1084225E-6	1.1163935E-6	-1.4553908E-7	-1.1522545E-7	-1.9844055E-8	1.4521416E-7	-8.035846E-7	-2.5062832E-7	-2.4853833E-7	9.089132E-8	3.5065202E-7	1.3529676E-7	-1.7624836E-7	-1.2439746E-6
7.72236E-7	7.801999E-7	7.9348274E-7	8.102823E-7	8.293947E-7	8.500355E-7	8.7166353E-7	8.9392233E-7	9.165781E-7	9.394683E-7	9.624544E-7	9.853962E-7	1.0081288E-6	1.0304343E-6	1.0520492E-6	1.0726192E-6	1.0916528E-6	1.1083745E-6	1.1216356E-6	1.1296677E-6	-9.3063255E-7	5.9269286E-7	2.4043688E-8	1.533345E-7	8.3164565E-7	-7.9773463E-7	-1.5849194E-7	9.045067E-8	5.1456702E-8	-5.666005E-7	3.5356284E-6	-3.655306E-8
7.829885E-7	7.9101E-7	8.0439423E-7	8.2131925E-7	8.405784E-7	8.6137817E-7	8.831751E-7	9.0560576E-7	9.2843703E-7	9.515053E-7	9.746688E-7	9.977899E-7	1.0206994E-6	1.0431788E-6	1.0649629E-6	1.0856933E-6	1.1048764E-6	1.1217282E-6	1.1350912E-6	1.1431855E-6	7.557623E-7	1.5466536E-7	1.4204579E-7	-4.2630847E-7	-6.131332E-8	2.3700782E-7	-3.7922692E-7	-3.4889687E-9	2.2341835E-7	6.983007E-8	2.7079946E-7	3.9814913E-6
7.9401275E-7	8.020954E-7	8.1557704E-7	8.326302E-7	8.5203243E-7	8.7299134E-7	8.9495086E-7	9.175543E-7	9.4055895E-7	9.638037E-7	9.871461E-7	1.0104466E-6	1.0335336E-6	1.0561891E-6	1.0781423E-6	1.0990323E-6	1.118364E-6	1.1353482E-6	1.148815E-6	1.156971E-6	-2.0370388E-7	-2.1106028E-7	1.8662541E-7	1.6825321E-7	5.13633E-7	-9.7814585E-8	-2.6582276E-7	4.2594257E-7	-1.1777599E-7	-1.2334056E-6	7.695076E-7	3.2183252E-7
8.053155E-7	8.134534E-7	8.27034E-7	8.4421066E-7	8.637577E-7	8.848706E-7	9.0699353E-7	9.2976336E-7	9.529418E-7	9.763629E-7	9.998831E-7	1.0233583E-6	1.0466238E-6	1.069452E-6	1.0915746E-6	1.1126255E-6	1.1321057E-6	1.1492197E-6	1.16279E-6	1.1710084E-6	-2.2060637E-7	-2.462843E-7	-9.957246E-7	-3.14929E-7	1.1640256E-7	-9.4594236E-7	2.1152638E-7	1.8397427E-7	-2.0476368E-7	-1.4955528E-7	-2.2640234E-7	6.418662E-7
8.1689643E-7	8.250905E-7	8.3876677E-7	8.5606797E-7	8.7575825E-7	8.970238E-7	9.1931037E-7	9.4224816E-7	9.655981E-7	9.891921E-7	1.0128872E-6	1.0365392E-6	1.0599801E-6	1.0829813E-6	1.1052746E-6	1.1264848E-6	1.1461134E-6	1.1633575E-6	1.177034E-6	1.1853139E-6	-2.229218E-7	-6.522269E-8	1.08924894E-7	1.3216788E-7	-9.602774E-8	9.5769245E-8	-2.558609E-6	-5.486E-7	2.0613355E-7	3.9971326E-8	3.7916337E-7	2.930949E-7
8.287563E-7	8.370085E-7	8.507798E-7	8.6820495E-7	8.8803375E-7	9.0945304E-7	9.3189993E-7	9.550057E-7	9.785255E-7	1.0022941E-6	1.0261618E-6	1.049988E-6	1.0736019E-6	1.096776E-6	1.1192343E-6	1.1406058E-6	1.1603836E-6	1.1777594E-6	1.1915373E-6	1.1998844E-6	2.3072081E-7	-1.8043355E-7	1.4024536E-7	3.473473E-8	1.251798E-7	2.5274446E-7	-2.2717632E-7	9.2195194E-8	-3.3359348E-7	-1.7089174E-7	4.828503E-7	-2.0099027E-7
8.409104E-7	8.492183E-7	8.6308444E-7	8.806287E-7	9.005952E-7	9.2216584E-7	9.4477355E-7	9.680417E-7	9.91731E-7	1.0156659E-6	1.0397077E-6	1.0637084E-6	1.0874965E-6	1.1108397E-6	1.1334641E-6	1.1549926E-6	1.1749174E-6	1.192422E-6	1.2063044E-6	1.2147103E-6	-1.16844504E-7	1.2246873E-7	-1.0673683E-9	-2.461208E-7	-3.4442192E-7	7.852467E-7	6.068269E-8	1.7240884E-6	-2.3775225E-7	-1.4213221E-7	1.9232675E-7	3.8908055E-8
8.5336984E-7	8.6173145E-7	8.756894E-7	8.93351E-7	9.134542E-7	9.351736E-7	9.579365E-7	9.81368E-7	1.0052197E-6	1.0293252E-6	1.0535372E-6	1.0777114E-6	1.1016677E-6	1.1251803E-6	1.1479665E-6	1.1696502E-6	1.1897196E-6	1.2073498E-6	1.2213308E-6	1.2297977E-6	-2.2029442E-7	5.0102354E-8	6.2577904E-8	7.953065E-8	-3.5694876E-7	-3.45521E-7	6.461764E-8	1.416521E-7	4.942974E-8	-1.8074074E-8	-1.0730616E-6	5.6370673E-8
8.6614904E-7	8.74565E-7	8.886141E-7	9.0639315E-7	9.266305E-7	9.4849617E-7	9.714115E-7	9.950012E-7	1.0190178E-6	1.0432874E-6	1.0676673E-6	1.0920104E-6	1.1161367E-6	1.139814E-6	1.1627618E-6	1.1846003E-6	1.2048127E-6	1.2225692E-6	1.2366489E-6	1.2451784E-6	3.4123897E-7	-1.3768877E-7	-2.9321353E-7	-9.947292E-8	4.4820467E-7	1.14983195E-7	-4.006679E-7	-5.1800686E-7	-3.431036E-8	2.9490798E-7	1.246608E-7	-2.1927968E-7
8.79255E-7	8.8772066E-7	9.0185796E-7	9.197526E-7	9.4012165E-7	9.62131E-7	9.851979E-7	1.0089457E-6	1.0331235E-6	1.0575593E-6	1.0821018E-6	1.1066098E-6	1.1309E-6	1.154744E-6	1.1778499E-6	1.1998414E-6	1.2201934E-6	1.2380749E-6	1.2522507E-6	1.2608405E-6	-2.047105E-8	6.7742725E-8	-9.5373125E-8	-2.6983855E-7	-3.9767448E-7	-5.1942433E-8	8.558251E-8	-1.5372326E-7	-1.1500724E-7	3.013991E-7	1.416623E-7	-8.907314E-8
8.926956E-7	9.01214E-7	9.1543654E-7	9.334421E-7	9.539423E-7	9.760921E-7	9.993117E-7	1.0232116E-6	1.0475467E-6	1.0721398E-6	1.0968488E-6	1.1215185E-6	1.1459726E-6	1.1699752E-6	1.193241E-6	1.2153805E-6	1.2358706E-6	1.2538721E-6	1.2681475E-6	1.2767905E-6	3.326805E-7	6.9853206E-7	6.6649925E-8	-3.5630072E-7	-1.2433637E-6	7.723753E-8	2.1911075E-7	-1.4016759E-7	-9.5353266E-7	-2.9203175E-8	-8.031141E-7	5.606686E-7
9.0647717E-7	9.150432E-7	9.2935306E-7	9.474679E-7	9.680934E-7	9.903823E-7	1.0137448E-6	1.0377972E-6	1.0622881E-6	1.0870415E-6	1.1119083E-6	1.136739E-6	1.1613532E-6	1.1855149E-6	1.2089348E-6	1.2312199E-6	1.2518478E-6	1.269971E-6	1.2843414E-6	1.293045E-6	4.564446E-7	1.09135215E-7	-4.0075867E-7	-4.8566264E-8	2.2338419E-7	-1.0255044E-8	-3.9706546E-8	2.3954848E-7	-3.6604945E-7	-2.0172784E-8	2.0909849E-7	-3.3653748E-7
9.2062453E-7	9.292388E-7	9.4363304E-7	9.618543E-7	9.826034E-7	1.0050265E-6	1.0285315E-6	1.0527316E-6	1.0773733E-6	1.10228E-6	1.1273046E-6	1.1522939E-6	1.1770661E-6	1.2013815E-6	1.2249515E-6	1.2473806E-6	1.2681402E-6	1.2863791E-6	1.3008417E-6	1.3095994E-6	-6.304651E-7	-3.3178324E-8	6.258095E-8	-9.695332E-7	9.9775875E-8	9.539334E-8	-3.322242E-7	-9.3381196E-8	-1.9364184E-7	-3.358001E-7	1.8461621E-7	1.864755E-7
9.3513046E-7	9.437908E-7	9.582619E-7	9.765912E-7	9.974599E-7	1.0200164E-6	1.0436594E-6	1.0680061E-6	1.0927954E-6	1.1178548E-6	1.1430328E-6	1.1681788E-6	1.1931033E-6	1.2175733E-6	1.2412904E-6	1.2638642E-6	1.2847541E-6	1.3031103E-6	1.3176624E-6	1.3264778E-6	-4.8879804E-7	-3.7860286E-7	1.1054213E-7	2.1348093E-7	-4.323695E-7	-3.711224E-7	1.9085554E-8	-5.843542E-7	4.9267914E-8	-2.1216646E-8	6.097841E-8	7.7873345E-8
9.500126E-7	9.587175E-7	9.732686E-7	9.916974E-7	1.0126856E-6	1.0353731E-6	1.0591514E-6	1.0836375E-6	1.1085721E-6	1.133778E-6	1.1591042E-6	1.1843998E-6	1.2094747E-6	1.2340952E-6	1.2579569E-6	1.2806671E-6	1.3016872E-6	1.3201545E-6	1.3347972E-6	1.3436618E-6	3.200867E-7	1.2925076E-7	-1.7645841E-7	3.7637062E-7	-2.1153251E-7	-3.7107372E-7	3.461024E-7	7.389947E-8	-3.352884E-7	-2.9698757E-7	-1.07496426E-7	9.668633E-8
9.65284E-7	9.740363E-7	9.886625E-7	1.007191E-6	1.0282907E-6	1.0510998E-6	1.075012E-6	1.0996341E-6	1.1247064E-6	1.1500551E-6	1.1755275E-6	1.2009714E-6	1.2261936E-6	1.2509595E-6	1.2749625E-6	1.2978111E-6	1.3189548E-6	1.3375331E-6	1.3522646E-6	1.3611843E-6	-1.8322763E-7	1.1115002E-7	7.8387643E-7	-4.86117E-7	4.8161E-7	3.820026E-8	4.7610268E-8	-4.0050928E-8	-1.0394026E-7	3.4147055E-7	3.442893E-7	-2.4195392E-8
9.809678E-7	9.897582E-7	1.0044599E-6	1.0230817E-6	1.0442932E-6	1.0672217E-6	1.0912566E-6	1.1160104E-6	1.1412187E-6	1.1667063E-6	1.1923171E-6	1.2179001E-6	1.2432658E-6	1.2681695E-6	1.2923111E-6	1.3152886E-6	1.3365539E-6	1.35524E-6	1.3700546E-6	1.3790237E-6	-9.7708664E-8	-2.744633E-7	-5.427213E-8	-2.188435E-6	-2.4702308E-7	1.8308502E-7	4.2341193E-7	-1.5037944E-8	1.7449808E-7	9.7861104E-8	1.7474567E-7	-2.2163015E-7
9.970486E-7	1.0058767E-6	1.020644E-6	1.0393552E-6	1.0606707E-6	1.0837168E-6	1.1078768E-6	1.1327586E-6	1.1581001E-6	1.1837205E-6	1.2094683E-6	1.2351886E-6	1.2606915E-6	1.2857331E-6	1.3100089E-6	1.3331113E-6	1.3544968E-6	1.3732844E-6	1.3881792E-6	1.3972013E-6	-3.6171437E-7	-1.290221E-7	-1.1569609E-7	-1.4546605E-7	-1.5723187E-7	-1.944028E-7	-4.5979795E-7	-2.0913863E-7	-2.682044E-7	2.1751134E-7	4.0158096E-8	-4.3492573E-8
1.013555E-6	1.0224221E-6	1.0372562E-6	1.056054E-6	1.0774717E-6	1.1006263E-6	1.1249036E-6	1.1499059E-6	1.1753739E-6	1.2011209E-6	1.2270009E-6	1.252854E-6	1.27849E-6	1.3036644E-6	1.3280677E-6	1.3512944E-6	1.3727943E-6	1.3916838E-6	1.4066594E-6	1.4157274E-6	-5.0673773E-8	8.103989E-8	1.1241181E-7	-9.0006715E-8	-5.3153263E-7	-2.798951E-7	3.4136613E-7	-6.6814145E-8	-3.077077E-8	1.7919314E-7	-1.2967156E-6	-1.681492E-7
1.0304958E-6	1.0393992E-6	1.0542989E-6	1.0731806E-6	1.094694E-6	1.1179543E-6	1.1423444E-6	1.167464E-6	1.1930521E-6	1.2189242E-6	1.2449308E-6	1.2709099E-6	1.2966739E-6	1.3219744E-6	1.3465014E-6	1.3698493E-6	1.3914607E-6	1.410449E-6	1.4254999E-6	1.4346151E-6	1.7597775E-7	-1.0259946E-7	4.6408726E-7	-1.562926E-7	-6.910919E-7	1.2907055E-6	2.3438514E-7	-3.994858E-7	1.6293139E-7	1.8518197E-7	7.2683896E-8	5.4473594E-7
1.0479E-6	1.0568373E-6	1.071795E-6	1.090757E-6	1.1123642E-6	1.1357264E-6	1.1602236E-6	1.185454E-6	1.2111548E-6	1.2371439E-6	1.2632697E-6	1.2893707E-6	1.315259E-6	1.3406807E-6	1.3653269E-6	1.3887869E-6	1.4105015E-6	1.4295811E-6	1.4447071E-6	1.4538672E-6	2.241322E-8	1.6786475E-7	1.2945229E-7	-1.5824925E-8	-1.5995339E-7	3.8438337E-8	1.18743436E-7	-4.634684E-7	1.689032E-7	1.1140915E-7	-2.2570415E-8	2.3336852E-7
1.0657602E-6	1.0747302E-6	1.0897443E-6	1.1087795E-6	1.1304696E-6	1.1539271E-6	1.1785261E-6	1.203862E-6	1.2296721E-6	1.255771E-6	1.2820109E-6	1.3082289E-6	1.3342328E-6	1.359769E-6	1.384529E-6	1.4080973E-6	1.4299173E-6	1.4490852E-6	1.464282E-6	1.4734833E-6	-6.2733073E-7	5.8428906E-8	1.0555347E-7	-5.119465E-7	-2.2445482E-7	-1.8749161E-7	-9.759889E-8	-2.0561147E-7	-2.0570643E-7	3.9846842E-7	1.6000522E-6	7.51647E-7
1.0841023E-6	1.0930981E-6	1.108164E-6	1.1272658E-6	1.1490378E-6	1.172583E-6	1.1972751E-6	1.2227082E-6	1.248621E-6	1.2748266E-6	1.3011726E-6	1.3275022E-6	1.3536169E-6	1.3792634E-6	1.4041287E-6	1.4278023E-6	1.4497164E-6	1.4689701E-6	1.4842346E-6	1.4934762E-6	-1.5977892E-7	2.763252E-7	-4.5854793E-7	-3.8696135E-7	-9.97604E-9	-5.5589513E-8	-4.2981634E-7	1.2104748E-7	-8.812804E-8	-5.848964E-7	-3.5328932E-7	3.117284E-7
1.102926E-6	1.1119483E-6	1.1270583E-6	1.1462246E-6	1.1680684E-6	1.1916978E-6	1.2164769E-6	1.2420032E-6	1.2680097E-6	1.2943129E-6	1.3207589E-6	1.3471893E-6	1.3734068E-6	1.3991572E-6	1.4241251E-6	1.4478948E-6	1.4698973E-6	1.4892288E-6	1.5045542E-6	1.5138332E-6	-2.2563873E-7	-3.4913805E-7	-8.168058E-8	9.636028E-8	1.7182E-7	-2.0322987E-7	5.17032E-7	-2.056683E-7	-5.0858284E-7	-4.238873E-7	-7.469983E-8	-6.9071966E-8
1.122247E-6	1.1312893E-6	1.146443E-6	1.1656638E-6	1.1875788E-6	1.2112814E-6	1.2361412E-6	1.2617506E-6	1.2878421E-6	1.3142362E-6	1.340776E-6	1.3673001E-6	1.3936132E-6	1.4194576E-6	1.4445188E-6	1.4683768E-6	1.4904635E-6	1.509866E-6	1.5252472E-6	1.5345605E-6	1.4065458E-7	-1.2211831E-7	6.6037273E-7	1.0121253E-7	1.8865439E-8	4.2557883E-8	3.707506E-8	1.2227632E-8	-2.5381232E-7	1.11178274E-7	-4.479151E-7	-3.620277E-7
1.1420941E-6	1.1511582E-6	1.1663482E-6	1.1856193E-6	1.2075922E-6	1.2313644E-6	1.2562958E-6	1.2819828E-6	1.3081527E-6	1.3346297E-6	1.3612547E-6	1.3878646E-6	1.414267E-6	1.4402011E-6	1.4653508E-6	1.4892946E-6	1.5114599E-6	1.5309321E-6	1.5463688E-6	1.5557149E-6	-4.614216E-7	-1.5336305E-8	2.3703885E-7	8.123062E-8	-1.5719834E-7	2.2954666E-7	-8.947004E-8	1.2629741E-7	-1.296354E-7	4.0724208E-7	-5.5496564E-8	-1.3289014E-7
1.1624796E-6	1.1715623E-6	1.1867842E-6	1.2060989E-6	1.2281271E-6	1.2519573E-6	1.2769545E-6	1.3027081E-6	1.3289522E-6	1.355503E-6	1.3822043E-6	1.4088972E-6	1.4353816E-6	1.4613972E-6	1.4866265E-6	1.5106466E-6	1.5328828E-6	1.5524187E-6	1.5679059E-6	1.5772824E-6	-5.6144927E-7	-5.403319E-8	-1.8355227E-7	-2.2051672E-7	-4.285608E-9	4.9993207E-7	9.685414E-8	1.8770062E-7	-4.736053E-7	-4.3698627E-8	-8.907789E-7	1.7395396E-7
1.1834117E-6	1.192505E-6	1.2077536E-6	1.2271064E-6	1.2491797E-6	1.2730642E-6	1.2981151E-6	1.323928E-6	1.3502324E-6	1.3768497E-6	1.4036189E-6	1.4303848E-6	1.4569425E-6	1.4830322E-6	1.5083331E-6	1.5324217E-6	1.5547234E-6	1.5743163E-6	1.5898453E-6	1.5992475E-6	-1.9638725E-7	1.6288173E-7	-1.8151962E-7	5.969056E-8	1.85003E-8	2.9901878E-7	1.2868756E-7	1.8814578E-7	3.8888373E-8	2.6011259E-7	-3.5633278E-7	-2.9508732E-7
1.2049276E-6	1.21403E-6	1.2292992E-6	1.2486822E-6	1.2707925E-6	1.2947171E-6	1.3198181E-6	1.3456826E-6	1.3720396E-6	1.3987119E-6	1.4255406E-6	1.4523645E-6	1.4789842E-6	1.5051354E-6	1.5305004E-6	1.5546506E-6	1.5770091E-6	1.59665E-6	1.6122196E-6	1.6216451E-6	-3.7851674E-8	-2.7168693E-7	-1.2196028E-7	-1.1622826E-7	2.6393963E-7	3.2950666E-7	-3.7802388E-7	1.12007314E-7	8.728848E-8	-8.1323904E-8	-1.3651124E-8	5.667011E-9
1.2270183E-6	1.2361282E-6	1.2514123E-6	1.2708196E-6	1.2929585E-6	1.3169197E-6	1.3420588E-6	1.3679647E-6	1.3943652E-6	1.4210848E-6	1.4479631E-6	1.474841E-6	1.5015174E-6	1.5277275E-6	1.5531461E-6	1.577351E-6	1.5997588E-6	1.6194456E-6	1.6350491E-6	1.6444947E-6	-3.3543532E-8	1.3267577E-7	-6.029563E-8	-4.119337E-8	-4.9717737E-8	4.569136E-7	8.4053276E-8	1.6259588E-7	1.2496255E-6	3.2220658E-8	4.5926257E-7	5.859235E-7
1.249709E-6	1.2588209E-6	1.2741152E-6	1.2935386E-6	1.3157E-6	1.3396848E-6	1.3648536E-6	1.3907917E-6	1.4172267E-6	1.4439802E-6	1.4709012E-6	1.4978216E-6	1.5245423E-6	1.5507989E-6	1.5762656E-6	1.6005157E-6	1.622968E-6	1.642693E-6	1.6583293E-6	1.6677949E-6	-3.8876786E-7	7.6577857E-7	4.8449897E-7	2.6298588E-7	2.2265915E-7	-4.4239542E-7	-8.431953E-8	-3.838067E-7	-1.6192E-8	-1.6575253E-8	-1.1762909E-7	1.1033327E-7
1.273034E-6	1.2821403E-6	1.2974365E-6	1.3168659E-6	1.339036E-6	1.3630365E-6	1.3882225E-6	1.4141777E-6	1.4406346E-6	1.4674159E-6	1.4943664E-6	1.521321E-6	1.5480758E-6	1.5743685E-6	1.5998733E-6	1.624159E-6	1.6466457E-6	1.6663998E-6	1.6820569E-6	1.6915354E-6	7.7369776E-7	-3.868355E-7	-1.1520677E-7	4.537317E-6	2.7785174E-7	-2.0515556E-7	1.1242447E-7	-6.1390176E-7	3.654281E-7	5.968805E-8	1.1544181E-6	1.8365301E-7
1.2969956E-6	1.306096E-6	1.3213846E-6	1.3408095E-6	1.3629834E-6	1.3869889E-6	1.4121796E-6	1.438144E-6	1.4646135E-6	1.4914093E-6	1.5183753E-6	1.5453489E-6	1.5721284E-6	1.5984433E-6	1.6239716E-6	1.6482824E-6	1.6707922E-6	1.6905664E-6	1.7062379E-6	1.7157232E-6	-3.728994E-7	2.4163083E-7	-2.9373078E-7	3.4400634E-7	6.8597195E-8	-2.3316908E-7	-2.898944E-7	1.4797698E-7	5.350665E-7	-1.13032144E-7	-9.82725E-7	-5.3889084E-7
1.3216272E-6	1.3307147E-6	1.3459918E-6	1.3654089E-6	1.3875705E-6	1.4115683E-6	1.4367547E-6	1.462716E-6	1.4891813E-6	1.5159803E-6	1.5429501E-6	1.5699339E-6	1.5967223E-6	1.6230534E-6	1.6485967E-6	1.6729219E-6	1.6954466E-6	1.7152319E-6	1.730915E-6	1.7404061E-6	-1.0417047E-7	-6.1567373E-9	-3.151987E-7	6.261819E-7	-6.4298496E-7	1.2094006E-7	1.15902616E-7	-6.975247E-8	-1.7883113E-7	2.2711377E-7	-1.2813821E-7	-1.4329646E-7
1.3469358E-6	1.3560086E-6	1.3712668E-6	1.3906619E-6	1.4128044E-6	1.4367824E-6	1.4619534E-6	1.4878995E-6	1.5143544E-6	1.5411379E-6	1.5681021E-6	1.5950807E-6	1.62187E-6	1.6482022E-6	1.67375E-6	1.6980808E-6	1.7206077E-6	1.7404002E-6	1.7560862E-6	1.7655801E-6	5.3162E-8	5.953864E-8	-3.572286E-8	-3.2125288E-7	-5.181803E-7	7.683732E-8	6.701884E-9	6.164754E-7	-2.0624493E-7	1.3656052E-7	-9.506514E-8	-5.6973414E-7
1.3729566E-6	1.3820068E-6	1.3972333E-6	1.4165948E-6	1.4387051E-6	1.4626522E-6	1.487789E-6	1.5137036E-6	1.5401295E-6	1.5668913E-6	1.5938323E-6	1.6207927E-6	1.6475694E-6	1.6738943E-6	1.699433E-6	1.7237547E-6	1.7462763E-6	1.7660641E-6	1.781743E-6	1.7912331E-6	1.07257584E-7	1.16352936E-7	-7.034732E-8	-1.4599701E-6	-1.8895207E-7	1.6577181E-7	-3.0003315E-7	1.6815763E-7	7.545466E-8	4.0026325E-8	-1.3686129E-7	-2.349564E-7
1.3996862E-6	1.4087092E-6	1.4238977E-6	1.4432144E-6	1.4652805E-6	1.4891823E-6	1.5142728E-6	1.5401445E-6	1.566528E-6	1.5932509E-6	1.6201561E-6	1.6470856E-6	1.673837E-6	1.7001345E-6	1.725651E-6	1.7499526E-6	1.7724586E-6	1.7922317E-6	1.8078991E-6	1.8173819E-6	4.4227096E-7	2.1161424E-7	-1.1930317E-7	4.3186763E-8	2.4358636E-7	1.340008E-7	1.1526948E-7	1.2081335E-7	1.5891484E-7	-1.1054751E-7	-2.7152792E-8	3.5329188E-7
1.4271474E-6	1.4361375E-6	1.4512761E-6	1.470538E-6	1.4925444E-6	1.5163864E-6	1.5414194E-6	1.5672318E-6	1.5935597E-6	1.6202282E-6	1.6470852E-6	1.6739671E-6	1.7006757E-6	1.7269357E-6	1.7524186E-6	1.7766893E-6	1.7991662E-6	1.8189112E-6	1.8345569E-6	1.8440267E-6	-2.1485845E-7	-1.138362E-7	-2.8099538E-7	1.8444388E-7	8.4438135E-8	-6.77712E-7	1.3752658E-7	-3.9700973E-7	-2.513143E-7	-2.0549389E-7	-1.3784961E-7	-1.8171895E-6
1.4553922E-6	1.4643412E-6	1.479421E-6	1.4986148E-6	1.5205482E-6	1.5443155E-6	1.5692722E-6	1.595009E-6	1.621261E-6	1.6478596E-6	1.6746476E-6	1.7014679E-6	1.7281195E-6	1.7543239E-6	1.7797572E-6	1.8039802E-6	1.8264128E-6	1.8461218E-6	1.861737E-6	1.8711852E-6	3.0802218E-7	-5.1113346E-7	-1.1471435E-7	1.6951196E-7	-1.6046612E-7	1.4271535E-7	5.6016097E-7	-1.3516606E-7	4.1376992E-7	-6.4209225E-8	-9.526655E-8	4.1104707E-7
1.4844123E-6	1.4933146E-6	1.5083265E-6	1.5274371E-6	1.5492819E-6	1.5729579E-6	1.5978233E-6	1.6234675E-6	1.6496291E-6	1.6761386E-6	1.7028455E-6	1.7295886E-6	1.7561654E-6	1.7823024E-6	1.807671E-6	1.8318303E-6	1.8542099E-6	1.8738692E-6	1.8894458E-6	1.8988702E-6	3.2327856E-7	-2.742577E-7	-4.7470027E-7	2.1191756E-8	-3.9139186E-7	3.343256E-8	-3.57986E-7	3.8489048E-7	-1.8689177E-7	1.00540056E-7	8.262033E-8	6.5818426E-8
1.5142533E-6	1.5231033E-6	1.5380326E-6	1.5570488E-6	1.5787883E-6	1.6023561E-6	1.6271102E-6	1.6526449E-6	1.6786979E-6	1.7051017E-6	1.7317052E-6	1.7583538E-6	1.7848414E-6	1.8108914E-6	1.8361768E-6	1.8602647E-6	1.8825757E-6	1.902173E-6	1.9177028E-6	1.9270976E-6	4.8992668E-8	-3.132121E-7	-5.6466877E-8	-2.961136E-7	1.3003508E-7	2.0240354E-7	4.1976296E-7	-5.8693655E-7	-2.3603737E-7	-1.362285E-7	4.1492456E-7	5.096434E-8
1.5449384E-6	1.5537278E-6	1.5685658E-6	1.5874728E-6	1.609094E-6	1.6325376E-6	1.6571629E-6	1.6825688E-6	1.708494E-6	1.7347772E-6	1.7612629E-6	1.7877974E-6	1.8141753E-6	1.8401242E-6	1.8653126E-6	1.8893115E-6	1.911537E-6	1.931063E-6	1.9465322E-6	1.9558945E-6	-3.1411983E-7	2.777247E-8	-2.7934786E-7	9.064776E-8	2.2014007E-7	-2.2680315E-7	7.019578E-8	4.4564263E-9	-4.4350176E-7	4.2366298E-7	-1.6108928E-7	9.126726E-8
1.5764957E-6	1.585218E-6	1.5999489E-6	1.6187296E-6	1.6402154E-6	1.663516E-6	1.6879984E-6	1.7132555E-6	1.7390356E-6	1.7651699E-6	1.7915187E-6	1.8179189E-6	1.8441705E-6	1.8699967E-6	1.8950707E-6	1.9189586E-6	1.941088E-6	1.960526E-6	1.9759277E-6	1.9852469E-6	7.133487E-9	2.3065972E-7	-2.8278845E-7	1.5198245E-7	-2.3563169E-7	-9.9603625E-8	-1.822211E-7	-1.4871813E-7	-1.6877604E-7	2.1404645E-7	1.8334096E-7	4.6911032E-7
1.6089468E-6	1.6175936E-6	1.6322072E-6	1.6508483E-6	1.672177E-6	1.6953167E-6	1.7196288E-6	1.7447173E-6	1.7703284E-6	1.7963009E-6	1.8224889E-6	1.8487386E-6	1.8748412E-6	1.9005286E-6	1.9254699E-6	1.9492318E-6	1.971245E-6	1.9905838E-6	2.005904E-6	2.0151726E-6	6.1554385E-7	-1.9892583E-7	-1.0771274E-7	-4.8032973E-7	3.2374868E-7	5.437723E-8	1.2805919E-8	4.436915E-8	1.17226215E-7	3.1419722E-7	8.14779E-8	-2.685867E-9
1.6423303E-6	1.650892E-6	1.6653757E-6	1.6838577E-6	1.705012E-6	1.7279687E-6	1.7520929E-6	1.7769919E-6	1.8024118E-6	1.8281958E-6	1.8542061E-6	1.880278E-6	1.9062144E-6	1.9317401E-6	1.9565293E-6	1.9801457E-6	2.0020263E-6	2.0212478E-6	2.036475E-6	2.0456876E-6	-4.0775512E-7	1.9091755E-7	-1.428085E-6	-1.6124726E-7	-7.66844E-8	-1.8860285E-7	1.12627276E-7	4.2722468E-7	-5.200003E-7	1.8566433E-7	-1.1105555E-7	6.2121615E-7
1.676666E-6	1.685135E-6	1.6994733E-6	1.71778E-6	1.7387391E-6	1.761492E-6	1.7854062E-6	1.8100944E-6	1.8353028E-6	1.86088E-6	1.8866835E-6	1.9125591E-6	1.938306E-6	1.96365E-6	1.988262E-6	2.0117152E-6	2.0334448E-6	2.0525308E-6	2.0676528E-6	2.0768025E-6	-1.9739815E-7	1.264298E-9	-2.6897975E-8	-1.2542792E-7	2.1891367E-7	-2.5187538E-7	1.1575187E-7	-1.9540506E-7	-3.1993576E-7	1.8025565E-7	-5.1747723E-8	-3.772507E-7
1.7119702E-6	1.7203346E-6	1.7345127E-6	1.7526246E-6	1.7733697E-6	1.7958964E-6	1.8195784E-6	1.8440287E-6	1.869004E-6	1.8943467E-6	1.919922E-6	1.945578E-6	1.9711078E-6	1.9962467E-6	2.0206621E-6	2.0439306E-6	2.0654895E-6	2.0844266E-6	2.0994282E-6	2.108504E-6	4.1561453E-8	5.1522545E-7	-5.4761887E-7	-1.4380674E-7	1.0427647E-7	9.0774097E-7	-1.3240765E-7	1.1255355E-7	-1.3910646E-6	2.079854E-7	1.6086123E-7	1.18497304E-7
1.7482939E-6	1.7565484E-6	1.7705519E-6	1.7884504E-6	1.8089567E-6	1.8312323E-6	1.8546547E-6	1.8788412E-6	1.9035512E-6	1.928635E-6	1.9539552E-6	1.9793624E-6	2.004655E-6	2.029563E-6	2.053759E-6	2.076819E-6	2.0981856E-6	2.1169558E-6	2.1318249E-6	2.1408198E-6	2.9028837E-7	1.4180368E-7	7.703112E-10	1.4002896E-7	4.6212712E-8	1.4900021E-7	2.3406149E-7	7.207728E-7	1.2778244E-7	-1.3447556E-7	1.4760325E-8	1.4296299E-7
1.7856682E-6	1.7937997E-6	1.8076082E-6	1.8252706E-6	1.8455189E-6	1.8675169E-6	1.8906535E-6	1.914548E-6	1.9389681E-6	1.9637637E-6	1.9888023E-6	2.0139346E-6	2.0389634E-6	2.063615E-6	2.0875668E-6	2.1103956E-6	2.1315527E-6	2.1501355E-6	2.1648548E-6	2.173757E-6	-2.4562934E-7	-2.7441052E-7	1.3804926E-7	-9.332463E-8	1.8697994E-8	1.5227252E-7	-8.2676144E-7	-9.355646E-7	-3.6860305E-7	-1.445057E-7	2.546669E-7	3.173838E-7
1.8241068E-6	1.8321049E-6	1.8457024E-6	1.8631064E-6	1.8830659E-6	1.9047611E-6	1.9275876E-6	1.9511697E-6	1.9752724E-6	1.9997547E-6	2.024485E-6	2.0493183E-6	2.0740536E-6	2.0984228E-6	2.1221053E-6	2.1446797E-6	2.1656006E-6	2.1839785E-6	2.1985325E-6	2.2073343E-6	6.905962E-7	6.882952E-7	-4.9049984E-8	2.8930205E-7	-2.3486567E-7	4.4116612E-7	2.5985386E-7	-7.658407E-7	6.135133E-8	-3.0240386E-7	-9.007468E-8	-2.5472606E-9
1.8636645E-6	1.8715183E-6	1.8848871E-6	1.9020132E-6	1.9216627E-6	1.9430304E-6	1.9655135E-6	1.9887477E-6	2.0125021E-6	2.0366388E-6	2.0610319E-6	2.0855355E-6	2.1099502E-6	2.1340118E-6	2.1573953E-6	2.1796889E-6	2.2003526E-6	2.2185018E-6	2.2328759E-6	2.24157E-6	-5.414395E-8	2.0148117E-7	8.4602283E-7	7.595702E-7	-3.269307E-7	6.4303926E-8	-3.4116877E-7	-2.9233194E-8	1.3150695E-7	1.4465049E-7	-7.576956E-7	-3.089018E-7
1.904372E-6	1.9120691E-6	1.925191E-6	1.9420122E-6	1.9613235E-6	1.9823303E-6	2.004444E-6	2.027301E-6	2.0506775E-6	2.0744385E-6	2.0984628E-6	2.122603E-6	2.1466676E-6	2.1703893E-6	2.1934484E-6	2.2154347E-6	2.2358165E-6	2.2537206E-6	2.2678987E-6	2.2764746E-6	-5.6694134E-8	5.0374485E-8	5.8228316E-8	-2.6852065E-8	2.5587964E-8	7.6641406E-8	5.521104E-7	8.454548E-7	-3.084846E-8	1.0187435E-7	-3.4961212E-7	1.2272436E-7
1.946276E-6	1.9538033E-6	1.9666575E-6	1.9831496E-6	2.0020964E-6	2.022715E-6	2.0444243E-6	2.0668704E-6	2.0898356E-6	2.1131866E-6	2.1368087E-6	2.1605565E-6	2.1842409E-6	2.207592E-6	2.2302995E-6	2.2519498E-6	2.2720258E-6	2.2896586E-6	2.3036202E-6	2.3120638E-6	1.6216232E-7	7.838762E-7	3.2893504E-7	1.109034E-6	5.184167E-8	5.100899E-8	-4.903683E-7	-1.1843483E-7	-5.497833E-7	-4.4502027E-8	-4.3132073E-7	2.8083045E-7
1.9893891E-6	1.996739E-6	2.0093014E-6	2.0254406E-6	2.0439895E-6	2.0641876E-6	2.085463E-6	2.1074661E-6	2.1299834E-6	2.152894E-6	2.17608E-6	2.1994001E-6	2.2226689E-6	2.2456206E-6	2.2679417E-6	2.2892289E-6	2.3089692E-6	2.3263078E-6	2.3400344E-6	2.3483344E-6	1.2091449E-8	8.056722E-7	-1.5333616E-7	-1.8142553E-7	-3.153669E-7	2.3917032E-8	-1.6478214E-7	-1.803219E-7	-2.4417048E-7	9.2389826E-8	-2.3946017E-8	3.7140606E-7
2.0337686E-6	2.0409188E-6	2.0531725E-6	2.068925E-6	2.0870498E-6	2.1067915E-6	2.1275962E-6	2.1491185E-6	2.171157E-6	2.1935869E-6	2.2163008E-6	2.239159E-6	2.2619772E-6	2.284491E-6	2.3063926E-6	2.3272833E-6	2.3466596E-6	2.3636774E-6	2.3771493E-6	2.3852965E-6	-1.38776E-6	-8.8662496E-8	-4.0962044E-7	-2.137107E-7	4.074706E-7	1.2079973E-7	-7.4325976E-7	1.4432241E-7	1.1283119E-9	4.2946257E-7	-1.670395E-7	-8.237787E-7
2.0794407E-6	2.0863833E-6	2.0982998E-6	2.1136436E-6	2.1313056E-6	2.1505589E-6	2.1708543E-6	2.1918602E-6	2.2133781E-6	2.235291E-6	2.2574939E-6	2.2798533E-6	2.302185E-6	2.3242278E-6	2.3456778E-6	2.3661405E-6	2.3851226E-6	2.4017943E-6	2.4149924E-6	2.4229719E-6	-7.7223214E-9	6.7686597E-7	4.2642807E-7	1.5607368E-7	1.717321E-8	1.7987044E-7	3.9079836E-7	-3.566961E-8	-1.17601736E-7	-9.494361E-8	1.160717E-6	-6.08408E-7
2.1264632E-6	2.1331814E-6	2.1447383E-6	2.1596377E-6	2.1768067E-6	2.1955343E-6	2.2152826E-6	2.235733E-6	2.2566896E-6	2.2780437E-6	2.2996967E-6	2.3215168E-6	2.3433226E-6	2.3648574E-6	2.3858177E-6	2.4058195E-6	2.4243736E-6	2.4406722E-6	2.4535707E-6	2.4613691E-6	9.18924E-8	1.945389E-7	8.717854E-8	2.1022643E-8	-2.6680465E-7	4.72189E-7	1.627075E-7	1.5903602E-7	-1.2177114E-7	1.7040087E-7	-4.6638004E-7	6.4732504E-8
2.1748865E-6	2.1813653E-6	2.1925364E-6	2.20696E-6	2.223596E-6	2.2417587E-6	2.260921E-6	2.2807724E-6	2.301125E-6	2.3218827E-6	2.3429411E-6	2.3641821E-6	2.3854202E-6	2.406405E-6	2.426838E-6	2.446339E-6	2.4644344E-6	2.4803255E-6	2.492902E-6	2.500505E-6	1.3625305E-7	-1.1561239E-6	2.1495873E-7	-9.002724E-8	-2.1335377E-7	7.40438E-7	2.2503491E-7	-3.1013852E-7	7.7588865E-8	-1.4088228E-7	4.7086758E-8	-2.5058878E-7
2.2247552E-6	2.2309744E-6	2.2417325E-6	2.2556458E-6	2.271713E-6	2.2892682E-6	2.3078032E-6	2.32701E-6	2.3467182E-6	2.3668306E-6	2.3872565E-6	2.407872E-6	2.4285043E-6	2.4488975E-6	2.46876E-6	2.4877243E-6	2.5053232E-6	2.5207773E-6	2.533006E-6	2.5403956E-6	1.1255847E-7	-2.9119805E-8	6.711785E-7	3.2585785E-7	-3.0854932E-7	5.427526E-7	-3.9855216E-8	4.9306376E-8	-8.6645326E-7	2.080805E-7	5.7731885E-8	1.6473838E-7
2.2760873E-6	2.282033E-6	2.2923496E-6	2.3057207E-6	2.321179E-6	2.338086E-6	2.355947E-6	2.374467E-6	2.393482E-6	2.4129047E-6	2.4326494E-6	2.4525975E-6	2.4725762E-6	2.4923359E-6	2.5115899E-6	2.5299767E-6	2.5470456E-6	2.5620336E-6	2.5738914E-6	2.581058E-6	4.4873943E-7	1.8559705E-7	8.9193475E-7	-1.00853896E-7	-1.1641937E-7	-2.6569683E-7	-1.199466E-7	-7.421654E-8	2.0804977E-7	-2.1125516E-7	2.9138192E-7	4.378701E-7
2.3289604E-6	2.3346147E-6	2.3444643E-6	2.3572552E-6	2.372063E-6	2.3882772E-6	2.4054177E-6	2.4232022E-6	2.4414774E-6	2.4601625E-6	2.479176E-6	2.4984065E-6	2.5176823E-6	2.5367626E-6	2.5553636E-6	2.573132E-6	2.5896304E-6	2.604118E-6	2.6155801E-6	2.6225073E-6	-9.109502E-8	5.2158285E-8	-2.6602018E-7	1.4309319E-7	1.6027889E-7	2.1703E-7	4.7726445E-7	2.2187845E-7	-3.6368286E-7	3.1511655E-7	3.770722E-7	2.3877288E-7
2.3834073E-6	2.3887485E-6	2.3980965E-6	2.4102683E-6	2.42438E-6	2.4398546E-6	2.456226E-6	2.4732274E-6	2.490711E-6	2.5086097E-6	2.5268423E-6	2.5453064E-6	2.5638362E-6	2.5821892E-6	2.6000905E-6	2.6171965E-6	2.6330847E-6	2.6470361E-6	2.6580703E-6	2.6647378E-6	-6.6874287E-7	-6.990737E-8	-1.0583086E-9	-1.4414435E-6	7.324632E-8	-4.3336084E-7	-2.8115073E-7	-1.5734359E-7	1.1808856E-7	6.853457E-8	3.7113045E-7	-6.379427E-8
2.4394883E-6	2.4444994E-6	2.453312E-6	2.4648218E-6	2.4781946E-6	2.4928786E-6	2.5084298E-6	2.5245931E-6	2.5412337E-6	2.5582874E-6	2.5756867E-6	2.5933318E-6	2.6110588E-6	2.6286336E-6	2.6457885E-6	2.662183E-6	2.6774164E-6	2.6907928E-6	2.7013696E-6	2.7077576E-6	-5.1514485E-7	5.45462E-9	7.326859E-7	1.0489259E-6	-1.4642583E-7	-5.8070228E-8	-5.133462E-7	2.9769805E-7	3.757116E-7	-1.3394303E-7	-3.1989364E-7	-2.7306277E-7
2.497257E-6	2.5019133E-6	2.5101572E-6	2.5209624E-6	2.533544E-6	2.5473862E-6	2.56206E-6	2.5773281E-6	2.5930656E-6	2.6092196E-6	2.6257298E-6	2.6424984E-6	2.6593689E-6	2.6761138E-6	2.6924668E-6	2.7081062E-6	2.7226413E-6	2.7354074E-6	2.7454937E-6	2.751586E-6	5.5707816E-9	5.281881E-7	1.6544816E-7	3.348387E-7	1.04323505E-7	8.056916E-8	5.4118686E-7	7.7205854E-8	-1.9733335E-7	1.2220626E-7	-6.014071E-8	-1.550088E-6
2.5567601E-6	2.5610423E-6	2.56868E-6	2.5787347E-6	2.5904787E-6	2.60342E-6	2.6171626E-6	2.6314776E-6	2.6462574E-6	2.6614525E-6	2.6770156E-6	2.6928494E-6	2.7088106E-6	2.7246672E-6	2.7401695E-6	2.7550018E-6	2.7687943E-6	2.780906E-6	2.7904744E-6	2.7962508E-6	8.231315E-8	1.069291E-7	9.508984E-7	1.5415715E-7	-6.887855E-8	7.635545E-8	-7.0989563E-7	8.533062E-8	-4.334071E-8	2.696447E-7	5.0224793E-7	6.594476E-8
2.618071E-6	2.6219534E-6	2.628946E-6	2.6382052E-6	2.6490522E-6	2.6610437E-6	2.6737914E-6	2.6870932E-6	2.7008468E-6	2.7150256E-6	2.7295746E-6	2.744417E-6	2.7594035E-6	2.7743154E-6	2.7889073E-6	2.8028776E-6	2.8158759E-6	2.8272907E-6	2.8363052E-6	2.8417487E-6	-8.92964E-8	-3.7103814E-7	-3.160075E-7	-4.59026E-8	-5.246977E-7	-4.3690002E-7	1.00740394E-7	-1.0525953E-7	2.977086E-7	1.0635038E-7	3.2715784E-7	-3.4602903E-7
2.6812427E-6	2.6847026E-6	2.6910147E-6	2.6994264E-6	2.7093233E-6	2.7202975E-6	2.7319904E-6	2.7442134E-6	2.75688E-6	2.7699693E-6	2.783447E-6	2.7972312E-6	2.8111851E-6	2.8250902E-6	2.8387144E-6	2.8517668E-6	2.86392E-6	2.8745894E-6	2.8830134E-6	2.8880982E-6	-1.7703327E-7	2.4736428E-7	-1.8460406E-6	1.0919702E-8	-3.2856818E-8	-1.02347215E-7	-3.2809626E-7	1.0567618E-7	1.2366026E-7	2.5862462E-7	-9.2116224E-8	-3.164365E-7
2.7463493E-6	2.7493606E-6	2.7549456E-6	2.7624578E-6	2.7713427E-6	2.781239E-6	2.7918074E-6	2.8028842E-6	2.814393E-6	2.826331E-6	2.8386635E-6	2.8513227E-6	2.864173E-6	2.8770085E-6	2.8895997E-6	2.9016753E-6	2.9129255E-6	2.9228033E-6	2.930596E-6	2.9352987E-6	-9.280666E-8	-1.1900154E-7	-2.2899266E-8	-2.4833713E-7	4.366829E-7	4.4921226E-8	2.0261893E-7	-7.64407E-8	-6.987656E-8	-7.531516E-7	1.4923278E-7	6.205824E-8
2.8134257E-6	2.8159595E-6	2.8207778E-6	2.827333E-6	2.8351487E-6	2.8438994E-6	2.853279E-6	2.863139E-6	2.8734235E-6	2.8841337E-6	2.8952504E-6	2.9067091E-6	2.9183898E-6	2.9300875E-6	2.9415833E-6	2.952617E-6	2.9629116E-6	2.9719465E-6	2.9790715E-6	2.9833675E-6	-3.3819796E-7	-2.6482732E-8	-1.6543392E-7	1.36829E-7	-9.87458E-7	5.8217216E-7	-3.7371177E-7	-1.6895983E-7	-1.7734989E-7	-2.3239222E-7	6.302359E-7	-7.0148644E-8
2.882554E-6	2.8845873E-6	2.888588E-6	2.8941329E-6	2.90081E-6	2.9083458E-6	2.9164607E-6	2.9250298E-6	2.9340108E-6	2.9434198E-6	2.9532457E-6	2.9634339E-6	2.9738692E-6	2.9843557E-6	2.994686E-6	3.004618E-6	3.013893E-6	3.0220344E-6	3.0284486E-6	3.0323147E-6	2.6248424E-8	2.5812716E-7	2.686317E-7	-1.3332033E-7	3.5435545E-7	-8.5494986E-7	-2.1022894E-8	1.8989888E-7	2.5392293E-7	-3.3924346E-7	-2.420871E-7	-1.8308985E-7
2.9538132E-6	2.9553105E-6	2.958448E-6	2.9629168E-6	2.9683865E-6	2.974631E-6	2.9814053E-6	2.9886035E-6	2.9962007E-6	3.004225E-6	3.0126823E-6	3.0215228E-6	3.0306376E-6	3.0398376E-6	3.048933E-6	3.057691E-6	3.0658866E-6	3.0730782E-6	3.0787369E-6	3.0821432E-6	-6.2430466E-8	-1.3442519E-6	4.2973608E-7	-2.6274097E-7	5.516058E-7	2.8706458E-7	-2.6148888E-7	5.7239873E-7	2.9904308E-7	3.734408E-9	-2.9649533E-8	4.8493014E-8
3.0272847E-6	3.028218E-6	3.0304361E-6	3.0337665E-6	3.0379535E-6	3.04283E-6	3.048179E-6	3.0539234E-6	3.06005E-6	3.066609E-6	3.0736105E-6	3.0810197E-6	3.0887275E-6	3.0965657E-6	3.1043435E-6	3.111859E-6	3.1189038E-6	3.125085E-6	3.12994E-6	3.1328611E-6	3.8187267E-8	-7.951011E-8	4.0148356E-9	4.1279856E-7	3.5368882E-7	1.1476979E-7	-4.8806754E-7	-1.1345521E-7	-3.2213654E-7	-4.0261074E-8	4.5994454E-8	1.6557111E-7
3.1030404E-6	3.1033712E-6	3.1046172E-6	3.1067398E-6	3.109571E-6	3.1129975E-6	3.1168386E-6	3.1210377E-6	3.1256118E-6	3.1306138E-6	3.1360746E-6	3.1419627E-6	3.1481843E-6	3.1545742E-6	3.1609595E-6	3.1671527E-6	3.17298E-6	3.1780899E-6	3.1820962E-6	3.1845036E-6	-2.6504364E-7	-3.6653964E-7	9.3541667E-7	-3.812853E-7	3.2254823E-7	-2.5396862E-8	-1.2308978E-8	-9.272304E-8	-1.4134892E-7	-1.3450288E-7	7.767086E-10	1.5376521E-7
3.1811353E-6	3.180833E-6	3.1810537E-6	3.181901E-6	3.1832978E-6	3.185189E-6	3.1874308E-6	3.189999E-6	3.1929221E-6	3.1962802E-6	3.200106E-6	3.2043845E-6	3.2090297E-6	3.2138862E-6	3.2187947E-6	3.223588E-6	3.2281253E-6	3.232102E-6	3.2352063E-6	3.2370672E-6	-2.1657969E-7	2.6361937E-7	3.028075E-7	-3.5048075E-8	-4.977555E-8	-2.0122187E-7	1.2061899E-7	-1.1066115E-7	-1.05258575E-8	2.7581487E-7	6.9641743E-7	-2.9776942E-7
3.2616751E-6	3.2607059E-6	3.2598377E-6	3.259331E-6	3.2592077E-6	3.2594726E-6	3.260025E-6	3.2608632E-6	3.2620405E-6	3.2636508E-6	3.2657474E-6	3.2683186E-6	3.2712926E-6	3.2745215E-6	3.2778642E-6	3.2811713E-6	3.284339E-6	3.2871117E-6	3.2892626E-6	3.2905427E-6	7.164752E-8	1.996354E-7	9.2923074E-8	2.052457E-7	-8.051567E-7	-7.552441E-8	3.5733373E-7	8.1746083E-7	5.186045E-8	3.2632147E-7	9.862142E-8	1.6883239E-7
3.3447338E-6	3.3430545E-6	3.3410358E-6	3.339099E-6	3.337368E-6	3.3359104E-6	3.3346705E-6	3.3336755E-6	3.3330027E-6	3.3327656E-6	3.3330255E-6	3.3337888E-6	3.3349902E-6	3.336494E-6	3.3381768E-6	3.339909E-6	3.3416263E-6	3.343125E-6	3.3442634E-6	3.34493E-6	1.5854688E-7	3.089966E-7	-1.2751849E-7	-4.0481673E-6	-1.6294271E-7	1.4441135E-7	1.5203995E-7	-9.969132E-7	-4.5517803E-7	1.4174778E-7	7.45072E-8	1.8907876E-7
3.430413E-6	3.4279856E-6	3.4247505E-6	3.4213015E-6	3.417867E-6	3.4145905E-6	3.4114535E-6	3.4085206E-6	3.4058917E-6	3.403695E-6	3.4020152E-6	3.4008633E-6	3.4001891E-6	3.3998679E-6	3.3997887E-6	3.3998526E-6	3.4000304E-6	3.4001773E-6	3.400243E-6	3.400258E-6	-7.156752E-8	2.6175513E-7	7.553595E-8	6.255343E-7	3.2603123E-7	4.6877588E-8	2.8162495E-7	2.0660269E-7	9.588357E-8	2.9727926E-7	3.4556817E-7	1.6702384E-6
3.518817E-6	3.515595E-6	3.5110718E-6	3.506023E-6	3.5007859E-6	3.49558E-6	3.4904367E-6	3.4854531E-6	3.4807508E-6	3.4764869E-6	3.4727493E-6	3.469569E-6	3.4669065E-6	3.4646523E-6	3.4627096E-6	3.4610084E-6	3.4595546E-6	3.4582697E-6	3.4571972E-6	3.4565242E-6	4.570905E-8	8.819141E-8	-2.0446409E-8	3.59465E-8	3.6461097E-7	-4.8586998E-8	-5.5171176E-7	2.447862E-7	-7.3584687E-7	-1.7100815E-6	6.6153706E-7	-2.0706905E-8
3.6100294E-6	3.6059719E-6	3.60009E-6	3.5933451E-6	3.5862056E-6	3.5789594E-6	3.5716935E-6	3.564538E-6	3.5576445E-6	3.5511848E-6	3.54527E-6	3.5399444E-6	3.5351773E-6	3.5308735E-6	3.5269586E-6	3.5233863E-6	3.520208E-6	3.5174082E-6	3.5151315E-6	3.5137282E-6	-6.339656E-7	-8.5606224E-8	-1.3799469E-6	-3.5106726E-7	-2.5340816E-7	1.6136889E-7	2.4100166E-7	2.2914318E-7	-2.2576293E-7	4.8881094E-7	2.2848263E-7	-9.8165735E-8
3.7041407E-6	3.699202E-6	3.6918818E-6	3.68335E-6	3.6741926E-6	3.6647925E-6	3.6552804E-6	3.6458316E-6	3.6366184E-6	3.6278395E-6	3.6196245E-6	3.6120282E-6	3.605032E-6	3.5985634E-6	3.5925625E-6	3.587011E-6	3.5820085E-6	3.5776047E-6	3.574054E-6	3.5718797E-6	5.9141297E-7	5.2993155E-8	-3.7054883E-7	-1.9300342E-6	2.5406993E-7	7.8925063E-7	9.292756E-8	1.9708874E-7	-5.3806104E-7	2.1306782E-7	-7.906868E-8	-3.144414E-7
3.8012854E-6	3.7954105E-6	3.7865714E-6	3.776147E-6	3.7648613E-6	3.7531813E-6	3.7412965E-6	3.7294164E-6	3.7177524E-6	3.70652E-6	3.6958716E-6	3.6858735E-6	3.6765255E-6	3.6677623E-6	3.65955E-6	3.6519027E-6	3.6449692E-6	3.6388676E-6	3.6339693E-6	3.6309752E-6	2.3741572E-7	1.5003236E-8	-5.9397646E-8	-4.327455E-7	-6.1815673E-9	1.5169164E-7	-1.1779909E-7	5.725578E-8	-1.9029383E-7	2.542272E-6	1.1682214E-6	-1.8975406E-7
3.901545E-6	3.8946855E-6	3.884241E-6	3.871818E-6	3.8582807E-6	3.8441904E-6	3.829799E-6	3.815355E-6	3.8011E-6	3.7872767E-6	3.7740492E-6	3.7615093E-6	3.7496702E-6	3.738482E-6	3.727935E-6	3.7180744E-6	3.7090979E-6	3.701202E-6	3.6948788E-6	3.6910246E-6	-1.1621836E-6	1.1960875E-6	3.4688475E-7	-1.0645721E-7	3.67466E-7	1.1645522E-8	3.8288366E-8	4.675749E-8	-1.2957115E-7	3.575781E-8	-1.328857E-6	-1.7263633E-7
4.005063E-6	3.9971633E-6	3.9850247E-6	3.970491E-6	3.954575E-6	3.9379393E-6	3.9208926E-6	3.903735E-6	3.8867365E-6	3.870168E-6	3.85422E-6	3.8389926E-6	3.8245175E-6	3.8107655E-6	3.7977445E-6	3.7855402E-6	3.7744026E-6	3.764611E-6	3.75678E-6	3.7520122E-6	-3.6778482E-7	-5.5040395E-8	3.7607307E-7	3.2079225E-8	-2.3703025E-7	-2.3648154E-8	-1.1116832E-7	-6.468994E-8	-1.7712135E-7	4.794008E-7	-1.1876613E-7	1.6804027E-7
4.111959E-6	4.1029607E-6	4.0890313E-6	4.072267E-6	4.053836E-6	4.034508E-6	4.0146588E-6	3.994632E-6	3.9747356E-6	3.9552674E-6	3.936441E-6	3.918372E-6	3.901111E-6	3.884646E-6	3.869009E-6	3.8543253E-6	3.8409E-6	3.8290977E-6	3.8196717E-6	3.8139374E-6	8.8649585E-8	1.4118129E-7	-5.1620876E-8	6.64892E-8	4.084194E-8	1.982536E-7	-1.4234553E-7	-1.377233E-7	1.1088104E-6	1.08047885E-7	4.7670434E-7	1.7517121E-7
4.222377E-6	4.2122197E-6	4.1963995E-6	4.1772755E-6	4.1561893E-6	4.134015E-6	4.1112016E-6	4.088139E-6	4.0651794E-6	4.0426457E-6	4.0207756E-6	3.9997003E-6	3.9794936E-6	3.960154E-6	3.9417528E-6	3.9244437E-6	3.9086E-6	3.8946705E-6	3.8835565E-6	3.876799E-6	-2.554051E-7	5.5422214E-7	-7.397397E-8	5.870417E-8	-1.2896354E-8	-2.3784305E-7	1.874098E-7	-5.50222E-7	-1.1580334E-7	-4.8047127E-8	-4.7013654E-7	-4.3487077E-8
4.33643E-6	4.3250484E-6	4.30723E-6	4.285617E-6	4.261722E-6	4.2365405E-6	4.2105944E-6	4.184331E-6	4.1581325E-6	4.132359E-6	4.107268E-6	4.0830178E-6	4.0596888E-6	4.037316E-6	4.015989E-6	3.9959073E-6	3.977505E-6	3.9613283E-6	3.948427E-6	3.9405895E-6	-2.136072E-7	-4.8530524E-7	-9.170456E-8	-2.5660395E-7	2.471858E-7	1.6289353E-7	2.0652872E-7	7.361721E-8	-3.669124E-7	-1.303968E-7	2.0229045E-7	1.9202943E-7
4.4542735E-6	4.4415947E-6	4.4216663E-6	4.397421E-6	4.3705613E-6	4.3422037E-6	4.31295E-6	4.283298E-6	4.2536785E-6	4.224478E-6	4.195984E-6	4.1683743E-6	4.1417525E-6	4.116166E-6	4.091745E-6	4.068725E-6	4.047615E-6	4.029059E-6	4.0142704E-6	4.005287E-6	-6.3206405E-9	1.8181971E-7	2.6339936E-8	6.7581254E-7	-3.9176638E-7	2.662235E-7	-5.588927E-8	-4.800409E-8	1.7366165E-7	-4.9917355E-7	-9.2498965E-7	5.01972E-7
4.5760517E-6	4.562008E-6	4.539849E-6	4.512823E-6	4.482829E-6	4.4511144E-6	4.4183603E-6	4.3851296E-6	4.3518917E-6	4.3190726E-6	4.2869806E-6	4.25582E-6	4.2257097E-6	4.196729E-6	4.169032E-6	4.14291E-6	4.118934E-6	4.097861E-6	4.081075E-6	4.0708783E-6	1.8539099E-7	6.247673E-7	3.2541664E-7	1.39914995E-8	2.466909E-7	-9.62611E-7	-2.336911E-7	1.06717366E-7	1.2299065E-8	-5.420736E-7	1.6580631E-7	-1.2840903E-7
4.701913E-6	4.6864266E-6	4.6619157E-6	4.6319524E-6	4.598651E-6	4.563387E-6	4.526936E-6	4.4899193E-6	4.4528592E-6	4.416212E-6	4.380316E-6	4.3453983E-6	4.311604E-6	4.2790293E-6	4.2478687E-6	4.2184624E-6	4.191457E-6	4.16772E-6	4.148819E-6	4.137341E-6	-2.3233877E-8	9.107669E-8	-6.536776E-9	-2.5815896E-7	-9.4073715E-7	7.145089E-8	2.5368672E-7	-3.2635984E-7	-4.777349E-8	2.349295E-8	2.3400874E-7	1.3286851E-7
4.8320458E-6	4.8150387E-6	4.7880417E-6	4.7549756E-6	4.718173E-6	4.6791615E-6	4.6388036E-6	4.597792E-6	4.55669E-6	4.5159973E-6	4.476078E-6	4.4371855E-6	4.3994887E-6	4.3631157E-6	4.3282917E-6	4.295409E-6	4.2651936E-6	4.23864E-6	4.2174975E-6	4.2046645E-6	-2.1882538E-6	6.8455256E-7	3.8435857E-7	-6.9205164E-8	4.322541E-8	-8.7405134E-8	2.562473E-7	-4.4332566E-7	-5.618475E-7	-1.5999935E-7	-3.4964816E-7	-6.2349216E-7
4.9666396E-6	4.9480245E-6	4.9183973E-6	4.88205E-6	4.8415495E-6	4.7985736E-6	4.7540843E-6	4.7088424E-6	4.6634677E-6	4.6184923E-6	4.574322E-6	4.5312263E-6	4.4894073E-6	4.449014E-6	4.4103126E-6	4.3737496E-6	4.3401383E-6	4.3105993E-6	4.287084E-6	4.272813E-6	4.830279E-7	6.959471E-8	1.828702E-7	3.9323808E-8	-2.0177763E-6	1.206818E-7	-1.4246677E-7	-3.8450264E-7	7.3378956E-8	1.5485223E-7	-1.5547739E-8	-8.8809756E-8
5.1058473E-6	5.08553E-6	5.0531266E-6	5.013316E-6	4.9689024E-6	4.921735E-6	4.87288E-6	4.8231673E-6	4.773271E-6	4.723773E-6	4.6751034E-6	4.6275654E-6	4.581383E-6	4.536738E-6	4.493935E-6	4.453479E-6	4.416274E-6	4.3835753E-6	4.3575483E-6	4.341753E-6	-1.10033085E-7	-2.3089663E-7	2.4567612E-7	8.266635E-8	-4.2660983E-7	1.650358E-7	-3.6452224E-8	7.73516E-8	3.5146297E-7	6.990602E-7	-4.2757884E-7	-4.3620606E-8
5.2498963E-6	5.2277833E-6	5.192447E-6	5.148967E-6	5.1004185E-6	5.048817E-6	4.995341E-6	4.9409005E-6	4.8862225E-6	4.8319375E-6	4.7785093E-6	4.7262706E-6	4.675469E-6	4.6263226E-6	4.579179E-6	4.534606E-6	4.4935964E-6	4.4575527E-6	4.4288713E-6	4.411467E-6	-1.6246847E-7	3.7103456E-7	-1.4849596E-7	8.534123E-8	-5.3479243E-7	2.2869465E-7	-1.7502659E-7	4.0463325E-7	-8.404632E-8	-2.1873299E-7	5.4598854E-7	-2.0705255E-7
5.3989734E-6	5.374958E-6	5.336512E-6	5.2891514E-6	5.236224E-6	5.179929E-6	5.121562E-6	5.062116E-6	5.00238E-6	4.9430273E-6	4.8845623E-6	4.82735E-6	4.771665E-6	4.717759E-6	4.666025E-6	4.6170935E-6	4.5720617E-6	4.53248E-6	4.50099E-6	4.4818803E-6	1.0884005E-7	-3.2336203E-7	-2.5915097E-7	-3.255962E-7	-6.617885E-8	3.1242473E-7	2.7839005E-7	1.6532043E-7	-1.7119399E-7	-3.026762E-7	1.8997325E-7	2.1972797E-9
5.553296E-6	5.527268E-6	5.485532E-6	5.4340558E-6	5.37649E-6	5.315222E-6	5.251671E-6	5.1869206E-6	5.121826E-6	5.0571084E-6	4.9933133E-6	4.930832E-6	4.8699794E-6	4.811035E-6	4.7544427E-6	4.7009E-6	4.6516116E-6	4.6082855E-6	4.5738184E-6	4.5529073E-6	1.3298431E-7	-4.154229E-8	-2.2342209E-7	-9.298303E-8	5.042322E-7	1.8607129E-7	-3.569206E-8	2.4463012E-7	-2.5678912E-7	5.878147E-7	8.934628E-8	6.789195E-8
5.7130787E-6	5.6849153E-6	5.639684E-6	5.5838436E-6	5.5213495E-6	5.454802E-6	5.3857502E-6	5.3153767E-6	5.2445985E-6	5.1741968E-6	5.1047564E-6	5.0367025E-6	4.970378E-6	4.9061077E-6	4.8443767E-6	4.7859585E-6	4.7321696E-6	4.6848863E-6	4.6472755E-6	4.6244545E-6	-1.5776246E-8	5.130176E-7	-5.4958576E-8	-9.1706376E-8	3.7013294E-7	5.156331E-8	-2.3878957E-7	-7.514851E-8	1.5215109E-7	-2.1162876E-8	-7.746211E-8	1.661063E-7
5.878559E-6	5.8481232E-6	5.799173E-6	5.73869E-6	5.6709587E-6	5.5988003E-6	5.5239066E-6	5.4475586E-6	5.3707495E-6	5.2943183E-6	5.218893E-6	5.1449324E-6	5.0728204E-6	5.0029107E-6	4.9357473E-6	4.8721777E-6	4.813633E-6	4.7621693E-6	4.721231E-6	4.6963883E-6	1.129915E-6	2.9620685E-7	1.5511203E-7	1.2084871E-7	3.0096314E-7	-2.9890603E-7	-1.0024645E-7	-5.3191425E-8	-3.4305398E-7	-1.932341E-7	1.1607647E-8	-1.9766156E-7
6.0499365E-6	6.0170787E-6	5.9641643E-6	5.898728E-6	5.825414E-6	5.7472744E-6	5.6661593E-6	5.583455E-6	5.500239E-6	5.4174066E-6	5.335632E-6	5.2554174E-6	5.1771794E-6	5.1013126E-6	5.0284134E-6	4.959407E-6	4.895844E-6	4.83997E-6	4.7955264E-6	4.7685603E-6	1.1537887E-7	-1.12832794E-7	-4.339283E-7	4.0831756E-7	1.1707141E-7	-4.2958867E-8	-5.0760026E-8	2.0413023E-7	4.733329E-7	1.0462651E-7	1.8320651E-7	2.4190877E-7
6.227381E-6	6.191938E-6	6.134785E-6	6.0640523E-6	5.9847657E-6	5.9002373E-6	5.8124806E-6	5.723001E-6	5.6329613E-6	5.5433225E-6	5.454815E-6	5.3679737E-6	5.2832556E-6	5.201095E-6	5.1221446E-6	5.04741E-6	4.9785676E-6	4.918057E-6	4.8699344E-6	4.8407337E-6	-8.8872747E-7	1.9658985E-7	1.6601554E-7	1.2218974E-8	-1.4262851E-7	3.9404424E-7	2.3441198E-7	-8.173472E-8	-1.303843E-7	-4.4091385E-7	3.5164526E-8	-4.4402015E-7
6.411125E-6	6.3728967E-6	6.3111875E-6	6.2347626E-6	6.1490614E-6	6.057678E-6	5.9628055E-6	5.866079E-6	5.768753E-6	5.6718704E-6	5.5762025E-6	5.4823336E-6	5.3907597E-6	5.3019594E-6	5.2166365E-6	5.135881E-6	5.0615004E-6	4.9961313E-6	4.944149E-6	4.912608E-6	2.8495913E-8	6.6758633E-7	5.9992004E-8	3.155937E-7	-8.140587E-8	4.2352727E-7	2.407966E-7	-3.831783E-6	1.934801E-7	-2.2583E-7	1.8345689E-7	-3.3415173E-8
6.601257E-6	6.560024E-6	6.4933915E-6	6.410822E-6	6.318208E-6	6.2194404E-6	6.1169176E-6	6.012417E-6	5.9073004E-6	5.802685E-6	5.699406E-6	5.5980922E-6	5.4992743E-6	5.403478E-6	5.3114654E-6	5.224405E-6	5.144233E-6	5.0737935E-6	5.01779E-6	4.983812E-6	1.8400726E-7	3.04149E-7	-1.1392904E-7	3.2128892E-7	3.293809E-8	-2.1502917E-7	-2.6332907E-7	1.3193623E-7	1.4581796E-6	-6.7214664E-8	1.3928867E-7	3.3689614E-7
6.7978904E-6	6.7533892E-6	6.6814073E-6	6.5921645E-6	6.492047E-6	6.3852885E-6	6.2745044E-6	6.1616333E-6	6.0481552E-6	5.935274E-6	5.8238884E-6	5.7146776E-6	5.608214E-6	5.505068E-6	5.4060524E-6	5.3124168E-6	5.226226E-6	5.15053E-6	5.090365E-6	5.0538674E-6	1.606707E-8	7.2524904E-7	5.713526E-7	-5.1304628E-8	-2.497313E-7	8.3298616E-8	-2.890111E-7	-2.4820926E-7	-1.5528803E-7	-6.636337E-7	1.6712313E-7	2.0160408E-7
7.001058E-6	6.9529815E-6	6.8751506E-6	6.778614E-6	6.6703174E-6	6.554859E-6	6.435111E-6	6.3131906E-6	6.190712E-6	6.06897E-6	5.948943E-6	5.8313594E-6	5.7168377E-6	5.6059853E-6	5.499669E-6	5.399212E-6	5.306809E-6	5.225705E-6	5.1612737E-6	5.122197E-6	-4.474036E-8	-3.9911373E-7	2.6757746E-7	1.3033241E-7	3.072351E-8	-3.7214318E-7	1.0911315E-7	5.8522767E-7	-1.2090223E-8	5.053165E-7	-5.798798E-7	3.9388437E-10
7.2107073E-6	7.1586946E-6	7.0744177E-6	6.9698617E-6	6.8525783E-6	6.7275982E-6	6.598072E-6	6.4663313E-6	6.3341217E-6	6.202867E-6	6.0736147E-6	5.947159E-6	5.8241494E-6	5.7052457E-6	5.5913506E-6	5.483872E-6	5.385106E-6	5.298494E-6	5.229732E-6	5.1880465E-6	3.969478E-7	-2.3673884E-7	2.418514E-8	1.18444376E-7	-1.3792004E-8	-2.8482297E-8	-4.342776E-7	6.3144405E-8	-1.6887648E-7	1.0447645E-7	8.746738E-7	-4.3981785E-8
7.426697E-6	7.3703095E-6	7.278883E-6	7.16544E-6	7.038236E-6	6.9027715E-6	6.762531E-6	6.620071E-6	6.477322E-6	6.3358234E-6	6.1967153E-6	6.0608504E-6	5.9289314E-6	5.8016444E-6	5.6799445E-6	5.5652886E-6	5.460077E-6	5.3679264E-6	5.294837E-6	5.250555E-6	-2.940464E-8	-8.4426057E-7	-1.9492919E-7	1.549897E-7	1.8614399E-7	-2.6605841E-8	1.6596177E-6	1.0315268E-7	-7.316954E-8	8.5731284E-7	-1.4535502E-7	-6.705216E-8
7.648755E-6	7.5874814E-6	7.4880754E-6	7.3647357E-6	7.22651E-6	7.0794467E-6	6.927403E-6	6.773211E-6	6.618998E-6	6.4664464E-6	6.3168E-6	6.1709734E-6	6.0297184E-6	5.893754E-6	5.7640614E-6	5.642144E-6	5.5304868E-6	5.4328525E-6	5.355516E-6	5.308705E-6	2.5123146E-7	2.2259964E-7	8.620872E-8	-1.3318149E-7	-5.419894E-7	1.35841E-7	1.2977024E-7	2.1990967E-8	4.203971E-7	2.1340566E-7	-2.7352837E-7	-1.9286944E-7
7.876545E-6	7.809779E-6	7.701412E-6	7.5669923E-6	7.416466E-6	7.25651E-6	7.0914225E-6	6.924343E-6	6.7576307E-6	6.5931313E-6	6.432207E-6	6.275841E-6	6.124834E-6	5.979924E-6	5.8421174E-6	5.7129364E-6	5.5949263E-6	5.491959E-6	5.4105435E-6	5.3613185E-6	-6.423053E-8	1.2336192E-9	7.705678E-8	2.4948528E-7	-1.0472939E-7	-2.4480198E-7	-4.951383E-7	-9.165023E-8	2.1021793E-7	1.3438627E-7	-3.446634E-8	2.406525E-8
8.109641E-6	8.036679E-6	7.918222E-6	7.7713485E-6	7.6070473E-6	7.432725E-6	7.2531725E-6	7.0719043E-6	6.891537E-6	6.714112E-6	6.541111E-6	6.3736043E-6	6.2124345E-6	6.058357E-6	5.91238E-6	5.7760276E-6	5.6518666E-6	5.5438354E-6	5.458608E-6	5.4071647E-6	-9.426393E-7	-9.640349E-8	-6.0265144E-8	1.5960826E-7	1.4752466E-7	1.8830994E-7	8.018122E-8	-3.6141734E-7	-3.7400397E-8	-1.6899239E-7	3.28575E-8	-2.2097637E-7
8.347617E-6	8.267644E-6	8.1378E-6	7.9769125E-6	7.79717E-6	7.606811E-6	7.4112163E-6	7.2143107E-6	7.019021E-6	6.827594E-6	6.6416737E-6	6.462406E-6	6.2906774E-6	6.1272503E-6	5.9731165E-6	5.8297746E-6	5.6997683E-6	5.5870523E-6	5.4983893E-6	5.4449874E-6	-6.913445E-7	2.017131E-7	-9.125147E-8	6.4911245E-7	-6.265767E-7	3.6310297E-7	9.249583E-8	2.888749E-7	-6.2730805E-7	1.6202057E-7	-2.5524798E-7	-4.6153794E-8
8.59016E-6	8.502268E-6	8.359582E-6	8.182941E-6	7.9859055E-6	7.777673E-6	7.5642906E-6	7.3501724E-6	7.1385775E-6	6.9320104E-6	6.7322635E-6	6.5405866E-6	6.3578973E-6	6.184963E-6	6.022733E-6	5.8726523E-6	5.7371954E-6	5.6202675E-6	5.5286228E-6	5.4735806E-6	4.230298E-7	-1.0732821E-6	3.048771E-8	-6.990624E-8	-3.8236257E-7	-5.404152E-7	1.2558575E-8	2.6191728E-7	1.6500276E-7	-3.1356845E-7	6.176253E-8	1.3304366E-7
8.837207E-6	8.740397E-6	8.583285E-6	8.389006E-6	8.1726785E-6	7.9445945E-6	7.7115665E-6	7.4785457E-6	7.249188E-6	7.0262595E-6	6.8117406E-6	6.6069706E-6	6.412913E-6	6.2303125E-6	6.06007E-6	5.9035297E-6	5.763058E-6	5.6424356E-6	5.54832E-6	5.491992E-6	-5.2807627E-7	6.5708525E-7	-4.0542214E-9	-4.6484476E-7	-5.1022603E-8	-1.8491254E-7	3.1893475E-8	1.705007E-7	2.470609E-8	5.8977815E-7	2.466446E-7	8.66699E-8
9.089267E-6	8.982484E-6	8.809288E-6	8.595394E-6	8.357699E-6	8.10772E-6	7.8531175E-6	7.5994585E-6	7.3508204E-6	7.110269E-6	6.8799745E-6	6.6613816E-6	6.455489E-6	6.2630174E-6	6.084786E-6	5.922022E-6	5.7769257E-6	5.653094E-6	5.5569903E-6	5.4997204E-6	4.516436E-8	1.9650763E-7	3.894716E-8	6.675313E-8	-4.2155293E-7	4.0372197E-7	-1.0966117E-8	1.3266574E-6	2.8923932E-7	-2.772622E-9	-2.09822E-7	-2.323952E-7
9.347769E-6	9.229947E-6	9.039002E-6	8.803542E-6	8.542429E-6	8.268537E-6	7.9904685E-6	7.714443E-6	7.4450013E-6	7.185533E-6	6.9384014E-6	6.7051687E-6	6.4868555E-6	6.284158E-6	6.0978014E-6	5.9288654E-6	5.7793586E-6	5.6526387E-6	5.5548912E-6	5.4969382E-6	-1.2835003E-8	-2.4153774E-8	4.2641577E-7	9.2705085E-7	-3.557227E-9	1.5049818E-7	-7.443201E-8	-6.087266E-9	-4.1281933E-7	-2.5124376E-7	1.6840707E-7	1.5102047E-7
9.615488E-6	9.485639E-6	9.275406E-6	9.016579E-6	8.730163E-6	8.430508E-6	8.127216E-6	7.827202E-6	7.535494E-6	7.2558028E-6	6.9907055E-6	6.7418628E-6	6.5103395E-6	6.2967906E-6	6.1018472E-6	5.9264357E-6	5.7723573E-6	5.6427043E-6	5.543356E-6	5.4847847E-6	3.2943387E-7	-3.5851662E-7	5.3008296E-7	-6.683997E-8	4.0732465E-7	-1.5080902E-7	3.6747954E-7	-1.1704311E-7	-3.0610624E-7	-1.00323135E-7	-9.3650605E-8	1.0146308E-7
9.897248E-6	9.754547E-6	9.52377E-6	9.240118E-6	8.9268815E-6	8.599945E-6	8.2699535E-6	7.944541E-6	7.629207E-6	7.327995E-6	7.043679E-6	6.7780343E-6	6.5321497E-6	6.3066595E-6	6.1021096E-6	5.9192953E-6	5.759824E-6	5.626564E-6	5.525118E-6	5.465652E-6	5.0062624E-7	-2.0329027E-7	1.7837897E-7	2.6312264E-7	8.3870184E-8	-8.585565E-8	-2.6463905E-8	2.664461E-7	-8.797719E-8	-1.3225953E-7	-8.193767E-8	7.45129E-8
1.0200503E-5	1.0044417E-5	9.7923075E-6	9.4829265E-6	9.141907E-6	8.786703E-6	8.428983E-6	8.077071E-6	7.736925E-6	7.4128925E-6	7.1079307E-6	6.823918E-6	6.561982E-6	6.3227517E-6	6.1067226E-6	5.914611E-6	5.747918E-6	5.6093845E-6	5.5044893E-6	5.443303E-6	-2.6713309E-8	1.42625565E-8	-2.7883488E-7	-7.7513454E-7	7.516349E-7	-4.1424164E-7	3.5583395E-7	1.541663E-7	5.8090654E-7	1.0576904E-7	3.040793E-7	-1.0875571E-7
1.05359995E-5	1.0366418E-5	1.0092848E-5	9.757603E-6	9.388636E-6	9.004891E-6	8.619003E-6	8.239912E-6	7.873984E-6	7.525814E-6	7.1985187E-6	6.8940567E-6	6.613613E-6	6.3578336E-6	6.1272435E-6	5.9225763E-6	5.745385E-6	5.5984956E-6	5.487578E-6	5.423057E-6	-4.3761465E-6	-3.1809016E-6	-3.9172264E-7	1.11365594E-7	-3.9461003E-7	5.7550585E-7	2.666433E-7	9.050436E-7	3.6932303E-7	3.1207486E-7	-3.0763374E-8	3.5794574E-7
1.0918102E-5	1.0735458E-5	1.0441137E-5	1.00808575E-5	9.684719E-6	9.273025E-6	8.859233E-6	8.452783E-6	8.0603395E-6	7.686672E-6	7.334997E-6	7.007329E-6	6.704908E-6	6.428458E-6	6.178624E-6	5.9563286E-6	5.7634206E-6	5.6031913E-6	5.4820266E-6	5.4114857E-6	3.2125396E-7	-2.555167E-7	1.1753442E-7	-7.148472E-7	2.875762E-7	2.9674456E-7	-4.3466763E-8	-2.3359496E-7	5.4323838E-8	1.2542351E-7	7.320849E-8	2.973242E-7
1.1364608E-5	1.1169923E-5	1.0856465E-5	1.0473004E-5	1.00515E-5	9.613371E-6	9.1726915E-6	8.73923E-6	8.319797E-6	7.919218E-6	7.5407143E-6	7.1863046E-6	6.857269E-6	6.554462E-6	6.2787717E-6	6.0315447E-6	5.815293E-6	5.6343315E-6	5.4965863E-6	5.415963E-6	-2.2607792E-7	-2.6385573E-8	-1.5275702E-6	2.587636E-7	5.0138294E-9	-9.143396E-7	-2.1011E-7	-1.1128755E-7	1.5055132E-7	2.1154692E-6	1.2255192E-7	5.82083E-7
1.1895168E-5	1.168999E-5	1.1359795E-5	1.0955891E-5	1.05117215E-5	1.00495145E-5	9.583695E-6	9.124122E-6	8.677548E-6	8.248673E-6	7.840577E-6	7.4551763E-6	7.093747E-6	6.757296E-6	6.4470873E-6	6.1651704E-6	5.915215E-6	5.7033244E-6	5.540156E-6	5.4437173E-6	-7.2137E-8	-1.8343101E-7	-3.0464082E-7	8.770778E-9	1.5036008E-7	-1.2902241E-8	-2.8223798E-7	-2.3923377E-7	3.631403E-7	-2.3203606E-7	-6.4776884E-7	2.6273089E-8
1.2527459E-5	1.2313555E-5	1.1969369E-5	1.1548236E-5	1.1084685E-5	1.0601408E-5	1.011286E-5	9.628703E-6	9.155347E-6	8.697116E-6	8.256726E-6	7.835806E-6	7.4355103E-6	7.0569567E-6	6.7018746E-6	6.3732978E-6	6.0766083E-6	5.8207033E-6	5.620548E-6	5.500692E-6	-6.32828E-7	-3.322731E-7	-2.0785723E-7	2.1344263E-7	-1.0721038E-7	-1.0742582E-6	9.310771E-8	2.980064E-7	-3.91431E-8	-4.913261E-7	-1.0544187E-6	2.0047828E-7
1.3269548E-5	1.3048334E-5	1.2692537E-5	1.2257232E-5	1.1777727E-5	1.1276859E-5	1.0768712E-5	1.0262381E-5	9.763549E-6	9.275857E-6	8.801328E-6	8.341071E-6	7.8958665E-6	7.4668183E-6	7.0560664E-6	6.667813E-6	6.3096677E-6	5.994412E-6	5.7432608E-6	5.5905225E-6	-3.169352E-7	-1.5504406E-7	-2.878403E-7	1.4169733E-7	-9.982882E-7	-1.1155017E-6	9.484244E-7	6.5051395E-8	4.5687554E-7	1.8902819E-7	-3.6398642E-8	-4.2423173E-7
1.4106613E-5	1.3878335E-5	1.3512239E-5	1.306518E-5	1.2573379E-5	1.2058956E-5	1.1535618E-5	1.1010802E-5	1.0489678E-5	9.974143E-6	9.46593E-6	8.96461E-6	8.471037E-6	7.985352E-6	7.5105213E-6	7.0512497E-6	6.6180946E-6	6.2281306E-6	5.9111358E-6	5.714768E-6	-9.250667E-8	-1.9162835E-7	2.2793428E-7	1.2874536E-7	7.066593E-9	6.2626566E-7	-3.0838902E-7	1.256455E-7	-6.8307976E-8	-1.8492367E-6	1.9789245E-7	-1.1621152E-7
1.4980861E-5	1.47445035E-5	1.43686675E-5	1.3913089E-5	1.3413672E-5	1.2891952E-5	1.2359392E-5	1.1822523E-5	1.1284195E-5	1.0745841E-5	1.0207155E-5	9.667656E-6	9.126533E-6	8.584283E-6	8.042968E-6	7.5086964E-6	6.993446E-6	6.519458E-6	6.125253E-6	5.8757096E-6	8.1358104E-7	7.5018754E-8	-9.5806925E-8	-8.683435E-7	2.3072846E-7	1.7833447E-7	2.4251648E-8	-1.0621708E-6	-3.0509776E-7	3.5943426E-8	1.0600786E-7	1.05067905E-7
1.576746E-5	1.5526637E-5	1.5140872E-5	1.4692888E-5	1.4184989E-5	1.3677851E-5	1.3130949E-5	1.2606011E-5	1.20416225E-5	1.1505144E-5	1.0925622E-5	1.037249E-5	9.774677E-6	9.199539E-6	8.586145E-6	7.998297E-6	7.3994092E-6	6.856645E-6	6.3835387E-6	6.0827697E-6	-6.0692776E-7	-1.5527388E-7	-3.003673E-7	-9.1451334E-8	-1.0091113E-6	1.2370732E-7	9.2565784E-8	1.9946008E-7	-1.00231254E-7	1.2027645E-7	-1.195801E-7	-1.10998414E-7
1.6278731E-5	1.6033917E-5	1.5694652E-5	1.522021E-5	1.4786435E-5	1.4224072E-5	1.3765674E-5	1.3158035E-5	1.2685133E-5	1.2044099E-5	1.1547885E-5	1.0876893E-5	1.0344303E-5	9.6479125E-6	9.074462E-6	8.374326E-6	7.788525E-6	7.15835E-6	6.679104E-6	6.339925E-6	2.2164697E-7	6.906882E-7	3.3816846E-8	4.1984268E-7	1.0924266E-7	-4.861062E-7	3.6992145E-7	-8.200531E-8	5.5441628E-8	-4.4523084E-8	7.9708585E-8	-1.4982159E-7
1.6390473E-5	1.620759E-5	1.5835225E-5	1.5496866E-5	1.4965108E-5	1.4587698E-5	1.3973347E-5	1.35822975E-5	1.2912745E-5	1.2501423E-5	1.1789899E-5	1.134164E-5	1.05988875E-5	1.0100129E-5	9.346555E-6	8.804553E-6	8.092601E-6	7.5730045E-6	7.040176E-6	6.751965E-6	-1.2284895E-7	-2.5231373E-8	-9.4069435E-8	2.6709768E-7	1.9977305E-7	-7.140807E-8	-8.09116E-8	7.602107E-8	5.381343E-8	3.0230794E-8	-7.325414E-8	1.6266465E-7
1.633318E-5	1.6118978E-5	1.5886144E-5	1.542643E-5	1.51321765E-5	1.4542298E-5	1.4236413E-5	1.35635E-5	1.3246088E-5	1.25146935E-5	1.2168711E-5	1.1398449E-5	1.1004187E-5	1.02181775E-5	9.767366E-6	9.006836E-6	8.527512E-6	7.8828325E-6	7.4881773E-6	7.1688173E-6	1.57204E-7	-1.7487548E-7	4.782813E-7	4.0434668E-7	7.940884E-9	2.0705545E-7	5.1048795E-7	-5.1588724E-8	2.940307E-7	-9.438783E-7	-1.9839622E-7	-4.0484616E-9
1.6173077E-5	1.6047525E-5	1.5693668E-5	1.5473921E-5	1.4932976E-5	1.4702313E-5	1.4044836E-5	1.3815405E-5	1.3078022E-5	1.2834765E-5	1.2045943E-5	1.176517E-5	1.0953279E-5	1.0615088E-5	9.8177825E-6	9.423638E-6	8.705703E-6	8.310553E-6	7.803968E-6	7.579986E-6	-3.6531002E-8	2.5630987E-7	2.6355383E-7	-8.703288E-8	8.2488306E-8	2.4426524E-7	3.7681576E-7	4.0476962E-7	3.3156775E-7	5.471299E-8	2.1616005E-7	-3.791762E-8
1.6046735E-5	1.5838514E-5	1.5682326E-5	1.5213579E-5	1.5039912E-5	1.4413635E-5	1.4255648E-5	1.3523081E-5	1.33703425E-5	1.2568388E-5	1.2395745E-5	1.1559207E-5	1.1338289E-5	1.0505608E-5	1.0219669E-5	9.443558E-6	9.10863E-6	8.480133E-6	8.185658E-6	7.8885905E-6	1.198055E-7	-4.158392E-7	2.8664076E-7	3.8916977E-7	9.0671115E-8	3.578524E-8	1.713361E-7	6.4871034E-7	2.454302E-7	-1.7961992E-7	2.4567981E-8	1.907128E-7
1.5890313E-5	1.579852E-5	1.5431999E-5	1.5297484E-5	1.4719711E-5	1.4610828E-5	1.389396E-5	1.3812511E-5	1.3002855E-5	1.29240025E-5	1.20631385E-5	1.1953558E-5	1.108346E-5	1.0913194E-5	1.0082959E-5	9.841552E-6	9.121207E-6	8.845738E-6	8.357457E-6	8.1880435E-6	2.1425578E-7	-5.8080627E-8	-5.0048467E-8	-2.65786E-7	1.6318705E-7	-1.097408E-7	-1.08318055E-7	1.7594414E-7	2.7424E-7	-1.6876358E-7	-2.7377212E-7	-2.2708001E-7
1.5824695E-5	1.560642E-5	1.5501406E-5	1.49970665E-5	1.4915147E-5	1.422912E-5	1.4194986E-5	1.3386533E-5	1.3380918E-5	1.249868E-5	1.248665E-5	1.1577928E-5	1.15201665E-5	1.0635142E-5	1.05027575E-5	9.702259E-6	9.497307E-6	8.871381E-6	8.661661E-6	8.3765935E-6	6.448083E-8	-5.0957055E-7	2.9082582E-8	1.0610125E-6	-1.1633702E-7	1.4414847E-7	3.3092326E-7	-3.2788512E-7	-1.2969072E-7	-2.0526998E-7	-1.0727873E-6	-3.766561E-8
1.572021E-5	1.565156E-5	1.5256633E-5	1.5186155E-5	1.4551944E-5	1.4542055E-5	1.3748383E-5	1.3793159E-5	1.2896951E-5	1.2963241E-5	1.20179375E-5	1.2061852E-5	1.1121728E-5	1.110171E-5	1.0225067E-5	1.0118032E-5	9.379628E-6	9.206211E-6	8.7227445E-6	8.598238E-6	-1.8534523E-8	-1.7372797E-7	-4.3085052E-7	-5.4387647E-7	-5.0773263E-8	-1.08216376E-7	1.5175081E-7	-2.3951838E-8	-2.7139853E-7	4.5638398E-8	8.708497E-8	1.3928983E-6
1.5721731E-5	1.5487869E-5	1.5423047E-5	1.4871598E-5	1.4865388E-5	1.4106648E-5	1.4178423E-5	1.32814785E-5	1.3404478E-5	1.242963E-5	1.2559216E-5	1.15659905E-5	1.1652395E-5	1.07017595E-5	1.0704235E-5	9.864649E-6	9.771449E-6	9.134428E-6	8.99607E-6	8.715627E-6	-1.734762E-8	-1.5342823E-7	-2.3434305E-8	1.565557E-7	1.8439972E-7	2.3413719E-8	-1.5840693E-7	-1.213117E-7	4.2015387E-7	-1.2192464E-6	-6.82848E-8	1.2169761E-7
1.5658215E-5	1.56091E-5	1.5181242E-5	1.5165563E-5	1.4468571E-5	1.4544928E-5	1.36668405E-5	1.3823487E-5	1.2831975E-5	1.3027469E-5	1.1988244E-5	1.21688745E-5	1.1147654E-5	1.1260246E-5	1.0325479E-5	1.0335053E-5	9.566612E-6	9.48043E-6	8.992117E-6	8.905074E-6	2.9106903E-7	-7.203435E-7	-3.7176584E-8	-7.9423074E-8	-5.1160683E-8	1.1358673E-7	-3.1882246E-7	1.5807759E-8	1.0191602E-7	-5.9384597E-8	2.0465504E-7	-9.225501E-7
1.5709566E-5	1.5459089E-5	1.5430469E-5	1.4830048E-5	1.4892479E-5	1.4058238E-5	1.4226004E-5	1.3236741E-5	1.3476341E-5	1.2403588E-5	1.26615305E-5	1.1576743E-5	1.1792476E-5	1.0767737E-5	1.0889461E-5	1.0001008E-5	1.0005197E-5	9.347367E-6	9.269656E-6	8.988551E-6	-1.0118157E-7	1.05032946E-7	-9.679519E-8	-1.2489128E-8	-7.4232226E-8	-1.4748426E-7	2.97804E-8	-2.4075635E-7	3.535558E-7	-1.6018346E-7	2.082741E-7	-1.0745963E-7
1.566933E-5	1.5638223E-5	1.5177681E-5	1.521382E-5	1.445428E-5	1.46116645E-5	1.364862E-5	1.3909808E-5	1.2821655E-5	1.3136612E-5	1.2000443E-5	1.2306079E-5	1.11990485E-5	1.1431936E-5	1.0432157E-5	1.054598E-5	9.739641E-6	9.72949E-6	9.2291675E-6	9.173663E-6	3.0404013E-7	-2.863711E-7	3.5118674E-7	-5.262902E-8	-1.5594135E-7	2.8136878E-7	-2.3177019E-7	-5.361167E-7	-1.36006E-7	-1.6385974E-7	2.4026014E-7	2.7107134E-7
1.575431E-5	1.5488014E-5	1.5494568E-5	1.4846988E-5	1.4975316E-5	1.4067817E-5	1.4327279E-5	1.3247121E-5	1.3597108E-5	1.2426748E-5	1.28045585E-5	1.1626942E-5	1.1962232E-5	1.0859944E-5	1.10901965E-5	1.0147995E-5	1.0238928E-5	9.554256E-6	9.529055E-6	9.243407E-6	-8.993674E-8	4.128188E-7	3.6444288E-7	5.197678E-7	-5.5353064E-7	2.0998515E-7	3.4403836E-8	5.3399944E-8	7.859049E-8	-1.532591E-6	-1.2419399E-7	2.4493437E-7
1.5724909E-5	1.5712001E-5	1.5220682E-5	1.5307522E-5	1.4488668E-5	1.4724607E-5	1.368042E-5	1.4041659E-5	1.2859764E-5	1.3288404E-5	1.2056801E-5	1.2479776E-5	1.1286652E-5	1.1630688E-5	1.0563643E-5	1.0772177E-5	9.923646E-6	9.980908E-6	9.464414E-6	9.436002E-6	-2.5572058E-7	2.7487366E-7	2.8879135E-9	4.1987292E-8	-3.116145E-9	-2.517645E-6	3.500335E-7	-5.2750963E-8	-2.8723392E-7	-4.2781556E-9	2.6983065E-7	-1.7886607E-6
1.5833197E-5	1.5552443E-5	1.5593536E-5	1.490207E-5	1.5095267E-5	1.4118715E-5	1.44670485E-5	1.3300613E-5	1.3756528E-5	1.2492325E-5	1.29839045E-5	1.1715633E-5	1.2163105E-5	1.0983567E-5	1.131429E-5	1.0315954E-5	1.0485681E-5	9.770826E-6	9.792014E-6	9.499107E-6	-5.6065863E-7	2.6925258E-7	5.049116E-8	-1.285587E-7	8.84525E-8	5.290338E-7	7.870763E-8	3.1016782E-7	-3.7163318E-8	1.1568317E-7	9.20196E-7	-1.0533059E-7
1.580715E-5	1.5811964E-5	1.52924E-5	1.5429312E-5	1.4555212E-5	1.4868131E-5	1.3747609E-5	1.4205915E-5	1.2934949E-5	1.3472619E-5	1.2149263E-5	1.2683969E-5	1.1406748E-5	1.1855041E-5	1.0720918E-5	1.1016765E-5	1.01242695E-5	1.0242554E-5	9.707183E-6	9.702698E-6	3.328232E-7	3.8040304E-7	-4.6771416E-7	-5.6828793E-7	-3.3259462E-7	9.354323E-8	-2.712042E-7	9.892649E-8	-6.306445E-8	4.3964866E-7	-3.0819368E-7	-3.0568306E-9
1.5932137E-5	1.5637996E-5	1.571346E-5	1.4981476E-5	1.5238046E-5	1.419709E-5	1.4632517E-5	1.3384517E-5	1.3942666E-5	1.25890865E-5	1.3189978E-5	1.183439E-5	1.2388309E-5	1.1133136E-5	1.1557788E-5	1.050352E-5	1.0745578E-5	9.998822E-6	1.0061712E-5	9.760384E-6	-2.1444325E-7	-1.0640708E-7	2.5725186E-7	4.035976E-7	-9.348363E-8	-5.3334304E-7	9.135036E-8	7.3394034E-8	2.794705E-7	-1.0655505E-7	-4.3204135E-8	-3.7430027E-7
1.590603E-5	1.592841E-5	1.5382951E-5	1.5568672E-5	1.464359E-5	1.50311735E-5	1.3839171E-5	1.4391296E-5	1.3036241E-5	1.3678364E-5	1.2267972E-5	1.2908815E-5	1.1551032E-5	1.2097914E-5	1.0897845E-5	1.1275156E-5	1.0338451E-5	1.0512281E-5	9.956862E-6	9.973579E-6	2.0561382E-7	1.4816301E-7	-2.5546046E-7	8.842569E-8	-3.9847382E-7	-3.143644E-7	1.9456908E-7	5.4685533E-8	-2.9644607E-8	-3.6797155E-7	-6.057688E-8	-7.4466624E-9
1.6044161E-5	1.5737987E-5	1.5846843E-5	1.5077749E-5	1.539588E-5	1.4295007E-5	1.4813814E-5	1.3489542E-5	1.4145805E-5	1.2708124E-5	1.341295E-5	1.1974501E-5	1.2628996E-5	1.1301181E-5	1.18141315E-5	1.0704994E-5	1.1014115E-5	1.0235144E-5	1.0336101E-5	1.0025448E-5	4.1805157E-7	-1.2725953E-7	3.1169404E-7	-3.8295516E-7	8.958627E-9	-1.8634402E-7	-2.7089866E-8	-6.679713E-8	8.581167E-8	-3.6796513E-7	-8.861867E-7	-4.2456367E-8
1.601532E-5	1.605503E-5	1.5485686E-5	1.5719017E-5	1.474624E-5	1.5206109E-5	1.3947205E-5	1.4589269E-5	1.3155236E-5	1.3897488E-5	1.2404513E-5	1.3146426E-5	1.1711391E-5	1.235118E-5	1.1087687E-5	1.1541131E-5	1.0560872E-5	1.0786512E-5	1.021058E-5	1.0246608E-5	9.076034E-8	7.6848565E-8	8.2379344E-8	1.6021767E-7	-3.6623156E-8	-5.917805E-7	1.6415763E-7	2.2573539E-7	-3.6713936E-7	7.0998567E-7	-1.976557E-7	-4.2262606E-8
1.616507E-5	1.5847796E-5	1.5989068E-5	1.5184939E-5	1.5562584E-5	1.440575E-5	1.5004906E-5	1.3608918E-5	1.4359044E-5	1.2841685E-5	1.3645511E-5	1.2128145E-5	1.2878213E-5	1.1480633E-5	1.207661E-5	1.0914238E-5	1.12858E-5	1.0475292E-5	1.0610996E-5	1.029092E-5	-4.391375E-7	3.634456E-7	-1.9054183E-7	-7.4887105E-8	-2.1686745E-7	6.0869417E-7	4.9310944E-7	3.955663E-7	-6.5228456E-8	-1.4443475E-6	-4.7830074E-8	2.8703134E-6
1.6132894E-5	1.6188811E-5	1.5597454E-5	1.5876201E-5	1.4859251E-5	1.538805E-5	1.4066656E-5	1.4794479E-5	1.32863415E-5	1.4123124E-5	1.2552319E-5	1.3389606E-5	1.188154E-5	1.260857E-5	1.1284484E-5	1.1809205E-5	1.0786974E-5	1.1060261E-5	1.0464021E-5	1.0518003E-5	-2.0137632E-8	2.8783327E-7	2.0111713E-7	-1.7028887E-7	-1.01759014E-7	4.6383434E-7	-7.738809E-8	-4.4618608E-7	-3.2903915E-7	-8.560727E-8	1.5920862E-7	2.388343E-7
1.629222E-5	1.5964553E-5	1.613678E-5	1.530033E-5	1.5734424E-5	1.45250415E-5	1.520043E-5	1.3737493E-5	1.45765935E-5	1.2984529E-5	1.3881722E-5	1.2290147E-5	1.31295965E-5	1.1665996E-5	1.2339495E-5	1.11266245E-5	1.1556674E-5	1.071532E-5	1.0883457E-5	1.0553934E-5	3.821094E-7	-2.3476127E-6	-2.5567834E-7	7.237466E-8	9.7702056E-8	-1.3860277E-7	3.9354106E-7	-2.7838484E-8	-2.3955502E-8	2.7021304E-7	-2.8363417E-8	2.1533972E-7
1.625581E-5	1.6327642E-5	1.5715697E-5	1.6037671E-5	1.4979084E-5	1.5573434E-5	1.419336E-5	1.5002373E-5	1.34245565E-5	1.4350914E-5	1.2706763E-5	1.3633856E-5	1.2056559E-5	1.2865502E-5	1.1483977E-5	1.2075169E-5	1.1012918E-5	1.1330721E-5	1.0715073E-5	1.0785283E-5	-1.1209868E-8	-1.8465214E-7	-4.5877364E-8	2.000892E-8	-2.0811638E-7	3.264017E-7	-1.291917E-7	-2.282564E-7	4.3739966E-8	-1.7485571E-7	-1.6744589E-7	-4.5577315E-7
1.6423688E-5	1.6086444E-5	1.6288002E-5	1.5421476E-5	1.5909074E-5	1.4650812E-5	1.5397822E-5	1.3872235E-5	1.4794727E-5	1.313248E-5	1.4117612E-5	1.2456213E-5	1.33794865E-5	1.1853893E-5	1.2599879E-5	1.1339213E-5	1.1823181E-5	1.095279E-5	1.115074E-5	1.0812252E-5	4.361315E-6	-1.967737E-7	3.8945288E-7	-5.268119E-9	1.817348E-8	3.6656635E-7	9.967671E-7	-2.2460792E-7	4.7020657E-7	2.8266186E-7	1.9421222E-7	-2.0743419E-6
1.6383485E-5	1.6470054E-5	1.5839114E-5	1.6201804E-5	1.510482E-5	1.5760299E-5	1.43256875E-5	1.5210507E-5	1.35675655E-5	1.45775875E-5	1.2864992E-5	1.3875665E-5	1.2234088E-5	1.3119234E-5	1.1683795E-5	1.2336728E-5	1.1236825E-5	1.1595432E-5	1.0961265E-5	1.1046465E-5	2.0326561E-7	3.832383E-7	3.0330975E-7	1.5225439E-7	1.4607042E-6	-6.0003322E-9	1.555012E-7	-2.9102435E-7	2.0935724E-7	-3.097491E-7	-3.594766E-7	5.2325015E-7
1.6558673E-5	1.6212833E-5	1.6441672E-5	1.5547215E-5	1.6084732E-5	1.47811725E-5	1.5595297E-5	1.401092E-5	1.5011601E-5	1.3284144E-5	1.4350818E-5	1.2624177E-5	1.3625726E-5	1.204209E-5	1.2855366E-5	1.1549781E-5	1.2084184E-5	1.1186158E-5	1.1411935E-5	1.1064856E-5	5.268494E-7	-8.763462E-7	-5.6431014E-7	-4.2557232E-8	1.78719E-7	1.195522E-7	3.2019486E-7	1.741787E-7	-1.4966469E-7	1.9655744E-7	-1.8224976E-7	1.9214062E-7
1.6514261E-5	1.6614882E-5	1.5966183E-5	1.6366783E-5	1.5234048E-5	1.5946722E-5	1.4461235E-5	1.5417192E-5	1.37135885E-5	1.4801816E-5	1.3025116E-5	1.4114059E-5	1.2411774E-5	1.3368136E-5	1.1882332E-5	1.2592732E-5	1.1457208E-5	1.1854284E-5	1.1202813E-5	1.1302202E-5	1.0059761E-6	1.8083328E-7	4.2705157E-8	-4.2824598E-7	2.7306035E-7	-4.775063E-8	3.842775E-7	2.9944135E-7	-2.8155972E-7	-2.605565E-7	-3.1596E-7	2.27934E-7
1.6696149E-5	1.634221E-5	1.6596927E-5	1.5676444E-5	1.6260537E-5	1.4914632E-5	1.579152E-5	1.4152573E-5	1.5225938E-5	1.3437474E-5	1.4580404E-5	1.2792851E-5	1.3867337E-5	1.2229334E-5	1.310554E-5	1.1757686E-5	1.2338874E-5	1.1415285E-5	1.1666923E-5	1.1311755E-5	1.3359588E-7	1.9518767E-7	4.6760508E-7	-3.6294358E-7	7.580826E-8	-4.4269326E-9	-1.8627784E-7	1.2559207E-7	1.9126245E-8	1.3268647E-7	-2.5456524E-7	-3.7280398E-7
1.664748E-5	1.6760961E-5	1.6095933E-5	1.6532098E-5	1.5366131E-5	1.6132279E-5	1.4599326E-5	1.5621285E-5	1.3861361E-5	1.5022208E-5	1.3185874E-5	1.4347591E-5	1.2588997E-5	1.3611587E-5	1.2078418E-5	1.2842548E-5	1.1674216E-5	1.2106771E-5	1.1438944E-5	1.15512175E-5	-8.469794E-8	7.560274E-8	-1.1863188E-8	4.941492E-7	-7.76606E-9	7.6015976E-7	1.0970263E-8	2.515665E-6	1.322816E-7	4.0965173E-7	2.7284844E-7	-1.5062735E-6
1.6835966E-5	1.647414E-5	1.6752612E-5	1.5807931E-5	1.6435552E-5	1.5050175E-5	1.5985406E-5	1.4295748E-5	1.5436812E-5	1.3591332E-5	1.4805455E-5	1.2961075E-5	1.4103513E-5	1.2414757E-5	1.3349566E-5	1.1962444E-5	1.2587444E-5	1.1639777E-5	1.1915281E-5	1.1552598E-5	2.778598E-7	4.068936E-7	-1.8496303E-7	1.9112424E-7	-2.4889204E-8	6.2476694E-8	1.2955172E-7	-6.921582E-8	3.0853857E-7	8.3501405E-8	5.6724053E-7	7.688332E-8
1.6783126E-5	1.6908642E-5	1.6228201E-5	1.6697322E-5	1.5500153E-5	1.6316164E-5	1.4739027E-5	1.582288E-5	1.4009869E-5	1.5238796E-5	1.334675E-5	1.4576391E-5	1.2765124E-5	1.3849491E-5	1.2272182E-5	1.3086365E-5	1.1886595E-5	1.2352382E-5	1.1669122E-5	1.179377E-5	5.772387E-9	2.0020205E-7	-2.0700585E-7	-1.15763775E-7	1.5951866E-7	9.3408E-8	2.3491275E-7	-5.769854E-7	-1.2671603E-7	2.0102648E-6	1.75951E-7	5.630698E-8
1.697717E-5	1.6608146E-5	1.6908883E-5	1.5941521E-5	1.6609934E-5	1.5187496E-5	1.617759E-5	1.4439902E-5	1.5644731E-5	1.3745674E-5	1.5026505E-5	1.31285315E-5	1.433478E-5	1.2598208E-5	1.3587974E-5	1.2163567E-5	1.282947E-5	1.18588105E-5	1.21569055E-5	1.1787024E-5	-2.169596E-8	-8.91881E-8	4.8096642E-9	1.030385E-6	1.317119E-6	2.941064E-8	-2.0531586E-7	-2.2965584E-7	-2.0837321E-7	7.236692E-9	2.295093E-7	1.9045703E-7
1.6920254E-5	1.705723E-5	1.6361948E-5	1.6862614E-5	1.5635545E-5	1.6498756E-5	1.4879627E-5	1.6021992E-5	1.4158514E-5	1.5451737E-5	1.3506375E-5	1.48006E-5	1.2938834E-5	1.4082055E-5	1.2462545E-5	1.3323941E-5	1.20945615E-5	1.2591976E-5	1.1894139E-5	1.2030104E-5	-4.576628E-7	-2.1200711E-7	-4.401591E-8	-5.612783E-7	-7.495173E-8	1.4547206E-7	-2.491814E-7	-4.6953895E-7	3.7830128E-7	-3.015429E-7	9.932213E-8	-4.5732057E-7
1.7119166E-5	1.6743323E-5	1.7065726E-5	1.6076132E-5	1.6783788E-5	1.5325326E-5	1.6368165E-5	1.4584215E-5	1.5850077E-5	1.38992145E-5	1.5244203E-5	1.3294381E-5	1.4561662E-5	1.2778805E-5	1.3821179E-5	1.2361106E-5	1.3066169E-5	1.207342E-5	1.2392965E-5	1.2016172E-5	2.4825678E-7	-4.975585E-7	4.6009102E-8	4.3619872E-7	-2.9490596E-7	-6.575206E-8	1.5115084E-7	-1.9141784E-7	2.9935856E-7	4.0123422E-7	2.3588979E-7	-8.2178104E-8
1.7058203E-5	1.7206346E-5	1.6496562E-5	1.7027629E-5	1.5771546E-5	1.6680908E-5	1.5020019E-5	1.6219286E-5	1.4306423E-5	1.566237E-5	1.3664907E-5	1.5021839E-5	1.3110409E-5	1.4310572E-5	1.2649599E-5	1.3557011E-5	1.229858E-5	1.2826286E-5	1.2114076E-5	1.2261172E-5	-2.7941712E-7	1.05768656E-7	1.9520503E-7	-6.645822E-8	1.2044661E-7	-4.960979E-7	-4.2086626E-7	-1.3501538E-7	8.622979E-9	2.436424E-8	-1.9570363E-7	-3.4736456E-7
1.7262148E-5	1.6879207E-5	1.7222776E-5	1.6210883E-5	1.6957134E-5	1.546267E-5	1.6557364E-5	1.4727128E-5	1.6053435E-5	1.405072E-5	1.5459074E-5	1.3457387E-5	1.4785269E-5	1.2956071E-5	1.4050435E-5	1.2554354E-5	1.3298075E-5	1.228335E-5	1.26241175E-5	1.22403635E-5	1.3300007E-7	-2.2504119E-7	-1.7359088E-7	-1.6690404E-7	1.3858595E-7	3.0815815E-7	2.0097502E-7	-1.4839566E-7	-1.8610642E-7	3.6426854E-8	-4.5336712E-8	5.880364E-7
1.7196691E-5	1.7356051E-5	1.6631393E-5	1.719299E-5	1.5906853E-5	1.6862134E-5	1.515899E-5	1.6415392E-5	1.4452197E-5	1.5871E-5	1.3820184E-5	1.5240113E-5	1.3278495E-5	1.4535892E-5	1.2832808E-5	1.3786203E-5	1.2497845E-5	1.3056163E-5	1.2329095E-5	1.24873195E-5	2.588306E-7	2.4415888E-7	-4.128196E-7	1.5483094E-7	2.5150516E-7	1.4636164E-7	-1.7365439E-8	-2.7193824E-8	-2.1721287E-7	-1.7610729E-7	3.0376808E-7	2.853033E-7
1.7405424E-5	1.7014949E-5	1.7380095E-5	1.6345155E-5	1.7130791E-5	1.559883E-5	1.6746371E-5	1.48679965E-5	1.6255803E-5	1.4199386E-5	1.5672314E-5	1.3617047E-5	1.5006375E-5	1.3129302E-5	1.4276762E-5	1.274304E-5	1.3525913E-5	1.2487977E-5	1.285011E-5	1.2458861E-5	-3.7059525E-7	-2.0337407E-7	1.6151701E-7	-7.173011E-8	-2.0373255E-7	-4.918987E-7	-1.3346343E-7	-7.342891E-8	-1.2137726E-6	-2.7962665E-7	-4.625336E-7	8.214533E-8
1.7335826E-5	1.75063E-5	1.6765802E-5	1.7358923E-5	1.6041182E-5	1.7044142E-5	1.5296217E-5	1.661165E-5	1.4595173E-5	1.6079224E-5	1.3972139E-5	1.5457292E-5	1.3442517E-5	1.4759017E-5	1.3011151E-5	1.401234E-5	1.2692204E-5	1.3281916E-5	1.2538948E-5	1.2708627E-5	1.580496E-7	-1.9237224E-7	-5.29548E-8	2.3846292E-7	6.6774624E-7	2.0397622E-6	1.5583399E-7	-1.7569329E-7	-1.1256474E-7	4.049249E-8	-2.7373892E-7	-2.0127482E-7
1.7549237E-5	1.7150742E-5	1.753811E-5	1.6477965E-5	1.7304854E-5	1.5732547E-5	1.693576E-5	1.5005892E-5	1.6458505E-5	1.4344294E-5	1.588512E-5	1.37721245E-5	1.5226551E-5	1.3297572E-5	1.4500723E-5	1.2926634E-5	1.3751007E-5	1.2687835E-5	1.3072671E-5	1.2673244E-5	3.7469295E-7	-6.7884906E-7	-3.3546036E-7	-3.5564007E-8	3.4576865E-7	7.30209E-8	5.6258425E-8	4.4694988E-7	-3.340896E-7	-3.1581595E-7	2.6725553E-7	3.8049325E-7
1.7474194E-5	1.7656814E-5	1.6898572E-5	1.7525004E-5	1.6172424E-5	1.7226292E-5	1.542945E-5	1.6808479E-5	1.4733577E-5	1.6287551E-5	1.4119006E-5	1.5674219E-5	1.3600841E-5	1.4981136E-5	1.3184117E-5	1.4236332E-5	1.28811025E-5	1.3504507E-5	1.2743706E-5	1.292535E-5	1.4382049E-7	-1.2901057E-7	1.884407E-7	8.819193E-9	6.9733153E-7	3.598809E-8	-1.9947736E-7	3.6402763E-8	1.4851386E-7	-2.8882238E-7	2.0398493E-6	-1.5349559E-7
1.7692922E-5	1.7285305E-5	1.7696835E-5	1.660882E-5	1.7480184E-5	1.5862759E-5	1.7126691E-5	1.5138894E-5	1.6662263E-5	1.4483732E-5	1.6098977E-5	1.3921397E-5	1.5446656E-5	1.3459904E-5	1.4723967E-5	1.3104547E-5	1.3973682E-5	1.2882281E-5	1.3291219E-5	1.2882514E-5	2.3716472E-8	-2.5322842E-7	-3.808276E-7	-1.1513606E-6	-1.6749749E-7	1.1233675E-7	-3.1872094E-7	-3.1520764E-7	6.582736E-7	-2.7193536E-8	2.967098E-7	-6.030915E-8
1.7612578E-5	1.7808192E-5	1.7030106E-5	1.769337E-5	1.6301168E-5	1.741092E-5	1.5558597E-5	1.7007216E-5	1.4866645E-5	1.6497785E-5	1.4259795E-5	1.5892158E-5	1.3753267E-5	1.5203469E-5	1.3350765E-5	1.4459182E-5	1.3064592E-5	1.3724645E-5	1.294389E-5	1.31388315E-5	7.129674E-7	7.187833E-7	-1.3080127E-7	7.735719E-8	-3.9374854E-7	2.892765E-7	1.16336274E-7	2.2072165E-7	-7.630264E-8	2.374298E-7	-1.9810376E-7	-4.7275384E-7
1.7837321E-5	1.741902E-5	1.7857321E-5	1.6736974E-5	1.765789E-5	1.5988968E-5	1.7320068E-5	1.5266744E-5	1.686847E-5	1.4617093E-5	1.6314336E-5	1.4064236E-5	1.566791E-5	1.3615799E-5	1.4946866E-5	1.3276435E-5	1.419514E-5	1.3071617E-5	1.3507186E-5	1.3087968E-5	-5.5195862E-8	6.28567E-8	4.1498868E-7	-2.1031529E-7	9.558608E-9	5.041219E-8	-6.47316E-8	-3.230418E-8	-7.528069E-8	-4.043393E-7	-1.3477369E-7	-7.9002284E-8
1.7750395E-5	1.7960547E-5	1.7159298E-5	1.7863083E-5	1.642578E-5	1.7597846E-5	1.5682439E-5	1.7208924E-5	1.4993833E-5	1.6710643E-5	1.439438E-5	1.6112508E-5	1.3898926E-5	1.5426818E-5	1.3511309E-5	1.4681907E-5	1.3242074E-5	1.3942772E-5	1.3139015E-5	1.3348404E-5	2.4092915E-7	-1.0182692E-6	2.1178892E-7	-1.4807938E-7	3.9755844E-7	4.870833E-7	7.3252073E-7	4.0379604E-7	1.430094E-7	-9.573287E-8	-6.628212E-8	2.609217E-7
1.7981658E-5	1.7551065E-5	1.8018725E-5	1.68616E-5	1.783755E-5	1.6110493E-5	1.7516142E-5	1.5388847E-5	1.7077833E-5	1.4743978E-5	1.6532884E-5	1.4200281E-5	1.5891212E-5	1.3765087E-5	1.5170899E-5	1.3442099E-5	1.441562E-5	1.3255452E-5	1.3720664E-5	1.3289326E-5	-3.24771E-7	-9.822561E-8	-2.0747937E-6	1.0820141E-7	4.19949E-7	1.0466505E-6	1.2353962E-7	1.0685686E-7	-2.8009223E-8	-3.2542079E-7	-2.1170282E-8	9.3339956E-8
1.788704E-5	1.811294E-5	1.7285553E-5	1.8034381E-5	1.6545926E-5	1.7787257E-5	1.5800786E-5	1.7413577E-5	1.5114318E-5	1.6926446E-5	1.4521427E-5	1.6334965E-5	1.40373E-5	1.5651582E-5	1.3664984E-5	1.490471E-5	1.3413957E-5	1.4159703E-5	1.3329783E-5	1.3555032E-5	-9.2725415E-8	-7.623601E-8	-1.4528356E-8	1.6617312E-7	7.702868E-8	7.260462E-9	5.906155E-7	3.658581E-7	-2.839406E-7	-2.4458484E-7	1.0616426E-7	-5.080625E-7
1.8125309E-5	1.7680815E-5	1.8181201E-5	1.698275E-5	1.8019253E-5	1.6226728E-5	1.7715061E-5	1.5504535E-5	1.7290045E-5	1.4863763E-5	1.6754213E-5	1.4329028E-5	1.6116435E-5	1.3907172E-5	1.5395653E-5	1.3601546E-5	1.4635681E-5	1.3434153E-5	1.3931839E-5	1.3486694E-5	-7.502085E-8	-1.8614799E-7	-6.093261E-7	2.693961E-7	-1.8181831E-7	7.931914E-7	-2.0984751E-7	5.5217936E-7	4.0089213E-7	-9.288991E-8	2.3949056E-7	-2.0168468E-8
1.8022563E-5	1.8266117E-5	1.740916E-5	1.820743E-5	1.666207E-5	1.79792E-5	1.5913294E-5	1.7621267E-5	1.5228051E-5	1.7145332E-5	1.4641498E-5	1.6559985E-5	1.4168761E-5	1.5877948E-5	1.3811963E-5	1.512742E-5	1.35798155E-5	1.4375E-5	1.3515539E-5	1.3758368E-5	-2.297563E-7	6.9723626E-8	2.7318268E-7	3.0782472E-9	1.8453802E-7	1.297997E-7	2.764191E-7	-3.2904146E-7	2.8631526E-8	4.4407415E-7	-1.2326646E-7	-3.4336317E-8
1.8268858E-5	1.7809094E-5	1.8344854E-5	1.7100438E-5	1.820309E-5	1.6338096E-5	1.791662E-5	1.5614041E-5	1.7505266E-5	1.4976787E-5	1.6977883E-5	1.4450648E-5	1.6343876E-5	1.4042819E-5	1.5621188E-5	1.3754786E-5	1.4855033E-5	1.3607817E-5	1.4140945E-5	1.3680386E-5	-7.113285E-8	2.6614686E-7	-1.2022497E-7	-4.840361E-7	1.6745905E-7	7.6458576E-8	2.482154E-7	1.9681049E-7	-2.727573E-7	1.3193829E-6	4.182052E-7	-9.784297E-7
1.8157347E-5	1.8419412E-5	1.7530552E-5	1.838188E-5	1.6774253E-5	1.8173354E-5	1.6020787E-5	1.7831257E-5	1.5335818E-5	1.7366438E-5	1.4755051E-5	1.6786924E-5	1.4293639E-5	1.6105238E-5	1.3953007E-5	1.5350508E-5	1.3740555E-5	1.4588958E-5	1.3697538E-5	1.3959064E-5	-1.6047196E-7	6.7072676E-8	-4.868245E-7	-1.1836073E-7	-2.838303E-6	-6.700914E-8	-2.4732293E-7	2.7249828E-7	-1.8683162E-8	-5.708889E-9	4.5944188E-7	2.549529E-6
1.8411885E-5	1.7935545E-5	1.8508783E-5	1.7214972E-5	1.8387971E-5	1.6445265E-5	1.8119646E-5	1.5718708E-5	1.7722252E-5	1.5084173E-5	1.7203267E-5	1.4566511E-5	1.6571772E-5	1.4172345E-5	1.5846892E-5	1.3902824E-5	1.50733395E-5	1.3776729E-5	1.434731E-5	1.3870232E-5	2.2360425E-6	-1.6629711E-7	2.2265008E-8	-3.5693034E-7	9.806932E-7	2.0838133E-6	-2.2170953E-8	-4.1353064E-7	1.0226247E-7	-3.812757E-8	-1.2659075E-6	2.4616492E-7
1.8290795E-5	1.8572691E-5	1.7649561E-5	1.8556784E-5	1.6883234E-5	1.8368124E-5	1.6124315E-5	1.80424E-5	1.5439035E-5	1.7588756E-5	1.4863855E-5	1.7014792E-5	1.4413529E-5	1.633287E-5	1.4089194E-5	1.5572718E-5	1.38969945E-5	1.4801311E-5	1.3875605E-5	1.4156691E-5	8.363768E-8	1.8557694E-8	-1.4925381E-7	-8.300424E-8	-7.174195E-8	-1.039375E-7	2.6005102E-7	3.194018E-7	9.224321E-8	-3.3754608E-7	-6.871759E-7	-2.6102103E-7
1.855427E-5	1.8060597E-5	1.8672608E-5	1.7327737E-5	1.8573144E-5	1.654978E-5	1.8323215E-5	1.5819842E-5	1.7939477E-5	1.5187623E-5	1.742875E-5	1.4678245E-5	1.6799653E-5	1.4297936E-5	1.6071743E-5	1.4046807E-5	1.5290125E-5	1.39422355E-5	1.45515605E-5	1.4057235E-5	5.4791453E-8	1.1612523E-9	4.4919946E-7	2.8648134E-7	-9.0744004E-7	7.103214E-8	-8.517447E-7	-1.9476671E-7	8.5825087E-7	1.2094887E-7	-3.1713648E-7	1.132637E-8
1.8423489E-5	1.87252E-5	1.7767248E-5	1.873097E-5	1.6990358E-5	1.8562347E-5	1.6225486E-5	1.8252507E-5	1.553975E-5	1.7810135E-5	1.4969663E-5	1.7241078E-5	1.4530088E-5	1.6558848E-5	1.422221E-5	1.579279E-5	1.4050007E-5	1.5010741E-5	1.405053E-5	1.4351363E-5	1.6186375E-7	-3.185635E-7	-2.8535854E-7	1.1773715E-6	5.029753E-7	9.562004E-8	8.0945E-8	1.1177179E-7	-1.9892553E-7	-2.485275E-7	1.5458272E-7	3.691671E-8
1.8695919E-5	1.818485E-5	1.8835059E-5	1.7439104E-5	1.8756598E-5	1.6652777E-5	1.8524715E-5	1.5919695E-5	1.8154768E-5	1.5289696E-5	1.7652068E-5	1.4788071E-5	1.7025248E-5	1.4421493E-5	1.6293629E-5	1.4188448E-5	1.5503676E-5	1.4104844E-5	1.475269E-5	1.4241245E-5	2.871553E-7	3.4695644E-9	-2.129632E-7	-6.149856E-8	1.4115138E-7	-1.329031E-7	5.5883686E-7	5.1341143E-8	1.2102198E-6	-1.4761639E-7	-5.9263236E-8	9.342113E-7
1.8555485E-5	1.8876337E-5	1.7884786E-5	1.8903336E-5	1.7097376E-5	1.8753975E-5	1.632657E-5	1.8460083E-5	1.5640122E-5	1.8028151E-5	1.507497E-5	1.7464332E-5	1.4646233E-5	1.6781096E-5	1.4353667E-5	1.6009159E-5	1.4201007E-5	1.52166795E-5	1.4222688E-5	1.4542928E-5	-1.2947699E-7	-2.7289238E-7	6.889733E-7	1.9623442E-6	-9.912101E-7	-1.9424081E-7	-1.5095264E-7	-2.5488572E-7	-1.9500806E-6	5.7481877E-8	3.4153314E-7	-5.251991E-7
1.8835932E-5	1.8308907E-5	1.899563E-5	1.7551241E-5	1.8937395E-5	1.6757078E-5	1.8722752E-5	1.6020693E-5	1.8365554E-5	1.5392758E-5	1.7870425E-5	1.4899012E-5	1.724575E-5	1.4545123E-5	1.6511261E-5	1.4329578E-5	1.57136E-5	1.4266232E-5	1.4950666E-5	1.4422597E-5	4.5109013E-7	-7.377051E-8	-1.7455261E-7	3.7680135E-7	-1.3326045E-6	1.2370269E-7	-5.5703003E-7	-1.807643E-7	-6.3353326E-8	-3.4960564E-8	3.6170425E-7	1.6663712E-8
1.8686495E-5	1.9025336E-5	1.8002394E-5	1.9072118E-5	1.7205824E-5	1.894114E-5	1.6430053E-5	1.8661696E-5	1.5742937E-5	1.8239818E-5	1.5182763E-5	1.768084E-5	1.4764031E-5	1.6997345E-5	1.44865835E-5	1.6220543E-5	1.43523275E-5	1.5418984E-5	1.43936695E-5	1.4731731E-5	-5.905733E-9	2.1648158E-7	-1.02745105E-7	3.4133478E-7	-1.5054559E-7	8.037227E-8	1.5696975E-7	1.9145892E-7	-4.3150789E-7	2.9602342E-7	-6.616912E-8	3.703901E-9
1.8974832E-5	1.8432977E-5	1.9152856E-5	1.7665103E-5	1.9112818E-5	1.6864324E-5	1.8914308E-5	1.612546E-5	1.8568722E-5	1.5499829E-5	1.8080902E-5	1.5013574E-5	1.7458698E-5	1.467186E-5	1.672196E-5	1.4472217E-5	1.59175E-5	1.4426962E-5	1.5144373E-5	1.4601967E-5	3.0200488E-7	-1.168129E-7	-2.1769074E-7	-1.7787551E-8	-1.954109E-6	1.7732016E-7	1.822973E-7	-1.8311374E-7	6.998311E-7	-2.257756E-7	4.194829E-8	-6.737782E-7
1.8817105E-5	1.9171244E-5	1.8121882E-5	1.9235582E-5	1.7317829E-5	1.9120884E-5	1.6538082E-5	1.885486E-5	1.5851534E-5	1.844211E-5	1.5296251E-5	1.7888146E-5	1.4886973E-5	1.7205168E-5	1.4622729E-5	1.6424416E-5	1.4504716E-5	1.5615342E-5	1.4563353E-5	1.4917055E-5	-2.579903E-7	5.7057815E-7	2.705083E-7	3.4819263E-9	-3.0415848E-7	-1.5994047E-7	-3.53784E-7	2.555678E-7	-7.696767E-7	5.693209E-8	4.316695E-8	4.5425E-9
1.9111829E-5	1.8558083E-5	1.9305096E-5	1.7782242E-5	1.9280824E-5	1.6976834E-5	1.9095989E-5	1.6237074E-5	1.8761439E-5	1.5614283E-5	1.8280663E-5	1.5134892E-5	1.766117E-5	1.4803978E-5	1.6923332E-5	1.461825E-5	1.611455E-5	1.4588783E-5	1.5333268E-5	1.4779062E-5	-1.5854992E-7	-6.2097376E-7	-1.3708365E-7	-4.7604004E-7	-6.668805E-7	2.6741645E-7	2.513957E-7	3.5510894E-8	3.4195455E-8	5.564294E-7	-2.096416E-7	9.1547356E-8
1.8947261E-5	1.9313837E-5	1.8244024E-5	1.9392333E-5	1.7435279E-5	1.9291492E-5	1.6653818E-5	1.903682E-5	1.5968686E-5	1.863231E-5	1.5418213E-5	1.8083274E-5	1.501763E-5	1.7401839E-5	1.4764716E-5	1.6619255E-5	1.4660059E-5	1.5805377E-5	1.4733232E-5	1.5099059E-5	2.4656097E-7	2.830473E-7	2.820686E-7	-5.5444656E-7	6.9631795E-7	1.2430358E-7	-2.0614763E-7	-2.8249147E-7	1.3344132E-6	1.0362139E-8	-3.2829772E-7	-3.3928472E-7
1.9246789E-5	1.8684961E-5	1.9451862E-5	1.7904495E-5	1.9439942E-5	1.7097133E-5	1.9266316E-5	1.6357937E-5	1.8940767E-5	1.5738988E-5	1.8466626E-5	1.5265963E-5	1.7850793E-5	1.4944109E-5	1.7113493E-5	1.4769659E-5	1.6302958E-5	1.4752953E-5	1.5517126E-5	1.4954804E-5	9.652432E-8	-3.0910076E-8	7.4777496E-8	1.8871492E-7	1.0718445E-6	-2.621461E-7	5.948203E-8	2.9714656E-8	9.9027766E-8	1.8291091E-7	-2.0756596E-7	-8.027964E-7
1.9078028E-5	1.9452378E-5	1.8370656E-5	1.954103E-5	1.7560176E-5	1.945035E-5	1.6779642E-5	1.9204695E-5	1.6097152E-5	1.8807601E-5	1.5551826E-5	1.8263545E-5	1.5158269E-5	1.7585064E-5	1.491458E-5	1.6803311E-5	1.4820582E-5	1.5987944E-5	1.4904024E-5	1.527777E-5	1.4292556E-7	-1.944876E-7	-2.0485444E-7	1.0480627E-7	-3.06501E-7	1.5540688E-7	1.679742E-7	4.1934442E-7	-1.4889434E-7	-7.727282E-8	-2.1415475E-7	-2.21618E-7
1.937932E-5	1.8814108E-5	1.9591662E-5	1.8033012E-5	1.9588108E-5	1.7227158E-5	1.9422858E-5	1.6490985E-5	1.9104707E-5	1.5876236E-5	1.8636E-5	1.540912E-5	1.8024908E-5	1.5094748E-5	1.7290797E-5	1.4928451E-5	1.6481466E-5	1.4920129E-5	1.569518E-5	1.5129351E-5	3.820437E-7	-2.3513407E-7	-3.2677377E-8	-3.143802E-8	1.3607473E-7	-2.7841363E-8	-2.0966834E-8	-1.7002516E-7	1.4793456E-7	6.3741106E-7	-8.3992994E-8	-3.8305035E-7
1.920816E-5	1.9585676E-5	1.850151E-5	1.9680252E-5	1.7693845E-5	1.959596E-5	1.6916896E-5	1.935664E-5	1.623909E-5	1.8965502E-5	1.5699163E-5	1.8426641E-5	1.5311283E-5	1.7752822E-5	1.5074268E-5	1.6974873E-5	1.4986542E-5	1.6162108E-5	1.5075649E-5	1.5452535E-5	-6.1883945E-8	2.568311E-7	-9.4613284E-7	3.5613866E-8	-5.206873E-7	6.1269577E-7	2.2495163E-8	2.1918268E-7	3.3648905E-7	-1.0770251E-6	-1.2821953E-6	-2.5131005E-6
1.950957E-5	1.894579E-5	1.9723964E-5	1.8169134E-5	1.9724435E-5	1.7368384E-5	1.9563844E-5	1.6637676E-5	1.9250429E-5	1.602824E-5	1.8787347E-5	1.5566495E-5	1.8181358E-5	1.5257181E-5	1.7453145E-5	1.509579E-5	1.6648919E-5	1.50912465E-5	1.586716E-5	1.530269E-5	1.985257E-7	-1.5631795E-7	-2.6472186E-8	3.280804E-7	2.078958E-7	2.7579358E-7	-1.8825232E-7	1.1156494E-7	-4.8576595E-8	3.5032886E-7	9.342191E-9	-4.022719E-7
1.9338466E-5	1.9713862E-5	1.8637656E-5	1.9809046E-5	1.7837188E-5	1.972699E-5	1.7067074E-5	1.9490903E-5	1.6395794E-5	1.9104387E-5	1.58612E-5	1.85713E-5	1.5478157E-5	1.7903945E-5	1.5244589E-5	1.7133247E-5	1.5159033E-5	1.6327516E-5	1.5249045E-5	1.5623878E-5	2.1019628E-7	4.2733745E-7	-2.9685474E-8	-4.5706423E-7	-9.86049E-7	-9.8931594E-8	5.811747E-8	-6.090802E-7	7.197285E-8	1.7618169E-7	2.3664778E-7	-1.6371347E-7
1.9636718E-5	1.9080084E-5	1.9848118E-5	1.8312476E-5	1.9847534E-5	1.7521104E-5	1.9687888E-5	1.679851E-5	1.9377549E-5	1.6195787E-5	1.8919143E-5	1.5738768E-5	1.8320156E-5	1.543242E-5	1.7599794E-5	1.5271926E-5	1.6805057E-5	1.526651E-5	1.6032189E-5	1.547497E-5	1.01295754E-7	7.405773E-8	-1.8614834E-7	1.3985925E-7	-8.2360845E-7	-1.4099402E-8	4.0679572E-7	3.704019E-7	-3.4106033E-6	-9.7138795E-8	2.2217725E-7	2.2599751E-7
1.9469064E-5	1.9836512E-5	1.8779407E-5	1.992704E-5	1.7990431E-5	1.9842899E-5	1.7230992E-5	1.9607416E-5	1.6568067E-5	1.9223833E-5	1.6039388E-5	1.8696757E-5	1.5659565E-5	1.803803E-5	1.5426225E-5	1.7277653E-5	1.5338977E-5	1.6483888E-5	1.5424153E-5	1.5791198E-5	3.0770515E-8	-3.5038377E-9	-9.059703E-7	3.5227328E-7	6.4324394E-7	-6.745018E-8	3.4717831E-7	6.5365094E-7	2.3054555E-7	8.331148E-8	-1.4875611E-8	-2.6124254E-9
1.9761766E-5	1.9217443E-5	1.9964207E-5	1.8464E-5	1.9957999E-5	1.7685772E-5	1.9795683E-5	1.6974205E-5	1.9485815E-5	1.6379088E-5	1.903172E-5	1.5926553E-5	1.8440494E-5	1.562083E-5	1.7731238E-5	1.5457666E-5	1.694988E-5	1.5446854E-5	1.6191278E-5	1.5646427E-5	-6.793822E-8	-2.0438172E-7	-5.092389E-7	-7.42914E-8	3.2617268E-7	1.4573683E-7	-3.7896137E-7	1.6400975E-7	-4.516515E-8	-1.640349E-7	1.2520529E-7	3.1406242E-7
1.9599544E-5	1.9953808E-5	1.892616E-5	2.003476E-5	1.815335E-5	1.9944375E-5	1.740793E-5	1.9706371E-5	1.6755424E-5	1.9324561E-5	1.6233069E-5	1.8803812E-5	1.585508E-5	1.815562E-5	1.561945E-5	1.7409311E-5	1.5525633E-5	1.6631568E-5	1.5601296E-5	1.5955306E-5	6.4965155E-7	-6.6457124E-9	-3.196631E-7	-1.9558135E-7	2.7173632E-8	1.1144044E-7	-2.6480137E-7	1.7025599E-7	1.09208806E-7	-1.3909634E-7	-2.5573328E-7	1.6571627E-7
1.9883597E-5	1.9356848E-5	2.007252E-5	1.8622713E-5	2.0056095E-5	1.7861801E-5	1.9887793E-5	1.7163778E-5	1.9576479E-5	1.6577858E-5	1.9126086E-5	1.6129005E-5	1.854392E-5	1.5821715E-5	1.7848197E-5	1.5652513E-5	1.7084041E-5	1.563135E-5	1.6344315E-5	1.5816915E-5	2.3135255E-8	5.602705E-9	4.6704837E-8	1.614004E-7	1.1342854E-8	3.375453E-7	-6.457095E-7	2.944512E-7	9.738764E-8	3.6588307E-7	-2.411324E-7	3.6627088E-7
1.9730041E-5	2.0066047E-5	1.9077737E-5	2.0132744E-5	1.832564E-5	2.0032285E-5	1.7597255E-5	1.9789111E-5	1.6956958E-5	1.9407815E-5	1.644093E-5	1.8893388E-5	1.6063483E-5	1.825727E-5	1.5822634E-5	1.752819E-5	1.5718893E-5	1.6771082E-5	1.5780286E-5	1.6115859E-5	1.3022185E-7	-8.570297E-8	3.6024417E-7	-1.2257019E-7	1.5790621E-7	-9.834625E-7	2.7444491E-7	3.646237E-8	-1.0513975E-7	-3.2278226E-7	6.895134E-8	1.756581E-7
2.0003588E-5	1.949927E-5	2.0173706E-5	1.8787881E-5	2.0142974E-5	1.8047811E-5	1.9965217E-5	1.7365646E-5	1.965055E-5	1.6789536E-5	1.9203375E-5	1.6343829E-5	1.8631084E-5	1.603349E-5	1.7951368E-5	1.5855077E-5	1.7207956E-5	1.581959E-5	1.6491658E-5	1.5986658E-5	9.6124765E-8	-8.775338E-7	5.5857576E-8	1.7620219E-7	5.324513E-8	1.6018535E-7	2.7610858E-7	4.2489555E-7	-3.8083914E-9	-1.578551E-7	-1.6898368E-7	1.4813139E-7
1.9860723E-5	2.01742E-5	1.9233705E-5	2.0222125E-5	1.8505376E-5	2.0107884E-5	1.7797005E-5	1.9857163E-5	1.7170458E-5	1.947501E-5	1.6661234E-5	1.8967306E-5	1.6282935E-5	1.8345163E-5	1.6034724E-5	1.7636241E-5	1.5917321E-5	1.6903012E-5	1.5960162E-5	1.6273167E-5	-2.8211366E-7	-2.361247E-6	-1.3036436E-7	-1.9898233E-7	1.5326351E-7	5.197625E-7	2.918218E-7	1.1248048E-7	1.9768147E-7	-3.027696E-8	1.0114446E-7	1.0468818E-6
2.0121059E-5	1.9643077E-5	2.0268797E-5	1.895854E-5	2.0220357E-5	1.8241984E-5	2.003028E-5	1.7577908E-5	1.9710775E-5	1.701263E-5	1.9266312E-5	1.6569757E-5	1.8704906E-5	1.625435E-5	1.8043442E-5	1.6063876E-5	1.7323617E-5	1.6010565E-5	1.6633867E-5	1.615525E-5	1.7799816E-7	2.9819768E-7	-1.706649E-8	-4.334661E-8	-3.5045502E-7	3.7169545E-7	-2.82817E-7	1.4001246E-7	-3.2607005E-7	1.9976011E-7	5.6791375E-8	4.7324073E-7
1.9990151E-5	2.0277621E-5	1.9392022E-5	2.030407E-5	1.8690856E-5	2.0173384E-5	1.8004715E-5	1.9913074E-5	1.7393226E-5	1.9529414E-5	1.689084E-5	1.9028794E-5	1.6511198E-5	1.842181E-5	1.6253352E-5	1.7734841E-5	1.611953E-5	1.7028782E-5	1.614066E-5	1.6427766E-5	-3.3482252E-7	1.4233518E-5	-2.2208677E-7	8.353013E-8	8.338382E-7	1.0576735E-7	-5.598125E-7	-1.9784636E-7	-1.2630083E-7	-3.2825426E-7	4.1548315E-8	-8.0059993E-7
2.0236093E-5	1.978743E-5	2.0358455E-5	1.9132598E-5	2.028954E-5	1.8441964E-5	2.0085448E-5	1.779717E-5	1.9759578E-5	1.7243097E-5	1.931777E-5	1.6802795E-5	1.8767685E-5	1.6481114E-5	1.8125593E-5	1.6276534E-5	1.743176E-5	1.6202926E-5	1.6771733E-5	1.6322265E-5	-1.3048201E-7	-7.219681E-8	-2.1684106E-7	1.6552468E-7	1.4319824E-7	1.2545131E-8	-1.6431154E-7	2.5989209E-8	-2.0581807E-7	-3.6138206E-7	3.8805368E-7	-2.079021E-7
2.0118949E-5	2.0377842E-5	1.9552112E-5	2.0380163E-5	1.888008E-5	2.023121E-5	1.8217072E-5	1.9960027E-5	1.762176E-5	1.9574141E-5	1.7126484E-5	1.9080515E-5	1.6744614E-5	1.8489562E-5	1.6475782E-5	1.7826114E-5	1.632359E-5	1.7149112E-5	1.6320755E-5	1.6579093E-5	5.266011E-7	-8.7059453E-7	-2.6978597E-7	8.01294E-9	-7.988002E-8	-8.6443784E-8	1.3257552E-7	1.0621999E-8	-1.3958383E-5	6.1294855E-8	-8.8467935E-8	4.5474513E-7
2.0349147E-5	1.9931604E-5	2.0444408E-5	1.9308132E-5	2.0353127E-5	1.8644721E-5	2.0133892E-5	1.8020417E-5	1.9800793E-5	1.7478207E-5	1.9361303E-5	1.704036E-5	1.8822959E-5	1.6711612E-5	1.8201448E-5	1.6491706E-5	1.7534674E-5	1.6395854E-5	1.6906E-5	1.648792E-5	4.825223E-8	1.0378876E-6	-1.0638081E-7	2.3292003E-7	2.3593559E-8	-1.1040728E-7	-2.293638E-9	1.7488162E-7	-4.1765844E-7	-2.1474085E-7	3.7734996E-8	-1.5426557E-6
2.0247036E-5	2.0475865E-5	1.9712354E-5	2.045281E-5	1.9070641E-5	2.0284568E-5	1.843222E-5	2.0001373E-5	1.7853203E-5	1.9612764E-5	1.7365064E-5	1.9126152E-5	1.6980603E-5	1.8551542E-5	1.6699885E-5	1.7912598E-5	1.6528238E-5	1.7265744E-5	1.6499946E-5	1.6728327E-5	8.158386E-7	3.7003386E-7	9.867624E-7	2.2281647E-7	-5.7757836E-7	1.2186188E-6	-1.3737244E-8	3.912999E-9	-7.100496E-7	5.6333295E-7	-3.4374287E-7	3.1373816E-7
2.0461213E-5	2.0075517E-5	2.0527981E-5	1.9484134E-5	2.0414014E-5	1.8848412E-5	2.0178419E-5	1.824514E-5	1.9837698E-5	1.7714647E-5	1.9400257E-5	1.7278782E-5	1.8874018E-5	1.69427E-5	1.8273107E-5	1.6706623E-5	1.7634346E-5	1.6587668E-5	1.7037715E-5	1.6651646E-5	5.6058987E-8	-4.0408625E-7	-2.5729216E-7	-1.2770753E-8	5.2857906E-8	8.959553E-8	5.2370968E-8	7.925031E-8	5.4784735E-8	-3.8059795E-7	-4.2358147E-7	1.8509166E-7
2.037388E-5	2.057215E-5	1.9871952E-5	2.0523396E-5	1.926039E-5	2.0335128E-5	1.8646542E-5	2.0040065E-5	1.8084218E-5	1.9648627E-5	1.7602912E-5	1.9169069E-5	1.7215658E-5	1.8610845E-5	1.6923226E-5	1.799675E-5	1.673168E-5	1.738023E-5	1.6677526E-5	1.6875554E-5	-1.4869875E-7	3.622804E-7	8.165971E-9	-6.717092E-8	-4.3586903E-7	-6.745138E-8	-2.0842289E-7	-2.2216165E-7	2.9007728E-7	1.2093425E-7	1.9701946E-7	1.527753E-7
2.0571495E-5	2.0217762E-5	2.0610167E-5	1.9658124E-5	2.0473006E-5	1.9050107E-5	2.0221501E-5	1.8467334E-5	1.9873714E-5	1.7948816E-5	1.9438156E-5	1.7515107E-5	1.8923503E-5	1.7171396E-5	1.8343426E-5	1.6919206E-5	1.7732227E-5	1.6777394E-5	1.7167333E-5	1.6813261E-5	1.1971352E-7	5.377509E-7	-3.7777247E-7	1.5889249E-8	-1.7066668E-7	7.003589E-7	4.2196936E-7	1.4081436E-6	5.73185E-8	-2.0989967E-7	-8.094887E-9	5.5782454E-9
2.0499154E-5	2.0667894E-5	2.0029323E-5	2.0593354E-5	1.9447414E-5	2.0385556E-5	1.885769E-5	2.0078664E-5	1.831124E-5	1.9684632E-5	1.7837045E-5	1.9211993E-5	1.7447017E-5	1.86701E-5	1.7142742E-5	1.8079896E-5	1.6931823E-5	1.749322E-5	1.6852424E-5	1.7020628E-5	-9.764524E-7	-2.9675633E-7	1.5628683E-7	1.1558992E-6	2.7395437E-8	-3.0830074E-7	-6.30126E-8	1.8853578E-7	3.7786254E-8	5.974788E-7	7.145064E-7	1.0822814E-7
2.068092E-5	2.0357998E-5	2.0692549E-5	1.9829115E-5	2.0533369E-5	1.9247702E-5	2.026651E-5	1.868503E-5	1.9911306E-5	1.817797E-5	1.9478064E-5	1.774617E-5	1.8974717E-5	1.7395372E-5	1.8414721E-5	1.7128124E-5	1.7830635E-5	1.696453E-5	1.7296563E-5	1.697315E-5	3.106831E-8	-7.5624183E-7	8.43776E-8	-4.803547E-7	2.1657087E-7	-2.5534283E-7	-1.2078341E-7	1.3319925E-6	-6.539319E-7	-1.5197716E-7	-9.333521E-8	-1.2835673E-7
2.0622298E-5	2.076253E-5	2.0183248E-5	2.066458E-5	1.9630086E-5	2.0438567E-5	1.9063384E-5	2.0120815E-5	1.8532539E-5	1.9724082E-5	1.8064802E-5	1.9258128E-5	1.7672333E-5	1.873168E-5	1.7357255E-5	1.8164665E-5	1.7128184E-5	1.7606588E-5	1.7024755E-5	1.7164648E-5	-8.334005E-7	-7.33577E-8	1.4053782E-8	1.705464E-7	5.8182927E-8	-5.565289E-7	-4.7607983E-7	-7.347817E-8	-8.563123E-7	-3.9162128E-7	-7.5258704E-8	-1.6552121E-7
2.0788724E-5	2.0494763E-5	2.0775224E-5	1.9995146E-5	2.0595658E-5	1.9439365E-5	2.0314683E-5	1.8895662E-5	1.9953024E-5	1.8399136E-5	1.9521707E-5	1.7969705E-5	1.9029741E-5	1.7612627E-5	1.8488829E-5	1.7331166E-5	1.7929573E-5	1.714664E-5	1.7424756E-5	1.7130254E-5	6.470167E-8	2.4675376E-7	-9.905133E-7	4.761411E-8	1.8223513E-7	4.2243883E-7	-6.658034E-6	-3.0164006E-6	-4.9006456E-7	1.1301423E-7	2.0548798E-6	-5.269834E-7
2.0743777E-5	2.08579E-5	2.0332853E-5	2.0737385E-5	1.9806153E-5	2.0495003E-5	1.92616E-5	2.0167105E-5	1.8745135E-5	1.9768533E-5	1.8283994E-5	1.930908E-5	1.7889668E-5	1.8797447E-5	1.7564615E-5	1.8252165E-5	1.7318822E-5	1.7720555E-5	1.7193152E-5	1.7306935E-5	2.6517623E-7	-9.478784E-7	-5.5128584E-7	-2.0402376E-7	-2.6571084E-7	-2.8958448E-7	-1.2219326E-7	6.7963036E-8	4.4174382E-7	1.2781857E-8	9.927957E-7	1.1335652E-7
2.0896308E-5	2.062876E-5	2.0859627E-5	2.015575E-5	2.0661628E-5	1.9623569E-5	2.0367823E-5	1.9097428E-5	2.0000427E-5	1.8611267E-5	1.9571537E-5	1.8184017E-5	1.908957E-5	1.7821363E-5	1.8566334E-5	1.7526978E-5	1.8030722E-5	1.7324204E-5	1.7552693E-5	1.7284789E-5	8.1321836E-8	-2.7571556E-7	-3.0034062E-7	1.8207592E-7	4.7729344E-8	-2.4920483E-8	-4.1854065E-8	3.2007144E-8	1.1541789E-7	1.633061E-8	-7.510112E-9	-2.3264086E-7
2.0862823E-5	2.0953607E-5	2.0477946E-5	2.0813835E-5	1.9975547E-5	2.0556232E-5	1.9450657E-5	2.021973E-5	1.8947669E-5	1.981947E-5	1.8492812E-5	1.9366209E-5	1.8096922E-5	1.8868173E-5	1.7763272E-5	1.8342991E-5	1.7502818E-5	1.7835568E-5	1.7357865E-5	1.7448026E-5	5.921686E-7	-1.3772578E-7	-1.0786111E-6	-1.6747056E-7	1.0173281E-7	-5.3509538E-8	-1.4246226E-8	3.9051702E-8	1.3564782E-7	8.556608E-7	-3.851743E-6	1.2882123E-7
2.1002712E-5	2.0758958E-5	2.0945887E-5	2.0310248E-5	2.0731793E-5	1.979922E-5	2.0427124E-5	1.9289024E-5	2.0055091E-5	1.88126E-5	1.9628611E-5	1.8387864E-5	1.9156529E-5	1.8020626E-5	1.86491E-5	1.7715449E-5	1.8134959E-5	1.7496526E-5	1.7681059E-5	1.7436749E-5	-3.1642176E-7	-4.2639942E-7	-1.5636564E-7	-3.1077914E-7	-9.533575E-8	-1.6992028E-7	2.6279704E-7	1.202755E-6	-5.3205076E-7	-2.8877744E-7	-8.092627E-8	4.6318414E-7
2.0979813E-5	2.1049846E-5	2.0617867E-5	2.0893283E-5	2.0137231E-5	2.0623274E-5	1.9630166E-5	2.0279751E-5	1.9139903E-5	1.9878753E-5	1.8690807E-5	1.943122E-5	1.8294151E-5	1.8945511E-5	1.795332E-5	1.8438115E-5	1.7680311E-5	1.7952647E-5	1.7518218E-5	1.758794E-5	-7.941217E-8	1.4007259E-7	-1.9139699E-7	-5.9888856E-7	-2.2364905E-7	-1.113761E-7	1.6602208E-8	9.387258E-9	-2.9021153E-8	1.4566004E-7	1.0275564E-7	8.8144577E-7
2.110878E-5	2.0885667E-5	2.1034937E-5	2.0458176E-5	2.0806938E-5	1.9965648E-5	2.0493104E-5	1.9470095E-5	2.0117868E-5	1.9002724E-5	1.969416E-5	1.8580686E-5	1.9230749E-5	1.8209863E-5	1.8737905E-5	1.7895816E-5	1.8242481E-5	1.7663126E-5	1.7809802E-5	1.7586259E-5	3.0182514E-7	5.834298E-7	-1.3518182E-7	-4.1480985E-7	-4.31382E-9	2.5108895E-7	4.7622356E-7	-1.7577683E-7	-1.8588676E-7	-3.6976672E-7	1.1974316E-7	-9.93078E-8
2.1094502E-5	2.1147154E-5	2.0752506E-5	2.0976442E-5	2.0290721E-5	2.0695958E-5	1.9799583E-5	2.0346899E-5	1.9320183E-5	1.9946012E-5	1.8876903E-5	1.9504245E-5	1.8480128E-5	1.9029903E-5	1.8133842E-5	1.8538214E-5	1.7850796E-5	1.807185E-5	1.7674687E-5	1.772682E-5	1.3619508E-7	1.7318393E-7	-8.441708E-8	2.3569295E-7	4.5722597E-8	1.8646631E-7	-2.2914327E-7	1.4951829E-7	5.5360175E-8	1.2103158E-7	-2.2477793E-7	4.0273187E-7
2.1214073E-5	2.1008218E-5	2.11255E-5	2.0599015E-5	2.0887046E-5	2.012324E-5	2.0566571E-5	1.9640389E-5	2.0188707E-5	1.918065E-5	1.9767771E-5	1.8761524E-5	1.93126E-5	1.8388533E-5	1.8832694E-5	1.806763E-5	1.8353865E-5	1.7824337E-5	1.7939326E-5	1.7733066E-5	1.0905203E-6	-7.79129E-8	2.4089815E-7	-3.1053338E-7	1.6448055E-8	-3.0015724E-7	3.7852774E-7	9.829565E-8	1.128555E-7	5.6918275E-8	-5.3227376E-7	2.1047024E-8
2.120694E-5	2.1245349E-5	2.088176E-5	2.1063528E-5	2.043609E-5	2.0775387E-5	1.9958628E-5	2.0422636E-5	1.9489229E-5	2.0022331E-5	1.9051087E-5	1.9586027E-5	1.8655182E-5	1.9121118E-5	1.830488E-5	1.8643033E-5	1.8013723E-5	1.8192664E-5	1.7826624E-5	1.78647E-5	5.545563E-8	1.9620347E-7	-5.462372E-7	-4.6032204E-7	1.4350131E-7	1.8223577E-7	8.4233925E-8	1.7434959E-6	-2.871297E-7	-1.4244964E-7	9.839318E-8	3.7876498E-7
2.1318405E-5	2.1127005E-5	2.1219157E-5	2.0732923E-5	2.0972531E-5	2.027104E-5	2.0646889E-5	1.9799176E-5	2.0268162E-5	1.9346957E-5	1.98505E-5	1.8930778E-5	1.9402429E-5	1.855687E-5	1.8933373E-5	1.8230852E-5	1.8468234E-5	1.79793E-5	1.8068962E-5	1.7876906E-5	1.1785931E-7	2.0342224E-8	4.6018724E-7	2.4817686E-7	2.4515307E-7	7.353488E-7	1.5515943E-7	-9.677174E-7	-4.5579537E-8	2.7711755E-7	-1.2187578E-8	1.5895209E-8
2.1317193E-5	2.1344533E-5	2.1005473E-5	2.115457E-5	2.0573418E-5	2.0861338E-5	2.0107424E-5	2.0505962E-5	1.964662E-5	2.0107136E-5	1.9213598E-5	1.967567E-5	1.88187E-5	1.9219411E-5	1.8466373E-5	1.8753091E-5	1.8169965E-5	1.8316012E-5	1.7974786E-5	1.8001569E-5	7.2950236E-8	1.2089072E-7	3.4760074E-8	-5.0738546E-8	-1.7640582E-7	-9.8300085E-8	5.4451533E-7	-2.682141E-7	-8.613332E-8	-1.7448706E-7	6.1245085E-9	-6.134245E-8
2.1422478E-5	2.1241836E-5	2.1315294E-5	2.0860234E-5	2.1063051E-5	2.041002E-5	2.0734597E-5	1.994751E-5	2.0355807E-5	1.950161E-5	1.994113E-5	1.9088482E-5	1.9499785E-5	1.871454E-5	1.9040077E-5	1.8385876E-5	1.8586432E-5	1.8128749E-5	1.8199591E-5	1.8018502E-5	-2.3364242E-9	-4.5209365E-8	1.8137263E-7	-3.790438E-7	-5.2065573E-8	2.0095484E-8	6.7530004E-7	1.7537661E-7	2.4446118E-7	4.65684E-8	-7.183867E-7	3.3545416E-7
2.1425069E-5	2.1444705E-5	2.1123951E-5	2.1249309E-5	2.0702571E-5	2.0952768E-5	2.0246032E-5	2.0596806E-5	1.9792613E-5	2.0199734E-5	1.9364215E-5	1.9773433E-5	1.897167E-5	1.9324667E-5	1.861831E-5	1.8867706E-5	1.831892E-5	1.8441422E-5	1.8118504E-5	1.8137389E-5	-1.9353067E-7	4.422642E-8	-7.740539E-8	-2.2144431E-7	2.593115E-8	4.037142E-7	-4.1346527E-7	5.1285443E-8	-1.8612887E-7	1.2360243E-7	4.93552E-7	-9.3414876E-8
2.1525615E-5	2.1353038E-5	2.1413487E-5	2.09809E-5	2.1158216E-5	2.0539368E-5	2.08289E-5	2.0084439E-5	2.0451225E-5	1.964423E-5	2.0040221E-5	1.9234927E-5	1.9604498E-5	1.8862132E-5	1.9152487E-5	1.8532508E-5	1.8708077E-5	1.8272724E-5	1.8330704E-5	1.8157732E-5	9.875952E-9	1.4705365E-7	-1.6717608E-7	-3.044531E-7	-2.0168925E-7	2.9554081E-7	-2.7120763E-7	6.88759E-7	8.793654E-8	2.8280672E-7	-7.897163E-8	-3.334463E-8
2.1530466E-5	2.1545113E-5	2.1236987E-5	2.134741E-5	2.0823869E-5	2.1050317E-5	2.037452E-5	2.0695128E-5	1.9927193E-5	2.030119E-5	1.9503499E-5	1.9879035E-5	1.9113464E-5	1.9436508E-5	1.8761266E-5	1.8986864E-5	1.8461154E-5	1.8569146E-5	1.8258334E-5	1.827248E-5	-3.8994503E-7	8.248509E-7	-8.786067E-8	1.2569402E-7	-5.2174606E-8	-3.923173E-7	-4.0727346E-7	4.458494E-7	1.5880397E-7	-2.0778795E-7	-4.1640084E-7	-1.7548233E-8
2.1628122E-5	2.1460148E-5	2.1513873E-5	2.1094771E-5	2.1258573E-5	2.0659982E-5	2.0930218E-5	2.0211202E-5	2.0555295E-5	1.9775862E-5	2.0147676E-5	1.9370325E-5	1.9717003E-5	1.9000076E-5	1.9270947E-5	1.8671426E-5	1.8833392E-5	1.8411285E-5	1.8462219E-5	1.8293875E-5	-1.2841606E-7	2.858602E-8	8.631617E-8	-2.9571177E-7	9.455375E-8	-4.669592E-8	1.3873144E-7	-7.890124E-8	3.642925E-8	6.8940686E-8	1.10345965E-7	-1.0569593E-7
2.1633818E-5	2.1646467E-5	2.1344795E-5	2.1449132E-5	2.093693E-5	2.1153635E-5	2.0493258E-5	2.0801293E-5	2.0050835E-5	2.0410314E-5	1.9631208E-5	1.9992533E-5	1.924467E-5	1.955507E-5	1.8895158E-5	1.9110907E-5	1.8596675E-5	1.8698473E-5	1.839406E-5	1.8405965E-5	-5.4251323E-8	9.48281E-7	-8.659461E-8	2.1484048E-8	3.6536122E-7	8.825254E-7	5.6680296E-8	-9.3509874E-7	2.2052225E-8	1.10339535E-7	-8.206126E-8	-2.384106E-8
2.1729778E-5	2.1563841E-5	2.1616195E-5	2.1201891E-5	2.13632E-5	2.0771473E-5	2.1038053E-5	2.0327027E-5	2.066654E-5	1.9896035E-5	2.0262903E-5	1.9494488E-5	1.9836503E-5	1.912759E-5	1.9394887E-5	1.8802E-5	1.8961515E-5	1.8544215E-5	1.8594468E-5	1.8427947E-5	-1.2462992E-7	1.7119137E-7	1.8620281E-6	4.6380826E-8	-2.1778897E-8	-3.4525107E-7	4.976598E-7	3.3159715E-8	-4.803177E-7	-1.5934067E-7	-6.451682E-7	-2.9213288E-7
2.1735163E-5	2.1748745E-5	2.144752E-5	2.1554473E-5	2.1042446E-5	2.1262878E-5	2.060238E-5	2.0914413E-5	2.0163352E-5	2.0527568E-5	1.9747751E-5	2.0113575E-5	1.9365405E-5	1.9679746E-5	1.9020166E-5	1.9239393E-5	1.8725184E-5	1.8829433E-5	1.8525698E-5	1.8539067E-5	4.896974E-7	-6.9956775E-7	-5.9371565E-8	5.92814E-8	-1.0397991E-6	5.62548E-7	-6.422847E-8	-6.877867E-8	-9.7759845E-8	-6.0761244E-7	1.7482947E-8	3.457022E-7
2.1830294E-5	2.1663263E-5	2.1720734E-5	2.1302752E-5	2.1472772E-5	2.0874262E-5	2.1152526E-5	2.0432593E-5	2.0785328E-5	2.0005235E-5	2.0385742E-5	1.960744E-5	1.996285E-5	1.9245266E-5	1.9524181E-5	1.8924915E-5	1.9092828E-5	1.8671986E-5	1.8726749E-5	1.8559462E-5	-2.0931122E-7	4.7544353E-7	-1.7217752E-7	3.4080276E-7	-7.097357E-8	2.542085E-7	1.567577E-7	-1.0683877E-7	2.0024281E-7	3.273094E-7	1.6720888E-7	8.430358E-8
2.1833786E-5	2.1851838E-5	2.1545056E-5	2.1663353E-5	2.1140322E-5	2.1377688E-5	2.070155E-5	2.103472E-5	2.0265657E-5	2.0652367E-5	1.9853758E-5	2.0242067E-5	1.9475798E-5	1.9810997E-5	1.913595E-5	1.9371784E-5	1.8847295E-5	1.8962552E-5	1.8653394E-5	1.867075E-5	5.5628306E-7	2.2454205E-7	2.1453702E-7	-1.9291055E-7	-2.1737293E-7	1.6168914E-7	4.1516424E-7	-8.8707395E-7	5.911848E-6	3.3696648E-7	2.416537E-7	-5.701696E-7
2.1930635E-5	2.1759752E-5	2.182764E-5	2.1396943E-5	2.1586893E-5	2.0968588E-5	2.1273121E-5	2.0528349E-5	2.0911606E-5	2.010353E-5	2.0516298E-5	1.971E-5	2.0096162E-5	1.9353825E-5	1.9658844E-5	1.904004E-5	1.922745E-5	1.8794219E-5	1.8859437E-5	1.8687959E-5	-7.088097E-8	1.10950076E-7	-1.2462381E-7	2.5054861E-8	-2.9348757E-7	3.429784E-7	-1.4168225E-7	1.4558806E-7	6.7202572E-9	1.2568623E-7	-5.0424248E-8	1.0538389E-7
2.1930591E-5	2.1955386E-5	2.1637574E-5	2.1775324E-5	2.1230964E-5	2.1497723E-5	2.079173E-5	2.1161837E-5	2.0357116E-5	2.0784904E-5	1.9948613E-5	2.0377985E-5	1.95761E-5	1.9948278E-5	1.9243353E-5	1.9508803E-5	1.8962857E-5	1.9097286E-5	1.8777304E-5	1.8801373E-5	-6.7312766E-7	-9.708988E-7	-5.321221E-7	2.5066106E-7	1.3859498E-7	2.3140403E-8	1.9921188E-7	-5.7675857E-7	-2.244307E-7	3.7373042E-7	8.671225E-8	3.948402E-8
2.2030008E-5	2.1852062E-5	2.1936203E-5	2.1485204E-5	2.1705013E-5	2.1054377E-5	2.1400003E-5	2.0613938E-5	2.1045296E-5	2.0191314E-5	2.0654508E-5	1.98023E-5	2.023624E-5	1.9452838E-5	1.9798947E-5	1.9147625E-5	1.9365207E-5	1.8911442E-5	1.8992869E-5	1.8814337E-5	-1.1675963E-7	-2.8752712E-7	2.7506823E-7	1.2899E-7	1.1290845E-7	-3.658698E-7	-6.407484E-8	8.789552E-7	-3.5677783E-9	-4.14783E-7	-4.251539E-7	-3.8470663E-8
2.202461E-5	2.2059061E-5	2.1724916E-5	2.1889891E-5	2.1313926E-5	2.1622833E-5	2.0872647E-5	2.12953E-5	2.0438478E-5	2.0924146E-5	2.003292E-5	2.052062E-5	1.9666391E-5	2.0091442E-5	1.9342182E-5	1.9649946E-5	1.9071953E-5	1.9233898E-5	1.889732E-5	1.8931269E-5	-2.6211683E-8	1.4283312E-6	-1.2308034E-7	2.0950328E-7	-1.1303647E-7	3.3511358E-7	4.1068613E-8	3.070698E-8	-1.7051196E-8	-5.549367E-7	-8.27148E-8	2.4702102E-8
2.2128133E-5	2.194066E-5	2.2046313E-5	2.1567119E-5	2.1826718E-5	2.1132331E-5	2.153214E-5	2.0689995E-5	2.118517E-5	2.026887E-5	2.0799385E-5	1.9884663E-5	2.0382791E-5	1.9542955E-5	1.9943645E-5	1.9247938E-5	1.9505525E-5	1.902361E-5	1.9126463E-5	1.8938637E-5	-1.5208745E-7	4.634393E-7	3.4419231E-6	-2.8159442E-7	-6.542824E-7	3.0204805E-7	1.7582747E-7	6.484032E-8	-3.8932632E-7	5.7118837E-7	-7.371665E-8	-3.2422355E-7
2.2116817E-5	2.2163418E-5	2.1807753E-5	2.2007556E-5	2.1389957E-5	2.175229E-5	2.0944959E-5	2.1434598E-5	2.0510155E-5	2.10701E-5	2.0107602E-5	2.066967E-5	1.974794E-5	2.0239948E-5	1.9433373E-5	1.9794545E-5	1.917504E-5	1.9371999E-5	1.9013796E-5	1.9059938E-5	8.153947E-7	9.733422E-8	5.8617627E-7	-9.277847E-8	-3.675703E-8	-1.7515485E-7	6.631382E-8	6.899742E-7	-5.7879464E-7	1.8413014E-7	1.2080089E-7	-6.206763E-7
2.2225506E-5	2.2026226E-5	2.2157967E-5	2.1643507E-5	2.1952123E-5	2.1202157E-5	2.166925E-5	2.0757016E-5	2.1330949E-5	2.0336973E-5	2.0950094E-5	1.9957723E-5	2.0534671E-5	1.9624502E-5	2.0092697E-5	1.9341423E-5	1.964851E-5	1.913114E-5	1.9260151E-5	1.9060473E-5	5.4766247E-8	-8.340438E-8	-9.0401656E-8	-2.766465E-7	-6.8177553E-7	-1.2573213E-7	4.199798E-7	5.066498E-7	2.1652548E-7	-1.7646319E-7	-1.4014282E-7	-6.887298E-8
2.2206841E-5	2.2267788E-5	2.1886226E-5	2.212744E-5	2.1459784E-5	2.1886202E-5	2.1009388E-5	2.1579395E-5	2.0573161E-5	2.1222026E-5	2.017349E-5	2.0824014E-5	1.9820554E-5	2.0392887E-5	1.9517172E-5	1.9942358E-5	1.9272751E-5	1.9511002E-5	1.9127041E-5	1.9187586E-5	1.1280092E-7	1.03532784E-7	1.0198566E-7	-7.01259E-8	1.1895557E-7	-5.720957E-7	7.083897E-7	2.515313E-8	-1.566885E-8	-2.3098215E-7	-5.4332602E-8	3.7469084E-7
2.2322027E-5	2.2108507E-5	2.2270582E-5	2.1714619E-5	2.2080896E-5	2.1265585E-5	2.1811138E-5	2.0816326E-5	2.1482294E-5	2.0396645E-5	2.1106345E-5	2.0022164E-5	2.0690915E-5	1.969857E-5	2.0245114E-5	1.9429011E-5	1.979309E-5	1.923427E-5	1.9393909E-5	1.9180055E-5	9.542996E-8	1.249075E-7	-9.4309925E-8	-2.528835E-7	-1.4633317E-8	-1.0734648E-7	2.4957802E-7	-1.02886844E-7	1.9279794E-6	4.4820186E-7	3.8678735E-8	-5.1565894E-7
2.2294758E-5	2.2372413E-5	2.1960721E-5	2.2249127E-5	2.1523947E-5	2.2023467E-5	2.106681E-5	2.1728603E-5	2.0628026E-5	2.137857E-5	2.0231042E-5	2.098327E-5	1.9885787E-5	2.05497E-5	1.9593941E-5	2.0092388E-5	1.936547E-5	1.9650868E-5	1.9236732E-5	1.9313755E-5	6.6984416E-7	6.729729E-7	-1.4824093E-7	2.1043638E-8	-2.3831576E-7	-4.3878217E-7	1.1402434E-7	-8.978926E-8	-5.3847947E-7	-4.3842783E-7	3.7281683E-7	8.636978E-8
2.2417393E-5	2.2187953E-5	2.2384085E-5	2.178148E-5	2.2211834E-5	2.13229E-5	2.195649E-5	2.0868692E-5	2.163777E-5	2.0448477E-5	2.126669E-5	2.0079398E-5	2.0851447E-5	1.9765966E-5	2.0400441E-5	1.9510804E-5	1.993897E-5	1.9333485E-5	1.9527208E-5	1.9297366E-5	1.2661972E-7	7.131791E-7	-9.2708945E-8	-7.560157E-8	-6.148508E-7	-1.911233E-7	-3.510957E-7	-1.1418797E-8	7.656663E-7	4.7411106E-8	-1.8424282E-7	-7.582838E-8
2.238077E-5	2.247635E-5	2.2031554E-5	2.2372E-5	2.1582895E-5	2.2162943E-5	2.1118112E-5	2.1880876E-5	2.0676294E-5	2.1538737E-5	2.0281717E-5	2.1145917E-5	1.9944278E-5	2.0709453E-5	1.9665482E-5	2.02443E-5	1.9453264E-5	1.9790814E-5	1.9343797E-5	1.943885E-5	-2.9873397E-7	7.3647406E-8	-1.7999908E-7	-9.016986E-8	7.4936544E-8	-1.5402111E-7	1.3742502E-7	5.6805925E-7	6.134414E-7	7.147425E-8	-5.0308336E-7	6.992446E-8
2.2511158E-5	2.226454E-5	2.2497748E-5	2.1843778E-5	2.234392E-5	2.1374852E-5	2.210409E-5	2.0914818E-5	2.1795939E-5	2.0494272E-5	2.1430298E-5	2.0130306E-5	2.1014315E-5	1.9827457E-5	2.0557613E-5	1.9587627E-5	2.0085534E-5	1.9429048E-5	1.9659683E-5	1.9412548E-5	9.1276627E-7	-1.4284657E-7	-7.144534E-8	-1.4098414E-7	-3.9142986E-7	3.2599462E-7	8.1731244E-8	1.6135333E-7	3.9817085E-8	2.3210305E-7	-1.4305586E-7	-6.7744075E-8
2.2464872E-5	2.2579867E-5	2.209928E-5	2.249567E-5	2.163759E-5	2.2304152E-5	2.1164029E-5	2.2035485E-5	2.0719026E-5	2.1701419E-5	2.0326623E-5	2.1310796E-5	1.9997353E-5	2.0870937E-5	1.9731964E-5	2.0397272E-5	1.9537581E-5	1.9930725E-5	1.9447756E-5	1.9562358E-5	-1.2874713E-7	9.801793E-8	-1.0177483E-7	5.80053E-7	5.6330526E-7	2.6070862E-7	-3.1372414E-7	2.8201784E-8	3.1674674E-7	-2.7276224E-8	-8.1303195E-9	7.2245044E-8
2.2603896E-5	2.2338723E-5	2.2610895E-5	2.1902848E-5	2.2476688E-5	2.1422757E-5	2.2252865E-5	2.0956115E-5	2.1955755E-5	2.0534802E-5	2.1595297E-5	2.0176314E-5	2.1178956E-5	1.9884606E-5	2.07158E-5	1.9660662E-5	2.023244E-5	1.9521574E-5	1.979117E-5	1.9525582E-5	2.0391076E-7	7.7869316E-7	5.7296578E-8	4.5175645E-7	-5.960276E-8	2.8749832E-7	-2.8242943E-7	-7.679102E-8	-2.0351737E-7	-5.5957976E-8	-3.0763704E-7	-1.6131894E-7
2.2547132E-5	2.2682347E-5	2.216408E-5	2.2618726E-5	2.1688908E-5	2.2445587E-5	2.1206142E-5	2.2190847E-5	2.075724E-5	2.1865178E-5	2.0367197E-5	2.1476833E-5	2.0046225E-5	2.103339E-5	1.9794948E-5	2.0550433E-5	1.9618568E-5	2.0070187E-5	1.9549707E-5	1.9684714E-5	-5.3521046E-7	-9.2498783E-7	5.265269E-8	-2.1944341E-7	4.414233E-7	-1.6407574E-7	-4.8607223E-8	1.0270979E-8	3.3594387E-7	-8.2350533E-7	3.3524355E-8	7.285364E-8
2.2695764E-5	2.2411446E-5	2.2724036E-5	2.1959397E-5	2.2609625E-5	2.1467733E-5	2.2402413E-5	2.099438E-5	2.2116825E-5	2.057205E-5	2.1761643E-5	2.0218846E-5	2.1344089E-5	1.9938549E-5	2.0874402E-5	1.9730916E-5	2.037904E-5	1.9611825E-5	1.992193E-5	1.9637206E-5	-1.1501802E-7	1.2261395E-6	-1.5511235E-7	9.69531E-8	-9.9928364E-8	1.4327877E-7	1.5342606E-6	8.8429664E-7	7.9547505E-8	4.1485387E-7	-5.9199436E-7	4.787493E-7
2.262752E-5	2.2783724E-5	2.22272E-5	2.2741202E-5	2.1737926E-5	2.2586946E-5	2.1245642E-5	2.234635E-5	2.0792702E-5	2.2029079E-5	2.0404794E-5	2.1642767E-5	2.0092244E-5	2.11955E-5	1.9855084E-5	2.0702762E-5	1.9697412E-5	2.0208623E-5	1.9649651E-5	1.9805124E-5	3.9630135E-7	4.968157E-7	-1.1793071E-7	-2.6065658E-7	-1.7640114E-7	-2.909042E-7	-1.8290337E-6	-1.2156431E-7	2.5358435E-7	2.4528916E-7	1.2147342E-7	-3.8283054E-7
2.2785276E-5	2.2481585E-5	2.2835016E-5	2.2013748E-5	2.2741297E-5	2.1509844E-5	2.2550816E-5	2.1029779E-5	2.2276608E-5	2.0606341E-5	2.192663E-5	2.0258647E-5	2.1508158E-5	1.9989668E-5	2.1031488E-5	1.9798863E-5	2.0524114E-5	1.9699854E-5	2.0050993E-5	1.9746847E-5	-3.1335782E-7	2.7210362E-7	-1.6228604E-7	2.435135E-7	-4.45955E-7	2.5311198E-7	-1.3309845E-7	-3.668904E-7	-3.2376914E-7	4.2963833E-7	-2.678801E-7	9.558031E-8
2.2706645E-5	2.2883498E-5	2.2288166E-5	2.2862303E-5	2.1784734E-5	2.2726688E-5	2.128279E-5	2.2500115E-5	2.0825779E-5	2.2191349E-5	2.0440038E-5	2.1807507E-5	2.0136176E-5	2.1355925E-5	1.9913206E-5	2.0853904E-5	1.9774487E-5	2.0345435E-5	1.9747838E-5	1.992459E-5	-1.641352E-8	2.2554087E-7	-7.044394E-7	5.3485724E-7	-2.7317833E-7	-8.352454E-8	5.734735E-7	-8.896247E-7	2.0601722E-7	-3.0940515E-7	-3.016314E-7	1.5696777E-7
2.2873803E-5	2.2550556E-5	2.2945138E-5	2.2066502E-5	2.2871189E-5	2.1550517E-5	2.2697199E-5	2.1063355E-5	2.2434393E-5	2.0639241E-5	2.208997E-5	2.0296822E-5	2.1670408E-5	2.003916E-5	2.118689E-5	1.9865209E-5	2.066759E-5	1.9786456E-5	2.017849E-5	1.9854822E-5	-2.0058158E-7	-3.6132033E-7	3.239191E-8	9.154967E-7	-6.493371E-8	4.3300264E-7	-1.0367702E-7	3.5532176E-7	-4.6906382E-7	1.1018522E-7	1.9314065E-7	4.021206E-7
2.2784132E-5	2.2981709E-5	2.2347802E-5	2.2981572E-5	2.18303E-5	2.2864597E-5	2.1318687E-5	2.2652222E-5	2.0857673E-5	2.2351822E-5	2.0474175E-5	2.1970103E-5	2.0178832E-5	2.1514652E-5	1.9969944E-5	2.1002912E-5	1.9849613E-5	2.0480293E-5	1.9844048E-5	2.0041221E-5	4.055475E-7	-1.5832187E-7	7.334354E-9	-1.18703966E-7	1.0969189E-7	-8.566361E-8	4.082597E-7	2.7741262E-7	-9.2701804E-8	-7.076494E-7	-1.2312586E-7	1.298004E-7
2.2960186E-5	2.2617774E-5	2.305281E-5	2.2118069E-5	2.2999182E-5	2.1590118E-5	2.2841661E-5	2.1096252E-5	2.259021E-5	2.0670996E-5	2.2250963E-5	2.0333668E-5	2.1830576E-5	2.0087682E-5	2.1340085E-5	1.9930068E-5	2.080904E-5	1.9871619E-5	2.0303856E-5	1.9961219E-5	-6.476094E-8	7.444786E-8	-5.430237E-8	-1.3665162E-7	4.8636696E-7	-7.070336E-8	4.6703823E-7	-6.779935E-7	-1.3660443E-7	-8.832678E-8	-2.3360835E-8	1.1011866E-8
2.28603E-5	2.3078204E-5	2.2406657E-5	2.3099241E-5	2.1875068E-5	2.3000024E-5	2.135434E-5	2.2802167E-5	2.0889367E-5	2.2509936E-5	2.05078E-5	2.213013E-5	2.0220676E-5	2.1670887E-5	2.0025765E-5	2.1149419E-5	1.9923991E-5	2.0613208E-5	1.9939343E-5	2.0156938E-5	-1.7880284E-7	-1.946087E-7	-6.600801E-7	-6.6104593E-7	1.2177664E-7	4.0981465E-7	1.3267567E-7	-1.9446924E-7	6.130025E-8	2.747463E-7	1.607886E-7	-2.6275674E-7
2.3045724E-5	2.2684455E-5	2.315899E-5	2.2169048E-5	2.312527E-5	2.1629643E-5	2.2983737E-5	2.1129039E-5	2.2743283E-5	2.0702833E-5	2.2409582E-5	2.0371042E-5	2.1988344E-5	2.0136049E-5	2.1491061E-5	1.999456E-5	2.0948366E-5	1.9955747E-5	2.0427791E-5	2.0066185E-5	3.3580508E-7	5.0817825E-8	-2.0707E-7	-1.5927544E-7	3.290677E-7	-1.386779E-7	2.3678595E-7	2.4676277E-7	6.60199E-8	-3.4557377E-7	-4.5009827E-7	2.0422432E-7
2.2934875E-5	2.3172717E-5	2.246428E-5	2.3213928E-5	2.1919557E-5	2.3132914E-5	2.1389333E-5	2.2948287E-5	2.0920586E-5	2.2664579E-5	2.0541218E-5	2.2287342E-5	2.0262625E-5	2.1824011E-5	2.008139E-5	2.1293716E-5	1.9997167E-5	2.0743815E-5	2.0033074E-5	2.0270758E-5	-7.800808E-8	6.803446E-8	-2.6725607E-7	-6.7547995E-7	-2.5154594E-7	-2.5964428E-7	-5.0766124E-7	-2.1095242E-7	1.2575373E-7	-6.5823535E-8	4.661708E-7	-3.6287883E-8
2.3128792E-5	2.274932E-5	2.326237E-5	2.2219017E-5	2.3247796E-5	2.1668484E-5	2.3122342E-5	2.1161593E-5	2.2892908E-5	2.0734778E-5	2.2564116E-5	2.0407817E-5	2.2142085E-5	2.0184072E-5	2.1638738E-5	2.0058325E-5	2.1084888E-5	2.0038493E-5	2.0549172E-5	2.016951E-5	7.0198882E-9	-6.0329285E-7	-4.5954957E-7	-7.687689E-8	1.386236E-7	6.891086E-8	2.5146454E-7	-5.970859E-7	-4.1631745E-7	2.2122278E-7	5.115234E-9	-2.2494638E-7
2.3007506E-5	2.3265007E-5	2.2520819E-5	2.3326034E-5	2.1963135E-5	2.3262732E-5	2.1424526E-5	2.30916E-5	2.095231E-5	2.2815815E-5	2.057532E-5	2.2440663E-5	2.030437E-5	2.197392E-5	2.0136547E-5	2.143536E-5	2.007013E-5	2.0872121E-5	2.0125655E-5	2.0382637E-5	-9.739921E-7	2.9090143E-7	2.7688932E-7	9.415826E-8	-4.335629E-7	-1.206013E-7	4.2071062E-7	-1.8832677E-7	-1.1093195E-7	-1.2135034E-7	6.5744934E-9	6.255399E-8
2.3210172E-5	2.2813203E-5	2.336364E-5	2.2268412E-5	2.336768E-5	2.170732E-5	2.3257811E-5	2.1194344E-5	2.3038809E-5	2.0766774E-5	2.2715392E-5	2.0445263E-5	2.229272E-5	2.0231868E-5	2.1783373E-5	2.0121424E-5	2.1218795E-5	2.0120664E-5	2.0668864E-5	2.027134E-5	1.6839087E-7	-1.4388975E-7	1.9055382E-7	9.780362E-7	5.8396637E-7	8.274354E-8	-2.621868E-7	-2.0776786E-6	-2.2924222E-7	-2.8622088E-7	2.223005E-6	-2.900126E-7
2.307911E-5	2.3355204E-5	2.2576467E-5	2.343543E-5	2.200663E-5	2.3389244E-5	2.1459766E-5	2.323086E-5	2.0984333E-5	2.2963372E-5	2.0609563E-5	2.2590397E-5	2.0346544E-5	2.212046E-5	2.0191595E-5	2.1573585E-5	2.0142179E-5	2.0998277E-5	2.0217285E-5	2.0493044E-5	-9.4857704E-8	3.0653734E-8	-4.7193616E-8	1.5827219E-7	-2.1209614E-7	4.6205324E-7	-5.6340474E-7	-2.6950357E-7	-2.5580556E-7	-3.5671098E-7	3.574842E-8	-1.0083984E-6
2.3290071E-5	2.2875942E-5	2.3462593E-5	2.231742E-5	2.3484805E-5	2.1746087E-5	2.3389433E-5	2.1227488E-5	2.3181E-5	2.079956E-5	2.2862652E-5	2.0482936E-5	2.2439708E-5	2.0280264E-5	2.1924834E-5	2.0185022E-5	2.1350372E-5	2.0202071E-5	2.0786178E-5	2.0371755E-5	-5.457797E-7	5.8135283E-9	-5.5737854E-7	-9.338827E-8	-1.755046E-7	2.9309692E-7	-9.406151E-10	1.7924042E-7	-8.6316317E-7	-4.6705958E-7	4.2480968E-7	-2.6472562E-9
2.3149458E-5	2.344352E-5	2.263203E-5	2.3542307E-5	2.2050068E-5	2.3512564E-5	2.1495216E-5	2.3366914E-5	2.1016738E-5	2.3106732E-5	2.0644555E-5	2.2736092E-5	2.0389107E-5	2.226334E-5	2.0247133E-5	2.170868E-5	2.021429E-5	2.1121676E-5	2.030747E-5	2.0601174E-5	1.2009654E-8	1.1448327E-7	-2.7744386E-7	-1.895622E-7	5.879532E-8	-1.4409858E-7	-4.527883E-7	2.5874837E-7	7.560569E-9	3.6798326E-7	-5.2479365E-8	9.5427524E-8
2.3367882E-5	2.2937817E-5	2.3558918E-5	2.2366317E-5	2.359854E-5	2.1785067E-5	2.351752E-5	2.126115E-5	2.331969E-5	2.0832984E-5	2.3006101E-5	2.0521358E-5	2.2582964E-5	2.0328796E-5	2.2062588E-5	2.0248168E-5	2.1478285E-5	2.0282552E-5	2.090104E-5	2.047053E-5	3.1666093E-7	-7.262579E-8	1.1789955E-7	-4.6827267E-8	-2.705169E-7	-4.4929045E-8	2.5348712E-7	-9.710507E-8	-8.785562E-8	5.8506197E-7	3.7085073E-7	1.0123782E-6
2.3218397E-5	2.352958E-5	2.2686283E-5	2.3646267E-5	2.2093353E-5	2.3632385E-5	2.1531116E-5	2.34988E-5	2.1049926E-5	2.3246117E-5	2.0680049E-5	2.2878137E-5	2.0432226E-5	2.2402493E-5	2.0302345E-5	2.1840324E-5	2.028519E-5	2.1242118E-5	2.0396306E-5	2.0707093E-5	-2.262985E-7	1.9816152E-7	-4.5090007E-7	2.42355E-7	8.465849E-7	-4.0232672E-7	-5.0449174E-8	-1.04356666E-7	-5.92707E-7	1.948619E-8	3.0334856E-8	2.5613937E-7
2.3444201E-5	2.2998387E-5	2.3652572E-5	2.2414466E-5	2.370917E-5	2.182429E-5	2.3642258E-5	2.1295276E-5	2.3453986E-5	2.0867174E-5	2.3145298E-5	2.0560365E-5	2.2721986E-5	2.0377489E-5	2.2196456E-5	2.0310827E-5	2.16034E-5	2.0362193E-5	2.1013691E-5	2.0567668E-5	-7.284665E-8	-2.8309856E-7	2.717402E-7	3.0894762E-7	-1.7596675E-7	-2.7464156E-7	9.732635E-8	-2.3230214E-8	-1.4158563E-7	3.0117114E-8	-2.0109842E-6	2.120179E-7
2.3285405E-5	2.3613093E-5	2.274016E-5	2.3747156E-5	2.2136472E-5	2.3748724E-5	2.1567937E-5	2.3626913E-5	2.108423E-5	2.3381654E-5	2.0716623E-5	2.301582E-5	2.0476233E-5	2.2537693E-5	2.0358064E-5	2.1968912E-5	2.0356383E-5	2.1360156E-5	2.04846E-5	2.081178E-5	6.833634E-8	-7.247857E-8	8.449964E-8	2.7591352E-7	6.722846E-8	5.5897027E-7	2.0901224E-7	-4.0254918E-8	-2.3017259E-7	-3.6550992E-7	-6.892739E-8	-3.3296803E-7
2.3518358E-5	2.3057999E-5	2.3743536E-5	2.2462484E-5	2.3816272E-5	2.1864282E-5	2.3762736E-5	2.1330843E-5	2.3583787E-5	2.0902677E-5	2.32804E-5	2.060095E-5	2.2857063E-5	2.042766E-5	2.2327216E-5	2.0374324E-5	2.17255E-5	2.0441505E-5	2.1124371E-5	2.0663765E-5	-5.588266E-8	-2.3242933E-7	-2.2112413E-7	2.802283E-7	2.5694743E-7	-1.0842174E-7	6.318011E-8	4.039358E-8	2.48524E-7	-1.7427452E-7	-1.6287528E-6	5.233554E-9
2.3351527E-5	2.3694509E-5	2.279356E-5	2.3844677E-5	2.218021E-5	2.3860377E-5	2.1605187E-5	2.3750108E-5	2.1119873E-5	2.3512226E-5	2.0754818E-5	2.314877E-5	2.0521678E-5	2.2668703E-5	2.0415062E-5	2.2093613E-5	2.0427764E-5	2.1475344E-5	2.0571957E-5	2.091467E-5	1.0585909E-7	-5.222167E-8	-2.5730628E-7	-9.962025E-8	2.5978107E-7	3.3586937E-7	-1.632239E-7	9.657746E-8	-7.0969634E-8	-8.3653134E-8	1.0075648E-6	4.4610107E-7
2.3591174E-5	2.3117236E-5	2.3831666E-5	2.2510965E-5	2.3919323E-5	2.1904933E-5	2.387852E-5	2.1367621E-5	2.3708704E-5	2.0939704E-5	2.3410008E-5	2.0642954E-5	2.2986993E-5	2.0478823E-5	2.2453474E-5	2.0438307E-5	2.1844082E-5	2.0520572E-5	2.1232525E-5	2.075861E-5	5.252459E-7	-3.4384354E-7	2.6780353E-7	3.65884E-7	-8.1141343E-7	6.3276325E-8	-4.2607628E-8	-4.3496723E-8	1.5639745E-7	-2.946542E-7	-4.4716288E-8	-4.1598722E-7
2.3416627E-5	2.3773964E-5	2.2847127E-5	2.3938836E-5	2.2225033E-5	2.3968167E-5	2.1644704E-5	2.386876E-5	2.11574E-5	2.3637189E-5	2.0794729E-5	2.3276883E-5	2.0568601E-5	2.279518E-5	2.0472771E-5	2.2214686E-5	2.0499041E-5	2.158776E-5	2.0658532E-5	2.1015376E-5	1.0283047E-7	2.1358686E-7	1.5095623E-7	-3.8786624E-8	-3.3450516E-7	-8.155505E-7	-4.7331736E-7	-1.7136387E-7	-3.3960073E-6	6.9807055E-7	-2.5993868E-8	2.6180135E-7
2.3661587E-5	2.3175628E-5	2.391682E-5	2.2559792E-5	2.4018334E-5	2.1947275E-5	2.3989522E-5	2.1406753E-5	2.3828212E-5	2.0979334E-5	2.3534147E-5	2.0687192E-5	2.311186E-5	2.053167E-5	2.2574923E-5	2.0502726E-5	2.1959051E-5	2.0599164E-5	2.1337939E-5	2.0851565E-5	-3.698794E-8	-1.8127466E-7	1.2811176E-7	2.5834206E-7	-1.1433009E-7	-2.502117E-7	-1.7513999E-7	1.8345082E-6	-1.4960432E-7	8.9315435E-8	-2.480466E-8	2.8151655E-7
2.3479708E-5	2.3850094E-5	2.2900173E-5	2.4028874E-5	2.2270842E-5	2.407115E-5	2.1685722E-5	2.398132E-5	2.1197371E-5	2.3756444E-5	2.0837422E-5	2.3398728E-5	2.0617816E-5	2.2916089E-5	2.0531654E-5	2.2330814E-5	2.0570935E-5	2.1696547E-5	2.0744345E-5	2.1114018E-5	-1.1148641E-7	-3.4509821E-7	4.99419E-8	-3.4107362E-7	-1.8160561E-7	-7.4268155E-7	2.063131E-7	-2.7975364E-7	3.832545E-7	-5.972969E-8	-1.8419556E-7	-1.4348669E-7
2.3730096E-5	2.3233395E-5	2.3998326E-5	2.260926E-5	2.411278E-5	2.199095E-5	2.4094816E-5	2.1447928E-5	2.3941693E-5	2.1021639E-5	2.3652165E-5	2.0734133E-5	2.3230765E-5	2.0586811E-5	2.2691556E-5	2.0568948E-5	2.207028E-5	2.0678337E-5	2.1440832E-5	2.0943458E-5	-3.8230306E-7	-1.02599614E-7	-1.642874E-7	-2.7852437E-7	3.830174E-8	-1.9608976E-8	5.7722563E-8	2.4955808E-8	-1.1375188E-7	-1.03482776E-7	2.163055E-8	-5.3797333E-8
2.354207E-5	2.392383E-5	2.295373E-5	2.4115128E-5	2.2317974E-5	2.4168707E-5	2.1729158E-5	2.4088265E-5	2.1240437E-5	2.3869707E-5	2.0883415E-5	2.3514567E-5	2.066978E-5	2.3031222E-5	2.0593023E-5	2.2442804E-5	2.0643463E-5	2.180199E-5	2.082948E-5	2.1210657E-5	-4.6572524E-7	-3.146913E-7	-3.6633116E-7	7.937549E-8	-6.5057215E-8	1.4190111E-7	-1.5687472E-7	1.2943988E-7	2.1772169E-7	-2.854532E-7	-1.2961989E-7	-1.4887979E-7
2.3796913E-5	2.3290708E-5	2.4076617E-5	2.2660026E-5	2.420256E-5	2.2037306E-5	2.41943E-5	2.1492588E-5	2.4048684E-5	2.1067575E-5	2.3763614E-5	2.0784244E-5	2.3343344E-5	2.0644282E-5	2.2802544E-5	2.0636555E-5	2.2176879E-5	2.0757327E-5	2.1540589E-5	2.1034226E-5	-3.791711E-8	2.4949296E-7	1.2317294E-7	2.6903308E-7	4.597587E-9	9.0541135E-8	-2.3814071E-7	-9.599642E-8	-3.2219432E-6	-1.7862348E-7	3.7974107E-7	-8.862519E-8
2.3603046E-5	2.3994495E-5	2.3007606E-5	2.419686E-5	2.2367054E-5	2.426084E-5	2.1775813E-5	2.4188517E-5	2.1287125E-5	2.397557E-5	2.0932986E-5	2.3623525E-5	2.0725154E-5	2.31403E-5	2.0656851E-5	2.2549393E-5	2.0717378E-5	2.1903743E-5	2.0914604E-5	2.1305683E-5	-4.2567638E-7	-4.8468365E-8	1.877484E-7	-3.0748689E-7	-2.7587203E-7	8.4423846E-8	-6.270754E-7	-1.2115589E-8	1.7278248E-7	-7.967144E-8	-1.117149E-6	-2.1826736E-7
2.3861207E-5	2.3347488E-5	2.4151004E-5	2.2711743E-5	2.4286783E-5	2.2086115E-5	2.4287683E-5	2.1540583E-5	2.4148643E-5	2.1117117E-5	2.3867773E-5	2.0838419E-5	2.3449486E-5	2.0705145E-5	2.2907707E-5	2.0706386E-5	2.2279057E-5	2.0836816E-5	2.1637734E-5	2.1123618E-5	-2.0074644E-7	-4.0508687E-7	-2.5277708E-7	-2.7455533E-7	-1.3153314E-7	2.0227034E-7	-6.661607E-8	2.560351E-7	2.2982161E-7	4.35853E-8	-8.018563E-7	-2.573289E-7
2.36629E-5	2.4062547E-5	2.306214E-5	2.4274075E-5	2.241834E-5	2.4346626E-5	2.1826045E-5	2.4281935E-5	2.1337763E-5	2.4074294E-5	2.0986914E-5	2.372555E-5	2.078453E-5	2.324305E-5	2.0722995E-5	2.2650507E-5	2.0792593E-5	2.200165E-5	2.0998888E-5	2.139815E-5	2.2953351E-7	5.4480985E-8	2.2374356E-7	-5.838501E-7	-8.580401E-8	3.7407098E-8	-1.0000921E-7	-3.5060884E-7	-1.5896846E-7	-5.07725E-7	-9.88247E-7	-7.736142E-8
2.3923683E-5	2.3404404E-5	2.4221386E-5	2.276513E-5	2.4365781E-5	2.2138025E-5	2.4374085E-5	2.1592736E-5	2.4241117E-5	2.1171358E-5	2.3964609E-5	2.0896992E-5	2.3548502E-5	2.0769423E-5	2.300683E-5	2.0777778E-5	2.2376336E-5	2.0916834E-5	2.173173E-5	2.121181E-5	3.464286E-7	-3.847607E-7	1.5663885E-7	9.585464E-8	-3.4873534E-7	8.401353E-8	-5.0783445E-8	3.907555E-8	-1.0547474E-7	-8.6175106E-8	-1.6598134E-6	4.2532432E-7
2.3721355E-5	2.412709E-5	2.3116989E-5	2.434631E-5	2.2471615E-5	2.4426292E-5	2.1879172E-5	2.436779E-5	2.1392656E-5	2.4165085E-5	2.1044789E-5	2.3819317E-5	2.0847203E-5	2.3338576E-5	2.0792504E-5	2.2746048E-5	2.086937E-5	2.2095433E-5	2.1083291E-5	2.1488704E-5	7.215825E-8	1.3012487E-7	-1.5515506E-7	2.5838531E-8	2.5455394E-8	3.9245585E-8	-2.3118126E-7	8.600791E-7	-4.5611223E-8	6.919793E-8	2.8275292E-7	-1.5287094E-7
2.3983952E-5	2.3460694E-5	2.428764E-5	2.2820104E-5	2.4439125E-5	2.2192691E-5	2.445381E-5	2.1648322E-5	2.4325984E-5	2.1229967E-5	2.4053548E-5	2.0959289E-5	2.363994E-5	2.0837202E-5	2.309929E-5	2.0852132E-5	2.2469056E-5	2.0998139E-5	2.1822687E-5	2.1299318E-5	-2.5342757E-8	2.5573235E-7	-1.2747639E-8	-2.2097854E-7	-2.312367E-8	-2.2367631E-8	-1.0226255E-8	-6.089497E-8	-3.2290424E-9	-3.5674907E-7	-2.4513955E-7	6.299211E-7
2.3778732E-5	2.4188741E-5	2.3172941E-5	2.4413785E-5	2.2527625E-5	2.449983E-5	2.1935859E-5	2.4446535E-5	2.1451395E-5	2.4248428E-5	2.1107242E-5	2.3906081E-5	2.091444E-5	2.3427678E-5	2.086471E-5	2.283637E-5	2.0947587E-5	2.2185526E-5	2.1167258E-5	2.1576965E-5	-3.3543634E-7	6.214381E-8	5.604072E-8	-8.0889784E-8	1.2875216E-7	-1.420653E-7	3.579184E-9	-5.2593776E-8	8.6337326E-7	-1.5839055E-6	1.3310259E-7	2.1114151E-7
2.4042247E-5	2.351711E-5	2.4350566E-5	2.2876451E-5	2.4506851E-5	2.2250302E-5	2.452662E-5	2.170827E-5	2.4403842E-5	2.129261E-5	2.4134919E-5	2.1025739E-5	2.3724304E-5	2.0908437E-5	2.3186038E-5	2.092831E-5	2.2557058E-5	2.107981E-5	2.1910811E-5	2.1385149E-5	1.5760755E-6	2.6863822E-7	-1.1801026E-7	-2.4271513E-8	2.7544303E-7	9.83197E-7	2.6032262E-7	9.8485614E-8	-3.1407204E-8	1.5996882E-8	-4.1247358E-7	-8.539639E-9
2.3835297E-5	2.4247653E-5	2.3229582E-5	2.4476873E-5	2.2585564E-5	2.4567258E-5	2.1996486E-5	2.4518667E-5	2.1515045E-5	2.4324392E-5	2.1173882E-5	2.3985534E-5	2.0985086E-5	2.350977E-5	2.0939895E-5	2.292076E-5	2.1027392E-5	2.227167E-5	2.1250995E-5	2.166308E-5	2.3116726E-7	8.1121904E-8	-2.0799516E-7	-1.8439881E-7	3.0829978E-7	-1.8659868E-8	-2.9426204E-7	-8.7799705E-9	5.8919074E-8	-2.662822E-7	1.0572183E-7	1.2553414E-7
2.4098514E-5	2.3573337E-5	2.4409383E-5	2.2934475E-5	2.4569508E-5	2.2310718E-5	2.4593197E-5	2.1771973E-5	2.4474193E-5	2.1359823E-5	2.4208843E-5	2.1096605E-5	2.380186E-5	2.0983141E-5	2.3266784E-5	2.1007221E-5	2.2639966E-5	2.1161959E-5	2.1995693E-5	2.1470176E-5	-1.166546E-7	3.742507E-7	3.6062414E-7	1.407558E-7	1.6005873E-7	-1.4907836E-7	-3.8893285E-7	-9.109497E-8	-1.3981797E-7	-1.0257977E-7	-3.7318196E-7	-9.7017235E-8
2.3890643E-5	2.4303381E-5	2.3286932E-5	2.4535224E-5	2.2645567E-5	2.4628622E-5	2.2059845E-5	2.4583474E-5	2.1582126E-5	2.4392895E-5	2.1245009E-5	2.4057645E-5	2.1059612E-5	2.358576E-5	2.1018259E-5	2.3000031E-5	2.1108726E-5	2.2353912E-5	2.1334847E-5	2.1747448E-5	-5.743198E-7	-8.39483E-7	-2.8437323E-6	-8.821228E-8	-5.5020536E-7	-8.3711754E-8	-6.536126E-8	5.283308E-7	4.7050296E-8	-1.337563E-7	4.7013265E-7	1.4846741E-7
2.4152776E-5	2.3629214E-5	2.4464774E-5	2.2993672E-5	2.4626584E-5	2.23738E-5	2.465331E-5	2.1838898E-5	2.453726E-5	2.1430511E-5	2.4275718E-5	2.1171147E-5	2.3872646E-5	2.1060963E-5	2.3341381E-5	2.1087619E-5	2.2718676E-5	2.1244627E-5	2.2077642E-5	2.1553622E-5	-5.8193766E-8	-2.0636777E-7	-9.5000274E-8	5.084881E-7	-4.3294012E-8	-5.084758E-7	4.1021792E-7	7.650621E-8	2.972487E-7	2.3160116E-7	-1.728442E-8	9.597759E-9
2.3944902E-5	2.4356363E-5	2.3344153E-5	2.4588995E-5	2.27075E-5	2.4684614E-5	2.2126658E-5	2.4642246E-5	2.1652888E-5	2.4454748E-5	2.1319314E-5	2.4123276E-5	2.1137288E-5	2.3655455E-5	2.1098265E-5	2.3074424E-5	2.1190857E-5	2.2432581E-5	2.1418002E-5	2.1829619E-5	-5.437324E-7	-1.5505083E-7	-1.09820535E-8	-9.305195E-8	-2.2180274E-7	-2.1878775E-7	1.7730893E-7	1.11666346E-7	3.806707E-9	2.6819737E-7	-1.3495142E-7	-1.4623502E-7
2.420466E-5	2.3684284E-5	2.4516203E-5	2.305353E-5	2.4679071E-5	2.2438879E-5	2.470762E-5	2.1908765E-5	2.4594234E-5	2.1504402E-5	2.4336061E-5	2.1248616E-5	2.3937238E-5	2.1141235E-5	2.3411083E-5	2.1169804E-5	2.2793382E-5	2.13278E-5	2.2156748E-5	2.163597E-5	-7.592324E-8	-1.4520424E-7	8.619426E-8	-5.556224E-7	2.6277763E-7	-4.8779903E-8	6.422487E-7	-3.9425835E-8	-9.577945E-9	6.529758E-7	-1.3937367E-7	2.992765E-7
2.3997287E-5	2.440666E-5	2.3401532E-5	2.4639088E-5	2.277071E-5	2.4735406E-5	2.2194934E-5	2.4694733E-5	2.172625E-5	2.4510518E-5	2.1396778E-5	2.4182953E-5	2.1217676E-5	2.3719926E-5	2.1180558E-5	2.3144332E-5	2.1274223E-5	2.2508388E-5	2.1500682E-5	2.1909698E-5	-3.924772E-7	-4.813985E-7	-2.0861395E-9	4.498626E-8	-6.562962E-7	-2.5021183E-7	-2.1721928E-7	-2.9212188E-8	-1.7789712E-7	8.702618E-7	3.6734082E-7	2.0179266E-7
2.4254896E-5	2.3738909E-5	2.4564442E-5	2.3114231E-5	2.4727124E-5	2.2505683E-5	2.4756664E-5	2.1981097E-5	2.4645526E-5	2.15814E-5	2.4390838E-5	2.1328908E-5	2.3996448E-5	2.122344E-5	2.3475619E-5	2.1253001E-5	2.2864178E-5	2.1410986E-5	2.2233975E-5	2.1717377E-5	-2.6716414E-6	1.296637E-7	3.288029E-7	-4.3467807E-7	-1.9779237E-7	-2.4892518E-7	-3.2306238E-7	4.0388503E-8	3.4237357E-7	-7.282166E-8	1.3043663E-7	1.729743E-7
2.4048622E-5	2.4454397E-5	2.3459073E-5	2.4685267E-5	2.2834705E-5	2.4781475E-5	2.2265125E-5	2.4742147E-5	2.180167E-5	2.4560326E-5	2.1476408E-5	2.4236775E-5	2.129973E-5	2.3779263E-5	2.1264217E-5	2.3210005E-5	2.1357566E-5	2.2580673E-5	2.1582628E-5	2.1988035E-5	-2.7883868E-7	6.3406037E-7	1.5042772E-7	-6.497532E-7	-3.0750383E-7	-4.849977E-7	1.8275233E-7	3.6480932E-7	-2.2446227E-7	5.5519905E-7	5.057938E-7	-1.1994577E-7
2.430326E-5	2.3792507E-5	2.460949E-5	2.3175055E-5	2.4771221E-5	2.25737E-5	2.480084E-5	2.2055061E-5	2.4691399E-5	2.166005E-5	2.443997E-5	2.1410906E-5	2.4050512E-5	2.130726E-5	2.3535837E-5	2.133718E-5	2.2931084E-5	2.1493754E-5	2.2307533E-5	2.179708E-5	4.9473704E-7	-2.9937745E-8	3.181429E-7	-2.6240428E-7	3.0333538E-7	1.0698433E-7	2.367786E-7	-3.33182E-7	-2.8679244E-7	-2.539215E-7	-2.5024477E-7	-7.311312E-8
2.4098736E-5	2.4499746E-5	2.3516248E-5	2.4727866E-5	2.2899792E-5	2.4823481E-5	2.2337174E-5	2.4784544E-5	2.1879157E-5	2.4605222E-5	2.1557804E-5	2.4285964E-5	2.1383525E-5	2.3833923E-5	2.1348695E-5	2.3271643E-5	2.144122E-5	2.2649958E-5	2.1663825E-5	2.2064616E-5	2.1504201E-7	-4.388799E-8	-1.2265117E-7	1.4780902E-8	2.398916E-7	-4.869582E-8	4.355977E-7	-5.559738E-7	-1.15706605E-7	-4.8165714E-7	1.2656932E-9	-3.485402E-7
2.4349594E-5	2.384574E-5	2.4651721E-5	2.3236062E-5	2.4811643E-5	2.2642484E-5	2.4840663E-5	2.213057E-5	2.473241E-5	2.1740594E-5	2.4484489E-5	2.1494392E-5	2.4099778E-5	2.1392321E-5	2.3591709E-5	2.1421676E-5	2.299496E-5	2.1575988E-5	2.2379634E-5	2.187555E-5	7.666831E-7	1.1125636E-7	-5.7301726E-8	-5.521165E-8	1.4118632E-7	9.825514E-8	-1.3807312E-7	8.085968E-8	1.7125599E-8	-2.1429426E-7	-6.186168E-7	2.7626817E-7
2.4147275E-5	2.4542627E-5	2.3572924E-5	2.4767267E-5	2.2965045E-5	2.486138E-5	2.2409831E-5	2.4822846E-5	2.1957916E-5	2.4645467E-5	2.16408E-5	2.4330378E-5	2.1468722E-5	2.3884251E-5	2.14341E-5	2.3329685E-5	2.1524915E-5	2.271631E-5	2.1744036E-5	2.213892E-5	-9.878116E-7	7.123077E-7	-1.8261497E-7	-7.448911E-8	-5.651714E-8	-3.494638E-7	6.0901164E-7	-5.6019424E-8	-5.123561E-7	1.326467E-7	2.308443E-7	-2.81571E-7
2.4393885E-5	2.3897512E-5	2.4691604E-5	2.3296923E-5	2.4848343E-5	2.2711638E-5	2.4876597E-5	2.220687E-5	2.476935E-5	2.1822372E-5	2.4524436E-5	2.1579399E-5	2.4145169E-5	2.1477908E-5	2.3644065E-5	2.1506354E-5	2.3055705E-5	2.1658014E-5	2.2449405E-5	2.1952788E-5	-1.5834418E-6	1.8446259E-7	-2.2704802E-7	-9.362571E-8	2.43768E-7	-9.55744E-7	8.8236476E-8	-8.5906144E-8	1.136331E-6	2.0832054E-7	5.6617966E-7	-1.4085954E-7
2.419474E-5	2.4583278E-5	2.3628865E-5	2.4804072E-5	2.3030014E-5	2.4895911E-5	2.2483147E-5	2.4856858E-5	2.2037697E-5	2.4681372E-5	2.17246E-5	2.437047E-5	2.1554555E-5	2.393091E-5	2.1519518E-5	2.3384313E-5	2.1608379E-5	2.278034E-5	2.1823183E-5	2.2211752E-5	-1.554586E-6	1.5367522E-7	-1.4940441E-7	2.1284067E-7	-4.2583702E-7	-2.4410025E-7	5.100595E-7	1.00753105E-7	-8.073625E-8	-3.2751E-7	1.9842426E-7	3.0003546E-6
2.443687E-5	2.3948662E-5	2.4728837E-5	2.3357292E-5	2.488204E-5	2.2781394E-5	2.4908852E-5	2.2284114E-5	2.4802315E-5	2.190466E-5	2.4560166E-5	2.1664748E-5	2.4186125E-5	2.156425E-5	2.3692739E-5	2.1590895E-5	2.3113333E-5	2.1739175E-5	2.2516437E-5	2.202793E-5	7.943266E-8	5.584705E-7	2.1779222E-7	-6.297837E-7	1.15920685E-7	-2.0056939E-7	1.1015E-6	-8.7931E-8	8.587358E-9	4.5552397E-8	1.8245528E-7	5.020441E-7
2.4240297E-5	2.462209E-5	2.3684088E-5	2.4837664E-5	2.3094808E-5	2.4926576E-5	2.2556518E-5	2.4887233E-5	2.2117896E-5	2.471361E-5	2.180915E-5	2.44069E-5	2.1641084E-5	2.3974071E-5	2.1605181E-5	2.3436034E-5	2.1691209E-5	2.2841465E-5	2.1901244E-5	2.228251E-5	-2.0815149E-7	2.5168248E-7	3.7659788E-7	2.2719767E-7	1.4370468E-7	-8.28831E-8	2.5697668E-7	2.088528E-7	3.785489E-8	-2.0624217E-8	-1.3302032E-7	-8.439755E-8
2.44777E-5	2.399821E-5	2.476353E-5	2.3417197E-5	2.4912655E-5	2.2850383E-5	2.493722E-5	2.236107E-5	2.4831179E-5	2.198725E-5	2.4592253E-5	2.1750386E-5	2.422381E-5	2.1650321E-5	2.3738452E-5	2.1675454E-5	2.3168739E-5	2.1819404E-5	2.2581773E-5	2.2102271E-5	4.3460085E-7	-1.8623394E-8	2.4643023E-7	1.5427344E-7	-4.49355E-7	-1.6683168E-7	7.131737E-7	-3.3943343E-7	3.4522196E-7	-1.2763762E-7	3.38729E-7	3.9656425E-7
2.4284522E-5	2.4658235E-5	2.3738525E-5	2.486892E-5	2.3159282E-5	2.4954441E-5	2.263002E-5	2.4914209E-5	2.2198208E-5	2.4742394E-5	2.1893922E-5	2.4439956E-5	2.1727563E-5	2.4014069E-5	2.169101E-5	2.3484828E-5	2.1773576E-5	2.2900545E-5	2.1978498E-5	2.2351811E-5	-7.3313564E-9	5.2133185E-8	-6.130235E-8	-1.8141961E-7	-1.00636456E-7	5.6938706E-8	2.2982303E-7	-7.510192E-7	-1.5257251E-7	-6.304458E-7	-2.5255142E-7	-1.7970953E-7
2.4516936E-5	2.4047053E-5	2.4795972E-5	2.3476432E-5	2.4940446E-5	2.2919656E-5	2.4962947E-5	2.2438197E-5	2.4857041E-5	2.20702E-5	2.462136E-5	2.1836238E-5	2.4258641E-5	2.1736696E-5	2.3781316E-5	2.1759426E-5	2.3221175E-5	2.1898579E-5	2.2645072E-5	2.2174956E-5	-5.7823474E-8	-5.840031E-8	-1.4464194E-7	2.656172E-7	1.6711373E-7	8.284021E-9	-4.401975E-7	1.4902286E-8	1.5738749E-7	-7.226444E-8	-1.0582492E-6	-1.0063781E-7
2.4327475E-5	2.4692998E-5	2.3792227E-5	2.4897467E-5	2.3223642E-5	2.4979756E-5	2.2703469E-5	2.493826E-5	2.227849E-5	2.4767744E-5	2.197841E-5	2.4469593E-5	2.1813215E-5	2.4050702E-5	2.1775788E-5	2.3530936E-5	2.185476E-5	2.295711E-5	2.2053699E-5	2.2418986E-5	-1.8575975E-8	-1.9334122E-6	6.379159E-7	-5.2330415E-7	-1.3759613E-7	-2.6539652E-7	1.6359752E-7	2.9525491E-8	-7.15619E-8	-2.9746798E-7	-3.0526317E-7	-7.531599E-8
2.4554158E-5	2.4094174E-5	2.482618E-5	2.3534734E-5	2.4965731E-5	2.2988073E-5	2.4985877E-5	2.2515074E-5	2.487977E-5	2.2152764E-5	2.464684E-5	2.1921944E-5	2.4289868E-5	2.1822247E-5	2.3820596E-5	2.1842363E-5	2.3271119E-5	2.197681E-5	2.2706026E-5	2.2245826E-5	-1.6996458E-7	-9.425786E-8	-4.03282E-7	-2.6957613E-7	4.190567E-7	4.787341E-7	8.92963E-8	-8.397535E-7	8.420131E-8	-7.0006955E-8	-3.5161838E-7	-1.5068585E-7
2.4368856E-5	2.4725687E-5	2.384441E-5	2.4924064E-5	2.328679E-5	2.5002108E-5	2.277621E-5	2.4959156E-5	2.2358485E-5	2.4790234E-5	2.2062764E-5	2.4496601E-5	2.1899135E-5	2.4084793E-5	2.1860198E-5	2.3574536E-5	2.1935113E-5	2.3011875E-5	2.2128015E-5	2.2484232E-5	4.4876207E-11	3.581882E-7	-8.0094885E-8	-1.8891924E-8	2.524848E-7	1.1775354E-7	1.3104605E-8	2.8412305E-7	-1.2225705E-7	-1.290952E-7	1.3305649E-6	-1.8948586E-7
2.4589815E-5	2.414008E-5	2.4854282E-5	2.359218E-5	2.4988849E-5	2.3056016E-5	2.5005913E-5	2.2591366E-5	2.4900126E-5	2.2235186E-5	2.466985E-5	2.200687E-5	2.431883E-5	2.190725E-5	2.3858393E-5	2.1924618E-5	2.3319226E-5	2.2053773E-5	2.2765355E-5	2.2315362E-5	1.5828304E-7	1.2649703E-7	-8.099416E-7	-8.240296E-8	1.6817626E-8	6.223953E-7	-6.0490044E-7	-3.1341162E-7	-3.568779E-7	-2.7008724E-7	1.832635E-7	-3.7090524E-7
2.4408255E-5	2.4756258E-5	2.3895136E-5	2.494831E-5	2.3348843E-5	2.5022437E-5	2.2847911E-5	2.4977835E-5	2.2437616E-5	2.4810033E-5	2.214625E-5	2.4520908E-5	2.198403E-5	2.4116329E-5	2.194344E-5	2.3615836E-5	2.2014345E-5	2.3064606E-5	2.2200762E-5	2.2548435E-5	8.163356E-8	-3.9710426E-7	1.2386161E-7	-1.791121E-7	2.2723452E-7	-1.6971482E-9	1.7265916E-7	3.8766913E-8	-3.483941E-7	4.3800028E-7	-1.5556715E-7	5.124249E-7
2.4623634E-5	2.4184546E-5	2.4880428E-5	2.3647865E-5	2.5009755E-5	2.312255E-5	2.5023899E-5	2.2666727E-5	2.4917788E-5	2.2316375E-5	2.469035E-5	2.2091064E-5	2.4345278E-5	2.1991198E-5	2.3893266E-5	2.2005734E-5	2.3364973E-5	2.2129501E-5	2.2822771E-5	2.2383321E-5	4.100396E-7	-4.218871E-8	-9.3393435E-9	-7.738864E-7	1.950081E-7	5.155088E-7	8.025122E-8	-3.1771233E-7	-1.2963008E-6	-3.6070838E-7	4.1352575E-8	-2.225801E-8
2.4446486E-5	2.4785202E-5	2.39448E-5	2.4970841E-5	2.3409539E-5	2.5040345E-5	2.2918726E-5	2.4994279E-5	2.251538E-5	2.4827727E-5	2.2228774E-5	2.4542971E-5	2.20678E-5	2.4145922E-5	2.2025764E-5	2.3655255E-5	2.2092507E-5	2.3115253E-5	2.2272301E-5	2.2610748E-5	-4.185455E-7	-9.656251E-8	-1.9717082E-7	7.440522E-8	2.0145226E-8	-6.1557955E-8	-9.5558214E-8	3.317317E-7	-1.4985774E-7	4.562892E-7	-2.475196E-7	-1.4104477E-7
2.4656161E-5	2.4227438E-5	2.4905297E-5	2.3702505E-5	2.5028889E-5	2.3187948E-5	2.5040212E-5	2.2740996E-5	2.493403E-5	2.2396342E-5	2.4709481E-5	2.217419E-5	2.4370282E-5	2.2073813E-5	2.392691E-5	2.208504E-5	2.340924E-5	2.220369E-5	2.2878621E-5	2.2449616E-5	-6.4388445E-8	-2.1668876E-7	-2.8757105E-7	-2.6228182E-7	2.7844897E-7	-3.2458354E-7	-8.782946E-8	4.930852E-7	2.157079E-6	4.2073125E-7	-1.11799075E-7	-1.1974231E-7
2.4482915E-5	2.4812445E-5	2.3992538E-5	2.4991454E-5	2.3469129E-5	2.5057012E-5	2.2987731E-5	2.5009307E-5	2.2591816E-5	2.4844212E-5	2.2309614E-5	2.4564024E-5	2.214993E-5	2.4174346E-5	2.2106293E-5	2.3693061E-5	2.2168528E-5	2.316426E-5	2.234199E-5	2.2671324E-5	8.197201E-8	2.3350712E-8	4.6208093E-8	6.792696E-8	-1.5035613E-7	-1.305877E-8	2.3776421E-7	1.8872694E-8	-4.7532313E-7	-7.8681076E-8	-5.3042402E-8	1.5068942E-7
2.4687077E-5	2.4268746E-5	2.492825E-5	2.3755138E-5	2.5046607E-5	2.3251036E-5	2.505484E-5	2.281264E-5	2.494856E-5	2.2474022E-5	2.47267E-5	2.2254635E-5	2.4393468E-5	2.215447E-5	2.3959054E-5	2.2162694E-5	2.3451967E-5	2.2276005E-5	2.2932867E-5	2.2514309E-5	-2.0466425E-7	-5.624996E-7	-1.1982002E-7	-1.3969653E-6	1.08077636E-7	6.598935E-7	-1.2900152E-8	-1.3811358E-7	1.4254869E-7	4.48363E-7	4.417029E-7	1.8705367E-7
2.4517656E-5	2.483831E-5	2.403799E-5	2.5010886E-5	2.3525634E-5	2.5072355E-5	2.305424E-5	2.502296E-5	2.2666058E-5	2.4859555E-5	2.2388267E-5	2.4583689E-5	2.2230282E-5	2.4201196E-5	2.2184739E-5	2.3729845E-5	2.224314E-5	2.3212371E-5	2.2410144E-5	2.2730193E-5	2.9398936E-7	-1.0148139E-7	2.6123269E-7	-3.1592226E-8	-1.6009861E-7	-9.142734E-7	2.1780183E-7	4.5341075E-8	-1.7641095E-7	-3.5856157E-8	-1.5996773E-5	-5.683047E-7
2.471627E-5	2.4307894E-5	2.4949915E-5	2.3805509E-5	2.506309E-5	2.331191E-5	2.5068786E-5	2.2882154E-5	2.4962586E-5	2.2549368E-5	2.47437E-5	2.2332883E-5	2.4416164E-5	2.223262E-5	2.3990284E-5	2.2238506E-5	2.3493823E-5	2.234643E-5	2.2985847E-5	2.2577353E-5	-1.06027265E-7	-3.6065038E-7	1.5364047E-6	3.4066453E-8	-3.591569E-8	-4.0285865E-8	3.0492276E-7	-2.0159796E-7	1.8933673E-7	-2.5327495E-7	-2.5537125E-7	-4.400538E-7
2.4550449E-5	2.4862562E-5	2.4081777E-5	2.502924E-5	2.3580547E-5	2.5087109E-5	2.311861E-5	2.5036528E-5	2.27376E-5	2.487446E-5	2.2463857E-5	2.4602938E-5	2.2307138E-5	2.4227764E-5	2.2260694E-5	2.3765771E-5	2.2315391E-5	2.3259152E-5	2.2476233E-5	2.278806E-5	5.555971E-8	-4.6140138E-7	7.8661014E-7	-5.772007E-7	6.6360656E-8	-1.6499632E-7	4.3761926E-7	1.7281742E-7	-1.9881863E-7	-2.4806945E-7	6.65454E-8	-2.0348698E-7
2.474403E-5	2.434527E-5	2.4970695E-5	2.3853814E-5	2.5079256E-5	2.3370589E-5	2.5082532E-5	2.294865E-5	2.4976274E-5	2.2621813E-5	2.476037E-5	2.240825E-5	2.4438708E-5	2.2308212E-5	2.4021067E-5	2.2311617E-5	2.3534874E-5	2.2415225E-5	2.3037932E-5	2.2638967E-5	4.162033E-7	1.3652635E-7	4.1827818E-7	2.748821E-7	1.6486234E-7	-2.9461535E-7	7.2360264E-9	4.1569808E-7	2.0053323E-8	-4.57479E-9	-2.936595E-7	-1.2456523E-7
2.4582156E-5	2.4886145E-5	2.4123861E-5	2.504706E-5	2.3632754E-5	2.5101488E-5	2.3179755E-5	2.5050018E-5	2.2805474E-5	2.4889541E-5	2.253622E-5	2.4622388E-5	2.238126E-5	2.4254356E-5	2.2333652E-5	2.3801365E-5	2.2385244E-5	2.3305125E-5	2.2540464E-5	2.2844062E-5	4.1072366E-7	8.0649834E-11	-6.998287E-7	7.0010753E-9	-4.4051728E-8	-2.8212133E-7	-2.6921947E-7	4.359484E-7	-1.6448132E-7	-2.3850973E-7	1.3745333E-6	1.675639E-7
2.4770166E-5	2.4380615E-5	2.4990639E-5	2.3899514E-5	2.5094816E-5	2.3425875E-5	2.5096037E-5	2.3011871E-5	2.4990282E-5	2.2690483E-5	2.4777803E-5	2.2479979E-5	2.446183E-5	2.2380309E-5	2.4051873E-5	2.238179E-5	2.3574967E-5	2.2481188E-5	2.3088427E-5	2.269842E-5	-1.8345213E-7	-5.673418E-7	2.0297416E-6	3.0484807E-7	-2.547447E-7	-1.5716432E-7	2.8885728E-7	-1.4930701E-7	1.728351E-7	-8.9482256E-8	3.677581E-7	-9.159059E-7
2.461155E-5	2.4908206E-5	2.4163155E-5	2.506467E-5	2.3681541E-5	2.5115942E-5	2.323733E-5	2.5063815E-5	2.2869779E-5	2.4904923E-5	2.2604874E-5	2.4642412E-5	2.2451502E-5	2.4280971E-5	2.2403286E-5	2.3836723E-5	2.245184E-5	2.3350263E-5	2.2602477E-5	2.289885E-5	5.049476E-8	1.6836255E-7	1.0161432E-6	3.3457343E-7	2.0126825E-7	1.0169375E-8	2.0974292E-7	2.794728E-7	1.6198517E-7	5.428114E-7	-1.861273E-8	-2.9018969E-8
2.4795025E-5	2.4413646E-5	2.5009922E-5	2.3942202E-5	2.5110412E-5	2.347745E-5	2.511039E-5	2.3071092E-5	2.5005163E-5	2.2755374E-5	2.4795709E-5	2.2548014E-5	2.4485013E-5	2.2449098E-5	2.4082923E-5	2.2448805E-5	2.3614977E-5	2.2544487E-5	2.313801E-5	2.2756476E-5	-1.3507494E-7	1.8761001E-7	2.2053655E-7	-2.9797224E-8	1.4398083E-7	1.6801685E-7	5.4083646E-8	-8.702319E-7	-1.8606606E-7	-3.090794E-7	-2.042759E-7	1.5458909E-7
2.4639001E-5	2.4929413E-5	2.4199318E-5	2.5081321E-5	2.3727247E-5	2.5130477E-5	2.3291315E-5	2.5078069E-5	2.2929727E-5	2.4921354E-5	2.2669292E-5	2.466303E-5	2.25184E-5	2.4308014E-5	2.246955E-5	2.3871891E-5	2.2515933E-5	2.3394834E-5	2.266202E-5	2.295202E-5	-3.601643E-7	-2.8107237E-8	-5.339863E-8	2.107801E-7	2.773963E-7	1.5000514E-7	2.5787563E-7	5.0143507E-7	4.223828E-7	1.18112865E-7	-3.3959404E-7	-1.5280062E-7
2.4818117E-5	2.4444253E-5	2.5028185E-5	2.3981735E-5	2.5126084E-5	2.3525668E-5	2.5124695E-5	2.3126677E-5	2.5020378E-5	2.2815837E-5	2.4814077E-5	2.2611863E-5	2.4508709E-5	2.251356E-5	2.4113593E-5	2.251231E-5	2.3654327E-5	2.2605398E-5	2.3186405E-5	2.2812374E-5	1.7521232E-7	-2.1237872E-7	-8.202191E-8	1.4937953E-7	-4.6532122E-8	4.5656247E-7	-4.4903715E-8	1.114691E-6	5.835085E-7	1.977591E-7	5.608041E-7	-3.8697527E-7
2.4664872E-5	2.4949413E-5	2.4233423E-5	2.5098114E-5	2.3769966E-5	2.5145326E-5	2.3341687E-5	2.5093208E-5	2.2986193E-5	2.4938552E-5	2.2729846E-5	2.4684234E-5	2.2580844E-5	2.4335113E-5	2.2532355E-5	2.3907063E-5	2.2576987E-5	2.3438286E-5	2.2719854E-5	2.3003884E-5	5.085615E-7	2.507043E-7	2.2234403E-8	1.7590794E-7	-1.8736777E-7	-3.2075127E-7	-2.9281887E-7	-7.375272E-7	2.7486618E-7	-4.2584134E-8	1.2711179E-6	-8.3889745E-8
2.4839983E-5	2.4472938E-5	2.5045696E-5	2.4018751E-5	2.5141315E-5	2.3570712E-5	2.5139083E-5	2.317865E-5	2.5036441E-5	2.2872897E-5	2.4833307E-5	2.2671742E-5	2.4533067E-5	2.2574897E-5	2.4144854E-5	2.2573111E-5	2.3693665E-5	2.2663655E-5	2.323383E-5	2.286686E-5	1.6487013E-7	-6.1953523E-7	4.1254762E-7	-6.2483E-7	1.1993237E-6	7.951407E-8	-1.3205262E-7	8.089381E-8	1.8956827E-7	9.969411E-8	3.4904411E-7	-5.354772E-8
2.46892E-5	2.4968118E-5	2.4264838E-5	2.5113752E-5	2.3809684E-5	2.516017E-5	2.3388257E-5	2.5108036E-5	2.303901E-5	2.495597E-5	2.2786799E-5	2.4705803E-5	2.2640035E-5	2.4362664E-5	2.2592343E-5	2.3941984E-5	2.263599E-5	2.348128E-5	2.2775592E-5	2.305441E-5	-3.5972224E-8	3.586895E-8	1.8597065E-7	-2.298883E-7	2.0369524E-7	1.2994329E-7	-3.146138E-7	1.0258733E-6	5.9109126E-8	-2.6751084E-7	1.028654E-7	3.948812E-8
2.4860321E-5	2.449972E-5	2.5062196E-5	2.405313E-5	2.5156281E-5	2.361266E-5	2.5153979E-5	2.3226898E-5	2.5052708E-5	2.2926264E-5	2.4852368E-5	2.2728442E-5	2.4557567E-5	2.2633369E-5	2.4175502E-5	2.2631071E-5	2.3731925E-5	2.2719949E-5	2.3279817E-5	2.291926E-5	-2.3597565E-7	2.851108E-7	-1.684119E-7	8.740418E-8	-7.3418256E-8	1.6744744E-7	4.1568433E-7	-2.975029E-7	-5.4003447E-8	-1.0259881E-7	2.4952465E-7	-1.8815146E-7
2.471136E-5	2.4985771E-5	2.4294586E-5	2.5128908E-5	2.3846707E-5	2.5174255E-5	2.3432432E-5	2.5123163E-5	2.308899E-5	2.4972998E-5	2.2840733E-5	2.4727186E-5	2.2696107E-5	2.4389843E-5	2.26492E-5	2.397597E-5	2.2691607E-5	2.3522924E-5	2.2829146E-5	2.3103086E-5	-2.5850774E-8	6.205011E-7	-1.201625E-8	-7.3676006E-8	-2.252035E-7	1.5646444E-7	1.2686965E-7	6.004674E-7	-7.38487E-7	-1.4862168E-6	1.2840243E-7	3.703582E-8
2.487911E-5	2.452472E-5	2.507809E-5	2.4085655E-5	2.517023E-5	2.3652403E-5	2.5167994E-5	2.3272913E-5	2.506819E-5	2.2977238E-5	2.4871051E-5	2.2782622E-5	2.4581077E-5	2.268898E-5	2.4205727E-5	2.268691E-5	2.3769366E-5	2.2773793E-5	2.3324317E-5	2.2969654E-5	-3.185913E-7	-4.900285E-7	7.713141E-8	-7.16317E-7	2.6563583E-7	5.78413E-7	-1.9262475E-6	2.1179024E-7	-3.5098293E-7	-6.149939E-7	4.5719696E-7	6.463092E-8
2.4731946E-5	2.5001975E-5	2.4322406E-5	2.5142679E-5	2.3881743E-5	2.5187303E-5	2.3474362E-5	2.5136918E-5	2.3136728E-5	2.498962E-5	2.289262E-5	2.4747424E-5	2.2750548E-5	2.4415913E-5	2.2704282E-5	2.400856E-5	2.2746046E-5	2.35633E-5	2.2881024E-5	2.3150575E-5	3.1371696E-6	1.1965257E-7	5.7274696E-7	-2.6185666E-7	1.2922615E-7	-3.3743692E-7	-5.8058337E-8	-9.250727E-7	-4.1648107E-10	8.769005E-8	-1.3374523E-7	-2.2499536E-8
2.4896312E-5	2.4548004E-5	2.5091542E-5	2.4116085E-5	2.5182568E-5	2.3690242E-5	2.5180085E-5	2.3316961E-5	2.508202E-5	2.3026516E-5	2.4888304E-5	2.2834894E-5	2.4602925E-5	2.2742895E-5	2.4234078E-5	2.2740842E-5	2.3805089E-5	2.282664E-5	2.3367807E-5	2.3018805E-5	-2.2989944E-7	1.8455922E-6	2.5505145E-7	-9.89773E-8	2.6669736E-7	9.955379E-8	-2.758274E-7	1.4761693E-7	-1.1262572E-7	1.03221245E-8	-1.2062667E-7	6.343435E-8
2.475108E-5	2.5016314E-5	2.4348588E-5	2.5154543E-5	2.3915698E-5	2.519843E-5	2.3515251E-5	2.5148584E-5	2.3183044E-5	2.5003666E-5	2.2943124E-5	2.476571E-5	2.2803624E-5	2.4439722E-5	2.2757853E-5	2.4039664E-5	2.27989E-5	2.3601557E-5	2.293126E-5	2.3196224E-5	-3.5253656E-9	-2.1051912E-7	-1.4554251E-7	-3.404467E-7	-9.3444254E-7	-2.225109E-7	-2.2890892E-7	1.4112318E-6	-4.7893417E-7	-6.6029465E-8	-1.6482295E-7	-2.9718862E-7
2.4911818E-5	2.4569734E-5	2.510357E-5	2.414566E-5	2.5192458E-5	2.3727445E-5	2.5190038E-5	2.3360772E-5	2.5093257E-5	2.3075054E-5	2.490292E-5	2.2887023E-5	2.462281E-5	2.2796343E-5	2.4260284E-5	2.2794222E-5	2.3838735E-5	2.2878057E-5	2.3409117E-5	2.3066625E-5	-4.3176172E-7	-2.261504E-7	4.1728054E-8	2.4001704E-7	3.269472E-7	1.810165E-6	1.4481104E-7	2.5011187E-7	1.8152214E-7	2.7317927E-7	-5.566372E-8	7.428607E-7
2.4768427E-5	2.5028598E-5	2.437334E-5	2.516386E-5	2.3948562E-5	2.5206278E-5	2.355577E-5	2.5157115E-5	2.322968E-5	2.5014342E-5	2.299366E-5	2.4780544E-5	2.2856213E-5	2.4460502E-5	2.2811668E-5	2.4068077E-5	2.2851258E-5	2.363817E-5	2.2980537E-5	2.3240074E-5	-5.705963E-7	-1.3051431E-6	4.3211097E-7	-2.0499867E-7	-2.1088265E-7	-2.7436238E-6	3.0945458E-7	6.2312716E-7	-3.9865515E-7	-3.3118926E-7	-2.6502457E-8	-5.8883206E-8
2.4925686E-5	2.4590454E-5	2.5112924E-5	2.41747E-5	2.5199175E-5	2.3764616E-5	2.5196008E-5	2.3404746E-5	2.5100477E-5	2.3124458E-5	2.4913505E-5	2.293916E-5	2.4638315E-5	2.2849596E-5	2.4282577E-5	2.284692E-5	2.38696E-5	2.2928369E-5	2.3448321E-5	2.3112805E-5	2.1445977E-7	3.5112043E-7	-1.4220936E-7	1.3377468E-7	7.3804095E-8	3.8825426E-8	-2.653473E-7	-2.1014811E-8	-4.2306058E-7	1.4508387E-7	-4.77567E-7	-4.1193738E-7
2.4784795E-5	2.5038617E-5	2.4398018E-5	2.5170262E-5	2.3982233E-5	2.5210671E-5	2.359701E-5	2.5161746E-5	2.327712E-5	2.5021032E-5	2.3045155E-5	2.4791381E-5	2.291006E-5	2.4477677E-5	2.2864886E-5	2.4092784E-5	2.2902786E-5	2.3671928E-5	2.302866E-5	2.3282048E-5	-3.187275E-8	-1.6950327E-7	7.4207003E-7	-8.99174E-7	3.6146392E-7	1.8829791E-8	-2.4311208E-7	-3.8696405E-7	1.2736861E-7	-1.3034699E-7	1.17560575E-7	-2.87982E-7
2.4937084E-5	2.4610043E-5	2.511919E-5	2.4203822E-5	2.5202286E-5	2.3802117E-5	2.5197956E-5	2.3450351E-5	2.5103402E-5	2.3174647E-5	2.4919336E-5	2.2992723E-5	2.4649862E-5	2.2904453E-5	2.4301498E-5	2.2900384E-5	2.3897024E-5	2.29783E-5	2.3485103E-5	2.3157734E-5	2.1007781E-6	-7.9106755E-8	4.9228344E-8	6.5791523E-9	-9.8429034E-8	-4.1587788E-7	-3.585542E-7	1.2230336E-7	-4.6942583E-7	1.2280379E-8	-4.0811142E-7	-4.4853607E-7
2.4799629E-5	2.504645E-5	2.4422261E-5	2.517337E-5	2.4016435E-5	2.5210931E-5	2.3639743E-5	2.516136E-5	2.3326264E-5	2.5022413E-5	2.3099012E-5	2.479736E-5	2.2965507E-5	2.4490168E-5	2.291987E-5	2.4113853E-5	2.2955022E-5	2.3702583E-5	2.3076169E-5	2.3322604E-5	-6.5062686E-8	5.5531234E-7	3.784571E-7	-3.156158E-7	-1.4199914E-7	-1.268518E-7	2.4510817E-7	1.0642483E-8	-2.9095037E-7	-2.4584715E-8	2.4207606E-7	-4.9894503E-8
2.4947301E-5	2.4629311E-5	2.5122943E-5	2.4233785E-5	2.5201689E-5	2.3841765E-5	2.5195239E-5	2.3497278E-5	2.5100722E-5	2.3227725E-5	2.491998E-5	2.3049011E-5	2.4655774E-5	2.296098E-5	2.4315497E-5	2.2954548E-5	2.392091E-5	2.3028331E-5	2.351958E-5	2.3201297E-5	-3.2466872E-7	-1.1227494E-9	6.696414E-8	1.28843425E-8	1.901044E-7	-7.361728E-7	-1.328104E-7	1.5405404E-7	-1.409337E-8	-2.2931388E-8	-2.1205271E-7	-3.2396872E-7
2.4813296E-5	2.5051546E-5	2.4446888E-5	2.5172125E-5	2.4051493E-5	2.5206426E-5	2.3684252E-5	2.5155401E-5	2.337805E-5	2.5017936E-5	2.3154967E-5	2.4797262E-5	2.3023165E-5	2.4497564E-5	2.2976381E-5	2.4130577E-5	2.3007662E-5	2.3730245E-5	2.3122846E-5	2.3360657E-5	-1.2047117E-7	4.5698E-7	1.5186902E-7	6.543277E-8	1.4078898E-6	-4.1449283E-7	-4.0211938E-7	-4.5656054E-7	8.7079263E-7	5.4360316E-7	5.6215356E-7	1.5946375E-7
2.495523E-5	2.4647738E-5	2.5123201E-5	2.4263629E-5	2.5196527E-5	2.3882687E-5	2.5187188E-5	2.3547187E-5	2.5092515E-5	2.3283528E-5	2.4914081E-5	2.3107517E-5	2.4656236E-5	2.3019313E-5	2.4324967E-5	2.301009E-5	2.3940838E-5	2.3078623E-5	2.3551114E-5	2.3243343E-5	2.967672E-7	2.1546138E-7	1.8566036E-6	1.9291727E-8	1.5463455E-7	4.054458E-7	3.2372893E-7	-4.3252722E-8	2.5670403E-7	5.674567E-8	2.4985565E-7	3.1942298E-7
2.4825484E-5	2.5053945E-5	2.447111E-5	2.5167377E-5	2.4087822E-5	2.5196654E-5	2.3731003E-5	2.5143889E-5	2.3432405E-5	2.500738E-5	2.3213728E-5	2.4791236E-5	2.308322E-5	2.44988E-5	2.303463E-5	2.4142726E-5	2.306077E-5	2.3754003E-5	2.3168779E-5	2.3396971E-5	-2.1053776E-7	-2.832836E-7	-6.2697126E-8	-1.6207102E-7	2.2539709E-7	-6.707819E-8	-4.6182342E-7	3.5336214E-7	1.7705561E-6	-3.6774492E-7	5.551463E-7	2.2356969E-7
2.496114E-5	2.4665544E-5	2.5119747E-5	2.4294573E-5	2.5186613E-5	2.3925477E-5	2.5173127E-5	2.359929E-5	2.5078061E-5	2.3342138E-5	2.4902754E-5	2.3168875E-5	2.4651028E-5	2.307997E-5	2.4329083E-5	2.3067043E-5	2.3957164E-5	2.3128872E-5	2.3580546E-5	2.3284367E-5	1.4835058E-7	-1.0690746E-7	-8.696609E-8	-3.5959306E-7	-5.5508178E-8	-1.6727E-7	1.4074999E-7	-3.5357905E-7	2.3418686E-7	-1.1541327E-6	-7.02333E-9	-4.216952E-7
2.4836541E-5	2.5053749E-5	2.4495597E-5	2.515854E-5	2.412527E-5	2.5182004E-5	2.3779643E-5	2.5126314E-5	2.3489247E-5	2.4991008E-5	2.3275405E-5	2.477954E-5	2.3145813E-5	2.4495375E-5	2.309435E-5	2.4150193E-5	2.3115203E-5	2.3775085E-5	2.3214425E-5	2.3431397E-5	-1.0002312E-7	3.235807E-8	5.244389E-7	-2.2753215E-7	8.226255E-7	-2.3406383E-7	2.8370724E-7	-1.5508984E-7	2.3876845E-7	-6.974815E-8	-1.1360855E-7	2.3858186E-7
2.4965062E-5	2.4682553E-5	2.511336E-5	2.4325966E-5	2.5172496E-5	2.3969676E-5	2.5154288E-5	2.3653722E-5	2.5057947E-5	2.3402838E-5	2.488535E-5	2.3232686E-5	2.4640376E-5	2.3142493E-5	2.432844E-5	2.312497E-5	2.3969287E-5	2.3178762E-5	2.3606703E-5	2.3324077E-5	1.3241349E-8	6.6785915E-8	-1.9863326E-7	-2.3165823E-7	-8.590362E-8	2.8532378E-7	-1.245784E-8	-1.5215852E-8	5.063446E-8	-1.8277235E-7	3.5979025E-7	-8.034096E-7
2.4845911E-5	2.505055E-5	2.4519606E-5	2.5146106E-5	2.4163752E-5	2.516311E-5	2.3830391E-5	2.5104087E-5	2.3548453E-5	2.4969191E-5	2.3339428E-5	2.47626E-5	2.3210514E-5	2.4487235E-5	2.3155999E-5	2.4153867E-5	2.3169836E-5	2.3793053E-5	2.3259692E-5	2.3464181E-5	-1.5438065E-6	7.0399885E-8	-1.622509E-7	9.412391E-8	-1.0477212E-7	-7.832033E-7	-2.3729473E-7	-4.2765024E-7	-2.1390572E-7	2.6595842E-7	-1.3224252E-7	-3.4310453E-8
2.4967201E-5	2.4699177E-5	2.5104053E-5	2.435761E-5	2.5154619E-5	2.4015186E-5	2.5131247E-5	2.3709845E-5	2.5033009E-5	2.346578E-5	2.4862977E-5	2.3298213E-5	2.4624875E-5	2.3206692E-5	2.432392E-5	2.318366E-5	2.3978446E-5	2.3229024E-5	2.3630866E-5	2.3362607E-5	4.1787644E-8	2.2495875E-7	-5.8040143E-7	2.5919763E-7	-1.825979E-8	1.5775214E-7	-2.2685886E-7	2.0356218E-8	1.06538074E-7	-8.453455E-7	2.4661514E-7	2.0593762E-7
2.4854082E-5	2.504547E-5	2.4543366E-5	2.5130495E-5	2.4202525E-5	2.5140298E-5	2.3881703E-5	2.5077228E-5	2.360906E-5	2.4942756E-5	2.3404766E-5	2.4740937E-5	2.3276421E-5	2.447457E-5	2.3217626E-5	2.4154017E-5	2.3224187E-5	2.3807966E-5	2.3303424E-5	2.349426E-5	7.330078E-8	6.0005256E-8	1.2591066E-6	-5.9343733E-7	-1.0713214E-6	-1.7859082E-7	3.121897E-7	2.5591788E-7	1.3116504E-8	1.2602405E-7	-1.0807492E-7	-1.1586374E-7
2.4967525E-5	2.4714547E-5	2.509219E-5	2.4388934E-5	2.5133142E-5	2.4060666E-5	2.5103947E-5	2.3766395E-5	2.5003928E-5	2.3529625E-5	2.4836434E-5	2.336459E-5	2.4605299E-5	2.3271157E-5	2.4315477E-5	2.3241777E-5	2.3984441E-5	2.3277933E-5	2.3652863E-5	2.3399472E-5	1.8154262E-8	-6.941054E-8	5.3428096E-7	5.4740616E-7	3.741704E-8	-1.3938423E-7	-1.4888268E-7	-2.1037451E-7	-3.3975045E-8	1.9302693E-8	5.644517E-7	-1.5721376E-7
2.486138E-5	2.5038764E-5	2.4566498E-5	2.5112498E-5	2.4241464E-5	2.5114019E-5	2.39332E-5	2.5046922E-5	2.366991E-5	2.4913254E-5	2.3470562E-5	2.4716133E-5	2.334219E-5	2.4459056E-5	2.327936E-5	2.415158E-5	2.3278157E-5	2.3820907E-5	2.3346392E-5	2.3523597E-5	5.01884E-7	-4.6737813E-7	-1.0017252E-7	-1.0537516E-6	-1.0844259E-7	-1.2410712E-7	-1.3069584E-7	-6.556069E-7	1.865093E-8	-6.821416E-7	-2.0177185E-7	-1.7221745E-7
2.4966062E-5	2.4728735E-5	2.5078127E-5	2.4419078E-5	2.5109275E-5	2.4105637E-5	2.5073716E-5	2.3822684E-5	2.4971989E-5	2.3593091E-5	2.4807405E-5	2.343045E-5	2.4583476E-5	2.3334964E-5	2.4304885E-5	2.3299848E-5	2.3988054E-5	2.3326218E-5	2.3672921E-5	2.3435081E-5	-2.3641374E-7	2.1878881E-7	-1.03096184E-7	-7.721193E-8	1.4206205E-7	-4.1871445E-7	4.0214658E-7	-4.6922455E-7	-5.1090762E-8	9.886182E-8	2.890262E-7	-9.233623E-8
2.4866198E-5	2.5029298E-5	2.458819E-5	2.5092138E-5	2.4278783E-5	2.508552E-5	2.3984045E-5	2.5014699E-5	2.3729854E-5	2.488092E-5	2.3535415E-5	2.4688816E-5	2.3407027E-5	2.4441031E-5	2.3340162E-5	2.4146617E-5	2.3331111E-5	2.3832143E-5	2.3388075E-5	2.3551122E-5	-1.3119585E-9	1.8123778E-7	-1.2973119E-7	6.1367025E-8	1.0130939E-7	1.2870808E-7	-2.3275966E-7	1.5273373E-7	-1.2351128E-6	-2.3018352E-7	1.317153E-7	3.022356E-7
2.496312E-5	2.4741554E-5	2.5062554E-5	2.4448249E-5	2.5083966E-5	2.4149225E-5	2.5042316E-5	2.3877696E-5	2.4938217E-5	2.3655253E-5	2.4775853E-5	2.3495148E-5	2.4559205E-5	2.339766E-5	2.4292056E-5	2.33562E-5	2.3990196E-5	2.3372902E-5	2.36914E-5	2.3469096E-5	-7.604004E-8	-1.1038385E-6	-4.391705E-8	7.1468355E-7	-9.8195514E-8	-6.74495E-7	-5.706016E-7	4.7795062E-8	4.2286462E-7	-5.39267E-7	4.6426868E-7	3.6675335E-8
2.486988E-5	2.501887E-5	2.4608215E-5	2.507049E-5	2.4314482E-5	2.5055846E-5	2.4032852E-5	2.4980905E-5	2.3788594E-5	2.4847355E-5	2.359854E-5	2.4660087E-5	2.3470508E-5	2.4421764E-5	2.3399482E-5	2.4140756E-5	2.3382147E-5	2.3841649E-5	2.342814E-5	2.3576951E-5	4.985694E-8	-1.369061E-7	4.874633E-7	3.206144E-7	-1.8889821E-7	1.6191054E-6	-7.266215E-7	-1.4502618E-7	-7.4030174E-7	3.818742E-8	-3.2557514E-7	-8.8070266E-8
2.4958705E-5	2.4752448E-5	2.5045401E-5	2.4475137E-5	2.5057481E-5	2.4190813E-5	2.5009542E-5	2.3930854E-5	2.4903826E-5	2.3715671E-5	2.4744018E-5	2.3557986E-5	2.4534185E-5	2.3458004E-5	2.427839E-5	2.3410816E-5	2.3991159E-5	2.3417922E-5	2.3708257E-5	2.350155E-5	1.4267673E-8	-1.5818442E-8	6.110545E-9	-3.5431825E-7	5.454993E-7	-3.1517455E-8	2.6441785E-7	5.7009163E-7	3.1879176E-7	1.1819493E-7	4.2649972E-8	1.2217136E-7
2.4872015E-5	2.500721E-5	2.462621E-5	2.504806E-5	2.4347826E-5	2.5025629E-5	2.4079041E-5	2.4946421E-5	2.3843631E-5	2.4813133E-5	2.3659131E-5	2.4630803E-5	2.3531342E-5	2.4401867E-5	2.3456127E-5	2.413366E-5	2.3431081E-5	2.3849987E-5	2.3466107E-5	2.3601038E-5	-3.6737458E-7	-3.5689887E-9	-4.023148E-7	-1.3565091E-7	2.0595067E-7	9.692644E-7	2.0042695E-7	-7.622472E-7	2.6629147E-8	1.2702872E-8	-1.6850844E-7	-3.238535E-8
2.4952657E-5	2.4761513E-5	2.5027417E-5	2.4499877E-5	2.5030156E-5	2.4229379E-5	2.4976478E-5	2.398037E-5	2.4868907E-5	2.3772158E-5	2.471186E-5	2.3617278E-5	2.4509252E-5	2.3515846E-5	2.4264522E-5	2.346249E-5	2.3991166E-5	2.34605E-5	2.3724291E-5	2.3532653E-5	-4.5566065E-7	-1.0664047E-6	-2.255875E-7	-2.0146426E-7	7.826724E-8	-1.2070949E-7	7.317428E-8	2.2293483E-7	1.2275844E-7	-7.9591096E-8	9.614247E-8	-2.6648149E-8
2.4872154E-5	2.4994299E-5	2.4641766E-5	2.5024801E-5	2.437816E-5	2.4995183E-5	2.412185E-5	2.4912524E-5	2.3895547E-5	2.4779754E-5	2.371556E-5	2.460194E-5	2.35886E-5	2.4382096E-5	2.3509818E-5	2.4126144E-5	2.3477252E-5	2.385752E-5	2.3502213E-5	2.3624083E-5	1.0865928E-6	2.2304197E-7	-3.463278E-7	-9.8385435E-8	-6.0360534E-8	9.675259E-8	-7.923137E-7	-2.6060553E-7	4.0296067E-7	-2.7927442E-7	-1.6839006E-7	4.951046E-7
2.494558E-5	2.4768011E-5	2.5008574E-5	2.4521494E-5	2.500337E-5	2.4264691E-5	2.494431E-5	2.4026489E-5	2.4835192E-5	2.3824903E-5	2.468063E-5	2.36728E-5	2.4484802E-5	2.3569983E-5	2.425074E-5	2.3511238E-5	2.3990711E-5	2.3500656E-5	2.3738938E-5	2.356158E-5	1.5708528E-7	-2.588669E-7	6.489295E-7	-1.4640702E-7	1.09013145E-8	-4.5009493E-8	-7.54197E-8	6.962155E-7	2.0701816E-7	-1.10053705E-7	1.9352256E-6	-2.1017873E-7
2.4870642E-5	2.4980483E-5	2.4654764E-5	2.5001415E-5	2.4405437E-5	2.4964933E-5	2.4160976E-5	2.4879131E-5	2.3943705E-5	2.4746767E-5	2.3768323E-5	2.4573692E-5	2.3641669E-5	2.4362333E-5	2.3559813E-5	2.4118512E-5	2.3520592E-5	2.3864179E-5	2.3536033E-5	2.3645562E-5	5.47079E-7	-5.3973825E-8	-2.675834E-7	-4.0777974E-7	1.4010489E-7	-3.6909352E-8	-2.0238755E-8	-1.5970178E-7	-8.7945374E-8	1.3093698E-6	-2.923177E-7	-1.1937632E-7
2.4936307E-5	2.4772302E-5	2.4988884E-5	2.4540279E-5	2.4975707E-5	2.4296389E-5	2.4911831E-5	2.4068371E-5	2.480176E-5	2.3873741E-5	2.465001E-5	2.3724284E-5	2.4460829E-5	2.3620338E-5	2.4237212E-5	2.3557019E-5	2.399026E-5	2.353867E-5	2.3752631E-5	2.3588345E-5	-6.012638E-7	6.135375E-8	3.1203228E-7	5.7614824E-7	-8.1097404E-8	-5.2665825E-8	2.9658975E-7	4.971646E-7	-1.05997984E-7	1.5162797E-7	3.333793E-7	3.4222052E-7
2.4867302E-5	2.4965466E-5	2.4665364E-5	2.4977617E-5	2.4429639E-5	2.4935147E-5	2.4196686E-5	2.4845975E-5	2.3987614E-5	2.471468E-5	2.3817262E-5	2.4546633E-5	2.3691335E-5	2.434364E-5	2.3606466E-5	2.4111254E-5	2.356129E-5	2.3870278E-5	2.3567705E-5	2.3665627E-5	2.0327632E-6	-5.5969455E-8	-7.414401E-8	-1.6456363E-7	-9.818596E-8	-1.3705923E-8	-2.2032282E-7	2.3670935E-7	-3.0141868E-7	3.5577554E-7	-5.123477E-7	1.1793862E-7
2.4925957E-5	2.4775152E-5	2.4969117E-5	2.455622E-5	2.494848E-5	2.432521E-5	2.4880506E-5	2.4107134E-5	2.4769057E-5	2.3918801E-5	2.4620269E-5	2.3772294E-5	2.4437775E-5	2.3667188E-5	2.4223891E-5	2.3599287E-5	2.3989433E-5	2.357372E-5	2.376536E-5	2.3613637E-5	3.644307E-7	5.8202903E-7	8.813427E-9	4.833972E-9	-3.582048E-7	4.546775E-7	9.433569E-8	-9.739491E-8	-3.7129688E-8	-2.0345111E-7	1.358681E-7	3.452187E-7
2.4861949E-5	2.4948999E-5	2.4673289E-5	2.4952793E-5	2.4450175E-5	2.4905012E-5	2.4228677E-5	2.4813518E-5	2.4027868E-5	2.4682984E-5	2.3861929E-5	2.4519642E-5	2.3737104E-5	2.4324967E-5	2.3649733E-5	2.4103458E-5	2.3598823E-5	2.3875456E-5	2.3596855E-5	2.3683802E-5	4.1877104E-7	-6.163963E-7	1.7727484E-7	6.80576E-8	-2.333956E-7	-1.6027329E-7	3.7460897E-8	2.1408273E-7	-3.5522663E-7	5.587663E-7	4.522565E-9	-4.5936517E-8
2.491432E-5	2.477498E-5	2.4947882E-5	2.4569734E-5	2.4920831E-5	2.4350278E-5	2.4848412E-5	2.4141416E-5	2.4736457E-5	2.3959714E-5	2.4590476E-5	2.381589E-5	2.4414187E-5	2.371013E-5	2.4209941E-5	2.3638502E-5	2.3987512E-5	2.3606335E-5	2.377661E-5	2.3637127E-5	-1.3565999E-7	9.0677844E-8	3.5938052E-7	-1.8872671E-6	-1.8693189E-7	-4.433011E-8	-1.4727496E-7	-8.4579443E-7	6.4616535E-7	2.637672E-7	-1.4191306E-7	-3.868328E-8
2.4854993E-5	2.4931787E-5	2.4678719E-5	2.4927911E-5	2.4468543E-5	2.4874853E-5	2.425761E-5	2.478112E-5	2.4064593E-5	2.4652012E-5	2.390337E-5	2.449302E-5	2.3779414E-5	2.430617E-5	2.3690087E-5	2.4095687E-5	2.3634093E-5	2.3879991E-5	2.362439E-5	2.3701057E-5	-1.8357522E-7	-2.1218133E-7	3.6770043E-8	1.2313842E-6	-9.0504045E-7	2.4682953E-7	-5.9108874E-7	1.3135366E-7	1.5233879E-7	-3.4397726E-8	-9.580909E-7	-1.2677977E-7
2.490121E-5	2.4773628E-5	2.4926087E-5	2.4580439E-5	2.4892803E-5	2.4373016E-5	2.4817042E-5	2.4173405E-5	2.4704597E-5	2.3997725E-5	2.456162E-5	2.3856679E-5	2.4391582E-5	2.3750381E-5	2.419602E-5	2.3675304E-5	2.398542E-5	2.36367E-5	2.3787254E-5	2.3658815E-5	1.4396943E-7	-3.142828E-7	5.4790426E-8	1.3353649E-7	-3.1966164E-7	1.9381892E-8	-2.8822183E-7	1.2629968E-7	2.406246E-7	-2.712724E-8	5.0552677E-7	1.22982975E-8
2.4846708E-5	2.4913616E-5	2.4682367E-5	2.4902092E-5	2.4484163E-5	2.484456E-5	2.4283754E-5	2.4748813E-5	2.4098064E-5	2.4620722E-5	2.3941242E-5	2.4466324E-5	2.3818902E-5	2.428743E-5	2.372748E-5	2.4086918E-5	2.3666697E-5	2.3883482E-5	2.3649874E-5	2.3716837E-5	-5.2920245E-7	-1.3366389E-7	7.645769E-8	1.7867321E-6	1.8878511E-7	2.936071E-6	1.856053E-7	5.6726765E-7	-1.1978582E-7	1.6018792E-7	4.577115E-7	9.6254716E-8
2.488636E-5	2.4769657E-5	2.4902996E-5	2.4589124E-5	2.486379E-5	2.4392964E-5	2.4785008E-5	2.420203E-5	2.4672052E-5	2.4032697E-5	2.4531557E-5	2.3894552E-5	2.4368064E-5	2.378817E-5	2.4181823E-5	2.3709652E-5	2.3982153E-5	2.3665094E-5	2.3796036E-5	2.3678958E-5	-3.6400772E-7	-4.878395E-7	1.5061582E-7	-7.127282E-7	-7.7258744E-7	-8.527484E-8	-2.4651686E-7	-4.7935593E-8	-3.7205734E-7	3.6595504E-10	-1.865665E-7	-8.9744596E-8
2.4836289E-5	2.4893794E-5	2.4684165E-5	2.4875455E-5	2.4497296E-5	2.481287E-5	2.4307032E-5	2.4715966E-5	2.412933E-5	2.4588928E-5	2.3977002E-5	2.4439165E-5	2.3855846E-5	2.4267783E-5	2.3762772E-5	2.4077837E-5	2.3697628E-5	2.388602E-5	2.3673863E-5	2.3731029E-5	-1.4201764E-8	1.8277397E-7	-1.4863767E-10	-4.6454315E-7	-8.546295E-8	-1.2564865E-7	-3.4754083E-7	-4.7508344E-8	-8.58717E-7	9.334406E-8	-2.1535573E-7	1.9985418E-8
2.4869922E-5	2.476406E-5	2.4878529E-5	2.4595507E-5	2.4833862E-5	2.4410096E-5	2.4751693E-5	2.4228555E-5	2.4638523E-5	2.4065092E-5	2.450129E-5	2.3929771E-5	2.434358E-5	2.3823193E-5	2.4166246E-5	2.3741854E-5	2.3977951E-5	2.3691791E-5	2.3803657E-5	2.3697585E-5	-3.972538E-7	7.558853E-7	1.0379696E-7	-1.3945025E-7	-1.1732672E-7	9.230469E-8	-1.7880114E-7	6.0041305E-7	-2.6315857E-7	-5.826844E-8	1.385211E-7	-7.9667617E-10
2.4824058E-5	2.487201E-5	2.4683713E-5	2.4847279E-5	2.4508547E-5	2.478046E-5	2.4328338E-5	2.4681643E-5	2.4157873E-5	2.4556226E-5	2.4010174E-5	2.4410829E-5	2.3890465E-5	2.4247018E-5	2.37958E-5	2.4066861E-5	2.3726196E-5	2.3886978E-5	2.3695953E-5	2.3743813E-5	-2.4097244E-7	5.1817926E-7	2.898803E-7	1.0241642E-6	-4.123543E-8	7.0113835E-8	-5.649314E-8	1.7277518E-8	-1.1603522E-7	1.0380967E-6	-7.6681445E-8	-6.8828933E-7
2.4852414E-5	2.4757344E-5	2.4853016E-5	2.4600346E-5	2.480252E-5	2.4425808E-5	2.4717821E-5	2.4253011E-5	2.460457E-5	2.4095787E-5	2.4469924E-5	2.3963605E-5	2.431829E-5	2.3856657E-5	2.4149804E-5	2.3772289E-5	2.3972598E-5	2.3716724E-5	2.381008E-5	2.3714605E-5	-1.613638E-8	1.2730961E-6	-4.5968207E-9	-1.2320853E-6	-9.0609866E-8	-9.7488616E-8	-2.6637352E-7	1.1272525E-7	1.2129062E-8	3.407654E-6	1.8336813E-8	1.603202E-7
2.4810715E-5	2.4849502E-5	2.4681623E-5	2.4818073E-5	2.4518144E-5	2.4747138E-5	2.434767E-5	2.4646193E-5	2.4184772E-5	2.4522174E-5	2.404172E-5	2.4381372E-5	2.3923476E-5	2.4225006E-5	2.3826851E-5	2.40549E-5	2.3753164E-5	2.3886701E-5	2.3716178E-5	2.3754717E-5	2.6104797E-7	1.3870624E-7	2.981987E-7	7.572282E-8	6.4201826E-9	4.3420894E-7	-1.9052705E-7	-7.822311E-7	1.5215846E-7	-1.7647476E-7	-4.801901E-8	2.5545876E-7
2.4833067E-5	2.4748384E-5	2.4826E-5	2.4603285E-5	2.4770157E-5	2.4439414E-5	2.4682158E-5	2.4275567E-5	2.4568943E-5	2.4124147E-5	2.4437582E-5	2.3994871E-5	2.4291887E-5	2.3888018E-5	2.4132203E-5	2.3800396E-5	2.3965627E-5	2.373975E-5	2.3814799E-5	2.3729828E-5	8.121824E-8	2.3291571E-7	-2.6174948E-7	4.3441435E-7	-9.984895E-8	-1.8501703E-7	-2.4687643E-7	-2.639342E-8	6.1177496E-7	9.211617E-8	7.2051414E-8	1.3783402E-7
2.479553E-5	2.4825542E-5	2.4677618E-5	2.4787167E-5	2.4525647E-5	2.4712148E-5	2.4365121E-5	2.4610104E-5	2.4209638E-5	2.4487474E-5	2.4071036E-5	2.4351064E-5	2.3953917E-5	2.420205E-5	2.3856226E-5	2.4042241E-5	2.3778204E-5	2.3884706E-5	2.3734312E-5	2.3764453E-5	-5.946943E-8	3.1462525E-7	-2.4815432E-7	1.1314082E-7	-1.0218899E-7	8.4913914E-8	-2.3579783E-7	-8.417766E-9	4.8372897E-7	-4.179888E-7	2.3712711E-7	2.3016797E-7
2.481241E-5	2.473805E-5	2.4797757E-5	2.4604302E-5	2.4736495E-5	2.4451092E-5	2.464588E-5	2.4295796E-5	2.4532577E-5	2.4150439E-5	2.4404018E-5	2.4024152E-5	2.4264607E-5	2.3917371E-5	2.4113753E-5	2.3826955E-5	2.395755E-5	2.3760836E-5	2.381817E-5	2.3743707E-5	-8.7190796E-7	-2.1820779E-7	1.9327592E-8	4.0416552E-7	9.988662E-8	3.22371E-7	-2.1256747E-7	4.3250406E-8	-1.1177553E-8	-2.4014935E-7	1.5929284E-7	-1.5775556E-6
2.4778752E-5	2.4799625E-5	2.4672046E-5	2.4755407E-5	2.4531068E-5	2.4676703E-5	2.4380195E-5	2.4572942E-5	2.4231893E-5	2.4451858E-5	2.4097959E-5	2.4320134E-5	2.3982504E-5	2.4178331E-5	2.388325E-5	2.4028033E-5	2.3801535E-5	2.3882141E-5	2.3751729E-5	2.3772687E-5	2.1935987E-6	2.0528437E-7	-1.9352775E-7	-1.1332254E-8	-3.8227702E-7	7.2698356E-7	1.6672392E-7	9.621988E-8	1.3580002E-7	-5.6036775E-8	6.494782E-7	-1.5501478E-6
2.478994E-5	2.4725428E-5	2.4768171E-5	2.4603325E-5	2.4702029E-5	2.4460227E-5	2.4608917E-5	2.4313476E-5	2.4495657E-5	2.4174196E-5	2.437006E-5	2.4050642E-5	2.4236588E-5	2.3943956E-5	2.4093917E-5	2.3851111E-5	2.3948227E-5	2.3780112E-5	2.3820246E-5	2.3755436E-5	-3.8991504E-7	2.791642E-8	-1.2719569E-7	8.729958E-8	2.3729858E-7	-5.0868312E-8	-1.5263768E-7	6.0907794E-8	-2.6713127E-7	1.1917727E-7	1.1230599E-7	-8.3681437E-7
2.4759713E-5	2.4772706E-5	2.4664203E-5	2.4722653E-5	2.4534014E-5	2.4640043E-5	2.4392617E-5	2.453565E-5	2.425158E-5	2.441585E-5	2.4121815E-5	2.4288769E-5	2.4008123E-5	2.4153858E-5	2.390759E-5	2.4013145E-5	2.3821975E-5	2.3877728E-5	2.3766503E-5	2.377894E-5	-7.2865225E-7	-3.2188905E-7	2.0536176E-7	-5.5361187E-7	-1.3308585E-7	2.670485E-7	-3.8337058E-7	-1.2790032E-8	-6.16277E-8	-2.0502212E-7	-7.0667184E-8	-4.171081E-8
2.47656E-5	2.4710986E-5	2.4737494E-5	2.4599252E-5	2.4667028E-5	2.4466684E-5	2.4571656E-5	2.432814E-5	2.4458723E-5	2.4194405E-5	2.4336212E-5	2.40743E-5	2.42083E-5	2.396775E-5	2.4073974E-5	2.3872773E-5	2.3938312E-5	2.3797169E-5	2.382109E-5	2.3765904E-5	2.975212E-7	-7.804283E-9	-3.9165272E-7	2.7533585E-7	-2.493455E-7	1.0266552E-7	-1.3524279E-7	-7.715974E-7	-7.4819575E-8	2.1203562E-8	1.5090303E-7	9.3040896E-8
2.4739786E-5	2.4744922E-5	2.4654111E-5	2.4689349E-5	2.4534182E-5	2.4603856E-5	2.4401643E-5	2.4498644E-5	2.426776E-5	2.4380797E-5	2.414261E-5	2.4257803E-5	2.403036E-5	2.4130235E-5	2.3928897E-5	2.399794E-5	2.3840323E-5	2.387312E-5	2.3779883E-5	2.378464E-5	-4.3543846E-6	-1.7132897E-6	1.7877089E-7	-3.9994966E-8	-7.416504E-8	-3.186661E-8	-5.6126345E-7	1.0540358E-7	1.5925188E-8	-3.9611146E-7	-3.0951645E-7	-1.5406494E-7
2.4740828E-5	2.469459E-5	2.4706525E-5	2.4593226E-5	2.4631949E-5	2.44697E-5	2.453508E-5	2.4339033E-5	2.4422969E-5	2.421126E-5	2.4303203E-5	2.4093899E-5	2.4181109E-5	2.3988096E-5	2.4054729E-5	2.3891442E-5	2.3928626E-5	2.3811963E-5	2.3821272E-5	2.3774912E-5	2.1624803E-6	-2.039026E-7	-2.8624603E-7	-8.3229395E-8	-2.1883129E-7	4.1775743E-7	-2.375833E-7	-1.4453823E-7	1.444953E-7	-8.691874E-8	5.2556327E-8	2.0876398E-9
2.4717545E-5	2.4716019E-5	2.4641366E-5	2.4656374E-5	2.4530897E-5	2.4568315E-5	2.4406689E-5	2.446249E-5	2.4279247E-5	2.4346671E-5	2.415845E-5	2.4228053E-5	2.4048266E-5	2.4106974E-5	2.3946586E-5	2.3983232E-5	2.3855648E-5	2.3867851E-5	2.3790477E-5	2.3788361E-5	5.3711676E-7	1.1908863E-8	7.0377826E-7	-1.0430685E-7	8.3971906E-7	-1.1458787E-6	-1.6178072E-7	-1.1030147E-7	7.6491666E-8	-8.0810395E-8	4.6358187E-7	4.1130096E-7
2.4714582E-5	2.467602E-5	2.467498E-5	2.4583293E-5	2.4597603E-5	2.4468747E-5	2.4499512E-5	2.43453E-5	2.4388135E-5	2.4222909E-5	2.4272287E-5	2.4108831E-5	2.415522E-5	2.4003706E-5	2.4035819E-5	2.3906017E-5	2.391851E-5	2.3823872E-5	2.3820361E-5	2.3781746E-5	4.508534E-7	-2.4604344E-6	1.0000083E-6	2.3171081E-7	2.5582645E-9	-8.038897E-8	1.0185352E-8	-4.4024226E-8	-1.33576945E-8	-1.4275427E-7	3.3411762E-8	-7.576786E-8
2.4694065E-5	2.468649E-5	2.4625828E-5	2.4623321E-5	2.4523431E-5	2.4533434E-5	2.4407125E-5	2.4428082E-5	2.4285706E-5	2.4314706E-5	2.4169081E-5	2.4199962E-5	2.4061103E-5	2.4085371E-5	2.3959903E-5	2.3969507E-5	2.3867431E-5	2.3862365E-5	2.37988E-5	2.3791103E-5	-3.796057E-7	-5.9939845E-7	2.690168E-7	3.3865265E-7	1.22338E-7	1.1814151E-7	-1.09886166E-7	4.8992394E-8	1.7433798E-7	-1.0443819E-8	-2.2547987E-7	1.5999034E-7
2.4686771E-5	2.465467E-5	2.4643197E-5	2.4570072E-5	2.456418E-5	2.4463108E-5	2.4465666E-5	2.4346211E-5	2.4355864E-5	2.4228644E-5	2.4243109E-5	2.4117968E-5	2.413121E-5	2.401424E-5	2.4018718E-5	2.3916373E-5	2.3908866E-5	2.3832263E-5	2.3818518E-5	2.378602E-5	1.5970856E-7	5.5818475E-7	2.4126862E-7	-1.1221549E-7	3.630244E-7	5.1649425E-7	-1.3649596E-8	-1.0044886E-8	7.00861E-7	-1.6867654E-7	-1.4156176E-7	-3.865687E-7
2.4668085E-5	2.465617E-5	2.4606315E-5	2.459093E-5	2.451157E-5	2.4500525E-5	2.4402341E-5	2.4396155E-5	2.4286617E-5	2.4284998E-5	2.4173964E-5	2.4174758E-5	2.4068508E-5	2.4065457E-5	2.3968192E-5	2.3956352E-5	2.3875356E-5	2.3856832E-5	2.3804485E-5	2.379211E-5	-1.7251789E-7	-3.0285688E-7	5.0813053E-8	1.9361995E-8	5.167773E-7	-4.0102606E-7	2.2964608E-7	9.665823E-9	-1.9297939E-7	4.1281208E-8	-2.1802481E-7	1.0133793E-7
2.4657498E-5	2.463028E-5	2.4611845E-5	2.4552208E-5	2.4532048E-5	2.4452049E-5	2.4434183E-5	2.4341303E-5	2.4326622E-5	2.4228551E-5	2.421694E-5	2.4121544E-5	2.4109886E-5	2.4019955E-5	2.4003448E-5	2.392262E-5	2.3900173E-5	2.3837749E-5	2.3816496E-5	2.3789036E-5	-6.795805E-7	-2.3244414E-7	3.3693436E-8	1.684499E-7	-6.320328E-8	-5.900482E-8	1.5845012E-8	1.1535462E-7	5.8530045E-8	4.690719E-7	-6.882871E-8	4.018186E-8
2.464002E-5	2.4625188E-5	2.4583609E-5	2.4559242E-5	2.449514E-5	2.4469757E-5	2.439168E-5	2.4367077E-5	2.4281175E-5	2.4259114E-5	2.417282E-5	2.4152607E-5	2.407034E-5	2.4048522E-5	2.3971686E-5	2.3945226E-5	2.387926E-5	2.3851719E-5	2.3807492E-5	2.3792634E-5	3.7044538E-7	2.5924686E-7	-6.67759E-8	5.152298E-8	8.279154E-8	-2.5383983E-8	2.150538E-7	2.3215701E-8	9.172505E-8	4.2894648E-8	-4.7484768E-8	1.2997452E-7
2.4627405E-5	2.4603907E-5	2.4580691E-5	2.4530898E-5	2.4501629E-5	2.4436311E-5	2.4405494E-5	2.433038E-5	2.4300427E-5	2.4222245E-5	2.4194724E-5	2.4118723E-5	2.4091943E-5	2.4019755E-5	2.3990195E-5	2.3924049E-5	2.389264E-5	2.3839864E-5	2.3813913E-5	2.3790377E-5	1.4907586E-8	-6.392033E-8	4.1073906E-7	3.0497014E-7	4.6967543E-8	3.739402E-7	-1.2838294E-6	5.506488E-8	-6.4344573E-7	4.0125386E-7	6.2411965E-7	2.2925496E-8
2.4610683E-5	2.459458E-5	2.4558234E-5	2.4529343E-5	2.4474513E-5	2.4441548E-5	2.4375586E-5	2.4341258E-5	2.426954E-5	2.4236237E-5	2.4164996E-5	2.4133771E-5	2.4065519E-5	2.4034236E-5	2.3969535E-5	2.3935929E-5	2.3879025E-5	2.38472E-5	2.3807823E-5	2.3791254E-5	-2.4114865E-7	6.8250486E-8	2.0672205E-7	-1.8296275E-7	-3.6898092E-7	-2.2905012E-7	8.497415E-8	3.3105934E-7	-8.4375654E-7	9.629158E-8	-6.2388966E-7	2.749673E-7
2.459626E-5	2.4574618E-5	2.4550065E-5	2.4505505E-5	2.4472924E-5	2.4415038E-5	2.4379922E-5	2.4313227E-5	2.427762E-5	2.4208875E-5	2.417507E-5	2.4108764E-5	2.407674E-5	2.4013467E-5	2.3979379E-5	2.3920373E-5	2.3885912E-5	2.3838162E-5	2.3811031E-5	2.3789236E-5	-3.762347E-7	-9.397395E-8	-2.758205E-7	-1.2152772E-8	-1.4288763E-7	-4.6472456E-7	7.233191E-8	1.563785E-7	1.3451401E-7	1.4246599E-6	-1.546392E-7	3.591913E-8
2.4578461E-5	2.45627E-5	2.4528563E-5	2.449946E-5	2.4448014E-5	2.4414565E-5	2.4353132E-5	2.4317726E-5	2.425114E-5	2.4216668E-5	2.4150388E-5	2.4118157E-5	2.4054585E-5	2.4022396E-5	2.3961933E-5	2.392779E-5	2.3874203E-5	2.3842398E-5	2.3805478E-5	2.3789438E-5	2.477696E-7	-8.9541814E-8	-1.8730663E-7	-2.7278932E-7	-3.8732648E-7	-2.632644E-7	-2.9903944E-7	2.9576552E-7	-1.2925123E-7	-1.9200331E-7	1.9952061E-7	-1.7872928E-7
2.4563573E-5	2.4542234E-5	2.45195E-5	2.4475408E-5	2.4445415E-5	2.4388219E-5	2.4355844E-5	2.4290635E-5	2.4257619E-5	2.4189592E-5	2.4159028E-5	2.409333E-5	2.4064146E-5	2.400142E-5	2.3970444E-5	2.3912273E-5	2.388027E-5	2.3833043E-5	2.380756E-5	2.3786322E-5	1.9836358E-7	6.741236E-9	1.0502174E-7	-3.7446324E-7	-5.093731E-7	5.4019813E-7	-2.9750998E-8	4.7442634E-7	2.2896307E-7	1.7864905E-7	-1.5642034E-7	-7.704378E-8
2.4544875E-5	2.4530744E-5	2.4495681E-5	2.4470763E-5	2.4417852E-5	2.4389832E-5	2.4325982E-5	2.4297182E-5	2.422709E-5	2.420005E-5	2.4129988E-5	2.4105248E-5	2.4038252E-5	2.401253E-5	2.3949748E-5	2.3921231E-5	2.3865996E-5	2.3838078E-5	2.3800714E-5	2.378628E-5	2.6368003E-8	-2.8502814E-7	-8.964126E-8	6.917426E-8	4.5720077E-7	4.6582148E-8	8.778698E-9	-3.43908E-7	-1.4723719E-7	-1.5883028E-7	-2.2790404E-8	2.5763245E-7
2.4529692E-5	2.4507812E-5	2.4489269E-5	2.4442155E-5	2.4419469E-5	2.4357018E-5	2.4334178E-5	2.4261939E-5	2.4240147E-5	2.4164454E-5	2.4145664E-5	2.4071895E-5	2.4053903E-5	2.3984552E-5	2.3963436E-5	2.3899804E-5	2.3875296E-5	2.3825227E-5	2.380391E-5	2.3781735E-5	-6.14065E-7	1.455674E-7	2.1309559E-7	-4.912236E-7	2.8115693E-8	3.4890456E-7	1.802795E-7	9.847879E-8	1.6094669E-8	1.6992153E-8	1.4854113E-8	2.0766593E-7
2.4509636E-5	2.4498071E-5	2.4460327E-5	2.4442983E-5	2.4383586E-5	2.4367098E-5	2.4293528E-5	2.4279016E-5	2.4197541E-5	2.418586E-5	2.4104178E-5	2.4094777E-5	2.4016734E-5	2.4005232E-5	2.393273E-5	2.3915629E-5	2.3854063E-5	2.383393E-5	2.3793296E-5	2.3781682E-5	1.7569371E-7	-1.280806E-7	-1.4141155E-7	-8.7352866E-8	-6.1358224E-7	8.607491E-8	8.6107114E-8	-7.146168E-7	-4.8323554E-9	1.776679E-7	7.2232595E-8	1.9990959E-7
2.449485E-5	2.4470888E-5	2.4458684E-5	2.440534E-5	2.4394161E-5	2.4321393E-5	2.4314104E-5	2.4228539E-5	2.4225044E-5	2.4134364E-5	2.41344E-5	2.4046167E-5	2.404574E-5	2.396337E-5	2.3957156E-5	2.3883571E-5	2.3870567E-5	2.3814137E-5	2.3799312E-5	2.3775414E-5	-6.175458E-8	2.424156E-7	-7.0976193E-7	1.6710511E-7	4.266653E-7	1.143684E-7	2.8812554E-8	-1.6432158E-7	4.1707477E-7	4.250714E-9	2.3365649E-8	-3.556237E-7
2.4472653E-5	2.446484E-5	2.4421934E-5	2.4415054E-5	2.4345625E-5	2.4344916E-5	2.425728E-5	2.4261713E-5	2.4163666E-5	2.4173152E-5	2.4073917E-5	2.4085606E-5	2.399064E-5	2.3998164E-5	2.3912042E-5	2.3910443E-5	2.383912E-5	2.3829061E-5	2.37839E-5	2.3775838E-5	1.3622163E-7	8.146119E-9	-1.2501134E-6	2.3023215E-7	-3.9901607E-7	2.1228745E-7	9.148896E-7	2.1483624E-8	-4.5541046E-7	2.4461852E-7	1.7182728E-7	2.021572E-7
2.4458212E-5	2.4431578E-5	2.442721E-5	2.4365532E-5	2.4368916E-5	2.4282373E-5	2.4294863E-5	2.4191308E-5	2.421032E-5	2.4100264E-5	2.4123863E-5	2.4015902E-5	2.4038261E-5	2.3938002E-5	2.39514E-5	2.3864113E-5	2.3865381E-5	2.3800414E-5	2.3793422E-5	2.376667E-5	-1.1458177E-7	-2.034321E-7	-3.76286E-7	5.5547576E-7	1.9016404E-8	-2.1993125E-7	1.8914574E-7	2.1295926E-7	2.1956794E-7	-1.5527873E-7	2.8807256E-7	6.968864E-8
2.4433875E-5	2.443051E-5	2.4381266E-5	2.4386536E-5	2.4304723E-5	2.4322277E-5	2.4217261E-5	2.4245088E-5	2.4126188E-5	2.4161076E-5	2.4039748E-5	2.407664E-5	2.396125E-5	2.3991635E-5	2.3888273E-5	2.3904824E-5	2.382143E-5	2.3823466E-5	2.3772021E-5	2.3768518E-5	1.8959463E-6	2.3860277E-8	-5.6654333E-8	3.694623E-7	2.441281E-7	-1.7130573E-7	1.7067504E-7	3.2288057E-8	-2.0311263E-6	-1.1306519E-7	-2.4759112E-7	1.172622E-7
2.4420728E-5	2.439095E-5	2.43952E-5	2.432355E-5	2.4343079E-5	2.4240562E-5	2.427459E-5	2.4151272E-5	2.4195768E-5	2.4063072E-5	2.4113262E-5	2.3982622E-5	2.4030349E-5	2.390975E-5	2.3945056E-5	2.3842136E-5	2.3859584E-5	2.3785236E-5	2.3786786E-5	2.375702E-5	5.855418E-7	-5.8053853E-8	6.8864736E-8	4.3992517E-7	5.026271E-7	1.3520727E-6	-5.3912345E-7	1.7724886E-7	-2.2229463E-7	6.919433E-7	-1.6658726E-7	-1.4347061E-7
2.4392992E-5	2.439435E-5	2.4338648E-5	2.4356626E-5	2.4261584E-5	2.429886E-5	2.4175122E-5	2.4227536E-5	2.4086077E-5	2.4148128E-5	2.4002946E-5	2.4067227E-5	2.3929193E-5	2.3984656E-5	2.3861998E-5	2.3898458E-5	2.3801362E-5	2.3816958E-5	2.3758656E-5	2.3759547E-5	-4.9383254E-7	-2.5260115E-7	3.3160134E-7	8.5017476E-8	-1.6067203E-8	1.7325209E-7	5.5796795E-7	1.1599613E-7	-3.5700052E-7	5.806433E-7	4.783196E-7	-2.112258E-7
2.4381116E-5	2.4348014E-5	2.436165E-5	2.4279438E-5	2.4316176E-5	2.419724E-5	2.4254194E-5	2.410893E-5	2.4180385E-5	2.4023293E-5	2.4101872E-5	2.3946903E-5	2.4021821E-5	2.3879616E-5	2.3937879E-5	2.3817936E-5	2.3852424E-5	2.3767603E-5	2.3778315E-5	2.3745008E-5	1.5941334E-8	6.668406E-7	-1.6460464E-7	6.394415E-8	2.3615907E-7	-4.0909035E-7	6.144746E-8	-3.9835308E-7	6.3819596E-7	1.2316363E-7	-2.3898295E-7	-3.5537565E-7
2.4350591E-5	2.4356867E-5	2.4294148E-5	2.432582E-5	2.4216886E-5	2.4274485E-5	2.413119E-5	2.4208774E-5	2.4044222E-5	2.4134299E-5	2.3964561E-5	2.4056646E-5	2.3895498E-5	2.3976198E-5	2.3834129E-5	2.3890687E-5	2.3779761E-5	2.3808327E-5	2.3743154E-5	2.374888E-5	6.191933E-8	7.5819095E-8	5.9010734E-8	-2.4803919E-7	-5.342524E-9	-4.3209518E-8	-1.3458786E-7	5.4656613E-8	2.5747207E-7	-2.8234575E-7	2.9758528E-8	-1.9709542E-7
2.4340625E-5	2.4304192E-5	2.4326799E-5	2.4234336E-5	2.428801E-5	2.4152181E-5	2.4231802E-5	2.4065328E-5	2.416344E-5	2.3982233E-5	2.4088795E-5	2.3910186E-5	2.4011606E-5	2.3848026E-5	2.3929151E-5	2.3792714E-5	2.3843884E-5	2.3748724E-5	2.3769004E-5	2.3732237E-5	2.9280784E-7	9.539129E-8	-4.507517E-8	-5.1805E-7	-9.839628E-7	-4.654813E-7	4.2494957E-8	-1.0920151E-7	-6.467725E-8	5.408466E-7	4.550701E-9	-7.8354356E-7
2.4307466E-5	2.4318242E-5	2.4248624E-5	2.4293238E-5	2.4170758E-5	2.4248526E-5	2.4086232E-5	2.4188406E-5	2.4001403E-5	2.4118406E-5	2.3925038E-5	2.4044453E-5	2.3860546E-5	2.3965784E-5	2.3804987E-5	2.3881566E-5	2.3757182E-5	2.379861E-5	2.372659E-5	2.3737373E-5	-1.0965386E-5	-5.4381303E-8	-1.03015026E-7	2.822401E-7	-6.312655E-7	-6.3483256E-8	-2.010237E-6	1.8191271E-7	3.9791868E-7	2.278018E-7	-2.8543215E-7	-4.6098185E-7
2.4298077E-5	2.4258372E-5	2.4290102E-5	2.4187537E-5	2.4257468E-5	2.4105717E-5	2.4207644E-5	2.4020423E-5	2.4144365E-5	2.3940373E-5	2.4073774E-5	2.3872071E-5	2.399959E-5	2.3815137E-5	2.391877E-5	2.3765993E-5	2.3833722E-5	2.3728346E-5	2.3757531E-5	2.3717745E-5	4.781225E-7	-3.797154E-8	2.283919E-7	-4.765306E-7	-1.6448689E-7	2.1330723E-7	-5.6223925E-8	2.3415441E-6	-4.400882E-7	-3.4888134E-7	-4.7656695E-8	-2.6923564E-7
2.426203E-5	2.4277524E-5	2.4201088E-5	2.4258852E-5	2.412315E-5	2.4220253E-5	2.4039564E-5	2.4165756E-5	2.3957085E-5	2.4100604E-5	2.3884137E-5	2.402974E-5	2.3824328E-5	2.3953635E-5	2.377404E-5	2.387024E-5	2.3732775E-5	2.3787363E-5	2.3708657E-5	2.3724235E-5	-6.503411E-8	2.3638192E-7	-1.4769454E-7	-2.0657642E-6	1.7074049E-7	1.3995376E-7	2.2749468E-7	-5.0526417E-8	-8.368357E-9	-1.0103599E-6	3.1883427E-8	-1.8184375E-7
2.4254028E-5	2.4211193E-5	2.4251452E-5	2.4139272E-5	2.422514E-5	2.4057628E-5	2.4181427E-5	2.397415E-5	2.412304E-5	2.3897242E-5	2.405702E-5	2.3833078E-5	2.3985205E-5	2.3781065E-5	2.3906336E-5	2.3737784E-5	2.3821653E-5	2.3706576E-5	2.374466E-5	2.3701277E-5	1.2951618E-7	-2.0956628E-7	6.4791305E-7	1.659475E-7	-9.315893E-8	-2.6573588E-7	1.4132824E-8	1.8507178E-8	4.5860102E-7	8.099045E-8	4.3482052E-7	-1.1276123E-7
2.4214954E-5	2.4235242E-5	2.4152787E-5	2.4222525E-5	2.4074261E-5	2.4190116E-5	2.3991495E-5	2.4141433E-5	2.391154E-5	2.408078E-5	2.3841745E-5	2.4013778E-5	2.3786617E-5	2.3939658E-5	2.3742119E-5	2.3857092E-5	2.3706893E-5	2.3774135E-5	2.3689103E-5	2.3708817E-5	-2.3693865E-7	-1.3862204E-8	-3.4252217E-8	5.2063715E-8	-9.7390796E-8	4.7550543E-7	-6.0865844E-8	1.2575508E-7	-6.828085E-7	-7.6956745E-8	1.777889E-7	-1.187938E-7
2.4208519E-5	2.4162366E-5	2.421173E-5	2.4089586E-5	2.4191633E-5	2.400823E-5	2.4153744E-5	2.392649E-5	2.4100751E-5	2.3851833E-5	2.4038576E-5	2.3791787E-5	2.3969531E-5	2.3745111E-5	2.389221E-5	2.3708033E-5	2.3808243E-5	2.3683382E-5	2.3729983E-5	2.3683597E-5	-2.563799E-7	-1.9281279E-7	2.204456E-7	-1.1642878E-7	-4.0567028E-7	-1.8849049E-7	-2.8869123E-9	1.4183517E-7	-8.3334095E-9	-1.821097E-7	1.996255E-7	-2.0477336E-7
2.4166848E-5	2.4191677E-5	2.4102303E-5	2.418532E-5	2.4023358E-5	2.4158979E-5	2.3941862E-5	2.4116078E-5	2.3863675E-5	2.4060293E-5	2.3797902E-5	2.3996452E-5	2.374712E-5	2.3924737E-5	2.37086E-5	2.3843324E-5	2.3679408E-5	2.3759627E-5	2.366798E-5	2.3692619E-5	-3.861328E-7	4.6693592E-7	7.9834464E-8	-3.4013496E-8	-2.413178E-7	-2.2164382E-8	-1.7618241E-8	5.211504E-7	3.8716317E-7	9.431163E-8	-8.480529E-7	-2.9928678E-8
2.416132E-5	2.411185E-5	2.4170608E-5	2.4037725E-5	2.4157025E-5	2.395654E-5	2.4125617E-5	2.3876515E-5	2.407802E-5	2.3804865E-5	2.4019822E-5	2.374877E-5	2.3953722E-5	2.3707486E-5	2.3877696E-5	2.3676515E-5	2.3793731E-5	2.3658078E-5	2.3714189E-5	2.3664466E-5	1.3553479E-6	5.0737464E-7	1.100291E-6	-9.4486715E-8	-2.6545268E-7	9.407938E-8	-1.4178596E-6	-2.1100352E-8	2.8472007E-8	1.0145092E-6	-2.088282E-7	8.133388E-8
2.4117224E-5	2.4147063E-5	2.4049976E-5	2.414716E-5	2.3970804E-5	2.412794E-5	2.3889614E-5	2.4090708E-5	2.381364E-5	2.4039746E-5	2.3751114E-5	2.3979703E-5	2.3705441E-5	2.390949E-5	2.3672443E-5	2.3828876E-5	2.3650027E-5	2.3744473E-5	2.3645423E-5	2.367474E-5	1.4617915E-7	3.5717846E-8	-1.2156202E-7	1.2034289E-7	-1.5332937E-8	-8.3941575E-7	-3.442297E-7	-4.784254E-7	2.6332827E-7	1.0103108E-7	9.0287685E-8	2.406859E-7
2.4113293E-5	2.4059793E-5	2.412888E-5	2.3983674E-5	2.412219E-5	2.3902247E-5	2.4097586E-5	2.382303E-5	2.4055404E-5	2.3753888E-5	2.4001374E-5	2.3702232E-5	2.393821E-5	2.3666698E-5	2.386315E-5	2.3641993E-5	2.3778957E-5	2.3630808E-5	2.3697254E-5	2.3643775E-5	2.42218E-7	5.597321E-7	1.1973457E-7	-1.2682708E-7	-9.06195E-9	-2.575257E-7	8.595363E-8	5.902004E-7	1.2280258E-7	-3.3915812E-6	1.0234667E-6	6.5240624E-7
2.4065814E-5	2.410161E-5	2.3995759E-5	2.4109084E-5	2.3914414E-5	2.4096844E-5	2.383318E-5	2.4066101E-5	2.375921E-5	2.4020068E-5	2.369992E-5	2.3963114E-5	2.3659426E-5	2.3895118E-5	2.3632789E-5	2.3814544E-5	2.3617742E-5	2.3728842E-5	2.362048E-5	2.3655777E-5	3.1741985E-7	9.894873E-8	4.2300962E-7	-6.718248E-8	-3.5241573E-7	-1.6499574E-7	2.1766198E-8	-1.2516902E-7	-3.4782506E-8	9.690401E-8	2.6757144E-7	4.451016E-7
2.4063673E-5	2.4005156E-5	2.4086581E-5	2.3926574E-5	2.4088164E-5	2.3843912E-5	2.4070516E-5	2.3765631E-5	2.4034258E-5	2.3698864E-5	2.3984523E-5	2.3651031E-5	2.3923481E-5	2.3621284E-5	2.3849048E-5	2.360395E-5	2.376377E-5	2.360054E-5	2.3679588E-5	2.3621085E-5	-1.2380953E-7	-3.2096668E-7	6.0892184E-8	-1.10482794E-7	6.8969754E-8	-5.082747E-7	1.5269104E-7	-2.7544777E-7	2.9623783E-7	1.2366354E-7	-4.0548944E-8	-9.60307E-8
2.4012339E-5	2.4054867E-5	2.3937653E-5	2.4071225E-5	2.3854562E-5	2.4066952E-5	2.3772573E-5	2.4043455E-5	2.3699758E-5	2.4002155E-5	2.3643637E-5	2.3948533E-5	2.3608336E-5	2.388185E-5	2.3588917E-5	2.3800578E-5	2.3582052E-5	2.3712373E-5	2.3592593E-5	2.3635153E-5	7.26044E-8	7.0241505E-8	-2.4234035E-7	-7.45261E-8	2.095731E-7	-7.13079E-8	-1.5624823E-6	7.872242E-8	-1.0190647E-6	3.5425924E-7	6.409007E-8	-7.905943E-7
2.40126E-5	2.3947883E-5	2.4044262E-5	2.3865174E-5	2.405491E-5	2.378057E-5	2.4045225E-5	2.370206E-5	2.4015417E-5	2.3637764E-5	2.3969955E-5	2.3594235E-5	2.3911207E-5	2.357095E-5	2.3836821E-5	2.3561704E-5	2.3749439E-5	2.356724E-5	2.3661385E-5	2.3596418E-5	1.9782384E-7	7.9175976E-8	-3.648083E-7	-1.2924993E-7	-2.880219E-6	1.4997366E-7	-3.3784497E-7	4.5943236E-7	-9.429377E-9	-7.110207E-8	-2.66909E-7	-3.5254408E-7
2.3956753E-5	2.4007872E-5	2.3876506E-5	2.4033654E-5	2.3789617E-5	2.4039135E-5	2.3706283E-5	2.402304E-5	2.3634135E-5	2.3987544E-5	2.3581522E-5	2.3936494E-5	2.355142E-5	2.387068E-5	2.3539804E-5	2.3788185E-5	2.3541852E-5	2.3696357E-5	2.3562323E-5	2.3613418E-5	1.0731653E-7	-5.5207895E-8	4.0117388E-7	-5.920753E-8	3.0759318E-7	-4.499091E-7	6.377313E-7	2.50865E-7	1.4252387E-7	-1.8822809E-7	1.4634874E-7	2.801874E-7
2.3960869E-5	2.38882E-5	2.4002607E-5	2.3800347E-5	2.4023328E-5	2.3712739E-5	2.4022871E-5	2.3633136E-5	2.3999912E-5	2.3570426E-5	2.3958894E-5	2.3531597E-5	2.3901594E-5	2.3515006E-5	2.3826258E-5	2.3514764E-5	2.3736E-5	2.3530782E-5	2.3642593E-5	2.3569783E-5	1.3500723E-7	-1.7201666E-7	2.2241223E-7	7.2904115E-8	-3.5151322E-7	-3.2702027E-7	1.7748233E-7	-3.495172E-7	-7.1115984E-8	-5.6479746E-7	-4.6630058E-7	-1.0450045E-6
2.3899562E-5	2.3960683E-5	2.3812241E-5	2.3997882E-5	2.3720659E-5	2.401376E-5	2.3634619E-5	2.4006004E-5	2.3562474E-5	2.3976354E-5	2.3512823E-5	2.3928822E-5	2.3488892E-5	2.3862674E-5	2.3485214E-5	2.3777266E-5	2.3497949E-5	2.3680723E-5	2.3529468E-5	2.3590374E-5	2.8927346E-7	-1.0667245E-7	-1.9817065E-7	5.5706414E-7	4.0933482E-8	1.675978E-7	3.4744232E-7	-7.4525815E-8	2.3118414E-8	9.1666756E-8	9.610623E-7	1.8122917E-7
2.3907636E-5	2.3825602E-5	2.3961169E-5	2.3731005E-5	2.3993623E-5	2.363912E-5	2.4003335E-5	2.355814E-5	2.3987956E-5	2.3496603E-5	2.3951443E-5	2.3462098E-5	2.3895516E-5	2.3453182E-5	2.3818566E-5	2.3463333E-5	2.3723676E-5	2.349061E-5	2.3623646E-5	2.354132E-5	-5.655612E-8	3.1812968E-7	-1.9157685E-7	5.4975786E-8	-4.5839596E-7	-6.758496E-7	-1.5642937E-7	1.3514779E-7	-2.577026E-7	-2.7176998E-7	3.9444885E-7	-3.533179E-7
2.384061E-5	2.3913226E-5	2.3744651E-5	2.3962697E-5	2.364684E-5	2.3990233E-5	2.35571E-5	2.3991865E-5	2.3484348E-5	2.396834E-5	2.34377E-5	2.3923893E-5	2.3420085E-5	2.3857243E-5	2.3425657E-5	2.3768387E-5	2.3450115E-5	2.3665538E-5	2.3494382E-5	2.3566845E-5	-7.13673E-7	-2.9912512E-9	7.721569E-8	2.830547E-7	2.3751876E-7	-8.15284E-8	5.287678E-7	1.169492E-7	1.2562666E-7	-1.206901E-7	-9.649169E-7	-1.0113262E-7
2.385325E-5	2.3760625E-5	2.3919814E-5	2.3657818E-5	2.3965458E-5	2.3560244E-5	2.398598E-5	2.347708E-5	2.3978679E-5	2.3416756E-5	2.3947005E-5	2.3387163E-5	2.3891966E-5	2.3385888E-5	2.3812692E-5	2.3406908E-5	2.3712473E-5	2.3447383E-5	2.3604156E-5	2.35112E-5	-3.6110737E-7	2.3497562E-7	1.3466565E-7	-1.0612196E-7	7.9476465E-8	9.706418E-7	9.9894756E-8	9.018769E-8	-3.987569E-7	-8.889185E-8	2.991063E-7	-5.9892704E-9
2.3779587E-5	2.3865186E-5	2.3673567E-5	2.3928618E-5	2.3568235E-5	2.3968241E-5	2.3474637E-5	2.398019E-5	2.3400635E-5	2.3963572E-5	2.3356723E-5	2.3921548E-5	2.334566E-5	2.3854132E-5	2.3361663E-5	2.3761007E-5	2.3398474E-5	2.3650668E-5	2.345664E-5	2.35418E-5	-3.14206E-7	6.044828E-8	-9.684529E-8	1.5071464E-8	-1.0190848E-7	-2.3702528E-7	-8.5137785E-8	-8.88527E-10	-4.056879E-7	-2.0764E-7	2.8597526E-7	-2.2636222E-8
2.3797615E-5	2.3692886E-5	2.3878616E-5	2.3581018E-5	2.3937726E-5	2.347706E-5	2.3970042E-5	2.339074E-5	2.3971426E-5	2.3331217E-5	2.3944354E-5	2.3306013E-5	2.3890325E-5	2.3313818E-5	2.380814E-5	2.3346664E-5	2.3701645E-5	2.3401075E-5	2.3584222E-5	2.3479255E-5	-3.3408946E-6	1.828679E-7	3.5332206E-8	1.4437884E-6	-2.12104E-7	-7.971153E-8	-1.14152E-7	5.299878E-8	-1.06669184E-7	2.5963595E-7	-1.2502024E-7	4.7529366E-7
2.3716853E-5	2.3816016E-5	2.3599827E-5	2.3894187E-5	2.348617E-5	2.3947543E-5	2.33876E-5	2.3969684E-5	2.3312523E-5	2.3959696E-5	2.3270897E-5	2.3920447E-5	2.3266684E-5	2.3851891E-5	2.3293156E-5	2.3753384E-5	2.3343606E-5	2.3635163E-5	2.3416207E-5	2.3515111E-5	3.870506E-8	-4.308937E-7	7.684542E-8	1.0428594E-6	-1.3547893E-7	8.613198E-8	7.2392527E-7	2.9176974E-7	2.3264948E-7	2.1556511E-8	1.4518727E-7	-1.2214032E-7
2.374105E-5	2.3623747E-5	2.3836697E-5	2.3502243E-5	2.391047E-5	2.3391241E-5	2.39549E-5	2.3301322E-5	2.3965124E-5	2.3242133E-5	2.3942937E-5	2.3222166E-5	2.3889397E-5	2.3238441E-5	2.3803583E-5	2.3283359E-5	2.3690189E-5	2.3352259E-5	2.3562838E-5	2.3445296E-5	7.241993E-8	8.2082124E-7	-1.6407472E-7	5.688612E-8	1.4379839E-7	1.4402804E-7	-1.9815413E-7	2.7207855E-7	-4.4782734E-8	-1.1726117E-7	6.3682097E-7	1.4232494E-7
2.3652516E-5	2.3765819E-5	2.3524184E-5	2.3859226E-5	2.3402374E-5	2.3925748E-5	2.3298486E-5	2.3958826E-5	2.3222035E-5	2.395561E-5	2.3183165E-5	2.391916E-5	2.3185648E-5	2.3848772E-5	2.3222456E-5	2.374511E-5	2.3286522E-5	2.3618344E-5	2.3374134E-5	2.3487075E-5	-5.230192E-7	-6.2534093E-7	-3.8460118E-7	-9.664012E-7	-1.4238715E-7	-1.7897551E-7	-2.8143333E-7	3.1332353E-10	-9.994457E-8	-6.615054E-8	-2.0374647E-7	-4.1582044E-8
2.3682658E-5	2.3552837E-5	2.3793453E-5	2.3421322E-5	2.3881483E-5	2.3303703E-5	2.3938253E-5	2.3210534E-5	2.3957135E-5	2.3152126E-5	2.3939447E-5	2.3136725E-5	2.3886812E-5	2.3161901E-5	2.3797505E-5	2.3218989E-5	2.3677156E-5	2.3302488E-5	2.3540546E-5	2.341014E-5	1.8987205E-7	-1.805476E-7	1.4095691E-7	4.917558E-7	6.144836E-7	-1.0817408E-7	-6.153358E-8	-3.0449038E-7	1.8752803E-7	-4.770236E-7	1.15630975E-7	-5.497914E-8
2.3587054E-5	2.3713998E-5	2.3447812E-5	2.3821889E-5	2.3317454E-5	2.3901785E-5	2.3208706E-5	2.3944958E-5	2.3130826E-5	2.3948742E-5	2.3094799E-5	2.391524E-5	2.3104072E-5	2.3843499E-5	2.3151402E-5	2.3734816E-5	2.3228586E-5	2.3599985E-5	2.3331258E-5	2.3458106E-5	-1.3518033E-7	1.0635478E-7	-1.1968561E-8	3.9163453E-7	6.837881E-8	2.0921183E-8	6.5820143E-7	-2.577561E-7	3.471622E-7	-1.14506335E-7	2.6992982E-8	2.6435458E-7
2.362263E-5	2.3480854E-5	2.374714E-5	2.3340404E-5	2.3849265E-5	2.321641E-5	2.3917499E-5	2.3119905E-5	2.3945375E-5	2.306248E-5	2.393242E-5	2.3051798E-5	2.3880226E-5	2.3085557E-5	2.3788063E-5	2.315426E-5	2.3661461E-5	2.3251463E-5	2.3515626E-5	2.3373565E-5	1.8648915E-7	-6.8273516E-7	-4.1413184E-8	-2.8670536E-7	2.2300033E-7	8.5844687E-7	4.698669E-8	2.0120308E-7	1.1049257E-7	1.4092294E-7	-1.7870049E-7	-4.9426916E-8
2.3520004E-5	2.3659642E-5	2.337087E-5	2.3781162E-5	2.3233722E-5	2.387377E-5	2.3120381E-5	2.392705E-5	2.3041674E-5	2.3937338E-5	2.3008519E-5	2.3906077E-5	2.302389E-5	2.3833432E-5	2.3081317E-5	2.372052E-5	2.3171044E-5	2.3578508E-5	2.328742E-5	2.3426957E-5	-9.840561E-7	-4.3944388E-7	-5.425876E-8	1.5912802E-8	3.183512E-8	4.056877E-7	7.001032E-7	-8.75809E-7	-1.4213161E-7	2.1141368E-7	8.270011E-7	-5.1859473E-8
2.3561099E-5	2.340871E-5	2.369829E-5	2.3260156E-5	2.3812874E-5	2.3131051E-5	2.3892288E-5	2.3032304E-5	2.3927798E-5	2.2975855E-5	2.3919396E-5	2.2969698E-5	2.3868379E-5	2.3011504E-5	2.377393E-5	2.3091297E-5	2.3642215E-5	2.3201203E-5	2.3488687E-5	2.333585E-5	1.0952185E-7	-5.2069623E-7	-2.3767562E-7	-4.6194312E-8	-4.05747E-7	6.208703E-8	4.4079374E-7	-4.770705E-7	-1.1464229E-7	-1.1949751E-7	4.7746354E-8	-2.4044422E-7
2.3452218E-5	2.3602594E-5	2.32946E-5	2.3736484E-5	2.3151772E-5	2.3840164E-5	2.3035138E-5	2.3902028E-5	2.295635E-5	2.3918608E-5	2.2926039E-5	2.3890538E-5	2.2947706E-5	2.3817567E-5	2.3014127E-5	2.3701623E-5	2.3115148E-5	2.3553719E-5	2.324342E-5	2.339365E-5	-7.867709E-7	1.5142393E-7	-2.4325007E-7	-2.4929108E-7	-9.9942106E-8	-8.04351E-7	-1.1990954E-6	3.7352584E-7	-3.5343305E-8	-2.5029738E-7	-9.850337E-10	-2.219724E-7
2.349737E-5	2.3336324E-5	2.3645583E-5	2.3181929E-5	2.3770925E-5	2.3049222E-5	2.385954E-5	2.2949454E-5	2.3902036E-5	2.2894743E-5	2.38983E-5	2.2892795E-5	2.3848841E-5	2.2941822E-5	2.3753148E-5	2.3030807E-5	2.3617822E-5	2.3151626E-5	2.3458122E-5	2.3297205E-5	3.8771333E-7	1.6715308E-6	-7.052449E-8	2.490183E-7	-1.8996595E-7	4.3777933E-7	2.6027772E-7	4.29354E-8	1.5219314E-8	1.5321281E-7	1.9799312E-7	-2.7516094E-7
2.3383183E-5	2.354231E-5	2.3219814E-5	2.368601E-5	2.307309E-5	2.3798884E-5	2.2954613E-5	2.3868568E-5	2.2876402E-5	2.3890678E-5	2.2849556E-5	2.3865765E-5	2.2877E-5	2.3793606E-5	2.2951288E-5	2.3675862E-5	2.3061557E-5	2.3524351E-5	2.3199611E-5	2.3358743E-5	-5.0741864E-8	8.1933884E-8	-1.4854477E-7	2.7376525E-9	1.6887377E-8	4.1406045E-7	9.256718E-7	1.0728317E-7	-9.066332E-9	-1.8383656E-7	-1.5021905E-7	-1.0886895E-6
2.3431203E-5	2.3264376E-5	2.3587692E-5	2.310633E-5	2.3721735E-5	2.2972057E-5	2.3818027E-5	2.2872453E-5	2.3867093E-5	2.2819699E-5	2.3867431E-5	2.282245E-5	2.3820021E-5	2.2877772E-5	2.3724619E-5	2.2974664E-5	2.3587427E-5	2.3103907E-5	2.3424427E-5	2.3257837E-5	-1.9264455E-7	7.9964525E-7	6.778247E-7	-1.7056468E-7	4.559837E-7	4.702668E-8	2.4205576E-7	-4.322609E-7	1.4358393E-7	-1.4475467E-7	2.0539335E-7	-5.0175595E-7
2.3313612E-5	2.3478666E-5	2.3147184E-5	2.3629831E-5	2.299923E-5	2.3749759E-5	2.2880988E-5	2.3825916E-5	2.2804456E-5	2.3852914E-5	2.2780941E-5	2.3831319E-5	2.2813292E-5	2.3760653E-5	2.2893504E-5	2.3643133E-5	2.3011076E-5	2.349E-5	2.3156386E-5	2.3321385E-5	3.7122757E-7	2.1844538E-7	-3.385431E-7	3.4797853E-7	2.5227257E-7	2.425059E-7	2.3245387E-7	1.2925298E-7	3.110596E-7	-1.1201378E-7	1.5327042E-7	-6.76587E-7
2.336282E-5	2.3193214E-5	2.3525068E-5	2.3034518E-5	2.366527E-5	2.2900691E-5	2.376744E-5	2.2802855E-5	2.3821407E-5	2.275307E-5	2.3825907E-5	2.2759614E-5	2.378134E-5	2.281977E-5	2.3687688E-5	2.2922522E-5	2.355095E-5	2.3057855E-5	2.3387158E-5	2.3217044E-5	-3.2022703E-7	-1.8981396E-7	-1.2262919E-7	3.9342137E-7	5.175647E-7	-1.2231617E-7	-1.05427134E-7	1.0627115E-6	-9.4405785E-8	1.4659561E-8	-2.4400913E-7	-8.497903E-7
2.3243045E-5	2.3411076E-5	2.307641E-5	2.3566701E-5	2.2929293E-5	2.369176E-5	2.2813374E-5	2.3772845E-5	2.2739676E-5	2.380385E-5	2.2719494E-5	2.3785879E-5	2.2756098E-5	2.371815E-5	2.2841337E-5	2.3602675E-5	2.29634E-5	2.3450619E-5	2.3113485E-5	2.3281556E-5	-1.1901113E-7	1.0265612E-6	-3.7715577E-9	-1.2989986E-7	-9.530458E-7	-1.0807379E-7	-5.3544295E-7	3.298481E-8	-2.2306615E-7	1.636952E-7	2.2528843E-8	-1.5457655E-7
2.329254E-5	2.312295E-5	2.3456976E-5	2.2965958E-5	2.3601024E-5	2.2834736E-5	2.3707216E-5	2.2740109E-5	2.3764942E-5	2.269384E-5	2.3773448E-5	2.2704038E-5	2.3732384E-5	2.2768128E-5	2.3641815E-5	2.2874932E-5	2.3507986E-5	2.301403E-5	2.334574E-5	2.317578E-5	7.4198726E-7	1.1835369E-7	-2.9350508E-7	2.1501536E-7	1.1749403E-7	-9.1119546E-7	1.7104628E-7	-2.4810052E-7	-1.5281887E-7	3.5835075E-7	-2.8369382E-7	3.5515708E-7
2.3171973E-5	2.3340257E-5	2.3007868E-5	2.3497465E-5	2.2864251E-5	2.3625362E-5	2.2752276E-5	2.3709761E-5	2.2682549E-5	2.3744642E-5	2.2666241E-5	2.3730066E-5	2.270633E-5	2.3666536E-5	2.2794495E-5	2.3554843E-5	2.2919676E-5	2.3406634E-5	2.3071683E-5	2.3239843E-5	6.461379E-8	-1.690452E-7	-4.537151E-7	-1.1479634E-6	-1.4279269E-7	-3.6780716E-7	-3.1572117E-7	4.878646E-8	6.3537107E-7	-5.4559482E-8	-5.57852E-7	-2.0878815E-7
2.3220104E-5	2.3052877E-5	2.338442E-5	2.2900487E-5	2.3529703E-5	2.2773811E-5	2.363811E-5	2.2683887E-5	2.36991E-5	2.2641821E-5	2.371081E-5	2.2655762E-5	2.36742E-5	2.2722856E-5	2.3588238E-5	2.283171E-5	2.345881E-5	2.2972241E-5	2.3301376E-5	2.3134455E-5	-4.0017693E-7	2.2230984E-7	4.3278965E-7	-2.526482E-7	1.0630007E-7	-3.4968613E-7	1.5899624E-7	4.6938993E-7	-8.0794415E-8	-3.9881638E-7	-2.1862965E-7	-4.072268E-7
2.3100258E-5	2.326608E-5	2.2940916E-5	2.3422755E-5	2.2803077E-5	2.3551469E-5	2.2696411E-5	2.3637504E-5	2.2631515E-5	2.3675242E-5	2.2619255E-5	2.3664987E-5	2.266198E-5	2.360612E-5	2.2752536E-5	2.3500033E-5	2.2878488E-5	2.3357486E-5	2.3029917E-5	2.3195436E-5	1.06850585E-7	-2.736992E-7	1.913488E-7	-2.571419E-7	-3.7451778E-7	2.5570367E-8	1.5289354E-8	-1.7560592E-7	-3.5859955E-8	2.5298812E-7	4.261681E-8	1.2064734E-7
2.3145323E-5	2.2983299E-5	2.3307315E-5	2.2837696E-5	2.3452048E-5	2.2718035E-5	2.3561197E-5	2.2633652E-5	2.3624052E-5	2.259612E-5	2.3639408E-5	2.261346E-5	2.3607314E-5	2.268279E-5	2.3527504E-5	2.2792083E-5	2.3404886E-5	2.2931878E-5	2.3253657E-5	2.3091332E-5	2.295261E-7	-4.840624E-7	6.1521524E-7	-6.9801416E-8	3.3361275E-8	1.6805754E-7	4.68202E-7	2.6639566E-7	-1.6373055E-7	1.01375534E-7	4.4827604E-7	-4.6501265E-7
2.3027107E-5	2.318803E-5	2.2874723E-5	2.3342696E-5	2.2744547E-5	2.3470831E-5	2.2645056E-5	2.3557992E-5	2.2585908E-5	2.3598051E-5	2.2577566E-5	2.3591969E-5	2.2622953E-5	2.3538812E-5	2.2713917E-5	2.3439705E-5	2.2839577E-5	2.3304681E-5	2.2988728E-5	2.3149743E-5	-3.536868E-8	-4.913025E-8	-6.871949E-7	3.0343568E-7	7.2504406E-7	-1.8821551E-7	-4.390112E-8	4.8331867E-8	4.2272E-7	-9.94668E-7	9.68289E-8	-2.6634808E-7
2.3069004E-5	2.2913631E-5	2.322694E-5	2.2775968E-5	2.3369224E-5	2.266407E-5	2.3478073E-5	2.2586555E-5	2.3542161E-5	2.2554077E-5	2.3560771E-5	2.2574653E-5	2.3533816E-5	2.264523E-5	2.3460598E-5	2.2754319E-5	2.334603E-5	2.2892062E-5	2.3202849E-5	2.3047149E-5	-3.4630958E-7	-1.8599295E-7	-3.3533163E-7	-2.807481E-7	1.4382416E-6	5.634621E-7	-7.8048444E-8	1.1223137E-7	-4.7919116E-7	1.0217207E-8	-3.5883622E-7	5.1990728E-8
2.2953063E-5	2.310843E-5	2.2809414E-5	2.3259225E-5	2.2687771E-5	2.338563E-5	2.2595928E-5	2.3472458E-5	2.254287E-5	2.3514718E-5	2.2538325E-5	2.3512503E-5	2.2586124E-5	2.3466007E-5	2.2677477E-5	2.3374478E-5	2.2801018E-5	2.32481E-5	2.2946455E-5	2.3101626E-5	-1.3844825E-6	1.1060253E-7	-2.9955714E-7	2.540637E-7	3.8921365E-7	6.2965073E-9	-5.2421406E-8	4.6228183E-7	2.2548568E-7	-1.0967618E-7	2.1061847E-8	-2.3560121E-8
2.2990691E-5	2.284315E-5	2.3143468E-5	2.2714574E-5	2.3282417E-5	2.2611515E-5	2.3390254E-5	2.2541399E-5	2.3455605E-5	2.2514387E-5	2.3477192E-5	2.253798E-5	2.3455426E-5	2.2609409E-5	2.3389463E-5	2.271729E-5	2.3283941E-5	2.2851962E-5	2.3149907E-5	2.3002272E-5	-6.460731E-8	-2.7358655E-7	-6.026256E-7	2.1544302E-7	1.549372E-7	-4.1178322E-7	-2.16209E-7	-1.393096E-7	5.4420756E-8	-6.6321303E-7	6.63184E-8	-1.1337182E-7
2.2877653E-5	2.3026148E-5	2.2742895E-5	2.3172612E-5	2.2630711E-5	2.3296609E-5	2.2547387E-5	2.3383354E-5	2.2500719E-5	2.342774E-5	2.250098E-5	2.3429935E-5	2.2550434E-5	2.3389424E-5	2.2641261E-5	2.3306493E-5	2.2762571E-5	2.3189446E-5	2.2903841E-5	2.3051893E-5	-3.1976334E-8	-2.1212172E-7	-5.9052063E-8	-1.1254175E-7	-4.842414E-7	4.1244897E-7	-1.2225959E-7	-1.6175386E-7	3.9758459E-7	1.1537412E-7	4.771954E-7	4.4213112E-7
2.2911037E-5	2.2771692E-5	2.305817E-5	2.265229E-5	2.3193808E-5	2.2558434E-5	2.3299814E-5	2.249591E-5	2.3365954E-5	2.2474454E-5	2.3390525E-5	2.250135E-5	2.3374649E-5	2.2573266E-5	2.3316266E-5	2.2679684E-5	2.3219454E-5	2.2810953E-5	2.309494E-5	2.29557E-5	1.03468004E-7	6.015542E-6	-8.3533035E-7	-9.148642E-8	-3.9754635E-8	8.5979195E-7	-3.3180044E-7	-1.5044276E-7	1.3222319E-7	-1.7706934E-7	6.035318E-7	-5.8228736E-8
2.280092E-5	2.2942635E-5	2.2675189E-5	2.3084593E-5	2.257218E-5	2.3206192E-5	2.2497341E-5	2.3292798E-5	2.2457347E-5	2.3338844E-5	2.2461783E-5	2.33458E-5	2.2513344E-5	2.33115E-5	2.2604065E-5	2.3237219E-5	2.2722985E-5	2.3129809E-5	2.2860075E-5	2.3001321E-5	1.7730561E-7	-6.108053E-7	-2.583125E-7	4.004248E-8	9.223549E-8	1.3030949E-7	1.8927071E-7	1.9914086E-9	2.8694123E-7	5.3108035E-8	5.913271E-7	-3.9956568E-8
2.2829601E-5	2.2698372E-5	2.297168E-5	2.2588652E-5	2.310394E-5	2.250305E-5	2.320878E-5	2.2448272E-5	2.3275821E-5	2.2432232E-5	2.3303668E-5	2.2462124E-5	2.3293023E-5	2.2535123E-5	2.3242086E-5	2.2640459E-5	2.315426E-5	2.2768234E-5	2.3039102E-5	2.2907532E-5	-1.7922812E-9	-3.202415E-7	3.330206E-8	3.603122E-7	-5.0663516E-8	1.548028E-7	-1.7368161E-7	2.5192318E-7	4.3421494E-8	-3.915144E-7	1.290683E-7	4.0432656E-7
2.2722676E-5	2.2858094E-5	2.2605627E-5	2.2996363E-5	2.2511847E-5	2.311557E-5	2.2444783E-5	2.3202098E-5	2.2411283E-5	2.3250417E-5	2.2419921E-5	2.3261266E-5	2.2473703E-5	2.3233682E-5	2.2564016E-5	2.3167224E-5	2.2680775E-5	2.3068727E-5	2.2813927E-5	2.2949136E-5	1.198955E-6	4.7018082E-7	-2.5118723E-7	-7.136205E-7	-2.741759E-7	1.1993287E-6	4.0649755E-7	-1.464325E-7	2.0238998E-7	-6.6339203E-7	4.0217607E-8	1.3066915E-7
2.2747261E-5	2.2623148E-5	2.288426E-5	2.2522056E-5	2.3014278E-5	2.2445269E-5	2.311838E-5	2.2397315E-5	2.318634E-5	2.2386575E-5	2.3217292E-5	2.241952E-5	2.3211918E-5	2.2493408E-5	2.3167959E-5	2.2598002E-5	2.3088422E-5	2.2723141E-5	2.2982085E-5	2.285758E-5	6.8726834E-8	2.9705515E-7	5.820781E-8	2.8542418E-8	-3.385563E-7	-7.7487144E-8	3.9862866E-7	-6.090057E-7	1.2016629E-7	3.761007E-8	-5.195457E-8	-2.1032764E-7
2.264307E-5	2.2772585E-5	2.2533413E-5	2.2907674E-5	2.2448225E-5	2.3025892E-5	2.2388473E-5	2.3112556E-5	2.2360837E-5	2.3163024E-5	2.2373839E-5	2.3178107E-5	2.2429642E-5	2.3156317E-5	2.252026E-5	2.3097473E-5	2.2635977E-5	2.3007247E-5	2.276584E-5	2.2895247E-5	-2.707043E-6	2.7024953E-7	5.8806798E-8	7.0361807E-7	-2.4461647E-7	1.3209943E-7	3.6364222E-7	-1.531685E-7	-8.210978E-8	1.670137E-7	-5.081262E-7	-1.487573E-7
2.2663991E-5	2.2546015E-5	2.2797281E-5	2.2452909E-5	2.2925544E-5	2.2383685E-5	2.3029166E-5	2.2341676E-5	2.3098612E-5	2.2336155E-5	2.3133094E-5	2.2372627E-5	2.3132738E-5	2.2448115E-5	2.309499E-5	2.255225E-5	2.3023007E-5	2.2675387E-5	2.2924225E-5	2.2806156E-5	3.7269973E-7	5.712591E-7	1.6729767E-7	-1.4564756E-7	2.0976355E-8	2.2882128E-7	-1.4543264E-7	-8.309261E-8	-9.854274E-8	1.4227551E-7	4.0572883E-7	3.669062E-8
2.2561164E-5	2.2686529E-5	2.2458584E-5	2.2819308E-5	2.2380507E-5	2.2936862E-5	2.2327953E-5	2.3024466E-5	2.2305638E-5	2.3077344E-5	2.232279E-5	2.3096809E-5	2.2381297E-5	2.308087E-5	2.2472725E-5	2.302843E-5	2.258753E-5	2.2945489E-5	2.2715194E-5	2.2840435E-5	-7.146737E-7	5.0312938E-8	2.617467E-9	-7.733545E-8	3.4963114E-7	-3.526062E-8	-7.3218087E-7	-6.594632E-7	1.09727104E-7	-2.2774255E-7	3.8519363E-7	-1.9786928E-7
2.2578619E-5	2.2466555E-5	2.2709715E-5	2.2379872E-5	2.28368E-5	2.2317225E-5	2.2941043E-5	2.2282133E-5	2.301223E-5	2.2281123E-5	2.305E-5	2.2320637E-5	2.305442E-5	2.2398188E-5	2.3023105E-5	2.2502785E-5	2.295774E-5	2.2625192E-5	2.2866077E-5	2.2753338E-5	1.4036837E-7	-1.5635875E-6	-3.865431E-7	3.6447307E-7	1.6343164E-7	-8.2347626E-8	-2.9982988E-7	9.2085605E-7	9.458342E-8	1.5724045E-7	4.4210304E-7	-1.0597111E-7
2.2477743E-5	2.2599603E-5	2.238125E-5	2.2731127E-5	2.230961E-5	2.284846E-5	2.2263128E-5	2.2937507E-5	2.2246393E-5	2.2993358E-5	2.2267404E-5	2.3016819E-5	2.2328453E-5	2.300618E-5	2.242157E-5	2.295988E-5	2.2536642E-5	2.2883954E-5	2.2662876E-5	2.2784508E-5	-1.8359435E-6	6.160892E-8	-1.283819E-7	-1.996028E-7	-2.2049267E-7	-3.512196E-8	-2.5994254E-7	8.84141E-7	2.6491948E-8	3.0194917E-7	-3.9065304E-7	1.322311E-7
2.2492677E-5	2.2384966E-5	2.2621321E-5	2.2304279E-5	2.2748189E-5	2.2248123E-5	2.2853428E-5	2.2218064E-5	2.292705E-5	2.2221991E-5	2.2968188E-5	2.226482E-5	2.2976983E-5	2.2344306E-5	2.2951188E-5	2.2450069E-5	2.2892304E-5	2.2572216E-5	2.2806867E-5	2.269877E-5	-1.4261644E-7	-7.6016164E-8	-1.4934615E-8	-3.4390982E-7	-3.864732E-8	1.9998474E-7	1.0292015E-7	1.329428E-7	1.7301873E-7	1.0668867E-6	-9.043811E-7	-5.769572E-7
2.2392702E-5	2.2511553E-5	2.2301505E-5	2.264238E-5	2.2236025E-5	2.2760363E-5	2.2195212E-5	2.2850949E-5	2.2183674E-5	2.2909588E-5	2.2208873E-5	2.2936845E-5	2.2272558E-5	2.2931084E-5	2.2367389E-5	2.28909E-5	2.2482871E-5	2.282086E-5	2.2608252E-5	2.2727008E-5	3.2338656E-7	7.382236E-8	-2.0277027E-7	-3.8350083E-7	-6.1660603E-7	-4.0658156E-7	9.915587E-8	-3.8748917E-7	3.5000582E-7	2.8766462E-7	6.489247E-8	2.0155671E-6
2.2405182E-5	2.2301841E-5	2.2532467E-5	2.2227126E-5	2.2659273E-5	2.2176591E-5	2.2765726E-5	2.2152064E-5	2.2841614E-5	2.2160633E-5	2.2885757E-5	2.220682E-5	2.289936E-5	2.2288948E-5	2.287917E-5	2.2395428E-5	2.2826147E-5	2.2517417E-5	2.2746126E-5	2.264203E-5	9.721475E-8	-3.9076933E-9	-4.0903078E-7	-1.968682E-7	1.4109163E-7	5.4808703E-7	-5.977671E-7	6.623757E-7	-1.3091767E-6	-1.4916003E-5	-1.4319137E-7	1.2462592E-5
2.2306342E-5	2.2422535E-5	2.2220613E-5	2.2552464E-5	2.2161083E-5	2.2670894E-5	2.2126049E-5	2.2763525E-5	2.2119586E-5	2.2824699E-5	2.2148455E-5	2.2856142E-5	2.2215212E-5	2.2855005E-5	2.2311537E-5	2.282063E-5	2.2427626E-5	2.2756518E-5	2.2552253E-5	2.2667937E-5	-7.024132E-7	-4.1414677E-7	6.5632497E-7	-2.5414968E-7	-1.03494564E-7	-5.516276E-7	-2.0430251E-7	-7.3910553E-7	-1.5117189E-7	6.0720134E-7	5.85484E-7	-2.1270993E-7
2.231622E-5	2.221758E-5	2.2441776E-5	2.2148792E-5	2.2568434E-5	2.2104314E-5	2.267581E-5	2.208545E-5	2.2753647E-5	2.209854E-5	2.280163E-5	2.2148264E-5	2.281928E-5	2.2232129E-5	2.2804601E-5	2.2339696E-5	2.27576E-5	2.2461441E-5	2.2683615E-5	2.258429E-5	3.2897887E-7	-1.08613406E-7	5.783249E-7	-1.2606714E-7	1.9415404E-7	8.8941334E-7	6.5808126E-7	1.3665128E-8	2.3458988E-7	-3.1456008E-7	-2.7858848E-6	-1.2380805E-7
2.221859E-5	2.2331327E-5	2.2138884E-5	2.246013E-5	2.2086044E-5	2.2578413E-5	2.2057045E-5	2.2672446E-5	2.205573E-5	2.2736653E-5	2.2088914E-5	2.277167E-5	2.2158152E-5	2.2776017E-5	2.2255923E-5	2.274776E-5	2.2371954E-5	2.2689963E-5	2.2495258E-5	2.2607455E-5	2.9057688E-7	-1.1235164E-7	-2.3675957E-8	5.081232E-7	-2.436085E-7	-1.534647E-8	-3.8354025E-7	-8.365997E-9	9.8333985E-8	-1.7513447E-7	2.5994356E-7	5.9318336E-7
2.2225759E-5	2.2132392E-5	2.234853E-5	2.2070702E-5	2.2473734E-5	2.2033297E-5	2.2581604E-5	2.2020537E-5	2.2661236E-5	2.203782E-5	2.2712453E-5	2.2091208E-5	2.27353E-5	2.217693E-5	2.2726428E-5	2.2285074E-5	2.268657E-5	2.2405793E-5	2.26195E-5	2.2525854E-5	-1.4236365E-7	3.2586635E-7	6.402312E-8	4.7333705E-7	1.8875106E-7	-9.6893025E-8	-1.3539496E-8	-3.8859594E-7	2.3785259E-7	-1.6944297E-7	-5.6903648E-8	-3.6941867E-7
2.2129929E-5	2.2237833E-5	2.2057373E-5	2.2363925E-5	2.201226E-5	2.2481629E-5	2.1990349E-5	2.2575956E-5	2.199497E-5	2.2642384E-5	2.2032373E-5	2.2681576E-5	2.2103874E-5	2.269206E-5	2.2202457E-5	2.2670596E-5	2.2317146E-5	2.2620667E-5	2.2438171E-5	2.2545573E-5	3.0798343E-8	-7.483406E-8	1.1943017E-7	-4.4392422E-8	1.8870904E-7	-8.9157936E-8	2.1487224E-7	-4.2585842E-7	7.4974616E-7	-3.6529593E-7	1.5359039E-7	1.7285775E-7
2.2133483E-5	2.2047376E-5	2.2251674E-5	2.1993901E-5	2.2374079E-5	2.1964739E-5	2.2480952E-5	2.1958931E-5	2.2561728E-5	2.1981674E-5	2.2616474E-5	2.2038163E-5	2.2644463E-5	2.2124976E-5	2.2642384E-5	2.2232003E-5	2.2610408E-5	2.2350001E-5	2.2552213E-5	2.246562E-5	5.6574646E-7	1.5397937E-7	3.74262E-7	2.0801442E-6	-3.6419095E-7	-5.7839035E-8	-1.34494424E-8	2.8481728E-7	-4.0597666E-7	-2.0167752E-7	4.262837E-7	-3.9199637E-8
2.2040831E-5	2.214141E-5	2.1977236E-5	2.2262755E-5	2.1941394E-5	2.2377839E-5	2.1928241E-5	2.2471804E-5	2.193934E-5	2.2540231E-5	2.1980868E-5	2.2583496E-5	2.2054242E-5	2.2600614E-5	2.2152351E-5	2.2587765E-5	2.2264765E-5	2.2547425E-5	2.2381097E-5	2.248147E-5	-4.8045183E-7	4.2955887E-7	1.0803577E-7	-1.4622722E-7	3.8228512E-7	8.2520626E-7	9.0068006E-8	7.5587184E-7	-6.5981243E-7	7.084485E-8	-2.2234828E-7	1.0225452E-7
2.2038921E-5	2.1962034E-5	2.2150194E-5	2.1919659E-5	2.2268021E-5	2.1900561E-5	2.237216E-5	2.1903377E-5	2.2453567E-5	2.1931884E-5	2.2510943E-5	2.1991526E-5	2.2544622E-5	2.2078511E-5	2.2551021E-5	2.2183205E-5	2.2529199E-5	2.2296406E-5	2.2481889E-5	2.2404622E-5	-3.7124153E-7	5.585716E-9	1.7627546E-7	5.0233616E-8	-3.6583882E-7	4.270305E-7	-2.2367995E-7	5.5806872E-8	-4.701854E-8	-5.5064834E-7	-1.3612326E-7	2.5174194E-9
2.195014E-5	2.2041235E-5	2.1898844E-5	2.215531E-5	2.1874934E-5	2.2265816E-5	2.187224E-5	2.2357928E-5	2.189098E-5	2.2427239E-5	2.193692E-5	2.2475366E-5	2.2011787E-5	2.2499666E-5	2.2107337E-5	2.2497261E-5	2.2214981E-5	2.2468772E-5	2.2324006E-5	2.241463E-5	-6.535777E-7	7.846244E-8	-4.8720716E-7	6.293087E-7	-1.6541483E-8	1.4553919E-7	3.842044E-7	1.4975209E-6	3.571599E-8	-4.5289565E-7	-3.8941632E-8	1.8266296E-7
2.1942462E-5	2.1878068E-5	2.2043552E-5	2.1849353E-5	2.215425E-5	2.18431E-5	2.225413E-5	2.1855574E-5	2.2334192E-5	2.18903E-5	2.2394282E-5	2.1952817E-5	2.243432E-5	2.20386E-5	2.245063E-5	2.2139066E-5	2.2441332E-5	2.2244905E-5	2.2407648E-5	2.2343505E-5	-1.9991242E-7	3.5874475E-8	-3.6473003E-7	-5.444867E-7	7.2001654E-7	-2.053118E-7	1.0449292E-8	2.5968822E-7	1.5172675E-7	-6.353847E-7	-1.5173727E-8	-1.3655974E-8
2.18593E-5	2.1937254E-5	2.1823138E-5	2.2041122E-5	2.1814247E-5	2.2144342E-5	2.1823562E-5	2.2232824E-5	2.1851061E-5	2.2302764E-5	2.1901915E-5	2.2355436E-5	2.1977019E-5	2.238875E-5	2.206934E-5	2.2398628E-5	2.2169665E-5	2.2384798E-5	2.2268425E-5	2.2346287E-5	4.0734108E-7	2.1511111E-8	9.1386765E-9	-9.4946365E-8	-3.4351552E-7	3.136E-7	-1.019942E-7	-1.5689298E-7	-7.6794726E-7	4.797723E-7	2.9959153E-7	-3.6299969E-7
2.184318E-5	2.1795557E-5	2.1931239E-5	2.1783762E-5	2.2031132E-5	2.1792188E-5	2.2124705E-5	2.1816491E-5	2.2202576E-5	2.1859147E-5	2.2265043E-5	2.1923415E-5	2.2312397E-5	2.2007003E-5	2.2340157E-5	2.2100929E-5	2.2346396E-5	2.2196637E-5	2.2329845E-5	2.2281989E-5	2.011402E-7	-3.6293912E-7	2.904374E-7	3.644571E-7	-3.3256424E-7	1.1258777E-7	7.303226E-7	-2.6768964E-7	-5.680753E-8	-1.5355964E-7	8.969293E-8	1.2646755E-7
2.1767937E-5	2.1829179E-5	2.1750468E-5	2.1919257E-5	2.1759251E-5	2.2012542E-5	2.1783662E-5	2.209548E-5	2.1821512E-5	2.2165103E-5	2.1877431E-5	2.2222846E-5	2.195196E-5	2.2266502E-5	2.203895E-5	2.2291195E-5	2.2129232E-5	2.2295408E-5	2.2214492E-5	2.2275522E-5	-5.453875E-7	-1.682913E-7	2.2299388E-7	-4.232706E-7	-3.9487128E-7	1.4511292E-7	-1.4808549E-7	3.096911E-8	1.8911184E-7	3.5571293E-8	9.970898E-8	2.4929856E-9
2.1741813E-5	2.1713911E-5	2.181275E-5	2.1722703E-5	2.1899375E-5	2.1749147E-5	2.198333E-5	2.1787087E-5	2.2057582E-5	2.183745E-5	2.212225E-5	2.1904436E-5	2.2178108E-5	2.198417E-5	2.2219576E-5	2.2068569E-5	2.2243306E-5	2.2150753E-5	2.2247092E-5	2.2219001E-5	-9.983061E-8	3.4437713E-7	5.726232E-7	5.018799E-9	-2.8256888E-8	-1.17212764E-7	2.9155826E-8	1.8081569E-7	2.6549787E-7	8.555693E-7	-1.2213725E-7	2.8879302E-7
2.167623E-5	2.1716884E-5	2.1681079E-5	2.1790143E-5	2.1711152E-5	2.1870217E-5	2.1752348E-5	2.1945705E-5	2.1802149E-5	2.201387E-5	2.1863078E-5	2.2077129E-5	2.1936708E-5	2.2132468E-5	2.2015756E-5	2.2174389E-5	2.2093329E-5	2.2199469E-5	2.2161643E-5	2.2202219E-5	1.7534249E-7	2.052333E-7	-5.4910515E-8	-3.2089385E-8	-1.0863363E-7	-1.6252942E-7	8.073192E-8	4.624983E-8	5.287555E-7	2.147466E-7	2.8348873E-7	-4.5230834E-7
2.1638667E-5	2.1634338E-5	2.1688787E-5	2.1666727E-5	2.1758771E-5	2.1714053E-5	2.1831303E-5	2.176745E-5	2.189998E-5	2.182659E-5	2.1966684E-5	2.1895037E-5	2.2031383E-5	2.1969916E-5	2.208845E-5	2.2042874E-5	2.2132966E-5	2.210844E-5	2.2160533E-5	2.2156082E-5	1.1322983E-7	8.7088614E-7	1.1483588E-7	-1.4869342E-8	-1.8298796E-7	8.12275E-10	8.073626E-8	-2.633138E-7	-2.2548303E-7	7.487546E-8	-1.0430606E-6	7.566876E-8
2.1584206E-5	2.1600816E-5	2.1614924E-5	2.1653455E-5	2.166872E-5	2.171811E-5	2.1729782E-5	2.1784046E-5	2.179233E-5	2.1850115E-5	2.1858881E-5	2.1919135E-5	2.1930346E-5	2.1987365E-5	2.2000078E-5	2.204867E-5	2.2062166E-5	2.2097875E-5	2.211008E-5	2.2126405E-5	1.2515166E-7	-5.4197886E-7	9.626895E-8	-4.8256233E-8	8.895019E-9	-2.8815782E-7	1.9238074E-8	-7.9738534E-8	8.605348E-7	-3.9985744E-7	9.135561E-9	-9.975929E-8
2.1532693E-5	2.1555521E-5	2.1559146E-5	2.1614767E-5	2.160982E-5	2.168558E-5	2.1668586E-5	2.1755848E-5	2.1730868E-5	2.1824984E-5	2.1799182E-5	2.1895392E-5	2.1873577E-5	2.1963397E-5	2.1947924E-5	2.202273E-5	2.201591E-5	2.2068743E-5	2.207044E-5	2.2092749E-5	-5.5621282E-8	-1.6665986E-7	4.5908E-7	-6.1758946E-8	-1.9267642E-7	-2.6689042E-7	-3.9945485E-7	-1.2035247E-7	-3.054723E-7	-1.20262E-7	2.529515E-7	-2.8012514E-7
2.1491122E-5	2.1480788E-5	2.1551017E-5	2.1510354E-5	2.1631493E-5	2.1557038E-5	2.1713853E-5	2.1612099E-5	2.1790716E-5	2.1675243E-5	2.1863267E-5	2.1749693E-5	2.1931459E-5	2.1832519E-5	2.1990338E-5	2.1915286E-5	2.2034132E-5	2.199143E-5	2.2059074E-5	2.2048578E-5	2.8687478E-7	-2.6395915E-7	-1.2278146E-7	2.0896256E-7	5.193095E-8	-4.9160997E-7	-1.8641279E-7	-2.6208573E-7	2.2720656E-9	-8.276255E-8	1.0535421E-6	8.078768E-8
2.142483E-5	2.1477628E-5	2.142444E-5	2.1566531E-5	2.1453054E-5	2.1662225E-5	2.149648E-5	2.1751595E-5	2.1551188E-5	2.1831425E-5	2.1620737E-5	2.1902628E-5	2.1705431E-5	2.1963084E-5	2.1798634E-5	2.200699E-5	2.189225E-5	2.2031092E-5	2.1976039E-5	2.2028024E-5	4.081117E-7	1.6172694E-7	3.45039E-7	8.2088036E-8	1.9606578E-7	1.7091621E-7	4.771941E-7	1.6116737E-6	5.5495875E-8	-1.8442461E-6	-8.824349E-8	-6.769441E-8
2.1397493E-5	2.1357313E-5	2.1488742E-5	2.1361464E-5	2.1598185E-5	2.138822E-5	2.170368E-5	2.1430713E-5	2.1795902E-5	2.1490547E-5	2.1874512E-5	2.157122E-5	2.1939135E-5	2.1669002E-5	2.198553E-5	2.1775108E-5	2.2009659E-5	2.1879992E-5	2.200884E-5	2.1968805E-5	1.6589051E-7	1.9350752E-7	-4.2608836E-8	-6.166756E-8	2.0392439E-7	-3.7919096E-7	-6.376111E-8	-5.0298013E-7	1.11160766E-7	9.419157E-8	-1.266252E-7	5.9498686E-9
2.1315056E-5	2.139974E-5	2.128588E-5	2.1520016E-5	2.1290674E-5	2.1643027E-5	2.1317168E-5	2.1752288E-5	2.1363421E-5	2.1843045E-5	2.143412E-5	2.1915786E-5	2.1529828E-5	2.196757E-5	2.1642973E-5	2.1994469E-5	2.1763766E-5	2.1994634E-5	2.1878988E-5	2.1963164E-5	1.9452499E-7	-3.1759296E-7	3.4459688E-7	-1.7421073E-7	2.6842588E-7	1.9991514E-8	-1.6549276E-7	-8.432516E-8	2.2017312E-9	-3.8846206E-9	-6.8342516E-8	-4.5125816E-7
2.1302847E-5	2.1231464E-5	2.1427293E-5	2.1208067E-5	2.1567308E-5	2.1213622E-5	2.1696958E-5	2.124304E-5	2.1805432E-5	2.1299087E-5	2.189011E-5	2.1385744E-5	2.1950944E-5	2.1499553E-5	2.1983788E-5	2.1629823E-5	2.1986833E-5	2.1765065E-5	2.1958671E-5	2.1887143E-5	-1.4618623E-6	-4.4952507E-8	2.775784E-7	-2.069187E-9	6.618751E-8	1.4121095E-7	6.7238386E-7	3.8643594E-7	1.4060699E-7	1.9959366E-7	9.664301E-8	-2.4344268E-7
2.1203417E-5	2.1321528E-5	2.1144233E-5	2.1474734E-5	2.1124037E-5	2.1625945E-5	2.11327E-5	2.17559E-5	2.1169635E-5	2.185795E-5	2.1241576E-5	2.1931566E-5	2.1348535E-5	2.197464E-5	2.1482365E-5	2.1983482E-5	2.1630969E-5	2.1958696E-5	2.1779093E-5	2.1896929E-5	8.80311E-9	1.8001454E-7	-1.0476445E-7	-6.056139E-8	4.9634224E-8	5.0084407E-7	1.6472565E-7	-8.721006E-8	3.606816E-8	1.591609E-7	-2.9683E-7	1.3393999E-7
2.120718E-5	2.1103213E-5	2.1365495E-5	2.1051967E-5	2.1536647E-5	2.1035412E-5	2.1691607E-5	2.1050604E-5	2.1816115E-5	2.1102613E-5	2.190714E-5	2.1195667E-5	2.1963915E-5	2.1325588E-5	2.1983176E-5	2.1481326E-5	2.1963835E-5	2.1647455E-5	2.190738E-5	2.1803471E-5	1.715283E-7	-1.1408634E-8	1.9712783E-7	3.042283E-8	3.1145447E-7	5.795217E-7	1.179641E-7	-5.3881216E-8	-8.026754E-8	-5.042432E-7	-8.6351704E-8	-6.327165E-8
2.1090604E-5	2.1242378E-5	2.1000584E-5	2.142899E-5	2.0954929E-5	2.1608588E-5	2.0944999E-5	2.1759823E-5	2.0973212E-5	2.1873411E-5	2.1046057E-5	2.1948219E-5	2.1164595E-5	2.1981716E-5	2.131938E-5	2.1972208E-5	2.1496671E-5	2.1922027E-5	2.1678232E-5	2.182965E-5	6.1049536E-7	1.7471224E-7	-1.6004815E-7	-1.845115E-8	-3.1074572E-7	-3.429077E-8	5.841377E-7	-2.475831E-7	-3.4398263E-7	-1.8028339E-6	2.2758344E-7	2.395628E-7
2.111016E-5	2.097401E-5	2.1302669E-5	2.089409E-5	2.150512E-5	2.0855467E-5	2.1685237E-5	2.0857107E-5	2.1826138E-5	2.0904748E-5	2.1923568E-5	2.1003843E-5	2.1975893E-5	2.1150352E-5	2.1981183E-5	2.1330748E-5	2.1939879E-5	2.1528582E-5	2.1855192E-5	2.1718772E-5	-5.7278373E-7	-4.9033974E-7	2.4352945E-8	-4.7316952E-8	-1.2156762E-7	9.8486176E-8	1.3387778E-8	4.3458783E-7	-2.0177112E-7	1.2450722E-8	-3.0189327E-8	1.4657891E-7
2.0976242E-5	2.1162008E-5	2.0856052E-5	2.138153E-5	2.0785084E-5	2.1589627E-5	2.0757003E-5	2.1761165E-5	2.0776271E-5	2.188618E-5	2.084999E-5	2.1962034E-5	2.0979369E-5	2.19864E-5	2.1154981E-5	2.1958895E-5	2.1360853E-5	2.1883505E-5	2.157517E-5	2.1760363E-5	-1.3855342E-7	-9.072494E-7	2.0997786E-7	-3.582304E-7	9.100474E-9	9.127779E-8	3.1491147E-8	6.192035E-7	-3.371932E-8	1.10899E-7	2.1126536E-7	4.991999E-8
2.1011609E-5	2.0843529E-5	2.1237962E-5	2.0736237E-5	2.147109E-5	2.0675949E-5	2.1675303E-5	2.0663718E-5	2.1832499E-5	2.0707095E-5	2.1935746E-5	2.081278E-5	2.1984195E-5	2.0975083E-5	2.1975675E-5	2.1179898E-5	2.1912956E-5	2.1408927E-5	2.180071E-5	2.1632462E-5	-2.1802E-6	-3.511999E-7	-3.8267316E-7	-1.413939E-7	6.1815435E-8	1.4776485E-7	1.4353553E-7	-2.4055402E-7	3.3717288E-7	-6.623366E-8	4.4229093E-8	-1.0317177E-7
2.0860994E-5	2.107903E-5	2.0711472E-5	2.1330517E-5	2.0615898E-5	2.1566277E-5	2.0570458E-5	2.1758246E-5	2.0580577E-5	2.1894233E-5	2.0655676E-5	2.1971071E-5	2.0796633E-5	2.1986858E-5	2.0992029E-5	2.1941605E-5	2.1225595E-5	2.1841852E-5	2.1471931E-5	2.1689568E-5	-1.8992857E-7	5.112854E-7	6.055504E-7	-6.3779635E-7	-1.242505E-7	-5.6913745E-8	-4.0251436E-8	1.5673662E-7	-6.7127594E-8	2.718824E-7	5.8903638E-8	-8.625994E-8
2.0911904E-5	2.0713263E-5	2.1169879E-5	2.057941E-5	2.1432556E-5	2.0498574E-5	2.1660779E-5	2.0473435E-5	2.1832999E-5	2.051331E-5	2.1942542E-5	2.0624753E-5	2.1987225E-5	2.0802983E-5	2.1966198E-5	2.103116E-5	2.188262E-5	2.128971E-5	2.1743845E-5	2.154531E-5	1.0770327E-7	-5.420329E-7	-3.3159137E-7	-8.9402974E-8	-9.6063395E-8	1.8419978E-6	-3.0078674E-8	-2.5430353E-7	-1.1714162E-7	9.9308686E-8	3.8136972E-7	5.0854175E-7
2.0744843E-5	2.0993844E-5	2.0567548E-5	2.1275691E-5	2.0449173E-5	2.153782E-5	2.0387426E-5	2.1748778E-5	2.0389622E-5	2.1895523E-5	2.0465643E-5	2.1973518E-5	2.0617093E-5	2.1981245E-5	2.083214E-5	2.1920006E-5	2.109161E-5	2.1797168E-5	2.1368442E-5	2.161722E-5	-1.02642005E-7	1.5090368E-6	1.1438974E-7	-8.511834E-8	-3.0920248E-7	-3.6710585E-8	-1.5008306E-8	3.7027715E-7	-2.4956788E-7	3.0974903E-8	4.3602967E-8	-3.535977E-8
2.0809473E-5	2.0582545E-5	2.109838E-5	2.0424159E-5	2.1388858E-5	2.0324193E-5	2.1639353E-5	2.0287544E-5	2.1826414E-5	2.0324176E-5	2.1941774E-5	2.044151E-5	2.1982954E-5	2.0634217E-5	2.1950142E-5	2.0885105E-5	2.1847476E-5	2.1170834E-5	2.1684335E-5	2.145691E-5	-1.4344317E-7	-4.8501988E-8	-6.795553E-7	-3.0816548E-7	1.6313935E-7	6.579561E-7	2.4279707E-6	1.3254211E-7	-5.0503073E-9	1.2217671E-7	1.0823759E-7	2.155618E-7
2.0627784E-5	2.0905394E-5	2.0424743E-5	2.1215752E-5	2.0285215E-5	2.15022E-5	2.0208967E-5	2.1732045E-5	2.0204241E-5	2.188866E-5	2.0281552E-5	2.1967826E-5	2.0442825E-5	2.1968266E-5	2.0676101E-5	2.1892181E-5	2.0960173E-5	2.174831E-5	2.126561E-5	2.1542848E-5	2.7720355E-7	-1.7146309E-7	-1.1611753E-8	2.1075164E-7	-1.3238876E-7	1.9649858E-7	-4.1639552E-7	7.3929607E-7	-9.329539E-8	-2.2602038E-7	7.748395E-8	-1.4800115E-7
2.070542E-5	2.0452631E-5	2.1022139E-5	2.0271684E-5	2.1338647E-5	2.0154534E-5	2.1610042E-5	2.0107604E-5	2.1811013E-5	2.0141295E-5	2.1931877E-5	2.026454E-5	2.1970523E-5	2.0470807E-5	2.1926971E-5	2.0742573E-5	2.1807253E-5	2.1054499E-5	2.1621872E-5	2.1368553E-5	1.8757453E-7	3.8248732E-8	2.5804076E-7	-1.01060905E-7	-7.1731824E-7	1.4497385E-7	-1.2895725E-7	1.2429498E-7	-5.5710524E-7	-5.162094E-8	1.812078E-6	-5.1970332E-8
2.0510022E-5	2.0813999E-5	2.0284013E-5	2.1150288E-5	2.0125499E-5	2.1459424E-5	2.0035794E-5	2.1705664E-5	2.0024814E-5	2.1871845E-5	2.0104006E-5	2.1952766E-5	2.0274652E-5	2.1947173E-5	2.0524836E-5	2.1857573E-5	2.0831561E-5	2.1695125E-5	2.1163172E-5	2.1466643E-5	-9.907058E-8	-7.210956E-8	-1.81774E-7	3.5514322E-8	-2.2832546E-7	-6.354114E-8	8.369329E-8	-1.1544709E-7	-4.1212448E-7	-6.425184E-8	-3.4184853E-7	-7.919586E-8
2.0599424E-5	2.0323041E-5	2.094126E-5	2.0122572E-5	2.1281165E-5	1.9990155E-5	2.1571654E-5	1.993381E-5	2.1785318E-5	1.9965826E-5	2.1911752E-5	2.0094403E-5	2.194882E-5	2.0313622E-5	2.1895727E-5	2.0604155E-5	2.176096E-5	2.0939862E-5	2.1555814E-5	2.1279277E-5	-4.960157E-7	1.6944959E-7	6.009079E-8	-6.170244E-8	-5.69572E-8	-4.7550938E-7	4.849615E-7	6.695597E-8	2.1238553E-7	-8.631646E-8	-3.2224557E-7	-1.9473593E-7
2.039184E-5	2.0718715E-5	2.014534E-5	2.10786E-5	1.9970485E-5	2.140829E-5	1.986959E-5	2.1669952E-5	1.985308E-5	2.184485E-5	1.9934103E-5	2.192757E-5	2.0113761E-5	2.191679E-5	2.0379022E-5	2.1816062E-5	2.0706326E-5	2.1636686E-5	2.106139E-5	2.1387992E-5	1.9351305E-7	1.24126E-7	7.188324E-8	1.3304954E-7	-7.5497404E-8	-6.3727333E-7	5.1856532E-9	8.118357E-7	-6.162274E-8	-1.6024411E-7	-3.617621E-7	-1.533795E-7
2.0491561E-5	2.0194671E-5	2.0855627E-5	1.9976993E-5	2.1216913E-5	1.9831827E-5	2.1524454E-5	1.9767545E-5	2.1749673E-5	1.9798037E-5	2.18815E-5	1.993182E-5	2.1916574E-5	2.0162539E-5	2.1856424E-5	2.0470525E-5	2.1708547E-5	2.0827141E-5	2.1485983E-5	2.1188967E-5	-5.2870746E-7	-1.8454642E-7	1.3690706E-7	-2.7188284E-7	-2.276414E-7	-1.9202172E-8	-3.180136E-7	2.899081E-7	-1.0388534E-7	-3.7215454E-8	-1.2457987E-7	2.8105031E-8
2.0272986E-5	2.0620239E-5	2.0009222E-5	2.1000806E-5	1.9820349E-5	2.1348515E-5	1.9709616E-5	2.1623962E-5	1.9689047E-5	2.1807513E-5	1.9772355E-5	2.189198E-5	1.9960276E-5	2.1877091E-5	2.0239246E-5	2.1766828E-5	2.0584477E-5	2.1573804E-5	2.0960217E-5	2.1307307E-5	-3.206178E-7	9.738982E-8	8.723643E-7	4.804016E-7	-1.2129549E-7	2.72743E-7	-9.95121E-7	1.1564541E-7	-6.273387E-9	-4.458268E-7	9.890235E-8	8.224791E-8
2.0381405E-5	2.0066896E-5	2.076514E-5	1.9834895E-5	2.1144537E-5	1.9678899E-5	2.1467225E-5	1.9608517E-5	2.170305E-5	1.9638122E-5	2.1839955E-5	1.9776946E-5	2.1874399E-5	2.001837E-5	2.180788E-5	2.0341555E-5	2.1649534E-5	2.0716583E-5	2.1412423E-5	2.1097994E-5	-5.2111123E-8	1.8452046E-7	-1.2158661E-7	1.3324704E-6	3.4769243E-7	1.3886688E-7	9.960901E-8	-1.6444112E-7	8.197428E-8	2.94564E-7	-1.3137397E-7	-2.0363149E-7
2.015331E-5	2.051781E-5	1.9874715E-5	2.0916497E-5	1.967459E-5	2.1280233E-5	1.9556403E-5	2.1567977E-5	1.953279E-5	2.175859E-5	1.9617872E-5	2.184564E-5	1.9813373E-5	2.1827971E-5	2.0105117E-5	2.1710157E-5	2.0466206E-5	2.1505286E-5	2.0859874E-5	2.1224636E-5	-2.5521396E-7	1.1343269E-7	2.4353622E-7	1.9597648E-8	2.4720828E-7	-3.616745E-8	-1.946482E-8	-2.961897E-7	-4.5618048E-8	1.7984172E-6	-7.602692E-7	-6.0063536E-7
2.0269445E-5	1.9940278E-5	2.0669815E-5	1.9696083E-5	2.1065129E-5	1.9531704E-5	2.1401496E-5	1.9457017E-5	2.1646689E-5	1.9486564E-5	2.178819E-5	1.9629912E-5	2.1822583E-5	1.988083E-5	2.175146E-5	2.021748E-5	2.1584625E-5	2.0608368E-5	2.1335836E-5	2.1006306E-5	-4.240111E-7	4.6741218E-7	1.811535E-8	4.517228E-7	-6.235993E-8	-2.750419E-7	-6.9114327E-7	-8.083272E-9	-6.8666964E-8	-2.1574297E-7	7.713109E-8	3.1493258E-7
2.0033405E-5	2.0412526E-5	1.9742942E-5	2.0826446E-5	1.9533634E-5	2.1204092E-5	1.940956E-5	2.1502678E-5	1.9384403E-5	2.1700298E-5	1.9471952E-5	2.178941E-5	1.967442E-5	2.1769707E-5	1.9976453E-5	2.1646109E-5	2.035162E-5	2.1432777E-5	2.0760603E-5	2.113987E-5	-1.8926737E-7	-1.4815949E-8	-7.0549405E-8	3.829616E-7	2.2001441E-7	-1.2373533E-7	7.544956E-7	4.6068897E-7	-9.974225E-8	-9.4610904E-8	-7.0696234E-7	-1.7906986E-7
2.0155687E-5	1.9814603E-5	2.0570098E-5	1.9561263E-5	2.0979003E-5	1.9390243E-5	2.1326437E-5	1.9312238E-5	2.1580026E-5	1.9342502E-5	2.1726331E-5	1.9490639E-5	2.1761267E-5	1.9749641E-5	2.1686927E-5	2.0097481E-5	2.1513471E-5	2.0502126E-5	2.125564E-5	2.091454E-5	-4.122993E-7	4.202662E-8	-4.032614E-7	3.882421E-6	2.4741038E-7	8.9282054E-8	9.323523E-8	4.2291293E-7	-4.1170754E-8	3.8769412E-7	3.3319995E-7	-3.6678094E-7
1.9912839E-5	2.03039E-5	1.9613079E-5	2.0730893E-5	1.939709E-5	2.1120004E-5	1.9269273E-5	2.1427877E-5	1.9243094E-5	2.1631677E-5	1.9333685E-5	2.1723947E-5	1.9542096E-5	2.1703176E-5	1.9853644E-5	2.1575497E-5	2.0240152E-5	2.135497E-5	2.0661882E-5	2.105311E-5	-1.7314703E-7	-1.6709029E-7	-5.2710953E-7	-2.3281227E-7	1.8197288E-7	-2.0231215E-7	1.0894217E-6	-3.813102E-9	-2.887599E-7	1.540604E-6	-4.1131798E-7	-1.6565663E-7
2.0039506E-5	1.9689302E-5	2.04656E-5	1.9429453E-5	2.0886018E-5	1.9253961E-5	2.1243379E-5	1.917393E-5	2.150417E-5	1.92056E-5	2.1654609E-5	1.9358074E-5	2.1691108E-5	1.9624345E-5	2.1614927E-5	1.9981926E-5	2.143665E-5	2.0398233E-5	2.1172129E-5	2.0821652E-5	1.3973082E-7	-1.0411414E-7	-4.4918113E-7	1.8595195E-7	-1.4614517E-7	1.9327206E-7	-6.74086E-8	-9.432528E-8	-1.00239546E-7	-2.6148842E-7	2.9873704E-7	7.2194766E-8
1.9791103E-5	2.0191845E-5	1.9485142E-5	2.0629188E-5	1.9264635E-5	2.1028365E-5	1.9133971E-5	2.1344147E-5	1.9108224E-5	2.155339E-5	1.9201367E-5	2.1648553E-5	1.9415744E-5	2.1628095E-5	1.9734909E-5	2.1498123E-5	2.0131745E-5	2.1273103E-5	2.0563788E-5	2.0964257E-5	-6.448217E-8	1.553718E-7	1.1596009E-7	-1.0499911E-8	3.7878078E-7	2.4542268E-7	-1.3823271E-8	9.675362E-9	-2.0963219E-7	4.0270388E-7	-1.0722276E-7	3.7082003E-7
1.9921568E-5	1.9564386E-5	2.0356625E-5	1.929994E-5	2.078646E-5	1.9121957E-5	2.1151625E-5	1.9041556E-5	2.1419106E-5	1.9074878E-5	2.1573873E-5	1.9231775E-5	2.1611952E-5	1.9504314E-5	2.1535381E-5	1.987002E-5	2.1354419E-5	2.0295458E-5	2.108518E-5	2.0728057E-5	-6.880221E-8	-8.1118316E-7	1.15139976E-7	3.2992622E-7	1.497331E-7	-2.2736853E-7	-1.4303937E-7	-2.0677327E-7	2.7237164E-7	-1.9711082E-7	-8.636198E-8	-3.1563437E-7
1.9669113E-5	2.0077086E-5	1.935877E-5	2.0522612E-5	1.913549E-5	2.0929536E-5	1.9004101E-5	2.125206E-5	1.897947E-5	2.1466461E-5	1.9075575E-5	2.1564332E-5	1.9294876E-5	2.1545233E-5	1.9620878E-5	2.1413893E-5	2.0025425E-5	2.118652E-5	2.0466012E-5	2.0873476E-5	-2.1745384E-8	2.2658506E-7	1.922766E-7	-4.540498E-8	2.99944E-7	6.000999E-8	-1.3191155E-7	2.5339057E-7	2.0890633E-5	1.2861044E-7	5.093101E-7	-9.797097E-8
1.9802095E-5	1.9440122E-5	2.0243808E-5	1.917329E-5	2.0681047E-5	1.8994231E-5	2.1053056E-5	1.8914607E-5	2.132594E-5	1.8950446E-5	2.1484339E-5	1.9110665E-5	2.1524798E-5	1.9388814E-5	2.1448883E-5	1.9761686E-5	2.1267288E-5	2.0194284E-5	2.0995834E-5	2.06337E-5	-4.5513133E-8	-1.9545883E-8	-2.8886925E-8	-1.6096362E-7	-1.5588708E-7	7.5755116E-7	7.106421E-7	-4.4633143E-7	-1.2458968E-6	5.0760182E-8	-4.557487E-8	-1.6996358E-7
1.9546887E-5	1.9959287E-5	1.9233663E-5	2.0411162E-5	1.9009689E-5	2.0824238E-5	1.887881E-5	2.1152704E-5	1.8856108E-5	2.1371496E-5	1.8955388E-5	2.1472628E-5	1.9178902E-5	2.1455144E-5	1.951034E-5	2.1324537E-5	1.9921583E-5	2.1096317E-5	2.036863E-5	2.0780888E-5	1.718236E-7	2.5103724E-8	-1.5800879E-7	-9.363862E-8	-3.1045295E-7	-6.438183E-8	1.0262692E-8	-1.0479004E-7	-9.925569E-7	-1.1523995E-7	-1.8497838E-6	-8.867639E-7
1.9680447E-5	1.931607E-5	2.012751E-5	1.9048528E-5	2.0570034E-5	1.8870054E-5	2.094764E-5	1.8792203E-5	2.1225334E-5	1.8830511E-5	2.1387637E-5	1.899487E-5	2.1430527E-5	1.9277857E-5	2.1356267E-5	1.965572E-5	2.1175321E-5	2.0094167E-5	2.0903217E-5	2.053825E-5	-1.3769498E-8	6.112477E-9	1.1360133E-7	-2.3581129E-7	-4.6769414E-6	-6.5755796E-7	1.8346152E-7	1.2658894E-7	2.5252217E-7	-6.7423133E-7	-1.8681862E-6	-8.4815724E-8
1.9423247E-5	1.9838999E-5	1.9109324E-5	2.029523E-5	1.8885989E-5	2.0713578E-5	1.8757371E-5	2.1046428E-5	1.8736628E-5	2.1269225E-5	1.8839686E-5	2.1373944E-5	1.906746E-5	2.1358577E-5	1.9403387E-5	2.1230171E-5	1.981936E-5	2.1002694E-5	2.0271016E-5	2.068658E-5	-9.6304355E-8	-2.7189253E-7	-4.4665353E-6	-9.977201E-8	-1.5749023E-7	-6.1886304E-8	-1.3195414E-8	8.048339E-7	-6.004654E-8	-1.3326179E-7	2.2599379E-7	-2.7830674E-7
1.9557081E-5	1.9191848E-5	2.0007314E-5	1.8925135E-5	2.0454057E-5	1.8748837E-5	2.083641E-5	1.867353E-5	2.1117787E-5	1.8714894E-5	2.1284013E-5	1.8882967E-5	2.1330101E-5	1.916962E-5	2.1258313E-5	1.9552339E-5	2.1079179E-5	1.9994437E-5	2.0808116E-5	2.0442603E-5	2.8697534E-7	1.1175635E-7	-4.2488813E-7	-7.721025E-8	-1.6986005E-8	-7.634682E-8	2.7585553E-8	2.3959063E-7	1.2674473E-6	1.263291E-7	2.821051E-8	-2.1755731E-7
1.929869E-5	1.9716035E-5	1.8985837E-5	2.0175416E-5	1.8764731E-5	2.0597603E-5	1.86386E-5	2.0934156E-5	1.8621282E-5	2.1160646E-5	1.872751E-5	2.1268663E-5	1.8958634E-5	2.125667E-5	1.9298652E-5	2.1130854E-5	1.9718524E-5	2.0905683E-5	2.017346E-5	2.0590605E-5	-1.4464656E-7	-6.263321E-7	-1.5678604E-7	-4.887736E-8	-4.7640944E-7	-1.5435461E-7	-1.9595497E-7	-1.2533852E-7	2.1423276E-7	8.6770406E-8	2.2161892E-7	-5.959076E-8
1.9432426E-5	1.9067586E-5	1.988436E-5	1.8803396E-5	2.0334312E-5	1.8629727E-5	2.0719945E-5	1.8557585E-5	2.100475E-5	1.8602545E-5	2.117439E-5	1.8774044E-5	2.1224027E-5	1.9064586E-5	2.1155261E-5	1.9450392E-5	2.0979722E-5	1.9895859E-5	2.0710573E-5	2.0345507E-5	-1.04642034E-7	-2.3022094E-6	-1.16952044E-7	-1.7179553E-7	-2.1840877E-7	1.2552921E-7	-1.2464889E-7	-2.4798914E-7	-1.5118391E-7	1.15121466E-7	4.6817274E-7	1.210487E-7
1.9173405E-5	1.959073E-5	1.8862744E-5	2.0052592E-5	1.8644845E-5	2.047732E-5	1.8522172E-5	2.0817146E-5	1.8508548E-5	2.1047057E-5	1.8618153E-5	2.1158563E-5	1.8852852E-5	2.1150068E-5	1.919613E-5	2.1027783E-5	1.961869E-5	2.0805914E-5	2.007566E-5	2.0492927E-5	3.265601E-7	1.09155195E-7	1.1378583E-7	3.9253446E-6	-1.4976113E-8	3.70598E-7	-6.1110035E-7	-2.2500434E-7	-2.372156E-7	9.55837E-8	2.49922E-7	-1.5811597E-6
1.9306306E-5	1.894287E-5	1.9758916E-5	1.8681962E-5	2.021092E-5	1.8512099E-5	2.0599047E-5	1.8444061E-5	2.0887264E-5	1.8492512E-5	2.1060245E-5	1.8667304E-5	2.1113608E-5	1.8960993E-5	2.1048634E-5	1.9349201E-5	2.0876727E-5	1.979707E-5	2.0610985E-5	2.0247493E-5	4.8504086E-7	5.980933E-7	2.399065E-7	-8.1047596E-10	-3.9952758E-7	-8.8009905E-8	2.0732277E-7	7.93692E-8	8.640745E-8	-5.397749E-7	-2.0624068E-8	6.653683E-7
1.9047098E-5	1.9463767E-5	1.8739345E-5	1.992653E-5	1.8525174E-5	2.0353416E-5	1.8406927E-5	2.0695998E-5	1.839731E-5	2.0929247E-5	1.8510393E-5	2.104431E-5	1.8748153E-5	2.1039948E-5	1.9094481E-5	2.0921912E-5	1.9519242E-5	2.0703666E-5	1.997744E-5	2.0393622E-5	1.7817976E-7	2.1544436E-7	2.0153102E-7	3.8401075E-7	-1.4703417E-6	8.145682E-8	-1.1842058E-7	1.351159E-7	-2.3894432E-7	-3.092372E-8	1.3027003E-6	-2.8942748E-7
1.9178395E-5	1.881739E-5	1.9631194E-5	1.8560027E-5	2.0084623E-5	1.8394683E-5	2.0474932E-5	1.8330718E-5	2.076596E-5	1.8383316E-5	2.0942296E-5	1.8561648E-5	2.099948E-5	1.8857896E-5	2.0938798E-5	1.9248526E-5	2.077155E-5	1.9697749E-5	2.0509615E-5	2.0148456E-5	7.925185E-7	-9.874641E-8	4.8246466E-7	-5.9873884E-7	-3.221131E-7	-4.1205712E-7	-2.174938E-8	-5.4722147E-8	-3.2205028E-7	-2.0729111E-7	-1.7438762E-7	1.817513E-7
1.8919482E-5	1.9334933E-5	1.8615297E-5	1.9798388E-5	1.8405663E-5	2.0227144E-5	1.8291617E-5	2.0572154E-5	1.8286062E-5	2.0808282E-5	1.8403045E-5	2.0926873E-5	1.8643697E-5	2.092685E-5	1.8992188E-5	2.0812702E-5	1.941847E-5	2.0599338E-5	1.987716E-5	2.029244E-5	-9.3755446E-8	-8.9220286E-8	-3.5795118E-8	5.307947E-9	2.0532265E-7	-2.8477314E-7	-7.0525537E-9	-9.274353E-8	6.3418327E-7	1.10558524E-7	5.884386E-8	-7.8870265E-8
1.9049196E-5	1.8690931E-5	1.9502086E-5	1.8437737E-5	1.9956684E-5	1.8277018E-5	2.0348829E-5	1.8217506E-5	2.0642767E-5	1.827392E-5	2.0822445E-5	1.845525E-5	2.0883259E-5	1.8754274E-5	2.082704E-5	1.9146866E-5	2.0663843E-5	1.9597386E-5	2.0406385E-5	2.0047602E-5	-1.5539858E-7	-1.4832067E-8	2.922915E-7	-6.38171E-8	9.93149E-8	1.3782311E-6	1.2718012E-7	1.5107375E-7	1.1592561E-7	-1.4205966E-7	1.293017E-7	-1.9173116E-7
1.8790906E-5	1.9205325E-5	1.8490296E-5	1.96695E-5	1.8285378E-5	2.0099325E-5	1.8175857E-5	2.0446627E-5	1.8174465E-5	2.0685857E-5	1.8294875E-5	2.0808015E-5	1.8538733E-5	2.0811922E-5	1.8889294E-5	2.0702539E-5	1.9317273E-5	2.0493388E-5	1.9776304E-5	2.0190228E-5	6.1812294E-8	-1.4312235E-7	5.473175E-7	4.247276E-7	4.552178E-8	-6.217433E-8	5.0715494E-7	1.6715727E-7	1.1549719E-8	8.122322E-8	-1.0719124E-7	-1.0791553E-7
1.8919187E-5	1.8563294E-5	1.937169E-5	1.831447E-5	1.982721E-5	1.8158033E-5	2.0221496E-5	1.8102903E-5	2.0517935E-5	1.8163251E-5	2.0700858E-5	1.8348122E-5	2.0765827E-5	1.8649656E-5	2.0713926E-5	1.904423E-5	2.0555048E-5	1.9495774E-5	2.0302134E-5	1.9946296E-5	1.8330865E-6	4.4175013E-7	-2.3257003E-7	-7.9913923E-7	-5.3810345E-7	-3.1619092E-7	-6.195841E-7	8.095726E-8	8.2147096E-8	-7.1900604E-7	1.693227E-7	-4.6984958E-8
1.866112E-5	1.9073952E-5	1.8363993E-5	1.9538678E-5	1.8163191E-5	1.9970541E-5	1.8058072E-5	2.032022E-5	1.8060942E-5	2.0562693E-5	1.8185267E-5	2.0688507E-5	1.843199E-5	2.0696538E-5	1.8784858E-5	2.0591335E-5	1.9214376E-5	2.0386517E-5	1.9674544E-5	2.008717E-5	-4.087266E-8	3.3993015E-7	-3.56751E-7	-7.11738E-7	-1.7793114E-7	-2.7594328E-7	-3.150615E-8	-1.4308135E-7	2.3011339E-7	8.635977E-7	2.4883697E-9	-8.848685E-7
1.878795E-5	1.8434215E-5	1.92403E-5	1.8189268E-5	1.9697462E-5	1.8037457E-5	2.0094187E-5	1.798636E-5	2.0393507E-5	1.8050525E-5	2.0579744E-5	1.823876E-5	2.0648591E-5	1.8543036E-5	2.0600699E-5	1.8939741E-5	2.0446343E-5	1.9392739E-5	2.0196689E-5	1.9843152E-5	-1.5891317E-7	8.3666924E-7	1.4774494E-7	-6.886896E-8	-1.389402E-7	5.432725E-7	7.65947E-8	7.0065875E-7	-8.8756735E-8	2.9294782E-7	1.4620605E-7	2.4336714E-6
1.853011E-5	1.8942268E-5	1.8235689E-5	1.9408028E-5	1.8039093E-5	1.984195E-5	1.793815E-5	2.019439E-5	1.7944996E-5	2.0439977E-5	1.8072371E-5	2.0569165E-5	1.8322382E-5	2.0581085E-5	1.8678093E-5	2.0480302E-5	1.9109471E-5	2.0279465E-5	1.957113E-5	1.9983252E-5	1.9240926E-7	-2.5370647E-7	-9.298611E-9	5.8706185E-8	1.026253E-6	-2.710145E-7	-6.8195214E-7	3.509485E-7	-1.9008995E-7	1.853972E-7	-1.2899258E-7	5.412902E-7
1.8655855E-5	1.8303655E-5	1.9109102E-5	1.8062201E-5	1.9567751E-5	1.7914035E-5	1.9966863E-5	1.7866909E-5	2.0268833E-5	1.7934726E-5	2.0458883E-5	1.8126215E-5	2.0531197E-5	1.8433393E-5	2.048782E-5	1.883304E-5	2.033719E-5	1.9287667E-5	2.0090869E-5	1.9738696E-5	2.3476468E-7	-1.6236318E-7	3.638662E-7	-1.3880805E-7	6.846659E-7	-2.7099045E-8	1.495625E-7	-2.2601004E-7	3.7943963E-7	-1.6928817E-7	9.217886E-8	-1.2903472E-8
1.8397344E-5	1.8809666E-5	1.8105382E-5	1.9277224E-5	1.791222E-5	1.971371E-5	1.7814851E-5	2.0068777E-5	1.7825267E-5	2.0317644E-5	1.7956345E-5	2.0450569E-5	1.8209459E-5	2.0466303E-5	1.8568095E-5	2.0369167E-5	1.90023E-5	2.0171556E-5	1.9465315E-5	1.9877538E-5	-2.5441988E-8	1.5395718E-6	4.8665886E-8	-2.6102018E-7	-1.1534397E-7	-4.4555077E-7	2.045868E-7	-1.08910704E-7	-1.0731559E-7	6.2453245E-7	3.907199E-7	-4.1174555E-8
1.8522253E-5	1.8171293E-5	1.8977145E-5	1.7932085E-5	1.9438548E-5	1.778722E-5	1.9840614E-5	1.7743556E-5	2.014625E-5	1.7814698E-5	2.0339572E-5	1.8009725E-5	2.0415075E-5	1.8320095E-5	2.0374922E-5	1.8722594E-5	2.0227895E-5	1.9180125E-5	1.998393E-5	1.9632877E-5	1.0287067E-6	2.6443027E-7	1.1666852E-7	-2.1499547E-8	1.0417858E-6	-2.1999249E-7	9.700763E-8	-1.0269838E-7	1.4876038E-8	-1.8675472E-7	-4.775621E-8	-7.2804454E-8
1.8263436E-5	1.86765E-5	1.7973263E-5	1.9146783E-5	1.778235E-5	1.9586414E-5	1.7688E-5	1.9945204E-5	1.770169E-5	2.0197203E-5	1.783597E-5	2.0333418E-5	1.8092582E-5	2.0352212E-5	1.8454648E-5	2.0258378E-5	1.8892117E-5	2.0063757E-5	1.935815E-5	1.9771156E-5	-1.7799786E-7	2.9984758E-8	-3.3062014E-7	1.1685761E-7	-1.8035782E-7	-2.983841E-7	4.4910405E-7	8.587195E-8	1.00993624E-7	-1.2573561E-7	4.9652726E-8	2.9351855E-7
1.838795E-5	1.803696E-5	1.8845149E-5	1.7799353E-5	1.9309928E-5	1.7656965E-5	1.9715677E-5	1.7616456E-5	2.002504E-5	1.7690627E-5	2.022146E-5	1.7888939E-5	2.030031E-5	1.8203089E-5	2.0263074E-5	1.8609335E-5	2.0118201E-5	1.9069812E-5	1.9876448E-5	1.952507E-5	3.6982618E-7	1.9292354E-7	-2.2440315E-7	-2.9278365E-8	2.2573307E-7	-4.9033997E-7	-5.6872284E-7	8.0006046E-8	2.0729347E-7	-6.2191924E-7	1.8892541E-7	-2.2822468E-7
1.8128037E-5	1.8543042E-5	1.7838407E-5	1.9016416E-5	1.7648914E-5	1.945977E-5	1.755702E-5	1.9822768E-5	1.7573579E-5	2.0078644E-5	1.7711593E-5	2.0218306E-5	1.797183E-5	2.0239939E-5	1.833772E-5	2.0148222E-5	1.8778945E-5	1.9955216E-5	1.9248117E-5	1.9663108E-5	-7.2750703E-7	2.8125007E-7	-7.626241E-8	-5.2187545E-7	-6.1613414E-6	-6.72709E-7	4.5452674E-7	-2.8232526E-7	4.72933E-7	8.5410625E-7	1.8666103E-7	-2.7978453E-10
1.8252773E-5	1.7900888E-5	1.8713225E-5	1.7663951E-5	1.9182049E-5	1.7523305E-5	1.9592095E-5	1.7484754E-5	1.9905361E-5	1.7562208E-5	2.0105363E-5	1.776415E-5	2.0187466E-5	1.8082046E-5	2.0152533E-5	1.8492377E-5	2.0009475E-5	1.8957562E-5	1.9768237E-5	1.9415846E-5	-1.65061E-7	1.0123552E-7	6.044598E-7	-7.614636E-8	7.536218E-8	-2.1745423E-7	-2.181726E-7	-4.013664E-7	5.695675E-8	7.5015544E-7	9.142697E-8	-3.9412285E-7
1.7991148E-5	1.8409084E-5	1.7701166E-5	1.888698E-5	1.751252E-5	1.9335022E-5	1.7422566E-5	1.970216E-5	1.74418E-5	1.9962124E-5	1.7582997E-5	2.0105019E-5	1.7846862E-5	2.0129335E-5	1.8217146E-5	2.003953E-5	1.86631E-5	1.9847166E-5	1.9136849E-5	1.955465E-5	-8.4922E-8	1.6206377E-7	1.5367004E-7	1.5915333E-7	2.3786816E-7	4.7542161E-7	1.5133226E-7	-2.88695E-7	2.0512879E-7	-7.04096E-8	7.595551E-8	-1.8106134E-7
1.8116736E-5	1.776261E-5	1.8581495E-5	1.7525532E-5	1.9055567E-5	1.7385715E-5	1.9470475E-5	1.7349354E-5	1.978801E-5	1.7429576E-5	1.9991974E-5	1.7635051E-5	2.0076413E-5	1.7957604E-5	2.0043473E-5	1.8372833E-5	1.99016E-5	1.8842817E-5	1.9660096E-5	1.930571E-5	-5.666021E-7	4.0245664E-7	-5.241387E-8	-2.4629148E-7	-2.5807141E-8	3.2600976E-8	4.7429015E-8	6.547212E-8	8.2709796E-8	1.6551405E-7	2.1331601E-8	-2.6654166E-7
1.7852935E-5	1.827487E-5	1.7561462E-5	1.8758072E-5	1.7373217E-5	1.9211582E-5	1.7283995E-5	1.9583933E-5	1.7305361E-5	1.9847663E-5	1.7449647E-5	1.9993831E-5	1.7717613E-5	2.0019857E-5	1.809297E-5	1.9931198E-5	1.8544582E-5	1.973897E-5	1.9023504E-5	1.9445044E-5	8.013955E-8	-6.9078396E-8	6.388108E-8	1.0216837E-7	5.0193773E-8	1.6616745E-8	1.1851322E-7	-3.7860996E-8	2.8812448E-8	-1.9711798E-7	-8.173855E-8	6.239039E-8
1.7979766E-5	1.7622511E-5	1.844978E-5	1.7384393E-5	1.892981E-5	1.7245042E-5	1.9350386E-5	1.7209848E-5	1.9672498E-5	1.7292512E-5	1.9879924E-5	1.750143E-5	1.9967074E-5	1.7828821E-5	1.9935263E-5	1.8249675E-5	1.979342E-5	1.8725723E-5	1.9551133E-5	1.9193774E-5	-7.2699514E-8	-2.7996742E-7	-7.146589E-8	-1.1820606E-7	2.719279E-7	-1.689992E-7	5.931547E-8	-8.2938065E-8	3.3625372E-7	1.5950362E-6	4.941899E-7	-1.3465047E-6
1.7713559E-5	1.8140081E-5	1.7419436E-5	1.8629444E-5	1.723029E-5	1.908913E-5	1.714182E-5	1.9467012E-5	1.7164697E-5	1.9735167E-5	1.7312312E-5	1.9884155E-5	1.7584505E-5	1.9911595E-5	1.796521E-5	1.9823166E-5	1.8422857E-5	1.9630394E-5	1.8908042E-5	1.9334255E-5	-1.7748143E-7	3.531062E-6	-2.994186E-7	5.7370244E-7	3.6283186E-7	-4.018934E-7	-2.2066166E-7	2.386466E-9	1.0492596E-8	-2.9104676E-8	-6.356523E-7	-1.5406737E-7
1.7841498E-5	1.7480454E-5	1.831765E-5	1.7240276E-5	1.880426E-5	1.7100234E-5	1.9231034E-5	1.7066095E-5	1.9558713E-5	1.7151291E-5	1.977E-5	1.7363971E-5	1.9859346E-5	1.7696502E-5	1.982827E-5	1.8123768E-5	1.9685667E-5	1.8606057E-5	1.9441488E-5	1.9080235E-5	2.0832775E-7	-2.8626104E-7	1.1976653E-7	-4.2150143E-7	-6.586555E-8	1.4746601E-7	2.3399765E-7	6.140478E-8	1.4785319E-7	7.946379E-8	-1.1863137E-7	-1.7551766E-7
1.7572645E-5	1.8004683E-5	1.7275379E-5	1.8501238E-5	1.7084607E-5	1.8968027E-5	1.699588E-5	1.9351433E-5	1.702034E-5	1.9624144E-5	1.7170523E-5	1.9776064E-5	1.7447344E-5	1.9805091E-5	1.7834172E-5	1.9716595E-5	1.8298568E-5	1.952207E-5	1.879041E-5	1.9222141E-5	1.9079819E-6	3.16773E-8	-6.436568E-8	2.08268E-7	3.0410817E-7	-1.7778594E-7	6.77738E-8	-1.7436179E-8	-7.691828E-8	5.91358E-7	2.526336E-7	-1.7516726E-7
1.770269E-5	1.7336639E-5	1.8186012E-5	1.7093931E-5	1.8680075E-5	1.6952734E-5	1.9113706E-5	1.6918772E-5	1.9446548E-5	1.7005903E-5	1.966132E-5	1.7222159E-5	1.9752406E-5	1.7560027E-5	1.972203E-5	1.7993942E-5	1.9578303E-5	1.8484156E-5	1.933161E-5	1.8965218E-5	-6.367415E-7	-1.218009E-6	4.9461452E-8	-3.1872858E-8	-1.8084647E-7	3.2853228E-7	-3.9168987E-7	-3.255136E-8	1.7720748E-7	2.154536E-7	2.6367065E-8	4.2472195E-7
1.743045E-5	1.786904E-5	1.7128801E-5	1.8373265E-5	1.6935577E-5	1.884753E-5	1.684636E-5	1.9237268E-5	1.6871507E-5	1.9514739E-5	1.7024731E-5	1.9669671E-5	1.7306535E-5	1.9699812E-5	1.7699369E-5	1.9610552E-5	1.8171342E-5	1.9413788E-5	1.8671613E-5	1.911E-5	-5.0098514E-8	4.3027182E-8	6.495837E-7	-4.3101256E-8	-2.1840073E-8	-2.7465163E-7	-2.1895572E-9	-2.8025616E-8	4.8680295E-7	-9.828634E-7	-4.7337945E-8	3.083349E-7
1.756292E-5	1.7191203E-5	1.8054408E-5	1.6944701E-5	1.8556524E-5	1.6801374E-5	1.8997254E-5	1.6767413E-5	1.9336016E-5	1.685633E-5	1.9554722E-5	1.7076974E-5	1.9648072E-5	1.7420505E-5	1.9617117E-5	1.7861417E-5	1.9471665E-5	1.8359906E-5	1.9221296E-5	1.8848967E-5	5.784207E-7	-1.2946259E-7	-2.0379147E-8	2.408285E-7	-9.847415E-8	3.437259E-7	1.7427168E-7	5.013188E-7	-2.8904128E-7	3.7382688E-7	9.8441305E-8	1.5414755E-6
1.7286648E-5	1.773293E-5	1.6979591E-5	1.8245762E-5	1.678314E-5	1.8728359E-5	1.6692606E-5	1.912489E-5	1.6718574E-5	1.9407487E-5	1.687469E-5	1.9565032E-5	1.7161492E-5	1.9595856E-5	1.756136E-5	1.9505293E-5	1.8041386E-5	1.9305287E-5	1.8550334E-5	1.8996341E-5	-2.5082534E-7	-1.7677509E-7	3.1187307E-7	3.9446792E-7	2.9103145E-7	3.9176804E-8	-1.240987E-7	-2.134944E-8	-7.449699E-8	1.5007701E-7	-7.43477E-7	1.4804011E-6
1.7422337E-5	1.7043678E-5	1.792267E-5	1.6792661E-5	1.843404E-5	1.6646216E-5	1.8882769E-5	1.661177E-5	1.9227691E-5	1.6702452E-5	1.9450108E-5	1.6926697E-5	1.9544887E-5	1.72762E-5	1.9513482E-5	1.7725653E-5	1.9365456E-5	1.8233233E-5	1.911034E-5	1.8731176E-5	-1.9732939E-8	6.704182E-7	1.9325637E-7	1.0006013E-7	2.7244477E-7	1.3120479E-7	-6.393468E-8	-2.4675703E-7	5.208671E-8	-2.2329044E-7	3.2869502E-6	-5.578148E-8
1.7141425E-5	1.7596682E-5	1.682866E-5	1.8119345E-5	1.6627988E-5	1.861085E-5	1.6534681E-5	1.9014906E-5	1.6561007E-5	1.9302734E-5	1.671975E-5	1.9462943E-5	1.7011469E-5	1.9493993E-5	1.7418924E-5	1.9401214E-5	1.7908425E-5	1.9196887E-5	1.8426874E-5	1.888183E-5	1.8432758E-7	-3.2066202E-7	-2.0164022E-7	5.8834583E-8	-1.2095684E-7	-1.15476986E-7	5.603724E-7	4.5740897E-8	-2.11036E-7	1.2026881E-7	-3.4978907E-8	4.4232277E-7
1.7281E-5	1.6894188E-5	1.7791148E-5	1.663695E-5	1.8312714E-5	1.648715E-5	1.8770299E-5	1.6451257E-5	1.9121844E-5	1.6543017E-5	1.9348838E-5	1.6771546E-5	1.944483E-5	1.7127897E-5	1.9411804E-5	1.7585704E-5	1.9259964E-5	1.8103421E-5	1.8998853E-5	1.861171E-5	-2.687578E-7	-1.8539329E-7	-4.3908965E-8	-5.9764244E-7	-2.2597477E-7	2.006243E-6	-3.0906173E-7	-3.9348632E-7	3.704151E-7	-9.920067E-7	-6.0152175E-8	-4.726889E-7
1.6995215E-5	1.7460132E-5	1.667465E-5	1.7993852E-5	1.6468495E-5	1.8495502E-5	1.6372282E-5	1.8907864E-5	1.6398386E-5	1.9201427E-5	1.6559785E-5	1.9364215E-5	1.6857119E-5	1.9394844E-5	1.7272658E-5	1.9298941E-5	1.7771992E-5	1.9089359E-5	1.8301977E-5	1.8766841E-5	3.2609063E-7	8.868043E-9	-9.51777E-8	-5.469751E-7	-5.648073E-7	-7.6038793E-7	-2.015959E-7	-3.3300688E-7	-8.9575586E-10	-1.11725996E-7	-4.3436255E-9	1.0275455E-7
1.7139031E-5	1.6742497E-5	1.766112E-5	1.647823E-5	1.8193878E-5	1.6323405E-5	1.866124E-5	1.6285489E-5	1.90201E-5	1.6378564E-5	1.9250934E-5	1.6610844E-5	1.9347795E-5	1.69742E-5	1.9312944E-5	1.7441955E-5	1.9156005E-5	1.7971048E-5	1.888778E-5	1.8491173E-5	-1.1628542E-7	-1.0718932E-6	3.5469288E-9	6.2317135E-8	9.977881E-8	4.0980794E-7	7.296366E-7	-3.005161E-7	4.1326174E-8	2.3794898E-7	4.1436772E-7	-1.6178699E-7
1.684719E-5	1.7324004E-5	1.6517248E-5	1.7870207E-5	1.6304552E-5	1.8383345E-5	1.620426E-5	1.8804678E-5	1.6229256E-5	1.9103765E-5	1.6393204E-5	1.9268944E-5	1.6696085E-5	1.9298606E-5	1.7120636E-5	1.9198766E-5	1.7631775E-5	1.8982222E-5	1.8173845E-5	1.865007E-5	3.3858467E-7	2.5033302E-7	-2.328889E-7	-2.2846488E-7	-2.574777E-7	6.2402705E-8	-4.9044326E-7	-6.538199E-8	-2.720771E-8	1.8040627E-7	-1.4465705E-8	-1.2360947E-7
1.6996237E-5	1.6588407E-5	1.7531318E-5	1.6315229E-5	1.8077271E-5	1.6154316E-5	1.8555662E-5	1.6113132E-5	1.8922292E-5	1.6206568E-5	1.915744E-5	1.6443275E-5	1.9254674E-5	1.681429E-5	1.9216235E-5	1.7292765E-5	1.9053376E-5	1.7835162E-5	1.877652E-5	1.8368395E-5	1.4838709E-7	-2.0946833E-7	-3.70283E-8	-4.1076666E-7	4.0647777E-8	-2.723259E-7	-7.314928E-10	-1.3733704E-7	-8.465968E-8	1.1070073E-7	1.978014E-7	8.430297E-7
1.6697679E-5	1.7188278E-5	1.6356775E-5	1.7748487E-5	1.61354E-5	1.8274635E-5	1.602979E-5	1.8705714E-5	1.6053098E-5	1.9011666E-5	1.6219235E-5	1.9178893E-5	1.6528484E-5	1.920673E-5	1.6962822E-5	1.9101346E-5	1.7486862E-5	1.8876588E-5	1.8043327E-5	1.8533505E-5	9.540768E-8	2.3467852E-7	2.3181454E-7	-3.412928E-8	-7.09573E-8	-1.660363E-7	-1.3550209E-7	5.303617E-10	2.6674428E-7	4.2073398E-7	-3.1768045E-7	-3.2080743E-7
1.6852973E-5	1.6431453E-5	1.7403358E-5	1.6147416E-5	1.7964097E-5	1.5979063E-5	1.8454863E-5	1.5933541E-5	1.8830024E-5	1.6026705E-5	1.9069565E-5	1.6267933E-5	1.9166942E-5	1.6647986E-5	1.9124636E-5	1.7138687E-5	1.8953593E-5	1.7695322E-5	1.8665773E-5	1.824411E-5	3.4536814E-7	-1.8758008E-7	6.812678E-8	-8.9135305E-8	-1.0799972E-7	-1.359945E-7	-8.1662115E-8	3.6136623E-7	1.7896286E-7	-1.59436E-7	-6.5595214E-9	4.0810275E-7
1.6546426E-5	1.7052746E-5	1.6192047E-5	1.7629798E-5	1.5960231E-5	1.8169949E-5	1.5847907E-5	1.8612804E-5	1.58685E-5	1.892509E-5	1.6036525E-5	1.9094763E-5	1.6352851E-5	1.9119707E-5	1.6798418E-5	1.9007373E-5	1.7336844E-5	1.8772085E-5	1.7909913E-5	1.8415887E-5	3.4761564E-7	1.0887521E-6	-3.5000927E-8	7.797564E-9	1.7800878E-7	2.1030316E-7	-3.8100487E-7	5.8143094E-8	-1.752721E-7	1.8747687E-7	1.289723E-6	1.9853363E-7
1.670911E-5	1.6271671E-5	1.7277518E-5	1.5974547E-5	1.7854665E-5	1.5796077E-5	1.8359155E-5	1.5745069E-5	1.8744093E-5	1.5837782E-5	1.8988225E-5	1.6083588E-5	1.9084822E-5	1.6473146E-5	1.9036954E-5	1.697784E-5	1.8856264E-5	1.7551534E-5	1.8555313E-5	1.811803E-5	3.5923523E-7	1.6986109E-8	-2.7167982E-7	1.1467873E-7	-7.414834E-8	4.829763E-7	-6.8612046E-8	5.1642763E-7	2.1428978E-7	-2.6150076E-7	1.4464676E-9	3.906022E-7
1.6393435E-5	1.6918284E-5	1.602326E-5	1.7513777E-5	1.5778765E-5	1.8070727E-5	1.5657653E-5	1.8525969E-5	1.5674605E-5	1.884576E-5	1.5844536E-5	1.901722E-5	1.61684E-5	1.9038853E-5	1.6626547E-5	1.891795E-5	1.7181668E-5	1.8669756E-5	1.7773273E-5	1.8297958E-5	-2.607723E-7	5.026714E-8	1.590999E-7	1.221651E-6	1.4583522E-7	9.722155E-8	-1.0418141E-6	-1.8078386E-7	7.4787835E-8	1.8053554E-7	4.8467495E-8	-2.990466E-7
1.6565175E-5	1.6109012E-5	1.7153967E-5	1.5796484E-5	1.7750317E-5	1.5606274E-5	1.827027E-5	1.5548418E-5	1.866611E-5	1.5639713E-5	1.8914889E-5	1.5890024E-5	1.901003E-5	1.6289952E-5	1.8955127E-5	1.6810349E-5	1.876256E-5	1.740311E-5	1.8446033E-5	1.7990042E-5	-2.5954284E-7	1.6068596E-7	-2.8156586E-7	3.335136E-7	-4.1102336E-7	-1.99446E-7	-1.3594712E-7	-3.0979183E-7	-2.2404247E-6	1.3404738E-6	-1.7243379E-7	6.4594263E-7
1.6238657E-5	1.6785025E-5	1.5850024E-5	1.7401999E-5	1.559045E-5	1.7977603E-5	1.5458974E-5	1.8446684E-5	1.5471187E-5	1.8774675E-5	1.564243E-5	1.8947514E-5	1.597457E-5	1.8964342E-5	1.6446722E-5	1.8833107E-5	1.702026E-5	1.8570072E-5	1.7633558E-5	1.8179477E-5	7.860128E-8	1.4708051E-7	-3.0430938E-9	2.3075519E-7	2.5057039E-8	1.1191917E-7	7.4499644E-7	-2.6365348E-7	1.8652622E-7	-1.7112107E-8	2.181201E-7	2.2250107E-7
1.642085E-5	1.594312E-5	1.7032688E-5	1.5611984E-5	1.7650707E-5	1.540762E-5	1.8188091E-5	1.534115E-5	1.8595607E-5	1.5430842E-5	1.8849232E-5	1.5686166E-5	1.8942193E-5	1.6097682E-5	1.88791E-5	1.663573E-5	1.8672794E-5	1.7249939E-5	1.833798E-5	1.7859948E-5	7.675837E-7	-3.663322E-7	1.4478485E-7	-1.02633365E-7	-7.807375E-8	1.9282801E-7	1.6104094E-6	1.2733928E-7	2.6038103E-7	8.071281E-7	1.3338523E-7	-3.1031746E-7
1.6082151E-5	1.6652679E-5	1.5672058E-5	1.7293934E-5	1.5394995E-5	1.7890516E-5	1.5250942E-5	1.8374994E-5	1.5257089E-5	1.871151E-5	1.5430136E-5	1.8886134E-5	1.57708E-5	1.889684E-5	1.6258598E-5	1.875314E-5	1.6853146E-5	1.8472727E-5	1.7490367E-5	1.8060526E-5	9.8002374E-8	-3.8828325E-8	1.10351344E-7	-1.0857773E-8	1.1676298E-7	2.3059174E-7	6.799751E-7	1.01732574E-7	6.149569E-7	-2.538998E-8	-4.6676064E-8	1.2997506E-7
1.6275944E-5	1.5773943E-5	1.691409E-5	1.5421845E-5	1.7556193E-5	1.5201393E-5	1.8112974E-5	1.5124801E-5	1.8533254E-5	1.5211401E-5	1.879228E-5	1.5472195E-5	1.8883004E-5	1.5897007E-5	1.8809566E-5	1.6454116E-5	1.8586712E-5	1.7092814E-5	1.8231047E-5	1.7729099E-5	5.8076523E-8	-1.5793582E-7	2.4683732E-8	-1.9325292E-7	-1.2109979E-7	-6.6141354E-8	-1.3883235E-7	6.151961E-8	-2.642544E-7	-7.585308E-8	-1.2393963E-7	-1.8528729E-7
1.5924428E-5	1.6521746E-5	1.5489752E-5	1.7189854E-5	1.5192418E-5	1.7809492E-5	1.5034199E-5	1.8311042E-5	1.5033334E-5	1.8657169E-5	1.5207427E-5	1.8832823E-5	1.5557529E-5	1.8836263E-5	1.6061933E-5	1.8678298E-5	1.6679822E-5	1.8377787E-5	1.7344066E-5	1.7941147E-5	2.5972926E-7	5.314646E-7	1.2444671E-6	2.8985363E-7	1.1566248E-7	-6.8423486E-7	2.8921266E-7	-8.0815414E-7	-3.1266066E-7	4.6755265E-8	5.0972585E-7	-9.782689E-8
1.6131004E-5	1.5601381E-5	1.6797792E-5	1.5225505E-5	1.7466578E-5	1.4986832E-5	1.8044482E-5	1.4898902E-5	1.8478682E-5	1.4982154E-5	1.8742996E-5	1.5248097E-5	1.8830297E-5	1.5686426E-5	1.8744793E-5	1.6264916E-5	1.8504134E-5	1.693003E-5	1.8124501E-5	1.7594904E-5	1.17176935E-8	-8.6849525E-8	-4.136432E-8	1.9843329E-8	-6.0523365E-7	-2.8648137E-7	-2.1658272E-7	5.1394414E-7	8.995658E-8	-1.5241197E-8	3.5135915E-7	3.1433245E-7
1.5763979E-5	1.6391454E-5	1.5302712E-5	1.7088743E-5	1.498328E-5	1.7733455E-5	1.4809136E-5	1.825376E-5	1.4800377E-5	1.8609737E-5	1.49751795E-5	1.878637E-5	1.5335241E-5	1.8781868E-5	1.5858252E-5	1.8607945E-5	1.6501188E-5	1.8284885E-5	1.7194461E-5	1.782166E-5	-7.768861E-8	1.843552E-7	3.358787E-8	-1.1902229E-7	-5.5889524E-7	-1.516988E-7	-8.848559E-9	-3.3515985E-7	1.04122805E-7	4.278663E-7	-4.786856E-8	-5.5761262E-9
1.5985572E-5	1.5426427E-5	1.6683402E-5	1.5024796E-5	1.7380538E-5	1.47653645E-5	1.7981354E-5	1.4664537E-5	1.843031E-5	1.4744078E-5	1.870035E-5	1.5015662E-5	1.8783912E-5	1.5468875E-5	1.8685849E-5	1.6070155E-5	1.8424285E-5	1.6763723E-5	1.8018938E-5	1.7459877E-5	1.6391573E-7	-4.025312E-7	-2.878701E-7	5.827296E-7	3.2195865E-7	4.2783353E-7	2.7817353E-7	5.2824568E-8	-1.2176546E-6	-8.1336844E-7	-3.0492757E-7	6.334906E-8
1.5602656E-5	1.6261803E-5	1.5112282E-5	1.6990369E-5	1.4768519E-5	1.7661794E-5	1.4577028E-5	1.8201596E-5	1.4559334E-5	1.8568222E-5	1.4734873E-5	1.8745553E-5	1.5105508E-5	1.873212E-5	1.5648146E-5	1.8540712E-5	1.631767E-5	1.8193352E-5	1.7042232E-5	1.7701283E-5	-3.2015816E-7	6.1005835E-8	-5.3323254E-7	2.5564665E-7	6.13918E-7	2.0037566E-8	-3.639353E-7	-1.8541765E-7	-3.891066E-7	-3.9821086E-7	3.4957804E-7	4.564405E-8
1.5839563E-5	1.5249009E-5	1.6570546E-5	1.48196905E-5	1.729785E-5	1.453886E-5	1.7922583E-5	1.44242185E-5	1.8386858E-5	1.4499332E-5	1.8662691E-5	1.4776332E-5	1.8741637E-5	1.5245069E-5	1.8629686E-5	1.5870148E-5	1.8347015E-5	1.6593829E-5	1.7913884E-5	1.7322996E-5	1.0617172E-7	1.8196882E-8	3.060341E-8	3.522301E-7	-1.1641203E-7	1.9960414E-7	-3.0402947E-7	2.7577187E-7	1.489781E-7	8.954608E-8	1.1427141E-7	-8.321788E-8
1.5440311E-5	1.6132864E-5	1.4919362E-5	1.6893793E-5	1.4549893E-5	1.7593007E-5	1.43397865E-5	1.8153096E-5	1.4312776E-5	1.8530629E-5	1.4488908E-5	1.8708337E-5	1.4870241E-5	1.8685412E-5	1.5433088E-5	1.8475523E-5	1.613075E-5	1.8103065E-5	1.6887974E-5	1.7580252E-5	-1.9896602E-7	1.3347949E-7	-2.1217252E-8	-1.6363538E-7	1.831806E-7	2.172795E-7	-2.2393179E-7	-1.332586E-7	5.3101564E-7	-5.7236452E-8	3.517565E-7	-6.799513E-7
[truncated: 64,577 more rows]
