# Supplementary material for: Nanoscale magnonic Fabry-Pérot resonator for low-loss spin-wave manipulation
Source: Nat Commun. 2021 Apr 16;12:2293. doi: 10.1038/s41467-021-22520-6 (PMC8052321; doi:10.1038/s41467-021-22520-6)
Supplement: Supplementary file 4 — Source Data [file 41467_2021_22520_MOESM4_ESM.zip › Source data/FigS7/FigS7d_110nm.txt]

-327.5	-2.836603E-4
-327.490005340658	2.02543465E-5
-327.480010681315	-0.00107090315
-327.470016021973	-1.34107452E-4
-327.460021362631	-0.00106624087
-327.450026703288	-6.19569759E-4
-327.440032043946	-1.0681994E-4
-327.430037384604	-6.6405163E-5
-327.420042725261	-1.2906009E-4
-327.410048065919	5.2806468E-5
-327.400053406577	-7.65199999999992E-7
-327.390058747234	-4.6814756E-4
-327.380064087892	1.5415515E-5
-327.37006942855	-1.04957645E-4
-327.360074769207	-1.4506730075E-4
-327.350080109865	1.42677945E-4
-327.340085450523	-9.4087995E-5
-327.33009079118	2.460900795E-4
-327.320096131838	2.6516635E-5
-327.310101472496	2.08852173E-4
-327.300106813153	3.9279621E-4
-327.290112153811	8.1860485E-5
-327.280117494469	-2.3967136E-4
-327.270122835126	-4.242079015E-4
-327.260128175784	-3.7028245E-5
-327.250133516442	-6.39361345E-4
-327.240138857099	2.79814075E-4
-327.230144197757	2.83914835E-4
-327.220149538415	2.50193528E-4
-327.210154879072	1.5281202E-4
-327.20016021973	6.7472666E-4
-327.190165560388	2.2704858E-4
-327.180170901045	1.43826035E-4
-327.170176241703	2.362634E-4
-327.160181582361	-6.1459198E-4
-327.150186923018	3.2311317E-4
-327.140192263676	-5.8000785E-5
-327.130197604334	4.9687658E-4
-327.120202944991	2.0106991E-4
-327.110208285649	-1.487454165E-4
-327.100213626307	-2.1951003E-4
-327.090218966964	-8.176358926E-5
-327.080224307622	-6.4451611E-5
-327.07022964828	-4.10577485E-5
-327.060234988937	-2.41732245E-4
-327.050240329595	3.05705495E-5
-327.040245670253	-4.42576895E-4
-327.03025101091	-2.5393446E-4
-327.020256351568	-1.4412902E-4
-327.010261692226	0.0012646504373
-327.000267032883	-8.045268E-5
-326.990272373541	-1.54122997E-4
-326.980277714199	-2.9706277E-4
-326.970283054856	0.00147631215
-326.960288395514	-1.080581585E-4
-326.950293736172	-1.58679745E-4
-326.940299076829	8.3389015E-4
-326.930304417487	4.4252925E-5
-326.920309758145	1.14288035E-4
-326.910315098802	3.3740342E-5
-326.90032043946	-5.717830365E-5
-326.890325780118	-1.00687985E-4
-326.880331120775	-5.3268148E-4
-326.870336461433	3.84297705E-4
-326.860341802091	6.0804982E-5
-326.850347142748	-1.47757433E-4
-326.840352483406	-3.05463335E-4
-326.830357824064	-1.075802935E-4
-326.820363164721	1.88086325E-4
-326.810368505379	-3.5769848E-4
-326.800373846037	-2.2940706E-4
-326.790379186694	0.001748463015
-326.780384527352	8.8324555E-5
-326.77038986801	-9.95612035E-5
-326.760395208667	2.41676982E-4
-326.750400549325	6.10258985E-4
-326.740405889983	-3.1582193E-4
-326.73041123064	-5.8869064E-4
-326.720416571298	6.84068E-5
-326.710421911956	-4.8488138E-4
-326.700427252613	-8.1837685E-5
-326.690432593271	-2.9517155E-5
-326.680437933928	-4.876039925E-5
-326.670443274586	1.0555192E-4
-326.660448615244	4.9173516E-4
-326.650453955901	8.65307985E-5
-326.640459296559	-1.14304685E-4
-326.630464637217	-1.75441255E-4
-326.620469977874	-1.242842733E-4
-326.610475318532	-1.487807985E-4
-326.60048065919	1.748366665E-4
-326.590485999847	-3.6644596E-4
-326.580491340505	-2.16155035E-4
-326.570496681163	-0.001046926815
-326.56050202182	-1.4775508E-4
-326.550507362478	2.2216338E-4
-326.540512703136	2.68795058E-4
-326.530518043793	9.2468295E-5
-326.520523384451	-8.09510649999999E-5
-326.510528725109	4.5053545E-5
-326.500534065766	8.3175345E-5
-326.490539406424	9.6323004E-5
-326.480544747082	1.014883375E-4
-326.470550087739	-2.39823255E-4
-326.460555428397	-3.381845E-6
-326.450560769055	4.92169025E-4
-326.440566109712	-1.99393655E-4
-326.43057145037	2.941495315E-4
-326.420576791028	-2.16674381E-4
-326.410582131685	1.62329573E-4
-326.400587472343	-2.61426365E-4
-326.390592813001	-7.79633775E-4
-326.380598153658	6.3920285E-5
-326.370603494316	-6.253335E-5
-326.360608834974	-4.3234841E-5
-326.350614175631	9.33205965E-4
-326.340619516289	-1.567658725E-4
-326.330624856947	2.37750525E-4
-326.320630197604	-2.8109366E-4
-326.310635538262	2.53473775E-4
-326.30064087892	5.78504198E-4
-326.290646219577	7.478643E-5
-326.280651560235	-1.87905553E-4
-326.270656900893	-2.6416247E-4
-326.26066224155	2.09471615E-4
-326.250667582208	3.16773555E-4
-326.240672922866	5.4554582E-5
-326.230678263523	-5.67966475E-5
-326.220683604181	-2.62107265E-5
-326.210688944839	-6.720518E-4
-326.200694285496	-7.09296998E-4
-326.190699626154	3.7418194E-4
-326.180704966812	-1.1670829E-4
-326.170710307469	-3.50046415E-4
-326.160715648127	-6.0614387E-5
-326.150720988785	-4.11084E-5
-326.140726329442	1.85282275E-4
-326.1307316701	8.600828E-5
-326.120737010758	2.37434475E-5
-326.110742351415	-5.88991935E-4
-326.100747692073	1.242899E-5
-326.090753032731	9.8015228E-5
-326.080758373388	-7.55148335E-5
-326.070763714046	3.413046475E-4
-326.060769054704	-1.00481508E-4
-326.050774395361	-3.4192564E-4
-326.040779736019	3.0558358E-5
-326.030785076677	-2.27915525E-4
-326.020790417334	-1.1802055E-4
-326.010795757992	-1.65685565E-4
-326.00080109865	-1.98022555E-4
-325.990806439307	-5.1157583E-4
-325.980811779965	5.48538885E-5
-325.970817120623	-6.5432335E-5
-325.96082246128	5.50663465E-4
-325.950827801938	1.01345225E-4
-325.940833142596	4.43287585E-5
-325.930838483253	-1.270946275E-4
-325.920843823911	-3.163142E-4
-325.910849164569	1.91401595E-4
-325.900854505226	7.44665489E-4
-325.890859845884	6.2219513E-4
-325.880865186542	-3.92871175E-4
-325.870870527199	1.89167453E-4
-325.860875867857	-1.6026633E-4
-325.850881208515	7.36644715E-4
-325.840886549172	5.373224E-5
-325.83089188983	2.18528324E-4
-325.820897230488	-8.02132665E-5
-325.810902571145	3.7087321E-4
-325.800907911803	-1.2102248E-4
-325.790913252461	6.3140455E-5
-325.780918593118	3.47155315E-5
-325.770923933776	-1.038289525E-4
-325.760929274434	7.51759E-6
-325.750934615091	-2.97208465E-4
-325.740939955749	-4.13190645E-4
-325.730945296407	-1.50354601E-4
-325.720950637064	1.4226245E-5
-325.710955977722	-4.966245E-4
-325.70096131838	-1.1907484E-5
-325.690966659037	-3.0661775E-4
-325.680971999695	2.64523499999996E-6
-325.670977340353	3.53589525E-4
-325.66098268101	3.74980585E-5
-325.650988021668	-2.38584105E-4
-325.640993362326	1.75323741E-4
-325.630998702983	-1.090998535E-4
-325.621004043641	-1.774658E-5
-325.611009384299	2.9103911E-4
-325.601014724956	2.5446154E-4
-325.591020065614	1.40253182E-4
-325.581025406272	9.155199E-5
-325.571030746929	2.6459365E-4
-325.561036087587	1.5329765E-4
-325.551041428245	-6.4404979275E-5
-325.541046768902	-9.952406E-5
-325.53105210956	-2.3803499E-4
-325.521057450217	-3.44972605E-4
-325.511062790875	-2.617438E-4
-325.501068131533	-6.36136795E-5
-325.49107347219	-2.57933682E-4
-325.481078812848	-9.2483665E-5
-325.471084153506	-2.49319935E-4
-325.461089494164	2.147413E-5
-325.451094834821	-1.36519675E-4
-325.441100175479	1.861850545E-4
-325.431105516136	-1.365414E-5
-325.421110856794	2.69512995E-4
-325.411116197452	2.4279285E-4
-325.401121538109	-9.270675E-5
-325.391126878767	3.75791375E-4
-325.381132219425	1.113533525E-4
-325.371137560082	-1.722583165E-4
-325.36114290074	1.71558863E-4
-325.351148241398	-1.739718E-5
-325.341153582055	-1.57168695E-4
-325.331158922713	-2.41505805E-4
-325.321164263371	2.82456925E-4
-325.311169604028	-8.93029625E-5
-325.301174944686	-4.74173215E-4
-325.291180285344	6.86099725E-5
-325.281185626001	4.13520265E-4
-325.271190966659	2.12928543E-5
-325.261196307317	3.5628245E-5
-325.251201647974	-6.03534055E-5
-325.241206988632	-2.75700000000072E-8
-325.23121232929	-2.0052183E-4
-325.221217669947	3.60046845E-4
-325.211223010605	3.893809E-5
-325.201228351263	7.78228825E-5
-325.19123369192	-2.0932406E-5
-325.181239032578	4.1256E-5
-325.171244373236	-5.7094475E-5
-325.161249713893	1.948045E-5
-325.151255054551	6.83514425E-5
-325.141260395209	-1.213715975E-4
-325.131265735866	3.3735844E-4
-325.121271076524	-1.11987555E-4
-325.111276417182	-3.2425481E-4
-325.101281757839	-4.4230977E-4
-325.091287098497	2.0425286E-4
-325.081292439155	-3.147704817E-4
-325.071297779812	6.06197218E-4
-325.06130312047	3.3947649E-4
-325.051308461128	-1.2174903E-4
-325.041313801785	6.1009145E-5
-325.031319142443	-2.73821665E-4
-325.021324483101	5.63453796E-5
-325.011329823758	-9.1379808E-5
-325.001335164416	3.5749635E-4
-324.991340505074	-3.83621045E-4
-324.981345845731	-9.3579802E-5
-324.971351186389	-8.48805392E-4
-324.961356527047	-2.443934E-5
-324.951361867704	4.1667546E-4
-324.941367208362	-1.4448641E-4
-324.93137254902	3.0603545E-5
-324.921377889677	-2.6064825E-5
-324.911383230335	2.58047435E-5
-324.901388570993	6.6852297E-5
-324.89139391165	-4.157307E-4
-324.881399252308	1.377822565E-4
-324.871404592966	-1.61543997E-4
-324.861409933623	2.4461602E-4
-324.851415274281	-2.46301955E-4
-324.841420614939	-1.95043215E-4
-324.831425955596	-2.5495336E-4
-324.821431296254	-2.63324397E-4
-324.811436636912	-1.08466774E-4
-324.801441977569	-8.60938915E-5
-324.791447318227	2.544408E-4
-324.781452658885	1.30449244E-4
-324.771457999542	4.30212185E-4
-324.7614633402	1.4751023E-4
-324.751468680858	-2.2268912E-4
-324.741474021515	7.29086885E-4
-324.731479362173	-7.3890335E-4
-324.721484702831	-2.12896215E-4
-324.711490043488	-3.176405765E-5
-324.701495384146	2.2613872E-4
-324.691500724804	-5.92672495E-4
-324.681506065461	-3.8890158E-4
-324.671511406119	1.3531915E-5
-324.661516746777	-3.524294E-4
-324.651522087434	-3.649549E-4
-324.641527428092	0.001603358
-324.63153276875	-3.20996683E-4
-324.621538109407	4.1927811E-4
-324.611543450065	-1.6943965E-4
-324.601548790723	7.0139147E-5
-324.59155413138	1.9036617E-4
-324.581559472038	3.5323615E-5
-324.571564812696	-2.5302114E-5
-324.561570153353	-1.986182E-5
-324.551575494011	-2.7755823185E-4
-324.541580834669	-9.766661E-5
-324.531586175326	-9.9555732E-4
-324.521591515984	1.0374775E-5
-324.511596856642	-1.68193415E-4
-324.501602197299	-1.0255999E-4
-324.491607537957	-1.34960428E-4
-324.481612878615	-1.602376465E-4
-324.471618219272	2.1095516E-4
-324.46162355993	4.56013E-6
-324.451628900588	3.3686938E-4
-324.441634241245	-8.689348E-5
-324.431639581903	2.2962301E-4
-324.421644922561	-1.7840317E-4
-324.411650263218	-2.092836E-5
-324.401655603876	-1.0997026E-4
-324.391660944533	-2.4381618E-4
-324.381666285191	1.935086485E-4
-324.371671625849	-3.2507793E-4
-324.361676966506	-5.40922835E-4
-324.351682307164	5.2577210067E-4
-324.341687647822	1.69087985E-4
-324.33169298848	-3.978972E-5
-324.321698329137	4.25365273E-4
-324.311703669795	-1.667935E-6
-324.301709010452	-2.50500735E-4
-324.29171435111	-3.22811815E-4
-324.281719691768	-0.00333297852
-324.271725032425	-2.2980218E-4
-324.261730373083	-1.3309695E-4
-324.251735713741	-7.88464745E-4
-324.241741054398	3.1728382E-4
-324.231746395056	1.97801673E-4
-324.221751735714	1.1647174E-4
-324.211757076371	1.0198163E-4
-324.201762417029	2.09332715E-4
-324.191767757687	3.29181245E-4
-324.181773098344	-5.92157345E-4
-324.171778439002	2.16880585E-4
-324.16178377966	-5.4059115E-4
-324.151789120317	-2.29239907E-4
-324.141794460975	5.597258E-5
-324.131799801633	-8.094491E-5
-324.12180514229	2.6387479E-4
-324.111810482948	-1.90384975E-4
-324.101815823606	-2.9335441E-5
-324.091821164263	-9.8723005E-5
-324.081826504921	4.3704948E-4
-324.071831845579	-6.878244E-5
-324.061837186236	-4.731114E-5
-324.051842526894	-1.14274885E-4
-324.041847867552	-0.001049282915
-324.031853208209	-1.9569947E-4
-324.021858548867	5.4128237E-5
-324.011863889525	5.213694E-4
-324.001869230182	-7.255764E-5
-323.99187457084	-4.68836044E-4
-323.981879911498	3.5325491E-4
-323.971885252155	-4.3684735E-5
-323.961890592813	-1.517573275E-4
-323.951895933471	-2.2717124E-5
-323.941901274128	5.72424935E-4
-323.931906614786	2.08140195E-4
-323.921911955444	1.7381906E-4
-323.911917296101	-1.474939115E-4
-323.901922636759	1.00859295E-4
-323.891927977417	-1.7020215E-5
-323.881933318074	3.1143385E-5
-323.871938658732	-7.3798385E-5
-323.86194399939	1.346885365E-4
-323.851949340047	7.1438092E-5
-323.841954680705	4.7353735E-5
-323.831960021363	-4.04442585E-4
-323.82196536202	1.0142477E-4
-323.811970702678	1.3911664E-4
-323.801976043336	7.81653999999998E-6
-323.791981383993	4.7123242E-4
-323.781986724651	1.58439995E-4
-323.771992065309	6.108653E-5
-323.761997405966	-4.15667015E-4
-323.752002746624	1.31869685E-4
-323.742008087282	7.4118553E-5
-323.732013427939	-2.756979915E-4
-323.722018768597	-6.141042115E-4
-323.712024109255	1.9124945E-5
-323.702029449912	-3.8457755E-5
-323.69203479057	3.308722515E-4
-323.682040131228	-1.8211905E-4
-323.672045471885	5.46752625E-5
-323.662050812543	-2.80624185E-4
-323.652056153201	5.5563682E-4
-323.642061493858	-4.6131025E-5
-323.632066834516	-5.97466705E-4
-323.622072175174	-7.426942E-5
-323.612077515831	1.7355637E-4
-323.602082856489	7.00324375E-4
-323.592088197147	2.08617205E-4
-323.582093537804	5.6420765E-5
-323.572098878462	-8.8374675E-5
-323.56210421912	-3.38353825E-4
-323.552109559777	4.549282E-4
-323.542114900435	9.0311711E-5
-323.532120241093	-1.57682136E-4
-323.52212558175	-2.97304735E-5
-323.512130922408	1.8186059E-4
-323.502136263066	-1.2997181E-4
-323.492141603723	6.0180133E-5
-323.482146944381	4.9415265E-5
-323.472152285039	-2.2973211E-4
-323.462157625696	1.8073184E-4
-323.452162966354	-4.26266E-4
-323.442168307012	-3.21619695E-4
-323.432173647669	-1.1745334E-4
-323.422178988327	-1.60836075E-4
-323.412184328985	1.5182416E-4
-323.402189669642	-3.5396615E-5
-323.3921950103	-1.675994335E-4
-323.382200350958	-2.6106755635E-4
-323.372205691615	-4.0760986E-4
-323.362211032273	-1.6535296E-4
-323.352216372931	-7.09301625E-5
-323.342221713588	3.8266903E-4
-323.332227054246	-3.1076509E-4
-323.322232394904	7.740645E-5
-323.312237735561	8.4436092E-6
-323.302243076219	5.456946E-5
-323.292248416877	-2.59501595E-4
-323.282253757534	-8.1145436E-5
-323.272259098192	5.09043000000001E-6
-323.26226443885	-4.73091955E-5
-323.252269779507	4.50363475E-4
-323.242275120165	2.6822637E-4
-323.232280460822	4.05852775E-5
-323.22228580148	4.9793000000002E-7
-323.212291142138	1.9312715E-4
-323.202296482796	2.4315775E-4
-323.192301823453	-7.974751E-5
-323.182307164111	-4.7805859E-4
-323.172312504769	1.06819148E-4
-323.162317845426	9.377043E-5
-323.152323186084	4.44127025E-4
-323.142328526741	2.493732E-5
-323.132333867399	2.9822666E-4
-323.122339208057	-9.8468005E-5
-323.112344548714	2.1272932E-5
-323.102349889372	-1.4448448E-4
-323.09235523003	9.20179007E-4
-323.082360570687	1.5524949E-4
-323.072365911345	1.442634E-5
-323.062371252003	-8.76428675E-4
-323.05237659266	-8.5042239E-4
-323.042381933318	2.8985555E-5
-323.032387273976	-4.20258875E-4
-323.022392614633	-6.09251905E-5
-323.012397955291	1.26932066E-4
-323.002403295949	-8.064564E-5
-322.992408636606	-6.11538745E-5
-322.982413977264	-1.4126905E-4
-322.972419317922	5.26045E-5
-322.962424658579	2.297028965E-4
-322.952429999237	-1.2618801E-4
-322.942435339895	-1.87592225E-4
-322.932440680552	3.0392876E-4
-322.92244602121	6.618631E-5
-322.912451361868	-4.53779955E-4
-322.902456702525	-1.590211E-4
-322.892462043183	2.8314585E-5
-322.882467383841	-2.2528066E-4
-322.872472724498	1.841103E-5
-322.862478065156	5.61406325E-4
-322.852483405814	-2.564852E-4
-322.842488746471	1.09076205E-4
-322.832494087129	9.13995276E-5
-322.822499427787	-8.9716914E-4
-322.812504768444	1.72468785E-4
-322.802510109102	-4.9674878E-4
-322.79251544976	-7.8971333E-5
-322.782520790417	1.28640075E-4
-322.772526131075	-3.42209715E-4
-322.762531471733	2.0133418E-5
-322.75253681239	-1.17473527E-4
-322.742542153048	-3.3231725E-5
-322.732547493706	2.10793981E-4
-322.722552834363	-3.27198875E-4
-322.712558175021	1.33160412E-4
-322.702563515679	1.39870205E-4
-322.692568856336	6.8505163E-5
-322.682574196994	5.3550455E-5
-322.672579537652	2.44988735E-4
-322.662584878309	0.00129554985
-322.652590218967	1.685682975E-4
-322.642595559625	-3.74345825E-5
-322.632600900282	-9.109134E-5
-322.62260624094	-0.0010988605
-322.612611581598	-1.613897E-4
-322.602616922255	5.6753529585E-5
-322.592622262913	-8.59027500000001E-5
-322.582627603571	-2.5111716E-4
-322.572632944228	3.6526498E-4
-322.562638284886	2.80436055E-4
-322.552643625544	-2.4603899E-4
-322.542648966201	-2.60836455E-4
-322.532654306859	-1.02866955E-4
-322.522659647517	-1.80426035E-4
-322.512664988174	1.8552825E-5
-322.502670328832	-4.8920888E-4
-322.49267566949	5.9170185E-5
-322.482681010147	1.0465213E-4
-322.472686350805	8.2918145E-5
-322.462691691463	2.3196612E-4
-322.45269703212	-4.67158542E-4
-322.442702372778	2.46469238E-4
-322.432707713436	-3.70527865E-4
-322.422713054093	5.252456E-5
-322.412718394751	9.84311775E-5
-322.402723735409	-1.33815145E-4
-322.392729076066	-2.79912585E-4
-322.382734416724	2.43448827E-4
-322.372739757382	-1.06054707E-4
-322.362745098039	-5.106415E-5
-322.352750438697	1.1575383E-4
-322.342755779355	1.82492955E-4
-322.332761120012	7.85099725E-5
-322.32276646067	1.79683885E-4
-322.312771801328	5.541999E-5
-322.302777141985	3.47517945E-5
-322.292782482643	1.04951375E-5
-322.282787823301	-3.48345623E-4
-322.272793163958	-6.010397E-5
-322.262798504616	2.09698085E-4
-322.252803845274	-3.378585E-6
-322.242809185931	3.576481125E-4
-322.232814526589	-3.6232256E-4
-322.222819867247	-1.25461995E-4
-322.212825207904	-8.58597515E-6
-322.202830548562	1.09945565E-4
-322.19283588922	4.9535265E-5
-322.182841229877	-2.481268125E-4
-322.172846570535	2.1425551E-4
-322.162851911193	-4.983803035E-5
-322.15285725185	1.06145805E-4
-322.142862592508	-4.7304838E-5
-322.132867933166	-1.12873688E-4
-322.122873273823	3.2996665E-5
-322.112878614481	2.69033225E-5
-322.102883955139	-2.37569794E-4
-322.092889295796	-5.7153035E-5
-322.082894636454	1.91612735E-4
-322.072899977112	-1.3679994E-4
-322.062905317769	7.9272631E-5
-322.052910658427	-3.4553764E-5
-322.042915999085	2.68692865E-4
-322.032921339742	1.03110358E-4
-322.0229266804	5.32537E-5
-322.012932021058	1.243818235E-4
-322.002937361715	2.60741815E-4
-321.992942702373	8.77716625E-4
-321.98294804303	1.71830135E-4
-321.972953383688	1.182821475E-4
-321.962958724346	1.76385385E-4
-321.952964065003	-3.21278815E-4
-321.942969405661	2.00910125E-4
-321.932974746319	2.96001465E-4
-321.922980086977	1.39224215E-4
-321.912985427634	6.4981609E-4
-321.902990768292	1.8992275E-6
-321.892996108949	-2.35841295E-4
-321.883001449607	6.54167885E-4
-321.873006790265	2.1459413E-5
-321.863012130922	1.7964259E-4
-321.85301747158	1.120146E-5
-321.843022812238	-3.9161175E-5
-321.833028152895	1.252739555E-4
-321.823033493553	2.30929635E-4
-321.813038834211	7.7150678E-5
-321.803044174868	6.615576E-5
-321.793049515526	-5.4663665E-4
-321.783054856184	-3.72352283E-4
-321.773060196841	1.648516E-6
-321.763065537499	-4.50976795E-4
-321.753070878157	9.5177E-5
-321.743076218814	-0.00107321055
-321.733081559472	-7.6574815E-5
-321.72308690013	-1.008750185E-4
-321.713092240787	0.00132766727
-321.703097581445	-2.301312395E-4
-321.693102922103	1.37075938E-4
-321.68310826276	-1.5310615E-4
-321.673113603418	-7.5000683E-4
-321.663118944076	-1.12708805E-4
-321.653124284733	2.5948715E-5
-321.643129625391	-5.22592125E-4
-321.633134966049	1.83253005E-4
-321.623140306706	-3.91807415E-4
-321.613145647364	1.3427205E-5
-321.603150988022	-0.002846254
-321.593156328679	6.43997435E-4
-321.583161669337	2.77424965E-4
-321.573167009995	-3.6215927E-4
-321.563172350652	-5.732766475E-4
-321.55317769131	-1.650130115E-4
-321.543183031968	-6.2360515E-5
-321.533188372625	5.02352595E-5
-321.523193713283	3.5331568E-4
-321.513199053941	-4.1088076E-4
-321.503204394598	3.1524393E-5
-321.493209735256	-5.4984744142E-5
-321.483215075914	-5.329415E-5
-321.473220416571	-2.3975715E-6
-321.463225757229	1.13067517E-4
-321.453231097887	-9.0143372E-5
-321.443236438544	2.4746393E-5
-321.433241779202	4.36911265E-4
-321.42324711986	-3.1446242E-4
-321.413252460517	2.62691557E-4
-321.403257801175	-2.4527855E-4
-321.393263141833	1.45615545E-4
-321.38326848249	7.7141115E-5
-321.373273823148	-9.7372375E-4
-321.363279163806	1.80167205E-4
-321.353284504463	9.7755225E-5
-321.343289845121	-9.25439685E-4
-321.333295185779	-2.564581335E-4
-321.323300526436	-1.0655698E-5
-321.313305867094	3.982997785E-4
-321.303311207752	-2.10633645E-4
-321.293316548409	-1.49333733E-4
-321.283321889067	1.4311599E-4
-321.273327229725	-4.380458E-5
-321.263332570382	-9.5142875E-5
-321.25333791104	5.0445895E-5
-321.243343251698	7.4437945E-5
-321.233348592355	-8.9769393E-4
-321.223353933013	-1.8012417E-4
-321.213359273671	-2.892022E-5
-321.203364614328	-2.826449E-5
-321.193369954986	-5.1350566E-4
-321.183375295644	-2.81124225E-4
-321.173380636301	5.160208725E-5
-321.163385976959	4.70123975E-5
-321.153391317617	-1.31042225E-4
-321.143396658274	-3.0667533E-4
-321.133401998932	2.816951E-4
-321.12340733959	2.9264582E-4
-321.113412680247	-1.04721784E-4
-321.103418020905	1.6912512E-4
-321.093423361563	9.2003967E-5
-321.08342870222	-3.79244643E-4
-321.073434042878	-2.22375453E-4
-321.063439383536	1.5694647E-4
-321.053444724193	2.2492801E-4
-321.043450064851	1.293148E-5
-321.033455405509	-6.52743495E-5
-321.023460746166	-1.1959051E-4
-321.013466086824	-4.223616E-5
-321.003471427482	-6.8834922E-4
-320.993476768139	2.8575447E-4
-320.983482108797	3.2398604E-4
-320.973487449455	3.3163223E-4
-320.963492790112	-4.0172070175E-5
-320.95349813077	-4.7817765E-5
-320.943503471428	-2.01310675E-5
-320.933508812085	3.57685799999999E-6
-320.923514152743	-1.49948105E-4
-320.913519493401	-3.58050605E-5
-320.903524834058	2.018858015E-4
-320.893530174716	-2.46457802E-4
-320.883535515374	-5.37509075E-5
-320.873540856031	-3.9555635E-5
-320.863546196689	1.676280345E-4
-320.853551537347	-2.09877885E-4
-320.843556878004	-2.4497589E-4
-320.833562218662	3.5485488E-4
-320.823567559319	-9.640258E-5
-320.813572899977	8.395725E-5
-320.803578240635	-7.483848E-5
-320.793583581293	-3.5786015E-5
-320.78358892195	-2.0050289E-5
-320.773594262608	4.21284535E-4
-320.763599603266	-4.4967355E-5
-320.753604943923	3.15182215E-5
-320.743610284581	1.58169027E-4
-320.733615625238	9.7040653E-4
-320.723620965896	-1.361097333E-4
-320.713626306554	-2.07820575E-4
-320.703631647211	-2.8115623E-4
-320.693636987869	2.0407544E-4
-320.683642328527	-1.0134072E-5
-320.673647669184	-1.4719653E-4
-320.663653009842	-1.3322142E-4
-320.6536583505	3.6521346E-4
-320.643663691157	-1.210238044E-4
-320.633669031815	3.15538145E-5
-320.623674372473	1.25679882E-4
-320.61367971313	1.478846425E-4
-320.603685053788	-7.2643405E-6
-320.593690394446	1.8776487E-4
-320.583695735103	2.286666525E-4
-320.573701075761	3.56915105E-5
-320.563706416419	4.4041965E-5
-320.553711757076	-1.8954838E-4
-320.543717097734	2.72274135E-4
-320.533722438392	-1.10565055E-4
-320.523727779049	1.053022585E-4
-320.513733119707	2.91220445E-4
-320.503738460365	-7.1917935E-4
-320.493743801022	1.32714245E-4
-320.48374914168	2.06788275E-5
-320.473754482338	-1.283271E-5
-320.463759822995	1.2504965E-4
-320.453765163653	-5.06545065E-4
-320.443770504311	-1.65095217E-4
-320.433775844968	-8.4740315E-5
-320.423781185626	7.5947497E-4
-320.413786526284	-7.053873905E-5
-320.403791866941	-8.39006215E-5
-320.393797207599	-1.83015025E-4
-320.383802548257	1.19467268E-4
-320.373807888914	2.9905182E-4
-320.363813229572	-8.916024E-5
-320.35381857023	-6.23061825E-4
-320.343823910887	1.26520935E-4
-320.333829251545	-4.68370445E-4
-320.323834592203	7.83469385E-5
-320.31383993286	1.2003415E-4
-320.303845273518	-3.7893226E-4
-320.293850614176	-1.28975401662E-4
-320.283855954833	2.76825015E-4
-320.273861295491	-1.64169562E-4
-320.263866636149	-1.3787265E-4
-320.253871976806	-4.8887304E-4
-320.243877317464	1.753847E-4
-320.233882658122	-4.55585947E-4
-320.223887998779	-3.10457875E-4
-320.213893339437	-5.280329015E-4
-320.203898680095	8.53835625E-4
-320.193904020752	1.52660395E-4
-320.18390936141	-1.5949487E-4
-320.173914702068	1.9445485E-5
-320.163920042725	-2.1996983E-4
-320.153925383383	-3.6686566E-4
-320.143930724041	5.399098E-5
-320.133936064698	2.20930032E-4
-320.123941405356	-6.44653215E-4
-320.113946746014	4.00133855E-4
-320.103952086671	1.50555675E-4
-320.093957427329	6.6115075E-5
-320.083962767987	-1.99984105E-4
-320.073968108644	-2.7228008E-4
-320.063973449302	5.1917635E-5
-320.05397878996	2.8113327E-4
-320.043984130617	2.5776E-5
-320.033989471275	-1.15478645E-4
-320.023994811933	-1.027875325E-4
-320.01400015259	1.2089155E-4
-320.004005493248	-5.8415865E-4
-319.994010833906	-1.00116245E-5
-319.984016174563	-1.40298018E-4
-319.974021515221	2.1755760285E-4
-319.964026855879	2.259534105E-4
-319.954032196536	1.073587117E-4
-319.944037537194	6.3849105E-5
-319.934042877852	-6.2401135E-5
-319.924048218509	-1.7449269E-4
-319.914053559167	-3.09127705E-4
-319.904058899825	-1.1900225E-5
-319.894064240482	9.53181445E-5
-319.88406958114	-8.5640286E-5
-319.874074921798	-5.9450522E-4
-319.864080262455	8.860353E-5
-319.854085603113	-4.3682164E-4
-319.844090943771	3.448481E-4
-319.834096284428	-9.7095905E-4
-319.824101625086	8.64245425E-5
-319.814106965744	1.127407605E-4
-319.804112306401	-1.58369989E-4
-319.794117647059	-4.45183485E-4
-319.784122987717	-4.42175145E-4
-319.774128328374	-1.19370415E-4
-319.764133669032	-2.4751946E-4
-319.75413900969	1.89045465E-4
-319.744144350347	8.801749E-5
-319.734149691005	-1.48481633E-4
-319.724155031663	-5.2741885E-5
-319.71416037232	-2.2762726E-4
-319.704165712978	2.81759765E-4
-319.694171053636	7.9602285E-4
-319.684176394293	1.5118296E-4
-319.674181734951	1.12435255E-4
-319.664187075609	-4.365609365E-5
-319.654192416266	-3.767427E-5
-319.644197756924	-5.7364873E-4
-319.634203097582	4.56568215E-5
-319.624208438239	-1.472507E-5
-319.614213778897	7.0614884E-5
-319.604219119555	9.8777595E-5
-319.594224460212	-2.61936375E-4
-319.58422980087	-1.05726855E-4
-319.574235141527	-1.02669825E-4
-319.564240482185	5.23660485E-4
-319.554245822843	-2.7029685E-4
-319.5442511635	-9.292746E-5
-319.534256504158	1.3663245E-5
-319.524261844816	7.64355415E-5
-319.514267185473	-9.5826075E-5
-319.504272526131	7.8466121E-4
-319.494277866789	1.209484475E-4
-319.484283207446	-2.05912995E-4
-319.474288548104	1.570521E-4
-319.464293888762	3.25938985E-4
-319.454299229419	-4.640677E-4
-319.444304570077	-5.1302247E-5
-319.434309910735	-1.2893107E-4
-319.424315251392	-1.19041853E-4
-319.41432059205	-7.678411E-5
-319.404325932708	8.565781E-5
-319.394331273365	-1.605067685E-4
-319.384336614023	-5.363932E-4
-319.374341954681	-7.7421548E-4
-319.364347295338	-2.1915907E-5
-319.354352635996	3.01446135E-4
-319.344357976654	9.9962395E-5
-319.334363317311	-1.234153E-4
-319.324368657969	3.575235E-5
-319.314373998627	2.01919E-5
-319.304379339284	4.432437E-4
-319.294384679942	2.95071775E-5
-319.2843900206	-0.00106939065
-319.274395361257	9.71715625E-4
-319.264400701915	1.21002635E-4
-319.254406042573	6.3943252E-4
-319.24441138323	4.05681105E-4
-319.234416723888	1.828564E-4
-319.224422064546	-6.528987E-5
-319.214427405203	1.01006865E-4
-319.204432745861	2.0658188E-4
-319.194438086519	1.6422777E-4
-319.184443427176	5.385312085E-5
-319.174448767834	7.7938304E-5
-319.164454108492	2.82516945E-4
-319.154459449149	-2.3035108E-4
-319.144464789807	-7.68810875E-4
-319.134470130465	5.53472635E-5
-319.124475471122	1.04796E-4
-319.11448081178	8.420375E-5
-319.104486152438	-1.99747535E-4
-319.094491493095	-2.1368405E-5
-319.084496833753	-1.5262319E-4
-319.074502174411	5.66501E-6
-319.064507515068	3.79980925E-4
-319.054512855726	2.09386829E-5
-319.044518196384	-3.2665885E-5
-319.034523537041	7.2755461E-4
-319.024528877699	1.41909615E-4
-319.014534218357	5.1687548E-4
-319.004539559014	-5.1268438E-4
-318.994544899672	8.7076885E-5
-318.98455024033	1.11687555E-4
-318.974555580987	-1.2082836E-4
-318.964560921645	2.72194215E-4
-318.954566262303	2.31461605E-4
-318.94457160296	2.80669E-5
-318.934576943618	6.036946E-5
-318.924582284276	3.3077292E-4
-318.914587624933	4.38665385E-4
-318.904592965591	-3.8729788E-5
-318.894598306249	9.888186E-5
-318.884603646906	-2.6183152E-5
-318.874608987564	-2.90323055E-4
-318.864614328222	-8.517925E-5
-318.854619668879	-3.8952715E-5
-318.844625009537	1.7316548E-4
-318.834630350195	-3.7260962E-4
-318.824635690852	-1.40712855E-4
-318.81464103151	1.75577115E-4
-318.804646372168	-5.5286491E-5
-318.794651712825	-2.24764583E-4
-318.784657053483	-1.8875368E-5
-318.774662394141	8.603407E-5
-318.764667734798	2.7178845E-5
-318.754673075456	1.80456405E-4
-318.744678416114	1.31533085E-4
-318.734683756771	1.69220025E-4
-318.724689097429	2.91656988E-4
-318.714694438087	1.66685185E-4
-318.704699778744	0.00104921628
-318.694705119402	-4.0083916E-4
-318.68471046006	3.1894242E-5
-318.674715800717	1.77842435E-5
-318.664721141375	2.70664195E-4
-318.654726482033	-7.25965192E-4
-318.64473182269	4.6683539E-4
-318.634737163348	-2.937728E-6
-318.624742504006	-1.5898395E-5
-318.614747844663	-6.176617E-4
-318.604753185321	-1.3973505E-5
-318.594758525979	1.22539185E-5
-318.584763866636	2.397266E-5
-318.574769207294	-2.682661425E-4
-318.564774547952	-3.9954131E-4
-318.554779888609	4.08236500000001E-6
-318.544785229267	-5.8127421E-5
-318.534790569924	7.132434E-5
-318.524795910582	7.75517385E-5
-318.51480125124	1.3831001E-4
-318.504806591898	7.9627485E-5
-318.494811932555	3.3076955E-5
-318.484817273213	-9.8235813E-4
-318.474822613871	4.8453315175E-4
-318.464827954528	-7.241355E-5
-318.454833295186	-0.001600584635
-318.444838635843	-3.3418874E-4
-318.434843976501	3.29241715E-4
-318.424849317159	-2.30120755E-4
-318.414854657816	2.5832083E-4
-318.404859998474	-5.2682715E-5
-318.394865339132	-1.18774095E-4
-318.384870679789	7.6898785E-5
-318.374876020447	-2.5997191E-4
-318.364881361105	1.1244282E-4
-318.354886701762	-7.27374815E-4
-318.34489204242	-1.2915663E-4
-318.334897383078	-3.811425225E-4
-318.324902723735	-3.03888E-5
-318.314908064393	7.38740575E-5
-318.304913405051	-1.212332315E-4
-318.294918745708	-2.334757E-5
-318.284924086366	-1.817715E-6
-318.274929427024	-0.001071860565
-318.264934767681	2.1570784E-4
-318.254940108339	-2.4696165E-4
-318.244945448997	-9.0321732E-5
-318.234950789654	1.0476216E-4
-318.224956130312	-4.43746995E-4
-318.21496147097	1.58339688E-4
-318.204966811627	9.8580616E-5
-318.194972152285	5.0672305E-4
-318.184977492943	-3.887924724E-4
-318.1749828336	8.176664E-4
-318.164988174258	-1.66345917E-4
-318.154993514916	3.420517E-4
-318.144998855573	-5.30413375E-5
-318.135004196231	-1.166841E-5
-318.125009536889	-1.095802575E-4
-318.115014877546	8.079916E-5
-318.105020218204	7.41744315E-5
-318.095025558862	5.4842925E-4
-318.085030899519	-2.3462951E-4
-318.075036240177	3.36254025E-4
-318.065041580835	-4.89886865E-4
-318.055046921492	-1.6042074775E-4
-318.04505226215	-2.0592244E-4
-318.035057602808	-5.5523843E-4
-318.025062943465	-3.32276245E-4
-318.015068284123	-5.0639952E-4
-318.005073624781	-1.6039943E-4
-317.995078965438	-2.5887993E-4
-317.985084306096	-7.5087239E-4
-317.975089646754	-2.49745245E-4
-317.965094987411	-1.60878705E-4
-317.955100328069	4.50213985E-4
-317.945105668727	1.83004055E-4
-317.935111009384	5.49648375E-4
-317.925116350042	2.198704395E-4
-317.9151216907	-4.43804855E-4
-317.905127031357	-2.7877077E-4
-317.895132372015	-2.23470865E-4
-317.885137712673	1.41346517E-4
-317.87514305333	-1.2269029E-4
-317.865148393988	6.4373638E-5
-317.855153734646	4.5985745E-5
-317.845159075303	6.8031994E-5
-317.835164415961	-1.792955E-5
-317.825169756619	-2.21710965E-4
-317.815175097276	3.876191035E-4
-317.805180437934	2.25117750000001E-5
-317.795185778592	-3.26452892E-4
-317.785191119249	-3.163968E-4
-317.775196459907	6.441234E-5
-317.765201800565	0.00128045995
-317.755207141222	7.322161E-5
-317.74521248188	-4.68474248E-4
-317.735217822538	0.001621409394
-317.725223163195	-3.36468018E-4
-317.715228503853	1.297249335E-4
-317.705233844511	6.349702E-6
-317.695239185168	1.02888105E-4
-317.685244525826	-4.497288E-5
-317.675249866484	1.6553088E-4
-317.665255207141	8.313956E-6
-317.655260547799	7.27931E-6
-317.645265888457	-1.9672146E-4
-317.635271229114	3.5648433E-4
-317.625276569772	-5.08360425E-4
-317.61528191043	-1.14459575E-4
-317.605287251087	4.0715485E-5
-317.595292591745	-7.222477E-5
-317.585297932403	1.7066218E-4
-317.57530327306	-2.9441856E-4
-317.565308613718	-4.897133E-5
-317.555313954376	-2.1046395E-5
-317.545319295033	-0.0010705093
-317.535324635691	-4.65604915E-4
-317.525329976349	1.815515315E-4
-317.515335317006	3.77984531E-4
-317.505340657664	2.540385E-6
-317.495345998322	1.30270885E-4
-317.485351338979	2.4456479E-4
-317.475356679637	-5.8374275E-5
-317.465362020295	6.3576628E-5
-317.455367360952	-2.1477938E-4
-317.44537270161	-3.589682175E-4
-317.435378042268	-1.156873015E-4
-317.425383382925	1.86836499999999E-6
-317.415388723583	4.14179865E-4
-317.405394064241	-1.425953E-4
-317.395399404898	-7.54516017E-5
-317.385404745556	1.090489097E-4
-317.375410086214	6.0597732E-5
-317.365415426871	3.9532182E-4
-317.355420767529	-8.324157E-5
-317.345426108187	6.63471825E-5
-317.335431448844	2.05738545E-4
-317.325436789502	2.4442075E-5
-317.31544213016	-1.001269225E-4
-317.305447470817	-6.518536E-5
-317.295452811475	-8.6636775E-5
-317.285458152132	9.0388297E-5
-317.27546349279	-2.1047762E-4
-317.265468833448	-3.46687265E-4
-317.255474174105	-2.1735247E-4
-317.245479514763	4.9775435E-4
-317.235484855421	2.6887492E-4
-317.225490196079	1.0414054E-4
-317.215495536736	3.328794E-4
-317.205500877394	-5.7185658E-5
-317.195506218051	6.020345425E-4
-317.185511558709	-3.0736093E-5
-317.175516899367	-3.1323458E-4
-317.165522240024	-1.222601635E-4
-317.155527580682	1.08071685E-4
-317.14553292134	-3.34641954E-4
-317.135538261997	-1.9197437E-4
-317.125543602655	4.2747338E-4
-317.115548943313	-3.24646925E-5
-317.10555428397	2.514499292E-4
-317.095559624628	-3.199364265E-4
-317.085564965286	6.99001735E-4
-317.075570305943	2.0318482E-4
-317.065575646601	5.7662145E-5
-317.055580987259	1.65417303E-4
-317.045586327916	8.30564965E-4
-317.035591668574	3.468897E-5
-317.025597009232	-2.082749125E-5
-317.015602349889	9.5868135E-6
-317.005607690547	-3.171022E-5
-316.995613031205	1.1569899E-4
-316.985618371862	9.7679732E-5
-316.97562371252	4.16173524E-5
-316.965629053178	-3.0777537E-5
-316.955634393835	-2.23854405E-4
-316.945639734493	-6.8963819E-4
-316.935645075151	1.14875785E-4
-316.925650415808	-4.02269985E-4
-316.915655756466	2.47631302E-4
-316.905661097124	-8.9369255E-4
-316.895666437781	1.72929195E-4
-316.885671778439	1.6412148E-4
-316.875677119097	1.49728003E-4
-316.865682459754	-4.09457355E-4
-316.855687800412	-1.9029513E-4
-316.84569314107	1.28127476E-4
-316.835698481727	1.5960138085E-4
-316.825703822385	3.2330102E-4
-316.815709163043	-7.624389E-5
-316.8057145037	2.86911545E-4
-316.795719844358	-2.79305835E-4
-316.785725185016	3.00901055E-4
-316.775730525673	0.002209258495
-316.765735866331	1.447634975E-4
-316.755741206989	-3.46239E-5
-316.745746547646	3.58509750000001E-6
-316.735751888304	-8.8260461E-4
-316.725757228962	-0.001027245035
-316.715762569619	9.1470012E-5
-316.705767910277	2.374136545E-5
-316.695773250935	3.263869045E-4
-316.685778591592	1.02654519E-4
-316.67578393225	2.8973341E-4
-316.665789272908	-3.99818145E-4
-316.655794613565	1.581370895E-4
-316.645799954223	-0.00158876808
-316.635805294881	2.158779E-4
-316.625810635538	-9.88636135E-5
-316.615815976196	-4.5272403E-5
-316.605821316854	-1.0513982E-4
-316.595826657511	-7.717601E-5
-316.585831998169	1.04318E-5
-316.575837338827	-8.42152499999999E-7
-316.565842679484	1.29921235E-4
-316.555848020142	-1.27629114E-4
-316.5458533608	2.596495275E-4
-316.535858701457	0.00606323545
-316.525864042115	0.001193363175
-316.515869382773	-2.00587485E-4
-316.50587472343	-1.18637168E-4
-316.495880064088	-4.28094905E-4
-316.485885404746	-4.027741E-6
-316.475890745403	7.8426176E-4
-316.465896086061	-2.882886E-4
-316.455901426719	6.34816285E-5
-316.445906767376	2.411397425E-4
-316.435912108034	-1.05151135E-4
-316.425917448692	-3.8199201E-5
-316.415922789349	1.2435587815E-4
-316.405928130007	1.107356475E-5
-316.395933470665	2.07929685E-4
-316.385938811322	-1.601286E-6
-316.37594415198	-1.7219608E-4
-316.365949492638	1.048438925E-4
-316.355954833295	-2.4612675E-6
-316.345960173953	3.49043305E-4
-316.335965514611	-1.6412545E-5
-316.325970855268	8.67040865E-4
-316.315976195926	2.54771115E-5
-316.305981536584	-1.62725559E-4
-316.295986877241	-3.5083835E-5
-316.285992217899	-3.877959975E-5
-316.275997558557	9.09147065E-4
-316.266002899214	-3.47745945E-4
-316.256008239872	2.05142E-4
-316.24601358053	-1.40378065E-4
-316.236018921187	-7.46335575E-4
-316.226024261845	6.4278075E-6
-316.216029602503	-3.6098965E-5
-316.20603494316	1.0670697E-4
-316.196040283818	-0.00109035065
-316.186045624476	4.8339334E-4
-316.176050965133	9.6868785E-5
-316.166056305791	-5.775892E-5
-316.156061646449	5.852104225E-4
-316.146066987106	-3.1758793965E-5
-316.136072327764	4.86793385E-4
-316.126077668421	4.323711855E-4
-316.116083009079	-9.468425E-5
-316.106088349737	-2.82946615E-4
-316.096093690395	3.029402E-5
-316.086099031052	-1.25602415E-6
-316.07610437171	1.06927808E-4
-316.066109712368	-3.39692865E-4
-316.056115053025	1.21784819E-4
-316.046120393683	1.10546179E-4
-316.03612573434	-1.9953044E-4
-316.026131074998	-4.537554E-4
-316.016136415656	2.19610263E-4
-316.006141756313	-2.92679355E-4
-315.996147096971	4.84539835E-4
-315.986152437629	1.7491228E-4
-315.976157778286	-3.71130225E-4
-315.966163118944	-1.23525597E-4
-315.956168459602	-3.90729765E-5
-315.946173800259	1.8727289E-4
-315.936179140917	1.30270265E-5
-315.926184481575	1.46765795E-4
-315.916189822232	-4.717101325E-4
-315.90619516289	-1.22025457E-4
-315.896200503548	1.53959555E-4
-315.886205844205	-1.2496707E-4
-315.876211184863	9.49179E-5
-315.866216525521	-9.6543624E-5
-315.856221866178	2.773851315E-4
-315.846227206836	-1.1120057E-4
-315.836232547494	-1.2553065E-5
-315.826237888151	-6.6845505E-5
-315.816243228809	7.477528E-5
-315.806248569467	1.5151096785E-4
-315.796253910124	2.511123775E-4
-315.786259250782	2.105096665E-5
-315.77626459144	-6.60747825E-5
-315.766269932097	-2.896191975E-4
-315.756275272755	-1.6594565E-4
-315.746280613413	-4.44366251E-5
-315.73628595407	1.239673965E-4
-315.726291294728	8.1749415E-5
-315.716296635386	2.179408675E-4
-315.706301976043	2.31363562E-4
-315.696307316701	-2.4514177E-4
-315.686312657359	-1.5568185E-5
-315.676317998016	-3.3396771E-4
-315.666323338674	-2.4421787047E-4
-315.656328679332	-5.0518939E-5
-315.646334019989	-5.0359135E-5
-315.636339360647	3.79144735E-4
-315.626344701305	-6.1709379E-5
-315.616350041962	1.199662975E-4
-315.60635538262	3.4782295E-5
-315.596360723278	1.353128E-4
-315.586366063935	-7.12584175E-5
-315.576371404593	2.11147295E-4
-315.566376745251	-3.942934075E-4
-315.556382085908	-5.1504143E-4
-315.546387426566	9.314570125E-5
-315.536392767224	-6.4255208E-4
-315.526398107881	7.05994000000002E-6
-315.516403448539	4.59328735E-4
-315.506408789197	-3.0741E-5
-315.496414129854	-1.466473775E-4
-315.486419470512	-1.8425255E-5
-315.47642481117	-3.50688535E-4
-315.466430151827	4.7467611E-4
-315.456435492485	4.02964725E-5
-315.446440833143	7.4039632E-5
-315.4364461738	1.0102907E-4
-315.426451514458	-6.29265165E-4
-315.416456855116	4.4904365E-5
-315.406462195773	-6.170258E-5
-315.396467536431	-3.10024413E-4
-315.386472877089	1.31195171E-4
-315.376478217746	1.5625347E-5
-315.366483558404	-1.3101925E-5
-315.356488899062	8.900404E-5
-315.346494239719	1.276629E-4
-315.336499580377	-4.150463E-5
-315.326504921035	4.1419249E-5
-315.316510261692	-4.97740497E-4
-315.30651560235	2.55253145E-4
-315.296520943008	8.6482852E-5
-315.286526283665	-2.18516975E-5
-315.276531624323	-2.0452596875E-4
-315.266536964981	3.13425495E-4
-315.256542305638	9.8214505E-5
-315.246547646296	1.09622169E-4
-315.236552986954	1.563297E-5
-315.226558327611	3.30289085E-4
-315.216563668269	-1.1112498E-4
-315.206569008927	7.218209965E-4
-315.196574349584	-2.4846443E-4
-315.186579690242	3.9551081E-4
-315.1765850309	-2.71324525E-5
-315.166590371557	3.1427815E-5
-315.156595712215	-3.2826495E-4
-315.146601052873	1.05905423E-4
-315.13660639353	-4.966668E-5
-315.126611734188	-1.16083765E-4
-315.116617074846	2.987456E-4
-315.106622415503	-1.249629225E-4
-315.096627756161	0.00452369072
-315.086633096819	1.1845178E-4
-315.076638437476	7.229300975E-5
-315.066643778134	-2.2757829E-4
-315.056649118792	-9.405629E-5
-315.046654459449	2.15342689E-4
-315.036659800107	5.9437903E-4
-315.026665140765	2.40480685E-4
-315.016670481422	-2.9177302E-4
-315.00667582208	1.00118499999999E-6
-314.996681162738	-5.98718965E-4
-314.986686503395	-4.740902E-4
-314.976691844053	-1.44984695E-4
-314.966697184711	-2.5577751E-4
-314.956702525368	-7.57417975E-4
-314.946707866026	-8.385575E-5
-314.936713206684	1.08844822E-4
-314.926718547341	1.041369645E-4
-314.916723887999	2.0165839E-4
-314.906729228657	4.10977955E-5
-314.896734569314	-1.353080525E-5
-314.886739909972	-6.02047175E-4
-314.876745250629	2.152436775E-4
-314.866750591287	2.1087721E-4
-314.856755931945	3.20311032E-4
-314.846761272602	1.8593947E-4
-314.83676661326	4.8752955E-5
-314.826771953918	-4.665198E-4
-314.816777294576	-5.2407475E-5
-314.806782635233	-3.64590253E-4
-314.796787975891	-1.0867799E-4
-314.786793316548	-0.0011628559
-314.776798657206	1.563570625E-4
-314.766803997864	-9.0996795E-5
-314.756809338521	-4.3668056E-5
-314.746814679179	2.0736891E-4
-314.736820019837	-1.192045125E-4
-314.726825360494	2.21512308E-4
-314.716830701152	-5.32667518E-4
-314.70683604181	6.7916395E-5
-314.696841382467	3.44163215E-4
-314.686846723125	0.001171025805
-314.676852063783	-8.5447565E-5
-314.66685740444	0.001401339062
-314.656862745098	1.23851975E-4
-314.646868085756	6.144077445E-4
-314.636873426413	-1.6198455E-4
-314.626878767071	-1.21581113E-4
-314.616884107729	3.36956445E-4
-314.606889448386	-2.296483E-5
-314.596894789044	-2.355895455E-4
-314.586900129702	3.086363765E-4
-314.576905470359	3.3210042E-4
-314.566910811017	-1.9684755E-5
-314.556916151675	1.00856802E-4
-314.546921492332	-1.9267157E-4
-314.53692683299	3.71853205E-4
-314.526932173648	8.234476E-5
-314.516937514305	-3.917666575E-4
-314.506942854963	-3.3399045E-5
-314.496948195621	2.96936825E-4
-314.486953536278	3.721970815E-4
-314.476958876936	-0.001898588428
-314.466964217594	6.02478235E-5
-314.456969558251	-0.001401501
-314.446974898909	0.00179008936
-314.436980239567	-6.6569895E-7
-314.426985580224	3.274378E-4
-314.416990920882	-2.66317275E-5
-314.40699626154	3.965518E-5
-314.397001602197	2.90088755E-5
-314.387006942855	1.978247875E-4
-314.377012283513	-3.556182E-5
-314.36701762417	6.4582575E-5
-314.357022964828	5.5225593E-5
-314.347028305486	-5.708929247E-5
-314.337033646143	-1.793619865E-4
-314.327038986801	3.872112E-6
-314.317044327459	-2.454447E-6
-314.307049668116	2.3316611E-4
-314.297055008774	-6.427589E-5
-314.287060349432	1.1251138E-4
-314.277065690089	2.4041921E-4
-314.267071030747	1.43818698E-4
-314.257076371405	-3.63834305E-4
-314.247081712062	-3.4939978E-4
-314.23708705272	4.7716821E-4
-314.227092393378	4.410074485E-5
-314.217097734035	2.37234315E-4
-314.207103074693	-6.8909695E-4
-314.197108415351	-3.4024201E-5
-314.187113756008	2.875304575E-4
-314.177119096666	7.2761855E-5
-314.167124437324	-2.30170025E-4
-314.157129777981	1.5336465E-5
-314.147135118639	-6.989153E-5
-314.137140459297	1.5804325E-5
-314.127145799954	-1.11990445E-4
-314.117151140612	-1.1792859E-4
-314.10715648127	2.7666413E-4
-314.097161821927	1.74623149E-4
-314.087167162585	3.23948458E-4
-314.077172503243	9.195333E-5
-314.0671778439	7.0865637E-5
-314.057183184558	2.47502637E-4
-314.047188525216	-8.222434E-5
-314.037193865873	-2.7533456E-4
-314.027199206531	-3.036298E-4
-314.017204547189	5.18264317E-4
-314.007209887846	1.124086125E-4
-313.997215228504	3.12597937E-4
-313.987220569162	-3.57450345E-4
-313.977225909819	-9.2467838E-5
-313.967231250477	6.3492755E-5
-313.957236591135	-8.8845653E-5
-313.947241931792	1.7547047E-4
-313.93724727245	3.2795879E-4
-313.927252613108	9.2057637E-5
-313.917257953765	-1.2207518E-4
-313.907263294423	7.28759868E-4
-313.897268635081	5.94484E-6
-313.887273975738	-5.76530343E-4
-313.877279316396	1.739412075E-4
-313.867284657054	-2.70590554E-4
-313.857289997711	0.00133531335
-313.847295338369	8.0008945E-4
-313.837300679027	-1.27724405E-4
-313.827306019684	1.4221804E-4
-313.817311360342	5.6976436E-4
-313.807316701	1.4388304E-4
-313.797322041657	3.198103E-4
-313.787327382315	1.0630338E-4
-313.777332722973	-2.7617505E-5
-313.76733806363	3.04120000000032E-8
-313.757343404288	-5.9812834E-4
-313.747348744945	2.84302665E-4
-313.737354085603	4.8932768E-5
-313.727359426261	-1.71507375E-4
-313.717364766918	2.21477815E-4
-313.707370107576	4.325595E-4
-313.697375448234	-3.8022728E-4
-313.687380788892	-1.3640054E-4
-313.677386129549	-2.6254875E-4
-313.667391470207	-3.97767085E-4
-313.657396810864	7.58193886E-4
-313.647402151522	7.3111005485E-4
-313.63740749218	3.9584629E-4
-313.627412832837	-8.25909835E-5
-313.617418173495	-5.11019255E-5
-313.607423514153	9.815043E-5
-313.59742885481	1.01963635E-4
-313.587434195468	1.20723045E-4
-313.577439536126	-4.179522264E-4
-313.567444876783	-1.7747555E-4
-313.557450217441	-2.32800895E-4
-313.547455558099	5.02703781E-4
-313.537460898756	1.0732143E-4
-313.527466239414	-1.03554624E-4
-313.517471580072	1.771209E-5
-313.507476920729	-1.61006375E-4
-313.497482261387	-7.8849049E-5
-313.487487602045	3.2050739E-4
-313.477492942702	3.3402335E-5
-313.46749828336	6.08723985E-4
-313.457503624018	-7.5353882E-5
-313.447508964675	2.07617715E-4
-313.437514305333	5.7883368E-5
-313.427519645991	-3.30696285E-5
-313.417524986648	-8.3931102E-5
-313.407530327306	3.7344258E-4
-313.397535667964	-3.17644105E-4
-313.387541008621	4.1495113E-4
-313.377546349279	1.60922137E-4
-313.367551689937	-6.6699792E-4
-313.357557030594	-1.4288101E-5
-313.347562371252	4.05277005E-4
-313.33756771191	1.85870555E-5
-313.327573052567	-1.2179621E-4
-313.317578393225	6.0317732E-5
-313.307583733883	7.2271121E-5
-313.29758907454	1.209290635E-4
-313.287594415198	1.1298698E-5
-313.277599755856	-1.182207035E-4
-313.267605096513	7.32006E-4
-313.257610437171	2.6511582E-4
-313.247615777829	-9.744818E-5
-313.237621118486	9.976487E-5
-313.227626459144	-4.2411909E-4
-313.217631799802	-5.2189525E-4
-313.207637140459	1.07623465E-4
-313.197642481117	-2.5340186E-4
-313.187647821775	9.074541075E-5
-313.177653162432	-2.20649845E-4
-313.16765850309	4.4023302E-4
-313.157663843748	1.9164845E-4
-313.147669184405	-5.1649218E-4
-313.137674525063	-9.0760417E-5
-313.127679865721	-1.76974672E-4
-313.117685206378	2.741527475E-4
-313.107690547036	3.8633403E-4
-313.097695887694	3.3726238E-5
-313.087701228351	2.9613704E-4
-313.077706569009	1.12094195E-4
-313.067711909667	-1.64054785E-4
-313.057717250324	-1.14202500000001E-6
-313.047722590982	1.0954691E-4
-313.03772793164	-3.7976845E-4
-313.027733272297	4.1257975E-5
-313.017738612955	1.532889915E-4
-313.007743953613	-4.479569416E-4
-312.99774929427	2.72791625E-4
-312.987754634928	-9.4155831E-5
-312.977759975586	-3.07468045E-5
-312.967765316243	2.09031685E-4
-312.957770656901	2.232950715E-4
-312.947775997559	-0.00148491078
-312.937781338216	-1.6407056E-4
-312.927786678874	-9.7061515E-5
-312.917792019532	1.52127595E-4
-312.907797360189	-1.935977E-4
-312.897802700847	-2.548117E-4
-312.887808041505	-1.36176185E-4
-312.877813382162	-3.07117495E-4
-312.86781872282	-2.64682605E-4
-312.857824063478	-8.3097842E-4
-312.847829404135	1.04422323E-4
-312.837834744793	1.19024E-5
-312.827840085451	3.351094935E-5
-312.817845426108	-7.53020185E-4
-312.807850766766	4.41546945E-4
-312.797856107424	0.0017232813
-312.787861448081	1.59337875E-4
-312.777866788739	-6.4424057E-4
-312.767872129397	-1.59812327E-4
-312.757877470054	2.5059103E-4
-312.747882810712	3.97784835E-5
-312.73788815137	-0.001097514505
-312.727893492027	-2.7881667E-5
-312.717898832685	-8.195543E-5
-312.707904173343	1.871068275E-4
-312.697909514	8.5820558E-5
-312.687914854658	1.6027874E-4
-312.677920195316	-7.4390615E-5
-312.667925535973	1.205095625E-4
-312.657930876631	4.72880500000001E-6
-312.647936217289	-7.3786877E-5
-312.637941557946	-3.839734525E-4
-312.627946898604	-3.62653735E-4
-312.617952239262	4.7571446E-5
-312.607957579919	-1.587411185E-4
-312.597962920577	3.5541803E-5
-312.587968261234	1.3013215E-4
-312.577973601892	-2.05288375E-4
-312.56797894255	-2.3059159E-4
-312.557984283208	-2.421323E-4
-312.547989623865	-2.817142152E-4
-312.537994964523	1.8458794425E-4
-312.528000305181	3.5865075E-5
-312.518005645838	0.001802308385
-312.508010986496	2.79444435E-4
-312.498016327153	1.05718505E-4
-312.488021667811	3.065564965E-4
-312.478027008469	1.1549143E-4
-312.468032349126	-1.52445278E-4
-312.458037689784	-9.505355E-5
-312.448043030442	-7.87573375E-5
-312.438048371099	8.890567E-5
-312.428053711757	3.466014925E-4
-312.418059052415	-0.0026133103465
-312.408064393072	-1.31681846E-4
-312.39806973373	1.45656574E-4
-312.388075074388	1.968028495E-4
-312.378080415045	-2.5483865E-4
-312.368085755703	2.28272738E-4
-312.358091096361	-1.716609E-5
-312.348096437018	-5.900873E-5
-312.338101777676	-1.75459555E-4
-312.328107118334	5.802493E-5
-312.318112458991	1.81202000000001E-6
-312.308117799649	-7.8107448E-5
-312.298123140307	2.251968725E-4
-312.288128480964	5.0597008E-5
-312.278133821622	-5.63186957E-5
-312.26813916228	4.68225338E-5
-312.258144502937	4.609212E-4
-312.248149843595	-5.4716158E-4
-312.238155184253	4.66448092E-4
-312.22816052491	-2.95791455E-4
-312.218165865568	-3.75956985E-4
-312.208171206226	9.18033975E-5
-312.198176546883	-8.2544457E-4
-312.188181887541	7.2525291E-5
-312.178187228199	-1.9548146E-4
-312.168192568856	-1.04421935E-4
-312.158197909514	6.846692E-5
-312.148203250172	-1.33507693E-4
-312.138208590829	-0.00316888688
-312.128213931487	2.67247475E-5
-312.118219272145	6.6710505E-5
-312.108224612802	-5.748494E-5
-312.09822995346	-3.1853615E-5
-312.088235294118	-1.0584925E-5
-312.078240634775	-1.2935447E-4
-312.068245975433	6.27883565E-4
-312.058251316091	-3.6300184E-4
-312.048256656748	2.081558E-5
-312.038261997406	-2.647578E-4
-312.028267338064	8.2363066E-4
-312.018272678721	-4.02835085E-4
-312.008278019379	0.00100949355
-311.998283360037	6.3794645E-5
-311.988288700694	-1.462243885E-4
-311.978294041352	-1.080223E-5
-311.96829938201	-8.5634271E-5
-311.958304722667	4.3439265E-5
-311.948310063325	-2.23604985E-4
-311.938315403983	5.2694703E-4
-311.92832074464	5.15655495E-5
-311.918326085298	-3.2522204E-4
-311.908331425956	5.660035675E-5
-311.898336766613	-1.63852222E-4
-311.888342107271	-5.428251E-5
-311.878347447929	6.88028405E-5
-311.868352788586	-1.115949675E-4
-311.858358129244	-4.44796655E-4
-311.848363469902	4.30216995E-4
-311.838368810559	-0.004272739688
-311.828374151217	-1.45532305E-4
-311.818379491875	-1.29395925E-4
-311.808384832532	3.24720735E-5
-311.79839017319	6.398383987E-4
-311.788395513848	-3.63787228E-4
-311.778400854505	-2.885183135E-4
-311.768406195163	1.579229285E-4
-311.758411535821	1.3652733E-4
-311.748416876478	9.749087E-5
-311.738422217136	1.14906465E-4
-311.728427557794	6.3046352E-4
-311.718432898451	-2.63898688E-4
-311.708438239109	1.5350245E-5
-311.698443579767	7.6217741E-5
-311.688448920424	8.156254685E-5
-311.678454261082	1.69674165E-4
-311.66845960174	0.00142484695
-311.658464942397	6.3243114E-5
-311.648470283055	3.948066E-5
-311.638475623713	-2.29567597E-4
-311.62848096437	2.30850135E-4
-311.618486305028	-2.370740875E-4
-311.608491645686	5.1743327E-5
-311.598496986343	3.63154E-5
-311.588502327001	-9.512711E-5
-311.578507667659	0.00129755113
-311.568513008316	-6.4636521E-4
-311.558518348974	7.38818625E-5
-311.548523689632	1.06579275E-4
-311.538529030289	-4.86400035E-4
-311.528534370947	-1.8423111E-4
-311.518539711605	1.76317568E-4
-311.508545052262	2.8857265E-5
-311.49855039292	-1.89560715E-4
-311.488555733578	7.579032E-5
-311.478561074235	1.2845495E-4
-311.468566414893	1.840325E-5
-311.458571755551	-4.4491144E-4
-311.448577096208	1.99277075E-4
-311.438582436866	2.252604E-5
-311.428587777524	-2.3590567E-4
-311.418593118181	4.8438536E-4
-311.408598458839	-8.61212000000001E-6
-311.398603799497	-4.0426375E-5
-311.388609140154	-1.5735475E-5
-311.378614480812	1.533888995E-4
-311.36861982147	-3.3305305E-5
-311.358625162127	9.120793375E-5
-311.348630502785	4.01824295E-4
-311.338635843442	1.08588375E-4
-311.3286411841	3.9618002E-4
-311.318646524758	9.9126835E-5
-311.308651865415	-1.6508479E-4
-311.298657206073	5.7875346E-4
-311.288662546731	1.426776865E-4
-311.278667887388	9.27785425E-5
-311.268673228046	-9.2870861E-4
-311.258678568704	-7.433283E-5
-311.248683909361	-1.62485505E-4
-311.238689250019	-7.361090515E-4
-311.228694590677	-0.001153067784
-311.218699931334	-2.1612254E-4
-311.208705271992	-5.14805465E-4
-311.19871061265	-4.1335765E-4
-311.188715953307	1.9229775E-5
-311.178721293965	3.34194625E-4
-311.168726634623	-4.2007625E-5
-311.15873197528	2.42122445E-4
-311.148737315938	-4.085635E-6
-311.138742656596	-2.38104555E-4
-311.128747997253	-5.8296237E-5
-311.118753337911	-8.986532E-5
-311.108758678569	1.88696678E-4
-311.098764019226	0.00105473475
-311.088769359884	-2.613774E-4
-311.078774700542	2.24999835E-4
-311.068780041199	-5.541289E-5
-311.058785381857	2.4436993E-5
-311.048790722515	-4.9828171E-4
-311.038796063172	-1.78467895E-4
-311.02880140383	2.10142785E-4
-311.018806744488	-2.2517753E-4
-311.008812085145	6.712261E-5
-310.998817425803	-3.48446505E-4
-310.988822766461	1.5857239E-4
-310.978828107118	-4.3702867E-5
-310.968833447776	-1.19477747E-4
-310.958838788434	-1.79199565E-4
-310.948844129091	3.02300725E-4
-310.938849469749	-2.332449E-5
-310.928854810407	2.6745244E-4
-310.918860151064	1.096229E-4
-310.908865491722	1.94355925E-5
-310.89887083238	-1.3102906E-4
-310.888876173037	-1.7685795E-5
-310.878881513695	7.517278E-5
-310.868886854353	-2.8606097E-4
-310.85889219501	1.364288225E-4
-310.848897535668	-1.6843375E-5
-310.838902876326	5.1417404E-4
-310.828908216983	4.25520085E-5
-310.818913557641	-4.01179815E-4
-310.808918898299	-1.1701645E-5
-310.798924238956	2.38694295E-4
-310.788929579614	-2.5858132E-4
-310.778934920272	2.4963846E-5
-310.768940260929	-1.3948630175E-4
-310.758945601587	1.6972983E-4
-310.748950942245	-2.8290856E-4
-310.738956282902	2.0622877E-4
-310.72896162356	1.5519589E-4
-310.718966964218	-6.82740965E-4
-310.708972304875	1.5278539E-4
-310.698977645533	-1.102672135E-4
-310.688982986191	1.64310872E-4
-310.678988326848	2.483381E-5
-310.668993667506	-2.62934305E-4
-310.658999008164	2.58677555E-4
-310.649004348821	0.001687015715
-310.639009689479	-8.2016943E-4
-310.629015030137	8.95076E-5
-310.619020370794	9.611417E-6
-310.609025711452	3.16389439E-4
-310.59903105211	1.0861811E-4
-310.589036392767	6.079452E-5
-310.579041733425	1.7992034E-4
-310.569047074083	-5.7109725E-6
-310.55905241474	6.4052142E-4
-310.549057755398	-2.37379158E-4
-310.539063096056	-1.71092935E-4
-310.529068436713	-2.27022142E-4
-310.519073777371	-3.2544529E-5
-310.509079118029	-2.66401945E-4
-310.499084458686	1.18815175E-4
-310.489089799344	8.0604056E-5
-310.479095140002	1.632237425E-4
-310.469100480659	-3.99845E-5
-310.459105821317	-2.0707691E-4
-310.449111161975	-1.2957016E-4
-310.439116502632	1.477673375E-4
-310.42912184329	1.489688415E-4
-310.419127183948	-6.991303E-5
-310.409132524605	5.7071285E-5
-310.399137865263	-2.053673E-5
-310.389143205921	-4.3491525E-5
-310.379148546578	-3.4853618E-4
-310.369153887236	1.4477682E-4
-310.359159227894	1.022005185E-4
-310.349164568551	3.8856556E-4
-310.339169909209	-2.03804533E-4
-310.329175249867	2.03835652E-4
-310.319180590524	1.893450575E-4
-310.309185931182	-1.2260951E-4
-310.29919127184	4.708050455E-4
-310.289196612497	8.59967525E-5
-310.279201953155	-2.106456815E-4
-310.269207293813	-3.14825525E-4
-310.25921263447	-3.4668262E-4
-310.249217975128	-3.26640785E-4
-310.239223315786	-5.9218605E-5
-310.229228656443	-6.24874155E-4
-310.219233997101	8.6746036E-4
-310.209239337759	-7.86797598E-5
-310.199244678416	3.63276055E-5
-310.189250019074	-1.95825062E-4
-310.179255359731	-6.9238655E-5
-310.169260700389	5.273811E-5
-310.159266041047	5.059576E-4
-310.149271381704	2.01132996E-4
-310.139276722362	1.86799715E-4
-310.12928206302	-1.3643925E-4
-310.119287403678	-1.8945104E-4
-310.109292744335	-1.926531165E-4
-310.099298084993	-4.983045E-5
-310.08930342565	2.8362315E-5
-310.079308766308	4.6650905E-5
-310.069314106966	-8.41181800000001E-6
-310.059319447623	3.37729125E-4
-310.049324788281	-0.001468840135
-310.039330128939	-2.498304E-4
-310.029335469596	-5.08770789E-4
-310.019340810254	0.0015934995225
-310.009346150912	1.8232332E-4
-309.999351491569	-4.14981485E-4
-309.989356832227	1.77488035E-4
-309.979362172885	-1.5497903E-4
-309.969367513542	2.04898395E-4
-309.9593728542	2.247995E-4
-309.949378194858	-6.838296E-5
-309.939383535515	1.769218345E-4
-309.929388876173	-7.29618715E-4
-309.919394216831	6.97738315E-5
-309.909399557488	1.428297205E-4
-309.899404898146	-1.0596592E-4
-309.889410238804	3.490096375E-4
-309.879415579461	-1.67273507E-4
-309.869420920119	1.50944585E-4
-309.859426260777	2.04615805E-4
-309.849431601434	4.11188205E-5
-309.839436942092	-2.850904E-5
-309.82944228275	9.6097828E-5
-309.819447623407	8.9132835E-5
-309.809452964065	3.5195443E-4
-309.799458304723	2.0771741E-4
-309.78946364538	-1.934153615E-4
-309.779468986038	3.76133E-6
-309.769474326696	-4.9167936E-5
-309.759479667353	-7.2319303E-5
-309.749485008011	-7.08696E-5
-309.739490348669	-6.3662035E-5
-309.729495689326	3.70957605E-4
-309.719501029984	5.1028195E-5
-309.709506370642	7.17642945E-4
-309.699511711299	2.224347E-5
-309.689517051957	3.25027095E-4
-309.679522392615	3.00572375E-4
-309.669527733272	-3.5023946E-4
-309.65953307393	3.519543E-5
-309.649538414588	1.04534465E-4
-309.639543755245	2.8315369E-4
-309.629549095903	-1.24760147E-4
-309.619554436561	0.00162919835
-309.609559777218	-2.490727E-4
-309.599565117876	-3.95078135E-4
-309.589570458534	3.050892E-4
-309.579575799191	4.30020451E-4
-309.569581139849	-9.76775695E-5
-309.559586480507	-4.86736055E-4
-309.549591821164	1.4909121E-4
-309.539597161822	1.71847475E-4
-309.52960250248	3.0660296E-4
-309.519607843137	5.25291200000001E-5
-309.509613183795	3.6928195E-4
-309.499618524453	7.01253125E-5
-309.48962386511	4.0133797E-4
-309.479629205768	1.2589948325E-4
-309.469634546426	-5.26528525E-4
-309.459639887083	1.9031134E-4
-309.449645227741	1.84468755E-4
-309.439650568399	1.9980915E-4
-309.429655909056	5.39867475E-4
-309.419661249714	5.861264E-5
-309.409666590372	-9.98147525E-5
-309.399671931029	-3.57411125E-5
-309.389677271687	2.024797525E-4
-309.379682612345	-0.00172834355
-309.369687953002	1.03165185E-4
-309.35969329366	1.43333755E-4
-309.349698634318	-4.19501275E-4
-309.339703974975	-1.87565705E-4
-309.329709315633	1.11375825E-4
-309.319714656291	1.8719759E-4
-309.309719996948	2.0349218E-4
-309.299725337606	1.87531335E-4
-309.289730678264	3.77435375E-4
-309.279736018921	-9.2892905E-5
-309.269741359579	-1.37043455E-5
-309.259746700237	-5.1392801E-5
-309.249752040894	8.890928E-5
-309.239757381552	1.45113252E-4
-309.22976272221	6.570257E-5
-309.219768062867	1.2102545E-5
-309.209773403525	-3.67704967E-4
-309.199778744183	8.660928E-5
-309.18978408484	-5.5263355E-5
-309.179789425498	6.100635E-5
-309.169794766156	3.558193635E-5
-309.159800106813	5.38824235E-4
-309.149805447471	-9.0500382E-5
-309.139810788129	9.4928295E-5
-309.129816128786	-0.001048719026
-309.119821469444	-1.893764715E-4
-309.109826810102	-9.266216E-5
-309.099832150759	1.68666025E-5
-309.089837491417	2.7480631E-4
-309.079842832075	1.81659065E-4
-309.069848172732	-0.00102097772
-309.05985351339	2.04870285E-4
-309.049858854047	-1.56005295E-4
-309.039864194705	3.22512105E-4
-309.029869535363	7.7313645E-5
-309.01987487602	3.137522E-5
-309.009880216678	2.805151785E-4
-308.999885557336	-1.08816965E-5
-308.989890897994	-1.08283866E-4
-308.979896238651	7.242723225E-4
-308.969901579309	3.4320659E-5
-308.959906919966	-5.0828880995E-4
-308.949912260624	1.93587913E-4
-308.939917601282	-6.174562E-5
-308.929922941939	-1.156760215E-4
-308.919928282597	3.6859443E-4
-308.909933623255	-1.36809285E-4
-308.899938963912	2.45186E-5
-308.88994430457	-3.5435969E-4
-308.879949645228	-1.96628785E-4
-308.869954985885	5.72238855E-4
-308.859960326543	2.14543028E-4
-308.849965667201	1.32228015E-4
-308.839971007858	-9.4744638E-4
-308.829976348516	4.54482555E-5
-308.819981689174	3.95511005E-4
-308.809987029831	8.3859442E-5
-308.799992370489	-1.178348115E-4
-308.789997711147	6.41464265E-4
-308.780003051804	9.2719335E-5
-308.770008392462	-8.8472232E-5
-308.76001373312	0.005082884515
-308.750019073777	1.70478842E-4
-308.740024414435	8.497633085E-4
-308.730029755093	2.1446413E-4
-308.72003509575	-1.51220233E-4
-308.710040436408	8.7703515E-5
-308.700045777066	-2.0849328E-4
-308.690051117723	1.62646687E-4
-308.680056458381	-1.5814381E-4
-308.670061799039	-1.56471205E-4
-308.660067139696	-1.34655465E-4
-308.650072480354	1.9971845E-5
-308.640077821012	-7.73136300000001E-5
-308.630083161669	1.1463281E-4
-308.620088502327	3.172374725E-4
-308.610093842985	-4.0922125E-5
-308.600099183642	7.48271735E-4
-308.5901045243	4.078016E-4
-308.580109864958	-2.71122985E-4
-308.570115205615	-8.33532915E-5
-308.560120546273	-2.38469108E-4
-308.550125886931	-7.3688587E-5
-308.540131227588	1.5399095E-5
-308.530136568246	-4.91255085E-5
-308.520141908904	-2.034583E-4
-308.510147249561	3.778493E-5
-308.500152590219	8.460893E-5
-308.490157930877	8.7046967E-5
-308.480163271534	2.22877262E-4
-308.470168612192	-1.472868975E-5
-308.46017395285	2.2118265E-4
-308.450179293507	-3.14635E-5
-308.440184634165	4.04226905E-4
-308.430189974823	-3.0788092E-4
-308.42019531548	-1.0208045E-4
-308.410200656138	6.12108415E-4
-308.400205996796	1.0757861E-4
-308.390211337453	-8.6791847E-4
-308.380216678111	-4.1660127E-5
-308.370222018769	-1.39226185E-4
-308.360227359426	-5.37366215E-5
-308.350232700084	3.13614015E-5
-308.340238040742	6.470879E-5
-308.330243381399	-5.69313235E-5
-308.320248722057	4.1483524344E-4
-308.310254062715	4.39884199999999E-6
-308.300259403372	1.059783965E-4
-308.29026474403	4.45042255E-4
-308.280270084688	-1.5290615E-5
-308.270275425345	1.77200315E-4
-308.260280766003	-4.180871E-5
-308.250286106661	-4.310218E-5
-308.240291447318	4.12629335E-4
-308.230296787976	-1.469176E-4
-308.220302128634	-5.69687305E-5
-308.210307469291	5.1989799E-5
-308.200312809949	4.5627739E-5
-308.190318150607	4.4902257E-4
-308.180323491264	-5.72888165E-5
-308.170328831922	-3.37465435E-4
-308.16033417258	-1.195864015E-4
-308.150339513237	2.5420719E-4
-308.140344853895	-5.0741174E-4
-308.130350194553	-6.9995155E-5
-308.12035553521	8.981926E-6
-308.110360875868	-2.5256771E-4
-308.100366216526	-2.0764853E-4
-308.090371557183	0.00160977717
-308.080376897841	9.4097395E-5
-308.070382238499	-4.3242256E-4
-308.060387579156	-1.41985696E-4
-308.050392919814	-5.68729275E-5
-308.040398260472	3.4118375E-5
-308.030403601129	8.9191429E-4
-308.020408941787	6.3579875E-4
-308.010414282445	2.93136805E-4
-308.000419623102	-1.3966381E-4
-307.99042496376	7.0557075E-5
-307.980430304418	3.0965429E-4
-307.970435645075	7.70343125E-5
-307.960440985733	-4.32756145E-4
-307.950446326391	-2.16941775E-4
-307.940451667048	-2.76780002E-4
-307.930457007706	1.26731285E-4
-307.920462348364	3.1219327E-4
-307.910467689021	-1.6448727E-4
-307.900473029679	-2.465411365E-4
-307.890478370336	4.2353576E-4
-307.880483710994	3.02705000000001E-7
-307.870489051652	0.00134456365
-307.86049439231	-1.4197888E-4
-307.850499732967	2.22602345E-4
-307.840505073625	-7.229115E-6
-307.830510414283	-1.318967985E-4
-307.82051575494	-8.345483E-5
-307.810521095598	-3.633709E-4
-307.800526436255	-1.93147845E-4
-307.790531776913	-2.13699225E-4
-307.780537117571	2.02205658E-4
-307.770542458228	-1.50814635E-4
-307.760547798886	1.92069105E-4
-307.750553139544	-1.4006099E-4
-307.740558480201	-1.308601445E-4
-307.730563820859	2.17701422E-4
-307.720569161517	1.7138238E-4
-307.710574502174	-8.4601107E-5
-307.700579842832	0.0026792691532
-307.69058518349	-1.4774973165E-4
-307.680590524147	-1.595182315E-4
-307.670595864805	2.31272085E-4
-307.660601205463	-1.42375415E-5
-307.65060654612	2.13815671E-4
-307.640611886778	2.88659E-5
-307.630617227436	-2.7217608E-4
-307.620622568093	-3.1292215E-5
-307.610627908751	4.2170839E-4
-307.600633249409	2.94971465E-4
-307.590638590066	-4.3782575E-5
-307.580643930724	-1.5311849E-4
-307.570649271382	1.735484625E-4
-307.560654612039	-5.4266159E-5
-307.550659952697	4.78293585E-5
-307.540665293355	-2.72582E-4
-307.530670634012	5.28958225E-4
-307.52067597467	1.828413025E-4
[truncated: 63,536 more rows]
