# Supplementary material for: Nanoscale magnonic Fabry-Pérot resonator for low-loss spin-wave manipulation
Source: Nat Commun. 2021 Apr 16;12:2293. doi: 10.1038/s41467-021-22520-6 (PMC8052321; doi:10.1038/s41467-021-22520-6)
Supplement: Supplementary file 4 — Source Data [file 41467_2021_22520_MOESM4_ESM.zip › Source data/FigS7/FigS7d_150nm.txt]

-327.5	-4.48560585E-5
-327.490005340658	-3.35752558E-4
-327.480010681315	6.59373735E-5
-327.470016021973	-2.0952834E-4
-327.460021362631	6.30683355E-4
-327.450026703288	5.663851E-5
-327.440032043946	-2.4915195E-4
-327.430037384604	2.410447E-4
-327.420042725261	-6.4194005E-4
-327.410048065919	-1.25762237E-4
-327.400053406577	-8.2645235E-6
-327.390058747234	-3.05091673E-4
-327.380064087892	1.64704595E-4
-327.37006942855	-7.14688555E-5
-327.360074769207	-1.102911665E-4
-327.350080109865	-1.63421316E-4
-327.340085450523	4.023747E-4
-327.33009079118	-4.41757727E-4
-327.320096131838	5.86226265E-4
-327.310101472496	-5.91335095E-5
-327.300106813153	-2.6270125E-4
-327.290112153811	2.05573645E-4
-327.280117494469	9.0821133E-5
-327.270122835126	-9.43378955E-5
-327.260128175784	5.14838255E-4
-327.250133516442	-4.6797581E-4
-327.240138857099	-1.9232895E-4
-327.230144197757	3.98389614E-5
-327.220149538415	3.409548935E-4
-327.210154879072	-2.4688997E-4
-327.20016021973	1.7485703E-4
-327.190165560388	-8.20754E-5
-327.180170901045	3.6820049E-4
-327.170176241703	-3.34567915E-5
-327.160181582361	-1.5439614E-4
-327.150186923018	-2.6001798E-4
-327.140192263676	8.2686089E-5
-327.130197604334	3.5219115E-6
-327.120202944991	3.3257125E-5
-327.110208285649	-3.3655499E-4
-327.100213626307	1.45944733E-4
-327.090218966964	5.3678552E-4
-327.080224307622	-5.5966435E-4
-327.07022964828	1.9629330493E-4
-327.060234988937	-8.57511438E-4
-327.050240329595	-3.6116275E-4
-327.040245670253	-1.3397598E-4
-327.03025101091	1.27665485E-4
-327.020256351568	-4.73052857E-5
-327.010261692226	3.5499882285E-4
-327.000267032883	-6.073098E-5
-326.990272373541	-1.20694963E-4
-326.980277714199	-1.7098315E-4
-326.970283054856	-2.18285945E-4
-326.960288395514	-3.7444585E-5
-326.950293736172	1.9195654E-4
-326.940299076829	-4.437996555E-4
-326.930304417487	-5.3504122E-5
-326.920309758145	1.6540446E-4
-326.910315098802	-8.0107015E-5
-326.90032043946	8.088105E-6
-326.890325780118	-0.00156577825
-326.880331120775	0.0020536954
-326.870336461433	-3.64303685E-5
-326.860341802091	-2.4656057E-4
-326.850347142748	-2.12942715E-4
-326.840352483406	-4.26026515E-5
-326.830357824064	5.442599E-5
-326.820363164721	2.15650775E-4
-326.810368505379	7.88061999999999E-6
-326.800373846037	-6.2741122E-5
-326.790379186694	-1.3301091E-4
-326.780384527352	-4.35457265E-4
-326.77038986801	-6.5536298E-5
-326.760395208667	1.51399415E-4
-326.750400549325	-5.608208535E-5
-326.740405889983	-1.53631125E-4
-326.73041123064	6.321166E-5
-326.720416571298	-1.96707486E-4
-326.710421911956	-2.00856925E-4
-326.700427252613	9.834221E-6
-326.690432593271	-1.1473449E-4
-326.680437933928	-7.77084515E-4
-326.670443274586	5.88939485E-4
-326.660448615244	1.377600135E-4
-326.650453955901	-4.78422285E-4
-326.640459296559	-3.4555435E-5
-326.630464637217	2.15842725E-4
-326.620469977874	-4.1108862E-5
-326.610475318532	2.57692772E-4
-326.60048065919	1.1516248E-4
-326.590485999847	6.8856792E-4
-326.580491340505	-2.8008914E-4
-326.570496681163	5.3882025E-6
-326.56050202182	-1.892833E-4
-326.550507362478	0.00110878879
-326.540512703136	1.79174015E-4
-326.530518043793	-2.825309E-4
-326.520523384451	-2.447197515E-4
-326.510528725109	-3.43586875E-5
-326.500534065766	-2.7306798E-5
-326.490539406424	1.91781635E-4
-326.480544747082	1.6973721E-5
-326.470550087739	1.05046905E-4
-326.460555428397	-5.68708565E-4
-326.450560769055	6.2717382E-5
-326.440566109712	-3.64923125E-4
-326.43057145037	-2.8882969E-4
-326.420576791028	-1.424681315E-4
-326.410582131685	-1.135541635E-4
-326.400587472343	-4.04747179E-4
-326.390592813001	-1.088636065E-4
-326.380598153658	-7.85820165E-5
-326.370603494316	6.57631635E-5
-326.360608834974	-2.72276635E-4
-326.350614175631	5.18737085E-4
-326.340619516289	2.68717575E-4
-326.330624856947	2.28031705E-4
-326.320630197604	-5.9246184E-5
-326.310635538262	3.61802095E-4
-326.30064087892	1.02797365E-4
-326.290646219577	-9.611318E-5
-326.280651560235	-4.57326925E-5
-326.270656900893	1.26793748E-4
-326.26066224155	-1.37487295E-4
-326.250667582208	1.806769035E-4
-326.240672922866	5.1821797E-4
-326.230678263523	2.39351E-6
-326.220683604181	9.74297485E-5
-326.210688944839	-6.92465E-5
-326.200694285496	-5.29530285E-5
-326.190699626154	2.13878045E-4
-326.180704966812	-3.6864265E-5
-326.170710307469	3.831747E-4
-326.160715648127	-2.00443735E-4
-326.150720988785	-5.17171131E-5
-326.140726329442	-4.197998825E-4
-326.1307316701	-2.118816E-5
-326.120737010758	-2.95039072E-4
-326.110742351415	6.1953255E-5
-326.100747692073	-2.38305155E-4
-326.090753032731	1.02786736E-4
-326.080758373388	-5.48045675E-5
-326.070763714046	-3.477717015E-5
-326.060769054704	2.841734675E-5
-326.050774395361	-3.2574218E-4
-326.040779736019	-2.20289155E-4
-326.030785076677	-2.53935065E-4
-326.020790417334	6.95664195E-5
-326.010795757992	-1.14626565E-4
-326.00080109865	-1.80747405E-4
-325.990806439307	4.819859675E-4
-325.980811779965	2.9763618E-4
-325.970817120623	-2.772707985E-4
-325.96082246128	3.92275275E-5
-325.950827801938	-1.052323215E-4
-325.940833142596	3.9656485E-5
-325.930838483253	1.9714059E-4
-325.920843823911	-9.8672765E-5
-325.910849164569	9.0510765E-5
-325.900854505226	-2.283712E-5
-325.890859845884	1.84852572E-4
-325.880865186542	1.83213238E-4
-325.870870527199	-1.09578305E-4
-325.860875867857	1.482649815E-4
-325.850881208515	-2.592376225E-4
-325.840886549172	-6.202475E-5
-325.83089188983	-2.675549925E-4
-325.820897230488	-7.45730500000001E-6
-325.810902571145	5.9525235E-5
-325.800907911803	-3.75174495E-5
-325.790913252461	4.24199315E-6
-325.780918593118	-7.254766E-5
-325.770923933776	-2.00973918E-4
-325.760929274434	1.9000421E-4
-325.750934615091	-3.99278572E-5
-325.740939955749	-2.8392578E-4
-325.730945296407	-0.0012841741
-325.720950637064	3.68200925E-5
-325.710955977722	2.521777125E-4
-325.70096131838	-2.7624866E-4
-325.690966659037	-6.0932614E-5
-325.680971999695	-3.08596595E-4
-325.670977340353	-1.30316035E-4
-325.66098268101	3.448003675E-4
-325.650988021668	1.47236213E-4
-325.640993362326	2.03249385E-4
-325.630998702983	9.08100500000002E-6
-325.621004043641	1.109601993E-4
-325.611009384299	-5.4282595E-5
-325.601014724956	-1.226398425E-4
-325.591020065614	2.3693366E-4
-325.581025406272	7.3795535E-5
-325.571030746929	-1.41419555E-4
-325.561036087587	-1.286631415E-4
-325.551041428245	1.8745825E-5
-325.541046768902	1.2131669E-4
-325.53105210956	-2.77858085E-4
-325.521057450217	1.9584073E-4
-325.511062790875	-2.4529705E-5
-325.501068131533	3.27547805E-4
-325.49107347219	-4.325518E-5
-325.481078812848	-8.6988072E-4
-325.471084153506	-3.2000727E-4
-325.461089494164	3.4692573E-5
-325.451094834821	3.2191749E-4
-325.441100175479	-3.886405935E-4
-325.431105516136	-1.104064075E-4
-325.421110856794	1.049008E-4
-325.411116197452	1.0220374E-5
-325.401121538109	-8.85108295E-5
-325.391126878767	-1.865637E-5
-325.381132219425	-1.37365255E-4
-325.371137560082	-1.05380235E-4
-325.36114290074	2.58369545E-4
-325.351148241398	1.6405087E-4
-325.341153582055	-4.0765029235E-4
-325.331158922713	-6.27947765E-5
-325.321164263371	-5.068652E-5
-325.311169604028	1.9177849E-4
-325.301174944686	1.4274279E-4
-325.291180285344	-3.0945335E-4
-325.281185626001	2.4149035E-4
-325.271190966659	6.3848155E-5
-325.261196307317	-2.33084728E-4
-325.251201647974	7.97434E-5
-325.241206988632	-2.85090505E-5
-325.23121232929	2.06602105E-4
-325.221217669947	-1.23374445E-4
-325.211223010605	-3.0178553375E-4
-325.201228351263	-9.14603000000001E-6
-325.19123369192	6.10272050000001E-5
-325.181239032578	7.8738705E-5
-325.171244373236	-3.33332215E-4
-325.161249713893	1.8431693E-4
-325.151255054551	-5.14426265E-5
-325.141260395209	-2.0508862E-5
-325.131265735866	1.40966515E-4
-325.121271076524	1.533018E-4
-325.111276417182	-1.1555209E-4
-325.101281757839	-1.50628145E-4
-325.091287098497	4.4605442E-4
-325.081292439155	2.09775828E-4
-325.071297779812	2.58408977E-4
-325.06130312047	-2.2472665E-4
-325.051308461128	-4.85123475E-4
-325.041313801785	5.1308557E-4
-325.031319142443	-3.13301235E-4
-325.021324483101	1.59158167E-4
-325.011329823758	3.1949063E-4
-325.001335164416	1.0658865E-5
-324.991340505074	5.795287E-4
-324.981345845731	1.20150899E-4
-324.971351186389	9.98086055E-4
-324.961356527047	1.23657565E-4
-324.951361867704	9.519934E-5
-324.941367208362	1.09684465E-4
-324.93137254902	7.302565E-6
-324.921377889677	4.1406104E-5
-324.911383230335	9.3312455E-4
-324.901388570993	-1.339384935E-4
-324.89139391165	-5.0895185E-5
-324.881399252308	-1.871813E-6
-324.871404592966	-4.5446599E-4
-324.861409933623	-1.2688292767E-4
-324.851415274281	-1.2571715E-4
-324.841420614939	5.58117065E-4
-324.831425955596	9.4390015E-5
-324.821431296254	-2.76412964E-4
-324.811436636912	8.1665901E-5
-324.801441977569	4.332303E-4
-324.791447318227	2.6599875E-5
-324.781452658885	1.23579209E-4
-324.771457999542	2.6022857E-5
-324.7614633402	-2.3954122E-4
-324.751468680858	2.1923366E-4
-324.741474021515	1.3033848E-4
-324.731479362173	-8.4374938E-5
-324.721484702831	-5.686171E-5
-324.711490043488	2.50622735E-4
-324.701495384146	7.48422825E-4
-324.691500724804	-1.556696E-6
-324.681506065461	3.57558265E-4
-324.671511406119	6.21882867E-5
-324.661516746777	6.866635E-6
-324.651522087434	-4.4208479E-4
-324.641527428092	-7.944317E-5
-324.63153276875	-6.3084812E-5
-324.621538109407	0.00183184772
-324.611543450065	0.0054238897385
-324.601548790723	3.494449E-5
-324.59155413138	-1.3463492E-4
-324.581559472038	-5.03046575E-4
-324.571564812696	2.51932477E-4
-324.561570153353	4.2647085E-5
-324.551575494011	3.07847715E-4
-324.541580834669	-4.840669E-4
-324.531586175326	-7.4027235E-5
-324.521591515984	4.1568225E-5
-324.511596856642	6.007492165E-4
-324.501602197299	1.3845622E-4
-324.491607537957	-2.0855799E-4
-324.481612878615	4.7189105E-5
-324.471618219272	7.385591E-6
-324.46162355993	-7.37532865E-5
-324.451628900588	-3.3063914E-4
-324.441634241245	-2.331806E-5
-324.431639581903	-2.63838895E-4
-324.421644922561	1.74958705E-4
-324.411650263218	1.7860257585E-4
-324.401655603876	3.9205957E-4
-324.391660944533	-2.287276E-5
-324.381666285191	4.68129800000001E-6
-324.371671625849	-8.37803765E-5
-324.361676966506	-6.84331215E-5
-324.351682307164	-4.86186575E-5
-324.341687647822	-1.109158075E-4
-324.33169298848	-1.27012312E-4
-324.321698329137	-5.2639938E-4
-324.311703669795	-6.5066215E-4
-324.301709010452	2.75322535E-4
-324.29171435111	-1.4586847E-5
-324.281719691768	1.5621778E-4
-324.271725032425	7.206687535E-4
-324.261730373083	-3.69894255E-5
-324.251735713741	3.6945024E-4
-324.241741054398	2.51495E-6
-324.231746395056	-8.49438165E-5
-324.221751735714	7.63273205E-6
-324.211757076371	4.6401529E-5
-324.201762417029	-4.519064415E-4
-324.191767757687	2.787841135E-4
-324.181773098344	3.51319155E-4
-324.171778439002	1.51665495E-4
-324.16178377966	2.094670785E-4
-324.151789120317	1.81449322E-4
-324.141794460975	2.86923182E-4
-324.131799801633	1.7638018025E-4
-324.12180514229	5.7312855E-4
-324.111810482948	-3.904368E-5
-324.101815823606	-2.7036763E-4
-324.091821164263	-1.7963892E-4
-324.081826504921	-1.150808035E-4
-324.071831845579	-7.9951219E-4
-324.061837186236	4.8378815E-5
-324.051842526894	-1.41474235E-5
-324.041847867552	2.13645755E-4
-324.031853208209	-4.439502E-4
-324.021858548867	-1.50099065E-5
-324.011863889525	-4.265979E-5
-324.001869230182	3.38710135E-4
-323.99187457084	-2.2453885E-4
-323.981879911498	7.5667995E-5
-323.971885252155	3.114952425E-4
-323.961890592813	1.7373308045E-4
-323.951895933471	-3.6468075E-6
-323.941901274128	1.0715378E-4
-323.931906614786	2.914573195E-4
-323.921911955444	-6.7399505E-5
-323.911917296101	-6.2759271E-5
-323.901922636759	-7.31298485E-5
-323.891927977417	4.2249526E-5
-323.881933318074	-1.5318767E-4
-323.871938658732	4.60901135E-5
-323.86194399939	-7.0093005E-4
-323.851949340047	-1.00557322E-4
-323.841954680705	2.0780232E-4
-323.831960021363	-2.147392885E-4
-323.82196536202	-2.1721415E-4
-323.811970702678	-3.2917086E-4
-323.801976043336	-8.933564E-5
-323.791981383993	2.0228496E-4
-323.781986724651	1.3316629E-4
-323.771992065309	-4.0782205E-4
-323.761997405966	2.254505E-4
-323.752002746624	-0.001123375185
-323.742008087282	1.181317215E-4
-323.732013427939	4.53595405E-4
-323.722018768597	1.854125065E-4
-323.712024109255	-1.723132565E-4
-323.702029449912	-4.4349485E-5
-323.69203479057	6.238736E-5
-323.682040131228	-3.9007948E-4
-323.672045471885	-3.1980352E-4
-323.662050812543	1.826194385E-4
-323.652056153201	3.65852705E-4
-323.642061493858	-9.0400355E-5
-323.632066834516	1.90107195E-4
-323.622072175174	-1.397405E-6
-323.612077515831	2.7622268E-4
-323.602082856489	1.99162892E-4
-323.592088197147	-1.915431E-4
-323.582093537804	1.48062905E-4
-323.572098878462	-3.57590305E-4
-323.56210421912	2.5682442E-4
-323.552109559777	4.9441512E-4
-323.542114900435	-0.0012690628
-323.532120241093	-2.84415E-4
-323.52212558175	2.80839065E-4
-323.512130922408	1.5408021E-4
-323.502136263066	6.93143185E-5
-323.492141603723	-1.66155495E-4
-323.482146944381	1.05012295E-4
-323.472152285039	-5.17827292E-4
-323.462157625696	8.7898868E-4
-323.452162966354	-1.97714081E-4
-323.442168307012	-3.252494E-5
-323.432173647669	8.41468635E-4
-323.422178988327	7.1887105E-5
-323.412184328985	-1.7196609E-4
-323.402189669642	2.47629595E-4
-323.3921950103	1.55939385E-4
-323.382200350958	-2.1581141E-4
-323.372205691615	1.3201692E-4
-323.362211032273	-8.012421E-5
-323.352216372931	8.018651E-5
-323.342221713588	-8.3340485E-5
-323.332227054246	-3.40154985E-4
-323.322232394904	1.034376815E-4
-323.312237735561	-2.25036385E-4
-323.302243076219	-5.58048975E-5
-323.292248416877	9.427216E-5
-323.282253757534	-4.38627000000001E-6
-323.272259098192	4.72210725E-4
-323.26226443885	-1.9633306E-4
-323.252269779507	-0.0027299474065
-323.242275120165	-1.24058E-4
-323.232280460822	2.29810075E-4
-323.22228580148	-4.72695725E-4
-323.212291142138	5.082357E-4
-323.202296482796	0.0022285043035
-323.192301823453	2.6806741E-4
-323.182307164111	-2.60166835E-4
-323.172312504769	2.67797E-5
-323.162317845426	7.53233598E-4
-323.152323186084	2.4492571E-4
-323.142328526741	-8.9956635E-5
-323.132333867399	-1.05863157E-4
-323.122339208057	1.11345192E-4
-323.112344548714	-2.68234505E-4
-323.102349889372	3.3795592E-4
-323.09235523003	3.3724778E-4
-323.082360570687	4.316256E-4
-323.072365911345	6.869469E-5
-323.062371252003	3.64894297E-4
-323.05237659266	8.321551E-5
-323.042381933318	7.99184535E-5
-323.032387273976	2.09918455E-4
-323.022392614633	5.71306825E-5
-323.012397955291	7.768615E-5
-323.002403295949	1.19138835E-5
-322.992408636606	-9.6861743E-5
-322.982413977264	5.662848E-5
-322.972419317922	-1.9153493E-4
-322.962424658579	-1.21035685E-4
-322.952429999237	0.0010051682
-322.942435339895	-1.298370985E-4
-322.932440680552	2.3975594E-4
-322.92244602121	2.119194E-4
-322.912451361868	4.28022895E-4
-322.902456702525	-1.75842667E-4
-322.892462043183	5.2645685E-4
-322.882467383841	-2.9220005E-5
-322.872472724498	-3.50000745E-4
-322.862478065156	-3.8437685E-4
-322.852483405814	1.55262318E-4
-322.842488746471	7.0744115E-4
-322.832494087129	-8.56697E-5
-322.822499427787	8.427834E-5
-322.812504768444	-9.8832805E-6
-322.802510109102	-3.1365528E-4
-322.79251544976	1.50596428E-4
-322.782520790417	-6.3195752E-4
-322.772526131075	-8.20470375E-5
-322.762531471733	1.854302735E-5
-322.75253681239	6.7980612E-4
-322.742542153048	2.950376E-4
-322.732547493706	-1.5249722E-4
-322.722552834363	1.47470105E-4
-322.712558175021	4.371686235E-4
-322.702563515679	-2.10402915E-4
-322.692568856336	-4.24894495E-4
-322.682574196994	-5.6160036E-5
-322.672579537652	1.24035302E-4
-322.662584878309	-6.992494655E-5
-322.652590218967	-1.4469732E-4
-322.642595559625	9.6589745E-5
-322.632600900282	-5.64762445E-4
-322.62260624094	7.562153E-5
-322.612611581598	-1.04903957E-4
-322.602616922255	1.0639497175E-4
-322.592622262913	3.0889919525E-4
-322.582627603571	2.33667135E-4
-322.572632944228	0.001027028655
-322.562638284886	1.811281085E-4
-322.552643625544	4.590149E-4
-322.542648966201	7.69636200000001E-5
-322.532654306859	9.62747535E-4
-322.522659647517	-3.42524455E-4
-322.512664988174	5.31117499999999E-6
-322.502670328832	1.1042014355E-4
-322.49267566949	1.3397794E-4
-322.482681010147	-8.138676E-5
-322.472686350805	-5.123606305E-4
-322.462691691463	-9.8233705E-5
-322.45269703212	1.945022165E-4
-322.442702372778	2.2820016E-4
-322.432707713436	3.971886565E-4
-322.422713054093	-2.14014075E-4
-322.412718394751	8.33840165E-5
-322.402723735409	-6.51264125E-4
-322.392729076066	2.4224153E-4
-322.382734416724	-1.1852206E-4
-322.372739757382	7.62367025E-5
-322.362745098039	5.617011E-5
-322.352750438697	7.46586015E-5
-322.342755779355	-4.79194455E-5
-322.332761120012	-7.9298227E-5
-322.32276646067	-1.4303215E-4
-322.312771801328	1.198109335E-4
-322.302777141985	9.0756737E-4
-322.292782482643	8.5965958E-5
-322.282787823301	2.22042665E-4
-322.272793163958	-2.3853877E-5
-322.262798504616	3.130567E-5
-322.252803845274	-5.41712225E-5
-322.242809185931	-4.3212165E-5
-322.232814526589	4.86613875E-5
-322.222819867247	3.51117775E-4
-322.212825207904	-3.3789373E-4
-322.202830548562	2.68216475E-5
-322.19283588922	-0.0012343888
-322.182841229877	-2.9587605E-5
-322.172846570535	8.8717333E-5
-322.162851911193	5.8150975E-5
-322.15285725185	-2.1841043E-4
-322.142862592508	4.2699485E-4
-322.132867933166	-3.064542E-4
-322.122873273823	-2.1546058E-4
-322.112878614481	1.316099875E-4
-322.102883955139	-1.495492E-4
-322.092889295796	-1.3027818E-4
-322.082894636454	2.122762E-4
-322.072899977112	-2.8411535E-5
-322.062905317769	2.5614191E-5
-322.052910658427	-5.73049625E-5
-322.042915999085	1.8496635E-5
-322.032921339742	6.83828375E-5
-322.0229266804	2.989735785E-4
-322.012932021058	-2.71994075E-4
-322.002937361715	-2.180144725E-4
-321.992942702373	1.72569932E-4
-321.98294804303	1.4522132E-4
-321.972953383688	-5.6904385E-4
-321.962958724346	-1.837307725E-4
-321.952964065003	1.10332999999999E-6
-321.942969405661	1.70219605E-4
-321.932974746319	-8.8468611E-5
-321.922980086977	-1.62681084E-4
-321.912985427634	-7.1760995E-5
-321.902990768292	1.555261E-5
-321.892996108949	7.10529999999999E-6
-321.883001449607	-3.35110755E-4
-321.873006790265	1.127301375E-4
-321.863012130922	-2.90490643E-4
-321.85301747158	1.114615255E-4
-321.843022812238	-5.4944325E-6
-321.833028152895	-0.0014308135
-321.823033493553	-9.4632505E-5
-321.813038834211	3.553136E-5
-321.803044174868	1.64158975E-5
-321.793049515526	4.6193069E-4
-321.783054856184	9.5594865E-5
-321.773060196841	-1.13971225E-5
-321.763065537499	-1.36071E-4
-321.753070878157	-1.5824446E-4
-321.743076218814	1.6361601E-4
-321.733081559472	-7.0806695E-5
-321.72308690013	3.46079125E-4
-321.713092240787	-2.44147535E-4
-321.703097581445	2.26130911E-4
-321.693102922103	1.42866815E-4
-321.68310826276	1.5609454E-4
-321.673113603418	6.1686628E-4
-321.663118944076	1.434426015E-4
-321.653124284733	1.092546E-4
-321.643129625391	-1.44465825E-5
-321.633134966049	-5.8938785E-5
-321.623140306706	6.8360035E-5
-321.613145647364	2.72233395E-4
-321.603150988022	-1.23598885E-4
-321.593156328679	4.08540295E-4
-321.583161669337	3.0218402E-4
-321.573167009995	1.823426E-4
-321.563172350652	-2.78738100000001E-5
-321.55317769131	-4.88775525E-4
-321.543183031968	3.3545911E-4
-321.533188372625	5.87740165E-4
-321.523193713283	8.1544902E-4
-321.513199053941	-1.66999932E-4
-321.503204394598	-2.53572146E-4
-321.493209735256	-9.7868285E-5
-321.483215075914	3.086664E-5
-321.473220416571	-6.99205500000003E-6
-321.463225757229	6.9555929E-4
-321.453231097887	-2.7686765E-5
-321.443236438544	-7.585464E-5
-321.433241779202	1.063446375E-4
-321.42324711986	4.98172775E-5
-321.413252460517	2.08891295E-4
-321.403257801175	2.2848204E-4
-321.393263141833	1.318309981E-4
-321.38326848249	-1.93381865E-4
-321.373273823148	3.2274407E-4
-321.363279163806	-1.4530632E-4
-321.353284504463	-3.5372164E-4
-321.343289845121	4.0999421E-4
-321.333295185779	-5.580145E-6
-321.323300526436	1.20656575E-4
-321.313305867094	-2.38736325E-4
-321.303311207752	1.9056947E-4
-321.293316548409	-5.09308595E-4
-321.283321889067	3.01041815E-5
-321.273327229725	3.2836167E-4
-321.263332570382	1.587331715E-4
-321.25333791104	-2.88828500000001E-6
-321.243343251698	-4.41774275E-5
-321.233348592355	-2.5220042E-4
-321.223353933013	2.3898878E-4
-321.213359273671	-1.6529631E-4
-321.203364614328	-2.38016765E-4
-321.193369954986	-1.348775E-5
-321.183375295644	2.86155885E-4
-321.173380636301	3.78285965E-5
-321.163385976959	-2.6037925E-4
-321.153391317617	-1.23691835E-4
-321.143396658274	-6.8025585E-5
-321.133401998932	1.5276475E-4
-321.12340733959	3.91081E-5
-321.113412680247	-3.18194565E-4
-321.103418020905	0.001857591
-321.093423361563	1.5623983E-4
-321.08342870222	-2.970694675E-4
-321.073434042878	-6.507262E-5
-321.063439383536	-1.61893355E-4
-321.053444724193	1.97974515E-4
-321.043450064851	3.07934398E-4
-321.033455405509	-9.380952E-5
-321.023460746166	-1.822219368E-4
-321.013466086824	-3.470647535E-5
-321.003471427482	6.4695593E-5
-320.993476768139	6.3075092875E-4
-320.983482108797	1.6344714E-4
-320.973487449455	-5.36018275E-4
-320.963492790112	-5.03734155E-5
-320.95349813077	-6.382341E-5
-320.943503471428	-7.504397E-5
-320.933508812085	-3.34095815E-4
-320.923514152743	-4.146655E-4
-320.913519493401	6.6697521E-4
-320.903524834058	-1.94517E-4
-320.893530174716	4.061843691E-4
-320.883535515374	2.72880151E-4
-320.873540856031	2.9731084E-4
-320.863546196689	4.58991535E-4
-320.853551537347	2.893663E-5
-320.843556878004	1.04306147E-4
-320.833562218662	3.32112405E-4
-320.823567559319	3.70536895E-4
-320.813572899977	3.1243654E-4
-320.803578240635	7.26620545E-4
-320.793583581293	9.2149225E-5
-320.78358892195	3.17741545E-4
-320.773594262608	1.0165927E-4
-320.763599603266	-5.82147477E-4
-320.753604943923	-6.11376E-5
-320.743610284581	2.39265945E-4
-320.733615625238	3.6548015E-5
-320.723620965896	4.12154295E-4
-320.713626306554	-1.7851373E-4
-320.703631647211	-1.59876602E-4
-320.693636987869	1.1579051E-4
-320.683642328527	-1.21360715E-4
-320.673647669184	-2.14006670625E-4
-320.663653009842	-2.140265E-4
-320.6536583505	-2.28454185E-4
-320.643663691157	-2.8401387E-4
-320.633669031815	9.065555E-6
-320.623674372473	-6.10133045E-4
-320.61367971313	1.94431175E-4
-320.603685053788	-1.16971185E-4
-320.593690394446	1.749426E-4
-320.583695735103	-6.39495775E-5
-320.573701075761	-4.40394815E-4
-320.563706416419	-1.8917034E-4
-320.553711757076	-0.004110298955
-320.543717097734	4.97988065E-4
-320.533722438392	5.497435315E-4
-320.523727779049	-6.3228976E-5
-320.513733119707	-3.23218965E-4
-320.503738460365	-1.307978825E-4
-320.493743801022	6.6503433E-5
-320.48374914168	-2.386097415E-4
-320.473754482338	-2.481112755E-4
-320.463759822995	5.6531197E-5
-320.453765163653	-0.0011929657
-320.443770504311	-1.0638665E-4
-320.433775844968	-2.3120489E-4
-320.423781185626	6.484097121145E-5
-320.413786526284	-2.12905225E-4
-320.403791866941	-2.196527775E-5
-320.393797207599	-8.025777E-5
-320.383802548257	6.79866749E-4
-320.373807888914	1.501448E-5
-320.363813229572	1.73864655E-4
-320.35381857023	2.80151035E-4
-320.343823910887	-8.845637E-5
-320.333829251545	1.08635315E-4
-320.323834592203	1.7483425E-5
-320.31383993286	-1.66506026E-4
-320.303845273518	-4.0652462E-4
-320.293850614176	4.04542695E-4
-320.283855954833	-3.32508065E-4
-320.273861295491	2.15922985E-4
-320.263866636149	3.9173052E-4
-320.253871976806	8.2467477E-5
-320.243877317464	3.8022998E-4
-320.233882658122	8.6273979E-5
-320.223887998779	-1.7612492E-4
-320.213893339437	1.1450515E-4
-320.203898680095	-3.07789095E-4
-320.193904020752	-1.03298232E-4
-320.18390936141	5.411265325E-5
-320.173914702068	1.97974805E-4
-320.163920042725	-3.25915695E-4
-320.153925383383	-1.32741245E-4
-320.143930724041	4.072735E-6
-320.133936064698	4.5983089E-4
-320.123941405356	1.26165052E-4
-320.113946746014	-4.83489999999999E-6
-320.103952086671	-0.001443254915
-320.093957427329	7.2510335E-5
-320.083962767987	2.720396E-5
-320.073968108644	-3.9810398E-4
-320.063973449302	1.51929745E-5
-320.05397878996	4.6407976E-4
-320.043984130617	-8.39891685E-5
-320.033989471275	0.001756537635
-320.023994811933	2.0390311E-4
-320.01400015259	1.89371125E-5
-320.004005493248	-1.8487595E-5
-319.994010833906	-3.1399535E-4
-319.984016174563	8.25191575E-5
-319.974021515221	5.0828582E-4
-319.964026855879	-0.003090958865
-319.954032196536	5.7999571E-5
-319.944037537194	1.7861485E-5
-319.934042877852	6.154007125E-5
-319.924048218509	5.496358E-6
-319.914053559167	6.942087725E-4
-319.904058899825	-1.746750885E-4
-319.894064240482	-1.78813285E-4
-319.88406958114	-1.71978715E-5
-319.874074921798	-2.536142E-6
-319.864080262455	-7.8206695E-5
-319.854085603113	1.419928E-5
-319.844090943771	-2.3790035E-5
-319.834096284428	4.98276499999999E-6
-319.824101625086	-3.105830755E-5
-319.814106965744	-1.314489135E-4
-319.804112306401	-4.4581347E-5
-319.794117647059	-2.8541972E-4
-319.784122987717	4.59887375E-4
-319.774128328374	8.570892E-4
-319.764133669032	8.72352833E-4
-319.75413900969	2.4721235E-4
-319.744144350347	2.34390375E-4
-319.734149691005	6.9792204E-5
-319.724155031663	-1.2513299E-4
-319.71416037232	-2.06537325E-4
-319.704165712978	5.658145E-5
-319.694171053636	-2.92688145E-4
-319.684176394293	1.47693055E-5
-319.674181734951	-1.00608462E-4
-319.664187075609	2.8666115E-5
-319.654192416266	-4.41674972E-4
-319.644197756924	-1.169980925E-4
-319.634203097582	-2.52178500000002E-6
-319.624208438239	-7.387681E-5
-319.614213778897	-4.5789644E-4
-319.604219119555	-4.0861195E-5
-319.594224460212	-5.90732055E-4
-319.58422980087	-9.1260597E-5
-319.574235141527	-1.833672675E-5
-319.564240482185	1.364116615E-4
-319.554245822843	-2.095331325E-4
-319.5442511635	3.4371205E-5
-319.534256504158	3.49739135E-4
-319.524261844816	-0.001556474335
-319.514267185473	-3.3280845E-4
-319.504272526131	1.62370319E-4
-319.494277866789	2.63424867E-4
-319.484283207446	-5.43650072E-4
-319.474288548104	1.10571282E-4
-319.464293888762	-1.15095952E-4
-319.454299229419	0.00129692168
-319.444304570077	-1.20323495E-4
-319.434309910735	-1.7579908785E-4
-319.424315251392	7.2317105E-5
-319.41432059205	2.5325818E-4
-319.404325932708	2.18026615E-4
-319.394331273365	-1.38928E-4
-319.384336614023	6.4690575E-5
-319.374341954681	-8.4472815E-5
-319.364347295338	1.870365E-4
-319.354352635996	-2.6740125E-5
-319.344357976654	2.0007625E-5
-319.334363317311	3.3615535E-4
-319.324368657969	1.4235754E-4
-319.314373998627	2.3966053E-4
-319.304379339284	-1.37395E-4
-319.294384679942	-3.101317075E-4
-319.2843900206	-1.4310682E-4
-319.274395361257	2.4676246E-5
-319.264400701915	-3.8762551E-4
-319.254406042573	-1.67107275E-4
-319.24441138323	-3.55798345E-4
-319.234416723888	-6.55174225E-5
-319.224422064546	4.3149498E-4
-319.214427405203	6.0325015E-5
-319.204432745861	4.9841597E-5
-319.194438086519	0.001005671525
-319.184443427176	3.0793432665E-4
-319.174448767834	1.338084135E-4
-319.164454108492	-1.35477921E-4
-319.154459449149	2.2098752E-4
-319.144464789807	-5.41556715E-4
-319.134470130465	-2.76380268E-4
-319.124475471122	2.7433011E-5
-319.11448081178	0.0012284165166
-319.104486152438	-2.09432E-5
-319.094491493095	-3.59758885E-4
-319.084496833753	-2.25432125E-4
-319.074502174411	1.091747685E-4
-319.064507515068	-1.5991087E-4
-319.054512855726	-3.0546376E-4
-319.044518196384	-2.034642415E-4
-319.034523537041	1.41657615E-4
-319.024528877699	-0.001271102365
-319.014534218357	8.6645598E-5
-319.004539559014	0.0013258732
-318.994544899672	1.11361465E-4
-318.98455024033	7.31514999999999E-6
-318.974555580987	-1.8413297E-4
-318.964560921645	-9.26861E-5
-318.954566262303	2.412861E-4
-318.94457160296	1.954823005E-4
-318.934576943618	-2.14642815E-4
-318.924582284276	1.8724885E-4
-318.914587624933	-7.6476558E-5
-318.904592965591	-8.2708075E-5
-318.894598306249	9.679826E-5
-318.884603646906	-1.8040469E-4
-318.874608987564	2.1288609E-4
-318.864614328222	-7.5320984E-4
-318.854619668879	4.072621E-5
-318.844625009537	-8.527307E-4
-318.834630350195	2.7113524E-4
-318.824635690852	4.86191005E-5
-318.81464103151	2.2006103E-4
-318.804646372168	2.26624585E-4
-318.794651712825	4.3193343E-5
-318.784657053483	-3.24707985E-4
-318.774662394141	-2.479605E-4
-318.764667734798	-2.06969865E-4
-318.754673075456	2.25115805E-4
-318.744678416114	3.61549E-5
-318.734683756771	-3.71850095E-4
-318.724689097429	-1.080029E-4
-318.714694438087	-2.89760715E-4
-318.704699778744	-7.0214845E-5
-318.694705119402	-4.32058895E-4
-318.68471046006	4.61476785E-5
-318.674715800717	-2.4060759E-4
-318.664721141375	-8.820161E-5
-318.654726482033	1.3793266E-4
-318.64473182269	5.997481E-5
-318.634737163348	-6.6024852E-5
-318.624742504006	2.3796247E-5
-318.614747844663	-3.4677951E-4
-318.604753185321	0.00304287638
-318.594758525979	-1.46643525E-4
-318.584763866636	-2.95508325E-4
-318.574769207294	1.20054305E-4
-318.564774547952	5.51667705E-4
-318.554779888609	-3.405714E-4
-318.544785229267	1.32816055E-4
-318.534790569924	3.0332558E-5
-318.524795910582	-1.432532785E-4
-318.51480125124	-9.616661885E-5
-318.504806591898	-3.19773435E-4
-318.494811932555	0.001688509535
-318.484817273213	2.01798735E-4
-318.474822613871	-5.8104943E-5
-318.464827954528	-4.2620436E-4
-318.454833295186	-4.03604805E-5
-318.444838635843	4.71256335E-5
-318.434843976501	-4.7444438E-4
-318.424849317159	-2.1030946E-4
-318.414854657816	2.6423984E-4
-318.404859998474	3.1545102E-5
-318.394865339132	-8.1528961E-5
-318.384870679789	1.8786652E-4
-318.374876020447	-6.66756535E-4
-318.364881361105	2.20466104E-4
-318.354886701762	-1.8085589E-4
-318.34489204242	-1.4435164E-4
-318.334897383078	-5.8743655E-5
-318.324902723735	6.733461E-5
-318.314908064393	-7.8664327E-5
-318.304913405051	-1.75459655E-4
-318.294918745708	1.93119835E-4
-318.284924086366	1.71950951E-4
-318.274929427024	1.3865769E-4
-318.264934767681	7.34402535E-5
-318.254940108339	-7.9358972E-5
-318.244945448997	9.8754381E-5
-318.234950789654	-7.15417475E-4
-318.224956130312	2.88368000000001E-6
-318.21496147097	-5.85422E-5
-318.204966811627	-1.73864375E-4
-318.194972152285	-2.19215935E-4
-318.184977492943	-2.23738225E-4
-318.1749828336	-5.78726775E-4
-318.164988174258	2.52997985E-4
-318.154993514916	-2.52816625E-4
-318.144998855573	-1.30578275E-4
-318.135004196231	3.576973E-4
-318.125009536889	1.14515768E-4
-318.115014877546	1.549203225E-4
-318.105020218204	2.884307575E-4
-318.095025558862	1.9654815E-5
-318.085030899519	-4.85180415E-4
-318.075036240177	-1.31211395E-4
-318.065041580835	1.3045263E-4
-318.055046921492	-2.2090051E-4
-318.04505226215	-6.0045835E-5
-318.035057602808	-9.70083995E-4
-318.025062943465	-1.125415465E-4
-318.015068284123	-1.004439085E-4
-318.005073624781	-6.7445385E-5
-317.995078965438	-3.73380999999999E-6
-317.985084306096	1.39542557E-4
-317.975089646754	2.17664365E-4
-317.965094987411	1.30430935E-4
-317.955100328069	4.52298475E-4
-317.945105668727	6.3450592E-5
-317.935111009384	-9.472206E-6
-317.925116350042	-3.70563E-6
-317.9151216907	1.495253E-6
-317.905127031357	1.82160569E-4
-317.895132372015	9.4343165E-5
-317.885137712673	3.79488595E-4
-317.87514305333	-4.77471715E-4
-317.865148393988	-1.76947215E-4
-317.855153734646	4.00605785E-4
-317.845159075303	3.07075885E-4
-317.835164415961	1.7631145E-4
-317.825169756619	2.10391806E-4
-317.815175097276	-4.4788845E-5
-317.805180437934	-4.3952213E-4
-317.795185778592	-1.92272103E-4
-317.785191119249	-2.2231343E-4
-317.775196459907	1.391891175E-4
-317.765201800565	1.11637602E-4
-317.755207141222	2.7831952E-4
-317.74521248188	1.888897815E-4
-317.735217822538	-9.0264982E-5
-317.725223163195	-5.3920081E-5
-317.715228503853	-1.6467654E-4
-317.705233844511	9.54369163E-5
-317.695239185168	-5.31155565E-4
-317.685244525826	-2.799014E-5
-317.675249866484	5.8746886E-4
-317.665255207141	-3.4722299E-4
-317.655260547799	-3.9646405E-5
-317.645265888457	1.107242275E-4
-317.635271229114	-7.1365658E-5
-317.625276569772	-7.1617487E-5
-317.61528191043	9.3995835E-6
-317.605287251087	1.961173E-5
-317.595292591745	-3.9558711E-4
-317.585297932403	-7.83363815E-4
-317.57530327306	1.76735228E-4
-317.565308613718	4.9511273E-5
-317.555313954376	-1.61000000001691E-9
-317.545319295033	2.20050915E-4
-317.535324635691	-1.4184105E-4
-317.525329976349	-1.83603235E-4
-317.515335317006	-7.35275085E-5
-317.505340657664	9.53078485E-5
-317.495345998322	1.47073925E-4
-317.485351338979	-2.48782735E-4
-317.475356679637	-1.98981732E-4
-317.465362020295	-7.00336325E-4
-317.455367360952	-4.76206734E-4
-317.44537270161	1.471336E-4
-317.435378042268	4.3301025E-5
-317.425383382925	-1.16514725E-4
-317.415388723583	4.71337325E-4
-317.405394064241	-2.3585942E-4
-317.395399404898	-3.70551035E-4
-317.385404745556	-8.54567475E-5
-317.375410086214	-2.8492756E-4
-317.365415426871	-2.631257E-4
-317.355420767529	3.33339265E-4
-317.345426108187	3.80800985E-5
-317.335431448844	4.64284245E-4
-317.325436789502	2.1505445E-5
-317.31544213016	7.2120407E-5
-317.305447470817	7.9838903E-5
-317.295452811475	-3.460322875E-4
-317.285458152132	5.1686668E-4
-317.27546349279	-6.5617625E-5
-317.265468833448	3.05473665E-4
-317.255474174105	1.42015095E-4
-317.245479514763	-1.491608285E-4
-317.235484855421	-1.5618403E-4
-317.225490196079	-4.4607462E-5
-317.215495536736	-3.45077685E-4
-317.205500877394	-2.9322255E-5
-317.195506218051	-1.35066785E-4
-317.185511558709	-2.49307995E-4
-317.175516899367	-7.408111E-5
-317.165522240024	-1.3323973E-4
-317.155527580682	7.34733795E-4
-317.14553292134	-1.38122665E-4
-317.135538261997	1.2181155E-5
-317.125543602655	7.76800575E-5
-317.115548943313	3.5620499E-4
-317.10555428397	-2.5972714E-4
-317.095559624628	2.21724375E-4
-317.085564965286	-1.22315255E-4
-317.075570305943	9.5931969E-5
-317.065575646601	-6.45613E-5
-317.055580987259	-8.3601727E-4
-317.045586327916	1.27666475E-4
-317.035591668574	5.05880035E-4
-317.025597009232	-3.066865385E-4
-317.015602349889	3.7862058E-5
-317.005607690547	4.3375135E-5
-316.995613031205	-1.7668279285E-4
-316.985618371862	-1.004073805E-4
-316.97562371252	-1.0671339E-4
-316.965629053178	7.42274203E-4
-316.955634393835	-5.451566E-5
-316.945639734493	-6.11231455E-5
-316.935645075151	7.04053065E-4
-316.925650415808	-7.6560681E-5
-316.915655756466	2.05324095E-4
-316.905661097124	-1.31290545E-4
-316.895666437781	-4.47923045E-4
-316.885671778439	2.03610635E-4
-316.875677119097	1.55703485E-4
-316.865682459754	-1.80220582E-4
-316.855687800412	-4.1839325E-4
-316.84569314107	5.3588495E-5
-316.835698481727	-1.18975385E-4
-316.825703822385	5.8164362E-5
-316.815709163043	-2.26162987E-4
-316.8057145037	1.00855047E-4
-316.795719844358	-3.9433974E-5
-316.785725185016	-0.007727808197
-316.775730525673	-1.02521647E-4
-316.765735866331	6.6155845E-4
-316.755741206989	3.1010675275E-4
-316.745746547646	-1.75568005E-4
-316.735751888304	2.3311674E-4
-316.725757228962	4.8202575E-5
-316.715762569619	8.0032E-4
-316.705767910277	4.6694076E-4
-316.695773250935	1.7585144E-4
-316.685778591592	-2.254711E-4
-316.67578393225	-1.926389205E-4
-316.665789272908	1.281460015E-4
-316.655794613565	-1.88414182E-4
-316.645799954223	1.867099315E-4
-316.635805294881	-4.2866456E-4
-316.625810635538	-3.9634147E-5
-316.615815976196	4.03665703E-4
-316.605821316854	2.0000057775E-4
-316.595826657511	1.4710099E-4
-316.585831998169	-1.3366603E-4
-316.575837338827	-3.036423E-5
-316.565842679484	5.7860139E-5
-316.555848020142	-6.2176125E-4
-316.5458533608	1.72929684E-4
-316.535858701457	-3.4669013E-4
-316.525864042115	2.7242665E-4
-316.515869382773	-2.969569675E-4
-316.50587472343	-2.49935205E-4
-316.495880064088	-4.22417075E-4
-316.485885404746	5.54499955E-4
-316.475890745403	-8.68632335E-5
-316.465896086061	-5.3162909E-5
-316.455901426719	-2.74688645E-4
-316.445906767376	-3.14362365E-4
-316.435912108034	3.7988783E-4
-316.425917448692	2.3259838E-4
-316.415922789349	2.92980485E-5
-316.405928130007	-3.7813876E-4
-316.395933470665	-2.2880863E-4
-316.385938811322	7.7275465E-5
-316.37594415198	5.3378908E-4
-316.365949492638	-2.99019635E-4
-316.355954833295	-2.22930345E-4
-316.345960173953	-1.23676125E-4
-316.335965514611	-2.66416413E-4
-316.325970855268	2.43898017E-4
-316.315976195926	-3.07570545E-4
-316.305981536584	-1.4886569E-4
-316.295986877241	1.3293764E-4
-316.285992217899	1.09422325E-4
-316.275997558557	-8.587365E-5
-316.266002899214	1.16956087E-4
-316.256008239872	2.31695225E-4
-316.24601358053	4.38061295E-4
-316.236018921187	-1.84081114E-4
-316.226024261845	7.76179025E-5
-316.216029602503	-2.07023514E-4
-316.20603494316	2.6459861E-4
-316.196040283818	2.3381673E-4
-316.186045624476	3.960457E-5
-316.176050965133	8.8710331E-4
-316.166056305791	-3.6769867E-5
-316.156061646449	-8.726756E-5
-316.146066987106	-1.49178758E-4
-316.136072327764	-5.9109203E-4
-316.126077668421	-2.595554E-5
-316.116083009079	1.65190913E-5
-316.106088349737	-5.8337295E-5
-316.096093690395	8.5498245E-5
-316.086099031052	-1.75229023E-4
-316.07610437171	9.2326935E-5
-316.066109712368	2.9592612E-5
-316.056115053025	-7.501519E-4
-316.046120393683	9.08735875E-5
-316.03612573434	-1.5551786E-4
-316.026131074998	1.38544255E-4
-316.016136415656	1.5201626E-4
-316.006141756313	6.3319605E-5
-315.996147096971	-7.9427905E-5
-315.986152437629	-3.4142088E-5
-315.976157778286	4.2405177E-4
-315.966163118944	-8.909107E-5
-315.956168459602	-2.172644E-5
-315.946173800259	7.2027131E-4
-315.936179140917	7.4251695E-4
-315.926184481575	-2.8720775E-5
-315.916189822232	1.65889205E-4
-315.90619516289	2.8332041E-4
-315.896200503548	-7.42209485E-4
-315.886205844205	-4.34633475E-4
-315.876211184863	-2.66772235E-4
-315.866216525521	-1.28226795E-4
-315.856221866178	-9.32076885E-5
-315.846227206836	2.22761395E-4
-315.836232547494	-2.63490315E-4
-315.826237888151	3.49399115E-4
-315.816243228809	-2.450632735E-4
-315.806248569467	-9.632515E-6
-315.796253910124	2.850794E-5
-315.786259250782	-9.54582E-5
-315.77626459144	2.76263362E-4
-315.766269932097	3.3649575E-4
-315.756275272755	-3.97315626E-4
-315.746280613413	-4.5488212E-4
-315.73628595407	9.475645E-6
-315.726291294728	-1.3657714E-4
-315.716296635386	-2.063488535E-4
-315.706301976043	-8.6922616E-4
-315.696307316701	-2.238700965E-4
-315.686312657359	1.6602954E-4
-315.676317998016	-3.13788635E-4
-315.666323338674	1.1519128E-4
-315.656328679332	4.2823266E-4
-315.646334019989	-5.342502885E-4
-315.636339360647	-2.1945492E-4
-315.626344701305	-2.75370205E-5
-315.616350041962	2.23713636E-4
-315.60635538262	3.39204375E-5
-315.596360723278	-5.7900179E-4
-315.586366063935	-1.57162325E-4
-315.576371404593	5.60914515E-4
-315.566376745251	-3.7143085E-4
-315.556382085908	1.3263015E-4
-315.546387426566	-4.3484845E-5
-315.536392767224	2.948559E-5
-315.526398107881	7.1947627E-5
-315.516403448539	-3.008148013E-4
-315.506408789197	2.90407E-5
-315.496414129854	-1.0834065E-4
-315.486419470512	0.00168578675
-315.47642481117	-8.6691832E-4
-315.466430151827	5.709263E-5
-315.456435492485	3.4677865E-5
-315.446440833143	1.091411E-5
-315.4364461738	-4.8861124E-4
-315.426451514458	-9.94169425E-4
-315.416456855116	-0.005094266055
-315.406462195773	7.41825225E-5
-315.396467536431	4.64512322E-4
-315.386472877089	-3.5086093E-4
-315.376478217746	4.5133805E-5
-315.366483558404	3.0585092E-4
-315.356488899062	3.61159775E-4
-315.346494239719	2.02209795E-4
-315.336499580377	-9.7850746E-5
-315.326504921035	-2.1892545E-4
-315.316510261692	-5.39109235E-4
-315.30651560235	-1.42454885E-4
-315.296520943008	4.3715848E-5
-315.286526283665	1.6366955E-4
-315.276531624323	-1.18054515E-4
-315.266536964981	3.6005985E-5
-315.256542305638	3.5325654E-5
-315.246547646296	-6.931087E-6
-315.236552986954	-2.18790695E-4
-315.226558327611	3.8446795E-4
-315.216563668269	7.8616668E-5
-315.206569008927	9.24101685E-5
-315.196574349584	-1.35664435E-4
-315.186579690242	2.68624845E-4
-315.1765850309	-1.07449981E-4
-315.166590371557	-2.30993285E-4
-315.156595712215	-3.5104005E-5
-315.146601052873	2.0085373E-4
-315.13660639353	1.34759793E-4
-315.126611734188	1.0033431E-4
-315.116617074846	3.6711075E-5
-315.106622415503	3.039751E-5
-315.096627756161	6.6967631E-5
-315.086633096819	-4.3907077E-5
-315.076638437476	-1.434411E-4
-315.066643778134	2.17709335E-5
-315.056649118792	2.280719E-5
-315.046654459449	7.73547769E-4
-315.036659800107	4.81165045E-5
-315.026665140765	-1.20027705E-4
-315.016670481422	-3.87020418E-4
-315.00667582208	-1.9276995E-5
-314.996681162738	-3.76823000000001E-6
-314.986686503395	-7.679441E-5
-314.976691844053	-4.05226495E-4
-314.966697184711	1.94198775E-4
-314.956702525368	-1.0249127E-4
-314.946707866026	6.7618158E-4
-314.936713206684	1.00167412E-4
-314.926718547341	1.35203348E-4
-314.916723887999	4.43048275E-4
-314.906729228657	-3.88789978E-4
-314.896734569314	-2.51319362E-4
-314.886739909972	3.9442131E-4
-314.876745250629	6.53570615E-5
-314.866750591287	6.6813634E-5
-314.856755931945	6.47187625E-5
-314.846761272602	2.2776051E-4
-314.83676661326	4.54808825E-4
-314.826771953918	9.0733625E-5
-314.816777294576	-3.7374724E-4
-314.806782635233	-1.66220215E-4
-314.796787975891	-4.029386E-5
-314.786793316548	-8.85781E-5
-314.776798657206	-2.11794965E-4
-314.766803997864	-1.8965076E-4
-314.756809338521	-2.285883255E-4
-314.746814679179	-2.9762595E-4
-314.736820019837	3.38274314E-4
-314.726825360494	1.9793918E-5
-314.716830701152	9.7360762E-4
-314.70683604181	2.7271114E-4
-314.696841382467	-1.390423525E-4
-314.686846723125	7.890821E-5
-314.676852063783	6.44864965E-4
-314.66685740444	1.8820491E-4
-314.656862745098	1.42785795E-4
-314.646868085756	-7.351678E-5
-314.636873426413	3.97637565E-4
-314.626878767071	-2.32501938E-4
-314.616884107729	1.6727493E-5
-314.606889448386	-9.620615E-4
-314.596894789044	3.7676823E-4
-314.586900129702	2.04437475E-4
-314.576905470359	-1.94561683E-4
-314.566910811017	6.454264025E-4
-314.556916151675	8.9594685E-5
-314.546921492332	3.75392256E-4
-314.53692683299	-1.13355867E-4
-314.526932173648	-8.8751479E-5
-314.516937514305	-4.27213475E-4
-314.506942854963	8.6729305E-5
-314.496948195621	3.4811454E-4
-314.486953536278	3.429486E-5
-314.476958876936	-6.8161954E-5
-314.466964217594	-1.1420815E-5
-314.456969558251	-2.00257625E-4
-314.446974898909	-3.77243295E-4
-314.436980239567	8.9665775E-5
-314.426985580224	-2.389295175E-4
-314.416990920882	-0.001371293047
-314.40699626154	2.4201055E-4
-314.397001602197	1.41075995E-4
-314.387006942855	4.7073234425E-4
-314.377012283513	1.0972855E-5
-314.36701762417	-4.2006965E-5
-314.357022964828	3.95780445E-5
-314.347028305486	-1.644212125E-4
-314.337033646143	1.87631123E-4
-314.327038986801	-1.50958091E-4
-314.317044327459	-1.3906176465E-4
-314.307049668116	4.484707E-5
-314.297055008774	2.3618112E-4
-314.287060349432	-0.001750175307
-314.277065690089	1.80346286E-4
-314.267071030747	-1.61872297E-4
-314.257076371405	-6.885622E-6
-314.247081712062	-2.5311829E-4
-314.23708705272	8.97970695E-4
-314.227092393378	1.33654927E-4
-314.217097734035	3.5863437E-4
-314.207103074693	-5.7200916E-5
-314.197108415351	5.5194195E-6
-314.187113756008	2.9284335E-5
-314.177119096666	-1.25235075E-4
-314.167124437324	3.238805E-4
-314.157129777981	-2.2397038E-4
-314.147135118639	-9.857258E-5
-314.137140459297	-2.3558787395E-4
-314.127145799954	-4.1230139E-5
-314.117151140612	2.0381201E-4
-314.10715648127	-5.393413E-6
-314.097161821927	-2.1147897E-4
-314.087167162585	-2.59582377E-4
-314.077172503243	7.924747E-4
-314.0671778439	-0.00477149685
-314.057183184558	2.23838112E-4
-314.047188525216	9.023639E-5
-314.037193865873	2.58181055E-4
-314.027199206531	-2.77860405E-4
-314.017204547189	-7.08231795E-4
-314.007209887846	-2.382310465E-4
-313.997215228504	1.78317398E-4
-313.987220569162	-3.2834869E-5
-313.977225909819	-4.018799315E-5
-313.967231250477	-2.3396956E-4
-313.957236591135	-1.37134745E-4
-313.947241931792	1.4680285E-5
-313.93724727245	-2.15319365E-4
-313.927252613108	4.1763248E-4
-313.917257953765	2.74290465E-4
-313.907263294423	-3.486500515E-4
-313.897268635081	0.002893640205
-313.887273975738	-2.8063001E-4
-313.877279316396	1.626079273E-4
-313.867284657054	-1.2134914E-4
-313.857289997711	-3.530333E-5
-313.847295338369	9.1693867E-5
-313.837300679027	2.6452875E-5
-313.827306019684	-9.2505112E-5
-313.817311360342	-0.001162000985
-313.807316701	1.74553345E-4
-313.797322041657	-1.7775392E-5
-313.787327382315	-9.555136075E-4
-313.777332722973	1.0550801E-4
-313.76733806363	1.06431197E-4
-313.757343404288	-1.278242625E-4
-313.747348744945	1.439208035E-4
-313.737354085603	-5.5424315E-4
-313.727359426261	4.7994033E-4
-313.717364766918	-1.18288135E-4
-313.707370107576	7.8313512E-4
-313.697375448234	-1.2685155E-4
-313.687380788892	-3.0329893E-4
-313.677386129549	6.72759800000001E-5
-313.667391470207	-1.5972755E-4
-313.657396810864	-2.05708255E-4
-313.647402151522	4.4197274E-5
-313.63740749218	2.2429386E-4
-313.627412832837	1.148668915E-4
-313.617418173495	0.00118677637
-313.607423514153	5.42794905E-4
-313.59742885481	6.271955E-5
-313.587434195468	1.7915789E-4
-313.577439536126	-5.8584645E-5
-313.567444876783	-2.30831315E-4
-313.557450217441	-1.93428395E-4
-313.547455558099	1.2955574E-4
-313.537460898756	-2.31264255E-4
-313.527466239414	-1.55306035E-4
-313.517471580072	2.6293935E-4
-313.507476920729	-9.90824965E-5
-313.497482261387	-2.16066245E-4
-313.487487602045	-8.2523672E-5
-313.477492942702	3.790877925E-5
-313.46749828336	1.650313625E-4
-313.457503624018	-3.81994566E-4
-313.447508964675	5.72771775E-5
-313.437514305333	3.9507175E-5
-313.427519645991	1.6216726E-4
-313.417524986648	-2.1855861E-4
-313.407530327306	-3.233677E-5
-313.397535667964	1.8902008E-4
-313.387541008621	2.52642675E-4
-313.377546349279	7.100648E-5
-313.367551689937	-2.12748015E-4
-313.357557030594	-5.507031E-5
-313.347562371252	-1.6408735E-5
-313.33756771191	-3.2554401E-4
-313.327573052567	1.383571285E-4
-313.317578393225	-7.11744845E-4
-313.307583733883	-2.7388811E-4
-313.29758907454	-2.67587915E-4
-313.287594415198	-2.0229891E-4
-313.277599755856	5.7364693E-4
-313.267605096513	6.55476E-6
-313.257610437171	0.0014094116
-313.247615777829	-2.51705005E-4
-313.237621118486	-1.31210155E-4
-313.227626459144	-2.902220095E-4
-313.217631799802	-2.1298461E-4
-313.207637140459	2.14305171E-4
-313.197642481117	-5.19520275E-4
-313.187647821775	2.2934976E-4
-313.177653162432	-6.6230395E-5
-313.16765850309	-1.5772894E-4
-313.157663843748	-2.611640525E-4
-313.147669184405	-1.03852875E-4
-313.137674525063	-2.30942465E-4
-313.127679865721	-3.03719405E-4
-313.117685206378	-3.51273025E-4
-313.107690547036	5.91340025E-5
-313.097695887694	6.485043E-5
-313.087701228351	-2.12844145E-4
-313.077706569009	-3.7493447E-4
-313.067711909667	5.1319685E-4
-313.057717250324	5.4510678E-5
-313.047722590982	-7.189902E-5
-313.03772793164	2.25907135E-4
-313.027733272297	-3.6838536E-4
-313.017738612955	0.001088711778
-313.007743953613	8.0124187E-5
-312.99774929427	2.6768562E-4
-312.987754634928	2.75759752E-4
-312.977759975586	-0.00203741028
-312.967765316243	-7.8059115E-5
-312.957770656901	-1.347796335E-4
-312.947775997559	-1.704301E-5
-312.937781338216	-2.947458265E-4
-312.927786678874	2.74438347E-4
-312.917792019532	1.4523354E-4
-312.907797360189	-7.8913238E-4
-312.897802700847	-1.1649795E-4
-312.887808041505	2.7046542E-4
-312.877813382162	-1.013982297E-4
-312.86781872282	2.960367675E-4
-312.857824063478	1.0922092E-4
-312.847829404135	-4.57900315E-5
-312.837834744793	4.03849888E-4
-312.827840085451	3.0102808E-4
-312.817845426108	-2.4003955E-5
-312.807850766766	-1.43034955E-4
-312.797856107424	4.57669415E-4
-312.787861448081	-1.57825769E-4
-312.777866788739	2.1296365E-5
-312.767872129397	8.4092166E-5
-312.757877470054	1.94998999999999E-6
-312.747882810712	-4.234395E-6
-312.73788815137	-6.483272E-4
-312.727893492027	1.0905379E-4
-312.717898832685	7.1172015E-5
-312.707904173343	-2.29827407E-4
-312.697909514	-1.72368245E-4
-312.687914854658	6.0778185E-4
-312.677920195316	-1.6514783E-4
-312.667925535973	-2.131601E-5
-312.657930876631	3.2800424E-4
-312.647936217289	1.9137087E-4
-312.637941557946	-2.9943647E-4
-312.627946898604	-2.80654565E-4
-312.617952239262	1.2600762E-4
-312.607957579919	5.15802900000001E-5
-312.597962920577	7.3621865E-5
-312.587968261234	3.23497795E-4
-312.577973601892	-4.33959005E-4
-312.56797894255	5.56552572E-4
-312.557984283208	1.49073735E-4
-312.547989623865	-1.08430618E-4
-312.537994964523	-3.5001507E-4
-312.528000305181	7.4154897E-5
-312.518005645838	-2.66446475E-4
-312.508010986496	8.362961E-5
-312.498016327153	-6.6476707E-5
-312.488021667811	-1.1252443E-4
-312.478027008469	5.19874245E-4
-312.468032349126	1.89290325E-4
-312.458037689784	6.331606E-5
-312.448043030442	1.6817868E-4
-312.438048371099	-0.001162970215
-312.428053711757	4.73291375E-4
-312.418059052415	1.76458178E-4
-312.408064393072	-2.80757095E-4
-312.39806973373	-1.21177906E-4
-312.388075074388	2.49737655E-4
-312.378080415045	-2.3361186E-4
-312.368085755703	1.1402888E-4
-312.358091096361	7.6631311E-5
-312.348096437018	5.82269735E-4
-312.338101777676	-5.6818905E-4
-312.328107118334	-2.77534455E-4
-312.318112458991	4.4444108E-5
-312.308117799649	2.92220335E-4
-312.298123140307	-1.5918905E-4
-312.288128480964	1.766921525E-4
-312.278133821622	-1.324161925E-4
-312.26813916228	5.0213847E-5
-312.258144502937	-1.467210235E-4
-312.248149843595	-2.2857654E-4
-312.238155184253	1.4459143E-5
-312.22816052491	6.4627097E-5
-312.218165865568	1.33911351E-4
-312.208171206226	-4.70391372E-4
-312.198176546883	6.56003385E-4
-312.188181887541	4.136436E-5
-312.178187228199	3.24814565E-4
-312.168192568856	-7.58565165E-4
-312.158197909514	-1.25306725E-5
-312.148203250172	-4.4994819E-4
-312.138208590829	-1.3701865E-5
-312.128213931487	-4.95811225E-4
-312.118219272145	2.42900705E-4
-312.108224612802	-0.0013652150125
-312.09822995346	1.9003005E-4
-312.088235294118	1.97861865E-4
-312.078240634775	-0.00419661685
-312.068245975433	-1.40594395E-4
-312.058251316091	-5.108936E-5
-312.048256656748	3.169289E-5
-312.038261997406	7.5060085E-4
-312.028267338064	7.2289943E-5
-312.018272678721	2.0365509E-4
-312.008278019379	-8.15229999999996E-6
-311.998283360037	3.8401145E-5
-311.988288700694	-6.9817733E-4
-311.978294041352	1.61287699E-4
-311.96829938201	-6.51348895E-4
-311.958304722667	6.4023465E-5
-311.948310063325	-1.594862425E-4
-311.938315403983	7.15928075E-5
-311.92832074464	2.19176955E-4
-311.918326085298	-6.454695E-5
-311.908331425956	-1.37234585E-4
-311.898336766613	8.9992912E-5
-311.888342107271	-1.308933848E-4
-311.878347447929	-2.761783935E-4
-311.868352788586	-1.46029646E-4
-311.858358129244	6.7794398E-4
-311.848363469902	1.4586499E-4
-311.838368810559	4.7955096E-5
-311.828374151217	-4.6614219E-5
-311.818379491875	2.4569854E-4
-311.808384832532	3.02604366E-4
-311.79839017319	7.6664137E-4
-311.788395513848	4.3583863E-4
-311.778400854505	-1.0858344E-4
-311.768406195163	-2.992845365E-4
-311.758411535821	6.07534685E-5
-311.748416876478	0.0012146701
-311.738422217136	1.44802506E-4
-311.728427557794	-4.190125E-6
-311.718432898451	-2.6225824E-4
-311.708438239109	-2.3759722E-4
-311.698443579767	-8.38525285E-4
-311.688448920424	-3.9329915E-5
-311.678454261082	8.307609E-5
-311.66845960174	-3.00443459E-4
-311.658464942397	-8.8518065E-5
-311.648470283055	9.47947565E-5
-311.638475623713	1.1668581E-4
-311.62848096437	4.6253953E-4
-311.618486305028	-3.238381E-5
-311.608491645686	1.3603327E-4
-311.598496986343	-7.2473615E-5
-311.588502327001	1.01337503E-4
-311.578507667659	1.705197E-4
-311.568513008316	-2.0099615E-4
-311.558518348974	6.1582416E-4
-311.548523689632	-2.67722965E-4
-311.538529030289	1.43816419E-4
-311.528534370947	2.87491845E-4
-311.518539711605	-2.5506965E-5
-311.508545052262	-6.20557115E-4
-311.49855039292	-3.76660935E-4
-311.488555733578	1.4051897E-4
-311.478561074235	-2.502088475E-4
-311.468566414893	-1.94842602E-4
-311.458571755551	-8.7217144E-4
-311.448577096208	3.23298325E-4
-311.438582436866	-4.6096686E-4
-311.428587777524	-4.1150325E-5
-311.418593118181	-4.862394885E-4
-311.408598458839	-1.05451485E-4
-311.398603799497	7.568306E-4
-311.388609140154	1.966444225E-4
-311.378614480812	3.0744845E-4
-311.36861982147	4.7280056E-4
-311.358625162127	-1.08326025E-4
-311.348630502785	4.161875475E-4
-311.338635843442	-2.2181685E-4
-311.3286411841	2.08088843E-4
-311.318646524758	-1.03087345E-4
-311.308651865415	1.8889425E-4
-311.298657206073	-8.140443E-5
-311.288662546731	-2.17843525E-4
-311.278667887388	1.97444595E-4
-311.268673228046	-5.6710436E-5
-311.258678568704	9.0246812E-4
-311.248683909361	-0.00291155414
-311.238689250019	-0.001703592175
-311.228694590677	5.626157397E-4
-311.218699931334	-7.11807155E-5
-311.208705271992	1.25740945E-4
-311.19871061265	1.4835774E-4
-311.188715953307	1.0288297E-5
-311.178721293965	1.03386847E-4
-311.168726634623	8.66951465E-5
-311.15873197528	-1.681042455E-4
-311.148737315938	2.19618825E-4
-311.138742656596	1.524314E-5
-311.128747997253	-2.83027715E-4
-311.118753337911	1.68488905E-4
-311.108758678569	-1.2440032716E-4
-311.098764019226	1.679336E-5
-311.088769359884	-1.184207475E-4
-311.078774700542	9.722383E-5
-311.068780041199	5.1425874E-4
-311.058785381857	-7.60757499999999E-6
-311.048790722515	-0.001092258025
-311.038796063172	7.1990578E-5
-311.02880140383	4.66632665E-4
-311.018806744488	-3.00119485E-4
-311.008812085145	-3.78523741E-4
-310.998817425803	7.8127985E-5
-310.988822766461	-9.68763645E-5
-310.978828107118	9.03656385E-4
-310.968833447776	-1.7328362E-4
-310.958838788434	-6.56920512E-4
-310.948844129091	2.5806095E-4
-310.938849469749	-1.49325005E-4
-310.928854810407	-6.04449625E-5
-310.918860151064	2.27471415E-4
-310.908865491722	2.45869735E-4
-310.89887083238	1.62561705E-4
-310.888876173037	3.83153081E-4
-310.878881513695	2.0311204E-4
-310.868886854353	1.73519225E-4
-310.85889219501	3.4780837E-4
-310.848897535668	-2.03244E-4
-310.838902876326	6.124326E-5
-310.828908216983	-1.16455785E-4
-310.818913557641	4.62936E-4
-310.808918898299	-3.22465E-4
-310.798924238956	4.90253517E-5
-310.788929579614	5.8918652E-4
-310.778934920272	-1.39433555E-5
-310.768940260929	5.81862499999999E-7
-310.758945601587	2.158401665E-4
-310.748950942245	3.09217425E-4
-310.738956282902	-6.34867285E-5
-310.72896162356	6.34786755E-5
-310.718966964218	-4.416792415E-5
-310.708972304875	-4.48341565E-5
-310.698977645533	1.859749085E-4
-310.688982986191	2.05957688E-4
-310.678988326848	-2.8423484E-4
-310.668993667506	9.91777E-5
-310.658999008164	1.3984728E-4
-310.649004348821	1.8047197E-4
-310.639009689479	-3.676626E-5
-310.629015030137	-1.375811205E-4
-310.619020370794	2.21440465E-4
-310.609025711452	-3.8826676E-4
-310.59903105211	-2.8924725E-5
-310.589036392767	8.86776645E-4
-310.579041733425	-5.249949E-5
-310.569047074083	2.2192105E-5
-310.55905241474	4.966928225E-4
-310.549057755398	-7.28249750000001E-5
-310.539063096056	-5.858002E-5
-310.529068436713	-5.11421415E-4
-310.519073777371	3.21067635E-4
-310.509079118029	1.429098765E-4
-310.499084458686	-3.0899258E-4
-310.489089799344	1.46765593E-4
-310.479095140002	-4.7165299E-4
-310.469100480659	4.00449035E-4
-310.459105821317	8.63769963E-4
-310.449111161975	-2.2696263E-4
-310.439116502632	-2.5544828E-5
-310.42912184329	2.5758776E-4
-310.419127183948	-5.502197075E-4
-310.409132524605	1.2629609E-4
-310.399137865263	-2.01353617E-4
-310.389143205921	6.82267635E-4
-310.379148546578	6.558621E-5
-310.369153887236	-2.24052889E-4
-310.359159227894	-7.68069925E-4
-310.349164568551	9.9731588E-5
-310.339169909209	8.67693565E-4
-310.329175249867	-1.51185565E-4
-310.319180590524	1.4780926E-5
-310.309185931182	2.2861811E-4
-310.29919127184	-4.949466675E-4
-310.289196612497	4.199632E-5
-310.279201953155	-1.86062415E-4
-310.269207293813	-6.8306688E-4
-310.25921263447	2.39648745E-4
-310.249217975128	-1.11732197E-4
-310.239223315786	8.8817925E-5
-310.229228656443	1.1098076E-4
-310.219233997101	-8.6819701E-5
-310.209239337759	1.13734635E-4
-310.199244678416	-3.15802985E-4
-310.189250019074	9.747812E-5
-310.179255359731	0.00141562354
-310.169260700389	-1.99875285E-4
-310.159266041047	-3.6367725E-5
-310.149271381704	-9.8867972E-5
-310.139276722362	-3.1167414E-4
-310.12928206302	-1.06874365E-4
-310.119287403678	3.799557925E-4
-310.109292744335	-1.39210865E-4
-310.099298084993	1.62316028E-4
-310.08930342565	-2.23306835E-4
-310.079308766308	-1.30717185E-4
-310.069314106966	5.25902288E-4
-310.059319447623	-4.31395475E-5
-310.049324788281	1.496701405E-4
-310.039330128939	-2.07050875E-4
-310.029335469596	1.8385455E-5
-310.019340810254	1.066133565E-4
-310.009346150912	2.2745299E-4
-309.999351491569	-2.182986375E-4
-309.989356832227	-3.2277532E-5
-309.979362172885	7.6771288E-4
-309.969367513542	-4.15983715E-4
-309.9593728542	-1.82790865E-4
-309.949378194858	-1.277520415E-4
-309.939383535515	2.3994805E-4
-309.929388876173	-6.87927549775E-5
-309.919394216831	3.986272E-5
-309.909399557488	-5.0731058E-5
-309.899404898146	-3.19607945E-4
-309.889410238804	-0.00444378347
-309.879415579461	-1.293493157E-4
-309.869420920119	-2.7268465E-4
-309.859426260777	-4.01382485E-4
-309.849431601434	-9.2484235E-5
-309.839436942092	-2.83357035E-4
-309.82944228275	-3.77012305E-5
-309.819447623407	-3.52289201E-4
-309.809452964065	-0.00104352914585
-309.799458304723	3.5021372E-4
-309.78946364538	-4.1919447E-4
-309.779468986038	4.553125105E-4
-309.769474326696	6.80649255E-5
-309.759479667353	1.16144505E-4
-309.749485008011	-2.458070465E-4
-309.739490348669	1.618111675E-4
-309.729495689326	2.65255055E-4
-309.719501029984	2.53528895E-4
-309.709506370642	-2.4792522E-4
-309.699511711299	0.001277345115
-309.689517051957	4.192653E-4
-309.679522392615	2.84063215E-4
-309.669527733272	1.4205344E-4
-309.65953307393	-1.90223705E-4
-309.649538414588	-3.14861615E-5
-309.639543755245	-1.335935025E-4
-309.629549095903	3.94273585E-5
-309.619554436561	2.46579315E-4
-309.609559777218	1.2789501E-4
-309.599565117876	-2.93819075E-4
-309.589570458534	-1.47099935E-4
-309.579575799191	-2.4709271E-5
-309.569581139849	-9.26013815000001E-5
-309.559586480507	-2.77766755E-4
-309.549591821164	-3.3305481E-4
-309.539597161822	0.001842395387
-309.52960250248	-1.23509939E-4
-309.519607843137	-0.00116793018
-309.509613183795	-5.97891455E-4
-309.499618524453	1.7781734E-4
-309.48962386511	-4.6516285E-5
-309.479629205768	-1.2011215E-4
-309.469634546426	1.55318343E-4
-309.459639887083	3.03375925E-4
-309.449645227741	-1.8862785E-4
-309.439650568399	3.07894535E-4
-309.429655909056	3.84920843E-4
-309.419661249714	-1.61710925E-4
-309.409666590372	-1.63331953E-4
-309.399671931029	-1.70247816E-4
-309.389677271687	3.412952E-5
-309.379682612345	3.5665796E-4
-309.369687953002	4.47908915E-4
-309.35969329366	-2.9252415E-5
-309.349698634318	-3.14538115E-4
-309.339703974975	2.39013465E-4
-309.329709315633	2.21826269E-4
-309.319714656291	-0.00228889675
-309.309719996948	-7.01866815E-5
-309.299725337606	2.9962755E-5
-309.289730678264	-5.794787E-5
-309.279736018921	-7.73266785E-5
-309.269741359579	1.34087225E-4
-309.259746700237	7.4559389E-4
-309.249752040894	2.59943425E-4
-309.239757381552	6.2753613E-4
-309.22976272221	4.9485445E-5
-309.219768062867	-3.41953265E-4
-309.209773403525	2.70874895E-4
-309.199778744183	7.821524E-5
-309.18978408484	-2.65048515E-4
-309.179789425498	1.66919031E-4
-309.169794766156	-5.0564578E-4
-309.159800106813	-3.0762429E-4
-309.149805447471	-2.70607075E-4
-309.139810788129	2.7511767E-4
-309.129816128786	7.3012015E-5
-309.119821469444	1.10519881E-4
-309.109826810102	-3.43712E-6
-309.099832150759	1.14505015E-4
-309.089837491417	2.6281911E-4
-309.079842832075	-2.3940577E-4
-309.069848172732	-1.1425056E-4
-309.05985351339	8.6787235E-5
-309.049858854047	-1.9867065E-5
-309.039864194705	3.74888696E-4
-309.029869535363	3.250783E-5
-309.01987487602	-1.847671375E-4
-309.009880216678	3.97317503E-4
-308.999885557336	-1.893479E-5
-308.989890897994	7.284475E-5
-308.979896238651	-4.8417176E-4
-308.969901579309	5.933859065E-5
-308.959906919966	4.5994565E-5
-308.949912260624	-3.17531405E-4
-308.939917601282	1.9675831E-4
-308.929922941939	2.1360162E-4
-308.919928282597	-1.52599645E-4
-308.909933623255	-1.4108659E-4
-308.899938963912	2.4028615E-5
-308.88994430457	1.6707517E-4
-308.879949645228	-9.7199225E-4
-308.869954985885	8.376435E-5
-308.859960326543	-7.0997291E-4
-308.849965667201	-5.8639225E-5
-308.839971007858	-8.62222415E-5
-308.829976348516	-3.08636785E-5
-308.819981689174	-1.86014745E-4
-308.809987029831	3.9280815E-4
-308.799992370489	-2.1967646E-5
-308.789997711147	9.9556729E-5
-308.780003051804	-1.37133578E-4
-308.770008392462	-1.6950425E-4
-308.76001373312	-4.57034235E-4
-308.750019073777	-2.9932991E-4
-308.740024414435	-4.59800615E-4
-308.730029755093	6.50163505E-5
-308.72003509575	-2.5273935E-5
-308.710040436408	-2.24016152E-4
-308.700045777066	5.293472685E-4
-308.690051117723	2.10070065E-4
-308.680056458381	-1.48807648E-4
-308.670061799039	-4.708474035E-4
-308.660067139696	-2.95504995E-4
-308.650072480354	2.28615945E-4
-308.640077821012	-6.812848E-4
-308.630083161669	2.7853355E-4
-308.620088502327	1.41079445E-4
-308.610093842985	-8.1293153E-5
-308.600099183642	-1.32056825E-4
-308.5901045243	1.334442E-4
-308.580109864958	1.79389075E-4
-308.570115205615	5.0895755E-4
-308.560120546273	4.1442876E-4
-308.550125886931	-5.18118500000001E-6
-308.540131227588	-8.58517E-6
-308.530136568246	-9.827302E-5
-308.520141908904	8.6755617E-5
-308.510147249561	5.4480614E-5
-308.500152590219	4.23423315E-4
-308.490157930877	-9.9808712E-5
-308.480163271534	7.6510821E-5
-308.470168612192	1.2281395E-4
-308.46017395285	-2.3105076E-4
-308.450179293507	-2.522188475E-4
-308.440184634165	-2.70101165E-4
-308.430189974823	9.77695881E-5
-308.42019531548	-2.03932999999999E-6
-308.410200656138	5.81844565E-4
-308.400205996796	-7.1045475E-5
-308.390211337453	4.7136615E-4
-308.380216678111	-1.68797565E-4
-308.370222018769	-1.29467565E-4
-308.360227359426	-4.41700865E-5
-308.350232700084	1.0404953E-4
-308.340238040742	2.170754E-5
-308.330243381399	-2.94765995E-4
-308.320248722057	3.777984E-5
-308.310254062715	-2.4736796E-4
-308.300259403372	8.5342785E-5
-308.29026474403	-2.67188335E-4
-308.280270084688	-1.15140215E-4
-308.270275425345	3.699324E-4
-308.260280766003	2.74045262E-4
-308.250286106661	-6.637548E-5
-308.240291447318	1.4239901E-4
-308.230296787976	2.8799499E-4
-308.220302128634	1.20062765E-4
-308.210307469291	1.52953295E-4
-308.200312809949	-2.4953455E-5
-308.190318150607	-2.94597035E-5
-308.180323491264	-1.8405962005E-4
-308.170328831922	-1.07137835E-4
-308.16033417258	-1.74975000000001E-6
-308.150339513237	2.4231E-5
-308.140344853895	-3.2039377E-4
-308.130350194553	-3.62435945E-4
-308.12035553521	-1.8807365E-5
-308.110360875868	-3.0768691E-4
-308.100366216526	0.00128585918
-308.090371557183	2.7385218E-4
-308.080376897841	-2.55513935E-4
-308.070382238499	1.2903959E-4
-308.060387579156	1.292653E-4
-308.050392919814	-2.2780835E-4
-308.040398260472	-7.1469635E-5
-308.030403601129	7.8478202E-4
-308.020408941787	-9.7062448E-4
-308.010414282445	-1.269130375E-4
-308.000419623102	-1.7595119E-5
-307.99042496376	1.25663505E-4
-307.980430304418	-5.34424585E-4
-307.970435645075	-1.3719005E-5
-307.960440985733	1.01334971E-4
-307.950446326391	1.00838903E-4
-307.940451667048	-2.689754E-4
-307.930457007706	-6.8375765E-5
-307.920462348364	-2.57978525E-4
-307.910467689021	2.88273375E-4
-307.900473029679	-5.5477135E-5
-307.890478370336	-1.8682831975E-4
-307.880483710994	3.9259423E-4
-307.870489051652	-2.84944784E-4
-307.86049439231	6.47319875E-5
-307.850499732967	7.539991E-5
-307.840505073625	-3.65385725E-4
-307.830510414283	1.4297378E-4
-307.82051575494	1.2435448E-4
-307.810521095598	3.6208253E-4
-307.800526436255	2.6183842E-5
-307.790531776913	-0.001051310295
-307.780537117571	-2.220213805E-4
-307.770542458228	6.30955592E-4
-307.760547798886	1.97179085E-4
-307.750553139544	-0.00144949335
-307.740558480201	6.41685725E-5
-307.730563820859	3.807776075E-4
-307.720569161517	3.12453525E-4
-307.710574502174	1.29205556E-4
-307.700579842832	-3.406051725E-4
-307.69058518349	-2.081227435E-4
-307.680590524147	7.306242E-4
-307.670595864805	-1.305167E-5
-307.660601205463	-0.00121639505
-307.65060654612	9.2296895E-5
-307.640611886778	3.33172095E-4
-307.630617227436	-2.34339585E-4
-307.620622568093	-2.0633578E-4
-307.610627908751	4.16597865E-4
-307.600633249409	2.9560277E-4
-307.590638590066	2.1502959E-4
-307.580643930724	-2.2890443E-4
-307.570649271382	1.36326088E-4
-307.560654612039	2.823718235E-4
-307.550659952697	-1.59555935E-4
-307.540665293355	3.28664E-5
-307.530670634012	-2.6758733E-4
-307.52067597467	-5.2102825E-5
[truncated: 63,536 more rows]
