# Supplementary material for: Nanoscale magnonic Fabry-Pérot resonator for low-loss spin-wave manipulation
Source: Nat Commun. 2021 Apr 16;12:2293. doi: 10.1038/s41467-021-22520-6 (PMC8052321; doi:10.1038/s41467-021-22520-6)
Supplement: Supplementary file 4 — Source Data [file 41467_2021_22520_MOESM4_ESM.zip › Source data/FigS7/FigS7d_5nm.txt]

-327.5	-2.08877545E-4
-327.490005340658	-2.2260702E-4
-327.480010681315	-2.396597E-4
-327.470016021973	-2.58390625E-4
-327.460021362631	-2.7838101E-4
-327.450026703288	-2.99310385E-4
-327.440032043946	-3.208917E-4
-327.430037384604	-3.42805905E-4
-327.420042725261	-3.6475192E-4
-327.410048065919	-3.86487235E-4
-327.400053406577	-4.0788468E-4
-327.390058747234	-4.2880697E-4
-327.380064087892	-4.4918308E-4
-327.37006942855	-4.6901556E-4
-327.360074769207	-4.882379E-4
-327.350080109865	-5.069032E-4
-327.340085450523	-5.25029315E-4
-327.33009079118	-5.42605415E-4
-327.320096131838	-5.5972015E-4
-327.310101472496	-5.76424775E-4
-327.300106813153	-5.92723295E-4
-327.290112153811	-6.0856254E-4
-327.280117494469	-6.240492E-4
-327.270122835126	-6.39199585E-4
-327.260128175784	-6.5404438E-4
-327.250133516442	-6.6856455E-4
-327.240138857099	-6.82777325E-4
-327.230144197757	-6.9674285E-4
-327.220149538415	-7.10409E-4
-327.210154879072	-7.2381911E-4
-327.20016021973	-7.3696105E-4
-327.190165560388	-7.49896375E-4
-327.180170901045	-7.62629375E-4
-327.170176241703	-7.750696E-4
-327.160181582361	-7.8728655E-4
-327.150186923018	-7.99293785E-4
-327.140192263676	-8.11110575E-4
-327.130197604334	-8.2270907E-4
-327.120202944991	-8.34097105E-4
-327.110208285649	-8.45372015E-4
-327.100213626307	-8.5644805E-4
-327.090218966964	-8.67325695E-4
-327.080224307622	-8.7802875E-4
-327.07022964828	-8.88590385E-4
-327.060234988937	-8.990306E-4
-327.050240329595	-9.0928402E-4
-327.040245670253	-9.1936875E-4
-327.03025101091	-9.2933851E-4
-327.020256351568	-9.39190865E-4
-327.010261692226	-9.48894925E-4
-327.000267032883	-9.5843855E-4
-326.990272373541	-9.678579E-4
-326.980277714199	-9.77198E-4
-326.970283054856	-9.8643485E-4
-326.960288395514	-9.9555765E-4
-326.950293736172	-0.001004538
-326.940299076829	-0.0010134279
-326.930304417487	-0.00102222225
-326.920309758145	-0.00103094875
-326.910315098802	-0.00103958065
-326.90032043946	-0.0010481087
-326.890325780118	-0.0010565649
-326.880331120775	-0.0010649591
-326.870336461433	-0.0010732453
-326.860341802091	-0.0010814508
-326.850347142748	-0.0010895581
-326.840352483406	-0.00109762135
-326.830357824064	-0.0011056233
-326.820363164721	-0.00111357355
-326.810368505379	-0.0011214207
-326.800373846037	-0.00112922735
-326.790379186694	-0.00113698355
-326.780384527352	-0.001144681
-326.77038986801	-0.001152309
-326.760395208667	-0.0011598806
-326.750400549325	-0.0011673859
-326.740405889983	-0.00117486975
-326.73041123064	-0.0011823185
-326.720416571298	-0.0011897552
-326.710421911956	-0.00119713155
-326.700427252613	-0.0012044759
-326.690432593271	-0.0012117661
-326.680437933928	-0.0012190492
-326.670443274586	-0.00122629635
-326.660448615244	-0.00123351905
-326.650453955901	-0.00124070275
-326.640459296559	-0.00124787615
-326.630464637217	-0.00125500335
-326.620469977874	-0.00126211725
-326.610475318532	-0.00126920855
-326.60048065919	-0.0012762815
-326.590485999847	-0.00128334635
-326.580491340505	-0.00129041945
-326.570496681163	-0.00129743395
-326.56050202182	-0.0013044722
-326.550507362478	-0.0013114543
-326.540512703136	-0.001318446
-326.530518043793	-0.00132541965
-326.520523384451	-0.0013324003
-326.510528725109	-0.0013393484
-326.500534065766	-0.00134633255
-326.490539406424	-0.00135329335
-326.480544747082	-0.00136022275
-326.470550087739	-0.00136713885
-326.460555428397	-0.00137408465
-326.450560769055	-0.00138103415
-326.440566109712	-0.001387986
-326.43057145037	-0.00139492545
-326.420576791028	-0.00140187745
-326.410582131685	-0.00140882735
-326.400587472343	-0.0014157818
-326.390592813001	-0.0014227538
-326.380598153658	-0.00142975575
-326.370603494316	-0.00143673185
-326.360608834974	-0.00144373995
-326.350614175631	-0.00145076875
-326.340619516289	-0.00145777635
-326.330624856947	-0.001464829
-326.320630197604	-0.00147189525
-326.310635538262	-0.0014789738
-326.30064087892	-0.0014860873
-326.290646219577	-0.00149321095
-326.280651560235	-0.00150034455
-326.270656900893	-0.0015075075
-326.26066224155	-0.001514672
-326.250667582208	-0.0015218683
-326.240672922866	-0.0015290837
-326.230678263523	-0.00153632195
-326.220683604181	-0.00154359015
-326.210688944839	-0.00155087075
-326.200694285496	-0.0015581597
-326.190699626154	-0.00156548595
-326.180704966812	-0.00157285255
-326.170710307469	-0.00158021375
-326.160715648127	-0.00158760335
-326.150720988785	-0.0015950298
-326.140726329442	-0.0016025169
-326.1307316701	-0.00161001505
-326.120737010758	-0.00161755445
-326.110742351415	-0.0016250771
-326.100747692073	-0.0016326821
-326.090753032731	-0.00164029885
-326.080758373388	-0.00164798065
-326.070763714046	-0.0016556528
-326.060769054704	-0.0016633765
-326.050774395361	-0.00167111135
-326.040779736019	-0.00167891595
-326.030785076677	-0.0016867401
-326.020790417334	-0.00169462655
-326.010795757992	-0.00170253245
-326.00080109865	-0.00171048595
-325.990806439307	-0.00171847795
-325.980811779965	-0.0017265283
-325.970817120623	-0.00173460785
-325.96082246128	-0.00174274135
-325.950827801938	-0.0017509096
-325.940833142596	-0.0017591575
-325.930838483253	-0.00176742025
-325.920843823911	-0.00177571915
-325.910849164569	-0.00178407215
-325.900854505226	-0.0017925044
-325.890859845884	-0.0018009393
-325.880865186542	-0.0018094446
-325.870870527199	-0.00181797105
-325.860875867857	-0.001826592
-325.850881208515	-0.00183525485
-325.840886549172	-0.00184394495
-325.83089188983	-0.00185266145
-325.820897230488	-0.00186143625
-325.810902571145	-0.0018702577
-325.800907911803	-0.001879142
-325.790913252461	-0.0018881014
-325.780918593118	-0.0018971396
-325.770923933776	-0.00190618895
-325.760929274434	-0.00191529965
-325.750934615091	-0.00192448425
-325.740939955749	-0.00193373015
-325.730945296407	-0.00194302815
-325.720950637064	-0.00195238535
-325.710955977722	-0.001961805
-325.70096131838	-0.00197129895
-325.690966659037	-0.00198084615
-325.680971999695	-0.0019904574
-325.670977340353	-0.0020001196
-325.66098268101	-0.0020098513
-325.650988021668	-0.0020196458
-325.640993362326	-0.00202954435
-325.630998702983	-0.00203948825
-325.621004043641	-0.00204952515
-325.611009384299	-0.00205961125
-325.601014724956	-0.0020697711
-325.591020065614	-0.0020800144
-325.581025406272	-0.00209032155
-325.571030746929	-0.0021006998
-325.561036087587	-0.0021111474
-325.551041428245	-0.0021216265
-325.541046768902	-0.00213222185
-325.53105210956	-0.00214287565
-325.521057450217	-0.00215360045
-325.511062790875	-0.002164419
-325.501068131533	-0.0021753126
-325.49107347219	-0.0021862938
-325.481078812848	-0.0021973311
-325.471084153506	-0.0022084355
-325.461089494164	-0.00221964775
-325.451094834821	-0.00223094865
-325.441100175479	-0.00224230805
-325.431105516136	-0.00225376355
-325.421110856794	-0.0022653029
-325.411116197452	-0.0022769325
-325.401121538109	-0.0022886584
-325.391126878767	-0.0023004794
-325.381132219425	-0.00231238725
-325.371137560082	-0.00232440075
-325.36114290074	-0.0023365109
-325.351148241398	-0.0023486851
-325.341153582055	-0.00236096215
-325.331158922713	-0.00237333575
-325.321164263371	-0.00238580275
-325.311169604028	-0.0023983918
-325.301174944686	-0.00241108035
-325.291180285344	-0.00242386695
-325.281185626001	-0.00243675525
-325.271190966659	-0.00244974085
-325.261196307317	-0.0024628405
-325.251201647974	-0.0024760327
-325.241206988632	-0.0024893336
-325.23121232929	-0.0025027291
-325.221217669947	-0.0025162278
-325.211223010605	-0.00252983725
-325.201228351263	-0.00254356225
-325.19123369192	-0.0025573917
-325.181239032578	-0.00257135275
-325.171244373236	-0.00258541385
-325.161249713893	-0.00259959325
-325.151255054551	-0.00261388685
-325.141260395209	-0.0026282919
-325.131265735866	-0.00264281465
-325.121271076524	-0.00265745275
-325.111276417182	-0.00267224045
-325.101281757839	-0.002687164
-325.091287098497	-0.00270219075
-325.081292439155	-0.0027173421
-325.071297779812	-0.00273262325
-325.06130312047	-0.002748047
-325.051308461128	-0.00276359175
-325.041313801785	-0.00277928005
-325.031319142443	-0.0027950996
-325.021324483101	-0.0028110613
-325.011329823758	-0.0028271567
-325.001335164416	-0.0028434162
-324.991340505074	-0.0028598109
-324.981345845731	-0.00287635125
-324.971351186389	-0.00289304965
-324.961356527047	-0.0029098892
-324.951361867704	-0.00292688275
-324.941367208362	-0.00294402925
-324.93137254902	-0.0029613043
-324.921377889677	-0.0029787376
-324.911383230335	-0.0029963132
-324.901388570993	-0.00301404895
-324.89139391165	-0.00303195965
-324.881399252308	-0.00305002535
-324.871404592966	-0.0030682331
-324.861409933623	-0.00308662975
-324.851415274281	-0.00310517145
-324.841420614939	-0.00312389985
-324.831425955596	-0.00314277645
-324.821431296254	-0.00316185005
-324.811436636912	-0.0031810845
-324.801441977569	-0.00320051015
-324.791447318227	-0.00322010665
-324.781452658885	-0.00323986075
-324.771457999542	-0.00325982685
-324.7614633402	-0.00327997055
-324.751468680858	-0.0033003064
-324.741474021515	-0.0033208664
-324.731479362173	-0.00334160355
-324.721484702831	-0.0033625307
-324.711490043488	-0.0033836386
-324.701495384146	-0.0034049491
-324.691500724804	-0.00342648385
-324.681506065461	-0.00344824435
-324.671511406119	-0.00347020395
-324.661516746777	-0.0034923574
-324.651522087434	-0.0035147169
-324.641527428092	-0.0035373074
-324.63153276875	-0.00356012245
-324.621538109407	-0.00358315935
-324.611543450065	-0.00360641175
-324.601548790723	-0.0036298819
-324.59155413138	-0.00365358235
-324.581559472038	-0.0036774983
-324.571564812696	-0.00370164785
-324.561570153353	-0.0037260279
-324.551575494011	-0.00375063915
-324.541580834669	-0.0037755144
-324.531586175326	-0.00380063625
-324.521591515984	-0.0038260052
-324.511596856642	-0.0038515995
-324.501602197299	-0.00387745
-324.491607537957	-0.0039035588
-324.481612878615	-0.0039299501
-324.471618219272	-0.00395660255
-324.46162355993	-0.0039835142
-324.451628900588	-0.0040106861
-324.441634241245	-0.0040381281
-324.431639581903	-0.00406584765
-324.421644922561	-0.0040938442
-324.411650263218	-0.004122143
-324.401655603876	-0.00415071315
-324.391660944533	-0.0041795635
-324.381666285191	-0.0042087218
-324.371671625849	-0.0042381989
-324.361676966506	-0.0042679725
-324.351682307164	-0.0042980255
-324.341687647822	-0.004328385
-324.33169298848	-0.0043590494
-324.321698329137	-0.004390047
-324.311703669795	-0.00442133825
-324.301709010452	-0.0044529753
-324.29171435111	-0.0044849174
-324.281719691768	-0.0045171965
-324.271725032425	-0.00454981175
-324.261730373083	-0.0045827475
-324.251735713741	-0.00461600125
-324.241741054398	-0.004649619
-324.231746395056	-0.00468356465
-324.221751735714	-0.004717873
-324.211757076371	-0.0047525005
-324.201762417029	-0.00478749815
-324.191767757687	-0.00482283915
-324.181773098344	-0.0048585535
-324.171778439002	-0.0048946442
-324.16178377966	-0.0049310833
-324.151789120317	-0.0049678963
-324.141794460975	-0.00500508525
-324.131799801633	-0.0050426879
-324.12180514229	-0.005080682
-324.111810482948	-0.00511904115
-324.101815823606	-0.0051578025
-324.091821164263	-0.0051969513
-324.081826504921	-0.0052365225
-324.071831845579	-0.00527650445
-324.061837186236	-0.0053168968
-324.051842526894	-0.0053576802
-324.041847867552	-0.00539888
-324.031853208209	-0.00544051715
-324.021858548867	-0.0054825842
-324.011863889525	-0.0055250646
-324.001869230182	-0.00556798295
-323.99187457084	-0.0056113305
-323.981879911498	-0.0056551205
-323.971885252155	-0.00569933535
-323.961890592813	-0.0057440071
-323.951895933471	-0.00578914965
-323.941901274128	-0.00583473565
-323.931906614786	-0.0058807405
-323.921911955444	-0.0059271747
-323.911917296101	-0.0059740945
-323.901922636759	-0.00602146875
-323.891927977417	-0.00606934635
-323.881933318074	-0.0061176628
-323.871938658732	-0.006166418
-323.86194399939	-0.006215675
-323.851949340047	-0.0062654265
-323.841954680705	-0.00631561625
-323.831960021363	-0.00636630635
-323.82196536202	-0.00641744065
-323.811970702678	-0.0064691075
-323.801976043336	-0.00652126505
-323.791981383993	-0.0065739025
-323.781986724651	-0.0066270212
-323.771992065309	-0.0066806124
-323.761997405966	-0.00673469485
-323.752002746624	-0.0067892807
-323.742008087282	-0.0068443885
-323.732013427939	-0.0068999845
-323.722018768597	-0.00695607685
-323.712024109255	-0.0070126603
-323.702029449912	-0.0070697273
-323.69203479057	-0.007127256
-323.682040131228	-0.00718528485
-323.672045471885	-0.00724378335
-323.662050812543	-0.00730276045
-323.652056153201	-0.00736223955
-323.642061493858	-0.0074221657
-323.632066834516	-0.007482583
-323.622072175174	-0.00754346615
-323.612077515831	-0.0076048039
-323.602082856489	-0.0076666105
-323.592088197147	-0.00772882675
-323.582093537804	-0.00779152725
-323.572098878462	-0.007854679
-323.56210421912	-0.0079182555
-323.552109559777	-0.0079822425
-323.542114900435	-0.0080466325
-323.532120241093	-0.0081114335
-323.52212558175	-0.00817661225
-323.512130922408	-0.00824219775
-323.502136263066	-0.008308166
-323.492141603723	-0.0083744875
-323.482146944381	-0.0084411515
-323.472152285039	-0.0085081585
-323.462157625696	-0.008575522
-323.452162966354	-0.008643136
-323.442168307012	-0.008711012
-323.432173647669	-0.0087791865
-323.422178988327	-0.008847586
-323.412184328985	-0.008916214
-323.402189669642	-0.00898502825
-323.3921950103	-0.00905403525
-323.382200350958	-0.0091231625
-323.372205691615	-0.0091924235
-323.362211032273	-0.009261779
-323.352216372931	-0.00933119
-323.342221713588	-0.009400584
-323.332227054246	-0.009469993
-323.322232394904	-0.0095393365
-323.312237735561	-0.009608589
-323.302243076219	-0.0096776955
-323.292248416877	-0.0097466275
-323.282253757534	-0.009815331
-323.272259098192	-0.0098837535
-323.26226443885	-0.009951856
-323.252269779507	-0.01001961
-323.242275120165	-0.0100868925
-323.232280460822	-0.0101536995
-323.22228580148	-0.010219922
-323.212291142138	-0.010285513
-323.202296482796	-0.010350415
-323.192301823453	-0.0104145065
-323.182307164111	-0.010477744
-323.172312504769	-0.01054008275
-323.162317845426	-0.01060140025
-323.152323186084	-0.0106615775
-323.142328526741	-0.010720518
-323.132333867399	-0.010778162
-323.122339208057	-0.010834388
-323.112344548714	-0.0108890695
-323.102349889372	-0.010942053
-323.09235523003	-0.010993283
-323.082360570687	-0.011042573
-323.072365911345	-0.01108982
-323.062371252003	-0.011134826
-323.05237659266	-0.01117746725
-323.042381933318	-0.01121758
-323.032387273976	-0.0112549835
-323.022392614633	-0.011289489
-323.012397955291	-0.011320887
-323.002403295949	-0.011348995
-322.992408636606	-0.0113735855
-322.982413977264	-0.011394449
-322.972419317922	-0.011411371
-322.962424658579	-0.011424055
-322.952429999237	-0.011432248
-322.942435339895	-0.01143566625
-322.932440680552	-0.0114340025
-322.92244602121	-0.01142695
-322.912451361868	-0.0114141915
-322.902456702525	-0.0113953485
-322.892462043183	-0.01137007575
-322.882467383841	-0.01133795
-322.872472724498	-0.0112985975
-322.862478065156	-0.0112515025
-322.852483405814	-0.0111962755
-322.842488746471	-0.011132388
-322.832494087129	-0.011059298
-322.822499427787	-0.0109764255
-322.812504768444	-0.0108831395
-322.802510109102	-0.0107787555
-322.79251544976	-0.01066252625
-322.782520790417	-0.01053368025
-322.772526131075	-0.01039119175
-322.762531471733	-0.0102340215
-322.75253681239	-0.0100609595
-322.742542153048	-0.0098705565
-322.732547493706	-0.00966117575
-322.722552834363	-0.0094307825
-322.712558175021	-0.009177131
-322.702563515679	-0.0088974265
-322.692568856336	-0.008588458
-322.682574196994	-0.00824651325
-322.672579537652	-0.00786720525
-322.662584878309	-0.007445591
-322.652590218967	-0.006976233
-322.642595559625	-0.00645304705
-322.632600900282	-0.005869711
-322.62260624094	-0.0052197033
-322.612611581598	-0.004496498
-322.602616922255	-0.0036939139
-322.592622262913	-0.00280622965
-322.582627603571	-0.00182784965
-322.572632944228	-7.526158E-4
-322.562638284886	4.2864045E-4
-322.552643625544	0.00173264555
-322.542648966201	0.00319348395
-322.532654306859	0.0048804525
-322.522659647517	0.00693346555
-322.512664988174	0.009631763
-322.502670328832	0.01354091775
-322.49267566949	0.016166557
-322.482681010147	0.0181567485
-322.472686350805	0.019668615
-322.462691691463	0.0210517735
-322.45269703212	0.0221540235
-322.442702372778	0.0233226075
-322.432707713436	0.024247748
-322.422713054093	0.0253381925
-322.412718394751	0.0261746775
-322.402723735409	0.027238437
-322.392729076066	0.0280239075
-322.382734416724	0.029078534
-322.372739757382	0.0298295795
-322.362745098039	0.0308791525
-322.352750438697	0.0316033895
-322.342755779355	0.032645212
-322.332761120012	0.033347016
-322.32276646067	0.034377091
-322.312771801328	0.0350597185
-322.302777141985	0.036073175
-322.292782482643	0.0367399785
-322.282787823301	0.03773274
-322.272793163958	0.038387252
-322.262798504616	0.03935599
-322.252803845274	0.0400018325
-322.242809185931	0.04094412
-322.232814526589	0.041584504
-322.222819867247	0.042498509
-322.212825207904	0.043136024
-322.202830548562	0.044020483
-322.19283588922	0.0446585465
-322.182841229877	0.0455132765
-322.172846570535	0.046153521
-322.162851911193	0.0469783355
-322.15285725185	0.047622101
-322.142862592508	0.04841786
-322.132867933166	0.049065828
-322.122873273823	0.049833281
-322.112878614481	0.0504857235
-322.102883955139	0.0512268815
-322.092889295796	0.051883051
-322.082894636454	0.0525996035
-322.072899977112	0.053258787
-322.062905317769	0.0539531
-322.052910658427	0.0546138635
-322.042915999085	0.055288825
-322.032921339742	0.05594918
-322.0229266804	0.0566072815
-322.012932021058	0.057265055
-322.002937361715	0.057909603
-321.992942702373	0.058562775
-321.98294804303	0.059196864
-321.972953383688	0.0598426885
-321.962958724346	0.0604692175
-321.952964065003	0.061105378
-321.942969405661	0.06172787
-321.932974746319	0.062351525
-321.922980086977	0.0629728825
-321.912985427634	0.0635821025
-321.902990768292	0.0642049475
-321.892996108949	0.0647970955
-321.883001449607	0.065424083
-321.873006790265	0.065997045
-321.863012130922	0.0666305125
-321.85301747158	0.06718294
-321.843022812238	0.067825185
-321.833028152895	0.06835508
-321.823033493553	0.069007515
-321.813038834211	0.069513893
-321.803044174868	0.070178212
-321.793049515526	0.070660192
-321.783054856184	0.0713369675
-321.773060196841	0.07179434
-321.763065537499	0.072483955
-321.753070878157	0.0729162605
-321.743076218814	0.073619055
-321.733081559472	0.07402736
-321.72308690013	0.07474309
-321.713092240787	0.0751276175
-321.703097581445	0.07585511
-321.693102922103	0.0762171695
-321.68310826276	0.076955378
-321.673113603418	0.077296373
-321.663118944076	0.078044085
-321.653124284733	0.07836601
-321.643129625391	0.079121095
-321.633134966049	0.07942608
-321.623140306706	0.0801868075
-321.613145647364	0.080477325
-321.603150988022	0.081240752
-321.593156328679	0.0815192075
-321.583161669337	0.0822837575
-321.573167009995	0.082552435
-321.563172350652	0.083315145
-321.55317769131	0.0835768695
-321.543183031968	0.084335303
-321.533188372625	0.08459288
-321.523193713283	0.0853449375
-321.513199053941	0.085599835
-321.503204394598	0.086343543
-321.493209735256	0.086597828
-321.483215075914	0.0873320125
-321.473220416571	0.08758696
-321.463225757229	0.088310535
-321.453231097887	0.08856722
-321.443236438544	0.089278925
-321.433241779202	0.089538335
-321.42324711986	0.090237755
-321.413252460517	0.0905003175
-321.403257801175	0.091187395
-321.393263141833	0.0914527275
-321.38326848249	0.092127705
-321.373273823148	0.092396105
-321.363279163806	0.093059452
-321.353284504463	0.093330137
-321.343289845121	0.093981715
-321.333295185779	0.09425478
-321.323300526436	0.094895175
-321.313305867094	0.09517031
-321.303311207752	0.0957998975
-321.293316548409	0.096076332
-321.283321889067	0.0966959305
-321.273327229725	0.096973728
-321.263332570382	0.097582975
-321.25333791104	0.097861728
-321.243343251698	0.098461178
-321.233348592355	0.09874097
-321.223353933013	0.099330798
-321.213359273671	0.0996114125
-321.203364614328	0.100191125
-321.193369954986	0.100472925
-321.183375295644	0.101043135
-321.173380636301	0.10132546
-321.163385976959	0.101886205
-321.153391317617	0.10216892
-321.143396658274	0.1027212
-321.133401998932	0.103004035
-321.12340733959	0.10354753
-321.113412680247	0.10382977
-321.103418020905	0.104365252
-321.093423361563	0.10464602
-321.08342870222	0.105174668
-321.073434042878	0.1054529725
-321.063439383536	0.10597643
-321.053444724193	0.106250835
-321.043450064851	0.106770112
-321.033455405509	0.1070394275
-321.023460746166	0.107555603
-321.013466086824	0.10781804
-321.003471427482	0.1083332075
-320.993476768139	0.1085880725
-320.983482108797	0.1091034105
-320.973487449455	0.1093485975
-320.963492790112	0.109864987
-320.95349813077	0.110099835
-320.943503471428	0.110618603
-320.933508812085	0.1108424545
-320.923514152743	0.11136379
-320.913519493401	0.111576145
-320.903524834058	0.112100727
-320.893530174716	0.11230099
-320.883535515374	0.112828745
-320.873540856031	0.1130174245
-320.863546196689	0.113547952
-320.853551537347	0.11372553
-320.843556878004	0.114258245
-320.833562218662	0.1144256895
-320.823567559319	0.114959268
-320.813572899977	0.115117728
-320.803578240635	0.115651106
-320.793583581293	0.115801815
-320.78358892195	0.1163337875
-320.773594262608	0.1164781
-320.763599603266	0.117007117
-320.753604943923	0.1171463725
-320.743610284581	0.117670955
-320.733615625238	0.11780668
-320.723620965896	0.118325625
-320.713626306554	0.118459097
-320.703631647211	0.118971093
-320.693636987869	0.119103277
-320.683642328527	0.119607455
-320.673647669184	0.119739335
-320.663653009842	0.120234875
-320.6536583505	0.120367718
-320.643663691157	0.120853105
-320.633669031815	0.12098792
-320.623674372473	0.121462228
-320.61367971313	0.12159987
-320.603685053788	0.122062277
-320.593690394446	0.122203342
-320.583695735103	0.12265316
-320.573701075761	0.122798935
-320.563706416419	0.12323528
-320.553711757076	0.12338641
-320.543717097734	0.123808355
-320.533722438392	0.123965545
-320.523727779049	0.12437217
-320.513733119707	0.124536315
-320.503738460365	0.124927215
-320.493743801022	0.125098735
-320.48374914168	0.125473405
-320.473754482338	0.12565231
-320.463759822995	0.126011015
-320.453765163653	0.126197445
-320.443770504311	0.126540015
-320.433775844968	0.12673357
-320.423781185626	0.12706082
-320.413786526284	0.12726033
-320.403791866941	0.127573445
-320.393797207599	0.12777816
-320.383802548257	0.12807824
-320.373807888914	0.12828642
-320.363813229572	0.128575275
-320.35381857023	0.1287849
-320.343823910887	0.12906465
-320.333829251545	0.129273595
-320.323834592203	0.129546685
-320.31383993286	0.12975274
-320.303845273518	0.130020845
-320.293850614176	0.130222175
-320.283855954833	0.130487565
-320.273861295491	0.13068139
-320.263866636149	0.13094654
-320.253871976806	0.13113101
-320.243877317464	0.131397975
-320.233882658122	0.131570885
-320.223887998779	0.131841875
-320.213893339437	0.13200143
-320.203898680095	0.1322778
-320.193904020752	0.132422525
-320.18390936141	0.132706055
-320.173914702068	0.132834025
-320.163920042725	0.13312573
-320.153925383383	0.13323634
-320.143930724041	0.13353689
-320.133936064698	0.13362971
-320.123941405356	0.1339397
-320.113946746014	0.13401456
-320.103952086671	0.134333925
-320.093957427329	0.13439062
-320.083962767987	0.134718885
-320.073968108644	0.134757835
-320.063973449302	0.13509528
-320.05397878996	0.135117065
-320.043984130617	0.135462235
-320.033989471275	0.13546777
-320.023994811933	0.1358195
-320.01400015259	0.1358109
-320.004005493248	0.136168035
-319.994010833906	0.13614576
-319.984016174563	0.136506545
-319.974021515221	0.13647261
-319.964026855879	0.13683572
-319.954032196536	0.13679201
-319.944037537194	0.137155355
-319.934042877852	0.137103285
-319.924048218509	0.13746519
-319.914053559167	0.13740652
-319.904058899825	0.137765285
-319.894064240482	0.13770167
-319.88406958114	0.138055925
-319.874074921798	0.137989225
-319.864080262455	0.13833742
-319.854085603113	0.13826834
-319.844090943771	0.138609615
-319.834096284428	0.13853961
-319.824101625086	0.13887224
-319.814106965744	0.13880213
-319.804112306401	0.139126395
-319.794117647059	0.139055915
-319.784122987717	0.13937102
-319.774128328374	0.139300805
-319.764133669032	0.139607505
-319.75413900969	0.13953695
-319.744144350347	0.13983529
-319.734149691005	0.13976408
-319.724155031663	0.14005485
-319.71416037232	0.13998205
-319.704165712978	0.140265895
-319.694171053636	0.140190735
-319.684176394293	0.1404689
-319.674181734951	0.14039024
-319.664187075609	0.14066345
-319.654192416266	0.140580205
-319.644197756924	0.14084972
-319.634203097582	0.14076072
-319.624208438239	0.141028285
-319.614213778897	0.1409326
-319.604219119555	0.14119821
-319.594224460212	0.141094675
-319.58422980087	0.14135988
-319.574235141527	0.141247885
-319.564240482185	0.14151307
-319.554245822843	0.141392185
-319.5442511635	0.14165784
-319.534256504158	0.141527335
-319.524261844816	0.14179333
-319.514267185473	0.141653735
-319.504272526131	0.141920475
-319.494277866789	0.14177189
-319.484283207446	0.14203832
-319.474288548104	0.14188116
-319.464293888762	0.142147115
-319.454299229419	0.14198225
-319.444304570077	0.142246855
-319.434309910735	0.142075045
-319.424315251392	0.142337125
-319.41432059205	0.142159625
-319.404325932708	0.142418385
-319.394331273365	0.142235995
-319.384336614023	0.14249017
-319.374341954681	0.14230468
-319.364347295338	0.142552575
-319.354352635996	0.14236496
-319.344357976654	0.142605625
-319.334363317311	0.14241707
-319.324368657969	0.14264939
-319.314373998627	0.14246062
-319.304379339284	0.14268398
-319.294384679942	0.14249672
-319.2843900206	0.142709185
-319.274395361257	0.142524015
-319.264400701915	0.142725405
-319.254406042573	0.142542835
-319.24441138323	0.142732405
-319.234416723888	0.14255346
-319.224422064546	0.14273081
-319.214427405203	0.14255559
-319.204432745861	0.14272059
-319.194438086519	0.142548315
-319.184443427176	0.14270142
-319.174448767834	0.142532775
-319.164454108492	0.142674035
-319.154459449149	0.142507875
-319.144464789807	0.142638545
-319.134470130465	0.14247362
-319.124475471122	0.14259499
-319.11448081178	0.142430495
-319.104486152438	0.142543
-319.094491493095	0.14237761
-319.084496833753	0.14248379
-319.074502174411	0.14231526
-319.064507515068	0.14241641
-319.054512855726	0.14224309
-319.044518196384	0.14234115
-319.034523537041	0.142161525
-319.024528877699	0.1422582
-319.014534218357	0.142070265
-319.004539559014	0.142167945
-318.994544899672	0.14196917
-318.98455024033	0.14206978
-318.974555580987	0.14185942
-318.964560921645	0.14196377
-318.954566262303	0.141739815
-318.94457160296	0.14184932
-318.934576943618	0.14161143
-318.924582284276	0.141727255
-318.914587624933	0.141473975
-318.904592965591	0.14159662
-318.894598306249	0.14132751
-318.884603646906	0.14145821
-318.874608987564	0.14117221
-318.864614328222	0.1413108
-318.854619668879	0.14100816
-318.844625009537	0.1411552
-318.834630350195	0.14083556
-318.824635690852	0.1409909
-318.81464103151	0.140654645
-318.804646372168	0.140818335
-318.794651712825	0.14046524
-318.784657053483	0.14063663
-318.774662394141	0.140267245
-318.764667734798	0.14044642
-318.754673075456	0.140061105
-318.744678416114	0.140247225
-318.734683756771	0.13984685
-318.724689097429	0.14003929
-318.714694438087	0.139624865
-318.704699778744	0.139822295
-318.694705119402	0.139394285
-318.68471046006	0.139596505
-318.674715800717	0.13915652
-318.664721141375	0.139361645
-318.654726482033	0.138911025
-318.64473182269	0.139117435
-318.634737163348	0.138657505
-318.624742504006	0.138863675
-318.614747844663	0.138396695
-318.604753185321	0.13860115
-318.594758525979	0.13812848
-318.584763866636	0.138329175
-318.574769207294	0.1378526
-318.564774547952	0.138047995
-318.554779888609	0.13756946
-318.544785229267	0.13775762
-318.534790569924	0.13727898
-318.524795910582	0.137458525
-318.51480125124	0.136980505
-318.504806591898	0.13715044
-318.494811932555	0.13667416
-318.484817273213	0.136833405
-318.474822613871	0.136359895
-318.464827954528	0.136507765
-318.454833295186	0.13603764
-318.444838635843	0.13617399
-318.434843976501	0.13570707
-318.424849317159	0.13583213
-318.414854657816	0.135368915
-318.404859998474	0.135482045
-318.394865339132	0.135021785
-318.384870679789	0.135123835
-318.374876020447	0.134666315
-318.364881361105	0.13475785
-318.354886701762	0.13430296
-318.34489204242	0.134383835
-318.334897383078	0.13393134
-318.324902723735	0.13400165
-318.314908064393	0.133551255
-318.304913405051	0.133611515
-318.294918745708	0.13316395
-318.284924086366	0.133213375
-318.274929427024	0.132768245
-318.264934767681	0.132806545
-318.254940108339	0.132365165
-318.244945448997	0.132391475
-318.234950789654	0.13195449
-318.224956130312	0.131967505
-318.21496147097	0.13153685
-318.204966811627	0.13153491
-318.194972152285	0.131111285
-318.184977492943	0.131094155
-318.1749828336	0.130679375
-318.164988174258	0.130644645
-318.154993514916	0.130240085
-318.144998855573	0.130186555
-318.135004196231	0.129793295
-318.125009536889	0.12972031
-318.115014877546	0.129339495
-318.105020218204	0.129246035
-318.095025558862	0.128878095
-318.085030899519	0.12876361
-318.075036240177	0.128409065
-318.065041580835	0.12827347
-318.055046921492	0.1279321
-318.04505226215	0.12777599
-318.035057602808	0.12744694
-318.025062943465	0.1272713
-318.015068284123	0.126954215
-318.005073624781	0.126759245
-317.995078965438	0.12645319
-317.985084306096	0.126239945
-317.975089646754	0.1259439
-317.965094987411	0.125713995
-317.955100328069	0.125426595
-317.945105668727	0.125181405
-317.935111009384	0.124900675
-317.925116350042	0.124641925
-317.9151216907	0.12436675
-317.905127031357	0.124095665
-317.895132372015	0.12382459
-317.885137712673	0.123543355
-317.87514305333	0.12327416
-317.865148393988	0.12298379
-317.855153734646	0.12271568
-317.845159075303	0.122418255
-317.835164415961	0.122149035
-317.825169756619	0.121846043
-317.815175097276	0.1215739125
-317.805180437934	0.121267905
-317.795185778592	0.12099113
-317.785191119249	0.1206830475
-317.775196459907	0.1204001525
-317.765201800565	0.120091982
-317.755207141222	0.11980083
-317.74521248188	0.11949467
-317.735217822538	0.11919402
-317.725223163195	0.118890442
-317.715228503853	0.11857961
-317.705233844511	0.11827979
-317.695239185168	0.1179575325
-317.685244525826	0.117662632
-317.675249866484	0.117328423
-317.665255207141	0.117038645
-317.655260547799	0.116692412
-317.645265888457	0.116407655
-317.635271229114	0.116049785
-317.625276569772	0.115769765
-317.61528191043	0.11540017
-317.605287251087	0.11512437
-317.595292591745	0.114744095
-317.585297932403	0.114471413
-317.57530327306	0.11408192
-317.565308613718	0.113811825
-317.555313954376	0.113413575
-317.545319295033	0.113144475
-317.535324635691	0.11273898
-317.525329976349	0.11247024
-317.515335317006	0.1120581075
-317.505340657664	0.111789
-317.495345998322	0.111370812
-317.485351338979	0.1111007175
-317.475356679637	0.1106774825
-317.465362020295	0.1104054125
-317.455367360952	0.109977671
-317.44537270161	0.1097038145
-317.435378042268	0.109271905
-317.425383382925	0.108996
-317.415388723583	0.1085594075
-317.405394064241	0.10828165
-317.395399404898	0.10784048
-317.385404745556	0.107560875
-317.375410086214	0.107114918
-317.365415426871	0.1068343425
-317.355420767529	0.1063826825
-317.345426108187	0.1061014475
-317.335431448844	0.10564421
-317.325436789502	0.105362845
-317.31544213016	0.104899257
-317.305447470817	0.104618125
-317.295452811475	0.10414802
-317.285458152132	0.103867335
-317.27546349279	0.1033904125
-317.265468833448	0.10311028
-317.255474174105	0.10262724
-317.245479514763	0.10234786
-317.235484855421	0.101857865
-317.225490196079	0.10157877
-317.215495536736	0.1010827325
-317.205500877394	0.10080355
-317.195506218051	0.100302025
-317.185511558709	0.100022085
-317.175516899367	0.099515955
-317.165522240024	0.099234325
-317.155527580682	0.0987237775
-317.14553292134	0.09844051
-317.135538261997	0.09792703
-317.125543602655	0.09764079
-317.115548943313	0.097124735
-317.10555428397	0.0968345525
-317.095559624628	0.096316945
-317.085564965286	0.096022605
-317.075570305943	0.095504058
-317.065575646601	0.095204547
-317.055580987259	0.09468563
-317.045586327916	0.094380715
-317.035591668574	0.093862235
-317.025597009232	0.093551188
-317.015602349889	0.093033597
-317.005607690547	0.0927160925
-316.995613031205	0.092199418
-316.985618371862	0.091875215
-316.97562371252	0.091360145
-316.965629053178	0.09102916
-316.955634393835	0.090515585
-316.945639734493	0.09017719
-316.935645075151	0.089665905
-316.925650415808	0.0893204275
-316.915655756466	0.088811543
-316.905661097124	0.088457995
-316.895666437781	0.087951765
-316.885671778439	0.08758989
-316.875677119097	0.0870868645
-316.865682459754	0.0867168325
-316.855687800412	0.086217855
-316.84569314107	0.08583839
-316.835698481727	0.085343583
-316.825703822385	0.084954615
-316.815709163043	0.08446454
-316.8057145037	0.084065835
-316.795719844358	0.0835808375
-316.785725185016	0.0831715825
-316.775730525673	0.08269242
-316.765735866331	0.082272355
-316.755741206989	0.081799315
-316.745746547646	0.081368615
-316.735751888304	0.08090177
-316.725757228962	0.0804598875
-316.715762569619	0.079998827
-316.705767910277	0.079546535
-316.695773250935	0.079091607
-316.685778591592	0.07862893
-316.67578393225	0.078179408
-316.665789272908	0.077706775
-316.655794613565	0.077262475
-316.645799954223	0.076780395
-316.635805294881	0.07634038
-316.625810635538	0.075849733
-316.615815976196	0.07541387
-316.605821316854	0.074915038
-316.595826657511	0.07448243
-316.585831998169	0.0739761225
-316.575837338827	0.073546285
-316.565842679484	0.073033255
-316.555848020142	0.072605828
-316.5458533608	0.07208614
-316.535858701457	0.071660827
-316.525864042115	0.0711351225
-316.515869382773	0.0707115575
-316.50587472343	0.07017994
-316.495880064088	0.0697578825
-316.485885404746	0.0692205
-316.475890745403	0.068800185
-316.465896086061	0.06825687
-316.455901426719	0.067838255
-316.445906767376	0.067289065
-316.435912108034	0.0668724375
-316.425917448692	0.066317555
-316.415922789349	0.0659026445
-316.405928130007	0.065342305
-316.395933470665	0.064928885
-316.385938811322	0.064363245
-316.37594415198	0.063951477
-316.365949492638	0.06338035
-316.355954833295	0.06296957
-316.345960173953	0.062393395
-316.335965514611	0.061984305
-316.325970855268	0.061403435
-316.315976195926	0.060994985
-316.305981536584	0.0604096215
-316.295986877241	0.060001812
-316.285992217899	0.059412361
-316.275997558557	0.0590050695
-316.266002899214	0.0584115605
-316.256008239872	0.0580045595
-316.24601358053	0.05740758
-316.236018921187	0.057000325
-316.226024261845	0.05640008
-316.216029602503	0.055992841
-316.20603494316	0.055389486
-316.196040283818	0.054981528
-316.186045624476	0.054375685
-316.176050965133	0.0539663705
-316.166056305791	0.0533585555
-316.156061646449	0.052948345
-316.146066987106	0.052338672
-316.136072327764	0.0519263395
-316.126077668421	0.051315956
-316.116083009079	0.0509009635
-316.106088349737	0.0502903205
-316.096093690395	0.04987226
-316.086099031052	0.0492623785
-316.07610437171	0.0488397775
-316.066109712368	0.0482312445
-316.056115053025	0.047804161
-316.046120393683	0.047198368
-316.03612573434	0.0467648495
-316.026131074998	0.046162195
-316.016136415656	0.045722689
-316.006141756313	0.0451242285
-315.996147096971	0.0446771955
-315.986152437629	0.0440834825
-315.976157778286	0.0436284535
-315.966163118944	0.04304005
-315.956168459602	0.042577236
-315.946173800259	0.041994185
-315.936179140917	0.0415231365
-315.926184481575	0.0409452005
-315.916189822232	0.040466513
-315.90619516289	0.0398939015
-315.896200503548	0.0394079255
-315.886205844205	0.038839487
-315.876211184863	0.038346935
-315.866216525521	0.037782287
-315.856221866178	0.0372842495
-315.846227206836	0.036722093
-315.836232547494	0.036219493
-315.826237888151	0.035658664
-315.816243228809	0.0351530185
-315.806248569467	0.03459263
-315.796253910124	0.034085077
-315.786259250782	0.0335236565
-315.77626459144	0.0330156825
-315.766269932097	0.032451619
-315.756275272755	0.0319445515
-315.746280613413	0.031377075
-315.73628595407	0.03087213
-315.726291294728	0.03030011
-315.716296635386	0.02979818
-315.706301976043	0.0292204105
-315.696307316701	0.028722812
-315.686312657359	0.028138795
-315.676317998016	0.027645544
-315.666323338674	0.027054694
-315.656328679332	0.026566775
-315.646334019989	0.0259690405
-315.636339360647	0.025486183
-315.626344701305	0.0248816385
-315.616350041962	0.024403956
-315.60635538262	0.0237929655
-315.596360723278	0.023319041
-315.586366063935	0.0227026095
-315.576371404593	0.0222321905
-315.566376745251	0.0216114295
-315.556382085908	0.021143278
-315.546387426566	0.0205195065
-315.536392767224	0.020052213
-315.526398107881	0.0194271235
-315.516403448539	0.0189590005
-315.506408789197	0.01833398
-315.496414129854	0.0178633705
-315.486419470512	0.017240218
-315.47642481117	0.0167655705
-315.466430151827	0.0161463015
-315.456435492485	0.015665937
-315.446440833143	0.01505188825
-315.4364461738	0.014564379
-315.426451514458	0.0139565305
-315.416456855116	0.01346114875
-315.406462195773	0.0128609955
-315.396467536431	0.0123566685
-315.386472877089	0.0117644785
-315.376478217746	0.011251032
-315.366483558404	0.010667435
-315.356488899062	0.0101443385
-315.346494239719	0.009569217
-315.336499580377	0.009036957
-315.326504921035	0.008470472
-315.316510261692	0.0079288815
-315.30651560235	0.0073703085
-315.296520943008	0.00682054995
-315.286526283665	0.00626907855
-315.276531624323	0.0057117172
-315.266536964981	0.0051664745
-315.256542305638	0.0046030149
-315.246547646296	0.0040632788
-315.236552986954	0.00349458165
-315.226558327611	0.0029588134
-315.216563668269	0.0023862832
-315.206569008927	0.00185319155
-315.196574349584	0.0012779485
-315.186579690242	7.4628627E-4
-315.1765850309	1.70252505E-4
-315.166590371557	-3.61751715E-4
-315.156595712215	-9.37078615E-4
-315.146601052873	-0.0014700988
-315.13660639353	-0.00204366225
-315.126611734188	-0.00257962405
-315.116617074846	-0.00314980525
-315.106622415503	-0.0036901639
-315.096627756161	-0.0042557823
-315.086633096819	-0.004801213
-315.076638437476	-0.00536096015
-315.066643778134	-0.00591286425
-315.056649118792	-0.0064653716
-315.046654459449	-0.00702432065
-315.036659800107	-0.0075694288
-315.026665140765	-0.008136444
-315.016670481422	-0.0086733175
-315.00667582208	-0.0092483975
-314.996681162738	-0.009776808
-314.986686503395	-0.010360033
-314.976691844053	-0.010880102
-314.966697184711	-0.0114713315
-314.956702525368	-0.01198317175
-314.946707866026	-0.0125815165
-314.936713206684	-0.013086183
-314.926718547341	-0.01369082
-314.916723887999	-0.01418945025
-314.906729228657	-0.01479867825
-314.896734569314	-0.015293062
-314.886739909972	-0.015905218
-314.876745250629	-0.016397021
-314.866750591287	-0.017009862
-314.856755931945	-0.017501414
-314.846761272602	-0.018112898
-314.83676661326	-0.0186063025
-314.826771953918	-0.0192134275
-314.816777294576	-0.019711444
-314.806782635233	-0.0203121245
-314.796787975891	-0.02081739
-314.786793316548	-0.021408661
-314.776798657206	-0.021923199
-314.766803997864	-0.0225028435
-314.756809338521	-0.023029199
-314.746814679179	-0.023595263
-314.736820019837	-0.0241348145
-314.726825360494	-0.024685304
-314.716830701152	-0.0252401125
-314.70683604181	-0.0257737875
-314.696841382467	-0.0263446475
-314.686846723125	-0.026860664
-314.676852063783	-0.027448085
-314.66685740444	-0.027946489
-314.656862745098	-0.0285502555
-314.646868085756	-0.029030845
-314.636873426413	-0.029650634
-314.626878767071	-0.030114538
-314.616884107729	-0.03074883
-314.606889448386	-0.03119714
-314.596894789044	-0.0318447055
-314.586900129702	-0.0322791465
-314.576905470359	-0.032937883
-314.566910811017	-0.0333608165
-314.556916151675	-0.034028445
-314.546921492332	-0.0344416295
-314.53692683299	-0.0351157785
-314.526932173648	-0.035522029
-314.516937514305	-0.036200305
-314.506942854963	-0.0366021
-314.496948195621	-0.037282006
-314.486953536278	-0.037681356
-314.476958876936	-0.03836048
-314.466964217594	-0.038760057
-314.456969558251	-0.039435907
-314.446974898909	-0.039837436
-314.436980239567	-0.0405081875
-314.426985580224	-0.040913596
-314.416990920882	-0.04157793
-314.40699626154	-0.041988249
-314.397001602197	-0.0426448
-314.387006942855	-0.043061129
-314.377012283513	-0.043709173
-314.36701762417	-0.044132266
-314.357022964828	-0.044771395
-314.347028305486	-0.0452012435
-314.337033646143	-0.045830926
-314.327038986801	-0.04626733
-314.317044327459	-0.0468881405
-314.307049668116	-0.047330914
-314.297055008774	-0.047943411
-314.287060349432	-0.048391834
-314.277065690089	-0.0489966315
-314.267071030747	-0.049449718
-314.257076371405	-0.0500477775
-314.247081712062	-0.0505044315
-314.23708705272	-0.0510965075
-314.227092393378	-0.051555773
-314.217097734035	-0.0521436155
-314.207103074693	-0.0526041635
-314.197108415351	-0.0531882615
-314.187113756008	-0.053649479
-314.177119096666	-0.054230666
-314.167124437324	-0.054690796
-314.157129777981	-0.055270565
-314.147135118639	-0.0557293965
-314.137140459297	-0.056307966
-314.127145799954	-0.0567642565
-314.117151140612	-0.057342965
-314.10715648127	-0.057796005
-314.097161821927	-0.05837531
-314.087167162585	-0.0588237725
-314.077172503243	-0.0594048615
-314.0671778439	-0.05984838
-314.057183184558	-0.060431599
-314.047188525216	-0.0608694535
-314.037193865873	-0.061455585
-314.027199206531	-0.061886945
-314.017204547189	-0.062476802
-314.007209887846	-0.062900987
-313.997215228504	-0.063494835
-313.987220569162	-0.06391127
-313.977225909819	-0.064509835
-313.967231250477	-0.06491769
-313.957236591135	-0.065521855
-313.947241931792	-0.065920367
-313.93724727245	-0.066530463
-313.927252613108	-0.0669197175
-313.917257953765	-0.0675360725
-313.907263294423	-0.06791503
-313.897268635081	-0.06853838
-313.887273975738	-0.068906695
-313.877279316396	-0.0695369
-313.867284657054	-0.069894428
-313.857289997711	-0.0705315775
-313.847295338369	-0.070877992
-313.837300679027	-0.07152265
-313.827306019684	-0.07185825
-313.817311360342	-0.072510077
-313.807316701	-0.0728347275
-313.797322041657	-0.073493412
-313.787327382315	-0.07380754
-313.777332722973	-0.074472835
-313.76733806363	-0.074776495
-313.757343404288	-0.075447925
-313.747348744945	-0.075742038
-313.737354085603	-0.076418568
-313.727359426261	-0.0767037425
-313.717364766918	-0.0773847225
-313.707370107576	-0.077661877
-313.697375448234	-0.078346317
-313.687380788892	-0.07861619
-313.677386129549	-0.07930336
-313.667391470207	-0.079567207
-313.657396810864	-0.0802553525
-313.647402151522	-0.080514818
-313.63740749218	-0.08120272
-313.627412832837	-0.08145812
-313.617418173495	-0.08214493
-313.607423514153	-0.082398345
-313.59742885481	-0.08308193
-313.587434195468	-0.083334387
-313.577439536126	-0.08401442
-313.567444876783	-0.084266605
-313.557450217441	-0.08494113
-313.547455558099	-0.085195205
-313.537460898756	-0.08586316
-313.527466239414	-0.08611924
-313.517471580072	-0.086780007
-313.507476920729	-0.087039257
-313.497482261387	-0.0876922425
-313.487487602045	-0.087955497
-313.477492942702	-0.0885991025
-313.46749828336	-0.08886654
-313.457503624018	-0.089501
-313.447508964675	-0.0897735825
-313.437514305333	-0.0903980125
-313.427519645991	-0.090675737
-313.417524986648	-0.09129028
-313.407530327306	-0.091573267
-313.397535667964	-0.092177495
-313.387541008621	-0.09246572
-313.377546349279	-0.0930600825
-313.367551689937	-0.093353423
-313.357557030594	-0.093937635
-313.347562371252	-0.094235485
-313.33756771191	-0.094810165
-313.327573052567	-0.0951125945
-313.317578393225	-0.095677572
-313.307583733883	-0.09598457
-313.29758907454	-0.096540555
-313.287594415198	-0.096851253
-313.277599755856	-0.097398355
-313.267605096513	-0.097712093
-313.257610437171	-0.098251407
-313.247615777829	-0.0985674475
-313.237621118486	-0.099098963
-313.227626459144	-0.0994175125
-313.217631799802	-0.099941965
-313.207637140459	-0.10026136
-313.197642481117	-0.100780112
-313.187647821775	-0.10110031
-313.177653162432	-0.10161324
-313.16765850309	-0.101933252
-313.157663843748	-0.10244086
-313.147669184405	-0.1027600075
-313.137674525063	-0.1032633525
-313.127679865721	-0.103580835
-313.117685206378	-0.104080325
-313.107690547036	-0.1043961975
-313.097695887694	-0.10489251
-313.087701228351	-0.105205717
-313.077706569009	-0.1056986325
-313.067711909667	-0.106009185
-313.057717250324	-0.106499545
-313.047722590982	-0.106807395
-313.03772793164	-0.1072948725
-313.027733272297	-0.107599
-313.017738612955	-0.108084223
-313.007743953613	-0.108385066
-312.99774929427	-0.108867909
-312.987754634928	-0.10916536
-312.977759975586	-0.10964558
-312.967765316243	-0.109939555
-312.957770656901	-0.110417375
-312.947775997559	-0.11070762
-312.937781338216	-0.111183165
-312.927786678874	-0.11147003
-312.917792019532	-0.111943133
-312.907797360189	-0.112226309
-312.897802700847	-0.112696765
-312.887808041505	-0.11297619
-312.877813382162	-0.11344444
-312.86781872282	-0.1137202475
-312.857824063478	-0.114186493
-312.847829404135	-0.114457828
-312.837834744793	-0.1149218525
-312.827840085451	-0.115188997
-312.817845426108	-0.115651125
-312.807850766766	-0.1159138
-312.797856107424	-0.11637438
-312.787861448081	-0.1166323375
-312.777866788739	-0.117091102
-312.767872129397	-0.117344253
-312.757877470054	-0.117801835
-312.747882810712	-0.1180499375
-312.73788815137	-0.1185058825
-312.727893492027	-0.11874891
-312.717898832685	-0.119203645
-312.707904173343	-0.119441545
-312.697909514	-0.119894883
-312.687914854658	-0.1201277425
-312.677920195316	-0.120579098
-312.667925535973	-0.12080726
-312.657930876631	-0.12125691
-312.647936217289	-0.121479737
-312.637941557946	-0.121927885
-312.627946898604	-0.12214604
-312.617952239262	-0.122592625
-312.607957579919	-0.12280574
-312.597962920577	-0.123250805
-312.587968261234	-0.123458635
-312.577973601892	-0.12390192
-312.56797894255	-0.124104095
-312.557984283208	-0.12454649
-312.547989623865	-0.12474273
-312.537994964523	-0.1251846
-312.528000305181	-0.125374275
-312.518005645838	-0.125816255
-312.508010986496	-0.12599869
-312.498016327153	-0.126440835
-312.488021667811	-0.12661578
-312.478027008469	-0.12705933
-312.468032349126	-0.127225575
-312.458037689784	-0.12767077
-312.448043030442	-0.127827525
-312.438048371099	-0.128275455
-312.428053711757	-0.12842238
-312.418059052415	-0.128873675
-312.408064393072	-0.12900967
-312.39806973373	-0.12946473
-312.388075074388	-0.129590075
-312.378080415045	-0.130049095
-312.368085755703	-0.13016304
-312.358091096361	-0.130625985
-312.348096437018	-0.13072869
-312.338101777676	-0.131195355
-312.328107118334	-0.131287465
-312.318112458991	-0.131756715
-312.308117799649	-0.13183967
-312.298123140307	-0.13231081
-312.288128480964	-0.13238517
-312.278133821622	-0.132856405
-312.26813916228	-0.13292409
-312.258144502937	-0.133393995
-312.248149843595	-0.13345661
-312.238155184253	-0.133922825
-312.22816052491	-0.133982535
-312.218165865568	-0.134443215
-312.208171206226	-0.13450273
-312.198176546883	-0.13495489
-312.188181887541	-0.13501595
-312.178187228199	-0.135457965
-312.168192568856	-0.135523005
-312.158197909514	-0.13595274
-312.148203250172	-0.13602338
-312.138208590829	-0.13643902
-312.128213931487	-0.13651714
-312.118219272145	-0.136916455
-312.108224612802	-0.137003825
-312.09822995346	-0.13738644
-312.088235294118	-0.137483525
-312.078240634775	-0.137847925
-312.068245975433	-0.13795498
-312.058251316091	-0.138301745
-312.048256656748	-0.138419775
-312.038261997406	-0.13874796
-312.028267338064	-0.13887654
-312.018272678721	-0.139186505
-312.008278019379	-0.13932456
-311.998283360037	-0.139617485
-311.988288700694	-0.13976433
-311.978294041352	-0.14004164
-311.96829938201	-0.140195575
-311.958304722667	-0.14045859
-311.948310063325	-0.140618015
-311.938315403983	-0.14086918
-311.92832074464	-0.14103209
-311.918326085298	-0.14127288
-311.908331425956	-0.141436785
-311.898336766613	-0.141670115
-311.888342107271	-0.14183254
-311.878347447929	-0.14206014
-311.868352788586	-0.1422187
-311.858358129244	-0.142443395
-311.848363469902	-0.14259596
-311.838368810559	-0.142819795
-311.828374151217	-0.142964275
-311.818379491875	-0.14318958
-311.808384832532	-0.14332409
-311.79839017319	-0.14355138
-311.788395513848	-0.14367503
-311.778400854505	-0.143906
-311.768406195163	-0.144017365
-311.758411535821	-0.14425306
-311.748416876478	-0.144351735
-311.738422217136	-0.14459192
-311.728427557794	-0.14467784
-311.718432898451	-0.14492304
-311.708438239109	-0.14499604
-311.698443579767	-0.145245215
-311.688448920424	-0.145306445
-311.678454261082	-0.145558865
-311.66845960174	-0.14560895
-311.658464942397	-0.145864435
-311.648470283055	-0.14590379
-311.638475623713	-0.14616132
-311.62848096437	-0.14619086
-311.618486305028	-0.14644944
-311.608491645686	-0.146470625
-311.598496986343	-0.14672886
-311.588502327001	-0.146742425
-311.578507667659	-0.14699959
-311.568513008316	-0.147006805
-311.558518348974	-0.147261835
-311.548523689632	-0.147262755
-311.538529030289	-0.147515425
-311.528534370947	-0.147511895
-311.518539711605	-0.147760395
-311.508545052262	-0.14775229
-311.49855039292	-0.14799681
-311.488555733578	-0.147985125
-311.478561074235	-0.14822439
-311.468566414893	-0.14821011
-311.458571755551	-0.14844346
-311.448577096208	-0.148427345
-311.438582436866	-0.148653905
-311.428587777524	-0.14863647
-311.418593118181	-0.148855405
-311.408598458839	-0.148838075
-311.398603799497	-0.149048645
-311.388609140154	-0.149031185
-311.378614480812	-0.14923313
-311.36861982147	-0.149216465
-311.358625162127	-0.149409565
-311.348630502785	-0.14939337
-311.338635843442	-0.149577235
-311.3286411841	-0.149561965
-311.318646524758	-0.149736645
-311.308651865415	-0.14972214
-311.298657206073	-0.14988806
-311.288662546731	-0.14987328
-311.278667887388	-0.150031635
-311.268673228046	-0.150016135
-311.258678568704	-0.15016765
-311.248683909361	-0.150149675
-311.238689250019	-0.150295905
-311.228694590677	-0.15027476
-311.218699931334	-0.150416065
-311.208705271992	-0.150390915
-311.19871061265	-0.15052916
-311.188715953307	-0.15049797
-311.178721293965	-0.150633765
-311.168726634623	-0.15059603
-311.15873197528	-0.150730855
-311.148737315938	-0.150685245
-311.138742656596	-0.150819855
-311.128747997253	-0.15076643
-311.118753337911	-0.15090065
-311.108758678569	-0.150838655
-311.098764019226	-0.150973245
-311.088769359884	-0.15090262
-311.078774700542	-0.15103758
-311.068780041199	-0.150958035
-311.058785381857	-0.15109293
-311.048790722515	-0.15100561
-311.038796063172	-0.15114012
-311.02880140383	-0.151045195
-311.018806744488	-0.151179275
-311.008812085145	-0.15107713
-310.998817425803	-0.151209195
-310.988822766461	-0.151100115
-310.978828107118	-0.151230345
-310.968833447776	-0.151115485
-310.958838788434	-0.15124341
-310.948844129091	-0.151122995
-310.938849469749	-0.151247685
-310.928854810407	-0.15112237
-310.918860151064	-0.15124319
-310.908865491722	-0.151113075
-310.89887083238	-0.15123051
-310.888876173037	-0.151096115
-310.878881513695	-0.151209395
-310.868886854353	-0.151070645
-310.85889219501	-0.15117979
-310.848897535668	-0.15103689
-310.838902876326	-0.151141635
-310.828908216983	-0.15099541
-310.818913557641	-0.151094935
-310.808918898299	-0.15094549
-310.798924238956	-0.151039465
-310.788929579614	-0.150887595
-310.778934920272	-0.15097604
-310.768940260929	-0.15082217
-310.758945601587	-0.15090355
-310.748950942245	-0.150748325
-310.738956282902	-0.150822125
-310.72896162356	-0.15066693
-310.718966964218	-0.15073275
-310.708972304875	-0.1505777
-310.698977645533	-0.15063444
-310.688982986191	-0.150480215
-310.678988326848	-0.150527805
-310.668993667506	-0.150374925
-310.658999008164	-0.150412485
-310.649004348821	-0.15026095
-310.639009689479	-0.15028905
-310.629015030137	-0.15013921
-310.619020370794	-0.150157685
-310.609025711452	-0.150009195
-310.59903105211	-0.15001822
-310.589036392767	-0.149870225
-310.579041733425	-0.14987077
-310.569047074083	-0.14972274
-310.55905241474	-0.149715975
-310.549057755398	-0.14956625
-310.539063096056	-0.14955314
-310.529068436713	-0.149401055
-310.519073777371	-0.149382955
-310.509079118029	-0.14922722
-310.499084458686	-0.14920544
-310.489089799344	-0.1490442
-310.479095140002	-0.1490204
-310.469100480659	-0.14885228
-310.459105821317	-0.148827545
-310.449111161975	-0.148651625
-310.439116502632	-0.148627905
-310.42912184329	-0.14844257
-310.419127183948	-0.148420385
-310.409132524605	-0.148224585
-310.399137865263	-0.14820545
-310.389143205921	-0.147997685
-310.379148546578	-0.147982765
-310.369153887236	-0.147762265
-310.359159227894	-0.1477523
-310.349164568551	-0.147518305
-310.339169909209	-0.14751449
-310.329175249867	-0.147266
-310.319180590524	-0.147268455
-310.309185931182	-0.147005345
-310.29919127184	-0.1470152
-310.289196612497	-0.146736165
-310.279201953155	-0.14675433
-310.269207293813	-0.146458545
-310.25921263447	-0.14648523
-310.249217975128	-0.146173005
-310.239223315786	-0.146208365
-310.229228656443	-0.14587864
-310.219233997101	-0.145923275
-310.209239337759	-0.145576635
-310.199244678416	-0.14563079
-310.189250019074	-0.14526649
-310.179255359731	-0.14532978
-310.169260700389	-0.144948845
-310.159266041047	-0.145020835
-310.149271381704	-0.144623155
-310.139276722362	-0.14470375
-310.12928206302	-0.144290065
-310.119287403678	-0.14437822
-310.109292744335	-0.143949405
-310.099298084993	-0.144044125
-310.08930342565	-0.14360139
-310.079308766308	-0.14370177
-310.069314106966	-0.143246225
-310.059319447623	-0.14335042
-310.049324788281	-0.14288445
-310.039330128939	-0.142990085
-310.029335469596	-0.14251565
-310.019340810254	-0.14262076
-310.009346150912	-0.142140125
-309.999351491569	-0.14224265
-309.989356832227	-0.14175822
-309.979362172885	-0.141854905
-309.969367513542	-0.1413695
-309.9593728542	-0.141458325
-309.949378194858	-0.140974695
-309.939383535515	-0.1410528
-309.929388876173	-0.14057306
-309.919394216831	-0.14063839
-309.909399557488	-0.14016524
-309.899404898146	-0.14021498
-309.889410238804	-0.139750755
-309.879415579461	-0.139782735
-309.869420920119	-0.139328925
-309.859426260777	-0.13934155
-309.849431601434	-0.138900535
-309.839436942092	-0.13889215
-309.82944228275	-0.13846471
-309.819447623407	-0.138435085
-309.809452964065	-0.13802187
-309.799458304723	-0.13796959
-309.78946364538	-0.137571285
-309.779468986038	-0.137496595
-309.769474326696	-0.13711328
-309.759479667353	-0.13701657
-309.749485008011	-0.13664765
-309.739490348669	-0.136528835
-309.729495689326	-0.136173615
-309.719501029984	-0.13603404
-309.709506370642	-0.135691735
-309.699511711299	-0.13553219
-309.689517051957	-0.13520156
-309.679522392615	-0.13502402
-309.669527733272	-0.13470268
-309.65953307393	-0.134508795
-309.649538414588	-0.13419569
-309.639543755245	-0.13398726
-309.629549095903	-0.133680325
-309.619554436561	-0.133459105
-309.609559777218	-0.13315654
-309.599565117876	-0.132924815
-309.589570458534	-0.132624145
-309.579575799191	-0.13238422
-309.569581139849	-0.13208358
-309.559586480507	-0.13183747
-309.549591821164	-0.13153463
-309.539597161822	-0.13128394
-309.52960250248	-0.130977115
-309.519607843137	-0.1307242
-309.509613183795	-0.13041149
-309.499618524453	-0.130158255
-309.48962386511	-0.129837895
-309.479629205768	-0.129585975
-309.469634546426	-0.129255655
-309.459639887083	-0.129006615
-309.449645227741	-0.128666245
-309.439650568399	-0.12842133
-309.429655909056	-0.128068905
-309.419661249714	-0.127829295
-309.409666590372	-0.127463985
-309.399671931029	-0.12723031
-309.389677271687	-0.12685181
-309.379682612345	-0.126624295
-309.369687953002	-0.12623254
-309.35969329366	-0.12601111
-309.349698634318	-0.125606205
-309.339703974975	-0.125391185
-309.329709315633	-0.12497373
-309.319714656291	-0.124763315
-309.309719996948	-0.124334215
-309.299725337606	-0.12412749
-309.289730678264	-0.12368889
-309.279736018921	-0.123484255
-309.269741359579	-0.12303742
-309.259746700237	-0.122832715
-309.249752040894	-0.122380495
-309.239757381552	-0.122173475
-309.22976272221	-0.121717845
-309.219768062867	-0.121505552
-309.209773403525	-0.121049885
-309.199778744183	-0.12082988
-309.18978408484	-0.120376642
-309.179789425498	-0.120146105
-309.169794766156	-0.119697722
-309.159800106813	-0.1194538025
-309.149805447471	-0.119013385
-309.139810788129	-0.1187538625
-309.129816128786	-0.118323843
-309.119821469444	-0.1180464325
-309.109826810102	-0.1176285325
-309.099832150759	-0.11733153
-309.089837491417	-0.116927275
-309.079842832075	-0.116609313
-309.069848172732	-0.116219715
-309.05985351339	-0.1158802025
-309.049858854047	-0.115506332
-309.039864194705	-0.11514439
-309.029869535363	-0.114786195
-309.01987487602	-0.114402235
-309.009880216678	-0.114059615
-308.999885557336	-0.113654375
-308.989890897994	-0.113325925
-308.979896238651	-0.1129001525
-308.969901579309	-0.112585835
-308.959906919966	-0.11214054
-308.949912260624	-0.111838363
-308.939917601282	-0.111375317
-308.929922941939	-0.111084355
-308.919928282597	-0.110604128
-308.909933623255	-0.1103233175
-308.899938963912	-0.1098276555
-308.88994430457	-0.109555695
-308.879949645228	-0.109045732
-308.869954985885	-0.1087811725
-308.859960326543	-0.108258105
-308.849965667201	-0.10800009
-308.839971007858	-0.107465268
-308.829976348516	-0.10721243
-308.819981689174	-0.10666645
-308.809987029831	-0.10641875
-308.799992370489	-0.1058621025
-308.789997711147	-0.10561808
-308.780003051804	-0.1050518575
-308.770008392462	-0.104811347
-308.76001373312	-0.1042366475
-308.750019073777	-0.103999113
-308.740024414435	-0.1034156525
-308.730029755093	-0.10318039
-308.72003509575	-0.1025891925
-308.710040436408	-0.102355803
-308.700045777066	-0.1017570645
-308.690051117723	-0.10152501
-308.680056458381	-0.100919315
-308.670061799039	-0.100688517
-308.660067139696	-0.1000763325
-308.650072480354	-0.09984648
-308.640077821012	-0.0992277225
-308.630083161669	-0.098998515
-308.620088502327	-0.0983738645
-308.610093842985	-0.09814524
-308.600099183642	-0.09751401
-308.5901045243	-0.09728677
-308.580109864958	-0.0966490425
-308.570115205615	-0.096422785
-308.560120546273	-0.095778265
-308.550125886931	-0.095553312
-308.540131227588	-0.094901757
-308.530136568246	-0.09467908
-308.520141908904	-0.09401975
-308.510147249561	-0.093799675
-308.500152590219	-0.093132385
-308.490157930877	-0.09291583
-308.480163271534	-0.092239808
-308.470168612192	-0.0920263705
-308.46017395285	-0.09134177
-308.450179293507	-0.091132325
-308.440184634165	-0.0904382905
-308.430189974823	-0.090233195
-308.42019531548	-0.089529855
-308.410200656138	-0.089329472
-308.400205996796	-0.088616485
-308.390211337453	-0.0884206
-308.380216678111	-0.087697957
-308.370222018769	-0.087506808
-308.360227359426	-0.086774235
-308.350232700084	-0.086588215
-308.340238040742	-0.085845543
-308.330243381399	-0.08566507
-308.320248722057	-0.084912345
-308.310254062715	-0.08473723
-308.300259403372	-0.0839739675
-308.29026474403	-0.083804675
-308.280270084688	-0.08303104
-308.270275425345	-0.082867027
-308.260280766003	-0.082083327
-308.250286106661	-0.08192526
-308.240291447318	-0.081131398
-308.230296787976	-0.08097881
-308.220302128634	-0.080174855
-308.210307469291	-0.080027415
-308.200312809949	-0.079214344
-308.190318150607	-0.079071635
-308.180323491264	-0.078249905
-308.170328831922	-0.078110845
-308.16033417258	-0.07728169
-308.150339513237	-0.077145085
-308.140344853895	-0.076309485
-308.130350194553	-0.0761738475
-308.12035553521	-0.075333925
-308.110360875868	-0.07519807
-308.100366216526	-0.074355308
-308.090371557183	-0.074217123
-308.080376897841	-0.073373082
-308.070382238499	-0.0732310025
-308.060387579156	-0.0723876825
-308.050392919814	-0.07223999
-308.040398260472	-0.071399167
-308.030403601129	-0.0712445125
-308.020408941787	-0.070407307
-308.010414282445	-0.070244425
-308.000419623102	-0.069412058
-307.99042496376	-0.069240045
-307.980430304418	-0.068412925
-307.970435645075	-0.068231605
-307.960440985733	-0.067409995
-307.950446326391	-0.067219293
-307.940451667048	-0.066402998
-307.930457007706	-0.06620342
-307.920462348364	-0.065392487
-307.910467689021	-0.065184388
-307.900473029679	-0.06437741
-307.890478370336	-0.064162295
-307.880483710994	-0.06335823
-307.870489051652	-0.06313711
-307.86049439231	-0.0623346975
-307.850499732967	-0.062109457
-307.840505073625	-0.061307075
-307.830510414283	-0.0610789625
-307.82051575494	-0.060275445
-307.810521095598	-0.060045688
-307.800526436255	-0.059239395
-307.790531776913	-0.0590100045
-307.780537117571	-0.0581995465
-307.770542458228	-0.057971537
-307.760547798886	-0.057156016
-307.750553139544	-0.056930053
-307.740558480201	-0.056108345
-307.730563820859	-0.0558856625
-307.720569161517	-0.0550576235
-307.710574502174	-0.0548385775
-307.700579842832	-0.05400374
-307.69058518349	-0.0537883925
-307.680590524147	-0.0529464305
-307.670595864805	-0.0527349965
-307.660601205463	-0.051886398
-307.65060654612	-0.0516784425
-307.640611886778	-0.0508235365
-307.630617227436	-0.050618328
-307.620622568093	-0.049758535
-307.610627908751	-0.0495554975
-307.600633249409	-0.048691063
-307.590638590066	-0.048488957
-307.580643930724	-0.0476214665
-307.570649271382	-0.04741928
-307.560654612039	-0.046549485
-307.550659952697	-0.04634624
-307.540665293355	-0.0454757085
-307.530670634012	-0.0452700835
-307.52067597467	-0.0443994985
[truncated: 63,536 more rows]
