# Supplementary material for: Nanoscale magnonic Fabry-Pérot resonator for low-loss spin-wave manipulation
Source: Nat Commun. 2021 Apr 16;12:2293. doi: 10.1038/s41467-021-22520-6 (PMC8052321; doi:10.1038/s41467-021-22520-6)
Supplement: Supplementary file 4 — Source Data [file 41467_2021_22520_MOESM4_ESM.zip › Source data/FigS7/FigS7d_95nm.txt]

-327.5	-1.64208685E-4
-327.490005340658	-1.72205155E-4
-327.480010681315	-1.8768491E-4
-327.470016021973	-2.0811051E-4
-327.460021362631	-2.3118765E-4
-327.450026703288	-2.5533565E-4
-327.440032043946	-2.79640105E-4
-327.430037384604	-3.0358379E-4
-327.420042725261	-3.2690112E-4
-327.410048065919	-3.49501415E-4
-327.400053406577	-3.71393075E-4
-327.390058747234	-3.9261647E-4
-327.380064087892	-4.1320236E-4
-327.37006942855	-4.332309E-4
-327.360074769207	-4.5270763E-4
-327.350080109865	-4.71695685E-4
-327.340085450523	-4.902239E-4
-327.33009079118	-5.0829412E-4
-327.320096131838	-5.2597855E-4
-327.310101472496	-5.4328413E-4
-327.300106813153	-5.60219345E-4
-327.290112153811	-5.767287E-4
-327.280117494469	-5.9289977E-4
-327.270122835126	-6.0872545E-4
-327.260128175784	-6.24241725E-4
-327.250133516442	-6.39423035E-4
-327.240138857099	-6.5427382E-4
-327.230144197757	-6.68854255E-4
-327.220149538415	-6.83123985E-4
-327.210154879072	-6.97104635E-4
-327.20016021973	-7.1080645E-4
-327.190165560388	-7.2428103E-4
-327.180170901045	-7.3752538E-4
-327.170176241703	-7.50464075E-4
-327.160181582361	-7.6317455E-4
-327.150186923018	-7.75659485E-4
-327.140192263676	-7.8792225E-4
-327.130197604334	-7.9994601E-4
-327.120202944991	-8.1175315E-4
-327.110208285649	-8.23427655E-4
-327.100213626307	-8.3488507E-4
-327.090218966964	-8.46132705E-4
-327.080224307622	-8.57190225E-4
-327.07022964828	-8.680974E-4
-327.060234988937	-8.78863735E-4
-327.050240329595	-8.894431E-4
-327.040245670253	-8.998398E-4
-327.03025101091	-9.10106215E-4
-327.020256351568	-9.20239845E-4
-327.010261692226	-9.30208075E-4
-327.000267032883	-9.4001274E-4
-326.990272373541	-9.49684275E-4
-326.980277714199	-9.5926695E-4
-326.970283054856	-9.6872E-4
-326.960288395514	-9.7805035E-4
-326.950293736172	-9.8723065E-4
-326.940299076829	-9.963104E-4
-326.930304417487	-0.00100528345
-326.920309758145	-0.0010141676
-326.910315098802	-0.00102296735
-326.90032043946	-0.00103164905
-326.890325780118	-0.0010402506
-326.880331120775	-0.00104878975
-326.870336461433	-0.00105721955
-326.860341802091	-0.0010655544
-326.850347142748	-0.00107379575
-326.840352483406	-0.001081981
-326.830357824064	-0.001090113
-326.820363164721	-0.00109817235
-326.810368505379	-0.00110613185
-326.800373846037	-0.001114062
-326.790379186694	-0.0011219292
-326.780384527352	-0.0011297312
-326.77038986801	-0.0011374619
-326.760395208667	-0.00114513645
-326.750400549325	-0.0011527354
-326.740405889983	-0.0011603074
-326.73041123064	-0.00116784355
-326.720416571298	-0.00117534335
-326.710421911956	-0.00118278385
-326.700427252613	-0.00119018405
-326.690432593271	-0.00119752605
-326.680437933928	-0.0012048693
-326.670443274586	-0.0012121686
-326.660448615244	-0.00121943835
-326.650453955901	-0.00122665345
-326.640459296559	-0.00123387315
-326.630464637217	-0.00124102685
-326.620469977874	-0.0012481693
-326.610475318532	-0.0012552791
-326.60048065919	-0.0012623679
-326.590485999847	-0.0012694425
-326.580491340505	-0.00127653145
-326.570496681163	-0.00128355615
-326.56050202182	-0.0012906023
-326.550507362478	-0.00129759355
-326.540512703136	-0.0013045854
-326.530518043793	-0.0013115667
-326.520523384451	-0.00131855005
-326.510528725109	-0.00132551155
-326.500534065766	-0.00133250015
-326.490539406424	-0.0013394589
-326.480544747082	-0.00134639265
-326.470550087739	-0.001353307
-326.460555428397	-0.00136025585
-326.450560769055	-0.0013672034
-326.440566109712	-0.0013741433
-326.43057145037	-0.001381089
-326.420576791028	-0.00138803165
-326.410582131685	-0.0013949655
-326.400587472343	-0.00140191
-326.390592813001	-0.001408872
-326.380598153658	-0.00141585165
-326.370603494316	-0.00142279795
-326.360608834974	-0.00142977475
-326.350614175631	-0.00143677525
-326.340619516289	-0.00144374195
-326.330624856947	-0.0014507458
-326.320630197604	-0.0014577693
-326.310635538262	-0.0014647923
-326.30064087892	-0.00147185525
-326.290646219577	-0.00147892195
-326.280651560235	-0.0014859923
-326.270656900893	-0.0014930959
-326.26066224155	-0.00150018695
-326.250667582208	-0.0015073184
-326.240672922866	-0.0015144831
-326.230678263523	-0.0015216656
-326.220683604181	-0.00152886885
-326.210688944839	-0.0015360927
-326.200694285496	-0.00154332895
-326.190699626154	-0.0015506067
-326.180704966812	-0.0015579185
-326.170710307469	-0.00156522
-326.160715648127	-0.00157254085
-326.150720988785	-0.00157990505
-326.140726329442	-0.00158732525
-326.1307316701	-0.0015947626
-326.120737010758	-0.0016022371
-326.110742351415	-0.00160970525
-326.100747692073	-0.00161723585
-326.090753032731	-0.001624796
-326.080758373388	-0.00163241115
-326.070763714046	-0.00164002685
-326.060769054704	-0.00164767815
-326.050774395361	-0.00165534275
-326.040779736019	-0.0016630821
-326.030785076677	-0.0016708325
-326.020790417334	-0.00167863715
-326.010795757992	-0.0016864561
-326.00080109865	-0.0016943306
-325.990806439307	-0.00170223385
-325.980811779965	-0.00171018295
-325.970817120623	-0.00171816115
-325.96082246128	-0.00172618555
-325.950827801938	-0.0017342396
-325.940833142596	-0.0017423711
-325.930838483253	-0.00175052005
-325.920843823911	-0.0017587019
-325.910849164569	-0.00176694545
-325.900854505226	-0.0017752618
-325.890859845884	-0.0017835781
-325.880865186542	-0.0017919908
-325.870870527199	-0.00180041885
-325.860875867857	-0.00180892915
-325.850881208515	-0.00181748475
-325.840886549172	-0.00182607225
-325.83089188983	-0.00183468505
-325.820897230488	-0.0018433605
-325.810902571145	-0.00185208045
-325.800907911803	-0.00186085475
-325.790913252461	-0.0018697116
-325.780918593118	-0.00187862855
-325.770923933776	-0.0018875665
-325.760929274434	-0.0018965563
-325.750934615091	-0.0019056255
-325.740939955749	-0.00191475625
-325.730945296407	-0.00192393735
-325.720950637064	-0.00193317385
-325.710955977722	-0.00194247785
-325.70096131838	-0.0019518546
-325.690966659037	-0.00196126735
-325.680971999695	-0.00197075265
-325.670977340353	-0.00198028295
-325.66098268101	-0.0019898866
-325.650988021668	-0.00199954355
-325.640993362326	-0.00200929195
-325.630998702983	-0.00201907265
-325.621004043641	-0.0020289613
-325.611009384299	-0.0020388875
-325.601014724956	-0.00204887945
-325.591020065614	-0.0020589591
-325.581025406272	-0.0020691075
-325.571030746929	-0.00207932375
-325.561036087587	-0.0020896063
-325.551041428245	-0.0020999326
-325.541046768902	-0.00211036595
-325.53105210956	-0.002120853
-325.521057450217	-0.00213141535
-325.511062790875	-0.00214206965
-325.501068131533	-0.0021527959
-325.49107347219	-0.0021636131
-325.481078812848	-0.0021744883
-325.471084153506	-0.002185437
-325.461089494164	-0.00219648925
-325.451094834821	-0.00220762605
-325.441100175479	-0.0022188216
-325.431105516136	-0.00223011795
-325.421110856794	-0.0022414905
-325.411116197452	-0.00225295375
-325.401121538109	-0.00226450935
-325.391126878767	-0.00227615955
-325.381132219425	-0.0022878819
-325.371137560082	-0.0022997062
-325.36114290074	-0.00231163175
-325.351148241398	-0.0023236114
-325.341153582055	-0.00233568825
-325.331158922713	-0.0023478526
-325.321164263371	-0.0023601077
-325.311169604028	-0.00237246785
-325.301174944686	-0.0023849342
-325.291180285344	-0.00239748225
-325.281185626001	-0.0024101336
-325.271190966659	-0.0024228874
-325.261196307317	-0.00243575585
-325.251201647974	-0.00244871475
-325.241206988632	-0.0024617968
-325.23121232929	-0.0024749719
-325.221217669947	-0.0024882521
-325.211223010605	-0.00250162905
-325.201228351263	-0.00251512535
-325.19123369192	-0.00252872995
-325.181239032578	-0.0025424608
-325.171244373236	-0.0025562814
-325.161249713893	-0.0025702241
-325.151255054551	-0.00258428595
-325.141260395209	-0.00259845105
-325.131265735866	-0.00261273285
-325.121271076524	-0.00262712955
-325.111276417182	-0.00264167865
-325.101281757839	-0.00265635185
-325.091287098497	-0.00267112235
-325.081292439155	-0.0026860396
-325.071297779812	-0.00270106865
-325.06130312047	-0.0027162338
-325.051308461128	-0.0027315088
-325.041313801785	-0.0027469316
-325.031319142443	-0.0027624669
-325.021324483101	-0.0027781495
-325.011329823758	-0.00279393805
-325.001335164416	-0.0028098899
-324.991340505074	-0.0028259576
-324.981345845731	-0.0028421764
-324.971351186389	-0.0028585404
-324.961356527047	-0.00287504595
-324.951361867704	-0.0028917023
-324.941367208362	-0.0029085154
-324.93137254902	-0.00292544225
-324.921377889677	-0.0029425495
-324.911383230335	-0.00295978865
-324.901388570993	-0.002977186
-324.89139391165	-0.00299476415
-324.881399252308	-0.0030124885
-324.871404592966	-0.0030303583
-324.861409933623	-0.0030484115
-324.851415274281	-0.00306660965
-324.841420614939	-0.00308499365
-324.831425955596	-0.0031035255
-324.821431296254	-0.0031222404
-324.811436636912	-0.00314112205
-324.801441977569	-0.00316017565
-324.791447318227	-0.0031794102
-324.781452658885	-0.00319880415
-324.771457999542	-0.00321838875
-324.7614633402	-0.003238154
-324.751468680858	-0.0032580975
-324.741474021515	-0.0032782518
-324.731479362173	-0.00329857625
-324.721484702831	-0.0033190862
-324.711490043488	-0.00333977695
-324.701495384146	-0.00336066165
-324.691500724804	-0.0033817553
-324.681506065461	-0.0034030644
-324.671511406119	-0.0034245576
-324.661516746777	-0.00344625525
-324.651522087434	-0.00346814895
-324.641527428092	-0.0034902722
-324.63153276875	-0.0035126093
-324.621538109407	-0.00353516035
-324.611543450065	-0.0035579272
-324.601548790723	-0.00358091005
-324.59155413138	-0.00360412
-324.581559472038	-0.003627544
-324.571564812696	-0.003651194
-324.561570153353	-0.0036750645
-324.551575494011	-0.00369916265
-324.541580834669	-0.0037235272
-324.531586175326	-0.00374812125
-324.521591515984	-0.00377295975
-324.511596856642	-0.00379802825
-324.501602197299	-0.00382333955
-324.491607537957	-0.00384890245
-324.481612878615	-0.0038747296
-324.471618219272	-0.00390082515
-324.46162355993	-0.0039271708
-324.451628900588	-0.0039537615
-324.441634241245	-0.00398063815
-324.431639581903	-0.00400777215
-324.421644922561	-0.0040351755
-324.411650263218	-0.004062859
-324.401655603876	-0.0040908143
-324.391660944533	-0.0041190354
-324.381666285191	-0.00414756185
-324.371671625849	-0.00417637615
-324.361676966506	-0.00420548115
-324.351682307164	-0.00423485485
-324.341687647822	-0.00426453175
-324.33169298848	-0.00429449315
-324.321698329137	-0.00432478465
-324.311703669795	-0.00435535965
-324.301709010452	-0.0043862782
-324.29171435111	-0.0044174808
-324.281719691768	-0.0044490265
-324.271725032425	-0.00448089115
-324.261730373083	-0.00451306875
-324.251735713741	-0.00454556775
-324.241741054398	-0.00457843335
-324.231746395056	-0.00461161615
-324.221751735714	-0.00464514145
-324.211757076371	-0.00467899725
-324.201762417029	-0.00471321075
-324.191767757687	-0.0047477713
-324.181773098344	-0.00478268265
-324.171778439002	-0.0048179485
-324.16178377966	-0.00485356185
-324.151789120317	-0.0048895485
-324.141794460975	-0.00492589905
-324.131799801633	-0.004962625
-324.12180514229	-0.0049997485
-324.111810482948	-0.0050372202
-324.101815823606	-0.0050750784
-324.091821164263	-0.005113317
-324.081826504921	-0.00515195715
-324.071831845579	-0.0051909967
-324.061837186236	-0.0052304257
-324.051842526894	-0.00527024175
-324.041847867552	-0.0053104635
-324.031853208209	-0.00535109735
-324.021858548867	-0.00539215965
-324.011863889525	-0.0054336051
-324.001869230182	-0.005475495
-323.99187457084	-0.0055177986
-323.981879911498	-0.00556053875
-323.971885252155	-0.00560368495
-323.961890592813	-0.00564728915
-323.951895933471	-0.0056913382
-323.941901274128	-0.00573582725
-323.931906614786	-0.00578073365
-323.921911955444	-0.00582606435
-323.911917296101	-0.0058718738
-323.901922636759	-0.00591813065
-323.891927977417	-0.0059648735
-323.881933318074	-0.0060120522
-323.871938658732	-0.00605966615
-323.86194399939	-0.00610776125
-323.851949340047	-0.006156337
-323.841954680705	-0.00620534535
-323.831960021363	-0.00625484905
-323.82196536202	-0.0063047844
-323.811970702678	-0.00635522315
-323.801976043336	-0.0064061485
-323.791981383993	-0.00645753665
-323.781986724651	-0.0065093875
-323.771992065309	-0.00656170135
-323.761997405966	-0.00661450255
-323.752002746624	-0.00666778675
-323.742008087282	-0.006721571
-323.732013427939	-0.006775824
-323.722018768597	-0.00683056725
-323.712024109255	-0.00688578595
-323.702029449912	-0.00694148955
-323.69203479057	-0.00699763995
-323.682040131228	-0.0070543087
-323.672045471885	-0.00711142375
-323.662050812543	-0.00716901515
-323.652056153201	-0.00722710045
-323.642061493858	-0.00728563975
-323.632066834516	-0.00734465365
-323.622072175174	-0.00740413365
-323.612077515831	-0.00746406775
-323.602082856489	-0.00752445825
-323.592088197147	-0.0075852695
-323.582093537804	-0.007646566
-323.572098878462	-0.00770831125
-323.56210421912	-0.0077704755
-323.552109559777	-0.0078330575
-323.542114900435	-0.00789602775
-323.532120241093	-0.0079594205
-323.52212558175	-0.008023197
-323.512130922408	-0.008087389
-323.502136263066	-0.00815196
-323.492141603723	-0.0082168765
-323.482146944381	-0.008282163
-323.472152285039	-0.0083477915
-323.462157625696	-0.0084137735
-323.452162966354	-0.008480024
-323.442168307012	-0.0085465505
-323.432173647669	-0.0086133935
-323.422178988327	-0.0086804735
-323.412184328985	-0.0087477885
-323.402189669642	-0.008815316
-323.3921950103	-0.0088830305
-323.382200350958	-0.008950907
-323.372205691615	-0.0090189435
-323.362211032273	-0.009087108
-323.352216372931	-0.0091553535
-323.342221713588	-0.009223634
-323.332227054246	-0.00929194325
-323.322232394904	-0.0093602525
-323.312237735561	-0.0094285005
-323.302243076219	-0.0094966555
-323.292248416877	-0.009564691
-323.282253757534	-0.009632553
-323.272259098192	-0.009700185
-323.26226443885	-0.009767567
-323.252269779507	-0.009834663
-323.242275120165	-0.009901367
-323.232280460822	-0.009967679
-323.22228580148	-0.010033472
-323.212291142138	-0.0100987335
-323.202296482796	-0.010163389
-323.192301823453	-0.01022735775
-323.182307164111	-0.010290559
-323.172312504769	-0.0103529685
-323.162317845426	-0.0104144795
-323.152323186084	-0.01047497375
-323.142328526741	-0.010534352
-323.132333867399	-0.010592567
-323.122339208057	-0.010649524
-323.112344548714	-0.010705081
-323.102349889372	-0.0107591235
-323.09235523003	-0.010811568
-323.082360570687	-0.010862274
-323.072365911345	-0.01091111225
-323.062371252003	-0.010957944
-323.05237659266	-0.0110026155
-323.042381933318	-0.0110450045
-323.032387273976	-0.011084935
-323.022392614633	-0.01112223325
-323.012397955291	-0.0111567065
-323.002403295949	-0.0111881925
-322.992408636606	-0.0112164605
-322.982413977264	-0.011241344
-322.972419317922	-0.0112626415
-322.962424658579	-0.011280061
-322.952429999237	-0.0112934
-322.942435339895	-0.0113023845
-322.932440680552	-0.01130673175
-322.92244602121	-0.01130615
-322.912451361868	-0.011300368
-322.902456702525	-0.011288993
-322.892462043183	-0.0112717425
-322.882467383841	-0.01124822025
-322.872472724498	-0.01121807075
-322.862478065156	-0.0111808005
-322.852483405814	-0.011136039
-322.842488746471	-0.011083319
-322.832494087129	-0.01102211025
-322.822499427787	-0.0109519005
-322.812504768444	-0.010872127
-322.802510109102	-0.010782192
-322.79251544976	-0.010681493
-322.782520790417	-0.010569487
-322.772526131075	-0.0104454345
-322.762531471733	-0.0103088235
-322.75253681239	-0.0101590635
-322.742542153048	-0.00999572375
-322.732547493706	-0.00981849
-322.722552834363	-0.009627222
-322.712558175021	-0.009422105
-322.702563515679	-0.009203588
-322.692568856336	-0.0089725465
-322.682574196994	-0.008730424
-322.672579537652	-0.0084789745
-322.662584878309	-0.0082205055
-322.652590218967	-0.007957655
-322.642595559625	-0.0076929705
-322.632600900282	-0.00742865485
-322.62260624094	-0.0071656795
-322.612611581598	-0.0069026489
-322.602616922255	-0.006634486
-322.592622262913	-0.00635043645
-322.582627603571	-0.006031507
-322.572632944228	-0.0056476662
-322.562638284886	-0.00515374125
-322.552643625544	-0.00448442985
-322.542648966201	-0.00354566965
-322.532654306859	-0.0021992986
-322.522659647517	-2.2916285E-4
-322.512664988174	0.002735142
-322.502670328832	0.00740125865
-322.49267566949	0.010730755
-322.482681010147	0.0132797735
-322.472686350805	0.0154814835
-322.462691691463	0.017292876
-322.45269703212	0.019036116
-322.442702372778	0.020465184
-322.432707713436	0.0219545365
-322.422713054093	0.0231392495
-322.412718394751	0.024469456
-322.402723735409	0.02548678
-322.392729076066	0.0267132605
-322.382734416724	0.0276144895
-322.372739757382	0.0287724685
-322.362745098039	0.0295922535
-322.352750438697	0.0307027915
-322.342755779355	0.0314653035
-322.332761120012	0.032540032
-322.32276646067	0.0332613835
-322.312771801328	0.0343065605
-322.302777141985	0.0349987565
-322.292782482643	0.03601633
-322.282787823301	0.036687974
-322.272793163958	0.0376785
-322.262798504616	0.0383361475
-322.252803845274	0.039298907
-322.242809185931	0.039947199
-322.232814526589	0.0408812485
-322.222819867247	0.0415254655
-322.212825207904	0.0424300365
-322.202830548562	0.043073071
-322.19283588922	0.0439477075
-322.182841229877	0.0445916215
-322.172846570535	0.0454361905
-322.162851911193	0.046082763
-322.15285725185	0.046897565
-322.142862592508	0.0475484995
-322.132867933166	0.048334925
-322.122873273823	0.048989894
-322.112878614481	0.049748743
-322.102883955139	0.050408294
-322.092889295796	0.0511414875
-322.082894636454	0.0518039515
-322.072899977112	0.0525137055
-322.062905317769	0.053178769
-322.052910658427	0.0538673315
-322.042915999085	0.054532604
-322.032921339742	0.0552032615
-322.0229266804	0.05586732
-322.012932021058	0.05652246
-322.002937361715	0.057182733
-321.992942702373	0.057826165
-321.98294804303	0.058480211
-321.972953383688	0.059114347
-321.962958724346	0.0597599175
-321.952964065003	0.060388373
-321.942969405661	0.0610228
-321.932974746319	0.061648245
-321.922980086977	0.0622689655
-321.912985427634	0.0628948125
-321.902990768292	0.06349978
-321.892996108949	0.0641285
-321.883001449607	0.064715232
-321.873006790265	0.065349185
-321.863012130922	0.0659158975
-321.85301747158	0.0665577355
-321.843022812238	0.06710309
-321.833028152895	0.06775407
-321.823033493553	0.068276255
-321.813038834211	0.068938375
-321.803044174868	0.069436455
-321.793049515526	0.0701105575
-321.783054856184	0.070584047
-321.773060196841	0.071270957
-321.763065537499	0.071719675
-321.753070878157	0.072419542
-321.743076218814	0.072843692
-321.733081559472	0.0735565675
-321.72308690013	0.073956472
-321.713092240787	0.07468213
-321.703097581445	0.075058873
-321.693102922103	0.0757956575
-321.68310826276	0.076150727
-321.673113603418	0.07689771
-321.663118944076	0.0772327425
-321.653124284733	0.0779880125
-321.643129625391	0.078304805
-321.633134966049	0.079066465
-321.623140306706	0.079367455
-321.613145647364	0.0801337875
-321.603150988022	0.080421583
-321.593156328679	0.081189613
-321.583161669337	0.081466507
-321.573167009995	0.082233765
-321.563172350652	0.08250256
-321.55317769131	0.08326668
-321.543183031968	0.083529753
-321.533188372625	0.0842888275
-321.523193713283	0.0845484
-321.513199053941	0.0853005125
-321.503204394598	0.085558107
-321.493209735256	0.0863009445
-321.483215075914	0.08655904
-321.473220416571	0.087291585
-321.463225757229	0.087551045
-321.453231097887	0.088272333
-321.443236438544	0.08853392
-321.433241779202	0.089243138
-321.42324711986	0.089507632
-321.413252460517	0.090204485
-321.403257801175	0.090472175
-321.393263141833	0.091156738
-321.38326848249	0.091427278
-321.373273823148	0.09209963
-321.363279163806	0.092373042
-321.353284504463	0.093033873
-321.343289845121	0.09330958
-321.333295185779	0.09395908
-321.323300526436	0.094236687
-321.313305867094	0.094875355
-321.303311207752	0.09515466
-321.293316548409	0.09578283
-321.283321889067	0.0960636625
-321.273327229725	0.096681595
-321.263332570382	0.096963588
-321.25333791104	0.09757169
-321.243343251698	0.0978543875
-321.233348592355	0.09845247
-321.223353933013	0.0987362655
-321.213359273671	0.0993245075
-321.203364614328	0.09960933
-321.193369954986	0.10018795
-321.183375295644	0.1004738225
-321.173380636301	0.101042665
-321.163385976959	0.101328903
-321.153391317617	0.101888913
-321.143396658274	0.1021754575
-321.133401998932	0.1027265275
-321.12340733959	0.103012852
-321.113412680247	0.103555852
-321.103418020905	0.103840962
-321.093423361563	0.104376893
-321.08342870222	0.104660137
-321.073434042878	0.1051898125
-321.063439383536	0.105469985
-321.053444724193	0.10599475
-321.043450064851	0.106270037
-321.033455405509	0.10679138
-321.023460746166	0.107060858
-321.013466086824	0.10758019
-321.003471427482	0.107842458
-320.993476768139	0.108361485
-320.983482108797	0.10861512
-320.973487449455	0.10913454
-320.963492790112	0.1093783625
-320.95349813077	0.10989945
-320.943503471428	0.110132447
-320.933508812085	0.11065611
-320.923514152743	0.110877828
-320.913519493401	0.1114044
-320.903524834058	0.111614013
-320.893530174716	0.112143842
-320.883535515374	0.112341993
-320.873540856031	0.11287469
-320.863546196689	0.1130614725
-320.853551537347	0.1135965925
-320.843556878004	0.11377275
-320.833562218662	0.11430955
-320.823567559319	0.114475945
-320.813572899977	0.11501299
-320.803578240635	0.115171055
-320.793583581293	0.11570733
-320.78358892195	0.11585844
-320.773594262608	0.116392815
-320.763599603266	0.116538205
-320.753604943923	0.117068657
-320.743610284581	0.117209633
-320.733615625238	0.117735118
-320.723620965896	0.117873152
-320.713626306554	0.118392517
-320.703631647211	0.118528665
-320.693636987869	0.119040755
-320.683642328527	0.119176132
-320.673647669184	0.11967974
-320.663653009842	0.1198158355
-320.6536583505	0.120309705
-320.643663691157	0.120447108
-320.633669031815	0.120930613
-320.623674372473	0.121070335
-320.61367971313	0.121542568
-320.603685053788	0.121685315
-320.593690394446	0.122145135
-320.583695735103	0.12229204
-320.573701075761	0.12273864
-320.563706416419	0.122890515
-320.553711757076	0.12332302
-320.543717097734	0.12348092
-320.533722438392	0.12389857
-320.523727779049	0.124062855
-320.513733119707	0.124465075
-320.503738460365	0.124636515
-320.493743801022	0.12502299
-320.48374914168	0.125201895
-320.473754482338	0.125572015
-320.463759822995	0.12575838
-320.453765163653	0.126112335
-320.443770504311	0.126306075
-320.433775844968	0.1266445
-320.423781185626	0.126845035
-320.413786526284	0.127168555
-320.403791866941	0.127374205
-320.393797207599	0.127684145
-320.383802548257	0.127894125
-320.373807888914	0.12819197
-320.363813229572	0.128404635
-320.35381857023	0.128692405
-320.343823910887	0.12890583
-320.333829251545	0.129185125
-320.323834592203	0.12939652
-320.31383993286	0.129670225
-320.303845273518	0.12987787
-320.293850614176	0.130147645
-320.283855954833	0.130349145
-320.273861295491	0.130617635
-320.263866636149	0.130810475
-320.253871976806	0.13107968
-320.243877317464	0.131262535
-320.233882658122	0.13153448
-320.223887998779	0.131704535
-320.213893339437	0.131981185
-320.203898680095	0.13213667
-320.193904020752	0.132419875
-320.18390936141	0.132559575
-320.173914702068	0.13285056
-320.163920042725	0.132973545
-320.153925383383	0.1332729
-320.143930724041	0.13337853
-320.133936064698	0.133687025
-320.123941405356	0.133774345
-320.113946746014	0.13409251
-320.103952086671	0.134161695
-320.093957427329	0.13448894
-320.083962767987	0.134539915
-320.073968108644	0.134876515
-320.063973449302	0.134910505
-320.05397878996	0.13525514
-320.043984130617	0.135272225
-320.033989471275	0.13562443
-320.023994811933	0.135625745
-320.01400015259	0.13598395
-320.004005493248	0.13597164
-319.994010833906	0.13633402
-319.984016174563	0.13630932
-319.974021515221	0.136674885
-319.964026855879	0.13663896
-319.954032196536	0.13700565
-319.944037537194	0.136961015
-319.934042877852	0.137326795
-319.924048218509	0.13727467
-319.914053559167	0.13763866
-319.904058899825	0.13758091
-319.894064240482	0.13794083
-319.88406958114	0.137878775
-319.874074921798	0.13823353
-319.864080262455	0.13816877
-319.854085603113	0.138516765
-319.844090943771	0.13845077
-319.834096284428	0.138790995
-319.824101625086	0.138724215
-319.814106965744	0.139056145
-319.804112306401	0.138988855
-319.794117647059	0.13931212
-319.784122987717	0.13924504
-319.774128328374	0.139559645
-319.764133669032	0.13949257
-319.75413900969	0.139798135
-319.744144350347	0.139730555
-319.734149691005	0.140028345
-319.724155031663	0.139959935
-319.71416037232	0.14025035
-319.704165712978	0.14017982
-319.694171053636	0.140464015
-319.684176394293	0.140390465
-319.674181734951	0.14066933
-319.664187075609	0.140591615
-319.654192416266	0.140866425
-319.644197756924	0.140783845
-319.634203097582	0.141055285
-319.624208438239	0.14096617
-319.614213778897	0.14123589
-319.604219119555	0.14113975
-319.594224460212	0.14140821
-319.58422980087	0.141304105
-319.574235141527	0.141572215
-319.564240482185	0.14145896
-319.554245822843	0.141727515
-319.5442511635	0.141605135
-319.534256504158	0.141874255
-319.524261844816	0.141742735
-319.514267185473	0.14201217
-319.504272526131	0.14187153
-319.494277866789	0.14214137
-319.484283207446	0.141991415
-319.474288548104	0.142261195
-319.464293888762	0.142103395
-319.454299229419	0.142371745
-319.444304570077	0.142206925
-319.434309910735	0.142473495
-319.424315251392	0.14230197
-319.41432059205	0.14256597
-319.404325932708	0.1423892
-319.394331273365	0.14264871
-319.384336614023	0.142468145
-319.374341954681	0.14272204
-319.364347295338	0.14253859
-319.354352635996	0.14278656
-319.344357976654	0.142601195
-319.334363317311	0.142841
-319.324368657969	0.14265533
-319.314373998627	0.14288649
-319.304379339284	0.142701685
-319.294384679942	0.142922925
-319.2843900206	0.1427398
-319.274395361257	0.14294997
-319.264400701915	0.14276941
-319.254406042573	0.142968465
-319.24441138323	0.1427908
-319.234416723888	0.142977615
-319.224422064546	0.142803495
-319.214427405203	0.14297788
-319.204432745861	0.142807175
-319.194438086519	0.14296912
-319.184443427176	0.142802055
-319.174448767834	0.14295236
-319.164454108492	0.14278803
-319.154459449149	0.14292693
-319.144464789807	0.14276495
-319.134470130465	0.142893305
-319.124475471122	0.142732605
-319.11448081178	0.142852195
-319.104486152438	0.142690515
-319.094491493095	0.14280285
-319.084496833753	0.14263934
-319.074502174411	0.142745775
-319.064507515068	0.142578195
-319.054512855726	0.142681055
-319.044518196384	0.14250786
-319.034523537041	0.142608605
-319.024528877699	0.142427815
-319.014534218357	0.1425283
-319.004539559014	0.14233806
-318.994544899672	0.142439925
-318.98455024033	0.142239225
-318.974555580987	0.142344195
-318.964560921645	0.142130635
-318.954566262303	0.14224034
-318.94457160296	0.142012875
-318.934576943618	0.142128615
-318.924582284276	0.141885855
-318.914587624933	0.142008325
-318.904592965591	0.14175001
-318.894598306249	0.141880075
-318.884603646906	0.141605555
-318.874608987564	0.141742985
-318.864614328222	0.1414519
-318.854619668879	0.14159812
-318.844625009537	0.14128989
-318.834630350195	0.141443935
-318.824635690852	0.14111919
-318.81464103151	0.141281645
-318.804646372168	0.14093989
-318.794651712825	0.141110835
-318.784657053483	0.1407524
-318.774662394141	0.140930845
-318.764667734798	0.14055685
-318.754673075456	0.14074248
-318.744678416114	0.140352625
-318.734683756771	0.140544985
-318.724689097429	0.14014059
-318.714694438087	0.14033876
-318.704699778744	0.13992056
-318.694705119402	0.140123685
-318.68471046006	0.139692305
-318.674715800717	0.139898865
-318.664721141375	0.13945662
-318.654726482033	0.13966548
-318.64473182269	0.139213
-318.634737163348	0.13942241
-318.624742504006	0.13896184
-318.614747844663	0.13917043
-318.604753185321	0.13870303
-318.594758525979	0.138908835
-318.584763866636	0.138437225
-318.574769207294	0.138638095
-318.564774547952	0.13816342
-318.554779888609	0.13835824
-318.544785229267	0.137882135
-318.534790569924	0.138069395
-318.524795910582	0.13759358
-318.51480125124	0.137771315
-318.504806591898	0.1372971
-318.494811932555	0.137464745
-318.484817273213	0.13699302
-318.474822613871	0.137149125
-318.464827954528	0.136680215
-318.454833295186	0.13682513
-318.444838635843	0.136359695
-318.434843976501	0.136493035
-318.424849317159	0.136030765
-318.414854657816	0.136152725
-318.404859998474	0.135693715
-318.394865339132	0.135804445
-318.384870679789	0.135348255
-318.374876020447	0.13544764
-318.364881361105	0.134994155
-318.354886701762	0.13508332
-318.34489204242	0.13463243
-318.334897383078	0.13471088
-318.324902723735	0.13426212
-318.314908064393	0.13433007
-318.304913405051	0.13388388
-318.294918745708	0.133941575
-318.284924086366	0.133497575
-318.274929427024	0.133544445
-318.264934767681	0.13310365
-318.254940108339	0.133138515
-318.244945448997	0.132702
-318.234950789654	0.13272456
-318.224956130312	0.132293165
-318.21496147097	0.132301555
-318.204966811627	0.131877195
-318.194972152285	0.131870255
-318.184977492943	0.131453745
-318.1749828336	0.13143001
-318.164988174258	0.13102296
-318.154993514916	0.130981315
-318.144998855573	0.130584965
-318.135004196231	0.13052459
-318.125009536889	0.13013985
-318.115014877546	0.13005918
-318.105020218204	0.12968735
-318.095025558862	0.12958576
-318.085030899519	0.129227145
-318.075036240177	0.12910493
-318.065041580835	0.12875921
-318.055046921492	0.1286158
-318.04505226215	0.12828304
-318.035057602808	0.12811929
-318.025062943465	0.12779875
-318.015068284123	0.12761532
-318.005073624781	0.127306645
-317.995078965438	0.12710494
-317.985084306096	0.12680652
-317.975089646754	0.126587015
-317.965094987411	0.12629763
-317.955100328069	0.12606253
-317.945105668727	0.12578078
-317.935111009384	0.12553109
-317.925116350042	0.125255685
-317.9151216907	0.12499286
-317.905127031357	0.124722025
-317.895132372015	0.12444775
-317.885137712673	0.12418053
-317.87514305333	0.12389649
-317.865148393988	0.12363038
-317.855153734646	0.12333834
-317.845159075303	0.123072355
-317.835164415961	0.12277391
-317.825169756619	0.122505715
-317.815175097276	0.122203055
-317.805180437934	0.121930982
-317.795185778592	0.121625635
-317.785191119249	0.12134815
-317.775196459907	0.1210418995
-317.765201800565	0.120757112
-317.755207141222	0.120451575
-317.74521248188	0.120158418
-317.735217822538	0.119855016
-317.725223163195	0.11955187
-317.715228503853	0.119251743
-317.705233844511	0.118937723
-317.695239185168	0.11864199
-317.685244525826	0.1183156225
-317.675249866484	0.11802519
-317.665255207141	0.11768712
-317.655260547799	0.117401575
-317.645265888457	0.117051375
-317.635271229114	0.116770937
-317.625276569772	0.116408922
-317.61528191043	0.1161326975
-317.605287251087	0.115759755
-317.595292591745	0.1154875675
-317.585297932403	0.1151042225
-317.57530327306	0.1148351295
-317.565308613718	0.114442742
-317.555313954376	0.11417489
-317.545319295033	0.113774645
-317.535324635691	0.1135080325
-317.525329976349	0.11310049
-317.515335317006	0.1128337575
-317.505340657664	0.112420125
-317.495345998322	0.11215246
-317.485351338979	0.1117332105
-317.475356679637	0.111464075
-317.465362020295	0.111040345
-317.455367360952	0.110768958
-317.44537270161	0.1103407375
-317.435378042268	0.110067363
-317.425383382925	0.109634728
-317.415388723583	0.109359495
-317.405394064241	0.10892229
-317.395399404898	0.10864513
-317.385404745556	0.1082033825
-317.375410086214	0.107924495
-317.365415426871	0.107477482
-317.355420767529	0.1071981025
-317.345426108187	0.10674528
-317.335431448844	0.106465127
-317.325436789502	0.106006265
-317.31544213016	0.105726438
-317.305447470817	0.105261103
-317.295452811475	0.10498155
-317.285458152132	0.10450973
-317.27546349279	0.104230705
-317.265468833448	0.103751895
-317.255474174105	0.103473778
-317.245479514763	0.10298841
-317.235484855421	0.1027104425
-317.225490196079	0.1022189
-317.215495536736	0.101941252
-317.205500877394	0.101443748
-317.195506218051	0.1011655805
-317.185511558709	0.10066297
-317.175516899367	0.100383715
-317.165522240024	0.099876455
-317.155527580682	0.0995952875
-317.14553292134	0.09908454
-317.135538261997	0.0988009625
-317.125543602655	0.098287445
-317.115548943313	0.098000508
-317.10555428397	0.097484605
-317.095559624628	0.09719391
-317.085564965286	0.0966770325
-317.075570305943	0.096381375
-317.065575646601	0.095863896
-317.055580987259	0.095562713
-317.045586327916	0.09504525
-317.035591668574	0.094738287
-317.025597009232	0.09422122
-317.015602349889	0.093908262
-317.005607690547	0.09339219
-316.995613031205	0.093072685
-316.985618371862	0.092557585
-316.97562371252	0.092230962
-316.965629053178	0.09171785
-316.955634393835	0.091384352
-316.945639734493	0.090872875
-316.935645075151	0.09053194
-316.925650415808	0.090022685
-316.915655756466	0.089674285
-316.905661097124	0.0891678625
-316.895666437781	0.088811313
-316.885671778439	0.088307855
-316.875677119097	0.087942825
-316.865682459754	0.08744259
-316.855687800412	0.0870689525
-316.84569314107	0.086572762
-316.835698481727	0.08618967
-316.825703822385	0.0856980225
-316.815709163043	0.085305062
-316.8057145037	0.084818503
-316.795719844358	0.084415515
-316.785725185016	0.083934352
-316.775730525673	0.083520635
-316.765735866331	0.083045265
-316.755741206989	0.0826210455
-316.745746547646	0.082151915
-316.735751888304	0.08171641
-316.725757228962	0.08125342
-316.715762569619	0.080807217
-316.705767910277	0.080350095
-316.695773250935	0.079893188
-316.685778591592	0.0794418625
-316.67578393225	0.078974792
-316.665789272908	0.078528755
-316.655794613565	0.0780521295
-316.645799954223	0.077610962
-316.635805294881	0.07712521
-316.625810635538	0.076687962
-316.615815976196	0.0761939725
-316.605821316854	0.0757604325
-316.595826657511	0.075258545
-316.585831998169	0.074827869
-316.575837338827	0.074318938
-316.565842679484	0.0738913875
-316.555848020142	0.073375525
-316.5458533608	0.07294966
-316.535858701457	0.07242761
-316.525864042115	0.07200383
-316.515869382773	0.07147553
-316.50587472343	0.07105367
-316.495880064088	0.07051942
-316.485885404746	0.0700990275
-316.475890745403	0.069559405
-316.465896086061	0.06914063
-316.455901426719	0.06859505
-316.445906767376	0.068178123
-316.435912108034	0.06762665
-316.425917448692	0.06721144
-316.415922789349	0.06665435
-316.405928130007	0.066240572
-316.395933470665	0.065678037
-316.385938811322	0.06526598
-316.37594415198	0.064697895
-316.365949492638	0.064287425
-316.355954833295	0.063714088
-316.345960173953	0.063304688
-316.335965514611	0.062726503
-316.325970855268	0.06231837
-316.315976195926	0.061735525
-316.305981536584	0.06132768
-316.295986877241	0.06074074
-316.285992217899	0.060333931
-316.275997558557	0.0597428415
-316.266002899214	0.0593361
-316.256008239872	0.0587410285
-316.24601358053	0.058334756
-316.236018921187	0.057736364
-316.226024261845	0.057329451
-316.216029602503	0.056728122
-316.20603494316	0.0563207485
-316.196040283818	0.0557165295
-316.186045624476	0.055308363
-316.176050965133	0.0547017555
-316.166056305791	0.0542926465
-316.156061646449	0.053684355
-316.146066987106	0.0532731955
-316.136072327764	0.05266335
-316.126077668421	0.052250089
-316.116083009079	0.0516399265
-316.106088349737	0.051223661
-316.096093690395	0.0506134185
-316.086099031052	0.050193426
-316.07610437171	0.049584525
-316.066109712368	0.0491599375
-316.056115053025	0.048552788
-316.046120393683	0.048122694
-316.03612573434	0.047518652
-316.026131074998	0.0470823285
-316.016136415656	0.0464820625
-316.006141756313	0.0460387275
-315.996147096971	0.045442638
-315.986152437629	0.044991713
-315.976157778286	0.044400984
-315.966163118944	0.043942178
-315.956168459602	0.0433562685
-315.946173800259	0.0428894765
-315.936179140917	0.0423091565
-315.926184481575	0.041834346
-315.916189822232	0.041259245
-315.90619516289	0.0407767315
-315.896200503548	0.0402064715
-315.886205844205	0.039717019
-315.876211184863	0.039150467
-315.866216525521	0.038654974
-315.856221866178	0.038091877
-315.846227206836	0.037591318
-315.836232547494	0.0370300565
-315.826237888151	0.0365254255
-315.816243228809	0.035965016
-315.806248569467	0.035458082
-315.796253910124	0.0348973045
-315.786259250782	0.0343895215
-315.77626459144	0.033826804
-315.766269932097	0.0333189925
-315.756275272755	0.032753512
-315.746280613413	0.0322471615
-315.73628595407	0.031677193
-315.726291294728	0.0311734835
-315.716296635386	0.0305985395
-315.706301976043	0.03009834
-315.696307316701	0.029517209
-315.686312657359	0.029021367
-315.676317998016	0.028433843
-315.666323338674	0.0279429685
-315.656328679332	0.027348383
-315.646334019989	0.026862561
-315.636339360647	0.026261065
-315.626344701305	0.0257803505
-315.616350041962	0.025172236
-315.60635538262	0.0246962485
-315.596360723278	0.024081918
-315.586366063935	0.023609706
-315.576371404593	0.0229906375
-315.566376745251	0.0225212215
-315.556382085908	0.021898406
-315.546387426566	0.0214303755
-315.536392767224	0.020805383
-315.526398107881	0.0203373285
-315.516403448539	0.0197117495
-315.506408789197	0.019242015
-315.496414129854	0.0186173285
-315.486419470512	0.018144248
-315.47642481117	0.0175223715
-315.466430151827	0.017044401
-315.456435492485	0.0164271475
-315.446440833143	0.01594302
-315.4364461738	0.015331298
-315.426451514458	0.01483938
-315.416456855116	0.014234604
-315.406462195773	0.0137343945
-315.396467536431	0.01313744475
-315.386472877089	0.0126276715
-315.376478217746	0.0120391805
-315.366483558404	0.0115201035
-315.356488899062	0.010940182
-315.346494239719	0.010411519
-315.336499580377	0.009840303
-315.326504921035	0.00930248025
-315.316510261692	0.008739152
-315.30651560235	0.0081925675
-315.296520943008	0.0076371445
-315.286526283665	0.0070826305
-315.276531624323	0.0065338152
-315.266536964981	0.005972319
-315.256542305638	0.0054294042
-315.246547646296	0.0048621996
-315.236552986954	0.0043236155
-315.226558327611	0.00375163325
-315.216563668269	0.0032164545
-315.206569008927	0.0026418071
-315.196574349584	0.00210877535
-315.186579690242	0.0015320542
-315.1765850309	9.9967445E-4
-315.166590371557	4.2244735E-4
-315.156595712215	-1.10663315E-4
-315.146601052873	-6.863482E-4
-315.13660639353	-0.0012221718
-315.126611734188	-0.00179514135
-315.116617074846	-0.0023340018
-315.106622415503	-0.00290311235
-315.096627756161	-0.0034470427
-315.086633096819	-0.00401083115
-315.076638437476	-0.0045602587
-315.066643778134	-0.0051178051
-315.056649118792	-0.00567408385
-315.046654459449	-0.00622429135
-315.036659800107	-0.00678845785
-315.026665140765	-0.00733074215
-315.016670481422	-0.0079026365
-315.00667582208	-0.0084364655
-314.996681162738	-0.00901685275
-314.986686503395	-0.0095424365
-314.976691844053	-0.010130678
-314.966697184711	-0.0106479035
-314.956702525368	-0.011244229
-314.946707866026	-0.011753592
-314.936713206684	-0.0123564485
-314.926718547341	-0.0128593765
-314.916723887999	-0.013467762
-314.906729228657	-0.0139655875
-314.896734569314	-0.01457756675
-314.886739909972	-0.0150719925
-314.876745250629	-0.0156859445
-314.866750591287	-0.0161786215
-314.856755931945	-0.016792482
-314.846761272602	-0.0172858525
-314.83676661326	-0.017896975
-314.826771953918	-0.018394094
-314.816777294576	-0.018999721
-314.806782635233	-0.019502451
-314.796787975891	-0.020099932
-314.786793316548	-0.0206108925
-314.776798657206	-0.0211981095
-314.766803997864	-0.0217200025
-314.756809338521	-0.0222943955
-314.746814679179	-0.0228288795
-314.736820019837	-0.0233887195
-314.726825360494	-0.0239376395
-314.716830701152	-0.0244813615
-314.70683604181	-0.025045853
-314.696841382467	-0.025572314
-314.686846723125	-0.026152761
-314.676852063783	-0.026661765
-314.66685740444	-0.0272590975
-314.656862745098	-0.027750023
-314.646868085756	-0.0283634525
-314.636873426413	-0.028837151
-314.626878767071	-0.0294660405
-314.616884107729	-0.0299237315
-314.606889448386	-0.0305665945
-314.596894789044	-0.03100942
-314.586900129702	-0.0316643985
-314.576905470359	-0.032094672
-314.566910811017	-0.032759877
-314.556916151675	-0.0331793185
-314.546921492332	-0.033852332
-314.53692683299	-0.0342637135
-314.526932173648	-0.0349421315
-314.516937514305	-0.03534747
-314.506942854963	-0.0360287435
-314.496948195621	-0.0364307105
-314.486953536278	-0.037112264
-314.476958876936	-0.0375130405
-314.466964217594	-0.038192802
-314.456969558251	-0.03859498
-314.446974898909	-0.039270406
-314.436980239567	-0.039675267
-314.426985580224	-0.0403452815
-314.416990920882	-0.0407545835
-314.40699626154	-0.0414172225
-314.397001602197	-0.041832256
-314.387006942855	-0.042486491
-314.377012283513	-0.042907872
-314.36701762417	-0.043553375
-314.357022964828	-0.043981662
-314.347028305486	-0.04461809
-314.337033646143	-0.04505299
-314.327038986801	-0.045680394
-314.317044327459	-0.046122131
-314.307049668116	-0.0467407445
-314.297055008774	-0.047188437
-314.287060349432	-0.04779898
-314.277065690089	-0.048251866
-314.267071030747	-0.0488552275
-314.257076371405	-0.049312093
-314.247081712062	-0.0499092825
-314.23708705272	-0.050369281
-314.227092393378	-0.050961532
-314.217097734035	-0.051423529
-314.207103074693	-0.0520112625
-314.197108415351	-0.052474215
-314.187113756008	-0.0530590125
-314.177119096666	-0.05352191
-314.167124437324	-0.054104385
-314.157129777981	-0.05456614
-314.147135118639	-0.0551472715
-314.137140459297	-0.055606817
-314.127145799954	-0.056187545
-314.117151140612	-0.0566442685
-314.10715648127	-0.057225646
-314.097161821927	-0.0576787015
-314.087167162585	-0.058260939
-314.077172503243	-0.0587092765
-314.0671778439	-0.0592935665
-314.057183184558	-0.059736259
-314.047188525216	-0.060323311
-314.037193865873	-0.0607604595
-314.027199206531	-0.061350432
-314.017204547189	-0.06178053
-314.007209887846	-0.062374407
-313.997215228504	-0.062796855
-313.987220569162	-0.063395385
-313.977225909819	-0.0638096
-313.967231250477	-0.064413375
-313.957236591135	-0.06481914
-313.947241931792	-0.065428285
-313.93724727245	-0.065824555
-313.927252613108	-0.066440105
-313.917257953765	-0.066826373
-313.907263294423	-0.067448125
-313.897268635081	-0.0678241875
-313.887273975738	-0.0684530675
-313.877279316396	-0.068818425
-313.867284657054	-0.06945465
-313.857289997711	-0.06980909
-313.847295338369	-0.070452362
-313.837300679027	-0.070796012
-313.827306019684	-0.071446537
-313.817311360342	-0.0717788775
-313.807316701	-0.072436635
-313.797322041657	-0.0727582525
-313.787327382315	-0.073422875
-313.777332722973	-0.073734175
-313.76733806363	-0.074404833
-313.757343404288	-0.074706103
-313.747348744945	-0.075382515
-313.737354085603	-0.075674475
-313.727359426261	-0.07635579
-313.717364766918	-0.076639235
-313.707370107576	-0.077324541
-313.697375448234	-0.077600125
-313.687380788892	-0.07828876
-313.677386129549	-0.07855811
-313.667391470207	-0.079248665
-313.657396810864	-0.079512585
-313.647402151522	-0.08020307
-313.63740749218	-0.080462605
-313.627412832837	-0.081152425
-313.617418173495	-0.081409112
-313.607423514153	-0.082097142
-313.59742885481	-0.082352455
-313.587434195468	-0.0830372375
-313.577439536126	-0.08329201
-313.567444876783	-0.083971875
-313.557450217441	-0.0842277725
-313.547455558099	-0.084901933
-313.537460898756	-0.08515912
-313.527466239414	-0.0858265
-313.517471580072	-0.0860864775
-313.507476920729	-0.086745895
-313.497482261387	-0.087009687
-313.487487602045	-0.08766048
-313.477492942702	-0.0879283925
-313.46749828336	-0.088570498
-313.457503624018	-0.088842997
-313.447508964675	-0.089475205
-313.437514305333	-0.089752995
-313.427519645991	-0.090375275
-313.417524986648	-0.090657975
-313.407530327306	-0.091270073
-313.397535667964	-0.091558148
-313.387541008621	-0.092160295
-313.377546349279	-0.092453488
-313.367551689937	-0.0930458
-313.357557030594	-0.093344105
-313.347562371252	-0.09392619
-313.33756771191	-0.09422935
-313.327573052567	-0.0948018075
-313.317578393225	-0.095109415
-313.307583733883	-0.0956725775
-313.29758907454	-0.09598394
-313.287594415198	-0.09653826
-313.277599755856	-0.096853075
-313.267605096513	-0.097399273
-313.257610437171	-0.097717115
-313.247615777829	-0.098255282
-313.237621118486	-0.098575428
-313.227626459144	-0.099106455
-313.217631799802	-0.09942833
-313.207637140459	-0.0999526345
-313.197642481117	-0.100275315
-313.187647821775	-0.1007938445
-313.177653162432	-0.101116744
-313.16765850309	-0.1016299025
-313.157663843748	-0.1019522875
-313.147669184405	-0.102460552
-313.137674525063	-0.102781815
-313.127679865721	-0.103285905
-313.117685206378	-0.103605725
-313.107690547036	-0.10410654
-313.097695887694	-0.104424045
-313.087701228351	-0.1049215
-313.077706569009	-0.105236452
-313.067711909667	-0.105731017
-313.057717250324	-0.106043135
-313.047722590982	-0.106535072
-313.03772793164	-0.106843797
-313.027733272297	-0.10733314
-313.017738612955	-0.1076384225
-313.007743953613	-0.10812543
-312.99774929427	-0.10842774
-312.987754634928	-0.10891257
-312.977759975586	-0.1092112375
-312.967765316243	-0.109693245
-312.957770656901	-0.109988188
-312.947775997559	-0.1104679675
-312.937781338216	-0.1107594875
-312.927786678874	-0.11123697
-312.917792019532	-0.111524913
-312.907797360189	-0.11199984
-312.897802700847	-0.11228431
-312.887808041505	-0.1127566725
-312.877813382162	-0.11303737
-312.86781872282	-0.113507625
-312.857824063478	-0.113784205
-312.847829404135	-0.114252245
-312.837834744793	-0.114524525
-312.827840085451	-0.1149906775
-312.817845426108	-0.1152590525
-312.807850766766	-0.115723517
-312.797856107424	-0.115986725
-312.787861448081	-0.116449843
-312.777866788739	-0.11670811
-312.767872129397	-0.117169535
-312.757877470054	-0.117423182
-312.747882810712	-0.11788329
-312.73788815137	-0.118132003
-312.727893492027	-0.118590622
-312.717898832685	-0.11883425
-312.707904173343	-0.119291365
-312.697909514	-0.11953007
-312.687914854658	-0.119985658
-312.677920195316	-0.1202193725
-312.667925535973	-0.1206734325
-312.657930876631	-0.12090201
-312.647936217289	-0.121353995
-312.637941557946	-0.121577825
-312.627946898604	-0.12202854
-312.617952239262	-0.12224736
-312.607957579919	-0.1226964
-312.597962920577	-0.12290995
-312.587968261234	-0.12335778
-312.577973601892	-0.123565995
-312.56797894255	-0.124012145
-312.557984283208	-0.12421463
-312.547989623865	-0.124659725
-312.537994964523	-0.124856135
-312.528000305181	-0.12530092
-312.518005645838	-0.125490725
-312.508010986496	-0.125935545
-312.498016327153	-0.126117685
-312.488021667811	-0.126563645
-312.478027008469	-0.12673765
-312.468032349126	-0.127185195
-312.458037689784	-0.127350275
-312.448043030442	-0.1278001
-312.438048371099	-0.127955215
-312.428053711757	-0.12840799
-312.418059052415	-0.128553045
-312.408064393072	-0.12900963
-312.39806973373	-0.12914343
-312.388075074388	-0.129603755
-312.378080415045	-0.12972683
-312.368085755703	-0.13019124
-312.358091096361	-0.130302905
-312.348096437018	-0.130770895
-312.338101777676	-0.130871905
-312.328107118334	-0.13134336
-312.318112458991	-0.131434165
-312.308117799649	-0.131907835
-312.298123140307	-0.13198958
-312.288128480964	-0.132464245
-312.278133821622	-0.132538425
-312.26813916228	-0.133012525
-312.258144502937	-0.13308102
-312.248149843595	-0.13355233
-312.238155184253	-0.13361704
-312.22816052491	-0.134083835
-312.218165865568	-0.13414691
-312.208171206226	-0.13460671
-312.198176546883	-0.134670335
-312.188181887541	-0.13512056
-312.178187228199	-0.135187095
-312.168192568856	-0.135626605
-312.158197909514	-0.13569761
-312.148203250172	-0.136123785
-312.138208590829	-0.13620143
-312.128213931487	-0.136612255
-312.118219272145	-0.13669812
-312.108224612802	-0.137092715
-312.09822995346	-0.137187845
-312.088235294118	-0.137565015
-312.078240634775	-0.137670215
-312.068245975433	-0.138029125
-312.058251316091	-0.138145595
-312.048256656748	-0.13848599
-312.038261997406	-0.13861285
-312.028267338064	-0.138935175
-312.018272678721	-0.13907227
-312.008278019379	-0.139376865
-311.998283360037	-0.139523125
-311.988288700694	-0.13981158
-311.978294041352	-0.13996567
-311.96829938201	-0.140239195
-311.958304722667	-0.14039946
-311.948310063325	-0.140659905
-311.938315403983	-0.140824355
-311.92832074464	-0.141073495
-311.918326085298	-0.14124012
-311.908331425956	-0.14148018
-311.898336766613	-0.14164702
-311.888342107271	-0.141880375
-311.878347447929	-0.142044485
-311.868352788586	-0.142274115
-311.858358129244	-0.14243343
-311.848363469902	-0.142660575
-311.838368810559	-0.14281289
-311.828374151217	-0.14304074
-311.818379491875	-0.14318351
-311.808384832532	-0.143412785
-311.79839017319	-0.143545485
-311.788395513848	-0.143777975
-311.778400854505	-0.143898505
-311.768406195163	-0.14413532
-311.758411535821	-0.14424367
-311.748416876478	-0.144484925
-311.738422217136	-0.144580635
-311.728427557794	-0.14482663
-311.718432898451	-0.14490931
-311.708438239109	-0.145160085
-311.698443579767	-0.14523042
-311.688448920424	-0.145484645
-311.678454261082	-0.145543285
-311.66845960174	-0.145801015
-311.658464942397	-0.145848885
-311.648470283055	-0.14610879
-311.638475623713	-0.146146395
-311.62848096437	-0.14640787
-311.618486305028	-0.14643639
-311.608491645686	-0.146698085
-311.598496986343	-0.146718985
-311.588502327001	-0.146980175
-311.578507667659	-0.146993645
-311.568513008316	-0.147253245
-311.558518348974	-0.147260195
-311.548523689632	-0.14751756
-311.538529030289	-0.147519365
-311.528534370947	-0.147773545
-311.518539711605	-0.147770635
-311.508545052262	-0.148020535
-311.49855039292	-0.14801378
-311.488555733578	-0.148259215
-311.478561074235	-0.148249305
-311.468566414893	-0.148488995
-311.458571755551	-0.148476715
-311.448577096208	-0.14871004
-311.438582436866	-0.14869656
-311.428587777524	-0.14892265
-311.418593118181	-0.148908485
-311.408598458839	-0.14912653
-311.398603799497	-0.149111915
-311.388609140154	-0.14932135
-311.378614480812	-0.14930755
-311.36861982147	-0.14950836
-311.358625162127	-0.149494915
-311.348630502785	-0.149686325
-311.338635843442	-0.1496742
-311.3286411841	-0.1498567
-311.318646524758	-0.149845065
-311.308651865415	-0.1500188
-311.298657206073	-0.15000731
-311.288662546731	-0.15017287
-311.278667887388	-0.15016117
-311.268673228046	-0.15031937
-311.258678568704	-0.15030583
-311.248683909361	-0.15045739
-311.238689250019	-0.150441255
-311.228694590677	-0.150587835
-311.218699931334	-0.150567885
-311.208705271992	-0.150710815
-311.19871061265	-0.150685755
-311.188715953307	-0.150825765
-311.178721293965	-0.15079455
-311.168726634623	-0.15093301
-311.15873197528	-0.15089444
-311.148737315938	-0.15103229
-311.138742656596	-0.15098587
-311.128747997253	-0.151123525
-311.118753337911	-0.15106855
-311.108758678569	-0.151206525
-311.098764019226	-0.15114302
-311.088769359884	-0.151281185
-311.078774700542	-0.151209315
-311.068780041199	-0.15134745
-311.058785381857	-0.15126713
-311.048790722515	-0.151404975
-311.038796063172	-0.15131694
-311.02880140383	-0.15145421
-311.018806744488	-0.15135856
-311.008812085145	-0.15149422
-310.998817425803	-0.15139172
-310.988822766461	-0.15152605
-310.978828107118	-0.15141724
-310.968833447776	-0.151549185
-310.958838788434	-0.151434525
-310.948844129091	-0.151563655
-310.938849469749	-0.15144379
-310.928854810407	-0.15156976
-310.918860151064	-0.15144491
-310.908865491722	-0.15156709
-310.89887083238	-0.151437695
-310.888876173037	-0.15155653
-310.878881513695	-0.15142232
-310.868886854353	-0.151536985
-310.85889219501	-0.15139916
-310.848897535668	-0.151509075
-310.838902876326	-0.151367385
-310.828908216983	-0.151472785
-310.818913557641	-0.15132772
-310.808918898299	-0.151427785
-310.798924238956	-0.151280015
-310.788929579614	-0.151374435
-310.778934920272	-0.15122437
-310.768940260929	-0.1513122
-310.758945601587	-0.151160605
-310.748950942245	-0.151241265
-310.738956282902	-0.15108916
-310.72896162356	-0.15116159
-310.718966964218	-0.15100935
-310.708972304875	-0.151073525
-310.698977645533	-0.15092147
-310.688982986191	-0.15097699
-310.678988326848	-0.15082631
-310.668993667506	-0.150871645
-310.658999008164	-0.15072226
-310.649004348821	-0.1507578
-310.639009689479	-0.150610375
-310.629015030137	-0.15063632
-310.619020370794	-0.15049021
-310.609025711452	-0.15050685
-310.59903105211	-0.15036143
-310.589036392767	-0.150369025
-310.579041733425	-0.150223795
-310.569047074083	-0.15022351
-310.55905241474	-0.150077435
-310.549057755398	-0.150070265
-310.539063096056	-0.149922695
-310.529068436713	-0.149909705
-310.519073777371	-0.149758605
-310.509079118029	-0.14974158
-310.499084458686	-0.149585915
-310.489089799344	-0.1495658
-310.479095140002	-0.14940404
-310.469100480659	-0.14938262
-310.459105821317	-0.14921356
-310.449111161975	-0.149192175
-310.439116502632	-0.14901428
-310.42912184329	-0.1489938
-310.419127183948	-0.148805915
-310.409132524605	-0.14878819
-310.399137865263	-0.148589195
-310.389143205921	-0.148574825
-310.379148546578	-0.148363695
-310.369153887236	-0.148353895
-310.359159227894	-0.14812949
-310.349164568551	-0.14812529
-310.339169909209	-0.147886735
-310.329175249867	-0.147888835
-310.319180590524	-0.14763534
-310.309185931182	-0.147644495
-310.29919127184	-0.14737574
-310.289196612497	-0.14739247
-310.279201953155	-0.14710768
-310.269207293813	-0.14713285
-310.25921263447	-0.146831635
-310.249217975128	-0.146865415
-310.239223315786	-0.146547125
-310.229228656443	-0.146590135
-310.219233997101	-0.14625435
-310.209239337759	-0.146306515
-310.199244678416	-0.14595357
-310.189250019074	-0.146014935
-310.179255359731	-0.145645065
-310.169260700389	-0.14571514
-310.159266041047	-0.145328635
-310.149271381704	-0.145407495
-310.139276722362	-0.14500434
-310.12928206302	-0.145091275
-310.119287403678	-0.14467253
-310.109292744335	-0.144766875
-310.099298084993	-0.144333345
-310.08930342565	-0.144433795
-310.079308766308	-0.14398701
-310.069314106966	-0.14409167
-310.059319447623	-0.14363338
-310.049324788281	-0.143740715
-310.039330128939	-0.14327316
-310.029335469596	-0.14338141
-310.019340810254	-0.142906025
-310.009346150912	-0.143012665
-309.999351491569	-0.14253235
-309.989356832227	-0.142634605
-309.979362172885	-0.142151675
-309.969367513542	-0.14224753
-309.9593728542	-0.141765055
-309.949378194858	-0.1418513
-309.939383535515	-0.141371735
-309.929388876173	-0.14144605
-309.919394216831	-0.14097164
-309.909399557488	-0.141031465
-309.899404898146	-0.140564795
-309.889410238804	-0.140608485
-309.879415579461	-0.140151655
-309.869420920119	-0.14017669
-309.859426260777	-0.13973161
-309.849431601434	-0.139736475
-309.839436942092	-0.139304265
-309.82944228275	-0.139287885
-309.819447623407	-0.13886952
-309.809452964065	-0.138831075
-309.799458304723	-0.138427595
-309.78946364538	-0.138366205
-309.779468986038	-0.137977815
-309.769474326696	-0.137894185
-309.759479667353	-0.13752054
-309.749485008011	-0.137414955
-309.739490348669	-0.13705506
-309.729495689326	-0.136928085
-309.719501029984	-0.136581545
-309.709506370642	-0.13643437
-309.699511711299	-0.13609994
-309.689517051957	-0.13593369
-309.679522392615	-0.135609895
-309.669527733272	-0.1354263
-309.65953307393	-0.1351116
-309.649538414588	-0.13491254
-309.639543755245	-0.134605095
-309.629549095903	-0.134391825
-309.619554436561	-0.13408943
-309.609559777218	-0.13386513
-309.599565117876	-0.1335658
-309.589570458534	-0.133331845
-309.579575799191	-0.133033635
-309.569581139849	-0.132792315
-309.559586480507	-0.13249271
-309.549591821164	-0.13224643
-309.539597161822	-0.13194364
-309.52960250248	-0.131693565
-309.519607843137	-0.131386135
-309.509613183795	-0.13113499
-309.499618524453	-0.13082058
-309.48962386511	-0.130569875
-309.479629205768	-0.13024703
-309.469634546426	-0.129998325
-309.459639887083	-0.12966513
-309.449645227741	-0.129419915
-309.439650568399	-0.129075655
-309.429655909056	-0.128834825
-309.419661249714	-0.128477885
-309.409666590372	-0.128243125
-309.399671931029	-0.12787323
-309.389677271687	-0.127644525
-309.379682612345	-0.127260725
-309.369687953002	-0.127038675
-309.35969329366	-0.126641605
-309.349698634318	-0.126425
-309.339703974975	-0.12601547
-309.329709315633	-0.12580509
-309.319714656291	-0.125383555
-309.309719996948	-0.12517698
-309.299725337606	-0.1247445
-309.289730678264	-0.124541085
-309.279736018921	-0.12409978
-309.269741359579	-0.12389725
-309.259746700237	-0.12344939
-309.249752040894	-0.123245205
-309.239757381552	-0.12279298
-309.22976272221	-0.122585125
-309.219768062867	-0.122130585
-309.209773403525	-0.1219165875
-309.199778744183	-0.121463425
-309.18978408484	-0.121239815
-309.179789425498	-0.1207904675
-309.169794766156	-0.12055528
-309.159800106813	-0.120112442
-309.149805447471	-0.1198627505
-309.139810788129	-0.11942885
-309.129816128786	-0.11916208
-309.119821469444	-0.11873931
-309.109826810102	-0.1184537275
-309.099832150759	-0.118043978
-309.089837491417	-0.117738155
-309.079842832075	-0.117342797
-309.069848172732	-0.117015675
-309.05985351339	-0.11663572
-309.049858854047	-0.11628651
-309.039864194705	-0.11592184
-309.029869535363	-0.115550465
-309.01987487602	-0.11520136
-309.009880216678	-0.11480815
-308.999885557336	-0.1144741825
-308.989890897994	-0.1140601175
-308.979896238651	-0.1137402725
-308.969901579309	-0.113305822
-308.959906919966	-0.112999175
-308.949912260624	-0.11254617
-308.939917601282	-0.112251275
-308.929922941939	-0.111780438
-308.919928282597	-0.11149636
-308.909933623255	-0.111009435
-308.899938963912	-0.11073438
-308.88994430457	-0.1102328825
-308.879949645228	-0.109966137
-308.869954985885	-0.109450801
-308.859960326543	-0.109190648
-308.849965667201	-0.108662792
-308.839971007858	-0.108408845
-308.829976348516	-0.107869675
-308.819981689174	-0.107620705
-308.809987029831	-0.1070705175
-308.799992370489	-0.106825905
-308.789997711147	-0.1062658325
-308.780003051804	-0.1060248375
-308.770008392462	-0.105455378
-308.76001373312	-0.105217367
-308.750019073777	-0.10463917
-308.740024414435	-0.10440392
-308.730029755093	-0.103817815
-308.72003509575	-0.1035849825
-308.710040436408	-0.102990747
-308.700045777066	-0.102759215
-308.690051117723	-0.1021577925
-308.680056458381	-0.101927615
-308.670061799039	-0.101319772
-308.660067139696	-0.101090568
-308.650072480354	-0.10047618
-308.640077821012	-0.10024773
-308.630083161669	-0.0996268
-308.620088502327	-0.0993993175
-308.610093842985	-0.0987721825
-308.600099183642	-0.098545185
-308.5901045243	-0.09791159
-308.580109864958	-0.0976857375
-308.570115205615	-0.09704558
-308.560120546273	-0.0968212045
-308.550125886931	-0.09617406
-308.540131227588	-0.095951022
-308.530136568246	-0.095296815
-308.520141908904	-0.095076605
-308.510147249561	-0.0944140575
-308.500152590219	-0.0941963825
-308.490157930877	-0.09352571
-308.480163271534	-0.093311247
-308.470168612192	-0.092631908
-308.46017395285	-0.092421362
-308.450179293507	-0.09173287
-308.440184634165	-0.091526248
-308.430189974823	-0.0908283175
-308.42019531548	-0.090626395
-308.410200656138	-0.089918935
-308.400205996796	-0.089721145
-308.390211337453	-0.089004095
-308.380216678111	-0.088811645
-308.370222018769	-0.0880846855
-308.360227359426	-0.087897065
-308.350232700084	-0.087159922
-308.340238040742	-0.086977355
-308.330243381399	-0.086230237
-308.320248722057	-0.086053424
-308.310254062715	-0.0852959275
-308.300259403372	-0.085124415
-308.29026474403	-0.08435699
-308.280270084688	-0.084191135
-308.270275425345	-0.083412868
-308.260280766003	-0.08325275
-308.250286106661	-0.08246444
-308.240291447318	-0.082309805
-308.230296787976	-0.081511315
-308.220302128634	-0.081362012
-308.210307469291	-0.080553908
-308.200312809949	-0.080409655
-308.190318150607	-0.079592493
-308.180323491264	-0.079452165
-308.170328831922	-0.078627165
-308.16033417258	-0.078489788
-308.150339513237	-0.0776578
-308.140344853895	-0.077522265
-308.130350194553	-0.0766846625
-308.12035553521	-0.076549858
-308.110360875868	-0.075708703
-308.100366216526	-0.075572352
-308.090371557183	-0.0747291325
-308.080376897841	-0.0745896225
-308.070382238499	-0.073746385
-308.060387579156	-0.073602285
-308.050392919814	-0.0727601625
-308.040398260472	-0.072609435
-308.030403601129	-0.071770597
-308.020408941787	-0.071612417
-308.010414282445	-0.07077754
-308.000419623102	-0.07061062
-307.99042496376	-0.06978091
-307.980430304418	-0.06960479
-307.970435645075	-0.0687806675
-307.960440985733	-0.068594887
-307.950446326391	-0.06777645
-307.940451667048	-0.067581388
-307.930457007706	-0.0667684505
-307.920462348364	-0.066564735
-307.910467689021	-0.06575602
-307.900473029679	-0.065544605
-307.890478370336	-0.064739185
-307.880483710994	-0.064521342
-307.870489051652	-0.06371834
-307.86049439231	-0.063495125
-307.850499732967	-0.062693057
-307.840505073625	-0.0624662605
-307.830510414283	-0.061663545
-307.82051575494	-0.0614348325
-307.810521095598	-0.060629925
-307.800526436255	-0.0604001855
-307.790531776913	-0.0595919875
-307.780537117571	-0.0593631475
-307.770542458228	-0.058550162
-307.760547798886	-0.058322928
-307.750553139544	-0.0575045395
-307.740558480201	-0.057280145
-307.730563820859	-0.056455412
-307.720569161517	-0.0562346165
-307.710574502174	-0.055403166
-307.700579842832	-0.0551862335
-307.69058518349	-0.054347507
-307.680590524147	-0.0541342165
-307.670595864805	-0.053288775
-307.660601205463	-0.053079084
-307.65060654612	-0.0522270215
-307.640611886778	-0.0520205875
-307.630617227436	-0.051162767
-307.620622568093	-0.050958717
-307.610627908751	-0.050096389
-307.600633249409	-0.0498937735
-307.590638590066	-0.0490273015
-307.580643930724	-0.048824939
-307.570649271382	-0.047956144
-307.560654612039	-0.047753225
-307.550659952697	-0.0468825745
-307.540665293355	-0.0466778
-307.530670634012	-0.0458071035
-307.52067597467	-0.0455996615
[truncated: 63,536 more rows]
