# Supplementary material for: Nanoscale magnonic Fabry-Pérot resonator for low-loss spin-wave manipulation
Source: Nat Commun. 2021 Apr 16;12:2293. doi: 10.1038/s41467-021-22520-6 (PMC8052321; doi:10.1038/s41467-021-22520-6)
Supplement: Supplementary file 4 — Source Data [file 41467_2021_22520_MOESM4_ESM.zip › Source data/FigS8/FigS8a_lower panel.txt]

X
um
0	1	1
0.572645	0.989071019524115	0.980113636363636
1.14529	0.882248717412686	0.949573863636364
1.71794	0.690606011796034	0.849431818181818
2.29059	0.433365433714997	0.544034090909091
2.86323	0.135970019842834	0.338778409090909
3.43588	-0.172430455836843	0.0397727272727273
4.00853	-0.461830818422649	-0.327769886363636
4.58118	-0.70429379731522	-0.588068181818182
5.15382	-0.876645430150826	-0.858664772727273
5.72647	-0.962679022457701	-1.12535511363636
6.29912	-0.954687055549653	-1.10546875
6.87176	-0.854139749754106	-0.946022727272727
7.44441	-0.671472585017461	-0.791548295454546
8.01706	-0.425010195583856	-0.552201704545455
8.58971	-0.139135277405558	-0.131392045454545
9.16235	0.158137104042935	0.103693181818182
9.735	0.437882334394588	0.416903409090909
10.3076	0.673100451347359	0.592684659090909
10.8803	0.841305308900488	0.751775568181818
11.4529	0.926670619240352	0.895951704545455
12.0256	0.921536842898904	0.883522727272727
12.5982	0.82705890819862	0.8828125
13.1709	0.653069127772085	0.75
13.7435	0.417018228675808	0.574928977272727
14.3162	0.142258381798055	0.0894886363636364
14.8888	-0.144279335008037	-0.0727982954545455
15.4615	-0.414722080378899	-0.448153409090909
16.0341	-0.642962648178675	-0.693536931818182
16.6068	-0.80718523062582	-0.796519886363636
17.1794	-0.891930238216818	-0.888849431818182
17.7521	-0.889572402353723	-0.879616477272727
18.3247	-0.800975348963135	-0.830965909090909
18.8974	-0.635371650450833	-0.655894886363636
19.47	-0.409375824642812	-0.5390625
20.0426	-0.145350299698759	-0.2265625
20.6153	0.130832816414376	0.0859375
21.1879	0.392308931331458	0.270241477272727
21.7606	0.613835835678032	0.623934659090909
22.3332	0.774233789021669	0.741832386363636
22.9059	0.858406473081945	0.859375
23.4785	0.858752608869987	0.879261363636364
24.0512	0.775854801177547	0.801136363636364
24.6238	0.618363017618654	0.604758522727273
25.1965	0.402089837658888	0.409090909090909
25.7691	0.148424396747009	0.205610795454545
26.3418	-0.117769103439767	-0.115411931818182
26.9144	-0.370601762208141	-0.342684659090909
27.4871	-0.585668607540277	-0.600497159090909
28.0597	-0.742406431956901	-0.766690340909091
28.6324	-0.826051344617588	-0.858664772727273
29.205	-0.829039764490581	-0.87890625
29.7776	-0.751669848145775	-0.801846590909091
30.3503	-0.602029520927507	-0.635653409090909
30.9229	-0.395149986463006	-0.296519886363636
31.4956	-0.15149232503864	-0.193892045454545
32.0682	0.105063178349035	0.140269886363636
32.6409	0.349569729225855	0.432883522727273
33.2135	0.558423265808296	0.613991477272727
33.7862	0.72175137854575	0.812144886363636
34.3588	0.718488791711933	0.648792613636364
34.9315	0.645313629867749	0.3671875
35.5041	0.509868297046194	0.572088068181818
36.0768	0.32579602663532	0.424005681818182
36.6494	0.111372102826319	0.0962357954545455
37.2221	-0.112307012162732	-0.0823863636363636
37.7947	-0.323400835523813	-0.341619318181818
38.3674	-0.501454798435878	-0.627840909090909
38.94	-0.629384529443818	-0.741832386363636
39.5126	-0.695102349953563	-0.821377840909091
40.0853	-0.692679399437272	-0.783025568181818
40.6579	-0.622849074515153	-0.704545454545455
41.2306	-0.492911070519169	-0.489346590909091
41.8032	-0.315954118159106	-0.336647727272727
42.3759	-0.109551976915142	-0.126065340909091
42.9485	0.105986435589613	0.0916193181818182
43.5212	0.30961777698574	0.280539772727273
44.0938	0.48160511047215	0.425426136363636
44.6665	0.605442899589778	0.48828125
45.2391	0.669433468246325	0.6015625
45.8118	0.667791893568386	0.670454545454545
46.3844	0.601159040826888	0.654119318181818
46.9571	0.476505605000805	0.576704545454546
47.5297	0.306395287069943	0.506747159090909
48.1024	0.107715400986316	0.305752840909091
48.675	-0.099977723934433	0.0291193181818182
49.2476	-0.296406356560987	-0.149147727272727
49.8203	-0.462529944172753	-0.520951704545455
50.3929	-0.58240602070646	-0.642755681818182
50.9656	-0.644703608379913	-0.7265625
51.5382	-0.64378857614816	-0.744673295454546
52.1109	-0.580219539193881	-0.717329545454546
52.6835	-0.46063819214306	-0.601207386363636
53.2562	-0.297107538563297	-0.442826704545455
53.8288	-0.10586580212685	-0.271306818181818
54.4015	0.0942651125969437	0.0752840909090909
54.9741	0.283742584640481	0.198508522727273
55.5468	0.444201882841603	0.341974431818182
56.1194	0.560236194836751	0.572798295454546
56.6921	0.620881926571234	0.616832386363636
57.2647	0.620645457567522	0.715553977272727
57.8373	0.559996298746029	0.682528409090909
58.41	0.445291696510883	0.676491477272727
58.9826	0.288089501804361	0.431818181818182
59.5553	0.104008663675962	0.287286931818182
60.1279	-0.0888348932291042	-0.0152698863636364
60.7006	-0.271607269536966	-0.245028409090909
61.2732	-0.42659008269561	-0.437855113636364
61.8459	-0.538902578197558	-0.627130681818182
62.4185	-0.597930724863174	-0.752485795454545
62.9912	-0.598324839869359	-0.792613636363637
63.5638	-0.540475611135291	-0.724076704545455
64.1365	-0.430445555582211	-0.627485795454545
64.7091	-0.279330210114705	-0.314630681818182
65.2818	-0.102143985633651	-0.0713778409090909
65.8544	0.0836743856089762	0.1640625
66.4271	0.259974708097864	0.395951704545455
66.9997	0.409667127038688	0.459517045454545
67.5724	0.518377754092799	0.516690340909091
68.145	0.57582601364666	0.535866477272727
