# Supplementary material for: Nanoscale magnonic Fabry-Pérot resonator for low-loss spin-wave manipulation
Source: Nat Commun. 2021 Apr 16;12:2293. doi: 10.1038/s41467-021-22520-6 (PMC8052321; doi:10.1038/s41467-021-22520-6)
Supplement: Supplementary file 4 — Source Data [file 41467_2021_22520_MOESM4_ESM.zip › Source data/FigS8/FigS8a_middle panel.txt]

-2.74E-5	-3.022E-5	-3.008E-5	-2.701E-5	-2.135E-5	-1.365E-5	-4.67E-6	4.7E-6	1.354E-5	2.102E-5	2.64E-5	2.918E-5	2.911E-5	2.621E-5	2.078E-5	1.338E-5	4.72E-6	-4.34E-6	-1.291E-5	-2.018E-5	-2.543E-5	-2.818E-5	-2.818E-5	-2.544E-5	-2.024E-5	-1.312E-5	-4.77E-6	3.99E-6	1.23E-5	1.937E-5	2.45E-5	2.722E-5	2.728E-5	2.47E-5	1.973E-5	1.287E-5	4.82E-6	-3.65E-6	-1.172E-5	-1.859E-5	-2.361E-5	-2.63E-5	-2.643E-5	-2.399E-5	-1.923E-5	-1.264E-5	-4.87E-6	3.33E-6	1.115E-5	1.784E-5
-2.525E-5	-2.952E-5	-3.09E-5	-2.926E-5	-2.479E-5	-1.794E-5	-9.38E-6	2E-8	9.37E-6	1.774E-5	2.433E-5	2.851E-5	2.99E-5	2.837E-5	2.409E-5	1.749E-5	9.24E-6	1.5E-7	-8.9E-6	-1.703E-5	-2.345E-5	-2.755E-5	-2.894E-5	-2.751E-5	-2.342E-5	-1.707E-5	-9.11E-6	-3.1E-7	8.46E-6	1.635E-5	2.261E-5	2.662E-5	2.802E-5	2.669E-5	2.277E-5	1.667E-5	8.98E-6	4.7E-7	-8.03E-6	-1.57E-5	-2.179E-5	-2.573E-5	-2.714E-5	-2.59E-5	-2.216E-5	-1.628E-5	-8.86E-6	-6.2E-7	7.62E-6	1.508E-5
-2.232E-5	-2.793E-5	-3.078E-5	-3.062E-5	-2.748E-5	-2.168E-5	-1.381E-5	-4.65E-6	4.9E-6	1.392E-5	2.152E-5	2.698E-5	2.978E-5	2.966E-5	2.666E-5	2.108E-5	1.349E-5	4.63E-6	-4.63E-6	-1.337E-5	-2.076E-5	-2.608E-5	-2.882E-5	-2.875E-5	-2.588E-5	-2.051E-5	-1.317E-5	-4.6E-6	4.36E-6	1.284E-5	2.002E-5	2.521E-5	2.791E-5	2.787E-5	2.513E-5	1.995E-5	1.287E-5	4.58E-6	-4.11E-6	-1.234E-5	-1.932E-5	-2.438E-5	-2.703E-5	-2.703E-5	-2.441E-5	-1.943E-5	-1.258E-5	-4.56E-6	3.86E-6	1.186E-5
-1.872E-5	-2.549E-5	-2.973E-5	-3.104E-5	-2.933E-5	-2.476E-5	-1.782E-5	-9.18E-6	2.9E-7	9.68E-6	1.806E-5	2.463E-5	2.876E-5	3.006E-5	2.842E-5	2.403E-5	1.732E-5	8.97E-6	-2.1E-7	-9.3E-6	-1.743E-5	-2.381E-5	-2.783E-5	-2.911E-5	-2.755E-5	-2.332E-5	-1.683E-5	-8.75E-6	1.3E-7	8.94E-6	1.683E-5	2.303E-5	2.694E-5	2.821E-5	2.672E-5	2.263E-5	1.637E-5	8.55E-6	-6E-8	-8.6E-6	-1.626E-5	-2.228E-5	-2.61E-5	-2.734E-5	-2.592E-5	-2.198E-5	-1.592E-5	-8.35E-6	-1E-8	8.28E-6
-1.455E-5	-2.227E-5	-2.777E-5	-3.053E-5	-3.029E-5	-2.71E-5	-2.129E-5	-1.344E-5	-4.33E-6	5.14E-6	1.405E-5	2.153E-5	2.686E-5	2.954E-5	2.932E-5	2.624E-5	2.062E-5	1.303E-5	4.22E-6	-4.95E-6	-1.358E-5	-2.082E-5	-2.599E-5	-2.859E-5	-2.839E-5	-2.542E-5	-1.999E-5	-1.264E-5	-4.11E-6	4.77E-6	1.313E-5	2.015E-5	2.516E-5	2.769E-5	2.75E-5	2.463E-5	1.937E-5	1.226E-5	4E-6	-4.6E-6	-1.27E-5	-1.951E-5	-2.437E-5	-2.682E-5	-2.664E-5	-2.387E-5	-1.878E-5	-1.189E-5	-3.89E-6	4.45E-6
-9.94E-6	-1.838E-5	-2.497E-5	-2.908E-5	-3.033E-5	-2.861E-5	-2.41E-5	-1.728E-5	-8.82E-6	4.5E-7	9.61E-6	1.778E-5	2.415E-5	2.812E-5	2.933E-5	2.766E-5	2.33E-5	1.67E-5	8.51E-6	-4.5E-7	-9.31E-6	-1.72E-5	-2.337E-5	-2.721E-5	-2.837E-5	-2.675E-5	-2.253E-5	-1.614E-5	-8.22E-6	4.5E-7	9.03E-6	1.666E-5	2.262E-5	2.633E-5	2.744E-5	2.587E-5	2.179E-5	1.56E-5	7.93E-6	-4.7E-7	-8.76E-6	-1.614E-5	-2.19E-5	-2.549E-5	-2.656E-5	-2.503E-5	-2.107E-5	-1.507E-5	-7.64E-6	4.8E-7
-5.02E-6	-1.393E-5	-2.141E-5	-2.676E-5	-2.945E-5	-2.925E-5	-2.619E-5	-2.06E-5	-1.304E-5	-4.25E-6	4.89E-6	1.348E-5	2.07E-5	2.585E-5	2.844E-5	2.824E-5	2.527E-5	1.986E-5	1.255E-5	4.06E-6	-4.76E-6	-1.306E-5	-2.003E-5	-2.499E-5	-2.748E-5	-2.727E-5	-2.439E-5	-1.915E-5	-1.208E-5	-3.88E-6	4.65E-6	1.266E-5	1.938E-5	2.417E-5	2.655E-5	2.633E-5	2.354E-5	1.846E-5	1.162E-5	3.69E-6	-4.55E-6	-1.229E-5	-1.877E-5	-2.338E-5	-2.567E-5	-2.543E-5	-2.271E-5	-1.779E-5	-1.117E-5	-3.5E-6
4E-8	-9.06E-6	-1.721E-5	-2.362E-5	-2.767E-5	-2.9E-5	-2.748E-5	-2.329E-5	-1.686E-5	-8.83E-6	1E-8	8.78E-6	1.663E-5	2.28E-5	2.67E-5	2.796E-5	2.648E-5	2.242E-5	1.621E-5	8.46E-6	-7E-8	-8.52E-6	-1.608E-5	-2.202E-5	-2.576E-5	-2.695E-5	-2.551E-5	-2.158E-5	-1.557E-5	-8.09E-6	1.3E-7	8.28E-6	1.556E-5	2.127E-5	2.486E-5	2.599E-5	2.457E-5	2.077E-5	1.496E-5	7.73E-6	-2E-7	-8.06E-6	-1.507E-5	-2.056E-5	-2.399E-5	-2.506E-5	-2.367E-5	-1.997E-5	-1.435E-5	-7.37E-6
5.11E-6	-3.91E-6	-1.247E-5	-1.976E-5	-2.506E-5	-2.787E-5	-2.794E-5	-2.528E-5	-2.017E-5	-1.314E-5	-4.87E-6	3.81E-6	1.205E-5	1.905E-5	2.414E-5	2.683E-5	2.688E-5	2.43E-5	1.937E-5	1.259E-5	4.63E-6	-3.72E-6	-1.165E-5	-1.837E-5	-2.325E-5	-2.582E-5	-2.585E-5	-2.336E-5	-1.86E-5	-1.206E-5	-4.39E-6	3.65E-6	1.127E-5	1.773E-5	2.24E-5	2.486E-5	2.486E-5	2.244E-5	1.784E-5	1.153E-5	4.15E-6	-3.59E-6	-1.091E-5	-1.711E-5	-2.159E-5	-2.393E-5	-2.391E-5	-2.155E-5	-1.71E-5	-1.102E-5
1.002E-5	1.36E-6	-7.36E-6	-1.53E-5	-2.168E-5	-2.589E-5	-2.755E-5	-2.65E-5	-2.287E-5	-1.705E-5	-9.6E-6	-1.28E-6	7.1E-6	1.472E-5	2.084E-5	2.488E-5	2.646E-5	2.544E-5	2.195E-5	1.634E-5	9.19E-6	1.19E-6	-6.86E-6	-1.417E-5	-2.004E-5	-2.391E-5	-2.541E-5	-2.442E-5	-2.105E-5	-1.566E-5	-8.78E-6	-1.1E-6	6.63E-6	1.365E-5	1.927E-5	2.297E-5	2.44E-5	2.343E-5	2.018E-5	1.499E-5	8.37E-6	1E-6	-6.42E-6	-1.314E-5	-1.853E-5	-2.207E-5	-2.342E-5	-2.247E-5	-1.933E-5	-1.434E-5
1.463E-5	6.59E-6	-2.03E-6	-1.038E-5	-1.764E-5	-2.313E-5	-2.632E-5	-2.691E-5	-2.488E-5	-2.044E-5	-1.404E-5	-6.33E-6	1.94E-6	9.95E-6	1.692E-5	2.218E-5	2.524E-5	2.581E-5	2.386E-5	1.96E-5	1.346E-5	6.07E-6	-1.86E-6	-9.54E-6	-1.622E-5	-2.127E-5	-2.42E-5	-2.474E-5	-2.287E-5	-1.878E-5	-1.29E-5	-5.81E-6	1.79E-6	9.15E-6	1.555E-5	2.039E-5	2.319E-5	2.371E-5	2.191E-5	1.799E-5	1.235E-5	5.55E-6	-1.73E-6	-8.78E-6	-1.491E-5	-1.954E-5	-2.222E-5	-2.271E-5	-2.098E-5	-1.721E-5
1.879E-5	1.161E-5	3.37E-6	-5.14E-6	-1.307E-5	-1.966E-5	-2.429E-5	-2.651E-5	-2.613E-5	-2.321E-5	-1.805E-5	-1.118E-5	-3.28E-6	4.87E-6	1.248E-5	1.881E-5	2.325E-5	2.539E-5	2.504E-5	2.226E-5	1.733E-5	1.076E-5	3.19E-6	-4.62E-6	-1.191E-5	-1.798E-5	-2.225E-5	-2.431E-5	-2.399E-5	-2.134E-5	-1.663E-5	-1.034E-5	-3.1E-6	4.38E-6	1.136E-5	1.718E-5	2.128E-5	2.327E-5	2.297E-5	2.044E-5	1.594E-5	9.93E-6	3.01E-6	-4.15E-6	-1.084E-5	-1.641E-5	-2.034E-5	-2.225E-5	-2.198E-5	-1.957E-5
2.238E-5	1.629E-5	8.66E-6	2.6E-7	-8.1E-6	-1.56E-5	-2.152E-5	-2.53E-5	-2.658E-5	-2.527E-5	-2.151E-5	-1.57E-5	-8.4E-6	-3.5E-7	7.66E-6	1.486E-5	2.055E-5	2.42E-5	2.546E-5	2.424E-5	2.067E-5	1.512E-5	8.15E-6	4.5E-7	-7.23E-6	-1.415E-5	-1.962E-5	-2.314E-5	-2.438E-5	-2.324E-5	-1.985E-5	-1.456E-5	-7.9E-6	-5.3E-7	6.83E-6	1.346E-5	1.872E-5	2.212E-5	2.333E-5	2.227E-5	1.906E-5	1.402E-5	7.66E-6	6.1E-7	-6.43E-6	-1.279E-5	-1.785E-5	-2.112E-5	-2.232E-5	-2.133E-5
2.529E-5	2.047E-5	1.369E-5	5.64E-6	-2.89E-6	-1.106E-5	-1.81E-5	-2.332E-5	-2.623E-5	-2.657E-5	-2.432E-5	-1.974E-5	-1.327E-5	-5.57E-6	2.61E-6	1.046E-5	1.724E-5	2.228E-5	2.511E-5	2.549E-5	2.338E-5	1.903E-5	1.286E-5	5.49E-6	-2.34E-6	-9.88E-6	-1.64E-5	-2.127E-5	-2.403E-5	-2.444E-5	-2.247E-5	-1.834E-5	-1.246E-5	-5.42E-6	2.08E-6	9.32E-6	1.559E-5	2.03E-5	2.299E-5	2.343E-5	2.159E-5	1.767E-5	1.207E-5	5.35E-6	-1.84E-6	-8.78E-6	-1.481E-5	-1.935E-5	-2.198E-5	-2.245E-5
2.743E-5	2.402E-5	1.831E-5	1.086E-5	2.42E-6	-6.19E-6	-1.413E-5	-2.063E-5	-2.508E-5	-2.706E-5	-2.639E-5	-2.317E-5	-1.773E-5	-1.061E-5	-2.52E-6	5.75E-6	1.339E-5	1.968E-5	2.4E-5	2.596E-5	2.539E-5	2.235E-5	1.718E-5	1.038E-5	2.63E-6	-5.32E-6	-1.268E-5	-1.875E-5	-2.296E-5	-2.49E-5	-2.441E-5	-2.156E-5	-1.664E-5	-1.015E-5	-2.72E-6	4.9E-6	1.199E-5	1.786E-5	2.195E-5	2.387E-5	2.347E-5	2.079E-5	1.612E-5	9.92E-6	2.82E-6	-4.5E-6	-1.132E-5	-1.699E-5	-2.097E-5	-2.288E-5
2.874E-5	2.685E-5	2.236E-5	1.574E-5	7.65E-6	-1.13E-6	-9.73E-6	-1.732E-5	-2.317E-5	-2.672E-5	-2.766E-5	-2.591E-5	-2.166E-5	-1.534E-5	-7.58E-6	8.6E-7	9.14E-6	1.648E-5	2.216E-5	2.564E-5	2.662E-5	2.5E-5	2.097E-5	1.494E-5	7.51E-6	-5.9E-7	-8.58E-6	-1.567E-5	-2.118E-5	-2.46E-5	-2.561E-5	-2.412E-5	-2.031E-5	-1.456E-5	-7.45E-6	3.4E-7	8.03E-6	1.488E-5	2.024E-5	2.359E-5	2.463E-5	2.328E-5	1.968E-5	1.42E-5	7.39E-6	-9E-8	-7.49E-6	-1.412E-5	-1.932E-5	-2.261E-5
2.918E-5	2.886E-5	2.574E-5	2.015E-5	1.265E-5	3.97E-6	-5.03E-6	-1.348E-5	-2.055E-5	-2.558E-5	-2.809E-5	-2.786E-5	-2.492E-5	-1.959E-5	-1.24E-5	-4.06E-6	4.61E-6	1.278E-5	1.964E-5	2.455E-5	2.704E-5	2.689E-5	2.413E-5	1.906E-5	1.217E-5	4.15E-6	-4.21E-6	-1.21E-5	-1.876E-5	-2.355E-5	-2.603E-5	-2.596E-5	-2.337E-5	-1.854E-5	-1.195E-5	-4.24E-6	3.82E-6	1.145E-5	1.791E-5	2.259E-5	2.505E-5	2.506E-5	2.264E-5	1.804E-5	1.173E-5	4.33E-6	-3.44E-6	-1.081E-5	-1.709E-5	-2.166E-5
2.873E-5	2.999E-5	2.834E-5	2.395E-5	1.726E-5	8.94E-6	-1.8E-7	-9.23E-6	-1.731E-5	-2.366E-5	-2.766E-5	-2.896E-5	-2.743E-5	-2.325E-5	-1.685E-5	-8.85E-6	-5E-8	8.69E-6	1.653E-5	2.271E-5	2.664E-5	2.796E-5	2.656E-5	2.259E-5	1.646E-5	8.77E-6	2.8E-7	-8.17E-6	-1.577E-5	-2.179E-5	-2.565E-5	-2.7E-5	-2.572E-5	-2.195E-5	-1.608E-5	-8.69E-6	-5.1E-7	7.67E-6	1.504E-5	2.091E-5	2.47E-5	2.608E-5	2.491E-5	2.134E-5	1.572E-5	8.62E-6	7.3E-7	-7.18E-6	-1.434E-5	-2.005E-5
2.74E-5	3.022E-5	3.008E-5	2.701E-5	2.135E-5	1.365E-5	4.67E-6	-4.7E-6	-1.354E-5	-2.102E-5	-2.64E-5	-2.918E-5	-2.911E-5	-2.621E-5	-2.078E-5	-1.338E-5	-4.72E-6	4.34E-6	1.291E-5	2.018E-5	2.543E-5	2.818E-5	2.818E-5	2.544E-5	2.024E-5	1.312E-5	4.77E-6	-3.99E-6	-1.23E-5	-1.937E-5	-2.45E-5	-2.722E-5	-2.728E-5	-2.47E-5	-1.973E-5	-1.287E-5	-4.82E-6	3.65E-6	1.172E-5	1.859E-5	2.361E-5	2.63E-5	2.643E-5	2.399E-5	1.923E-5	1.264E-5	4.87E-6	-3.33E-6	-1.115E-5	-1.784E-5
2.525E-5	2.952E-5	3.09E-5	2.926E-5	2.479E-5	1.794E-5	9.38E-6	-2E-8	-9.37E-6	-1.774E-5	-2.433E-5	-2.851E-5	-2.99E-5	-2.837E-5	-2.409E-5	-1.749E-5	-9.24E-6	-1.5E-7	8.9E-6	1.703E-5	2.345E-5	2.755E-5	2.894E-5	2.751E-5	2.342E-5	1.707E-5	9.11E-6	3.1E-7	-8.46E-6	-1.635E-5	-2.261E-5	-2.662E-5	-2.802E-5	-2.669E-5	-2.277E-5	-1.667E-5	-8.98E-6	-4.7E-7	8.03E-6	1.57E-5	2.179E-5	2.573E-5	2.714E-5	2.59E-5	2.216E-5	1.628E-5	8.86E-6	6.2E-7	-7.62E-6	-1.508E-5
2.232E-5	2.793E-5	3.078E-5	3.062E-5	2.748E-5	2.168E-5	1.381E-5	4.65E-6	-4.9E-6	-1.392E-5	-2.152E-5	-2.698E-5	-2.978E-5	-2.966E-5	-2.666E-5	-2.108E-5	-1.349E-5	-4.63E-6	4.63E-6	1.337E-5	2.076E-5	2.608E-5	2.882E-5	2.875E-5	2.588E-5	2.051E-5	1.317E-5	4.6E-6	-4.36E-6	-1.284E-5	-2.002E-5	-2.521E-5	-2.791E-5	-2.787E-5	-2.513E-5	-1.995E-5	-1.287E-5	-4.58E-6	4.11E-6	1.234E-5	1.932E-5	2.438E-5	2.703E-5	2.703E-5	2.441E-5	1.943E-5	1.258E-5	4.56E-6	-3.86E-6	-1.186E-5
1.872E-5	2.549E-5	2.973E-5	3.104E-5	2.933E-5	2.476E-5	1.782E-5	9.18E-6	-2.9E-7	-9.68E-6	-1.806E-5	-2.463E-5	-2.876E-5	-3.006E-5	-2.842E-5	-2.403E-5	-1.732E-5	-8.97E-6	2.1E-7	9.3E-6	1.743E-5	2.381E-5	2.783E-5	2.911E-5	2.755E-5	2.332E-5	1.683E-5	8.75E-6	-1.3E-7	-8.94E-6	-1.683E-5	-2.303E-5	-2.694E-5	-2.821E-5	-2.672E-5	-2.263E-5	-1.637E-5	-8.55E-6	6E-8	8.6E-6	1.626E-5	2.228E-5	2.61E-5	2.734E-5	2.592E-5	2.198E-5	1.592E-5	8.35E-6	1E-8	-8.28E-6
1.455E-5	2.227E-5	2.777E-5	3.053E-5	3.029E-5	2.71E-5	2.129E-5	1.344E-5	4.33E-6	-5.14E-6	-1.405E-5	-2.153E-5	-2.686E-5	-2.954E-5	-2.932E-5	-2.624E-5	-2.062E-5	-1.303E-5	-4.22E-6	4.95E-6	1.358E-5	2.082E-5	2.599E-5	2.859E-5	2.839E-5	2.542E-5	1.999E-5	1.264E-5	4.11E-6	-4.77E-6	-1.313E-5	-2.015E-5	-2.516E-5	-2.769E-5	-2.75E-5	-2.463E-5	-1.937E-5	-1.226E-5	-4E-6	4.6E-6	1.27E-5	1.951E-5	2.437E-5	2.682E-5	2.664E-5	2.387E-5	1.878E-5	1.189E-5	3.89E-6	-4.45E-6
9.94E-6	1.838E-5	2.497E-5	2.908E-5	3.033E-5	2.861E-5	2.41E-5	1.728E-5	8.82E-6	-4.5E-7	-9.61E-6	-1.778E-5	-2.415E-5	-2.812E-5	-2.933E-5	-2.766E-5	-2.33E-5	-1.67E-5	-8.51E-6	4.5E-7	9.31E-6	1.72E-5	2.337E-5	2.721E-5	2.837E-5	2.675E-5	2.253E-5	1.614E-5	8.22E-6	-4.5E-7	-9.03E-6	-1.666E-5	-2.262E-5	-2.633E-5	-2.744E-5	-2.587E-5	-2.179E-5	-1.56E-5	-7.93E-6	4.7E-7	8.76E-6	1.614E-5	2.19E-5	2.549E-5	2.656E-5	2.503E-5	2.107E-5	1.507E-5	7.64E-6	-4.8E-7
5.02E-6	1.393E-5	2.141E-5	2.676E-5	2.945E-5	2.925E-5	2.619E-5	2.06E-5	1.304E-5	4.25E-6	-4.89E-6	-1.348E-5	-2.07E-5	-2.585E-5	-2.844E-5	-2.824E-5	-2.527E-5	-1.986E-5	-1.255E-5	-4.06E-6	4.76E-6	1.306E-5	2.003E-5	2.499E-5	2.748E-5	2.727E-5	2.439E-5	1.915E-5	1.208E-5	3.88E-6	-4.65E-6	-1.266E-5	-1.938E-5	-2.417E-5	-2.655E-5	-2.633E-5	-2.354E-5	-1.846E-5	-1.162E-5	-3.69E-6	4.55E-6	1.229E-5	1.877E-5	2.338E-5	2.567E-5	2.543E-5	2.271E-5	1.779E-5	1.117E-5	3.5E-6
-4E-8	9.06E-6	1.721E-5	2.362E-5	2.767E-5	2.9E-5	2.748E-5	2.329E-5	1.686E-5	8.83E-6	-1E-8	-8.78E-6	-1.663E-5	-2.28E-5	-2.67E-5	-2.796E-5	-2.648E-5	-2.242E-5	-1.621E-5	-8.46E-6	7E-8	8.52E-6	1.608E-5	2.202E-5	2.576E-5	2.695E-5	2.551E-5	2.158E-5	1.557E-5	8.09E-6	-1.3E-7	-8.28E-6	-1.556E-5	-2.127E-5	-2.486E-5	-2.599E-5	-2.457E-5	-2.077E-5	-1.496E-5	-7.73E-6	2E-7	8.06E-6	1.507E-5	2.056E-5	2.399E-5	2.506E-5	2.367E-5	1.997E-5	1.435E-5	7.37E-6
-5.11E-6	3.91E-6	1.247E-5	1.976E-5	2.506E-5	2.787E-5	2.794E-5	2.528E-5	2.017E-5	1.314E-5	4.87E-6	-3.81E-6	-1.205E-5	-1.905E-5	-2.414E-5	-2.683E-5	-2.688E-5	-2.43E-5	-1.937E-5	-1.259E-5	-4.63E-6	3.72E-6	1.165E-5	1.837E-5	2.325E-5	2.582E-5	2.585E-5	2.336E-5	1.86E-5	1.206E-5	4.39E-6	-3.65E-6	-1.127E-5	-1.773E-5	-2.24E-5	-2.486E-5	-2.486E-5	-2.244E-5	-1.784E-5	-1.153E-5	-4.15E-6	3.59E-6	1.091E-5	1.711E-5	2.159E-5	2.393E-5	2.391E-5	2.155E-5	1.71E-5	1.102E-5
-1.002E-5	-1.36E-6	7.36E-6	1.53E-5	2.168E-5	2.589E-5	2.755E-5	2.65E-5	2.287E-5	1.705E-5	9.6E-6	1.28E-6	-7.1E-6	-1.472E-5	-2.084E-5	-2.488E-5	-2.646E-5	-2.544E-5	-2.195E-5	-1.634E-5	-9.19E-6	-1.19E-6	6.86E-6	1.417E-5	2.004E-5	2.391E-5	2.541E-5	2.442E-5	2.105E-5	1.566E-5	8.78E-6	1.1E-6	-6.63E-6	-1.365E-5	-1.927E-5	-2.297E-5	-2.44E-5	-2.343E-5	-2.018E-5	-1.499E-5	-8.37E-6	-1E-6	6.42E-6	1.314E-5	1.853E-5	2.207E-5	2.342E-5	2.247E-5	1.933E-5	1.434E-5
-1.463E-5	-6.59E-6	2.03E-6	1.038E-5	1.764E-5	2.313E-5	2.632E-5	2.691E-5	2.488E-5	2.044E-5	1.404E-5	6.33E-6	-1.94E-6	-9.95E-6	-1.692E-5	-2.218E-5	-2.524E-5	-2.581E-5	-2.386E-5	-1.96E-5	-1.346E-5	-6.07E-6	1.86E-6	9.54E-6	1.622E-5	2.127E-5	2.42E-5	2.474E-5	2.287E-5	1.878E-5	1.29E-5	5.81E-6	-1.79E-6	-9.15E-6	-1.555E-5	-2.039E-5	-2.319E-5	-2.371E-5	-2.191E-5	-1.799E-5	-1.235E-5	-5.55E-6	1.73E-6	8.78E-6	1.491E-5	1.954E-5	2.222E-5	2.271E-5	2.098E-5	1.721E-5
-1.879E-5	-1.161E-5	-3.37E-6	5.14E-6	1.307E-5	1.966E-5	2.429E-5	2.651E-5	2.613E-5	2.321E-5	1.805E-5	1.118E-5	3.28E-6	-4.87E-6	-1.248E-5	-1.881E-5	-2.325E-5	-2.539E-5	-2.504E-5	-2.226E-5	-1.733E-5	-1.076E-5	-3.19E-6	4.62E-6	1.191E-5	1.798E-5	2.225E-5	2.431E-5	2.399E-5	2.134E-5	1.663E-5	1.034E-5	3.1E-6	-4.38E-6	-1.136E-5	-1.718E-5	-2.128E-5	-2.327E-5	-2.297E-5	-2.044E-5	-1.594E-5	-9.93E-6	-3.01E-6	4.15E-6	1.084E-5	1.641E-5	2.034E-5	2.225E-5	2.198E-5	1.957E-5
-2.238E-5	-1.629E-5	-8.66E-6	-2.6E-7	8.1E-6	1.56E-5	2.152E-5	2.53E-5	2.658E-5	2.527E-5	2.151E-5	1.57E-5	8.4E-6	3.5E-7	-7.66E-6	-1.486E-5	-2.055E-5	-2.42E-5	-2.546E-5	-2.424E-5	-2.067E-5	-1.512E-5	-8.15E-6	-4.5E-7	7.23E-6	1.415E-5	1.962E-5	2.314E-5	2.438E-5	2.324E-5	1.985E-5	1.456E-5	7.9E-6	5.3E-7	-6.83E-6	-1.346E-5	-1.872E-5	-2.212E-5	-2.333E-5	-2.227E-5	-1.906E-5	-1.402E-5	-7.66E-6	-6.1E-7	6.43E-6	1.279E-5	1.785E-5	2.112E-5	2.232E-5	2.133E-5
-2.529E-5	-2.047E-5	-1.369E-5	-5.64E-6	2.89E-6	1.106E-5	1.81E-5	2.332E-5	2.623E-5	2.657E-5	2.432E-5	1.974E-5	1.327E-5	5.57E-6	-2.61E-6	-1.046E-5	-1.724E-5	-2.228E-5	-2.511E-5	-2.549E-5	-2.338E-5	-1.903E-5	-1.286E-5	-5.49E-6	2.34E-6	9.88E-6	1.64E-5	2.127E-5	2.403E-5	2.444E-5	2.247E-5	1.834E-5	1.246E-5	5.42E-6	-2.08E-6	-9.32E-6	-1.559E-5	-2.03E-5	-2.299E-5	-2.343E-5	-2.159E-5	-1.767E-5	-1.207E-5	-5.35E-6	1.84E-6	8.78E-6	1.481E-5	1.935E-5	2.198E-5	2.245E-5
-2.743E-5	-2.402E-5	-1.831E-5	-1.086E-5	-2.42E-6	6.19E-6	1.413E-5	2.063E-5	2.508E-5	2.706E-5	2.639E-5	2.317E-5	1.773E-5	1.061E-5	2.52E-6	-5.75E-6	-1.339E-5	-1.968E-5	-2.4E-5	-2.596E-5	-2.539E-5	-2.235E-5	-1.718E-5	-1.038E-5	-2.63E-6	5.32E-6	1.268E-5	1.875E-5	2.296E-5	2.49E-5	2.441E-5	2.156E-5	1.664E-5	1.015E-5	2.72E-6	-4.9E-6	-1.199E-5	-1.786E-5	-2.195E-5	-2.387E-5	-2.347E-5	-2.079E-5	-1.612E-5	-9.92E-6	-2.82E-6	4.5E-6	1.132E-5	1.699E-5	2.097E-5	2.288E-5
-2.874E-5	-2.685E-5	-2.236E-5	-1.574E-5	-7.65E-6	1.13E-6	9.73E-6	1.732E-5	2.317E-5	2.672E-5	2.766E-5	2.591E-5	2.166E-5	1.534E-5	7.58E-6	-8.6E-7	-9.14E-6	-1.648E-5	-2.216E-5	-2.564E-5	-2.662E-5	-2.5E-5	-2.097E-5	-1.494E-5	-7.51E-6	5.9E-7	8.58E-6	1.567E-5	2.118E-5	2.46E-5	2.561E-5	2.412E-5	2.031E-5	1.456E-5	7.45E-6	-3.4E-7	-8.03E-6	-1.488E-5	-2.024E-5	-2.359E-5	-2.463E-5	-2.328E-5	-1.968E-5	-1.42E-5	-7.39E-6	9E-8	7.49E-6	1.412E-5	1.932E-5	2.261E-5
-2.918E-5	-2.886E-5	-2.574E-5	-2.015E-5	-1.265E-5	-3.97E-6	5.03E-6	1.348E-5	2.055E-5	2.558E-5	2.809E-5	2.786E-5	2.492E-5	1.959E-5	1.24E-5	4.06E-6	-4.61E-6	-1.278E-5	-1.964E-5	-2.455E-5	-2.704E-5	-2.689E-5	-2.413E-5	-1.906E-5	-1.217E-5	-4.15E-6	4.21E-6	1.21E-5	1.876E-5	2.355E-5	2.603E-5	2.596E-5	2.337E-5	1.854E-5	1.195E-5	4.24E-6	-3.82E-6	-1.145E-5	-1.791E-5	-2.259E-5	-2.505E-5	-2.506E-5	-2.264E-5	-1.804E-5	-1.173E-5	-4.33E-6	3.44E-6	1.081E-5	1.709E-5	2.166E-5
-2.873E-5	-2.999E-5	-2.834E-5	-2.395E-5	-1.726E-5	-8.94E-6	1.8E-7	9.23E-6	1.731E-5	2.366E-5	2.766E-5	2.896E-5	2.743E-5	2.325E-5	1.685E-5	8.85E-6	5E-8	-8.69E-6	-1.653E-5	-2.271E-5	-2.664E-5	-2.796E-5	-2.656E-5	-2.259E-5	-1.646E-5	-8.77E-6	-2.8E-7	8.17E-6	1.577E-5	2.179E-5	2.565E-5	2.7E-5	2.572E-5	2.195E-5	1.608E-5	8.69E-6	5.1E-7	-7.67E-6	-1.504E-5	-2.091E-5	-2.47E-5	-2.608E-5	-2.491E-5	-2.134E-5	-1.572E-5	-8.62E-6	-7.3E-7	7.18E-6	1.434E-5	2.005E-5
-2.74E-5	-3.022E-5	-3.008E-5	-2.701E-5	-2.135E-5	-1.365E-5	-4.67E-6	4.7E-6	1.354E-5	2.102E-5	2.64E-5	2.918E-5	2.911E-5	2.621E-5	2.078E-5	1.338E-5	4.72E-6	-4.34E-6	-1.291E-5	-2.018E-5	-2.543E-5	-2.818E-5	-2.818E-5	-2.544E-5	-2.024E-5	-1.312E-5	-4.77E-6	3.99E-6	1.23E-5	1.937E-5	2.45E-5	2.722E-5	2.728E-5	2.47E-5	1.973E-5	1.287E-5	4.82E-6	-3.65E-6	-1.172E-5	-1.859E-5	-2.361E-5	-2.63E-5	-2.643E-5	-2.399E-5	-1.923E-5	-1.264E-5	-4.87E-6	3.33E-6	1.115E-5	1.784E-5
[truncated: 67 more columns]
