# Supplementary material for: Nanoscale magnonic Fabry-Pérot resonator for low-loss spin-wave manipulation
Source: Nat Commun. 2021 Apr 16;12:2293. doi: 10.1038/s41467-021-22520-6 (PMC8052321; doi:10.1038/s41467-021-22520-6)
Supplement: Supplementary file 4 — Source Data [file 41467_2021_22520_MOESM4_ESM.zip › Source data/FigS8/FigS8b_lower panel.txt]

X
um
0	0.986604542807222	1
0.572645	0.982527664531159	0.959084095117722
1.14529	0.853232382061736	0.771223655977191
1.71794	0.626674432149097	0.465412539313953
2.29059	0.24839836924869	0.088677287557685
2.86323	-0.233546884100175	-0.30114635078334
3.43588	-0.495923121723937	-0.644293230651656
4.00853	-0.827897495631916	-0.888230798624379
4.58118	-0.935934769947583	-0.995705593603951
5.15382	-0.956901572510192	-0.950424737662032
5.72647	-0.776354105998835	-0.759530877987126
6.29912	-0.608037274315667	-0.452479350989095
6.87176	-0.149679673849738	-0.076481584903442
7.44441	0.235294117647059	0.310737485670615
8.01706	0.512230634828189	0.64981922929955
8.58971	0.767617938264415	0.888851003791776
9.16235	0.926324985439721	0.991331824461362
9.735	0.924286546301689	0.941733047235531
10.3076	0.803436225975539	0.747858675523941
10.8803	0.638031450203844	0.439610828605861
11.4529	0.125509609784508	0.0643887598836013
12.0256	-0.225684333139196	-0.320208106757591
12.5982	-0.672976121141526	-0.655221774786162
13.1709	-0.885264997087944	-0.889365391963787
13.7435	-1.04338963308096	-0.986884571294201
14.3162	-0.905940594059406	-0.933011963199201
14.8888	-0.763832265579499	-0.736204109226654
15.4615	-0.409143855562027	-0.426809911525234
16.0341	0.0034944670937682	-0.0523991064342612
16.6068	0.293535235876529	0.329555274683284
17.1794	0.629295282469423	0.660497927750507
17.7521	0.909143855562027	0.889768084418448
18.3247	1	0.982363834102466
18.8974	0.962143273150844	0.924261485553041
19.47	0.7582993593477	0.724567179095265
20.0426	0.408852649970879	0.414073660386232
20.6153	-0.0343622597553873	0.0405102730666353
21.1879	-0.362550960978451	-0.338778989447694
21.7606	-0.749563191613279	-0.665647688192587
22.3332	-0.934769947582994	-0.890067899238705
22.9059	-1.03640069889342	-0.977769612886159
23.4785	-0.984857309260338	-0.915484553658035
24.0512	-0.797903319743739	-0.712953763851739
24.6238	-0.245195107746069	-0.401402075188854
25.1965	0.0529994175888177	-0.0287229946209694
25.7691	0.553581828771112	0.347882190411805
26.3418	0.858182877111241	0.67067987419535
26.9144	0.951368666278392	0.890261897063579
27.4871	0.986313337216075	0.973101907645278
28.0597	0.85381479324403	0.9066782281532
28.6324	0.617938264414677	0.701360924135093
29.205	0.185789167152009	0.388798095294083
29.7776	-0.132207338380897	0.017037006554775
30.3503	-0.574257425742574	-0.356864877575615
30.9229	-0.872743156668608	-0.67558860703683
31.4956	-0.962434478741992	-0.890350077893066
32.0682	-0.909726266744321	-0.968363657740807
32.6409	-0.748689574839837	-0.897845448399518
33.2135	-0.563191613278975	-0.689788659945328
33.7862	0.502329644729179	0.0181734810852121
34.3588	0.515725101921957	0.23604303224479
34.9315	0.192195690157251	0.41733047235531
35.5041	0.600465928945836	0.534367008612328
36.0768	0.645311589982528	0.569365979835984
36.6494	0.543680838672102	0.517142353252403
37.2221	0.331391962725684	0.385870491755092
37.7947	0.116191030867793	0.195807589430058
38.3674	-0.234711706464764	-0.0238333088386585
38.94	-0.375946418171229	-0.239370976749655
39.5126	-0.519510774606873	-0.417824285000441
40.0853	-0.520966802562609	-0.531950853884366
40.6579	-0.515725101921957	-0.564419035301725
41.2306	-0.361677344205009	-0.510428852767408
41.8032	-0.262085032032615	-0.378419211663384
42.3759	-0.0189283634245778	-0.18876252902619
42.9485	0.13628421665696	0.0293939037653214
43.5212	0.254222481071637	0.242602510214279
44.0938	0.34391380314502	0.418232856177067
44.6665	0.350611531741409	0.529484730019694
45.2391	0.378276062900408	0.559460333323536
45.8118	0.43622597553873	0.503738867170277
46.3844	0.43185789167152	0.371029658152318
46.9571	0.254513686662784	0.181800946474237
47.5297	0.151718112987769	-0.034860233385262
48.1024	-0.144146767617938	-0.245739690191352
48.675	-0.429819452533489	-0.418565003968137
49.2476	-0.549213744903902	-0.526968637018312
49.8203	-0.611531741409435	-0.554483995179448
50.3929	-0.581537565521258	-0.497072396461009
50.9656	-0.405940594059406	-0.363695952499927
51.5382	-0.137449039021549	-0.1749225478381
52.1109	0.0352358765288294	0.0402304459010611
52.6835	0.23733255678509	0.248782810616972
53.2562	0.401281304601048	0.418820728373652
53.8288	0.476703552708212	0.524402574880221
54.4015	0.505824111822947	0.549495899591429
54.9741	0.49009900990099	0.490429440639605
55.5468	0.447000582411182	0.356418094706211
56.1194	0.267617938264415	0.168127627053879
56.6921	0.108910891089109	-0.0455051291849152
57.2647	-0.161036691904485	-0.251731577555039
57.8373	-0.379732090856144	-0.41900002939361
58.41	-0.542516016307513	-0.52178654360542
58.9826	-0.59784507862551	-0.544493107198495
59.5553	-0.599883517763541	-0.483809999706064
60.1279	-0.491846243447874	-0.349199024132154
60.7006	-0.24839836924869	-0.161415008377179
61.2732	-0.0926033779848573	0.0506857529173158
61.8459	0.218404193360513	0.254589812174833
62.4185	0.371578334304019	0.419102907028012
62.9912	0.556493884682586	0.519126421915876
63.5638	0.576004659289458	0.539481496722613
64.1365	0.597262667443215	0.477219952382352
64.7091	0.504076878276063	0.342038740777755
65.2818	0.326732673267327	0.154786161488492
65.8544	0.135701805474665	-0.0557717292260663
66.4271	-0.256552125800815	-0.257356926604156
66.9997	-0.424577751892836	-0.419132300637841
67.5724	-0.676761793826441	-0.516419270450604
68.145	-0.729761211415259	-0.534458128802798
