# Supplementary material for: Nanoscale magnonic Fabry-Pérot resonator for low-loss spin-wave manipulation
Source: Nat Commun. 2021 Apr 16;12:2293. doi: 10.1038/s41467-021-22520-6 (PMC8052321; doi:10.1038/s41467-021-22520-6)
Supplement: Supplementary file 4 — Source Data [file 41467_2021_22520_MOESM4_ESM.zip › Source data/FigS8/FigS8b_middle panel.txt]

3.204E-5	3.221E-5	2.744E-5	1.847E-5	6.68E-6	-6.12E-6	-1.796E-5	-2.703E-5	-3.194E-5	-3.195E-5	-2.705E-5	-1.802E-5	-6.24E-6	6.49E-6	1.82E-5	2.71E-5	3.183E-5	3.168E-5	2.667E-5	1.757E-5	5.8E-6	-6.85E-6	-1.843E-5	-2.717E-5	-3.173E-5	-3.141E-5	-2.628E-5	-1.713E-5	-5.36E-6	7.21E-6	1.866E-5	2.723E-5	3.161E-5	3.114E-5	2.589E-5	1.668E-5	4.93E-6	-7.57E-6	-1.889E-5	-2.729E-5	-3.15E-5	-3.087E-5	-2.551E-5	-1.624E-5	-4.5E-6	7.92E-6	1.911E-5	2.735E-5	3.138E-5	3.06E-5
2.909E-5	3.081E-5	2.781E-5	2.054E-5	1.014E-5	-1.81E-6	-1.345E-5	-2.302E-5	-2.903E-5	-3.059E-5	-2.745E-5	-2.01E-5	-9.68E-6	2.21E-6	1.374E-5	2.314E-5	2.898E-5	3.036E-5	2.708E-5	1.966E-5	9.23E-6	-2.6E-6	-1.401E-5	-2.325E-5	-2.891E-5	-3.013E-5	-2.672E-5	-1.921E-5	-8.77E-6	2.99E-6	1.428E-5	2.337E-5	2.885E-5	2.989E-5	2.635E-5	1.877E-5	8.33E-6	-3.38E-6	-1.455E-5	-2.347E-5	-2.878E-5	-2.966E-5	-2.599E-5	-1.833E-5	-7.88E-6	3.77E-6	1.481E-5	2.357E-5	2.87E-5	2.942E-5
2.525E-5	2.848E-5	2.733E-5	2.199E-5	1.329E-5	2.56E-6	-8.54E-6	-1.831E-5	-2.525E-5	-2.83E-5	-2.7E-5	-2.157E-5	-1.283E-5	-2.14E-6	8.86E-6	1.847E-5	2.524E-5	2.812E-5	2.667E-5	2.114E-5	1.238E-5	1.73E-6	-9.17E-6	-1.863E-5	-2.522E-5	-2.793E-5	-2.634E-5	-2.072E-5	-1.192E-5	-1.31E-6	9.47E-6	1.879E-5	2.52E-5	2.774E-5	2.601E-5	2.029E-5	1.147E-5	9.1E-7	-9.78E-6	-1.894E-5	-2.518E-5	-2.754E-5	-2.567E-5	-1.987E-5	-1.102E-5	-5E-7	1.007E-5	1.908E-5	2.515E-5	2.734E-5
2.065E-5	2.528E-5	2.603E-5	2.277E-5	1.604E-5	6.85E-6	-3.36E-6	-1.304E-5	-2.069E-5	-2.515E-5	-2.574E-5	-2.238E-5	-1.559E-5	-6.43E-6	3.71E-6	1.325E-5	2.073E-5	2.502E-5	2.546E-5	2.199E-5	1.515E-5	6E-6	-4.04E-6	-1.345E-5	-2.077E-5	-2.488E-5	-2.517E-5	-2.159E-5	-1.471E-5	-5.58E-6	4.38E-6	1.364E-5	2.079E-5	2.474E-5	2.488E-5	2.119E-5	1.427E-5	5.17E-6	-4.7E-6	-1.383E-5	-2.082E-5	-2.459E-5	-2.458E-5	-2.08E-5	-1.383E-5	-4.76E-6	5.03E-6	1.402E-5	2.083E-5	2.444E-5
1.542E-5	2.131E-5	2.393E-5	2.286E-5	1.83E-5	1.093E-5	1.91E-6	-7.38E-6	-1.551E-5	-2.124E-5	-2.37E-5	-2.251E-5	-1.788E-5	-1.051E-5	-1.56E-6	7.62E-6	1.56E-5	2.116E-5	2.346E-5	2.216E-5	1.746E-5	1.01E-5	1.2E-6	-7.85E-6	-1.568E-5	-2.108E-5	-2.323E-5	-2.181E-5	-1.705E-5	-9.68E-6	-8.6E-7	8.08E-6	1.575E-5	2.099E-5	2.299E-5	2.145E-5	1.663E-5	9.27E-6	5.1E-7	-8.3E-6	-1.582E-5	-2.089E-5	-2.274E-5	-2.11E-5	-1.622E-5	-8.87E-6	-1.8E-7	8.52E-6	1.589E-5	2.079E-5
9.72E-6	1.67E-5	2.11E-5	2.226E-5	2E-5	1.468E-5	7.13E-6	-1.49E-6	-9.85E-6	-1.668E-5	-2.093E-5	-2.196E-5	-1.962E-5	-1.428E-5	-6.77E-6	1.76E-6	9.99E-6	1.666E-5	2.076E-5	2.166E-5	1.924E-5	1.388E-5	6.41E-6	-2.02E-6	-1.011E-5	-1.663E-5	-2.058E-5	-2.136E-5	-1.887E-5	-1.349E-5	-6.06E-6	2.27E-6	1.023E-5	1.66E-5	2.04E-5	2.106E-5	1.849E-5	1.31E-5	5.71E-6	-2.52E-6	-1.035E-5	-1.656E-5	-2.021E-5	-2.076E-5	-1.812E-5	-1.271E-5	-5.37E-6	2.77E-6	1.045E-5	1.651E-5
3.72E-6	1.158E-5	1.764E-5	2.098E-5	2.11E-5	1.799E-5	1.213E-5	4.44E-6	-3.9E-6	-1.162E-5	-1.753E-5	-2.074E-5	-2.077E-5	-1.762E-5	-1.178E-5	-4.16E-6	4.07E-6	1.165E-5	1.742E-5	2.051E-5	2.044E-5	1.725E-5	1.143E-5	3.88E-6	-4.24E-6	-1.168E-5	-1.731E-5	-2.027E-5	-2.012E-5	-1.688E-5	-1.108E-5	-3.6E-6	4.4E-6	1.17E-5	1.719E-5	2.003E-5	1.979E-5	1.652E-5	1.074E-5	3.33E-6	-4.56E-6	-1.172E-5	-1.707E-5	-1.978E-5	-1.946E-5	-1.616E-5	-1.04E-5	-3.07E-6	4.71E-6	1.173E-5
-2.39E-6	6.1E-6	1.364E-5	1.906E-5	2.155E-5	2.074E-5	1.677E-5	1.024E-5	2.17E-6	-6.2E-6	-1.36E-5	-1.889E-5	-2.129E-5	-2.042E-5	-1.643E-5	-9.95E-6	-1.96E-6	6.29E-6	1.356E-5	1.873E-5	2.102E-5	2.009E-5	1.61E-5	9.66E-6	1.76E-6	-6.38E-6	-1.351E-5	-1.856E-5	-2.075E-5	-1.977E-5	-1.577E-5	-9.37E-6	-1.56E-6	6.46E-6	1.346E-5	1.838E-5	2.048E-5	1.945E-5	1.544E-5	9.09E-6	1.37E-6	-6.53E-6	-1.341E-5	-1.821E-5	-2.022E-5	-1.913E-5	-1.512E-5	-8.81E-6	-1.19E-6	6.6E-6
-8.42E-6	4.5E-7	9.22E-6	1.656E-5	2.135E-5	2.287E-5	2.089E-5	1.573E-5	8.18E-6	-6E-7	-9.25E-6	-1.647E-5	-2.115E-5	-2.259E-5	-2.058E-5	-1.543E-5	-7.94E-6	7.4E-7	9.28E-6	1.638E-5	2.096E-5	2.232E-5	2.027E-5	1.514E-5	7.71E-6	-8.8E-7	-9.3E-6	-1.628E-5	-2.076E-5	-2.205E-5	-1.997E-5	-1.485E-5	-7.48E-6	1.01E-6	9.32E-6	1.618E-5	2.056E-5	2.178E-5	1.967E-5	1.457E-5	7.26E-6	-1.14E-6	-9.34E-6	-1.608E-5	-2.036E-5	-2.151E-5	-1.937E-5	-1.429E-5	-7.04E-6	1.26E-6
-1.42E-5	-5.23E-6	4.52E-6	1.356E-5	2.05E-5	2.43E-5	2.438E-5	2.074E-5	1.394E-5	5.03E-6	-4.62E-6	-1.355E-5	-2.038E-5	-2.409E-5	-2.411E-5	-2.045E-5	-1.368E-5	-4.84E-6	4.72E-6	1.353E-5	2.026E-5	2.387E-5	2.384E-5	2.016E-5	1.342E-5	4.65E-6	-4.81E-6	-1.351E-5	-2.013E-5	-2.366E-5	-2.357E-5	-1.988E-5	-1.317E-5	-4.47E-6	4.9E-6	1.349E-5	2.001E-5	2.345E-5	2.331E-5	1.961E-5	1.292E-5	4.29E-6	-4.98E-6	-1.347E-5	-1.988E-5	-2.324E-5	-2.304E-5	-1.933E-5	-1.268E-5	-4.12E-6
-1.955E-5	-1.074E-5	-3.1E-7	1.015E-5	1.903E-5	2.499E-5	2.713E-5	2.511E-5	1.927E-5	1.05E-5	1.4E-7	-1.021E-5	-1.899E-5	-2.485E-5	-2.69E-5	-2.484E-5	-1.9E-5	-1.026E-5	2E-8	1.028E-5	1.894E-5	2.47E-5	2.668E-5	2.457E-5	1.873E-5	1.003E-5	-1.8E-7	-1.034E-5	-1.89E-5	-2.455E-5	-2.645E-5	-2.431E-5	-1.846E-5	-9.81E-6	3.3E-7	1.039E-5	1.885E-5	2.441E-5	2.623E-5	2.405E-5	1.82E-5	9.58E-6	-4.8E-7	-1.044E-5	-1.879E-5	-2.426E-5	-2.601E-5	-2.379E-5	-1.794E-5	-9.37E-6
-2.431E-5	-1.593E-5	-5.13E-6	6.43E-6	1.698E-5	2.493E-5	2.905E-5	2.873E-5	2.402E-5	1.565E-5	4.91E-6	-6.57E-6	-1.702E-5	-2.485E-5	-2.888E-5	-2.848E-5	-2.374E-5	-1.538E-5	-4.68E-6	6.71E-6	1.705E-5	2.478E-5	2.87E-5	2.824E-5	2.346E-5	1.511E-5	4.47E-6	-6.84E-6	-1.708E-5	-2.47E-5	-2.853E-5	-2.8E-5	-2.319E-5	-1.485E-5	-4.25E-6	6.97E-6	1.711E-5	2.462E-5	2.836E-5	2.776E-5	2.292E-5	1.459E-5	4.04E-6	-7.1E-6	-1.714E-5	-2.454E-5	-2.819E-5	-2.752E-5	-2.265E-5	-1.433E-5
-2.832E-5	-2.063E-5	-9.8E-6	2.51E-6	1.442E-5	2.41E-5	3.009E-5	3.147E-5	2.804E-5	2.033E-5	9.52E-6	-2.72E-6	-1.453E-5	-2.41E-5	-2.998E-5	-3.126E-5	-2.776E-5	-2.003E-5	-9.25E-6	2.93E-6	1.465E-5	2.41E-5	2.986E-5	3.105E-5	2.749E-5	1.973E-5	8.97E-6	-3.14E-6	-1.476E-5	-2.41E-5	-2.974E-5	-3.083E-5	-2.721E-5	-1.944E-5	-8.7E-6	3.34E-6	1.486E-5	2.409E-5	2.963E-5	3.062E-5	2.694E-5	1.915E-5	8.44E-6	-3.54E-6	-1.496E-5	-2.408E-5	-2.951E-5	-3.042E-5	-2.667E-5	-1.886E-5
-3.148E-5	-2.471E-5	-1.417E-5	-1.48E-6	1.141E-5	2.255E-5	3.022E-5	3.326E-5	3.121E-5	2.439E-5	1.385E-5	1.2E-6	-1.16E-5	-2.262E-5	-3.016E-5	-3.308E-5	-3.094E-5	-2.407E-5	-1.353E-5	-9.3E-7	1.179E-5	2.269E-5	3.011E-5	3.291E-5	3.067E-5	2.375E-5	1.321E-5	6.6E-7	-1.198E-5	-2.276E-5	-3.005E-5	-3.274E-5	-3.041E-5	-2.344E-5	-1.289E-5	-3.9E-7	1.216E-5	2.283E-5	2.999E-5	3.256E-5	3.015E-5	2.313E-5	1.258E-5	1.2E-7	-1.234E-5	-2.289E-5	-2.993E-5	-3.239E-5	-2.989E-5	-2.282E-5
-3.367E-5	-2.803E-5	-1.811E-5	-5.43E-6	8.06E-6	2.031E-5	2.943E-5	3.403E-5	3.343E-5	2.77E-5	1.775E-5	5.1E-6	-8.32E-6	-2.045E-5	-2.944E-5	-3.39E-5	-3.318E-5	-2.738E-5	-1.739E-5	-4.76E-6	8.58E-6	2.059E-5	2.944E-5	3.377E-5	3.293E-5	2.705E-5	1.704E-5	4.43E-6	-8.83E-6	-2.073E-5	-2.945E-5	-3.364E-5	-3.268E-5	-2.673E-5	-1.669E-5	-4.11E-6	9.08E-6	2.087E-5	2.945E-5	3.351E-5	3.244E-5	2.64E-5	1.634E-5	3.79E-6	-9.33E-6	-2.1E-5	-2.945E-5	-3.338E-5	-3.219E-5	-2.608E-5
-3.485E-5	-3.051E-5	-2.15E-5	-9.21E-6	4.47E-6	1.745E-5	2.774E-5	3.378E-5	3.463E-5	3.018E-5	2.112E-5	8.83E-6	-4.79E-6	-1.766E-5	-2.781E-5	-3.369E-5	-3.441E-5	-2.985E-5	-2.073E-5	-8.45E-6	5.11E-6	1.787E-5	2.788E-5	3.361E-5	3.419E-5	2.953E-5	2.035E-5	8.08E-6	-5.42E-6	-1.808E-5	-2.795E-5	-3.352E-5	-3.396E-5	-2.92E-5	-1.998E-5	-7.7E-6	5.74E-6	1.828E-5	2.801E-5	3.344E-5	3.374E-5	2.888E-5	1.96E-5	7.33E-6	-6.04E-6	-1.848E-5	-2.807E-5	-3.335E-5	-3.352E-5	-2.855E-5
-3.497E-5	-3.206E-5	-2.424E-5	-1.272E-5	7.4E-7	1.406E-5	2.521E-5	3.249E-5	3.478E-5	3.174E-5	2.384E-5	1.23E-5	-1.11E-6	-1.433E-5	-2.535E-5	-3.246E-5	-3.459E-5	-3.142E-5	-2.344E-5	-1.188E-5	1.48E-6	1.46E-5	2.547E-5	3.243E-5	3.44E-5	3.111E-5	2.305E-5	1.147E-5	-1.85E-6	-1.487E-5	-2.56E-5	-3.239E-5	-3.421E-5	-3.079E-5	-2.266E-5	-1.106E-5	2.21E-6	1.513E-5	2.572E-5	3.235E-5	3.402E-5	3.047E-5	2.227E-5	1.066E-5	-2.57E-6	-1.539E-5	-2.583E-5	-3.231E-5	-3.383E-5	-3.016E-5
-3.402E-5	-3.263E-5	-2.624E-5	-1.583E-5	-3.02E-6	1.025E-5	2.192E-5	3.022E-5	3.387E-5	3.233E-5	2.584E-5	1.539E-5	2.6E-6	-1.057E-5	-2.211E-5	-3.024E-5	-3.373E-5	-3.204E-5	-2.544E-5	-1.496E-5	-2.19E-6	1.089E-5	2.229E-5	3.026E-5	3.357E-5	3.174E-5	2.505E-5	1.452E-5	1.78E-6	-1.121E-5	-2.247E-5	-3.027E-5	-3.342E-5	-3.144E-5	-2.465E-5	-1.409E-5	-1.38E-6	1.153E-5	2.265E-5	3.028E-5	3.326E-5	3.115E-5	2.426E-5	1.366E-5	9.8E-7	-1.184E-5	-2.282E-5	-3.029E-5	-3.311E-5	-3.085E-5
-3.204E-5	-3.221E-5	-2.744E-5	-1.847E-5	-6.68E-6	6.12E-6	1.796E-5	2.703E-5	3.194E-5	3.195E-5	2.705E-5	1.802E-5	6.24E-6	-6.49E-6	-1.82E-5	-2.71E-5	-3.183E-5	-3.168E-5	-2.667E-5	-1.757E-5	-5.8E-6	6.85E-6	1.843E-5	2.717E-5	3.173E-5	3.141E-5	2.628E-5	1.713E-5	5.36E-6	-7.21E-6	-1.866E-5	-2.723E-5	-3.161E-5	-3.114E-5	-2.589E-5	-1.668E-5	-4.93E-6	7.57E-6	1.889E-5	2.729E-5	3.15E-5	3.087E-5	2.551E-5	1.624E-5	4.5E-6	-7.92E-6	-1.911E-5	-2.735E-5	-3.138E-5	-3.06E-5
-2.909E-5	-3.081E-5	-2.781E-5	-2.054E-5	-1.014E-5	1.81E-6	1.345E-5	2.302E-5	2.903E-5	3.059E-5	2.745E-5	2.01E-5	9.68E-6	-2.21E-6	-1.374E-5	-2.314E-5	-2.898E-5	-3.036E-5	-2.708E-5	-1.966E-5	-9.23E-6	2.6E-6	1.401E-5	2.325E-5	2.891E-5	3.013E-5	2.672E-5	1.921E-5	8.77E-6	-2.99E-6	-1.428E-5	-2.337E-5	-2.885E-5	-2.989E-5	-2.635E-5	-1.877E-5	-8.33E-6	3.38E-6	1.455E-5	2.347E-5	2.878E-5	2.966E-5	2.599E-5	1.833E-5	7.88E-6	-3.77E-6	-1.481E-5	-2.357E-5	-2.87E-5	-2.942E-5
-2.525E-5	-2.848E-5	-2.733E-5	-2.199E-5	-1.329E-5	-2.56E-6	8.54E-6	1.831E-5	2.525E-5	2.83E-5	2.7E-5	2.157E-5	1.283E-5	2.14E-6	-8.86E-6	-1.847E-5	-2.524E-5	-2.812E-5	-2.667E-5	-2.114E-5	-1.238E-5	-1.73E-6	9.17E-6	1.863E-5	2.522E-5	2.793E-5	2.634E-5	2.072E-5	1.192E-5	1.31E-6	-9.47E-6	-1.879E-5	-2.52E-5	-2.774E-5	-2.601E-5	-2.029E-5	-1.147E-5	-9.1E-7	9.78E-6	1.894E-5	2.518E-5	2.754E-5	2.567E-5	1.987E-5	1.102E-5	5E-7	-1.007E-5	-1.908E-5	-2.515E-5	-2.734E-5
-2.065E-5	-2.528E-5	-2.603E-5	-2.277E-5	-1.604E-5	-6.85E-6	3.36E-6	1.304E-5	2.069E-5	2.515E-5	2.574E-5	2.238E-5	1.559E-5	6.43E-6	-3.71E-6	-1.325E-5	-2.073E-5	-2.502E-5	-2.546E-5	-2.199E-5	-1.515E-5	-6E-6	4.04E-6	1.345E-5	2.077E-5	2.488E-5	2.517E-5	2.159E-5	1.471E-5	5.58E-6	-4.38E-6	-1.364E-5	-2.079E-5	-2.474E-5	-2.488E-5	-2.119E-5	-1.427E-5	-5.17E-6	4.7E-6	1.383E-5	2.082E-5	2.459E-5	2.458E-5	2.08E-5	1.383E-5	4.76E-6	-5.03E-6	-1.402E-5	-2.083E-5	-2.444E-5
-1.542E-5	-2.131E-5	-2.393E-5	-2.286E-5	-1.83E-5	-1.093E-5	-1.91E-6	7.38E-6	1.551E-5	2.124E-5	2.37E-5	2.251E-5	1.788E-5	1.051E-5	1.56E-6	-7.62E-6	-1.56E-5	-2.116E-5	-2.346E-5	-2.216E-5	-1.746E-5	-1.01E-5	-1.2E-6	7.85E-6	1.568E-5	2.108E-5	2.323E-5	2.181E-5	1.705E-5	9.68E-6	8.6E-7	-8.08E-6	-1.575E-5	-2.099E-5	-2.299E-5	-2.145E-5	-1.663E-5	-9.27E-6	-5.1E-7	8.3E-6	1.582E-5	2.089E-5	2.274E-5	2.11E-5	1.622E-5	8.87E-6	1.8E-7	-8.52E-6	-1.589E-5	-2.079E-5
-9.72E-6	-1.67E-5	-2.11E-5	-2.226E-5	-2E-5	-1.468E-5	-7.13E-6	1.49E-6	9.85E-6	1.668E-5	2.093E-5	2.196E-5	1.962E-5	1.428E-5	6.77E-6	-1.76E-6	-9.99E-6	-1.666E-5	-2.076E-5	-2.166E-5	-1.924E-5	-1.388E-5	-6.41E-6	2.02E-6	1.011E-5	1.663E-5	2.058E-5	2.136E-5	1.887E-5	1.349E-5	6.06E-6	-2.27E-6	-1.023E-5	-1.66E-5	-2.04E-5	-2.106E-5	-1.849E-5	-1.31E-5	-5.71E-6	2.52E-6	1.035E-5	1.656E-5	2.021E-5	2.076E-5	1.812E-5	1.271E-5	5.37E-6	-2.77E-6	-1.045E-5	-1.651E-5
-3.72E-6	-1.158E-5	-1.764E-5	-2.098E-5	-2.11E-5	-1.799E-5	-1.213E-5	-4.44E-6	3.9E-6	1.162E-5	1.753E-5	2.074E-5	2.077E-5	1.762E-5	1.178E-5	4.16E-6	-4.07E-6	-1.165E-5	-1.742E-5	-2.051E-5	-2.044E-5	-1.725E-5	-1.143E-5	-3.88E-6	4.24E-6	1.168E-5	1.731E-5	2.027E-5	2.012E-5	1.688E-5	1.108E-5	3.6E-6	-4.4E-6	-1.17E-5	-1.719E-5	-2.003E-5	-1.979E-5	-1.652E-5	-1.074E-5	-3.33E-6	4.56E-6	1.172E-5	1.707E-5	1.978E-5	1.946E-5	1.616E-5	1.04E-5	3.07E-6	-4.71E-6	-1.173E-5
2.39E-6	-6.1E-6	-1.364E-5	-1.906E-5	-2.155E-5	-2.074E-5	-1.677E-5	-1.024E-5	-2.17E-6	6.2E-6	1.36E-5	1.889E-5	2.129E-5	2.042E-5	1.643E-5	9.95E-6	1.96E-6	-6.29E-6	-1.356E-5	-1.873E-5	-2.102E-5	-2.009E-5	-1.61E-5	-9.66E-6	-1.76E-6	6.38E-6	1.351E-5	1.856E-5	2.075E-5	1.977E-5	1.577E-5	9.37E-6	1.56E-6	-6.46E-6	-1.346E-5	-1.838E-5	-2.048E-5	-1.945E-5	-1.544E-5	-9.09E-6	-1.37E-6	6.53E-6	1.341E-5	1.821E-5	2.022E-5	1.913E-5	1.512E-5	8.81E-6	1.19E-6	-6.6E-6
8.42E-6	-4.5E-7	-9.22E-6	-1.656E-5	-2.135E-5	-2.287E-5	-2.089E-5	-1.573E-5	-8.18E-6	6E-7	9.25E-6	1.647E-5	2.115E-5	2.259E-5	2.058E-5	1.543E-5	7.94E-6	-7.4E-7	-9.28E-6	-1.638E-5	-2.096E-5	-2.232E-5	-2.027E-5	-1.514E-5	-7.71E-6	8.8E-7	9.3E-6	1.628E-5	2.076E-5	2.205E-5	1.997E-5	1.485E-5	7.48E-6	-1.01E-6	-9.32E-6	-1.618E-5	-2.056E-5	-2.178E-5	-1.967E-5	-1.457E-5	-7.26E-6	1.14E-6	9.34E-6	1.608E-5	2.036E-5	2.151E-5	1.937E-5	1.429E-5	7.04E-6	-1.26E-6
1.42E-5	5.23E-6	-4.52E-6	-1.356E-5	-2.05E-5	-2.43E-5	-2.438E-5	-2.074E-5	-1.394E-5	-5.03E-6	4.62E-6	1.355E-5	2.038E-5	2.409E-5	2.411E-5	2.045E-5	1.368E-5	4.84E-6	-4.72E-6	-1.353E-5	-2.026E-5	-2.387E-5	-2.384E-5	-2.016E-5	-1.342E-5	-4.65E-6	4.81E-6	1.351E-5	2.013E-5	2.366E-5	2.357E-5	1.988E-5	1.317E-5	4.47E-6	-4.9E-6	-1.349E-5	-2.001E-5	-2.345E-5	-2.331E-5	-1.961E-5	-1.292E-5	-4.29E-6	4.98E-6	1.347E-5	1.988E-5	2.324E-5	2.304E-5	1.933E-5	1.268E-5	4.12E-6
1.955E-5	1.074E-5	3.1E-7	-1.015E-5	-1.903E-5	-2.499E-5	-2.713E-5	-2.511E-5	-1.927E-5	-1.05E-5	-1.4E-7	1.021E-5	1.899E-5	2.485E-5	2.69E-5	2.484E-5	1.9E-5	1.026E-5	-2E-8	-1.028E-5	-1.894E-5	-2.47E-5	-2.668E-5	-2.457E-5	-1.873E-5	-1.003E-5	1.8E-7	1.034E-5	1.89E-5	2.455E-5	2.645E-5	2.431E-5	1.846E-5	9.81E-6	-3.3E-7	-1.039E-5	-1.885E-5	-2.441E-5	-2.623E-5	-2.405E-5	-1.82E-5	-9.58E-6	4.8E-7	1.044E-5	1.879E-5	2.426E-5	2.601E-5	2.379E-5	1.794E-5	9.37E-6
2.431E-5	1.593E-5	5.13E-6	-6.43E-6	-1.698E-5	-2.493E-5	-2.905E-5	-2.873E-5	-2.402E-5	-1.565E-5	-4.91E-6	6.57E-6	1.702E-5	2.485E-5	2.888E-5	2.848E-5	2.374E-5	1.538E-5	4.68E-6	-6.71E-6	-1.705E-5	-2.478E-5	-2.87E-5	-2.824E-5	-2.346E-5	-1.511E-5	-4.47E-6	6.84E-6	1.708E-5	2.47E-5	2.853E-5	2.8E-5	2.319E-5	1.485E-5	4.25E-6	-6.97E-6	-1.711E-5	-2.462E-5	-2.836E-5	-2.776E-5	-2.292E-5	-1.459E-5	-4.04E-6	7.1E-6	1.714E-5	2.454E-5	2.819E-5	2.752E-5	2.265E-5	1.433E-5
2.832E-5	2.063E-5	9.8E-6	-2.51E-6	-1.442E-5	-2.41E-5	-3.009E-5	-3.147E-5	-2.804E-5	-2.033E-5	-9.52E-6	2.72E-6	1.453E-5	2.41E-5	2.998E-5	3.126E-5	2.776E-5	2.003E-5	9.25E-6	-2.93E-6	-1.465E-5	-2.41E-5	-2.986E-5	-3.105E-5	-2.749E-5	-1.973E-5	-8.97E-6	3.14E-6	1.476E-5	2.41E-5	2.974E-5	3.083E-5	2.721E-5	1.944E-5	8.7E-6	-3.34E-6	-1.486E-5	-2.409E-5	-2.963E-5	-3.062E-5	-2.694E-5	-1.915E-5	-8.44E-6	3.54E-6	1.496E-5	2.408E-5	2.951E-5	3.042E-5	2.667E-5	1.886E-5
3.148E-5	2.471E-5	1.417E-5	1.48E-6	-1.141E-5	-2.255E-5	-3.022E-5	-3.326E-5	-3.121E-5	-2.439E-5	-1.385E-5	-1.2E-6	1.16E-5	2.262E-5	3.016E-5	3.308E-5	3.094E-5	2.407E-5	1.353E-5	9.3E-7	-1.179E-5	-2.269E-5	-3.011E-5	-3.291E-5	-3.067E-5	-2.375E-5	-1.321E-5	-6.6E-7	1.198E-5	2.276E-5	3.005E-5	3.274E-5	3.041E-5	2.344E-5	1.289E-5	3.9E-7	-1.216E-5	-2.283E-5	-2.999E-5	-3.256E-5	-3.015E-5	-2.313E-5	-1.258E-5	-1.2E-7	1.234E-5	2.289E-5	2.993E-5	3.239E-5	2.989E-5	2.282E-5
3.367E-5	2.803E-5	1.811E-5	5.43E-6	-8.06E-6	-2.031E-5	-2.943E-5	-3.403E-5	-3.343E-5	-2.77E-5	-1.775E-5	-5.1E-6	8.32E-6	2.045E-5	2.944E-5	3.39E-5	3.318E-5	2.738E-5	1.739E-5	4.76E-6	-8.58E-6	-2.059E-5	-2.944E-5	-3.377E-5	-3.293E-5	-2.705E-5	-1.704E-5	-4.43E-6	8.83E-6	2.073E-5	2.945E-5	3.364E-5	3.268E-5	2.673E-5	1.669E-5	4.11E-6	-9.08E-6	-2.087E-5	-2.945E-5	-3.351E-5	-3.244E-5	-2.64E-5	-1.634E-5	-3.79E-6	9.33E-6	2.1E-5	2.945E-5	3.338E-5	3.219E-5	2.608E-5
3.485E-5	3.051E-5	2.15E-5	9.21E-6	-4.47E-6	-1.745E-5	-2.774E-5	-3.378E-5	-3.463E-5	-3.018E-5	-2.112E-5	-8.83E-6	4.79E-6	1.766E-5	2.781E-5	3.369E-5	3.441E-5	2.985E-5	2.073E-5	8.45E-6	-5.11E-6	-1.787E-5	-2.788E-5	-3.361E-5	-3.419E-5	-2.953E-5	-2.035E-5	-8.08E-6	5.42E-6	1.808E-5	2.795E-5	3.352E-5	3.396E-5	2.92E-5	1.998E-5	7.7E-6	-5.74E-6	-1.828E-5	-2.801E-5	-3.344E-5	-3.374E-5	-2.888E-5	-1.96E-5	-7.33E-6	6.04E-6	1.848E-5	2.807E-5	3.335E-5	3.352E-5	2.855E-5
3.497E-5	3.206E-5	2.424E-5	1.272E-5	-7.4E-7	-1.406E-5	-2.521E-5	-3.249E-5	-3.478E-5	-3.174E-5	-2.384E-5	-1.23E-5	1.11E-6	1.433E-5	2.535E-5	3.246E-5	3.459E-5	3.142E-5	2.344E-5	1.188E-5	-1.48E-6	-1.46E-5	-2.547E-5	-3.243E-5	-3.44E-5	-3.111E-5	-2.305E-5	-1.147E-5	1.85E-6	1.487E-5	2.56E-5	3.239E-5	3.421E-5	3.079E-5	2.266E-5	1.106E-5	-2.21E-6	-1.513E-5	-2.572E-5	-3.235E-5	-3.402E-5	-3.047E-5	-2.227E-5	-1.066E-5	2.57E-6	1.539E-5	2.583E-5	3.231E-5	3.383E-5	3.016E-5
3.402E-5	3.263E-5	2.624E-5	1.583E-5	3.02E-6	-1.025E-5	-2.192E-5	-3.022E-5	-3.387E-5	-3.233E-5	-2.584E-5	-1.539E-5	-2.6E-6	1.057E-5	2.211E-5	3.024E-5	3.373E-5	3.204E-5	2.544E-5	1.496E-5	2.19E-6	-1.089E-5	-2.229E-5	-3.026E-5	-3.357E-5	-3.174E-5	-2.505E-5	-1.452E-5	-1.78E-6	1.121E-5	2.247E-5	3.027E-5	3.342E-5	3.144E-5	2.465E-5	1.409E-5	1.38E-6	-1.153E-5	-2.265E-5	-3.028E-5	-3.326E-5	-3.115E-5	-2.426E-5	-1.366E-5	-9.8E-7	1.184E-5	2.282E-5	3.029E-5	3.311E-5	3.085E-5
3.204E-5	3.221E-5	2.744E-5	1.847E-5	6.68E-6	-6.12E-6	-1.796E-5	-2.703E-5	-3.194E-5	-3.195E-5	-2.705E-5	-1.802E-5	-6.24E-6	6.49E-6	1.82E-5	2.71E-5	3.183E-5	3.168E-5	2.667E-5	1.757E-5	5.8E-6	-6.85E-6	-1.843E-5	-2.717E-5	-3.173E-5	-3.141E-5	-2.628E-5	-1.713E-5	-5.36E-6	7.21E-6	1.866E-5	2.723E-5	3.161E-5	3.114E-5	2.589E-5	1.668E-5	4.93E-6	-7.57E-6	-1.889E-5	-2.729E-5	-3.15E-5	-3.087E-5	-2.551E-5	-1.624E-5	-4.5E-6	7.92E-6	1.911E-5	2.735E-5	3.138E-5	3.06E-5
[truncated: 67 more columns]
