# Supplementary material for: Nanoscale magnonic Fabry-Pérot resonator for low-loss spin-wave manipulation
Source: Nat Commun. 2021 Apr 16;12:2293. doi: 10.1038/s41467-021-22520-6 (PMC8052321; doi:10.1038/s41467-021-22520-6)
Supplement: Supplementary file 4 — Source Data [file 41467_2021_22520_MOESM4_ESM.zip › Source data/FigS8/FigS8b_upper panel.txt]

2.603E-5	1.512E-5	1.87E-6	-1.103E-5	-2.158E-5	-2.536E-5	-3.026E-5	-2.822E-5	-2.462E-5	-1.059E-5	-2.5E-6	9.12E-6	2.263E-5	2.765E-5	3.167E-5	2.94E-5	2.347E-5	1.06E-5	2.18E-6	-1.45E-5	-2.612E-5	-3.041E-5	-3.087E-5	-2.627E-5	-1.957E-5	-5.47E-6	2.4E-7	1.731E-5	2.472E-5	3.003E-5	3.138E-5	2.686E-5	1.838E-5	6.73E-6	-4.29E-6	-1.809E-5	-2.657E-5	-3.162E-5	-3.188E-5	-2.709E-5	-1.379E-5	-3.25E-6	9.78E-6	2.196E-5	2.797E-5	3.005E-5	2.774E-5	2.085E-5	9.37E-6	1.63E-6
2.647E-5	1.611E-5	5.02E-6	-2.87E-6	-1.827E-5	-2.327E-5	-2.899E-5	-2.81E-5	-2.514E-5	-1.222E-5	-5.97E-6	4.2E-6	1.821E-5	2.536E-5	2.97E-5	3.06E-5	2.768E-5	1.389E-5	4.07E-6	-9.49E-6	-2.289E-5	-2.77E-5	-2.963E-5	-2.671E-5	-1.99E-5	-1.197E-5	-2.2E-6	1.3E-5	2.149E-5	2.712E-5	2.934E-5	2.691E-5	1.906E-5	8.23E-6	-2.12E-6	-1.611E-5	-2.208E-5	-2.916E-5	-3.096E-5	-2.686E-5	-1.435E-5	-4.39E-6	7.54E-6	1.891E-5	2.35E-5	2.698E-5	2.494E-5	2.193E-5	1.029E-5	2.92E-6
2.608E-5	1.74E-5	1.004E-5	-2.9E-7	-1.324E-5	-1.976E-5	-2.701E-5	-2.797E-5	-2.573E-5	-1.812E-5	-9.88E-6	4.7E-7	1.39E-5	2.008E-5	2.771E-5	2.944E-5	2.692E-5	1.613E-5	7.06E-6	-7.52E-6	-2.054E-5	-2.53E-5	-2.823E-5	-2.695E-5	-2.242E-5	-1.336E-5	-3.91E-6	8.4E-6	1.853E-5	2.455E-5	2.848E-5	2.587E-5	2.106E-5	1.069E-5	1.77E-6	-1.371E-5	-2.002E-5	-2.624E-5	-2.923E-5	-2.637E-5	-1.554E-5	-7.65E-6	-7.8E-7	1.467E-5	1.923E-5	2.42E-5	2.39E-5	1.99E-5	1.18E-5	6.14E-6
2.558E-5	2.013E-5	1.348E-5	4.95E-6	-9.03E-6	-1.478E-5	-2.293E-5	-2.679E-5	-2.612E-5	-1.839E-5	-1.334E-5	-3.1E-6	8.4E-6	1.599E-5	2.542E-5	2.776E-5	2.693E-5	1.889E-5	1.068E-5	-1.47E-6	-1.538E-5	-1.932E-5	-2.554E-5	-2.638E-5	-2.276E-5	-1.592E-5	-9.36E-6	5.24E-6	1.49E-5	2.024E-5	2.448E-5	2.569E-5	2.033E-5	1.294E-5	5.68E-6	-6.33E-6	-1.472E-5	-2.111E-5	-2.526E-5	-2.36E-5	-1.548E-5	-8.74E-6	-2.39E-6	8.91E-6	1.424E-5	1.824E-5	2.038E-5	1.991E-5	1.318E-5	7.53E-6
2.502E-5	2.143E-5	1.533E-5	9.84E-6	-4.5E-6	-1.046E-5	-1.991E-5	-2.426E-5	-2.44E-5	-2.187E-5	-1.698E-5	-8.63E-6	4.32E-6	1.21E-5	2.122E-5	2.571E-5	2.632E-5	1.973E-5	1.257E-5	3.04E-6	-6.91E-6	-1.647E-5	-2.299E-5	-2.38E-5	-2.356E-5	-1.719E-5	-1.18E-5	1.83E-6	8.01E-6	1.459E-5	2.283E-5	2.259E-5	2.057E-5	1.707E-5	1.093E-5	-3.18E-6	-9.03E-6	-1.586E-5	-2.035E-5	-2.266E-5	-1.695E-5	-1.309E-5	-5.45E-6	3.6E-6	9.53E-6	1.518E-5	1.715E-5	1.771E-5	1.356E-5	9.34E-6
2.319E-5	2.413E-5	1.824E-5	1.347E-5	-1.7E-7	-6.13E-6	-1.483E-5	-2.244E-5	-2.409E-5	-2.31E-5	-1.936E-5	-1.263E-5	-6.7E-7	6.75E-6	1.822E-5	2.407E-5	2.682E-5	2.146E-5	1.649E-5	6.56E-6	-3.2E-6	-8.53E-6	-1.837E-5	-2.263E-5	-2.332E-5	-1.917E-5	-1.435E-5	-3.13E-6	3.02E-6	8.93E-6	1.859E-5	2.078E-5	2.175E-5	1.749E-5	1.212E-5	2.67E-6	-3.77E-6	-1.067E-5	-1.768E-5	-1.838E-5	-1.818E-5	-1.499E-5	-1.011E-5	-3.28E-6	2.16E-6	8.23E-6	1.299E-5	1.455E-5	1.347E-5	1.256E-5
2.093E-5	2.413E-5	2.217E-5	1.62E-5	6.17E-6	-1.26E-6	-1.024E-5	-1.839E-5	-2.235E-5	-2.333E-5	-2.201E-5	-1.65E-5	-6.68E-6	9.6E-7	1.38E-5	1.958E-5	2.448E-5	2.372E-5	1.933E-5	1.08E-5	3.48E-6	-4.43E-6	-1.441E-5	-1.953E-5	-2.283E-5	-2.137E-5	-1.779E-5	-7.92E-6	-1.09E-6	5.26E-6	1.262E-5	1.734E-5	2.037E-5	1.994E-5	1.596E-5	8.07E-6	2.53E-6	-5.67E-6	-1.335E-5	-1.628E-5	-1.671E-5	-1.45E-5	-1.315E-5	-7.42E-6	-2.55E-6	4.8E-6	8.62E-6	1.192E-5	1.446E-5	1.526E-5
1.852E-5	2.359E-5	2.329E-5	1.95E-5	1.1E-5	5.03E-6	-6.58E-6	-1.503E-5	-1.949E-5	-2.394E-5	-2.251E-5	-2.008E-5	-1.056E-5	-5.2E-6	8.28E-6	1.668E-5	2.119E-5	2.459E-5	2.015E-5	1.528E-5	7.46E-6	1.67E-6	-9.68E-6	-1.585E-5	-1.941E-5	-2.259E-5	-2.096E-5	-1.252E-5	-7.98E-6	7.1E-7	7.93E-6	1.368E-5	1.916E-5	2.077E-5	1.836E-5	1.267E-5	7.27E-6	-3.9E-7	-7.45E-6	-1.316E-5	-1.637E-5	-1.82E-5	-1.724E-5	-1.229E-5	-8.05E-6	-1.69E-6	4.75E-6	9.68E-6	1.442E-5	1.597E-5
1.51E-5	2.259E-5	2.587E-5	2.25E-5	1.59E-5	9.04E-6	9E-8	-1.172E-5	-1.728E-5	-2.34E-5	-2.471E-5	-2.406E-5	-1.566E-5	-8.57E-6	3.82E-6	1.212E-5	1.892E-5	2.291E-5	2.14E-5	1.92E-5	1.213E-5	8.79E-6	-4.79E-6	-1.25E-5	-1.879E-5	-2.259E-5	-2.201E-5	-1.699E-5	-1.012E-5	-4.41E-6	3.17E-6	8.2E-6	1.764E-5	2.188E-5	2.102E-5	1.6E-5	1.167E-5	5.45E-6	-3.55E-6	-8.89E-6	-1.438E-5	-1.83E-5	-1.88E-5	-1.799E-5	-1.506E-5	-7.15E-6	-9E-7	5.83E-6	1.407E-5	1.728E-5
1.203E-5	2.167E-5	2.491E-5	2.588E-5	1.952E-5	1.519E-5	5.09E-6	-6.51E-6	-1.5E-5	-2.304E-5	-2.481E-5	-2.61E-5	-1.99E-5	-1.213E-5	-1.9E-6	7.57E-6	1.66E-5	2.206E-5	2.357E-5	2.279E-5	1.838E-5	1.336E-5	-2.7E-7	-7.66E-6	-1.59E-5	-2.148E-5	-2.28E-5	-2.054E-5	-1.84E-5	-1.299E-5	-9E-7	5.67E-6	1.533E-5	2.085E-5	2.26E-5	2.156E-5	1.723E-5	1.122E-5	2.59E-6	-3.39E-6	-1.207E-5	-1.897E-5	-2.145E-5	-2.23E-5	-1.954E-5	-1.19E-5	-5.26E-6	2.07E-6	1.159E-5	1.698E-5
6.72E-6	1.84E-5	2.452E-5	2.691E-5	2.436E-5	2.064E-5	1.191E-5	-1.95E-6	-1.059E-5	-2.15E-5	-2.535E-5	-2.842E-5	-2.479E-5	-1.945E-5	-7.42E-6	1.74E-6	1.236E-5	2.037E-5	2.323E-5	2.393E-5	2.269E-5	1.868E-5	4.32E-6	-1.88E-6	-1.42E-5	-2.136E-5	-2.366E-5	-2.43E-5	-2.237E-5	-1.706E-5	-7.97E-6	8E-8	1.024E-5	2.11E-5	2.435E-5	2.384E-5	2.027E-5	1.7E-5	7.26E-6	3.7E-7	-9.74E-6	-1.825E-5	-2.24E-5	-2.651E-5	-2.396E-5	-1.751E-5	-1.082E-5	-8.3E-7	1.076E-5	1.689E-5
5.28E-6	1.783E-5	2.536E-5	2.742E-5	2.835E-5	2.401E-5	1.594E-5	4.89E-6	-5.94E-6	-1.781E-5	-2.658E-5	-2.964E-5	-2.828E-5	-2.371E-5	-1.193E-5	-3.2E-6	6.16E-6	1.759E-5	2.249E-5	2.801E-5	2.708E-5	2.363E-5	1.18E-5	2.95E-6	-8.76E-6	-1.923E-5	-2.359E-5	-2.682E-5	-2.664E-5	-2.267E-5	-1.267E-5	-5.04E-6	8.83E-6	1.769E-5	2.373E-5	2.626E-5	2.506E-5	2.129E-5	1.216E-5	5.7E-6	-7.92E-6	-1.755E-5	-2.465E-5	-3.024E-5	-2.877E-5	-2.303E-5	-1.604E-5	-5.55E-6	9.32E-6	1.571E-5
4.7E-7	1.323E-5	2.22E-5	2.925E-5	3.005E-5	2.749E-5	2.002E-5	8.21E-6	-8.5E-7	-1.677E-5	-2.374E-5	-2.982E-5	-3.026E-5	-2.689E-5	-1.812E-5	-8E-6	3.32E-6	1.543E-5	2.069E-5	2.83E-5	3.134E-5	2.777E-5	1.629E-5	7.98E-6	-4.6E-6	-1.741E-5	-2.405E-5	-2.827E-5	-2.985E-5	-2.726E-5	-1.728E-5	-7.86E-6	4.69E-6	1.66E-5	2.523E-5	2.896E-5	2.971E-5	2.586E-5	1.87E-5	7.92E-6	-5.2E-6	-1.551E-5	-2.592E-5	-3.103E-5	-3.131E-5	-2.875E-5	-2.054E-5	-1.01E-5	6.36E-6	1.545E-5
-4.4E-6	1.02E-5	2.176E-5	2.814E-5	3.175E-5	2.993E-5	2.392E-5	1.365E-5	5.37E-6	-1.397E-5	-2.124E-5	-2.858E-5	-3.325E-5	-2.973E-5	-2.203E-5	-1.322E-5	-2.52E-6	1.197E-5	1.925E-5	2.814E-5	3.311E-5	3.069E-5	2.076E-5	1.018E-5	-1.09E-6	-1.426E-5	-2.122E-5	-3.094E-5	-3.207E-5	-3.059E-5	-2.353E-5	-1.462E-5	3.4E-7	1.632E-5	2.328E-5	2.972E-5	3.096E-5	3.1E-5	2.41E-5	1.596E-5	-3.31E-6	-1.331E-5	-2.637E-5	-3.428E-5	-3.502E-5	-3.115E-5	-2.371E-5	-1.42E-5	3.47E-6	1.499E-5
-9.95E-6	5.55E-6	1.881E-5	2.656E-5	3.153E-5	3.322E-5	2.791E-5	1.611E-5	8.12E-6	-1.083E-5	-1.936E-5	-2.792E-5	-3.265E-5	-3.177E-5	-2.612E-5	-1.745E-5	-6.13E-6	6.62E-6	1.712E-5	2.96E-5	3.388E-5	3.465E-5	2.375E-5	1.409E-5	3.38E-6	-1.187E-5	-1.959E-5	-2.865E-5	-3.334E-5	-3.346E-5	-2.66E-5	-1.717E-5	-3.15E-6	1.203E-5	2.041E-5	2.982E-5	3.349E-5	3.283E-5	2.678E-5	1.931E-5	-6.5E-7	-1.056E-5	-2.278E-5	-3.461E-5	-3.712E-5	-3.343E-5	-2.658E-5	-1.862E-5	2.82E-6	1.231E-5
-1.534E-5	8.1E-7	1.461E-5	2.278E-5	3.152E-5	3.371E-5	2.958E-5	2.237E-5	1.426E-5	-4.88E-6	-1.793E-5	-2.393E-5	-3.23E-5	-3.386E-5	-2.801E-5	-2.215E-5	-1.482E-5	5.29E-6	1.227E-5	2.605E-5	3.417E-5	3.568E-5	2.71E-5	2.02E-5	6.05E-6	-9.6E-6	-1.71E-5	-2.885E-5	-3.318E-5	-3.472E-5	-2.832E-5	-1.992E-5	-8.01E-6	7.82E-6	1.839E-5	2.852E-5	3.287E-5	3.486E-5	2.854E-5	2.161E-5	3.14E-6	-7.47E-6	-2.343E-5	-3.423E-5	-3.676E-5	-3.53E-5	-2.896E-5	-1.874E-5	-6.7E-7	9.16E-6
-1.573E-5	-4E-6	8.96E-6	1.857E-5	3.155E-5	3.254E-5	3.125E-5	2.259E-5	1.473E-5	-3.6E-7	-1.079E-5	-2.292E-5	-3.142E-5	-3.36E-5	-3.062E-5	-2.602E-5	-1.659E-5	-1.1E-7	9.78E-6	2.475E-5	3.436E-5	3.641E-5	2.952E-5	2.386E-5	9.96E-6	-5.25E-6	-1.546E-5	-2.721E-5	-3.409E-5	-3.588E-5	-3.199E-5	-2.425E-5	-1.059E-5	6.35E-6	1.46E-5	2.956E-5	3.46E-5	3.519E-5	3.12E-5	2.309E-5	5.98E-6	-8.56E-6	-2.15E-5	-3.301E-5	-3.57E-5	-3.519E-5	-2.912E-5	-2.061E-5	-2.5E-6	8.74E-6
-2.172E-5	-8.56E-6	5.11E-6	1.434E-5	2.735E-5	3.183E-5	3.299E-5	2.56E-5	1.792E-5	2.04E-6	-6.04E-6	-1.797E-5	-2.928E-5	-3.365E-5	-3.274E-5	-2.748E-5	-1.786E-5	-3.24E-6	8.15E-6	2.069E-5	3.241E-5	3.58E-5	3.016E-5	2.536E-5	1.381E-5	-4.8E-7	-9.77E-6	-2.387E-5	-3.24E-5	-3.497E-5	-3.164E-5	-2.734E-5	-1.432E-5	-5.2E-7	1.264E-5	2.583E-5	3.218E-5	3.518E-5	3.252E-5	2.524E-5	9.6E-6	-3.14E-6	-1.811E-5	-2.969E-5	-3.497E-5	-3.47E-5	-2.909E-5	-2.115E-5	-6.08E-6	5.8E-6
-2.441E-5	-9.66E-6	7.6E-7	1.071E-5	2.573E-5	2.972E-5	3.266E-5	2.883E-5	2.298E-5	7.49E-6	-2.93E-6	-1.501E-5	-2.567E-5	-2.961E-5	-3.217E-5	-2.974E-5	-2.202E-5	-8.69E-6	2.42E-6	1.879E-5	2.836E-5	3.399E-5	3.095E-5	2.719E-5	1.721E-5	2.83E-6	-7.08E-6	-2.082E-5	-2.904E-5	-3.282E-5	-3.278E-5	-2.722E-5	-1.602E-5	-4.54E-6	8.97E-6	2.217E-5	2.844E-5	3.442E-5	3.297E-5	2.716E-5	1.391E-5	0	-1.529E-5	-2.766E-5	-3.121E-5	-3.414E-5	-2.979E-5	-2.267E-5	-8.22E-6	9.9E-7
-2.54E-5	-1.378E-5	-3.48E-6	8.52E-6	2.016E-5	2.663E-5	3.065E-5	2.862E-5	2.348E-5	1.059E-5	2.95E-6	-1.008E-5	-2.176E-5	-2.688E-5	-3.152E-5	-3.028E-5	-2.407E-5	-1.167E-5	-2.48E-6	1.414E-5	2.543E-5	3.03E-5	3.186E-5	2.774E-5	1.981E-5	7.78E-6	-2.7E-6	-1.6E-5	-2.551E-5	-3.083E-5	-3.16E-5	-2.891E-5	-2.021E-5	-8.29E-6	4.86E-6	1.806E-5	2.612E-5	3.272E-5	3.21E-5	2.785E-5	1.246E-5	3.54E-6	-1.075E-5	-2.229E-5	-2.835E-5	-3.043E-5	-2.95E-5	-2.139E-5	-8.95E-6	-4E-7
-2.715E-5	-1.78E-5	-6.37E-6	1.7E-6	1.647E-5	2.203E-5	2.783E-5	2.744E-5	2.571E-5	1.562E-5	4.85E-6	-3.91E-6	-1.778E-5	-2.449E-5	-3.014E-5	-3.08E-5	-2.599E-5	-1.679E-5	-6.3E-6	8.3E-6	2.168E-5	2.748E-5	2.989E-5	2.809E-5	2.26E-5	1.069E-5	1.56E-6	-1.239E-5	-2.029E-5	-2.594E-5	-2.889E-5	-2.617E-5	-2.171E-5	-7.84E-6	-2.63E-6	1.581E-5	2.191E-5	2.741E-5	2.876E-5	2.6E-5	1.572E-5	6.31E-6	-3.5E-6	-1.702E-5	-2.207E-5	-2.61E-5	-2.648E-5	-2.161E-5	-1.154E-5	-4.07E-6
-2.762E-5	-2.132E-5	-1.191E-5	-3.24E-6	1.066E-5	1.76E-5	2.51E-5	2.667E-5	2.497E-5	1.667E-5	9.65E-6	8.6E-7	-1.368E-5	-2.004E-5	-2.773E-5	-2.928E-5	-2.813E-5	-1.996E-5	-9.13E-6	4.27E-6	1.503E-5	2.359E-5	2.579E-5	2.649E-5	2.217E-5	1.37E-5	4.9E-6	-7.42E-6	-1.721E-5	-2.219E-5	-2.681E-5	-2.64E-5	-2.256E-5	-1.461E-5	-6.55E-6	1.029E-5	1.641E-5	2.263E-5	2.733E-5	2.408E-5	1.731E-5	8.8E-6	-2.02E-6	-1.119E-5	-1.699E-5	-2.251E-5	-2.429E-5	-1.976E-5	-1.299E-5	-5.33E-6
-2.557E-5	-2.249E-5	-1.531E-5	-6.01E-6	6.16E-6	1.304E-5	2.133E-5	2.574E-5	2.567E-5	2.007E-5	1.548E-5	6.53E-6	-7.84E-6	-1.311E-5	-2.435E-5	-2.803E-5	-2.796E-5	-2.169E-5	-1.175E-5	-2.4E-6	9.64E-6	1.768E-5	2.267E-5	2.451E-5	2.365E-5	1.662E-5	1.07E-5	-1.18E-6	-9.16E-6	-1.753E-5	-2.4E-5	-2.361E-5	-2.242E-5	-1.645E-5	-8.42E-6	3.69E-6	1.02E-5	2.041E-5	2.42E-5	2.327E-5	1.736E-5	1.191E-5	5.72E-6	-7.39E-6	-1.15E-5	-1.704E-5	-1.976E-5	-1.808E-5	-1.38E-5	-1.025E-5
-2.471E-5	-2.29E-5	-1.779E-5	-1.191E-5	2.37E-6	8.42E-6	1.626E-5	2.241E-5	2.348E-5	2.207E-5	1.866E-5	1.044E-5	-2.35E-6	-9.63E-6	-2.029E-5	-2.496E-5	-2.664E-5	-2.18E-5	-1.625E-5	-4.37E-6	3.47E-6	1.131E-5	1.915E-5	2.285E-5	2.301E-5	1.92E-5	1.491E-5	2.07E-6	-6.84E-6	-1.081E-5	-1.883E-5	-2.18E-5	-2.263E-5	-1.898E-5	-1.436E-5	-1E-6	5.59E-6	1.276E-5	2.032E-5	1.956E-5	1.712E-5	1.45E-5	9.63E-6	-6.1E-7	-5.4E-6	-1.233E-5	-1.421E-5	-1.583E-5	-1.436E-5	-1.302E-5
-2.26E-5	-2.385E-5	-2.224E-5	-1.665E-5	-4.14E-6	5.5E-7	1.065E-5	1.897E-5	2.267E-5	2.336E-5	1.98E-5	1.566E-5	4.97E-6	-3.84E-6	-1.486E-5	-2.211E-5	-2.483E-5	-2.272E-5	-1.93E-5	-1.17E-5	2E-8	5.26E-6	1.611E-5	1.937E-5	2.35E-5	2.213E-5	1.829E-5	8.33E-6	-1.2E-6	-7.16E-6	-1.445E-5	-1.901E-5	-2.204E-5	-1.963E-5	-1.665E-5	-7.71E-6	-4.6E-7	6.36E-6	1.377E-5	1.504E-5	1.683E-5	1.572E-5	1.23E-5	6.01E-6	2.5E-7	-6.61E-6	-1.004E-5	-1.342E-5	-1.472E-5	-1.418E-5
-1.826E-5	-2.281E-5	-2.409E-5	-2.077E-5	-1.08E-5	-5.84E-6	5.52E-6	1.569E-5	1.877E-5	2.359E-5	2.301E-5	1.996E-5	1.049E-5	2.73E-6	-9.58E-6	-1.761E-5	-2.243E-5	-2.374E-5	-2.175E-5	-1.687E-5	-6.94E-6	-2.03E-6	1.147E-5	1.665E-5	2.074E-5	2.285E-5	1.928E-5	1.187E-5	5.89E-6	5E-7	-9.33E-6	-1.377E-5	-2.033E-5	-2.187E-5	-1.926E-5	-1.176E-5	-5.13E-6	1.33E-6	9.07E-6	1.185E-5	1.541E-5	1.7E-5	1.551E-5	1.063E-5	6.61E-6	5.6E-7	-5.06E-6	-1.021E-5	-1.509E-5	-1.546E-5
-1.442E-5	-2.191E-5	-2.493E-5	-2.359E-5	-1.509E-5	-9.58E-6	7.9E-7	9.18E-6	1.626E-5	2.366E-5	2.481E-5	2.35E-5	1.575E-5	8.46E-6	-2.76E-6	-1.148E-5	-1.894E-5	-2.379E-5	-2.387E-5	-2.045E-5	-1.444E-5	-6.97E-6	2.77E-6	1.083E-5	1.887E-5	2.313E-5	2.123E-5	1.568E-5	1.128E-5	4.7E-6	-3.73E-6	-9.88E-6	-1.721E-5	-2.204E-5	-2.17E-5	-1.716E-5	-1.323E-5	-6.28E-6	3.2E-6	8.58E-6	1.412E-5	1.754E-5	1.802E-5	1.627E-5	1.214E-5	7.31E-6	-6.7E-7	-6.2E-6	-1.399E-5	-1.687E-5
-1.169E-5	-2.174E-5	-2.489E-5	-2.612E-5	-2.189E-5	-1.543E-5	-5.39E-6	3.72E-6	1.094E-5	2.22E-5	2.455E-5	2.609E-5	2.076E-5	1.421E-5	1.01E-6	-6.89E-6	-1.509E-5	-2.115E-5	-2.346E-5	-2.33E-5	-2.039E-5	-1.418E-5	2.1E-7	8.08E-6	1.558E-5	2.231E-5	2.337E-5	1.93E-5	1.71E-5	1.114E-5	2.64E-6	-4.35E-6	-1.409E-5	-2.133E-5	-2.421E-5	-2.05E-5	-1.739E-5	-1.132E-5	-2.82E-6	3.82E-6	1.356E-5	1.755E-5	2.112E-5	2.116E-5	1.899E-5	1.25E-5	5.8E-6	-2.07E-6	-1.2E-5	-1.725E-5
-6.61E-6	-1.914E-5	-2.553E-5	-2.752E-5	-2.481E-5	-1.99E-5	-1.295E-5	6.7E-7	9.57E-6	2.047E-5	2.58E-5	2.857E-5	2.425E-5	1.837E-5	7.17E-6	-1.12E-6	-1.185E-5	-2.079E-5	-2.441E-5	-2.634E-5	-2.457E-5	-1.964E-5	-8.1E-6	2.43E-6	1.141E-5	2.122E-5	2.327E-5	2.398E-5	2.058E-5	1.638E-5	7.82E-6	-4.3E-7	-1.225E-5	-2.007E-5	-2.435E-5	-2.52E-5	-2.035E-5	-1.782E-5	-8.24E-6	-1.56E-6	8.64E-6	1.785E-5	2.268E-5	2.549E-5	2.415E-5	2.005E-5	1.115E-5	1.94E-6	-1.042E-5	-1.752E-5
-2.9E-7	-1.515E-5	-2.48E-5	-2.942E-5	-2.871E-5	-2.579E-5	-1.72E-5	-5.14E-6	5.33E-6	1.905E-5	2.42E-5	2.817E-5	2.753E-5	2.308E-5	1.346E-5	3.8E-6	-4.83E-6	-1.7E-5	-2.361E-5	-2.76E-5	-2.9E-5	-2.488E-5	-1.276E-5	-3.68E-6	9.95E-6	2.043E-5	2.375E-5	2.718E-5	2.521E-5	2.346E-5	1.441E-5	5.57E-6	-9.53E-6	-1.793E-5	-2.47E-5	-2.856E-5	-2.722E-5	-2.336E-5	-1.363E-5	-6.01E-6	6.02E-6	1.639E-5	2.356E-5	2.934E-5	2.906E-5	2.332E-5	1.576E-5	6.05E-6	-7.13E-6	-1.731E-5
2.2E-6	-1.234E-5	-2.264E-5	-3.034E-5	-3.136E-5	-2.76E-5	-1.981E-5	-1.073E-5	-2.66E-6	1.586E-5	2.306E-5	3.036E-5	3.025E-5	2.637E-5	1.763E-5	7.93E-6	-3.2E-6	-1.466E-5	-2.286E-5	-3.005E-5	-3.233E-5	-2.936E-5	-1.75E-5	-6.19E-6	2.67E-6	1.827E-5	2.256E-5	2.791E-5	2.875E-5	2.685E-5	1.839E-5	9.59E-6	-3.43E-6	-1.362E-5	-2.446E-5	-3.054E-5	-3.04E-5	-2.823E-5	-1.895E-5	-1.197E-5	3.9E-6	1.456E-5	2.529E-5	3.157E-5	3.221E-5	2.786E-5	2.056E-5	9.16E-6	-6.7E-6	-1.714E-5
6.65E-6	-9.03E-6	-2.105E-5	-2.67E-5	-3.211E-5	-3.217E-5	-2.719E-5	-1.318E-5	-3.33E-6	1.32E-5	2.042E-5	2.802E-5	3.173E-5	3.034E-5	2.263E-5	1.354E-5	5.27E-6	-1.238E-5	-2.128E-5	-2.936E-5	-3.362E-5	-3.275E-5	-2.177E-5	-1.272E-5	1.93E-6	1.576E-5	2.236E-5	2.756E-5	3.049E-5	3.087E-5	2.308E-5	1.318E-5	-1.6E-6	-1.464E-5	-2.153E-5	-3.037E-5	-3.322E-5	-3.211E-5	-2.354E-5	-1.388E-5	2.18E-6	1.424E-5	2.352E-5	3.423E-5	3.388E-5	3.01E-5	2.313E-5	1.365E-5	-4.26E-6	-1.603E-5
1.121E-5	-4.63E-6	-1.644E-5	-2.618E-5	-3.33E-5	-3.327E-5	-2.875E-5	-2.01E-5	-1.034E-5	8.9E-6	1.746E-5	2.745E-5	3.268E-5	3.179E-5	2.45E-5	1.703E-5	7.52E-6	-7.28E-6	-1.766E-5	-2.9E-5	-3.468E-5	-3.365E-5	-2.488E-5	-1.519E-5	-4.03E-6	1.328E-5	2.006E-5	2.801E-5	3.238E-5	3.252E-5	2.581E-5	1.632E-5	4.53E-6	-1.095E-5	-1.985E-5	-3.186E-5	-3.41E-5	-3.425E-5	-2.787E-5	-1.992E-5	2E-8	1.027E-5	2.214E-5	3.375E-5	3.54E-5	3.421E-5	2.631E-5	1.737E-5	-3.95E-6	-1.444E-5
1.45E-5	-1.04E-6	-1.675E-5	-2.18E-5	-3.215E-5	-3.453E-5	-3.168E-5	-2.093E-5	-1.223E-5	6.02E-6	1.463E-5	2.413E-5	3.139E-5	3.288E-5	2.833E-5	2.201E-5	1.032E-5	-3.9E-6	-1.264E-5	-2.618E-5	-3.536E-5	-3.587E-5	-2.767E-5	-2.15E-5	-7.54E-6	8.19E-6	1.76E-5	2.724E-5	3.225E-5	3.417E-5	2.997E-5	2.109E-5	6.53E-6	-7.24E-6	-1.813E-5	-3.013E-5	-3.492E-5	-3.595E-5	-2.947E-5	-2.308E-5	-4.82E-6	1.284E-5	1.951E-5	3.198E-5	3.607E-5	3.571E-5	2.819E-5	1.854E-5	3.1E-7	-1.188E-5
1.766E-5	2.64E-6	-1.045E-5	-1.908E-5	-3.103E-5	-3.383E-5	-3.345E-5	-2.384E-5	-1.534E-5	3.8E-7	1.183E-5	2.134E-5	3.002E-5	3.277E-5	3.014E-5	2.606E-5	1.817E-5	-1.26E-6	-1.135E-5	-2.535E-5	-3.368E-5	-3.659E-5	-2.884E-5	-2.314E-5	-1.258E-5	5.75E-6	1.416E-5	2.472E-5	3.175E-5	3.427E-5	3.054E-5	2.512E-5	1.225E-5	-3.66E-6	-1.438E-5	-2.967E-5	-3.375E-5	-3.653E-5	-3.333E-5	-2.503E-5	-8.8E-6	5.73E-6	1.985E-5	3.266E-5	3.581E-5	3.552E-5	3.025E-5	1.866E-5	2.66E-6	-6.86E-6
2.152E-5	8.53E-6	-8.02E-6	-1.703E-5	-2.843E-5	-3.214E-5	-3.286E-5	-2.666E-5	-2.088E-5	-5.14E-6	8.08E-6	1.759E-5	2.636E-5	3.181E-5	3.174E-5	2.759E-5	2.191E-5	4.31E-6	-7.75E-6	-2.311E-5	-3.04E-5	-3.583E-5	-3.111E-5	-2.623E-5	-1.405E-5	1.2E-7	1.008E-5	2.161E-5	3.122E-5	3.434E-5	3.304E-5	2.604E-5	1.404E-5	-1.18E-6	-1.245E-5	-2.574E-5	-3.21E-5	-3.559E-5	-3.382E-5	-2.74E-5	-8.42E-6	1.82E-6	1.901E-5	2.947E-5	3.267E-5	3.387E-5	2.932E-5	2.122E-5	6.38E-6	-4.54E-6
2.489E-5	1.052E-5	-1.52E-6	-1.091E-5	-2.598E-5	-3.035E-5	-3.115E-5	-2.904E-5	-2.251E-5	-6.81E-6	1.43E-6	1.257E-5	2.466E-5	3.032E-5	3.283E-5	2.924E-5	2.463E-5	9.45E-6	-2.87E-6	-1.836E-5	-2.916E-5	-3.246E-5	-3.152E-5	-2.733E-5	-1.799E-5	-4.23E-6	5.23E-6	1.878E-5	2.836E-5	3.353E-5	3.199E-5	2.949E-5	1.796E-5	3.86E-6	-9.2E-6	-2.291E-5	-3.057E-5	-3.485E-5	-3.317E-5	-2.691E-5	-1.242E-5	3.4E-7	1.013E-5	2.473E-5	3.025E-5	3.271E-5	2.986E-5	2.416E-5	8.08E-6	-3.49E-6
[truncated: 67 more columns]
