# Supplementary material for: Nanoscale magnonic Fabry-Pérot resonator for low-loss spin-wave manipulation
Source: Nat Commun. 2021 Apr 16;12:2293. doi: 10.1038/s41467-021-22520-6 (PMC8052321; doi:10.1038/s41467-021-22520-6)
Supplement: Supplementary file 4 — Source Data [file 41467_2021_22520_MOESM4_ESM.zip › Source data/FigS8/FigS8c_lower panel.txt]

X
um
0	0.860655737704918	0.896639207714997
0.572645	0.828986587183309	1
1.14529	0.741058122205663	0.878211398266877
1.71794	0.520119225037258	0.559753786431508
2.29059	0.275707898658718	0.117107716525806
2.86323	-0.142324888226528	-0.349712292338494
3.43588	-0.618479880774963	-0.735767449679815
4.00853	-0.813338301043219	-0.954753862847886
4.58118	-0.896050670640835	-0.958291941128823
5.15382	-0.807004470938897	-0.746595650379789
5.72647	-0.464232488822653	-0.368195503660344
6.29912	0.0234724292101341	0.0911868991762315
6.87176	0.36698956780924	0.528052452201556
7.44441	0.830476900149031	0.844420076110712
8.01706	1	0.969800247589063
8.58971	0.962369597615499	0.876877932478489
9.16235	0.590163934426229	0.587458544115175
9.735	0.251117734724292	0.16734040439547
10.3076	-0.286140089418778	-0.288620073054057
10.8803	-0.822652757078987	-0.677924072687259
11.4529	-0.958271236959762	-0.9134622732344
12.0256	-0.955663189269747	-0.942989561522826
12.5982	-0.73397913561848	-0.76069065122037
13.1709	-0.399776453055142	-0.408319451024744
13.7435	0.124068554396423	0.0343905411807859
14.3162	0.484351713859911	0.467729363757241
14.8888	0.821907600596125	0.794481973376534
15.4615	0.903502235469449	0.941709587198729
16.0341	0.879284649776453	0.877015481958093
16.6068	0.567064083457526	0.615682933166236
17.1794	0.185543964232489	0.21703779554034
17.7521	-0.267883755588674	-0.228981675352662
18.3247	-0.708643815201192	-0.622128654613257
18.8974	-0.953055141579732	-0.874352371200196
19.47	-0.960506706408346	-0.929517354159344
20.0426	-0.793591654247392	-0.775874585441152
20.6153	-0.454545454545455	-0.448548852990173
21.1879	0.0916542473919523	-0.0215308110834314
21.7606	0.421385991058122	0.409064510705935
22.3332	0.790238450074516	0.746610933655301
22.9059	0.864754098360656	0.915632498357048
23.4785	0.816318926974665	0.878681358988858
24.0512	0.568181818181818	0.644610352890832
24.6238	0.286140089418778	0.266479573902279
25.1965	-0.181818181818182	-0.170495254542954
25.7691	-0.598360655737705	-0.568117558955235
26.3418	-0.813338301043219	-0.837259861533524
26.9144	-0.945976154992549	-0.917856214943987
27.4871	-0.827123695976155	-0.792262077608473
28.0597	-0.575260804769002	-0.489129770292369
28.6324	-0.0558867362146051	-0.0768771683147132
29.205	0.165797317436662	0.351767510812917
29.7776	0.709761549925484	0.700585349452095
30.3503	0.881520119225037	0.891477281410952
30.9229	0.906110283159464	0.881921413397319
31.4956	0.554396423248882	0.674431844232856
32.0682	-0.404992548435171	0.315939310112943
32.6409	-0.39381520119225	-0.112860112179242
33.2135	-0.656855439642325	-0.515627149210619
33.7862	0.167287630402385	0.0244494199996943
34.3588	0.167287630402385	0.0758325564334948
34.9315	0.191132637853949	0.10953217893659
35.5041	0.119970193740686	0.118073619538139
36.0768	0.0219821162444113	0.099757760083141
36.6494	-0.0581222056631893	0.0589919151472544
37.2221	-0.166542473919523	0.00523356665800614
37.7947	-0.145305514157973	-0.0492033592639575
38.3674	-0.14344262295082	-0.091967110391099
38.94	-0.157600596125186	-0.113470296954043
39.5126	-0.0879284649776453	-0.109037382891901
40.0853	-0.0264530551415797	-0.0799189222234109
40.6579	0.09575260804769	-0.0329518500405007
41.2306	0.179210134128167	0.0210438859256316
41.8032	0.159836065573771	0.0697566902538552
42.3759	0.0968703427719821	0.102189329217038
42.9485	-0.0525335320417288	0.111141125766074
43.5212	-0.155737704918033	0.0948033042441656
44.0938	-0.122950819672131	0.0571212422246336
44.6665	0.00745156482861401	0.00684083232718436
45.2391	0.0603576751117735	-0.044514832418884
45.8118	0.0711624441132638	-0.0852902294019654
46.3844	0.0152757078986587	-0.106337592272776
46.9571	-0.0774962742175857	-0.10307079213217
47.5297	-0.113263785394933	-0.0764610811389097
48.1024	-0.114008941877794	-0.0327624138405343
48.675	-0.0353949329359165	0.0179521174978221
49.2476	0.0368852459016393	0.0641163974262964
49.8203	0.0778688524590164	0.095303449435283
50.3929	0.105812220566319	0.104583072244043
50.9656	0.099478390461997	0.0900574651159236
51.5382	0.118852459016393	0.0552459843193593
52.1109	0.0368852459016393	0.00823524017667467
52.6835	-0.0137853949329359	-0.040198835414406
53.2562	-0.13822652757079	-0.0790584738121074
53.8288	-0.181445603576751	-0.0996217389310877
54.4015	-0.149776453055142	-0.0973984044260366
54.9741	-0.0175111773472429	-0.0731083125735508
55.5468	0.0577496274217586	-0.0324682872033134
56.1194	0.0331594634873323	0.0151507313047332
56.6921	0.0115499254843517	0.0588830218092342
57.2647	0.00968703427719821	0.0888485580229555
57.8373	0.0197466467958271	0.0983818832052085
58.41	0.0432190760059612	0.0855137473063227
58.9826	0.099478390461997	0.0533749293148508
59.5553	0.121087928464978	0.00943539759441244
60.1279	0.0942622950819672	-0.0362282786446791
60.7006	0.00484351713859911	-0.0732447158074919
61.2732	-0.0566318926974665	-0.093300194097599
61.8459	-0.132637853949329	-0.0920076110712048
62.4185	-0.208271236959762	-0.0698617627729975
62.9912	-0.229135618479881	-0.0320819642065688
63.5638	-0.135245901639344	0.0126155415628678
64.1365	0.0156482861400894	0.0540298176705232
64.7091	0.140089418777943	0.0827994375754612
65.2818	0.22354694485842	0.0925199828827314
65.8544	0.21833084947839	0.0811668016689337
66.4271	0.175111773472429	0.0515141905213125
66.9997	0.0450819672131148	0.0104594916782565
67.5724	-0.0380029806259314	-0.0325789381180175
68.145	-0.134128166915052	-0.0678222096559735
