# Supplementary material for: Nanoscale magnonic Fabry-Pérot resonator for low-loss spin-wave manipulation
Source: Nat Commun. 2021 Apr 16;12:2293. doi: 10.1038/s41467-021-22520-6 (PMC8052321; doi:10.1038/s41467-021-22520-6)
Supplement: Supplementary file 4 — Source Data [file 41467_2021_22520_MOESM4_ESM.zip › Source data/FigS8/FigS8c_middle panel.txt]

1.176E-5	2.017E-5	2.388E-5	2.207E-5	1.518E-5	4.83E-6	-6.58E-6	-1.64E-5	-2.239E-5	-2.318E-5	-1.863E-5	-9.8E-6	1.25E-6	1.194E-5	1.983E-5	2.31E-5	2.103E-5	1.411E-5	3.97E-6	-7.04E-6	-1.637E-5	-2.188E-5	-2.231E-5	-1.758E-5	-8.82E-6	1.95E-6	1.221E-5	1.961E-5	2.245E-5	2.009E-5	1.309E-5	3.1E-6	-7.57E-6	-1.645E-5	-2.149E-5	-2.154E-5	-1.662E-5	-7.86E-6	2.68E-6	1.256E-5	1.951E-5	2.192E-5	1.925E-5	1.213E-5	2.23E-6	-8.16E-6	-1.663E-5	-2.122E-5	-2.089E-5	-1.573E-5
7.81E-6	1.587E-5	2.02E-5	1.982E-5	1.487E-5	6.52E-6	-3.28E-6	-1.225E-5	-1.831E-5	-2.01E-5	-1.722E-5	-1.037E-5	-1.17E-6	8.23E-6	1.566E-5	1.941E-5	1.864E-5	1.355E-5	5.36E-6	-4.02E-6	-1.241E-5	-1.787E-5	-1.914E-5	-1.597E-5	-9.11E-6	-1.8E-7	8.73E-6	1.557E-5	1.875E-5	1.756E-5	1.229E-5	4.21E-6	-4.82E-6	-1.267E-5	-1.753E-5	-1.83E-5	-1.48E-5	-7.89E-6	8.3E-7	9.31E-6	1.558E-5	1.82E-5	1.657E-5	1.109E-5	3.05E-6	-5.66E-6	-1.302E-5	-1.731E-5	-1.756E-5	-1.371E-5
3.61E-6	1.108E-5	1.59E-5	1.698E-5	1.411E-5	8.01E-6	1.1E-7	-7.72E-6	-1.368E-5	-1.64E-5	-1.528E-5	-1.063E-5	-3.55E-6	4.27E-6	1.102E-5	1.513E-5	1.569E-5	1.259E-5	6.59E-6	-8.8E-7	-8.07E-6	-1.331E-5	-1.539E-5	-1.387E-5	-9.13E-6	-2.31E-6	4.99E-6	1.105E-5	1.448E-5	1.449E-5	1.112E-5	5.18E-6	-1.91E-6	-8.5E-6	-1.304E-5	-1.449E-5	-1.254E-5	-7.67E-6	-1.04E-6	5.78E-6	1.119E-5	1.393E-5	1.339E-5	9.71E-6	3.78E-6	-2.99E-6	-9.02E-6	-1.288E-5	-1.369E-5	-1.128E-5
-6.9E-7	5.96E-6	1.112E-5	1.362E-5	1.293E-5	9.25E-6	3.5E-6	-2.96E-6	-8.63E-6	-1.22E-5	-1.288E-5	-1.056E-5	-5.83E-6	1.8E-7	6.04E-6	1.039E-5	1.226E-5	1.124E-5	7.62E-6	2.29E-6	-3.48E-6	-8.35E-6	-1.118E-5	-1.135E-5	-8.87E-6	-4.36E-6	1.1E-6	6.2E-6	9.77E-6	1.099E-5	9.61E-6	6E-6	1.04E-6	-4.08E-6	-8.15E-6	-1.025E-5	-9.89E-6	-7.22E-6	-2.88E-6	2.07E-6	6.45E-6	9.24E-6	9.8E-6	8.04E-6	4.39E-6	-2.3E-7	-4.74E-6	-8.05E-6	-9.41E-6	-8.51E-6
-4.97E-6	6.5E-7	6E-6	9.84E-6	1.135E-5	1.022E-5	6.79E-6	1.89E-6	-3.32E-6	-7.63E-6	-1.009E-5	-1.017E-5	-7.93E-6	-3.92E-6	8.7E-7	5.34E-6	8.46E-6	9.55E-6	8.42E-6	5.39E-6	1.21E-6	-3.13E-6	-6.62E-6	-8.49E-6	-8.34E-6	-6.28E-6	-2.83E-6	1.16E-6	4.76E-6	7.15E-6	7.81E-6	6.64E-6	3.97E-6	4.7E-7	-3.02E-6	-5.69E-6	-6.95E-6	-6.55E-6	-4.63E-6	-1.71E-6	1.51E-6	4.26E-6	5.91E-6	6.12E-6	4.87E-6	2.53E-6	-3.2E-7	-2.98E-6	-4.84E-6	-5.48E-6
-9.1E-6	-4.67E-6	7E-7	5.77E-6	9.42E-6	1.088E-5	9.86E-6	6.68E-6	2.09E-6	-2.84E-6	-6.99E-6	-9.48E-6	-9.78E-6	-7.9E-6	-4.32E-6	1.2E-7	4.4E-6	7.57E-6	8.96E-6	8.32E-6	5.86E-6	2.18E-6	-1.87E-6	-5.36E-6	-7.56E-6	-8.01E-6	-6.68E-6	-3.92E-6	-3.9E-7	3.09E-6	5.77E-6	7.07E-6	6.78E-6	5.01E-6	2.21E-6	-9.6E-7	-3.79E-6	-5.68E-6	-6.24E-6	-5.43E-6	-3.47E-6	-8.4E-7	1.85E-6	4.01E-6	5.21E-6	5.22E-6	4.11E-6	2.18E-6	-1.2E-7	-2.28E-6
-1.296E-5	-9.85E-6	-4.63E-6	1.52E-6	7.21E-6	1.12E-5	1.264E-5	1.127E-5	7.44E-6	2.05E-6	-3.68E-6	-8.49E-6	-1.134E-5	-1.164E-5	-9.38E-6	-5.1E-6	2E-7	5.36E-6	9.23E-6	1.101E-5	1.034E-5	7.42E-6	2.95E-6	-2.08E-6	-6.55E-6	-9.5E-6	-1.031E-5	-8.87E-6	-5.53E-6	-1.06E-6	3.55E-6	7.29E-6	9.38E-6	9.39E-6	7.37E-6	3.79E-6	-5.2E-7	-4.64E-6	-7.67E-6	-8.98E-6	-8.34E-6	-5.92E-6	-2.27E-6	1.79E-6	5.38E-6	7.75E-6	8.42E-6	7.27E-6	4.6E-6	9.9E-7
-1.642E-5	-1.473E-5	-9.81E-6	-2.78E-6	4.78E-6	1.119E-5	1.504E-5	1.552E-5	1.256E-5	6.87E-6	-2.6E-7	-7.25E-6	-1.256E-5	-1.502E-5	-1.415E-5	-1.017E-5	-3.99E-6	2.98E-6	9.22E-6	1.335E-5	1.45E-5	1.244E-5	7.67E-6	1.27E-6	-5.34E-6	-1.069E-5	-1.364E-5	-1.356E-5	-1.05E-5	-5.18E-6	1.23E-6	7.29E-6	1.169E-5	1.348E-5	1.23E-5	8.44E-6	2.77E-6	-3.45E-6	-8.86E-6	-1.227E-5	-1.296E-5	-1.082E-5	-6.33E-6	-5E-7	5.39E-6	1.005E-5	1.247E-5	1.215E-5	9.18E-6	4.23E-6
-1.938E-5	-1.917E-5	-1.469E-5	-6.99E-6	2.21E-6	1.083E-5	1.697E-5	1.929E-5	1.73E-5	1.149E-5	3.17E-6	-5.79E-6	-1.339E-5	-1.795E-5	-1.849E-5	-1.493E-5	-8.07E-6	5.2E-7	8.93E-6	1.53E-5	1.822E-5	1.708E-5	1.216E-5	4.58E-6	-3.96E-6	-1.157E-5	-1.655E-5	-1.784E-5	-1.516E-5	-9.14E-6	-1.13E-6	7.07E-6	1.365E-5	1.717E-5	1.686E-5	1.282E-5	5.97E-6	-2.17E-6	-9.78E-6	-1.518E-5	-1.719E-5	-1.539E-5	-1.019E-5	-2.76E-6	5.24E-6	1.204E-5	1.614E-5	1.665E-5	1.348E-5	7.34E-6
-2.176E-5	-2.302E-5	-1.913E-5	-1.099E-5	-4.4E-7	1.015E-5	1.839E-5	2.248E-5	2.152E-5	1.575E-5	6.5E-6	-4.15E-6	-1.381E-5	-2.034E-5	-2.228E-5	-1.923E-5	-1.19E-5	-1.96E-6	8.37E-6	1.677E-5	2.139E-5	2.12E-5	1.628E-5	7.75E-6	-2.47E-6	-1.209E-5	-1.896E-5	-2.157E-5	-1.935E-5	-1.282E-5	-3.46E-6	6.63E-6	1.52E-5	2.034E-5	2.091E-5	1.682E-5	8.99E-6	-8.1E-7	-1.04E-5	-1.763E-5	-2.089E-5	-1.949E-5	-1.374E-5	-4.94E-6	4.92E-6	1.366E-5	1.932E-5	2.065E-5	1.737E-5	1.023E-5
-2.347E-5	-2.617E-5	-2.298E-5	-1.465E-5	-3.06E-6	9.15E-6	1.926E-5	2.499E-5	2.508E-5	1.954E-5	9.64E-6	-2.39E-6	-1.382E-5	-2.21E-5	-2.538E-5	-2.295E-5	-1.538E-5	-4.38E-6	7.55E-6	1.774E-5	2.391E-5	2.468E-5	1.991E-5	1.069E-5	-9E-7	-1.224E-5	-2.079E-5	-2.465E-5	-2.295E-5	-1.611E-5	-5.68E-6	5.99E-6	1.628E-5	2.288E-5	2.433E-5	2.031E-5	1.174E-5	5.6E-7	-1.071E-5	-1.954E-5	-2.396E-5	-2.3E-5	-1.687E-5	-6.97E-6	4.46E-6	1.487E-5	2.191E-5	2.402E-5	2.074E-5	1.28E-5
-2.447E-5	-2.853E-5	-2.614E-5	-1.787E-5	-5.6E-6	7.88E-6	1.953E-5	2.674E-5	2.788E-5	2.273E-5	1.248E-5	-5.5E-7	-1.341E-5	-2.319E-5	-2.772E-5	-2.597E-5	-1.838E-5	-6.67E-6	6.51E-6	1.817E-5	2.57E-5	2.741E-5	2.293E-5	1.33E-5	7E-7	-1.202E-5	-2.199E-5	-2.698E-5	-2.586E-5	-1.892E-5	-7.73E-6	5.17E-6	1.687E-5	2.474E-5	2.7E-5	2.318E-5	1.413E-5	1.92E-6	-1.069E-5	-2.086E-5	-2.631E-5	-2.581E-5	-1.949E-5	-8.79E-6	3.86E-6	1.563E-5	2.384E-5	2.666E-5	2.347E-5	1.499E-5
-2.472E-5	-3.002E-5	-2.851E-5	-2.055E-5	-7.97E-6	6.37E-6	1.922E-5	2.767E-5	2.983E-5	2.524E-5	1.494E-5	1.3E-6	-1.259E-5	-2.358E-5	-2.921E-5	-2.821E-5	-2.082E-5	-8.75E-6	5.27E-6	1.805E-5	2.671E-5	2.93E-5	2.526E-5	1.55E-5	2.27E-6	-1.144E-5	-2.253E-5	-2.849E-5	-2.798E-5	-2.115E-5	-9.54E-6	4.19E-6	1.695E-5	2.584E-5	2.886E-5	2.534E-5	1.609E-5	3.23E-6	-1.034E-5	-2.155E-5	-2.785E-5	-2.784E-5	-2.152E-5	-1.035E-5	3.15E-6	1.591E-5	2.504E-5	2.85E-5	2.549E-5	1.672E-5
-2.423E-5	-3.06E-5	-3E-5	-2.26E-5	-1.009E-5	4.67E-6	1.832E-5	2.776E-5	3.088E-5	2.697E-5	1.695E-5	3.12E-6	-1.138E-5	-2.326E-5	-2.981E-5	-2.958E-5	-2.264E-5	-1.057E-5	3.86E-6	1.738E-5	2.691E-5	3.031E-5	2.681E-5	1.724E-5	3.78E-6	-1.051E-5	-2.237E-5	-2.913E-5	-2.925E-5	-2.273E-5	-1.107E-5	3.09E-6	1.651E-5	2.615E-5	2.983E-5	2.673E-5	1.757E-5	4.43E-6	-9.69E-6	-2.158E-5	-2.855E-5	-2.902E-5	-2.29E-5	-1.158E-5	2.34E-6	1.571E-5	2.549E-5	2.946E-5	2.674E-5	1.794E-5
-2.299E-5	-3.025E-5	-3.059E-5	-2.397E-5	-1.191E-5	2.82E-6	1.686E-5	2.701E-5	3.098E-5	2.789E-5	1.845E-5	4.84E-6	-9.83E-6	-2.222E-5	-2.951E-5	-3.006E-5	-2.376E-5	-1.207E-5	2.34E-6	1.618E-5	2.629E-5	3.039E-5	2.756E-5	1.845E-5	5.17E-6	-9.26E-6	-2.154E-5	-2.889E-5	-2.964E-5	-2.363E-5	-1.225E-5	1.89E-6	1.557E-5	2.567E-5	2.991E-5	2.732E-5	1.851E-5	5.5E-6	-8.74E-6	-2.095E-5	-2.838E-5	-2.932E-5	-2.358E-5	-1.247E-5	1.46E-6	1.503E-5	2.515E-5	2.953E-5	2.717E-5	1.862E-5
-2.106E-5	-2.898E-5	-3.025E-5	-2.46E-5	-1.336E-5	8.9E-7	1.489E-5	2.544E-5	3.015E-5	2.796E-5	1.938E-5	6.41E-6	-7.99E-6	-2.051E-5	-2.831E-5	-2.962E-5	-2.416E-5	-1.32E-5	7.5E-7	1.449E-5	2.487E-5	2.955E-5	2.746E-5	1.91E-5	6.4E-6	-7.73E-6	-2.006E-5	-2.777E-5	-2.912E-5	-2.381E-5	-1.307E-5	6.3E-7	1.416E-5	2.441E-5	2.907E-5	2.707E-5	1.889E-5	6.4E-6	-7.52E-6	-1.969E-5	-2.734E-5	-2.873E-5	-2.354E-5	-1.298E-5	5.3E-7	1.389E-5	2.406E-5	2.87E-5	2.678E-5	1.873E-5
-1.849E-5	-2.683E-5	-2.898E-5	-2.449E-5	-1.441E-5	-1.07E-6	1.247E-5	2.31E-5	2.84E-5	2.717E-5	1.973E-5	7.79E-6	-5.89E-6	-1.818E-5	-2.626E-5	-2.829E-5	-2.383E-5	-1.393E-5	-8.7E-7	1.235E-5	2.27E-5	2.781E-5	2.653E-5	1.917E-5	7.44E-6	-5.96E-6	-1.796E-5	-2.581E-5	-2.771E-5	-2.326E-5	-1.349E-5	-6.5E-7	1.231E-5	2.241E-5	2.735E-5	2.6E-5	1.869E-5	7.11E-6	-6.07E-6	-1.783E-5	-2.548E-5	-2.726E-5	-2.279E-5	-1.309E-5	-4.1E-7	1.234E-5	2.223E-5	2.701E-5	2.557E-5	1.828E-5
-1.536E-5	-2.386E-5	-2.684E-5	-2.364E-5	-1.502E-5	-2.99E-6	9.67E-6	2.006E-5	2.579E-5	2.557E-5	1.947E-5	8.93E-6	-3.62E-6	-1.529E-5	-2.34E-5	-2.609E-5	-2.278E-5	-1.423E-5	-2.45E-6	9.85E-6	1.984E-5	2.523E-5	2.48E-5	1.866E-5	8.26E-6	-4.01E-6	-1.532E-5	-2.306E-5	-2.547E-5	-2.201E-5	-1.35E-5	-1.9E-6	1.009E-5	1.973E-5	2.48E-5	2.414E-5	1.793E-5	7.6E-6	-4.44E-6	-1.543E-5	-2.284E-5	-2.497E-5	-2.134E-5	-1.281E-5	-1.34E-6	1.04E-5	1.973E-5	2.449E-5	2.359E-5	1.726E-5
-1.176E-5	-2.017E-5	-2.388E-5	-2.207E-5	-1.518E-5	-4.83E-6	6.58E-6	1.64E-5	2.239E-5	2.318E-5	1.863E-5	9.8E-6	-1.25E-6	-1.194E-5	-1.983E-5	-2.31E-5	-2.103E-5	-1.411E-5	-3.97E-6	7.04E-6	1.637E-5	2.188E-5	2.231E-5	1.758E-5	8.82E-6	-1.95E-6	-1.221E-5	-1.961E-5	-2.245E-5	-2.009E-5	-1.309E-5	-3.1E-6	7.57E-6	1.645E-5	2.149E-5	2.154E-5	1.662E-5	7.86E-6	-2.68E-6	-1.256E-5	-1.951E-5	-2.192E-5	-1.925E-5	-1.213E-5	-2.23E-6	8.16E-6	1.663E-5	2.122E-5	2.089E-5	1.573E-5
-7.81E-6	-1.587E-5	-2.02E-5	-1.982E-5	-1.487E-5	-6.52E-6	3.28E-6	1.225E-5	1.831E-5	2.01E-5	1.722E-5	1.037E-5	1.17E-6	-8.23E-6	-1.566E-5	-1.941E-5	-1.864E-5	-1.355E-5	-5.36E-6	4.02E-6	1.241E-5	1.787E-5	1.914E-5	1.597E-5	9.11E-6	1.8E-7	-8.73E-6	-1.557E-5	-1.875E-5	-1.756E-5	-1.229E-5	-4.21E-6	4.82E-6	1.267E-5	1.753E-5	1.83E-5	1.48E-5	7.89E-6	-8.3E-7	-9.31E-6	-1.558E-5	-1.82E-5	-1.657E-5	-1.109E-5	-3.05E-6	5.66E-6	1.302E-5	1.731E-5	1.756E-5	1.371E-5
-3.61E-6	-1.108E-5	-1.59E-5	-1.698E-5	-1.411E-5	-8.01E-6	-1.1E-7	7.72E-6	1.368E-5	1.64E-5	1.528E-5	1.063E-5	3.55E-6	-4.27E-6	-1.102E-5	-1.513E-5	-1.569E-5	-1.259E-5	-6.59E-6	8.8E-7	8.07E-6	1.331E-5	1.539E-5	1.387E-5	9.13E-6	2.31E-6	-4.99E-6	-1.105E-5	-1.448E-5	-1.449E-5	-1.112E-5	-5.18E-6	1.91E-6	8.5E-6	1.304E-5	1.449E-5	1.254E-5	7.67E-6	1.04E-6	-5.78E-6	-1.119E-5	-1.393E-5	-1.339E-5	-9.71E-6	-3.78E-6	2.99E-6	9.02E-6	1.288E-5	1.369E-5	1.128E-5
6.9E-7	-5.96E-6	-1.112E-5	-1.362E-5	-1.293E-5	-9.25E-6	-3.5E-6	2.96E-6	8.63E-6	1.22E-5	1.288E-5	1.056E-5	5.83E-6	-1.8E-7	-6.04E-6	-1.039E-5	-1.226E-5	-1.124E-5	-7.62E-6	-2.29E-6	3.48E-6	8.35E-6	1.118E-5	1.135E-5	8.87E-6	4.36E-6	-1.1E-6	-6.2E-6	-9.77E-6	-1.099E-5	-9.61E-6	-6E-6	-1.04E-6	4.08E-6	8.15E-6	1.025E-5	9.89E-6	7.22E-6	2.88E-6	-2.07E-6	-6.45E-6	-9.24E-6	-9.8E-6	-8.04E-6	-4.39E-6	2.3E-7	4.74E-6	8.05E-6	9.41E-6	8.51E-6
4.97E-6	-6.5E-7	-6E-6	-9.84E-6	-1.135E-5	-1.022E-5	-6.79E-6	-1.89E-6	3.32E-6	7.63E-6	1.009E-5	1.017E-5	7.93E-6	3.92E-6	-8.7E-7	-5.34E-6	-8.46E-6	-9.55E-6	-8.42E-6	-5.39E-6	-1.21E-6	3.13E-6	6.62E-6	8.49E-6	8.34E-6	6.28E-6	2.83E-6	-1.16E-6	-4.76E-6	-7.15E-6	-7.81E-6	-6.64E-6	-3.97E-6	-4.7E-7	3.02E-6	5.69E-6	6.95E-6	6.55E-6	4.63E-6	1.71E-6	-1.51E-6	-4.26E-6	-5.91E-6	-6.12E-6	-4.87E-6	-2.53E-6	3.2E-7	2.98E-6	4.84E-6	5.48E-6
9.1E-6	4.67E-6	-7E-7	-5.77E-6	-9.42E-6	-1.088E-5	-9.86E-6	-6.68E-6	-2.09E-6	2.84E-6	6.99E-6	9.48E-6	9.78E-6	7.9E-6	4.32E-6	-1.2E-7	-4.4E-6	-7.57E-6	-8.96E-6	-8.32E-6	-5.86E-6	-2.18E-6	1.87E-6	5.36E-6	7.56E-6	8.01E-6	6.68E-6	3.92E-6	3.9E-7	-3.09E-6	-5.77E-6	-7.07E-6	-6.78E-6	-5.01E-6	-2.21E-6	9.6E-7	3.79E-6	5.68E-6	6.24E-6	5.43E-6	3.47E-6	8.4E-7	-1.85E-6	-4.01E-6	-5.21E-6	-5.22E-6	-4.11E-6	-2.18E-6	1.2E-7	2.28E-6
1.296E-5	9.85E-6	4.63E-6	-1.52E-6	-7.21E-6	-1.12E-5	-1.264E-5	-1.127E-5	-7.44E-6	-2.05E-6	3.68E-6	8.49E-6	1.134E-5	1.164E-5	9.38E-6	5.1E-6	-2E-7	-5.36E-6	-9.23E-6	-1.101E-5	-1.034E-5	-7.42E-6	-2.95E-6	2.08E-6	6.55E-6	9.5E-6	1.031E-5	8.87E-6	5.53E-6	1.06E-6	-3.55E-6	-7.29E-6	-9.38E-6	-9.39E-6	-7.37E-6	-3.79E-6	5.2E-7	4.64E-6	7.67E-6	8.98E-6	8.34E-6	5.92E-6	2.27E-6	-1.79E-6	-5.38E-6	-7.75E-6	-8.42E-6	-7.27E-6	-4.6E-6	-9.9E-7
1.642E-5	1.473E-5	9.81E-6	2.78E-6	-4.78E-6	-1.119E-5	-1.504E-5	-1.552E-5	-1.256E-5	-6.87E-6	2.6E-7	7.25E-6	1.256E-5	1.502E-5	1.415E-5	1.017E-5	3.99E-6	-2.98E-6	-9.22E-6	-1.335E-5	-1.45E-5	-1.244E-5	-7.67E-6	-1.27E-6	5.34E-6	1.069E-5	1.364E-5	1.356E-5	1.05E-5	5.18E-6	-1.23E-6	-7.29E-6	-1.169E-5	-1.348E-5	-1.23E-5	-8.44E-6	-2.77E-6	3.45E-6	8.86E-6	1.227E-5	1.296E-5	1.082E-5	6.33E-6	5E-7	-5.39E-6	-1.005E-5	-1.247E-5	-1.215E-5	-9.18E-6	-4.23E-6
1.938E-5	1.917E-5	1.469E-5	6.99E-6	-2.21E-6	-1.083E-5	-1.697E-5	-1.929E-5	-1.73E-5	-1.149E-5	-3.17E-6	5.79E-6	1.339E-5	1.795E-5	1.849E-5	1.493E-5	8.07E-6	-5.2E-7	-8.93E-6	-1.53E-5	-1.822E-5	-1.708E-5	-1.216E-5	-4.58E-6	3.96E-6	1.157E-5	1.655E-5	1.784E-5	1.516E-5	9.14E-6	1.13E-6	-7.07E-6	-1.365E-5	-1.717E-5	-1.686E-5	-1.282E-5	-5.97E-6	2.17E-6	9.78E-6	1.518E-5	1.719E-5	1.539E-5	1.019E-5	2.76E-6	-5.24E-6	-1.204E-5	-1.614E-5	-1.665E-5	-1.348E-5	-7.34E-6
2.176E-5	2.302E-5	1.913E-5	1.099E-5	4.4E-7	-1.015E-5	-1.839E-5	-2.248E-5	-2.152E-5	-1.575E-5	-6.5E-6	4.15E-6	1.381E-5	2.034E-5	2.228E-5	1.923E-5	1.19E-5	1.96E-6	-8.37E-6	-1.677E-5	-2.139E-5	-2.12E-5	-1.628E-5	-7.75E-6	2.47E-6	1.209E-5	1.896E-5	2.157E-5	1.935E-5	1.282E-5	3.46E-6	-6.63E-6	-1.52E-5	-2.034E-5	-2.091E-5	-1.682E-5	-8.99E-6	8.1E-7	1.04E-5	1.763E-5	2.089E-5	1.949E-5	1.374E-5	4.94E-6	-4.92E-6	-1.366E-5	-1.932E-5	-2.065E-5	-1.737E-5	-1.023E-5
2.347E-5	2.617E-5	2.298E-5	1.465E-5	3.06E-6	-9.15E-6	-1.926E-5	-2.499E-5	-2.508E-5	-1.954E-5	-9.64E-6	2.39E-6	1.382E-5	2.21E-5	2.538E-5	2.295E-5	1.538E-5	4.38E-6	-7.55E-6	-1.774E-5	-2.391E-5	-2.468E-5	-1.991E-5	-1.069E-5	9E-7	1.224E-5	2.079E-5	2.465E-5	2.295E-5	1.611E-5	5.68E-6	-5.99E-6	-1.628E-5	-2.288E-5	-2.433E-5	-2.031E-5	-1.174E-5	-5.6E-7	1.071E-5	1.954E-5	2.396E-5	2.3E-5	1.687E-5	6.97E-6	-4.46E-6	-1.487E-5	-2.191E-5	-2.402E-5	-2.074E-5	-1.28E-5
2.447E-5	2.853E-5	2.614E-5	1.787E-5	5.6E-6	-7.88E-6	-1.953E-5	-2.674E-5	-2.788E-5	-2.273E-5	-1.248E-5	5.5E-7	1.341E-5	2.319E-5	2.772E-5	2.597E-5	1.838E-5	6.67E-6	-6.51E-6	-1.817E-5	-2.57E-5	-2.741E-5	-2.293E-5	-1.33E-5	-7E-7	1.202E-5	2.199E-5	2.698E-5	2.586E-5	1.892E-5	7.73E-6	-5.17E-6	-1.687E-5	-2.474E-5	-2.7E-5	-2.318E-5	-1.413E-5	-1.92E-6	1.069E-5	2.086E-5	2.631E-5	2.581E-5	1.949E-5	8.79E-6	-3.86E-6	-1.563E-5	-2.384E-5	-2.666E-5	-2.347E-5	-1.499E-5
2.472E-5	3.002E-5	2.851E-5	2.055E-5	7.97E-6	-6.37E-6	-1.922E-5	-2.767E-5	-2.983E-5	-2.524E-5	-1.494E-5	-1.3E-6	1.259E-5	2.358E-5	2.921E-5	2.821E-5	2.082E-5	8.75E-6	-5.27E-6	-1.805E-5	-2.671E-5	-2.93E-5	-2.526E-5	-1.55E-5	-2.27E-6	1.144E-5	2.253E-5	2.849E-5	2.798E-5	2.115E-5	9.54E-6	-4.19E-6	-1.695E-5	-2.584E-5	-2.886E-5	-2.534E-5	-1.609E-5	-3.23E-6	1.034E-5	2.155E-5	2.785E-5	2.784E-5	2.152E-5	1.035E-5	-3.15E-6	-1.591E-5	-2.504E-5	-2.85E-5	-2.549E-5	-1.672E-5
2.423E-5	3.06E-5	3E-5	2.26E-5	1.009E-5	-4.67E-6	-1.832E-5	-2.776E-5	-3.088E-5	-2.697E-5	-1.695E-5	-3.12E-6	1.138E-5	2.326E-5	2.981E-5	2.958E-5	2.264E-5	1.057E-5	-3.86E-6	-1.738E-5	-2.691E-5	-3.031E-5	-2.681E-5	-1.724E-5	-3.78E-6	1.051E-5	2.237E-5	2.913E-5	2.925E-5	2.273E-5	1.107E-5	-3.09E-6	-1.651E-5	-2.615E-5	-2.983E-5	-2.673E-5	-1.757E-5	-4.43E-6	9.69E-6	2.158E-5	2.855E-5	2.902E-5	2.29E-5	1.158E-5	-2.34E-6	-1.571E-5	-2.549E-5	-2.946E-5	-2.674E-5	-1.794E-5
2.299E-5	3.025E-5	3.059E-5	2.397E-5	1.191E-5	-2.82E-6	-1.686E-5	-2.701E-5	-3.098E-5	-2.789E-5	-1.845E-5	-4.84E-6	9.83E-6	2.222E-5	2.951E-5	3.006E-5	2.376E-5	1.207E-5	-2.34E-6	-1.618E-5	-2.629E-5	-3.039E-5	-2.756E-5	-1.845E-5	-5.17E-6	9.26E-6	2.154E-5	2.889E-5	2.964E-5	2.363E-5	1.225E-5	-1.89E-6	-1.557E-5	-2.567E-5	-2.991E-5	-2.732E-5	-1.851E-5	-5.5E-6	8.74E-6	2.095E-5	2.838E-5	2.932E-5	2.358E-5	1.247E-5	-1.46E-6	-1.503E-5	-2.515E-5	-2.953E-5	-2.717E-5	-1.862E-5
2.106E-5	2.898E-5	3.025E-5	2.46E-5	1.336E-5	-8.9E-7	-1.489E-5	-2.544E-5	-3.015E-5	-2.796E-5	-1.938E-5	-6.41E-6	7.99E-6	2.051E-5	2.831E-5	2.962E-5	2.416E-5	1.32E-5	-7.5E-7	-1.449E-5	-2.487E-5	-2.955E-5	-2.746E-5	-1.91E-5	-6.4E-6	7.73E-6	2.006E-5	2.777E-5	2.912E-5	2.381E-5	1.307E-5	-6.3E-7	-1.416E-5	-2.441E-5	-2.907E-5	-2.707E-5	-1.889E-5	-6.4E-6	7.52E-6	1.969E-5	2.734E-5	2.873E-5	2.354E-5	1.298E-5	-5.3E-7	-1.389E-5	-2.406E-5	-2.87E-5	-2.678E-5	-1.873E-5
1.849E-5	2.683E-5	2.898E-5	2.449E-5	1.441E-5	1.07E-6	-1.247E-5	-2.31E-5	-2.84E-5	-2.717E-5	-1.973E-5	-7.79E-6	5.89E-6	1.818E-5	2.626E-5	2.829E-5	2.383E-5	1.393E-5	8.7E-7	-1.235E-5	-2.27E-5	-2.781E-5	-2.653E-5	-1.917E-5	-7.44E-6	5.96E-6	1.796E-5	2.581E-5	2.771E-5	2.326E-5	1.349E-5	6.5E-7	-1.231E-5	-2.241E-5	-2.735E-5	-2.6E-5	-1.869E-5	-7.11E-6	6.07E-6	1.783E-5	2.548E-5	2.726E-5	2.279E-5	1.309E-5	4.1E-7	-1.234E-5	-2.223E-5	-2.701E-5	-2.557E-5	-1.828E-5
1.536E-5	2.386E-5	2.684E-5	2.364E-5	1.502E-5	2.99E-6	-9.67E-6	-2.006E-5	-2.579E-5	-2.557E-5	-1.947E-5	-8.93E-6	3.62E-6	1.529E-5	2.34E-5	2.609E-5	2.278E-5	1.423E-5	2.45E-6	-9.85E-6	-1.984E-5	-2.523E-5	-2.48E-5	-1.866E-5	-8.26E-6	4.01E-6	1.532E-5	2.306E-5	2.547E-5	2.201E-5	1.35E-5	1.9E-6	-1.009E-5	-1.973E-5	-2.48E-5	-2.414E-5	-1.793E-5	-7.6E-6	4.44E-6	1.543E-5	2.284E-5	2.497E-5	2.134E-5	1.281E-5	1.34E-6	-1.04E-5	-1.973E-5	-2.449E-5	-2.359E-5	-1.726E-5
1.176E-5	2.017E-5	2.388E-5	2.207E-5	1.518E-5	4.83E-6	-6.58E-6	-1.64E-5	-2.239E-5	-2.318E-5	-1.863E-5	-9.8E-6	1.25E-6	1.194E-5	1.983E-5	2.31E-5	2.103E-5	1.411E-5	3.97E-6	-7.04E-6	-1.637E-5	-2.188E-5	-2.231E-5	-1.758E-5	-8.82E-6	1.95E-6	1.221E-5	1.961E-5	2.245E-5	2.009E-5	1.309E-5	3.1E-6	-7.57E-6	-1.645E-5	-2.149E-5	-2.154E-5	-1.662E-5	-7.86E-6	2.68E-6	1.256E-5	1.951E-5	2.192E-5	1.925E-5	1.213E-5	2.23E-6	-8.16E-6	-1.663E-5	-2.122E-5	-2.089E-5	-1.573E-5
[truncated: 67 more columns]
