# Supplementary material for: Nanoscale magnonic Fabry-Pérot resonator for low-loss spin-wave manipulation
Source: Nat Commun. 2021 Apr 16;12:2293. doi: 10.1038/s41467-021-22520-6 (PMC8052321; doi:10.1038/s41467-021-22520-6)
Supplement: Supplementary file 4 — Source Data [file 41467_2021_22520_MOESM4_ESM.zip › Source data/FigS8/FigS8d_lower panel.txt]

X
um
0	0.650827933765299	1
0.572645	0.580993520518359	0.871821281940606
1.14529	0.0863930885529158	0.467370514097746
1.71794	-0.255579553635709	-0.0851838138275131
2.29059	-0.591792656587473	-0.610744481289264
2.86323	-0.791216702663787	-0.942767220975499
3.43588	-0.724982001439885	-0.976035979273255
4.00853	-0.374370050395968	-0.700010432925495
4.58118	0.033117350611951	-0.202156342502716
5.15382	0.403887688984881	0.359754887621027
5.72647	0.73866090712743	0.807667995671359
6.29912	0.744420446364291	0.999636893279355
6.87176	0.498920086393088	0.874831487796546
7.44441	0.202303815694744	0.472803818041597
8.01706	-0.269978401727862	-0.0790547769501899
8.58971	-0.641468682505399	-0.605857371680131
9.16235	-0.77825773938085	-0.940673476025751
9.735	-0.68682505399568	-0.977398396602549
10.3076	-0.406047516198704	-0.704394307304889
10.8803	0.0381569474442045	-0.208179822722093
11.4529	0.473002159827214	0.354010641584004
12.0256	0.676745860331173	0.804013403240753
12.5982	0.75089992800576	0.999236964468729
13.1709	0.524118070554356	0.877811008577501
13.7435	0.164866810655148	0.478217688104624
14.3162	-0.498200143988481	-0.0729178642369542
14.8888	-0.685385169186465	-0.600947759682675
15.4615	-0.779697624190065	-0.938542908986022
16.0341	-0.565154787616991	-0.978722969006029
16.6068	-0.300215982721382	-0.708756702131794
17.1794	0.0748740100791937	-0.21419205174731
17.7521	0.454283657307415	0.348246961666159
18.3247	0.637868970482361	0.800330171406829
18.8974	0.786897048236141	0.998797145060623
19.47	0.614830813534917	0.880756775775974
20.0426	0.137508999280058	0.48361314712266
20.6153	-0.405327573794096	-0.0667844291655501
21.1879	-0.777537796976242	-0.596015645296899
21.7606	-0.927285817134629	-0.936377565527977
22.3332	-0.783297336213103	-0.980010719319528
22.9059	-0.430525557955364	-0.713088411883716
23.4785	0.293016558675306	-0.220197120921698
24.0512	0.660187185025198	0.342474076225818
24.6238	0.839452843772498	0.796616254497921
25.1965	0.732901367890569	0.99832152639837
25.7691	0.361411087113031	0.883668789391965
26.3418	-0.110151187904968	0.488990195095707
26.9144	-0.420446364290857	-0.0606442433776494
27.4871	-0.76601871850252	-0.591058982851134
28.0597	-0.796976241900648	-0.934176422815785
28.6324	-0.535637149028078	-0.981261647543046
29.205	-0.0482361411087113	-0.71739557357565
29.7776	0.341252699784017	-0.226196053081088
30.3503	0.575233981281497	0.336685848247984
30.9229	0.610511159107271	0.792871652514028
31.4956	0.536357091432685	0.997808062810303
32.0682	0.352771778257739	0.886548072261306
32.6409	0.0835133189344852	0.494351900531261
33.2135	-0.352771778257739	-0.0545010913658336
33.7862	-0.765298776097912	0.742161497595313
34.3588	0.226061915046796	0.270083892995007
34.9315	-1.00071994240461	-0.287580522750937
35.5041	-0.800575953923686	-0.754113334301618
36.0768	-0.912167026637869	-0.981675896055331
36.6494	-0.61987041036717	-0.898156236127789
37.2221	-0.239740820734341	-0.530020231692773
37.7947	0.411087113030958	0.00607384465578506
38.3674	0.936645068394528	0.54024347584164
38.94	1	0.903215182156834
39.5126	0.817134629229662	0.979966737378717
40.0853	0.420446364290857	0.746178173910731
40.6579	-0.02735781137509	0.275933491122808
41.2306	-0.670266378689705	-0.281752404175625
41.8032	-0.928005759539237	-0.750152913957004
42.3759	-1.01367890568755	-0.980838193508266
42.9485	-0.650827933765299	-0.900708211530633
43.5212	-0.107271418286537	-0.535150776230113
44.0938	0.658027357811375	-1.36229458899388E-5
44.6665	0.891288696904248	0.535133388020956
45.2391	0.717062634989201	0.900695937500639
45.8118	0.43772498200144	0.980841262015764
46.3844	0.205903527717783	0.750169279330329
46.9571	-0.0295176385889129	0.281771838056448
47.5297	-0.262778977681785	-0.275909965898653
48.1024	-0.542836573074154	-0.746164877044905
48.675	-0.713462922966163	-0.979963668871219
49.2476	-0.650827933765299	-0.903223364843496
49.8203	-0.370050395968323	-0.540262909722464
50.3929	0.0417566594672426	-0.00609417863214118
50.9656	0.610511159107271	0.529998752140284
51.5382	0.961843052555795	0.898147030605294
52.1109	0.894888408927286	0.98167896456283
52.6835	0.393808495320374	0.754126631167444
53.2562	-0.101511879049676	0.287599956631761
53.8288	-0.567314614830813	-0.270064459114183
54.4015	-0.759539236861051	-0.742145132221988
54.9741	-0.727141828653708	-0.979052322144191
55.5468	-0.583153347732181	-0.905706810245542
56.1194	-0.131749460043197	-0.545350495154827
56.6921	0.0143988480921526	-0.0121823839030188
57.2647	0.419726421886249	0.52484877372212
57.8373	0.619150467962563	0.895560278784135
58.41	0.750179985601152	0.982478822184082
58.9826	0.560835133189345	0.758060457780405
59.5553	0.225341972642189	0.293419892520411
60.1279	-0.1792656587473	-0.264201564120556
60.7006	-0.624910007199424	-0.73810288501075
61.2732	-0.813534917206623	-0.978104153327183
61.8459	-0.714902807775378	-0.908155479229273
62.4185	-0.476601871850252	-0.550422738049698
62.9912	-0.0403167746580273	-0.0182622223767841
63.5638	0.456443484521238	0.5196783385873
64.1365	0.655867530597552	0.892941819052159
64.7091	0.785457163426926	0.983241857715353
65.2818	0.684665226781857	0.761963599318382
65.8544	0.41324694024478	0.299226531543234
66.4271	-0.201583873290137	-0.258332532111931
66.9997	-0.587473002159827	-0.734027907052862
67.5724	-0.831533477321814	-0.97711813958436
68.145	-0.807775377969762	-0.910569371794688
