# Supplementary material for: Nanoscale magnonic Fabry-Pérot resonator for low-loss spin-wave manipulation
Source: Nat Commun. 2021 Apr 16;12:2293. doi: 10.1038/s41467-021-22520-6 (PMC8052321; doi:10.1038/s41467-021-22520-6)
Supplement: Supplementary file 4 — Source Data [file 41467_2021_22520_MOESM4_ESM.zip › Source data/FigS8/FigS8d_middle panel.txt]

1.064E-5	5.14E-6	-1.99E-6	-8.48E-6	-1.229E-5	-1.22E-5	-8.25E-6	-1.68E-6	5.42E-6	1.08E-5	1.276E-5	1.068E-5	5.21E-6	-1.91E-6	-8.43E-6	-1.227E-5	-1.223E-5	-8.31E-6	-1.76E-6	5.35E-6	1.076E-5	1.277E-5	1.072E-5	5.28E-6	-1.83E-6	-8.37E-6	-1.225E-5	-1.225E-5	-8.37E-6	-1.84E-6	5.28E-6	1.072E-5	1.277E-5	1.076E-5	5.35E-6	-1.75E-6	-8.31E-6	-1.223E-5	-1.227E-5	-8.43E-6	-1.91E-6	5.21E-6	1.068E-5	1.276E-5	1.081E-5	5.42E-6	-1.68E-6	-8.25E-6	-1.22E-5	-1.229E-5
1.036E-5	6.94E-6	1.31E-6	-4.73E-6	-9.27E-6	-1.088E-5	-9.03E-6	-4.33E-6	1.75E-6	7.27E-6	1.049E-5	1.038E-5	6.99E-6	1.38E-6	-4.67E-6	-9.24E-6	-1.088E-5	-9.07E-6	-4.39E-6	1.68E-6	7.22E-6	1.047E-5	1.04E-5	7.04E-6	1.44E-6	-4.61E-6	-9.2E-6	-1.088E-5	-9.11E-6	-4.45E-6	1.62E-6	7.17E-6	1.045E-5	1.042E-5	7.09E-6	1.51E-6	-4.55E-6	-9.17E-6	-1.088E-5	-9.14E-6	-4.51E-6	1.55E-6	7.12E-6	1.044E-5	1.044E-5	7.14E-6	1.58E-6	-4.49E-6	-9.13E-6	-1.088E-5
9.78E-6	8.52E-6	4.57E-6	-8.3E-7	-5.97E-6	-9.22E-6	-9.54E-6	-6.84E-6	-1.98E-6	3.52E-6	7.9E-6	9.77E-6	8.55E-6	4.62E-6	-7.7E-7	-5.92E-6	-9.2E-6	-9.56E-6	-6.89E-6	-2.04E-6	3.46E-6	7.86E-6	9.77E-6	8.58E-6	4.68E-6	-7.1E-7	-5.88E-6	-9.18E-6	-9.57E-6	-6.93E-6	-2.09E-6	3.4E-6	7.82E-6	9.76E-6	8.61E-6	4.73E-6	-6.5E-7	-5.83E-6	-9.15E-6	-9.58E-6	-6.97E-6	-2.15E-6	3.35E-6	7.79E-6	9.76E-6	8.64E-6	4.78E-6	-5.9E-7	-5.78E-6	-9.13E-6
8.89E-6	9.85E-6	7.69E-6	3.09E-6	-2.49E-6	-7.28E-6	-9.76E-6	-9.15E-6	-5.64E-6	-3.4E-7	5.06E-6	8.87E-6	9.86E-6	7.73E-6	3.15E-6	-2.43E-6	-7.24E-6	-9.75E-6	-9.17E-6	-5.69E-6	-4E-7	5.01E-6	8.84E-6	9.86E-6	7.77E-6	3.21E-6	-2.37E-6	-7.19E-6	-9.74E-6	-9.2E-6	-5.74E-6	-4.7E-7	4.96E-6	8.81E-6	9.87E-6	7.8E-6	3.26E-6	-2.31E-6	-7.15E-6	-9.73E-6	-9.22E-6	-5.79E-6	-5.3E-7	4.9E-6	8.78E-6	9.88E-6	7.84E-6	3.32E-6	-2.25E-6	-7.11E-6
7.74E-6	1.088E-5	1.058E-5	6.92E-6	1.07E-6	-5.12E-6	-9.68E-6	-1.118E-5	-9.14E-6	-4.19E-6	2.08E-6	7.69E-6	1.086E-5	1.06E-5	6.97E-6	1.14E-6	-5.06E-6	-9.65E-6	-1.118E-5	-9.18E-6	-4.26E-6	2.01E-6	7.64E-6	1.085E-5	1.062E-5	7.03E-6	1.21E-6	-5E-6	-9.61E-6	-1.119E-5	-9.21E-6	-4.32E-6	1.94E-6	7.59E-6	1.083E-5	1.064E-5	7.08E-6	1.27E-6	-4.93E-6	-9.58E-6	-1.119E-5	-9.25E-6	-4.38E-6	1.87E-6	7.54E-6	1.081E-5	1.066E-5	7.13E-6	1.34E-6	-4.87E-6
6.35E-6	1.158E-5	1.314E-5	1.054E-5	4.6E-6	-2.8E-6	-9.31E-6	-1.287E-5	-1.235E-5	-7.92E-6	-9.7E-7	6.28E-6	1.154E-5	1.315E-5	1.059E-5	4.67E-6	-2.72E-6	-9.26E-6	-1.285E-5	-1.238E-5	-7.98E-6	-1.06E-6	6.21E-6	1.15E-5	1.315E-5	1.063E-5	4.75E-6	-2.64E-6	-9.2E-6	-1.284E-5	-1.241E-5	-8.05E-6	-1.14E-6	6.13E-6	1.146E-5	1.316E-5	1.068E-5	4.82E-6	-2.56E-6	-9.14E-6	-1.282E-5	-1.243E-5	-8.11E-6	-1.22E-6	6.06E-6	1.142E-5	1.316E-5	1.073E-5	4.9E-6	-2.49E-6
4.77E-6	1.193E-5	1.531E-5	1.384E-5	7.98E-6	-4E-7	-8.66E-6	-1.417E-5	-1.519E-5	-1.14E-5	-4E-6	4.68E-6	1.186E-5	1.529E-5	1.388E-5	8.06E-6	-3.1E-7	-8.58E-6	-1.413E-5	-1.521E-5	-1.146E-5	-4.09E-6	4.59E-6	1.18E-5	1.528E-5	1.392E-5	8.14E-6	-2.1E-7	-8.5E-6	-1.41E-5	-1.522E-5	-1.153E-5	-4.18E-6	4.49E-6	1.174E-5	1.527E-5	1.396E-5	8.22E-6	-1.2E-7	-8.42E-6	-1.406E-5	-1.524E-5	-1.159E-5	-4.27E-6	4.4E-6	1.168E-5	1.526E-5	1.4E-5	8.3E-6	-2E-8
3.04E-6	1.191E-5	1.701E-5	1.671E-5	1.113E-5	2.01E-6	-7.74E-6	-1.504E-5	-1.757E-5	-1.454E-5	-6.89E-6	2.93E-6	1.183E-5	1.698E-5	1.675E-5	1.121E-5	2.12E-6	-7.64E-6	-1.498E-5	-1.757E-5	-1.46E-5	-6.99E-6	2.83E-6	1.175E-5	1.695E-5	1.678E-5	1.129E-5	2.23E-6	-7.55E-6	-1.493E-5	-1.758E-5	-1.466E-5	-7.09E-6	2.72E-6	1.167E-5	1.692E-5	1.681E-5	1.137E-5	2.33E-6	-7.45E-6	-1.487E-5	-1.758E-5	-1.472E-5	-7.19E-6	2.61E-6	1.159E-5	1.689E-5	1.684E-5	1.146E-5	2.44E-6
1.22E-6	1.153E-5	1.819E-5	1.908E-5	1.393E-5	4.36E-6	-6.59E-6	-1.545E-5	-1.942E-5	-1.723E-5	-9.58E-6	1.1E-6	1.143E-5	1.815E-5	1.911E-5	1.401E-5	4.48E-6	-6.47E-6	-1.538E-5	-1.941E-5	-1.729E-5	-9.69E-6	9.8E-7	1.134E-5	1.81E-5	1.913E-5	1.41E-5	4.6E-6	-6.36E-6	-1.53E-5	-1.94E-5	-1.734E-5	-9.79E-6	8.6E-7	1.124E-5	1.806E-5	1.915E-5	1.418E-5	4.71E-6	-6.25E-6	-1.523E-5	-1.938E-5	-1.74E-5	-9.9E-6	7.4E-7	1.114E-5	1.801E-5	1.918E-5	1.426E-5	4.83E-6
-6.4E-7	1.08E-5	1.882E-5	2.087E-5	1.631E-5	6.58E-6	-5.23E-6	-1.539E-5	-2.067E-5	-1.94E-5	-1.198E-5	-7.7E-7	1.069E-5	1.876E-5	2.089E-5	1.639E-5	6.7E-6	-5.11E-6	-1.53E-5	-2.065E-5	-1.945E-5	-1.209E-5	-9E-7	1.058E-5	1.871E-5	2.09E-5	1.647E-5	6.83E-6	-4.98E-6	-1.522E-5	-2.063E-5	-1.95E-5	-1.219E-5	-1.02E-6	1.047E-5	1.865E-5	2.091E-5	1.655E-5	6.95E-6	-4.86E-6	-1.513E-5	-2.06E-5	-1.955E-5	-1.23E-5	-1.15E-6	1.036E-5	1.859E-5	2.093E-5	1.663E-5	7.07E-6
-2.48E-6	9.75E-6	1.888E-5	2.203E-5	1.82E-5	8.6E-6	-3.72E-6	-1.487E-5	-2.13E-5	-2.098E-5	-1.402E-5	-2.61E-6	9.63E-6	1.881E-5	2.203E-5	1.828E-5	8.73E-6	-3.59E-6	-1.477E-5	-2.126E-5	-2.102E-5	-1.412E-5	-2.74E-6	9.5E-6	1.874E-5	2.204E-5	1.835E-5	8.85E-6	-3.46E-6	-1.467E-5	-2.123E-5	-2.106E-5	-1.423E-5	-2.88E-6	9.38E-6	1.867E-5	2.204E-5	1.843E-5	8.97E-6	-3.32E-6	-1.456E-5	-2.119E-5	-2.11E-5	-1.433E-5	-3.01E-6	9.26E-6	1.86E-5	2.204E-5	1.85E-5	9.1E-6
-4.24E-6	8.39E-6	1.837E-5	2.252E-5	1.953E-5	1.036E-5	-2.1E-6	-1.389E-5	-2.128E-5	-2.193E-5	-1.563E-5	-4.37E-6	8.27E-6	1.829E-5	2.251E-5	1.96E-5	1.048E-5	-1.96E-6	-1.378E-5	-2.123E-5	-2.196E-5	-1.573E-5	-4.51E-6	8.14E-6	1.82E-5	2.25E-5	1.967E-5	1.06E-5	-1.82E-6	-1.367E-5	-2.119E-5	-2.199E-5	-1.582E-5	-4.64E-6	8.01E-6	1.812E-5	2.249E-5	1.974E-5	1.073E-5	-1.68E-6	-1.356E-5	-2.114E-5	-2.202E-5	-1.592E-5	-4.78E-6	7.88E-6	1.804E-5	2.248E-5	1.98E-5	1.085E-5
-5.87E-6	6.79E-6	1.729E-5	2.232E-5	2.027E-5	1.18E-5	-4.1E-7	-1.249E-5	-2.061E-5	-2.221E-5	-1.676E-5	-6E-6	6.65E-6	1.72E-5	2.23E-5	2.033E-5	1.192E-5	-2.7E-7	-1.237E-5	-2.056E-5	-2.223E-5	-1.685E-5	-6.14E-6	6.52E-6	1.712E-5	2.228E-5	2.039E-5	1.204E-5	-1.3E-7	-1.226E-5	-2.05E-5	-2.225E-5	-1.694E-5	-6.27E-6	6.39E-6	1.703E-5	2.227E-5	2.045E-5	1.215E-5	1E-8	-1.214E-5	-2.044E-5	-2.227E-5	-1.703E-5	-6.4E-6	6.26E-6	1.693E-5	2.225E-5	2.051E-5	1.227E-5
-7.33E-6	4.97E-6	1.57E-5	2.144E-5	2.04E-5	1.289E-5	1.29E-6	-1.071E-5	-1.932E-5	-2.181E-5	-1.738E-5	-7.45E-6	4.84E-6	1.56E-5	2.142E-5	2.045E-5	1.3E-5	1.43E-6	-1.059E-5	-1.926E-5	-2.182E-5	-1.747E-5	-7.58E-6	4.71E-6	1.551E-5	2.139E-5	2.049E-5	1.31E-5	1.56E-6	-1.048E-5	-1.919E-5	-2.183E-5	-1.755E-5	-7.7E-6	4.58E-6	1.541E-5	2.136E-5	2.054E-5	1.321E-5	1.7E-6	-1.036E-5	-1.913E-5	-2.184E-5	-1.763E-5	-7.83E-6	4.45E-6	1.532E-5	2.133E-5	2.059E-5	1.332E-5
-8.56E-6	3.01E-6	1.362E-5	1.992E-5	1.99E-5	1.358E-5	2.96E-6	-8.61E-6	-1.744E-5	-2.075E-5	-1.748E-5	-8.67E-6	2.88E-6	1.352E-5	1.988E-5	1.994E-5	1.368E-5	3.08E-6	-8.49E-6	-1.737E-5	-2.075E-5	-1.755E-5	-8.79E-6	2.76E-6	1.343E-5	1.984E-5	1.997E-5	1.377E-5	3.21E-6	-8.37E-6	-1.73E-5	-2.075E-5	-1.762E-5	-8.9E-6	2.63E-6	1.333E-5	1.981E-5	2.001E-5	1.387E-5	3.33E-6	-8.26E-6	-1.723E-5	-2.074E-5	-1.768E-5	-9.02E-6	2.5E-6	1.323E-5	1.977E-5	2.004E-5	1.396E-5
-9.53E-6	9.5E-7	1.113E-5	1.778E-5	1.88E-5	1.386E-5	4.53E-6	-6.24E-6	-1.503E-5	-1.906E-5	-1.705E-5	-9.63E-6	8.3E-7	1.104E-5	1.774E-5	1.882E-5	1.394E-5	4.64E-6	-6.13E-6	-1.496E-5	-1.905E-5	-1.71E-5	-9.73E-6	7.2E-7	1.094E-5	1.77E-5	1.884E-5	1.402E-5	4.76E-6	-6.02E-6	-1.488E-5	-1.903E-5	-1.715E-5	-9.83E-6	6E-7	1.084E-5	1.765E-5	1.887E-5	1.41E-5	4.87E-6	-5.91E-6	-1.481E-5	-1.902E-5	-1.72E-5	-9.94E-6	4.8E-7	1.075E-5	1.76E-5	1.889E-5	1.418E-5
-1.021E-5	-1.13E-6	8.3E-6	1.511E-5	1.713E-5	1.372E-5	5.96E-6	-3.69E-6	-1.216E-5	-1.679E-5	-1.609E-5	-1.03E-5	-1.24E-6	8.21E-6	1.506E-5	1.714E-5	1.378E-5	6.06E-6	-3.58E-6	-1.209E-5	-1.677E-5	-1.613E-5	-1.038E-5	-1.34E-6	8.12E-6	1.501E-5	1.714E-5	1.385E-5	6.16E-6	-3.48E-6	-1.201E-5	-1.674E-5	-1.617E-5	-1.047E-5	-1.45E-6	8.03E-6	1.496E-5	1.715E-5	1.391E-5	6.26E-6	-3.38E-6	-1.194E-5	-1.672E-5	-1.62E-5	-1.055E-5	-1.55E-6	7.93E-6	1.491E-5	1.716E-5	1.397E-5
-1.059E-5	-3.18E-6	5.23E-6	1.198E-5	1.494E-5	1.316E-5	7.22E-6	-1.02E-6	-8.93E-6	-1.401E-5	-1.465E-5	-1.065E-5	-3.27E-6	5.14E-6	1.192E-5	1.493E-5	1.321E-5	7.3E-6	-9.3E-7	-8.85E-6	-1.398E-5	-1.467E-5	-1.071E-5	-3.36E-6	5.05E-6	1.187E-5	1.492E-5	1.325E-5	7.38E-6	-8.3E-7	-8.78E-6	-1.394E-5	-1.469E-5	-1.078E-5	-3.45E-6	4.97E-6	1.181E-5	1.492E-5	1.329E-5	7.46E-6	-7.4E-7	-8.71E-6	-1.391E-5	-1.471E-5	-1.084E-5	-3.54E-6	4.88E-6	1.176E-5	1.491E-5	1.333E-5
-1.064E-5	-5.14E-6	1.99E-6	8.48E-6	1.229E-5	1.22E-5	8.25E-6	1.68E-6	-5.42E-6	-1.08E-5	-1.276E-5	-1.068E-5	-5.21E-6	1.91E-6	8.43E-6	1.227E-5	1.223E-5	8.31E-6	1.76E-6	-5.35E-6	-1.076E-5	-1.277E-5	-1.072E-5	-5.28E-6	1.83E-6	8.37E-6	1.225E-5	1.225E-5	8.37E-6	1.84E-6	-5.28E-6	-1.072E-5	-1.277E-5	-1.076E-5	-5.35E-6	1.75E-6	8.31E-6	1.223E-5	1.227E-5	8.43E-6	1.91E-6	-5.21E-6	-1.068E-5	-1.276E-5	-1.081E-5	-5.42E-6	1.68E-6	8.25E-6	1.22E-5	1.229E-5
-1.036E-5	-6.94E-6	-1.31E-6	4.73E-6	9.27E-6	1.088E-5	9.03E-6	4.33E-6	-1.75E-6	-7.27E-6	-1.049E-5	-1.038E-5	-6.99E-6	-1.38E-6	4.67E-6	9.24E-6	1.088E-5	9.07E-6	4.39E-6	-1.68E-6	-7.22E-6	-1.047E-5	-1.04E-5	-7.04E-6	-1.44E-6	4.61E-6	9.2E-6	1.088E-5	9.11E-6	4.45E-6	-1.62E-6	-7.17E-6	-1.045E-5	-1.042E-5	-7.09E-6	-1.51E-6	4.55E-6	9.17E-6	1.088E-5	9.14E-6	4.51E-6	-1.55E-6	-7.12E-6	-1.044E-5	-1.044E-5	-7.14E-6	-1.58E-6	4.49E-6	9.13E-6	1.088E-5
-9.78E-6	-8.52E-6	-4.57E-6	8.3E-7	5.97E-6	9.22E-6	9.54E-6	6.84E-6	1.98E-6	-3.52E-6	-7.9E-6	-9.77E-6	-8.55E-6	-4.62E-6	7.7E-7	5.92E-6	9.2E-6	9.56E-6	6.89E-6	2.04E-6	-3.46E-6	-7.86E-6	-9.77E-6	-8.58E-6	-4.68E-6	7.1E-7	5.88E-6	9.18E-6	9.57E-6	6.93E-6	2.09E-6	-3.4E-6	-7.82E-6	-9.76E-6	-8.61E-6	-4.73E-6	6.5E-7	5.83E-6	9.15E-6	9.58E-6	6.97E-6	2.15E-6	-3.35E-6	-7.79E-6	-9.76E-6	-8.64E-6	-4.78E-6	5.9E-7	5.78E-6	9.13E-6
-8.89E-6	-9.85E-6	-7.69E-6	-3.09E-6	2.49E-6	7.28E-6	9.76E-6	9.15E-6	5.64E-6	3.4E-7	-5.06E-6	-8.87E-6	-9.86E-6	-7.73E-6	-3.15E-6	2.43E-6	7.24E-6	9.75E-6	9.17E-6	5.69E-6	4E-7	-5.01E-6	-8.84E-6	-9.86E-6	-7.77E-6	-3.21E-6	2.37E-6	7.19E-6	9.74E-6	9.2E-6	5.74E-6	4.7E-7	-4.96E-6	-8.81E-6	-9.87E-6	-7.8E-6	-3.26E-6	2.31E-6	7.15E-6	9.73E-6	9.22E-6	5.79E-6	5.3E-7	-4.9E-6	-8.78E-6	-9.88E-6	-7.84E-6	-3.32E-6	2.25E-6	7.11E-6
-7.74E-6	-1.088E-5	-1.058E-5	-6.92E-6	-1.07E-6	5.12E-6	9.68E-6	1.118E-5	9.14E-6	4.19E-6	-2.08E-6	-7.69E-6	-1.086E-5	-1.06E-5	-6.97E-6	-1.14E-6	5.06E-6	9.65E-6	1.118E-5	9.18E-6	4.26E-6	-2.01E-6	-7.64E-6	-1.085E-5	-1.062E-5	-7.03E-6	-1.21E-6	5E-6	9.61E-6	1.119E-5	9.21E-6	4.32E-6	-1.94E-6	-7.59E-6	-1.083E-5	-1.064E-5	-7.08E-6	-1.27E-6	4.93E-6	9.58E-6	1.119E-5	9.25E-6	4.38E-6	-1.87E-6	-7.54E-6	-1.081E-5	-1.066E-5	-7.13E-6	-1.34E-6	4.87E-6
-6.35E-6	-1.158E-5	-1.314E-5	-1.054E-5	-4.6E-6	2.8E-6	9.31E-6	1.287E-5	1.235E-5	7.92E-6	9.7E-7	-6.28E-6	-1.154E-5	-1.315E-5	-1.059E-5	-4.67E-6	2.72E-6	9.26E-6	1.285E-5	1.238E-5	7.98E-6	1.06E-6	-6.21E-6	-1.15E-5	-1.315E-5	-1.063E-5	-4.75E-6	2.64E-6	9.2E-6	1.284E-5	1.241E-5	8.05E-6	1.14E-6	-6.13E-6	-1.146E-5	-1.316E-5	-1.068E-5	-4.82E-6	2.56E-6	9.14E-6	1.282E-5	1.243E-5	8.11E-6	1.22E-6	-6.06E-6	-1.142E-5	-1.316E-5	-1.073E-5	-4.9E-6	2.49E-6
-4.77E-6	-1.193E-5	-1.531E-5	-1.384E-5	-7.98E-6	4E-7	8.66E-6	1.417E-5	1.519E-5	1.14E-5	4E-6	-4.68E-6	-1.186E-5	-1.529E-5	-1.388E-5	-8.06E-6	3.1E-7	8.58E-6	1.413E-5	1.521E-5	1.146E-5	4.09E-6	-4.59E-6	-1.18E-5	-1.528E-5	-1.392E-5	-8.14E-6	2.1E-7	8.5E-6	1.41E-5	1.522E-5	1.153E-5	4.18E-6	-4.49E-6	-1.174E-5	-1.527E-5	-1.396E-5	-8.22E-6	1.2E-7	8.42E-6	1.406E-5	1.524E-5	1.159E-5	4.27E-6	-4.4E-6	-1.168E-5	-1.526E-5	-1.4E-5	-8.3E-6	2E-8
-3.04E-6	-1.191E-5	-1.701E-5	-1.671E-5	-1.113E-5	-2.01E-6	7.74E-6	1.504E-5	1.757E-5	1.454E-5	6.89E-6	-2.93E-6	-1.183E-5	-1.698E-5	-1.675E-5	-1.121E-5	-2.12E-6	7.64E-6	1.498E-5	1.757E-5	1.46E-5	6.99E-6	-2.83E-6	-1.175E-5	-1.695E-5	-1.678E-5	-1.129E-5	-2.23E-6	7.55E-6	1.493E-5	1.758E-5	1.466E-5	7.09E-6	-2.72E-6	-1.167E-5	-1.692E-5	-1.681E-5	-1.137E-5	-2.33E-6	7.45E-6	1.487E-5	1.758E-5	1.472E-5	7.19E-6	-2.61E-6	-1.159E-5	-1.689E-5	-1.684E-5	-1.146E-5	-2.44E-6
-1.22E-6	-1.153E-5	-1.819E-5	-1.908E-5	-1.393E-5	-4.36E-6	6.59E-6	1.545E-5	1.942E-5	1.723E-5	9.58E-6	-1.1E-6	-1.143E-5	-1.815E-5	-1.911E-5	-1.401E-5	-4.48E-6	6.47E-6	1.538E-5	1.941E-5	1.729E-5	9.69E-6	-9.8E-7	-1.134E-5	-1.81E-5	-1.913E-5	-1.41E-5	-4.6E-6	6.36E-6	1.53E-5	1.94E-5	1.734E-5	9.79E-6	-8.6E-7	-1.124E-5	-1.806E-5	-1.915E-5	-1.418E-5	-4.71E-6	6.25E-6	1.523E-5	1.938E-5	1.74E-5	9.9E-6	-7.4E-7	-1.114E-5	-1.801E-5	-1.918E-5	-1.426E-5	-4.83E-6
6.4E-7	-1.08E-5	-1.882E-5	-2.087E-5	-1.631E-5	-6.58E-6	5.23E-6	1.539E-5	2.067E-5	1.94E-5	1.198E-5	7.7E-7	-1.069E-5	-1.876E-5	-2.089E-5	-1.639E-5	-6.7E-6	5.11E-6	1.53E-5	2.065E-5	1.945E-5	1.209E-5	9E-7	-1.058E-5	-1.871E-5	-2.09E-5	-1.647E-5	-6.83E-6	4.98E-6	1.522E-5	2.063E-5	1.95E-5	1.219E-5	1.02E-6	-1.047E-5	-1.865E-5	-2.091E-5	-1.655E-5	-6.95E-6	4.86E-6	1.513E-5	2.06E-5	1.955E-5	1.23E-5	1.15E-6	-1.036E-5	-1.859E-5	-2.093E-5	-1.663E-5	-7.07E-6
2.48E-6	-9.75E-6	-1.888E-5	-2.203E-5	-1.82E-5	-8.6E-6	3.72E-6	1.487E-5	2.13E-5	2.098E-5	1.402E-5	2.61E-6	-9.63E-6	-1.881E-5	-2.203E-5	-1.828E-5	-8.73E-6	3.59E-6	1.477E-5	2.126E-5	2.102E-5	1.412E-5	2.74E-6	-9.5E-6	-1.874E-5	-2.204E-5	-1.835E-5	-8.85E-6	3.46E-6	1.467E-5	2.123E-5	2.106E-5	1.423E-5	2.88E-6	-9.38E-6	-1.867E-5	-2.204E-5	-1.843E-5	-8.97E-6	3.32E-6	1.456E-5	2.119E-5	2.11E-5	1.433E-5	3.01E-6	-9.26E-6	-1.86E-5	-2.204E-5	-1.85E-5	-9.1E-6
4.24E-6	-8.39E-6	-1.837E-5	-2.252E-5	-1.953E-5	-1.036E-5	2.1E-6	1.389E-5	2.128E-5	2.193E-5	1.563E-5	4.37E-6	-8.27E-6	-1.829E-5	-2.251E-5	-1.96E-5	-1.048E-5	1.96E-6	1.378E-5	2.123E-5	2.196E-5	1.573E-5	4.51E-6	-8.14E-6	-1.82E-5	-2.25E-5	-1.967E-5	-1.06E-5	1.82E-6	1.367E-5	2.119E-5	2.199E-5	1.582E-5	4.64E-6	-8.01E-6	-1.812E-5	-2.249E-5	-1.974E-5	-1.073E-5	1.68E-6	1.356E-5	2.114E-5	2.202E-5	1.592E-5	4.78E-6	-7.88E-6	-1.804E-5	-2.248E-5	-1.98E-5	-1.085E-5
5.87E-6	-6.79E-6	-1.729E-5	-2.232E-5	-2.027E-5	-1.18E-5	4.1E-7	1.249E-5	2.061E-5	2.221E-5	1.676E-5	6E-6	-6.65E-6	-1.72E-5	-2.23E-5	-2.033E-5	-1.192E-5	2.7E-7	1.237E-5	2.056E-5	2.223E-5	1.685E-5	6.14E-6	-6.52E-6	-1.712E-5	-2.228E-5	-2.039E-5	-1.204E-5	1.3E-7	1.226E-5	2.05E-5	2.225E-5	1.694E-5	6.27E-6	-6.39E-6	-1.703E-5	-2.227E-5	-2.045E-5	-1.215E-5	-1E-8	1.214E-5	2.044E-5	2.227E-5	1.703E-5	6.4E-6	-6.26E-6	-1.693E-5	-2.225E-5	-2.051E-5	-1.227E-5
7.33E-6	-4.97E-6	-1.57E-5	-2.144E-5	-2.04E-5	-1.289E-5	-1.29E-6	1.071E-5	1.932E-5	2.181E-5	1.738E-5	7.45E-6	-4.84E-6	-1.56E-5	-2.142E-5	-2.045E-5	-1.3E-5	-1.43E-6	1.059E-5	1.926E-5	2.182E-5	1.747E-5	7.58E-6	-4.71E-6	-1.551E-5	-2.139E-5	-2.049E-5	-1.31E-5	-1.56E-6	1.048E-5	1.919E-5	2.183E-5	1.755E-5	7.7E-6	-4.58E-6	-1.541E-5	-2.136E-5	-2.054E-5	-1.321E-5	-1.7E-6	1.036E-5	1.913E-5	2.184E-5	1.763E-5	7.83E-6	-4.45E-6	-1.532E-5	-2.133E-5	-2.059E-5	-1.332E-5
8.56E-6	-3.01E-6	-1.362E-5	-1.992E-5	-1.99E-5	-1.358E-5	-2.96E-6	8.61E-6	1.744E-5	2.075E-5	1.748E-5	8.67E-6	-2.88E-6	-1.352E-5	-1.988E-5	-1.994E-5	-1.368E-5	-3.08E-6	8.49E-6	1.737E-5	2.075E-5	1.755E-5	8.79E-6	-2.76E-6	-1.343E-5	-1.984E-5	-1.997E-5	-1.377E-5	-3.21E-6	8.37E-6	1.73E-5	2.075E-5	1.762E-5	8.9E-6	-2.63E-6	-1.333E-5	-1.981E-5	-2.001E-5	-1.387E-5	-3.33E-6	8.26E-6	1.723E-5	2.074E-5	1.768E-5	9.02E-6	-2.5E-6	-1.323E-5	-1.977E-5	-2.004E-5	-1.396E-5
9.53E-6	-9.5E-7	-1.113E-5	-1.778E-5	-1.88E-5	-1.386E-5	-4.53E-6	6.24E-6	1.503E-5	1.906E-5	1.705E-5	9.63E-6	-8.3E-7	-1.104E-5	-1.774E-5	-1.882E-5	-1.394E-5	-4.64E-6	6.13E-6	1.496E-5	1.905E-5	1.71E-5	9.73E-6	-7.2E-7	-1.094E-5	-1.77E-5	-1.884E-5	-1.402E-5	-4.76E-6	6.02E-6	1.488E-5	1.903E-5	1.715E-5	9.83E-6	-6E-7	-1.084E-5	-1.765E-5	-1.887E-5	-1.41E-5	-4.87E-6	5.91E-6	1.481E-5	1.902E-5	1.72E-5	9.94E-6	-4.8E-7	-1.075E-5	-1.76E-5	-1.889E-5	-1.418E-5
1.021E-5	1.13E-6	-8.3E-6	-1.511E-5	-1.713E-5	-1.372E-5	-5.96E-6	3.69E-6	1.216E-5	1.679E-5	1.609E-5	1.03E-5	1.24E-6	-8.21E-6	-1.506E-5	-1.714E-5	-1.378E-5	-6.06E-6	3.58E-6	1.209E-5	1.677E-5	1.613E-5	1.038E-5	1.34E-6	-8.12E-6	-1.501E-5	-1.714E-5	-1.385E-5	-6.16E-6	3.48E-6	1.201E-5	1.674E-5	1.617E-5	1.047E-5	1.45E-6	-8.03E-6	-1.496E-5	-1.715E-5	-1.391E-5	-6.26E-6	3.38E-6	1.194E-5	1.672E-5	1.62E-5	1.055E-5	1.55E-6	-7.93E-6	-1.491E-5	-1.716E-5	-1.397E-5
1.059E-5	3.18E-6	-5.23E-6	-1.198E-5	-1.494E-5	-1.316E-5	-7.22E-6	1.02E-6	8.93E-6	1.401E-5	1.465E-5	1.065E-5	3.27E-6	-5.14E-6	-1.192E-5	-1.493E-5	-1.321E-5	-7.3E-6	9.3E-7	8.85E-6	1.398E-5	1.467E-5	1.071E-5	3.36E-6	-5.05E-6	-1.187E-5	-1.492E-5	-1.325E-5	-7.38E-6	8.3E-7	8.78E-6	1.394E-5	1.469E-5	1.078E-5	3.45E-6	-4.97E-6	-1.181E-5	-1.492E-5	-1.329E-5	-7.46E-6	7.4E-7	8.71E-6	1.391E-5	1.471E-5	1.084E-5	3.54E-6	-4.88E-6	-1.176E-5	-1.491E-5	-1.333E-5
1.064E-5	5.14E-6	-1.99E-6	-8.48E-6	-1.229E-5	-1.22E-5	-8.25E-6	-1.68E-6	5.42E-6	1.08E-5	1.276E-5	1.068E-5	5.21E-6	-1.91E-6	-8.43E-6	-1.227E-5	-1.223E-5	-8.31E-6	-1.76E-6	5.35E-6	1.076E-5	1.277E-5	1.072E-5	5.28E-6	-1.83E-6	-8.37E-6	-1.225E-5	-1.225E-5	-8.37E-6	-1.84E-6	5.28E-6	1.072E-5	1.277E-5	1.076E-5	5.35E-6	-1.75E-6	-8.31E-6	-1.223E-5	-1.227E-5	-8.43E-6	-1.91E-6	5.21E-6	1.068E-5	1.276E-5	1.081E-5	5.42E-6	-1.68E-6	-8.25E-6	-1.22E-5	-1.229E-5
[truncated: 67 more columns]
