# Supplementary material for: Nanoscale magnonic Fabry-Pérot resonator for low-loss spin-wave manipulation
Source: Nat Commun. 2021 Apr 16;12:2293. doi: 10.1038/s41467-021-22520-6 (PMC8052321; doi:10.1038/s41467-021-22520-6)
Supplement: Supplementary file 4 — Source Data [file 41467_2021_22520_MOESM4_ESM.zip › Source data/FigS8/FigS8d_upper panel.txt]

-1.185E-5	-1.547E-5	-1.417E-5	-8.39E-6	7.6E-7	8.04E-6	1.317E-5	1.506E-5	1.255E-5	2.02E-6	-3.59E-6	-1.188E-5	-1.631E-5	-1.437E-5	-7.51E-6	2.9E-7	7.07E-6	1.485E-5	1.49E-5	1.014E-5	3.29E-6	-4.78E-6	-1.496E-5	-1.565E-5	-1.294E-5	-3.26E-6	4.2E-7	9.88E-6	1.262E-5	1.483E-5	9.68E-6	5.03E-6	-6.74E-6	-1.38E-5	-1.622E-5	-1.346E-5	-6.51E-6	-7.1E-7	1.281E-5	1.637E-5	1.488E-5	8.51E-6	-3E-8	-1.062E-5	-1.412E-5	-1.714E-5	-1.282E-5	-5.27E-6	7.39E-6	1.183E-5
-8.86E-6	-1.256E-5	-1.294E-5	-9.42E-6	-1.72E-6	2.92E-6	1.014E-5	1.285E-5	1.057E-5	4.35E-6	-2.32E-6	-7.75E-6	-1.313E-5	-1.326E-5	-9.15E-6	-3.08E-6	2.9E-6	1.147E-5	1.277E-5	1.059E-5	3.97E-6	-1.65E-6	-1.087E-5	-1.361E-5	-1.227E-5	-6.04E-6	-1.34E-6	6.52E-6	1.063E-5	1.268E-5	1.047E-5	4.39E-6	-2.91E-6	-1.03E-5	-1.38E-5	-1.346E-5	-9.84E-6	-1.55E-6	8.96E-6	1.311E-5	1.313E-5	9.67E-6	1.99E-6	-6.17E-6	-1.053E-5	-1.357E-5	-1.151E-5	-6.36E-6	2.82E-6	8.76E-6
-3.55E-6	-8.22E-6	-1.099E-5	-1.007E-5	-5.2E-6	4.6E-7	5.61E-6	1.026E-5	1.034E-5	6.93E-6	2.81E-6	-3.75E-6	-8.91E-6	-1.081E-5	-9.54E-6	-5.64E-6	5.3E-7	6.57E-6	9.4E-6	1.043E-5	7.28E-6	2.29E-6	-6.92E-6	-9.52E-6	-1.083E-5	-7.85E-6	-4.17E-6	1.04E-6	6.31E-6	8.86E-6	1.093E-5	8.54E-6	1.91E-6	-5.63E-6	-1.08E-5	-1.288E-5	-1.088E-5	-5.98E-6	4.07E-6	9.17E-6	1.166E-5	1.018E-5	5.02E-6	-1.53E-6	-5.84E-6	-1.064E-5	-1.107E-5	-7.44E-6	-6.7E-7	4.74E-6
4.5E-7	-4.22E-6	-8.63E-6	-9.22E-6	-7.31E-6	-3.5E-6	2.01E-6	6.86E-6	8.38E-6	8.13E-6	5.52E-6	4.5E-7	-5.24E-6	-8.55E-6	-1.033E-5	-8.49E-6	-3.86E-6	3.25E-6	6.51E-6	9.8E-6	1E-5	6.31E-6	-2.98E-6	-6.5E-6	-9.47E-6	-9.06E-6	-7.05E-6	-2.84E-6	2.07E-6	6.48E-6	1.12E-5	1.022E-5	4.45E-6	-1.12E-6	-5.52E-6	-1.181E-5	-1.24E-5	-8.41E-6	-1.7E-7	4.9E-6	8.23E-6	8.73E-6	8.63E-6	3.56E-6	-4.5E-7	-6.12E-6	-9.17E-6	-9.43E-6	-4.29E-6	-1.61E-6
4.11E-6	-1.26E-6	-5.14E-6	-7.64E-6	-9.21E-6	-6.49E-6	-2.12E-6	3.34E-6	7.11E-6	1.005E-5	8.5E-6	5.6E-6	-1.07E-6	-6.24E-6	-9.93E-6	-1.116E-5	-7.8E-6	-8.7E-7	3.33E-6	8.55E-6	1.036E-5	9.08E-6	8.7E-7	-2.79E-6	-7.66E-6	-9.73E-6	-1.004E-5	-7.04E-6	-2.62E-6	4.29E-6	1.108E-5	1.135E-5	8.58E-6	2.28E-6	-3.62E-6	-9.77E-6	-1.158E-5	-9.98E-6	-3.45E-6	7.1E-7	6.27E-6	8.49E-6	9.26E-6	6.77E-6	3.19E-6	-2.91E-6	-7.43E-6	-9.89E-6	-8.37E-6	-6.26E-6
7.21E-6	2.51E-6	-2.99E-6	-7.98E-6	-1.118E-5	-9.87E-6	-5.6E-6	4E-7	5.79E-6	1.013E-5	1.048E-5	8.66E-6	1.84E-6	-2.8E-6	-1E-5	-1.269E-5	-1.182E-5	-4.59E-6	-6.5E-7	7.94E-6	1.228E-5	1.266E-5	5.91E-6	5.9E-7	-4.98E-6	-1.076E-5	-1.272E-5	-1.106E-5	-5.39E-6	2.15E-6	9.72E-6	1.288E-5	1.217E-5	5.93E-6	5.1E-7	-8.14E-6	-1.162E-5	-1.202E-5	-8.11E-6	-4.74E-6	2.93E-6	7.21E-6	1.105E-5	1.059E-5	7.25E-6	7.6E-7	-5.89E-6	-1.044E-5	-1.091E-5	-9.76E-6
1.034E-5	6.44E-6	-4.3E-7	-7.16E-6	-1.268E-5	-1.247E-5	-9.7E-6	-1.74E-6	3.93E-6	1.019E-5	1.31E-5	1.2E-5	5.12E-6	-5.8E-7	-1.012E-5	-1.423E-5	-1.481E-5	-1.012E-5	-3.97E-6	6.58E-6	1.448E-5	1.516E-5	1.055E-5	5.86E-6	-2.79E-6	-1.111E-5	-1.484E-5	-1.38E-5	-9.74E-6	-3.13E-6	9.91E-6	1.359E-5	1.459E-5	1.137E-5	3.56E-6	-5.8E-6	-1.131E-5	-1.359E-5	-1.253E-5	-8.83E-6	-4.7E-7	7.32E-6	1.126E-5	1.402E-5	1.104E-5	4.12E-6	-4.86E-6	-9.17E-6	-1.354E-5	-1.241E-5
1.451E-5	1.167E-5	3.13E-6	-6.02E-6	-1.319E-5	-1.537E-5	-1.416E-5	-7.07E-6	1.88E-6	1.101E-5	1.58E-5	1.658E-5	8.98E-6	1.56E-6	-8.36E-6	-1.466E-5	-1.735E-5	-1.281E-5	-6.9E-6	5E-6	1.284E-5	1.698E-5	1.389E-5	9.49E-6	-1.08E-6	-1.181E-5	-1.607E-5	-1.778E-5	-1.227E-5	-3.36E-6	6.75E-6	1.357E-5	1.802E-5	1.455E-5	7.99E-6	-2.92E-6	-1.006E-5	-1.462E-5	-1.591E-5	-1.32E-5	-5.16E-6	3.84E-6	1.268E-5	1.698E-5	1.482E-5	8.03E-6	-1.41E-6	-1.017E-5	-1.622E-5	-1.729E-5
1.721E-5	1.327E-5	4.1E-6	-3.69E-6	-1.364E-5	-1.745E-5	-1.641E-5	-1.091E-5	-2.87E-6	1.086E-5	1.567E-5	1.79E-5	1.216E-5	3.95E-6	-7.42E-6	-1.65E-5	-1.962E-5	-1.554E-5	-1.013E-5	2.93E-6	1.519E-5	1.867E-5	1.636E-5	1.206E-5	1.62E-6	-9.66E-6	-1.585E-5	-1.965E-5	-1.492E-5	-9.79E-6	5.92E-6	1.296E-5	1.851E-5	1.713E-5	1.11E-5	-1.25E-6	-1.016E-5	-1.55E-5	-1.904E-5	-1.717E-5	-6.3E-6	3.57E-6	1.161E-5	1.912E-5	1.779E-5	1.258E-5	2.19E-6	-5.91E-6	-1.831E-5	-2.035E-5
1.847E-5	1.626E-5	7.65E-6	-9.3E-7	-1.452E-5	-1.806E-5	-1.896E-5	-1.269E-5	-4.75E-6	1.175E-5	1.625E-5	1.963E-5	1.459E-5	6.69E-6	-5.58E-6	-1.5E-5	-2.044E-5	-1.929E-5	-1.432E-5	-3.5E-7	1.276E-5	1.917E-5	1.881E-5	1.485E-5	6.15E-6	-8.97E-6	-1.559E-5	-2.166E-5	-1.832E-5	-1.25E-5	3.83E-6	1.299E-5	2.04E-5	2.008E-5	1.5E-5	1.44E-6	-6.74E-6	-1.412E-5	-2.058E-5	-1.89E-5	-9.48E-6	2.23E-6	1.235E-5	2.084E-5	2.167E-5	1.628E-5	4.47E-6	-4.3E-6	-1.863E-5	-2.278E-5
1.974E-5	1.866E-5	1.133E-5	2.59E-6	-1.381E-5	-2.004E-5	-2.029E-5	-1.568E-5	-6.32E-6	1.065E-5	1.565E-5	2.124E-5	1.776E-5	1.054E-5	-3.93E-6	-1.619E-5	-1.973E-5	-2.087E-5	-1.511E-5	-2.81E-6	1.307E-5	1.698E-5	2.108E-5	1.752E-5	6.34E-6	-6.29E-6	-1.49E-5	-2.23E-5	-1.978E-5	-1.296E-5	7.8E-7	1.104E-5	1.946E-5	2.168E-5	1.62E-5	4.14E-6	-4.1E-6	-1.419E-5	-2.272E-5	-2.266E-5	-1.222E-5	-1.78E-6	1.347E-5	2.206E-5	2.302E-5	1.625E-5	6.35E-6	-7.06E-6	-1.919E-5	-2.414E-5
2.028E-5	2.061E-5	1.444E-5	1.41E-6	-1.338E-5	-1.939E-5	-2.247E-5	-1.538E-5	-1.09E-5	7.12E-6	1.497E-5	2.181E-5	1.915E-5	1.171E-5	-2.13E-6	-1.364E-5	-2.018E-5	-2.247E-5	-1.798E-5	-4.82E-6	8.53E-6	1.915E-5	2.294E-5	2.012E-5	9.51E-6	-7.2E-6	-1.532E-5	-2.241E-5	-2.113E-5	-1.343E-5	-5.9E-7	7.7E-6	1.954E-5	2.313E-5	1.872E-5	7E-6	-1.61E-6	-1.286E-5	-2.27E-5	-2.387E-5	-1.528E-5	-2.7E-6	9.59E-6	2.144E-5	2.354E-5	1.888E-5	9.38E-6	-4.08E-6	-1.89E-5	-2.337E-5
2.173E-5	2.148E-5	1.445E-5	2.33E-6	-1.11E-5	-1.779E-5	-2.232E-5	-1.743E-5	-9.67E-6	7.64E-6	1.594E-5	2.214E-5	2.158E-5	1.447E-5	5E-7	-1.171E-5	-1.994E-5	-2.295E-5	-1.851E-5	-5.23E-6	6.4E-6	1.642E-5	2.312E-5	2.041E-5	1.095E-5	-4.97E-6	-1.326E-5	-2.119E-5	-2.109E-5	-1.709E-5	-4.99E-6	5.05E-6	1.777E-5	2.25E-5	2.173E-5	9.04E-6	-4.1E-7	-1.112E-5	-2.285E-5	-2.49E-5	-1.752E-5	-3.23E-6	8.54E-6	2.017E-5	2.369E-5	2.049E-5	1.124E-5	1.2E-6	-1.89E-5	-2.383E-5
1.971E-5	2.109E-5	1.433E-5	4.15E-6	-9.17E-6	-1.676E-5	-2.151E-5	-1.802E-5	-1.057E-5	2.84E-6	1.413E-5	2.003E-5	2.058E-5	1.47E-5	4.6E-7	-9.22E-6	-1.727E-5	-2.277E-5	-1.839E-5	-7.58E-6	6.15E-6	1.525E-5	2.271E-5	2.06E-5	1.227E-5	-3.7E-6	-1.325E-5	-2.117E-5	-2.079E-5	-1.782E-5	-4.35E-6	4.58E-6	1.676E-5	2.201E-5	2.12E-5	1.173E-5	3.28E-6	-8.11E-6	-2.14E-5	-2.484E-5	-1.659E-5	-6.41E-6	5E-6	1.854E-5	2.269E-5	2.099E-5	1.191E-5	1.85E-6	-1.728E-5	-2.35E-5
1.794E-5	2.046E-5	1.546E-5	5.28E-6	-7.87E-6	-1.495E-5	-2.084E-5	-1.811E-5	-1.234E-5	2.47E-6	1.03E-5	1.85E-5	1.995E-5	1.544E-5	2.26E-6	-6.79E-6	-1.667E-5	-2.211E-5	-1.895E-5	-8.61E-6	2.26E-6	1.116E-5	2.034E-5	2.044E-5	1.332E-5	-2.12E-6	-9.98E-6	-1.822E-5	-1.99E-5	-1.58E-5	-7.33E-6	-2.9E-7	1.284E-5	2.005E-5	2.007E-5	1.261E-5	3.14E-6	-8.53E-6	-2.119E-5	-2.409E-5	-1.798E-5	-8.98E-6	2.07E-6	1.726E-5	2.145E-5	1.982E-5	1.287E-5	4.19E-6	-1.484E-5	-2.062E-5
1.652E-5	1.886E-5	1.475E-5	6.16E-6	-5.45E-6	-1.21E-5	-1.846E-5	-1.886E-5	-1.325E-5	8.2E-7	7.71E-6	1.608E-5	1.888E-5	1.54E-5	4.34E-6	-4.74E-6	-1.442E-5	-1.987E-5	-1.662E-5	-1.131E-5	-2E-8	9.32E-6	1.893E-5	1.937E-5	1.334E-5	7.4E-7	-8.18E-6	-1.572E-5	-1.797E-5	-1.734E-5	-9.71E-6	-1.29E-6	1.054E-5	1.864E-5	1.928E-5	1.403E-5	3.32E-6	-7.35E-6	-1.88E-5	-2.137E-5	-1.647E-5	-9.25E-6	2.67E-6	1.382E-5	1.839E-5	1.863E-5	1.329E-5	5.44E-6	-1.181E-5	-1.919E-5
1.321E-5	1.701E-5	1.466E-5	8.07E-6	-2.61E-6	-8.78E-6	-1.58E-5	-1.622E-5	-1.302E-5	-1E-6	4.9E-6	1.35E-5	1.668E-5	1.406E-5	5.49E-6	-8.7E-7	-1.096E-5	-1.708E-5	-1.635E-5	-1.235E-5	-1.51E-6	5.91E-6	1.481E-5	1.704E-5	1.349E-5	2.84E-6	-4.95E-6	-1.243E-5	-1.553E-5	-1.492E-5	-9.32E-6	-3.12E-6	7.76E-6	1.567E-5	1.755E-5	1.424E-5	7.16E-6	-3.74E-6	-1.487E-5	-1.938E-5	-1.676E-5	-1.023E-5	6.2E-7	1.166E-5	1.601E-5	1.715E-5	1.223E-5	7.15E-6	-8.48E-6	-1.406E-5
1.09E-5	1.37E-5	1.271E-5	1.006E-5	-6.2E-7	-5.87E-6	-1.286E-5	-1.451E-5	-1.292E-5	-3.19E-6	3.39E-6	9.16E-6	1.39E-5	1.384E-5	8.6E-6	-2.7E-7	-7.27E-6	-1.4E-5	-1.518E-5	-1.215E-5	-2.81E-6	1.76E-6	1.194E-5	1.478E-5	1.278E-5	4.55E-6	-1.15E-6	-8.06E-6	-1.295E-5	-1.369E-5	-1.046E-5	-7.07E-6	3.18E-6	1.11E-5	1.492E-5	1.406E-5	9.21E-6	-1.68E-6	-1.12E-5	-1.516E-5	-1.481E-5	-9.22E-6	-3E-6	6.52E-6	1.141E-5	1.481E-5	1.269E-5	5.48E-6	-5.02E-6	-1.18E-5
5.93E-6	1.022E-5	1.099E-5	9.86E-6	1.77E-6	-4.02E-6	-8.87E-6	-1.164E-5	-1.115E-5	-5.67E-6	-3.3E-7	4.67E-6	1.07E-5	1.155E-5	8.77E-6	3.45E-6	-1.45E-6	-1.004E-5	-1.204E-5	-1.142E-5	-7.08E-6	-2.1E-6	8.15E-6	1.25E-5	1.173E-5	6.27E-6	1.75E-6	-4.39E-6	-8.18E-6	-1.127E-5	-1.172E-5	-7.79E-6	-8.8E-7	8.52E-6	1.197E-5	1.319E-5	9.12E-6	3.78E-6	-7.6E-6	-1.115E-5	-1.183E-5	-9.6E-6	-5.81E-6	1.54E-6	8.03E-6	1.114E-5	1.101E-5	7.67E-6	-2.7E-7	-5.73E-6
1.95E-6	7.35E-6	8.86E-6	9.64E-6	5.57E-6	1.93E-6	-4.44E-6	-8.72E-6	-9.76E-6	-8.11E-6	-3.07E-6	6.4E-7	6.8E-6	9.03E-6	9.23E-6	6.63E-6	2E-8	-6.07E-6	-9.29E-6	-1.06E-5	-8.56E-6	-4.54E-6	4.62E-6	7.46E-6	9.93E-6	7.63E-6	5.58E-6	6E-8	-4.51E-6	-8.91E-6	-1.194E-5	-9.99E-6	-3.19E-6	3.32E-6	8.62E-6	1.193E-5	1.068E-5	5.61E-6	-3.26E-6	-7.66E-6	-9.99E-6	-9.85E-6	-7.13E-6	-1.82E-6	2.6E-6	7.94E-6	9.73E-6	8.27E-6	2.91E-6	-1.87E-6
-2.47E-6	3.13E-6	7.29E-6	8.84E-6	7.48E-6	4.93E-6	-3.2E-7	-6.57E-6	-8.37E-6	-9.62E-6	-7.21E-6	-2.66E-6	3.75E-6	7.24E-6	9.65E-6	8.51E-6	4.76E-6	-1.56E-6	-6.53E-6	-9.85E-6	-1.056E-5	-8.25E-6	-6E-8	4.61E-6	8.47E-6	8.99E-6	8.23E-6	4.38E-6	-9.4E-7	-5.74E-6	-1.095E-5	-1.135E-5	-8.47E-6	-1.47E-6	3.07E-6	1.06E-5	1.055E-5	8.96E-6	1.69E-6	-3.18E-6	-8.09E-6	-8.92E-6	-8.64E-6	-5.05E-6	-1.51E-6	3.95E-6	7.24E-6	8.68E-6	6.52E-6	3.42E-6
-4.81E-6	-4.2E-7	4.37E-6	7.89E-6	1.017E-5	7.51E-6	3.65E-6	-3.36E-6	-6.88E-6	-1.046E-5	-9.64E-6	-7.16E-6	-3E-7	4.95E-6	9.76E-6	1.09E-5	9.7E-6	1.85E-6	-3.16E-6	-9.19E-6	-1.239E-5	-1.05E-5	-4.33E-6	1.32E-6	5.31E-6	1.007E-5	1.105E-5	7.59E-6	2.28E-6	-2.53E-6	-1.075E-5	-1.285E-5	-1.103E-5	-4.04E-6	4.8E-7	8.42E-6	1.07E-5	1E-5	5.31E-6	2.55E-6	-4.56E-6	-8.24E-6	-9.63E-6	-9.36E-6	-6.32E-6	5.4E-7	5.46E-6	8.75E-6	9.36E-6	7.02E-6
-8.38E-6	-4.2E-6	1.45E-6	7.18E-6	1.062E-5	1.072E-5	7.75E-6	1.4E-7	-5.6E-6	-1.03E-5	-1.245E-5	-1.035E-5	-3.42E-6	2.4E-6	8.66E-6	1.229E-5	1.297E-5	5.66E-6	6.6E-7	-8.02E-6	-1.255E-5	-1.391E-5	-8.83E-6	-3.04E-6	2.99E-6	1.136E-5	1.282E-5	1.132E-5	7.25E-6	-1.16E-6	-1.003E-5	-1.277E-5	-1.287E-5	-8.52E-6	-2.13E-6	5.83E-6	1.16E-5	1.235E-5	1.026E-5	5.15E-6	-1.01E-6	-7.21E-6	-1.126E-5	-1.216E-5	-9.32E-6	-2.45E-6	2.53E-6	7.87E-6	1.231E-5	1.092E-5
-1.237E-5	-8.42E-6	-1.09E-6	4.55E-6	1.228E-5	1.339E-5	9.35E-6	4.3E-6	-2.15E-6	-1.24E-5	-1.441E-5	-1.45E-5	-6.79E-6	-4E-7	9.04E-6	1.417E-5	1.533E-5	9.93E-6	4.71E-6	-5.37E-6	-1.43E-5	-1.59E-5	-1.247E-5	-5.77E-6	1.59E-6	1.116E-5	1.432E-5	1.496E-5	1.145E-5	1.76E-6	-8.14E-6	-1.298E-5	-1.604E-5	-1.396E-5	-8.5E-6	3.61E-6	1E-5	1.297E-5	1.308E-5	9.67E-6	2.09E-6	-4.97E-6	-1.273E-5	-1.575E-5	-1.398E-5	-7.84E-6	2.27E-6	8.67E-6	1.44E-5	1.466E-5
-1.544E-5	-1.119E-5	-4.53E-6	4.31E-6	1.334E-5	1.552E-5	1.413E-5	7.48E-6	-1.32E-6	-1.257E-5	-1.596E-5	-1.746E-5	-1.069E-5	-4.38E-6	8.48E-6	1.499E-5	1.733E-5	1.389E-5	8.72E-6	-3.75E-6	-1.444E-5	-1.779E-5	-1.61E-5	-1.062E-5	-2.05E-6	9.52E-6	1.499E-5	1.872E-5	1.409E-5	8.42E-6	-7.91E-6	-1.357E-5	-1.798E-5	-1.622E-5	-1.005E-5	1.54E-6	7.85E-6	1.532E-5	1.648E-5	1.42E-5	4.44E-6	-3.47E-6	-1.222E-5	-1.842E-5	-1.743E-5	-1.076E-5	2E-8	8.2E-6	1.626E-5	1.737E-5
-1.792E-5	-1.516E-5	-5.85E-6	-3.5E-7	1.417E-5	1.741E-5	1.74E-5	1.015E-5	1.07E-6	-1.259E-5	-1.746E-5	-1.974E-5	-1.376E-5	-6.76E-6	5.72E-6	1.513E-5	1.956E-5	1.725E-5	1.077E-5	-1.59E-6	-1.471E-5	-1.86E-5	-1.813E-5	-1.191E-5	-3.78E-6	9.86E-6	1.744E-5	2.024E-5	1.577E-5	7.45E-6	-5.7E-6	-1.198E-5	-1.918E-5	-1.969E-5	-1.237E-5	-1.04E-6	6.37E-6	1.392E-5	1.921E-5	1.738E-5	6.58E-6	-2.59E-6	-1.228E-5	-2.007E-5	-1.971E-5	-1.353E-5	-3.82E-6	6.42E-6	1.685E-5	2.07E-5
-2.027E-5	-1.747E-5	-1.058E-5	-1.23E-6	1.426E-5	1.895E-5	1.948E-5	1.239E-5	4.76E-6	-1.212E-5	-1.771E-5	-2.146E-5	-1.646E-5	-8.79E-6	6.01E-6	1.582E-5	2.065E-5	1.899E-5	1.329E-5	-5.2E-7	-1.246E-5	-1.844E-5	-2.049E-5	-1.617E-5	-7.04E-6	9.32E-6	1.708E-5	2.192E-5	1.847E-5	1.231E-5	-4.48E-6	-1.166E-5	-2.046E-5	-2.089E-5	-1.631E-5	-2.7E-6	5.36E-6	1.426E-5	2.082E-5	2.068E-5	1.164E-5	-2.36E-6	-1.184E-5	-2.172E-5	-2.274E-5	-1.568E-5	-4.26E-6	6.97E-6	1.793E-5	2.261E-5
-2.068E-5	-1.894E-5	-1.183E-5	5.1E-7	1.29E-5	1.846E-5	2.01E-5	1.354E-5	5.87E-6	-1.136E-5	-1.747E-5	-2.243E-5	-1.761E-5	-1.212E-5	2.67E-6	1.389E-5	2.196E-5	2.066E-5	1.622E-5	4.5E-7	-1.345E-5	-1.879E-5	-2.255E-5	-1.908E-5	-8.48E-6	8.3E-6	1.724E-5	2.196E-5	1.985E-5	1.464E-5	-2.43E-6	-9.94E-6	-1.941E-5	-2.263E-5	-1.739E-5	-6.88E-6	3.84E-6	1.395E-5	2.269E-5	2.181E-5	1.252E-5	2.77E-6	-8.95E-6	-2.301E-5	-2.294E-5	-1.896E-5	-8.7E-6	1.59E-6	1.921E-5	2.272E-5
-2.172E-5	-2.104E-5	-1.108E-5	-1.33E-6	1.214E-5	1.886E-5	2.172E-5	1.488E-5	8.05E-6	-1.002E-5	-1.647E-5	-2.269E-5	-1.889E-5	-1.211E-5	3.85E-6	1.401E-5	2.142E-5	2.214E-5	1.772E-5	2.09E-6	-1.256E-5	-1.736E-5	-2.327E-5	-1.918E-5	-9.35E-6	6.71E-6	1.588E-5	2.208E-5	1.946E-5	1.404E-5	1.6E-6	-9.7E-6	-2.097E-5	-2.355E-5	-1.955E-5	-7.04E-6	2.01E-6	1.531E-5	2.337E-5	2.287E-5	1.466E-5	1.88E-6	-8.85E-6	-2.175E-5	-2.426E-5	-1.965E-5	-8.49E-6	4.4E-6	1.837E-5	2.431E-5
-2.16E-5	-2.215E-5	-1.504E-5	-4.37E-6	1.287E-5	1.851E-5	2.119E-5	1.597E-5	8.82E-6	-8.75E-6	-1.686E-5	-2.197E-5	-2.067E-5	-1.398E-5	7.1E-7	1.316E-5	1.929E-5	2.26E-5	1.828E-5	5.61E-6	-8.06E-6	-1.649E-5	-2.314E-5	-2.08E-5	-1.067E-5	4.74E-6	1.436E-5	2.163E-5	2.018E-5	1.55E-5	2.2E-6	-6.14E-6	-1.95E-5	-2.323E-5	-2.198E-5	-8.77E-6	3.3E-7	1.175E-5	2.246E-5	2.396E-5	1.533E-5	2.86E-6	-8.87E-6	-2.102E-5	-2.413E-5	-2.035E-5	-1.008E-5	1.19E-6	1.73E-5	2.262E-5
-2.047E-5	-2.162E-5	-1.424E-5	-5.85E-6	1.104E-5	1.638E-5	2.089E-5	1.825E-5	9.19E-6	-4.77E-6	-1.557E-5	-2.038E-5	-2.088E-5	-1.428E-5	-8.8E-7	1.136E-5	1.719E-5	2.121E-5	1.685E-5	8.52E-6	-5.29E-6	-1.512E-5	-2.238E-5	-2.114E-5	-1.33E-5	2.83E-6	1.235E-5	2.017E-5	2.004E-5	1.749E-5	4.74E-6	-4.89E-6	-1.665E-5	-2.305E-5	-2.051E-5	-1.094E-5	-2.75E-6	1.152E-5	2.153E-5	2.42E-5	1.732E-5	7.05E-6	-8.01E-6	-1.975E-5	-2.358E-5	-2.175E-5	-1.068E-5	1.4E-7	1.582E-5	2.23E-5
-1.921E-5	-2.079E-5	-1.393E-5	-5.89E-6	6.99E-6	1.481E-5	1.968E-5	1.711E-5	1.182E-5	-3.84E-6	-1.399E-5	-1.996E-5	-1.998E-5	-1.495E-5	-3.83E-6	8.66E-6	1.663E-5	2.088E-5	1.797E-5	9.05E-6	-5.97E-6	-1.293E-5	-2.137E-5	-2.103E-5	-1.214E-5	7.7E-7	9.42E-6	1.738E-5	1.912E-5	1.565E-5	6.45E-6	-2.32E-6	-1.523E-5	-2.082E-5	-2.048E-5	-1.372E-5	-5.19E-6	6.99E-6	2.039E-5	2.282E-5	1.647E-5	8.04E-6	-2.78E-6	-1.724E-5	-2.165E-5	-2.041E-5	-1.273E-5	-1.37E-6	1.357E-5	1.965E-5
-1.696E-5	-1.912E-5	-1.47E-5	-8.14E-6	5.1E-6	1.285E-5	1.864E-5	1.659E-5	1.032E-5	-1.69E-6	-1.07E-5	-1.639E-5	-1.873E-5	-1.361E-5	-4.04E-6	5.9E-6	1.332E-5	1.905E-5	1.651E-5	8.58E-6	-3.33E-6	-9.03E-6	-1.916E-5	-1.998E-5	-1.467E-5	-1E-6	6.38E-6	1.541E-5	1.743E-5	1.557E-5	8.54E-6	1.15E-6	-1.127E-5	-1.837E-5	-2.013E-5	-1.355E-5	-6.34E-6	4.26E-6	1.738E-5	2.056E-5	1.642E-5	7.57E-6	-4.71E-6	-1.499E-5	-1.991E-5	-1.976E-5	-1.32E-5	-3.61E-6	1.017E-5	1.816E-5
-1.475E-5	-1.705E-5	-1.393E-5	-8.2E-6	4.23E-6	9.87E-6	1.611E-5	1.615E-5	1.186E-5	3E-7	-7.33E-6	-1.465E-5	-1.702E-5	-1.411E-5	-5.62E-6	3.62E-6	1.09E-5	1.742E-5	1.579E-5	9.27E-6	8E-8	-7.83E-6	-1.697E-5	-1.783E-5	-1.208E-5	-1.64E-6	6E-6	1.238E-5	1.508E-5	1.56E-5	9.76E-6	1.57E-6	-9.31E-6	-1.63E-5	-1.842E-5	-1.388E-5	-6.72E-6	5.53E-6	1.513E-5	1.939E-5	1.578E-5	8.96E-6	-9E-8	-1.202E-5	-1.691E-5	-1.743E-5	-1.238E-5	-4.26E-6	8.33E-6	1.432E-5
-1.124E-5	-1.473E-5	-1.303E-5	-7.25E-6	1.76E-6	6.34E-6	1.356E-5	1.352E-5	1.042E-5	1.75E-6	-5.53E-6	-1.105E-5	-1.505E-5	-1.341E-5	-5.45E-6	4.8E-7	6.69E-6	1.505E-5	1.458E-5	9.31E-6	1.89E-6	-7.16E-6	-1.452E-5	-1.606E-5	-1.368E-5	-4.37E-6	1.24E-6	8.45E-6	1.31E-5	1.39E-5	1.017E-5	4.58E-6	-5.2E-6	-1.429E-5	-1.618E-5	-1.404E-5	-7.17E-6	1.38E-6	1.192E-5	1.568E-5	1.345E-5	7.93E-6	1.07E-6	-9.07E-6	-1.302E-5	-1.568E-5	-1.171E-5	-4.72E-6	6.21E-6	1.117E-5
-9.21E-6	-1.272E-5	-1.243E-5	-8.61E-6	-3.7E-7	5.24E-6	1.005E-5	1.257E-5	1.046E-5	4.28E-6	-3.22E-6	-8.27E-6	-1.279E-5	-1.276E-5	-7.5E-6	-2.28E-6	3.97E-6	1.185E-5	1.283E-5	1.088E-5	3.55E-6	-4.8E-7	-1.035E-5	-1.319E-5	-1.188E-5	-5.84E-6	-1.3E-6	5.34E-6	1.076E-5	1.284E-5	1.075E-5	6.97E-6	-2.25E-6	-9.61E-6	-1.34E-5	-1.319E-5	-9.54E-6	-1.11E-6	8.94E-6	1.255E-5	1.337E-5	9.45E-6	3.05E-6	-5.74E-6	-1.008E-5	-1.422E-5	-1.149E-5	-7.91E-6	1.25E-6	8.49E-6
-4.94E-6	-9.68E-6	-1.091E-5	-8.97E-6	-3.6E-6	1.04E-6	6.7E-6	1.027E-5	9.79E-6	6.29E-6	1.7E-6	-4.29E-6	-9.51E-6	-1.118E-5	-9.13E-6	-3.74E-6	-2.1E-7	7.58E-6	1.068E-5	1.084E-5	7.35E-6	2.01E-6	-6.91E-6	-1.064E-5	-1.077E-5	-6.86E-6	-4.63E-6	2.11E-6	6.36E-6	1.033E-5	1.137E-5	8.02E-6	2.5E-7	-5.79E-6	-1.079E-5	-1.271E-5	-1.099E-5	-6.05E-6	5.6E-6	8.15E-6	1.098E-5	8.59E-6	5.62E-6	-1.45E-6	-6.57E-6	-1.018E-5	-1.03E-5	-7.98E-6	-8.6E-7	3.4E-6
[truncated: 67 more columns]
