# Supplementary material for: Nanoscale magnonic Fabry-Pérot resonator for low-loss spin-wave manipulation
Source: Nat Commun. 2021 Apr 16;12:2293. doi: 10.1038/s41467-021-22520-6 (PMC8052321; doi:10.1038/s41467-021-22520-6)
Supplement: Supplementary file 4 — Source Data [file 41467_2021_22520_MOESM4_ESM.zip › Source data/FigS8/FigS8e_lower panel.txt]

X
um
0	0.757660167130919	0.990586652252418
0.572645	0.6991643454039	0.684186495842486
1.14529	0.0724233983286908	0.0734271026210164
1.71794	-0.321262766945218	-0.569993444583731
2.29059	-0.938718662952646	-0.959856700900507
2.86323	-0.970287836583101	-0.922732343503813
3.43588	-0.599814298978644	-0.475131970880151
4.00853	0.230269266480966	0.18382422283815
4.58118	0.573816155988858	0.761011374222263
5.15382	0.861652739090065	0.999664178675346
5.72647	0.506963788300836	0.793620544904601
6.29912	0.175487465181059	0.234541293372129
6.87176	-0.525533890436397	-0.428877183701165
7.44441	-0.741875580315692	-0.901506595668825
8.01706	-0.899721448467966	-0.973107842347989
8.58971	-0.487465181058496	-0.611826200963761
9.16235	-0.129990714948932	0.0216258582419984
9.735	0.428969359331476	0.645454336350358
10.3076	0.740018570102136	0.982158917091235
10.8803	0.760445682451253	0.88195305401893
11.4529	0.219127205199629	0.389413577762188
12.0256	-0.31569173630455	-0.276351048291566
12.5982	-0.665738161559889	-0.81918666835344
13.1709	-0.752089136490251	-0.997607848098354
13.7435	-0.728876508820798	-0.732250347897091
14.3162	-0.0157845868152275	-0.141154213292544
14.8888	0.574744661095636	0.512734758657175
15.4615	0.741875580315692	0.93853434693103
16.0341	0.602599814298979	0.946832123839864
16.6068	0.40297121634169	0.53393520488551
17.1794	-0.305478180129991	-0.116479396441674
17.7521	-0.664809656453111	-0.715078607491576
18.3247	-0.99535747446611	-0.995579119274074
18.8974	-0.753017641597029	-0.833200308219572
19.47	-0.309192200557103	-0.300177111246564
20.0426	0.461467038068709	0.366378765051581
20.6153	0.948932219127205	0.869954342100723
21.1879	0.924791086350975	0.986532644822946
21.7606	0.298050139275766	0.6642568803119
22.3332	-0.148560817084494	0.0464899771135467
22.9059	-0.64066852367688	-0.591958689376775
23.4785	-0.81058495821727	-0.967075709307541
24.0512	-0.818012999071495	-0.911995261699118
24.6238	0.0399257195914577	-0.451217352301871
25.1965	0.497678737233055	0.210282802957988
25.7691	0.877437325905292	0.778238318133201
26.3418	0.86908077994429	1
26.9144	0.534818941504178	0.776914584076089
27.4871	-0.134633240482823	0.208225322307967
28.0597	-0.622098421541318	-0.453095421559269
28.6324	-0.986072423398329	-0.912855516325286
29.205	-0.701021355617456	-0.966537475129671
29.7776	-0.389043639740019	-0.590261181585031
30.3503	0.454967502321263	0.0485933456774505
30.9229	0.939647168059424	0.665827880070384
31.4956	1	0.986874216512749
32.0682	0.413184772516249	0.868914676081931
32.6409	0.0167130919220056	0.364421340755138
33.2135	-0.639740018570102	-0.302182838610252
33.7862	-0.688950789229341	0.211273015836506
34.3588	0.168059424326834	-0.328249243826983
34.9315	-0.373259052924791	-0.721750181136502
35.5041	-0.645311049210771	-0.794185230762153
36.0768	-0.280408542246982	-0.513330496486527
36.6494	0.429897864438254	-0.00412265528861083
37.2221	0.663881151346332	0.506918839346298
37.7947	0.871866295264624	0.792460121217697
38.3674	0.532033426183844	0.725478717898587
38.94	0.101207056638812	0.335770721440811
39.5126	-0.530176415970288	-0.203301859668089
40.0853	-0.67966573816156	-0.651937298018424
40.6579	-0.818012999071495	-0.81056227070419
41.2306	-0.328690807799443	-0.608611746845925
41.8032	0.155060352831941	-0.135922531080724
42.3759	0.693593314763231	0.397229474071603
42.9485	0.793871866295265	0.753675058366206
43.5212	0.554317548746518	0.774854803280008
44.0938	0.122562674094708	0.451343860335131
44.6665	-0.199628597957289	-0.0729492472772021
45.2391	-0.642525533890436	-0.564785913905533
45.8118	-0.727019498607242	-0.805383491851732
46.3844	-0.394614670380687	-0.687710319605295
46.9571	-0.178272980501393	-0.264109670964106
47.5297	0.261838440111421	0.27697438787363
48.1024	0.605385329619313	0.694852273119343
48.675	0.708449396471681	0.803626180262447
49.2476	0.539461467038069	0.554909086727007
49.8203	-0.0538532961931291	0.0593473335556808
50.3929	-0.415041782729805	-0.462620326390726
50.9656	-0.702878365831012	-0.778788053041368
51.5382	-0.580315691736305	-0.748518130901312
52.1109	-0.337047353760446	-0.385275615001553
52.6835	0.168987929433612	0.149361134432036
53.2562	0.50510677808728	0.617551264505296
53.8288	0.740018570102136	0.811026900208163
54.4015	0.495821727019499	0.643723476440754
54.9741	0.286908077994429	0.190063369023933
55.5468	-0.247910863509749	-0.348146657312739
56.1194	-0.559888579387187	-0.731485549332383
56.6921	-0.665738161559889	-0.789423928419455
57.2647	-0.428969359331476	-0.4961932582719
57.8373	-0.114206128133705	0.0177677082494738
58.41	0.363045496750232	0.523827213028027
58.9826	0.686165273909006	0.79686030062909
59.5553	0.625812441968431	0.715416728962289
60.1279	0.392757660167131	0.315723798461202
60.7006	-0.0278551532033426	-0.22442180078435
61.2732	-0.469823584029712	-0.664728410254051
61.8459	-0.569173630454967	-0.809337442927626
62.4185	-0.697307335190343	-0.593916113673218
62.9912	-0.374187558031569	-0.114290002415153
63.5638	0.220984215413185	0.416171176869731
64.1365	0.499535747446611	0.761504755551977
64.7091	0.783658310120706	0.768085473427563
65.2818	0.555246053853296	0.432988694782119
65.8544	0.149489322191272	-0.0947221998596911
66.4271	-0.395543175487465	-0.580295798783223
66.9997	-0.562674094707521	-0.807727340686133
67.5724	-0.652739090064995	-0.675845016158526
68.145	-0.541318477251625	-0.243316350588262
