# Supplementary material for: Nanoscale magnonic Fabry-Pérot resonator for low-loss spin-wave manipulation
Source: Nat Commun. 2021 Apr 16;12:2293. doi: 10.1038/s41467-021-22520-6 (PMC8052321; doi:10.1038/s41467-021-22520-6)
Supplement: Supplementary file 4 — Source Data [file 41467_2021_22520_MOESM4_ESM.zip › Source data/FigS8/FigS8e_middle panel.txt]

8.61E-6	5.95E-6	6.4E-7	-4.96E-6	-8.35E-6	-8.02E-6	-4.13E-6	1.6E-6	6.62E-6	8.69E-6	6.9E-6	2.04E-6	-3.73E-6	-7.84E-6	-8.46E-6	-5.32E-6	1.9E-7	5.61E-6	8.54E-6	7.67E-6	3.39E-6	-2.4E-6	-7.12E-6	-8.67E-6	-6.37E-6	-1.23E-6	4.46E-6	8.16E-6	8.23E-6	4.64E-6	-1.01E-6	-6.22E-6	-8.66E-6	-7.24E-6	-2.61E-6	3.19E-6	7.56E-6	8.58E-6	5.78E-6	4E-7	-5.15E-6	-8.41E-6	-7.93E-6	-3.92E-6	1.83E-6	6.77E-6	8.7E-6	6.76E-6	1.81E-6	-3.94E-6
7.79E-6	6.52E-6	2.35E-6	-2.87E-6	-6.81E-6	-7.72E-6	-5.2E-6	-3.6E-7	4.64E-6	7.57E-6	7.14E-6	3.53E-6	-1.65E-6	-6.09E-6	-7.83E-6	-6.08E-6	-1.63E-6	3.55E-6	7.15E-6	7.57E-6	4.62E-6	-3.8E-7	-5.21E-6	-7.72E-6	-6.8E-6	-2.85E-6	2.37E-6	6.53E-6	7.79E-6	5.58E-6	8.9E-7	-4.19E-6	-7.42E-6	-7.34E-6	-4E-6	1.12E-6	5.74E-6	7.81E-6	6.4E-6	2.15E-6	-3.07E-6	-6.91E-6	-7.68E-6	-5.04E-6	-1.5E-7	4.8E-6	7.62E-6	7.05E-6	3.34E-6	-1.85E-6
6.74E-6	6.89E-6	3.99E-6	-7E-7	-5.07E-6	-7.19E-6	-6.11E-6	-2.31E-6	2.51E-6	6.22E-6	7.16E-6	4.91E-6	4.8E-7	-4.16E-6	-6.96E-6	-6.66E-6	-3.39E-6	1.38E-6	5.54E-6	7.23E-6	5.71E-6	1.65E-6	-3.14E-6	-6.54E-6	-7.03E-6	-4.39E-6	2E-7	4.7E-6	7.11E-6	6.36E-6	2.77E-6	-2.04E-6	-5.95E-6	-7.21E-6	-5.26E-6	-9.7E-7	3.75E-6	6.8E-6	6.83E-6	3.82E-6	-8.9E-7	-5.21E-6	-7.21E-6	-6E-6	-2.13E-6	2.69E-6	6.32E-6	7.13E-6	4.77E-6	2.9E-7
5.47E-6	7.06E-6	5.5E-6	1.5E-6	-3.17E-6	-6.43E-6	-6.83E-6	-4.19E-6	3.1E-7	4.68E-6	6.96E-6	6.15E-6	2.6E-6	-2.1E-6	-5.87E-6	-7.03E-6	-5.06E-6	-8.4E-7	3.76E-6	6.68E-6	6.63E-6	3.63E-6	-9.8E-7	-5.16E-6	-7.04E-6	-5.79E-6	-1.97E-6	2.73E-6	6.22E-6	6.94E-6	4.57E-6	1.7E-7	-4.31E-6	-6.87E-6	-6.37E-6	-3.04E-6	1.64E-6	5.59E-6	7.06E-6	5.38E-6	1.31E-6	-3.34E-6	-6.51E-6	-6.78E-6	-4.04E-6	5E-7	4.82E-6	6.99E-6	6.05E-6	2.42E-6
4.05E-6	7.01E-6	6.85E-6	3.65E-6	-1.18E-6	-5.48E-6	-7.35E-6	-5.94E-6	-1.9E-6	2.99E-6	6.55E-6	7.2E-6	4.64E-6	2E-8	-4.61E-6	-7.19E-6	-6.57E-6	-3.03E-6	1.86E-6	5.92E-6	7.35E-6	5.5E-6	1.21E-6	-3.62E-6	-6.84E-6	-7.02E-6	-4.07E-6	6.8E-7	5.13E-6	7.3E-6	6.22E-6	2.38E-6	-2.53E-6	-6.31E-6	-7.28E-6	-5.02E-6	-5.2E-7	4.21E-6	7.07E-6	6.78E-6	3.47E-6	-1.37E-6	-5.61E-6	-7.35E-6	-5.82E-6	-1.7E-6	3.17E-6	6.64E-6	7.15E-6	4.48E-6
2.5E-6	6.74E-6	7.99E-6	5.69E-6	8.5E-7	-4.36E-6	-7.64E-6	-7.51E-6	-4.05E-6	1.22E-6	5.94E-6	8.02E-6	6.53E-6	2.14E-6	-3.21E-6	-7.13E-6	-7.88E-6	-5.12E-6	-9E-8	4.99E-6	7.84E-6	7.21E-6	3.37E-6	-1.97E-6	-6.43E-6	-8.03E-6	-6.06E-6	-1.39E-6	3.9E-6	7.45E-6	7.69E-6	4.51E-6	-6.8E-7	-5.56E-6	-7.97E-6	-6.84E-6	-2.66E-6	2.7E-6	6.86E-6	7.97E-6	5.53E-6	6.3E-7	-4.55E-6	-7.7E-6	-7.43E-6	-3.86E-6	1.43E-6	6.09E-6	8.03E-6	6.41E-6
8.7E-7	6.28E-6	8.89E-6	7.55E-6	2.85E-6	-3.12E-6	-7.7E-6	-8.86E-6	-6.08E-6	-5.9E-7	5.16E-6	8.61E-6	8.23E-6	4.19E-6	-1.71E-6	-6.85E-6	-8.95E-6	-7.06E-6	-2.03E-6	3.9E-6	8.1E-6	8.69E-6	5.42E-6	-2.6E-7	-5.83E-6	-8.8E-6	-7.86E-6	-3.42E-6	2.54E-6	7.37E-6	8.92E-6	6.51E-6	1.2E-6	-4.65E-6	-8.42E-6	-8.45E-6	-4.72E-6	1.11E-6	6.45E-6	8.92E-6	7.42E-6	2.62E-6	-3.34E-6	-7.82E-6	-8.82E-6	-5.9E-6	-3.5E-7	5.35E-6	8.67E-6	8.14E-6
-7.8E-7	5.62E-6	9.52E-6	9.19E-6	4.77E-6	-1.77E-6	-7.53E-6	-9.93E-6	-7.92E-6	-2.38E-6	4.21E-6	8.93E-6	9.68E-6	6.12E-6	-1.6E-7	-6.37E-6	-9.75E-6	-8.79E-6	-3.92E-6	2.69E-6	8.11E-6	9.92E-6	7.31E-6	1.46E-6	-5.05E-6	-9.31E-6	-9.43E-6	-5.35E-6	1.1E-6	7.07E-6	9.89E-6	8.31E-6	3.04E-6	-3.59E-6	-8.62E-6	-9.81E-6	-6.64E-6	-5.2E-7	5.84E-6	9.59E-6	9.08E-6	4.53E-6	-2.04E-6	-7.7E-6	-9.94E-6	-7.75E-6	-2.12E-6	4.45E-6	9.05E-6	9.62E-6
-2.41E-6	4.79E-6	9.86E-6	1.055E-5	6.54E-6	-3.7E-7	-7.12E-6	-1.07E-5	-9.52E-6	-4.1E-6	3.14E-6	8.99E-6	1.084E-5	7.87E-6	1.4E-6	-5.69E-6	-1.025E-5	-1.025E-5	-5.69E-6	1.4E-6	7.87E-6	1.084E-5	8.98E-6	3.13E-6	-4.11E-6	-9.53E-6	-1.07E-5	-7.12E-6	-3.7E-7	6.55E-6	1.055E-5	9.86E-6	4.78E-6	-2.42E-6	-8.55E-6	-1.087E-5	-8.36E-6	-2.13E-6	5.05E-6	9.98E-6	1.047E-5	6.3E-6	-6.7E-7	-7.34E-6	-1.075E-5	-9.38E-6	-3.83E-6	3.42E-6	9.15E-6	1.081E-5
-3.97E-6	3.81E-6	9.9E-6	1.158E-5	8.11E-6	1.03E-6	-6.5E-6	-1.115E-5	-1.084E-5	-5.7E-6	1.97E-6	8.76E-6	1.166E-5	9.37E-6	2.91E-6	-4.84E-6	-1.044E-5	-1.14E-5	-7.28E-6	7E-8	7.4E-6	1.143E-5	1.037E-5	4.71E-6	-3.05E-6	-9.46E-6	-1.165E-5	-8.67E-6	-1.82E-6	5.83E-6	1.089E-5	1.111E-5	6.38E-6	-1.18E-6	-8.22E-6	-1.16E-5	-9.82E-6	-3.67E-6	4.11E-6	1.006E-5	1.154E-5	7.88E-6	7.2E-7	-6.76E-6	-1.124E-5	-1.071E-5	-5.42E-6	2.28E-6	8.97E-6	1.167E-5
-5.41E-6	2.72E-6	9.64E-6	1.227E-5	9.44E-6	2.41E-6	-5.69E-6	-1.126E-5	-1.182E-5	-7.12E-6	7.4E-7	8.28E-6	1.213E-5	1.059E-5	4.34E-6	-3.85E-6	-1.032E-5	-1.22E-5	-8.65E-6	-1.26E-6	6.69E-6	1.167E-5	1.145E-5	6.14E-6	-1.9E-6	-9.1E-6	-1.225E-5	-9.95E-6	-3.23E-6	4.93E-6	1.09E-5	1.202E-5	7.79E-6	9E-8	-7.64E-6	-1.198E-5	-1.098E-5	-5.11E-6	3.04E-6	9.84E-6	1.226E-5	9.22E-6	2.09E-6	-5.98E-6	-1.139E-5	-1.173E-5	-6.85E-6	1.07E-6	8.52E-6	1.218E-5
-6.68E-6	1.55E-6	9.08E-6	1.258E-5	1.048E-5	3.72E-6	-4.7E-6	-1.102E-5	-1.245E-5	-8.33E-6	-5.1E-7	7.54E-6	1.223E-5	1.148E-5	5.63E-6	-2.73E-6	-9.88E-6	-1.263E-5	-9.76E-6	-2.55E-6	5.79E-6	1.156E-5	1.219E-5	7.39E-6	-6.9E-7	-8.47E-6	-1.247E-5	-1.093E-5	-4.53E-6	3.89E-6	1.058E-5	1.256E-5	8.96E-6	1.37E-6	-6.83E-6	-1.199E-5	-1.182E-5	-6.38E-6	1.89E-6	9.32E-6	1.26E-5	1.028E-5	3.39E-6	-5.01E-6	-1.119E-5	-1.238E-5	-8.07E-6	-1.7E-7	7.81E-6	1.231E-5
-7.74E-6	3.3E-7	8.25E-6	1.251E-5	1.12E-5	4.91E-6	-3.57E-6	-1.046E-5	-1.269E-5	-9.28E-6	-1.74E-6	6.57E-6	1.196E-5	1.203E-5	6.75E-6	-1.53E-6	-9.14E-6	-1.267E-5	-1.057E-5	-3.77E-6	4.71E-6	1.11E-5	1.255E-5	8.41E-6	5.4E-7	-7.58E-6	-1.232E-5	-1.158E-5	-5.7E-6	2.73E-6	9.94E-6	1.273E-5	9.85E-6	2.6E-6	-5.81E-6	-1.164E-5	-1.229E-5	-7.47E-6	6.7E-7	8.51E-6	1.257E-5	1.103E-5	4.59E-6	-3.9E-6	-1.065E-5	-1.266E-5	-9.04E-6	-1.4E-6	6.86E-6	1.208E-5
-8.58E-6	-9E-7	7.17E-6	1.206E-5	1.158E-5	5.95E-6	-2.33E-6	-9.57E-6	-1.255E-5	-9.95E-6	-2.93E-6	5.4E-6	1.133E-5	1.222E-5	7.67E-6	-2.9E-7	-8.12E-6	-1.234E-5	-1.107E-5	-4.87E-6	3.49E-6	1.03E-5	1.253E-5	9.18E-6	1.75E-6	-6.45E-6	-1.179E-5	-1.188E-5	-6.69E-6	1.48E-6	8.99E-6	1.25E-5	1.045E-5	3.75E-6	-4.62E-6	-1.093E-5	-1.239E-5	-8.33E-6	-5.6E-7	7.45E-6	1.215E-5	1.144E-5	5.65E-6	-2.66E-6	-9.78E-6	-1.256E-5	-9.74E-6	-2.6E-6	5.71E-6	1.147E-5
-9.15E-6	-2.11E-6	5.87E-6	1.124E-5	1.161E-5	6.81E-6	-1.02E-6	-8.39E-6	-1.203E-5	-1.032E-5	-4.02E-6	4.07E-6	1.035E-5	1.203E-5	8.35E-6	9.6E-7	-6.86E-6	-1.162E-5	-1.122E-5	-5.83E-6	2.16E-6	9.19E-6	1.213E-5	9.67E-6	2.91E-6	-5.14E-6	-1.091E-5	-1.182E-5	-7.48E-6	1.9E-7	7.78E-6	1.19E-5	1.073E-5	4.79E-6	-3.28E-6	-9.9E-6	-1.211E-5	-8.93E-6	-1.78E-6	6.16E-6	1.136E-5	1.151E-5	6.54E-6	-1.34E-6	-8.62E-6	-1.207E-5	-1.015E-5	-3.71E-6	4.38E-6	1.052E-5
-9.44E-6	-3.25E-6	4.4E-6	1.008E-5	1.128E-5	7.47E-6	3.3E-7	-6.96E-6	-1.115E-5	-1.038E-5	-4.99E-6	2.62E-6	9.06E-6	1.147E-5	8.78E-6	2.19E-6	-5.38E-6	-1.056E-5	-1.104E-5	-6.6E-6	7.7E-7	7.79E-6	1.136E-5	9.87E-6	3.99E-6	-3.67E-6	-9.69E-6	-1.14E-5	-8.04E-6	-1.11E-6	6.32E-6	1.094E-5	1.069E-5	5.68E-6	-1.85E-6	-8.56E-6	-1.146E-5	-9.27E-6	-2.95E-6	4.68E-6	1.023E-5	1.122E-5	7.23E-6	2E-8	-7.2E-6	-1.122E-5	-1.024E-5	-4.71E-6	2.92E-6	9.25E-6
-9.45E-6	-4.29E-6	2.79E-6	8.62E-6	1.062E-5	7.89E-6	1.66E-6	-5.32E-6	-9.92E-6	-1.012E-5	-5.81E-6	1.08E-6	7.49E-6	1.057E-5	8.95E-6	3.34E-6	-3.75E-6	-9.17E-6	-1.051E-5	-7.18E-6	-6.5E-7	6.17E-6	1.024E-5	9.76E-6	4.94E-6	-2.08E-6	-8.17E-6	-1.063E-5	-8.36E-6	-2.37E-6	4.68E-6	9.64E-6	1.032E-5	6.4E-6	-3.6E-7	-6.96E-6	-1.047E-5	-9.32E-6	-4.02E-6	3.06E-6	8.78E-6	1.06E-5	7.7E-6	1.37E-6	-5.56E-6	-1.002E-5	-1.003E-5	-5.57E-6	1.37E-6	7.69E-6
-9.17E-6	-5.2E-6	1.09E-6	6.89E-6	9.63E-6	8.08E-6	2.94E-6	-3.51E-6	-8.4E-6	-9.55E-6	-6.45E-6	-4.9E-7	5.7E-6	9.35E-6	8.84E-6	4.4E-6	-2E-6	-7.51E-6	-9.67E-6	-7.54E-6	-2.05E-6	4.35E-6	8.82E-6	9.36E-6	5.74E-6	-4.3E-7	-6.41E-6	-9.54E-6	-8.42E-6	-3.56E-6	2.89E-6	8.05E-6	9.63E-6	6.93E-6	1.14E-6	-5.15E-6	-9.15E-6	-9.09E-6	-4.97E-6	1.35E-6	7.07E-6	9.65E-6	7.93E-6	2.69E-6	-3.75E-6	-8.52E-6	-9.5E-6	-6.26E-6	-2.3E-7	5.91E-6
-8.61E-6	-5.95E-6	-6.4E-7	4.96E-6	8.35E-6	8.02E-6	4.13E-6	-1.6E-6	-6.62E-6	-8.69E-6	-6.9E-6	-2.04E-6	3.73E-6	7.84E-6	8.46E-6	5.32E-6	-1.9E-7	-5.61E-6	-8.54E-6	-7.67E-6	-3.39E-6	2.4E-6	7.12E-6	8.67E-6	6.37E-6	1.23E-6	-4.46E-6	-8.16E-6	-8.23E-6	-4.64E-6	1.01E-6	6.22E-6	8.66E-6	7.24E-6	2.61E-6	-3.19E-6	-7.56E-6	-8.58E-6	-5.78E-6	-4E-7	5.15E-6	8.41E-6	7.93E-6	3.92E-6	-1.83E-6	-6.77E-6	-8.7E-6	-6.76E-6	-1.81E-6	3.94E-6
-7.79E-6	-6.52E-6	-2.35E-6	2.87E-6	6.81E-6	7.72E-6	5.2E-6	3.6E-7	-4.64E-6	-7.57E-6	-7.14E-6	-3.53E-6	1.65E-6	6.09E-6	7.83E-6	6.08E-6	1.63E-6	-3.55E-6	-7.15E-6	-7.57E-6	-4.62E-6	3.8E-7	5.21E-6	7.72E-6	6.8E-6	2.85E-6	-2.37E-6	-6.53E-6	-7.79E-6	-5.58E-6	-8.9E-7	4.19E-6	7.42E-6	7.34E-6	4E-6	-1.12E-6	-5.74E-6	-7.81E-6	-6.4E-6	-2.15E-6	3.07E-6	6.91E-6	7.68E-6	5.04E-6	1.5E-7	-4.8E-6	-7.62E-6	-7.05E-6	-3.34E-6	1.85E-6
-6.74E-6	-6.89E-6	-3.99E-6	7E-7	5.07E-6	7.19E-6	6.11E-6	2.31E-6	-2.51E-6	-6.22E-6	-7.16E-6	-4.91E-6	-4.8E-7	4.16E-6	6.96E-6	6.66E-6	3.39E-6	-1.38E-6	-5.54E-6	-7.23E-6	-5.71E-6	-1.65E-6	3.14E-6	6.54E-6	7.03E-6	4.39E-6	-2E-7	-4.7E-6	-7.11E-6	-6.36E-6	-2.77E-6	2.04E-6	5.95E-6	7.21E-6	5.26E-6	9.7E-7	-3.75E-6	-6.8E-6	-6.83E-6	-3.82E-6	8.9E-7	5.21E-6	7.21E-6	6E-6	2.13E-6	-2.69E-6	-6.32E-6	-7.13E-6	-4.77E-6	-2.9E-7
-5.47E-6	-7.06E-6	-5.5E-6	-1.5E-6	3.17E-6	6.43E-6	6.83E-6	4.19E-6	-3.1E-7	-4.68E-6	-6.96E-6	-6.15E-6	-2.6E-6	2.1E-6	5.87E-6	7.03E-6	5.06E-6	8.4E-7	-3.76E-6	-6.68E-6	-6.63E-6	-3.63E-6	9.8E-7	5.16E-6	7.04E-6	5.79E-6	1.97E-6	-2.73E-6	-6.22E-6	-6.94E-6	-4.57E-6	-1.7E-7	4.31E-6	6.87E-6	6.37E-6	3.04E-6	-1.64E-6	-5.59E-6	-7.06E-6	-5.38E-6	-1.31E-6	3.34E-6	6.51E-6	6.78E-6	4.04E-6	-5E-7	-4.82E-6	-6.99E-6	-6.05E-6	-2.42E-6
-4.05E-6	-7.01E-6	-6.85E-6	-3.65E-6	1.18E-6	5.48E-6	7.35E-6	5.94E-6	1.9E-6	-2.99E-6	-6.55E-6	-7.2E-6	-4.64E-6	-2E-8	4.61E-6	7.19E-6	6.57E-6	3.03E-6	-1.86E-6	-5.92E-6	-7.35E-6	-5.5E-6	-1.21E-6	3.62E-6	6.84E-6	7.02E-6	4.07E-6	-6.8E-7	-5.13E-6	-7.3E-6	-6.22E-6	-2.38E-6	2.53E-6	6.31E-6	7.28E-6	5.02E-6	5.2E-7	-4.21E-6	-7.07E-6	-6.78E-6	-3.47E-6	1.37E-6	5.61E-6	7.35E-6	5.82E-6	1.7E-6	-3.17E-6	-6.64E-6	-7.15E-6	-4.48E-6
-2.5E-6	-6.74E-6	-7.99E-6	-5.69E-6	-8.5E-7	4.36E-6	7.64E-6	7.51E-6	4.05E-6	-1.22E-6	-5.94E-6	-8.02E-6	-6.53E-6	-2.14E-6	3.21E-6	7.13E-6	7.88E-6	5.12E-6	9E-8	-4.99E-6	-7.84E-6	-7.21E-6	-3.37E-6	1.97E-6	6.43E-6	8.03E-6	6.06E-6	1.39E-6	-3.9E-6	-7.45E-6	-7.69E-6	-4.51E-6	6.8E-7	5.56E-6	7.97E-6	6.84E-6	2.66E-6	-2.7E-6	-6.86E-6	-7.97E-6	-5.53E-6	-6.3E-7	4.55E-6	7.7E-6	7.43E-6	3.86E-6	-1.43E-6	-6.09E-6	-8.03E-6	-6.41E-6
-8.7E-7	-6.28E-6	-8.89E-6	-7.55E-6	-2.85E-6	3.12E-6	7.7E-6	8.86E-6	6.08E-6	5.9E-7	-5.16E-6	-8.61E-6	-8.23E-6	-4.19E-6	1.71E-6	6.85E-6	8.95E-6	7.06E-6	2.03E-6	-3.9E-6	-8.1E-6	-8.69E-6	-5.42E-6	2.6E-7	5.83E-6	8.8E-6	7.86E-6	3.42E-6	-2.54E-6	-7.37E-6	-8.92E-6	-6.51E-6	-1.2E-6	4.65E-6	8.42E-6	8.45E-6	4.72E-6	-1.11E-6	-6.45E-6	-8.92E-6	-7.42E-6	-2.62E-6	3.34E-6	7.82E-6	8.82E-6	5.9E-6	3.5E-7	-5.35E-6	-8.67E-6	-8.14E-6
7.8E-7	-5.62E-6	-9.52E-6	-9.19E-6	-4.77E-6	1.77E-6	7.53E-6	9.93E-6	7.92E-6	2.38E-6	-4.21E-6	-8.93E-6	-9.68E-6	-6.12E-6	1.6E-7	6.37E-6	9.75E-6	8.79E-6	3.92E-6	-2.69E-6	-8.11E-6	-9.92E-6	-7.31E-6	-1.46E-6	5.05E-6	9.31E-6	9.43E-6	5.35E-6	-1.1E-6	-7.07E-6	-9.89E-6	-8.31E-6	-3.04E-6	3.59E-6	8.62E-6	9.81E-6	6.64E-6	5.2E-7	-5.84E-6	-9.59E-6	-9.08E-6	-4.53E-6	2.04E-6	7.7E-6	9.94E-6	7.75E-6	2.12E-6	-4.45E-6	-9.05E-6	-9.62E-6
2.41E-6	-4.79E-6	-9.86E-6	-1.055E-5	-6.54E-6	3.7E-7	7.12E-6	1.07E-5	9.52E-6	4.1E-6	-3.14E-6	-8.99E-6	-1.084E-5	-7.87E-6	-1.4E-6	5.69E-6	1.025E-5	1.025E-5	5.69E-6	-1.4E-6	-7.87E-6	-1.084E-5	-8.98E-6	-3.13E-6	4.11E-6	9.53E-6	1.07E-5	7.12E-6	3.7E-7	-6.55E-6	-1.055E-5	-9.86E-6	-4.78E-6	2.42E-6	8.55E-6	1.087E-5	8.36E-6	2.13E-6	-5.05E-6	-9.98E-6	-1.047E-5	-6.3E-6	6.7E-7	7.34E-6	1.075E-5	9.38E-6	3.83E-6	-3.42E-6	-9.15E-6	-1.081E-5
3.97E-6	-3.81E-6	-9.9E-6	-1.158E-5	-8.11E-6	-1.03E-6	6.5E-6	1.115E-5	1.084E-5	5.7E-6	-1.97E-6	-8.76E-6	-1.166E-5	-9.37E-6	-2.91E-6	4.84E-6	1.044E-5	1.14E-5	7.28E-6	-7E-8	-7.4E-6	-1.143E-5	-1.037E-5	-4.71E-6	3.05E-6	9.46E-6	1.165E-5	8.67E-6	1.82E-6	-5.83E-6	-1.089E-5	-1.111E-5	-6.38E-6	1.18E-6	8.22E-6	1.16E-5	9.82E-6	3.67E-6	-4.11E-6	-1.006E-5	-1.154E-5	-7.88E-6	-7.2E-7	6.76E-6	1.124E-5	1.071E-5	5.42E-6	-2.28E-6	-8.97E-6	-1.167E-5
5.41E-6	-2.72E-6	-9.64E-6	-1.227E-5	-9.44E-6	-2.41E-6	5.69E-6	1.126E-5	1.182E-5	7.12E-6	-7.4E-7	-8.28E-6	-1.213E-5	-1.059E-5	-4.34E-6	3.85E-6	1.032E-5	1.22E-5	8.65E-6	1.26E-6	-6.69E-6	-1.167E-5	-1.145E-5	-6.14E-6	1.9E-6	9.1E-6	1.225E-5	9.95E-6	3.23E-6	-4.93E-6	-1.09E-5	-1.202E-5	-7.79E-6	-9E-8	7.64E-6	1.198E-5	1.098E-5	5.11E-6	-3.04E-6	-9.84E-6	-1.226E-5	-9.22E-6	-2.09E-6	5.98E-6	1.139E-5	1.173E-5	6.85E-6	-1.07E-6	-8.52E-6	-1.218E-5
6.68E-6	-1.55E-6	-9.08E-6	-1.258E-5	-1.048E-5	-3.72E-6	4.7E-6	1.102E-5	1.245E-5	8.33E-6	5.1E-7	-7.54E-6	-1.223E-5	-1.148E-5	-5.63E-6	2.73E-6	9.88E-6	1.263E-5	9.76E-6	2.55E-6	-5.79E-6	-1.156E-5	-1.219E-5	-7.39E-6	6.9E-7	8.47E-6	1.247E-5	1.093E-5	4.53E-6	-3.89E-6	-1.058E-5	-1.256E-5	-8.96E-6	-1.37E-6	6.83E-6	1.199E-5	1.182E-5	6.38E-6	-1.89E-6	-9.32E-6	-1.26E-5	-1.028E-5	-3.39E-6	5.01E-6	1.119E-5	1.238E-5	8.07E-6	1.7E-7	-7.81E-6	-1.231E-5
7.74E-6	-3.3E-7	-8.25E-6	-1.251E-5	-1.12E-5	-4.91E-6	3.57E-6	1.046E-5	1.269E-5	9.28E-6	1.74E-6	-6.57E-6	-1.196E-5	-1.203E-5	-6.75E-6	1.53E-6	9.14E-6	1.267E-5	1.057E-5	3.77E-6	-4.71E-6	-1.11E-5	-1.255E-5	-8.41E-6	-5.4E-7	7.58E-6	1.232E-5	1.158E-5	5.7E-6	-2.73E-6	-9.94E-6	-1.273E-5	-9.85E-6	-2.6E-6	5.81E-6	1.164E-5	1.229E-5	7.47E-6	-6.7E-7	-8.51E-6	-1.257E-5	-1.103E-5	-4.59E-6	3.9E-6	1.065E-5	1.266E-5	9.04E-6	1.4E-6	-6.86E-6	-1.208E-5
8.58E-6	9E-7	-7.17E-6	-1.206E-5	-1.158E-5	-5.95E-6	2.33E-6	9.57E-6	1.255E-5	9.95E-6	2.93E-6	-5.4E-6	-1.133E-5	-1.222E-5	-7.67E-6	2.9E-7	8.12E-6	1.234E-5	1.107E-5	4.87E-6	-3.49E-6	-1.03E-5	-1.253E-5	-9.18E-6	-1.75E-6	6.45E-6	1.179E-5	1.188E-5	6.69E-6	-1.48E-6	-8.99E-6	-1.25E-5	-1.045E-5	-3.75E-6	4.62E-6	1.093E-5	1.239E-5	8.33E-6	5.6E-7	-7.45E-6	-1.215E-5	-1.144E-5	-5.65E-6	2.66E-6	9.78E-6	1.256E-5	9.74E-6	2.6E-6	-5.71E-6	-1.147E-5
9.15E-6	2.11E-6	-5.87E-6	-1.124E-5	-1.161E-5	-6.81E-6	1.02E-6	8.39E-6	1.203E-5	1.032E-5	4.02E-6	-4.07E-6	-1.035E-5	-1.203E-5	-8.35E-6	-9.6E-7	6.86E-6	1.162E-5	1.122E-5	5.83E-6	-2.16E-6	-9.19E-6	-1.213E-5	-9.67E-6	-2.91E-6	5.14E-6	1.091E-5	1.182E-5	7.48E-6	-1.9E-7	-7.78E-6	-1.19E-5	-1.073E-5	-4.79E-6	3.28E-6	9.9E-6	1.211E-5	8.93E-6	1.78E-6	-6.16E-6	-1.136E-5	-1.151E-5	-6.54E-6	1.34E-6	8.62E-6	1.207E-5	1.015E-5	3.71E-6	-4.38E-6	-1.052E-5
9.44E-6	3.25E-6	-4.4E-6	-1.008E-5	-1.128E-5	-7.47E-6	-3.3E-7	6.96E-6	1.115E-5	1.038E-5	4.99E-6	-2.62E-6	-9.06E-6	-1.147E-5	-8.78E-6	-2.19E-6	5.38E-6	1.056E-5	1.104E-5	6.6E-6	-7.7E-7	-7.79E-6	-1.136E-5	-9.87E-6	-3.99E-6	3.67E-6	9.69E-6	1.14E-5	8.04E-6	1.11E-6	-6.32E-6	-1.094E-5	-1.069E-5	-5.68E-6	1.85E-6	8.56E-6	1.146E-5	9.27E-6	2.95E-6	-4.68E-6	-1.023E-5	-1.122E-5	-7.23E-6	-2E-8	7.2E-6	1.122E-5	1.024E-5	4.71E-6	-2.92E-6	-9.25E-6
9.45E-6	4.29E-6	-2.79E-6	-8.62E-6	-1.062E-5	-7.89E-6	-1.66E-6	5.32E-6	9.92E-6	1.012E-5	5.81E-6	-1.08E-6	-7.49E-6	-1.057E-5	-8.95E-6	-3.34E-6	3.75E-6	9.17E-6	1.051E-5	7.18E-6	6.5E-7	-6.17E-6	-1.024E-5	-9.76E-6	-4.94E-6	2.08E-6	8.17E-6	1.063E-5	8.36E-6	2.37E-6	-4.68E-6	-9.64E-6	-1.032E-5	-6.4E-6	3.6E-7	6.96E-6	1.047E-5	9.32E-6	4.02E-6	-3.06E-6	-8.78E-6	-1.06E-5	-7.7E-6	-1.37E-6	5.56E-6	1.002E-5	1.003E-5	5.57E-6	-1.37E-6	-7.69E-6
9.17E-6	5.2E-6	-1.09E-6	-6.89E-6	-9.63E-6	-8.08E-6	-2.94E-6	3.51E-6	8.4E-6	9.55E-6	6.45E-6	4.9E-7	-5.7E-6	-9.35E-6	-8.84E-6	-4.4E-6	2E-6	7.51E-6	9.67E-6	7.54E-6	2.05E-6	-4.35E-6	-8.82E-6	-9.36E-6	-5.74E-6	4.3E-7	6.41E-6	9.54E-6	8.42E-6	3.56E-6	-2.89E-6	-8.05E-6	-9.63E-6	-6.93E-6	-1.14E-6	5.15E-6	9.15E-6	9.09E-6	4.97E-6	-1.35E-6	-7.07E-6	-9.65E-6	-7.93E-6	-2.69E-6	3.75E-6	8.52E-6	9.5E-6	6.26E-6	2.3E-7	-5.91E-6
8.61E-6	5.95E-6	6.4E-7	-4.96E-6	-8.35E-6	-8.02E-6	-4.13E-6	1.6E-6	6.62E-6	8.69E-6	6.9E-6	2.04E-6	-3.73E-6	-7.84E-6	-8.46E-6	-5.32E-6	1.9E-7	5.61E-6	8.54E-6	7.67E-6	3.39E-6	-2.4E-6	-7.12E-6	-8.67E-6	-6.37E-6	-1.23E-6	4.46E-6	8.16E-6	8.23E-6	4.64E-6	-1.01E-6	-6.22E-6	-8.66E-6	-7.24E-6	-2.61E-6	3.19E-6	7.56E-6	8.58E-6	5.78E-6	4E-7	-5.15E-6	-8.41E-6	-7.93E-6	-3.92E-6	1.83E-6	6.77E-6	8.7E-6	6.76E-6	1.81E-6	-3.94E-6
[truncated: 67 more columns]
