# Supplementary material for: Nanoscale magnonic Fabry-Pérot resonator for low-loss spin-wave manipulation
Source: Nat Commun. 2021 Apr 16;12:2293. doi: 10.1038/s41467-021-22520-6 (PMC8052321; doi:10.1038/s41467-021-22520-6)
Supplement: Supplementary file 4 — Source Data [file 41467_2021_22520_MOESM4_ESM.zip › Source data/FigS8/FigS8e_upper panel.txt]

-3.46E-6	-1.011E-5	-1.045E-5	-6.46E-6	2.48E-6	6.18E-6	9.28E-6	5.46E-6	1.89E-6	-5.66E-6	-7.99E-6	-9.69E-6	-5.25E-6	-1.4E-6	4.62E-6	7.97E-6	8.19E-6	2.36E-6	-3.4E-6	-7.17E-6	-8.1E-6	-7.85E-6	-1.7E-7	6.19E-6	7.99E-6	6.49E-6	4.34E-6	-3.29E-6	-7.16E-6	-1.072E-5	-8.11E-6	-3.33E-6	4.97E-6	1.022E-5	9.96E-6	3.21E-6	-1.6E-6	-6.9E-6	-8.73E-6	-8.81E-6	4.3E-7	5.36E-6	9.45E-6	9.36E-6	5.76E-6	-1.45E-6	-6.7E-6	-1.062E-5	-7.55E-6	-4.19E-6
-2.22E-6	-7.83E-6	-8.55E-6	-6.2E-6	1.04E-6	3.51E-6	6.5E-6	5.92E-6	3.4E-6	-3.91E-6	-6.78E-6	-8.64E-6	-5.36E-6	-1.98E-6	4.8E-6	7.73E-6	7.2E-6	2.59E-6	-1.21E-6	-4.43E-6	-8.23E-6	-7.55E-6	-1.01E-6	3.52E-6	5.69E-6	6.95E-6	3.27E-6	-2.7E-7	-5.69E-6	-7.7E-6	-8.26E-6	-5.98E-6	3.19E-6	9.11E-6	9.42E-6	5.46E-6	7.7E-7	-4.24E-6	-9.19E-6	-8.98E-6	-2.33E-6	2.72E-6	6.92E-6	7.87E-6	6.1E-6	2.9E-7	-3.96E-6	-7.35E-6	-9.12E-6	-4.91E-6
-8E-8	-6.36E-6	-7.94E-6	-7.28E-6	-1.88E-6	2.06E-6	4.68E-6	5.68E-6	4.08E-6	1.31E-6	-2.75E-6	-5.53E-6	-6.59E-6	-2.4E-6	1.9E-6	4.49E-6	6.69E-6	5.92E-6	1.66E-6	-3.07E-6	-6.45E-6	-7.6E-6	-3.22E-6	1.14E-6	3.63E-6	7.3E-6	5.27E-6	2.11E-6	-2.21E-6	-6.43E-6	-8.87E-6	-5.51E-6	-1.6E-7	5.52E-6	7.54E-6	5.32E-6	2.61E-6	-1.02E-6	-7.14E-6	-7.52E-6	-4.53E-6	-3.9E-7	5.88E-6	7.75E-6	5.94E-6	2.11E-6	-3.8E-6	-7.35E-6	-7.4E-6	-5.68E-6
1.95E-6	-2.63E-6	-6.61E-6	-6.23E-6	-3.52E-6	-1.09E-6	2.35E-6	5.66E-6	5.7E-6	1.58E-6	-6.4E-7	-5.27E-6	-6.2E-6	-5.82E-6	-2.13E-6	2.35E-6	4.94E-6	5.75E-6	4.28E-6	-8.9E-7	-5.16E-6	-6.99E-6	-5.93E-6	-2.64E-6	9.2E-7	6.92E-6	6.62E-6	3.03E-6	8.8E-7	-4.46E-6	-7.02E-6	-6.9E-6	-3.03E-6	2.93E-6	6.03E-6	6.57E-6	5.29E-6	-1.9E-7	-4.41E-6	-7.87E-6	-5.81E-6	-2.85E-6	2.94E-6	6.56E-6	5.9E-6	4.24E-6	2.2E-7	-3.73E-6	-8.13E-6	-5.98E-6
2.76E-6	-1.66E-6	-3.81E-6	-6.27E-6	-5.46E-6	-3.44E-6	6.5E-7	4.63E-6	6.09E-6	4.35E-6	1.38E-6	-1.9E-6	-6.36E-6	-6.51E-6	-3.3E-6	-2.4E-7	3.38E-6	6.35E-6	5.68E-6	2.32E-6	-3.97E-6	-7.28E-6	-5.76E-6	-4.42E-6	2E-7	5.31E-6	8.25E-6	5.31E-6	2.99E-6	-2.72E-6	-7.78E-6	-6.1E-6	-3.24E-6	3.8E-7	5.09E-6	7.76E-6	6.09E-6	2.44E-6	-3.24E-6	-6.49E-6	-6.78E-6	-4.01E-6	-1E-7	5.84E-6	6.07E-6	5.16E-6	3.15E-6	-1.97E-6	-6.61E-6	-8.15E-6
4.72E-6	3.7E-7	-3.13E-6	-6.55E-6	-5.69E-6	-5.23E-6	-1.75E-6	4.02E-6	6.21E-6	5.48E-6	4.79E-6	-5.4E-7	-7.4E-6	-7.33E-6	-5.51E-6	-1.47E-6	3.95E-6	7.88E-6	7.54E-6	4.22E-6	-3.08E-6	-6.81E-6	-8.63E-6	-5.88E-6	-8.7E-7	4.87E-6	7.13E-6	7.77E-6	3.5E-6	-3.05E-6	-7.55E-6	-8.93E-6	-6.11E-6	-1.2E-6	3.28E-6	7.61E-6	7.88E-6	4.14E-6	-2.65E-6	-5.76E-6	-8.48E-6	-7.05E-6	-2.18E-6	4.22E-6	6.76E-6	6.95E-6	5.7E-6	-3.1E-7	-6.69E-6	-7.37E-6
5.92E-6	4.17E-6	-3.1E-7	-2.8E-6	-9.28E-6	-7.13E-6	-4.2E-6	2.67E-6	5.93E-6	7.99E-6	5.59E-6	1.04E-6	-7.2E-6	-8.3E-6	-8.29E-6	-5.33E-6	2.6E-7	8.51E-6	9.26E-6	7E-6	-5.6E-7	-6.46E-6	-9.62E-6	-9.18E-6	-3.81E-6	4.12E-6	7.2E-6	8.18E-6	6.26E-6	1.6E-6	-6.53E-6	-9.34E-6	-7.79E-6	-3.9E-6	1.22E-6	7.31E-6	9.39E-6	7.37E-6	-1.07E-6	-4.77E-6	-8.34E-6	-7.34E-6	-4.47E-6	2.73E-6	6.19E-6	8.23E-6	5.97E-6	2.29E-6	-4.69E-6	-7.89E-6
7.07E-6	5.76E-6	1.29E-6	-3.14E-6	-8.83E-6	-9.34E-6	-5.42E-6	1.39E-6	5.52E-6	9.32E-6	6.6E-6	1.75E-6	-5.87E-6	-8.39E-6	-9.35E-6	-5.78E-6	6.6E-7	8.74E-6	1.06E-5	6.74E-6	1.5E-7	-4.89E-6	-1.018E-5	-9.79E-6	-4.96E-6	2.82E-6	7.31E-6	9.29E-6	8.1E-6	1.56E-6	-5.66E-6	-8.43E-6	-9.03E-6	-4.65E-6	3.9E-7	8.2E-6	9.77E-6	8.9E-6	1.94E-6	-3.76E-6	-8.27E-6	-7.91E-6	-4.26E-6	2.31E-6	5.4E-6	8.52E-6	7.45E-6	5.24E-6	-4.16E-6	-7.92E-6
7.93E-6	7.86E-6	3.62E-6	-2.84E-6	-1.013E-5	-1.074E-5	-8.08E-6	-3.8E-7	5.02E-6	1.024E-5	9.71E-6	5.3E-6	-4.38E-6	-9.11E-6	-1.167E-5	-7.96E-6	-3.3E-7	8.2E-6	1.158E-5	9.79E-6	3.43E-6	-5.1E-6	-1.134E-5	-1.102E-5	-7.81E-6	2.17E-6	7.38E-6	1.047E-5	8.4E-6	3.82E-6	-4.93E-6	-7.97E-6	-9.7E-6	-7.46E-6	-1.27E-6	8.05E-6	1.152E-5	1.107E-5	3.6E-6	-1.3E-6	-7.38E-6	-9.93E-6	-8.53E-6	-2E-7	3.5E-6	9.76E-6	9.29E-6	6.53E-6	-2.04E-6	-7.14E-6
9.03E-6	9.54E-6	5.04E-6	-2.93E-6	-1.183E-5	-1.182E-5	-9.44E-6	8.2E-7	6.36E-6	1.142E-5	1.002E-5	6.12E-6	-3.5E-6	-9.05E-6	-1.242E-5	-9.54E-6	-3.56E-6	8.47E-6	1.174E-5	1.096E-5	4.9E-6	-1.67E-6	-1.076E-5	-1.249E-5	-8.18E-6	1.12E-6	4.88E-6	1.003E-5	9.28E-6	5.4E-6	-3.81E-6	-7.8E-6	-1.084E-5	-1.069E-5	-4.96E-6	8.66E-6	9.68E-6	1.179E-5	5.63E-6	-1.56E-6	-8.95E-6	-1.174E-5	-1.053E-5	-2.21E-6	3.83E-6	9.95E-6	1.154E-5	8.32E-6	-4.3E-7	-6.06E-6
9.3E-6	1.108E-5	5.74E-6	-2.7E-7	-1.076E-5	-1.307E-5	-1.037E-5	-2.82E-6	5.59E-6	1.213E-5	1.178E-5	7.79E-6	-3.66E-6	-8.63E-6	-1.325E-5	-1.032E-5	-2.08E-6	8.55E-6	1.173E-5	1.079E-5	5.39E-6	-1.19E-6	-1.086E-5	-1.26E-5	-1.039E-5	-2.01E-6	5.3E-6	1.087E-5	1.087E-5	7.67E-6	-4.2E-7	-7.39E-6	-1.246E-5	-1.011E-5	-4.96E-6	5.8E-6	9.77E-6	1.255E-5	7.1E-6	1.55E-6	-8.73E-6	-1.281E-5	-1.27E-5	-4.25E-6	2.78E-6	9.65E-6	1.135E-5	1.002E-5	7E-8	-5.53E-6
1.096E-5	1.086E-5	7.3E-6	1.17E-6	-1.002E-5	-1.313E-5	-1.202E-5	-1.65E-6	5.51E-6	1.238E-5	1.255E-5	8.04E-6	-2.45E-6	-7.86E-6	-1.258E-5	-1.137E-5	-3.49E-6	7.11E-6	1.053E-5	1.248E-5	6.88E-6	-1.11E-6	-1.015E-5	-1.325E-5	-1.149E-5	-1.19E-6	4.14E-6	1.032E-5	1.219E-5	9.1E-6	-2.11E-6	-4.72E-6	-1.278E-5	-1.133E-5	-5.89E-6	5.78E-6	1.064E-5	1.293E-5	7.67E-6	1.1E-6	-6.41E-6	-1.225E-5	-1.192E-5	-4.95E-6	1.42E-6	9.05E-6	1.312E-5	9.93E-6	1.44E-6	-3.78E-6
9.25E-6	1.235E-5	8.71E-6	-1.2E-7	-1.079E-5	-1.35E-5	-1.214E-5	-3.24E-6	3.14E-6	1.215E-5	1.238E-5	9.14E-6	-7.9E-7	-7.74E-6	-1.326E-5	-1.144E-5	-6.02E-6	6.47E-6	1.204E-5	1.151E-5	5.69E-6	-4.7E-7	-1.031E-5	-1.253E-5	-1.219E-5	-2.44E-6	3.72E-6	9.44E-6	1.121E-5	1.023E-5	1.59E-6	-4.83E-6	-1.244E-5	-1.246E-5	-7.58E-6	5.99E-6	9.92E-6	1.288E-5	8.76E-6	4.25E-6	-7.49E-6	-1.309E-5	-1.351E-5	-5.76E-6	5.8E-7	9.12E-6	1.279E-5	1.049E-5	2.76E-6	-2.15E-6
9.1E-6	1.264E-5	9.33E-6	3.58E-6	-8.82E-6	-1.343E-5	-1.198E-5	-2.91E-6	4.06E-6	1.118E-5	1.179E-5	9.52E-6	-2.21E-6	-7.3E-6	-1.277E-5	-1.211E-5	-5.4E-6	6.18E-6	9.51E-6	1.158E-5	7.53E-6	2.4E-7	-7.33E-6	-1.159E-5	-1.08E-5	-4.03E-6	2.54E-6	8.68E-6	1.13E-5	1.059E-5	9.7E-7	-5.29E-6	-1.195E-5	-1.275E-5	-8.52E-6	2.15E-6	9.17E-6	1.304E-5	8.85E-6	2.94E-6	-3.84E-6	-1.161E-5	-1.326E-5	-7.72E-6	8.2E-7	8.66E-6	1.133E-5	1.232E-5	3.34E-6	-1.84E-6
7.85E-6	1.196E-5	9.2E-6	3.8E-7	-8.03E-6	-1.254E-5	-1.184E-5	-6.8E-6	9.1E-7	9.86E-6	1.186E-5	1.043E-5	8.5E-7	-5.69E-6	-1.236E-5	-1.166E-5	-6.72E-6	1.91E-6	8.47E-6	1.063E-5	8.24E-6	3.55E-6	-7.58E-6	-1.093E-5	-1.138E-5	-5.29E-6	3E-7	7.72E-6	1.165E-5	1.058E-5	5.28E-6	-4.09E-6	-1.1E-5	-1.319E-5	-9.15E-6	1.59E-6	7.92E-6	1.181E-5	9.4E-6	6.28E-6	-3.7E-6	-1.124E-5	-1.431E-5	-8.45E-6	-5.2E-7	7.07E-6	1.19E-5	1.3E-5	4.76E-6	-1.86E-6
8.28E-6	1.153E-5	9.75E-6	2.81E-6	-7.66E-6	-1.183E-5	-1.114E-5	-4.91E-6	-2E-7	7.29E-6	1.085E-5	9.53E-6	4.3E-7	-5.52E-6	-1.118E-5	-1.068E-5	-8.94E-6	1.41E-6	6.9E-6	1.132E-5	8.05E-6	3.76E-6	-6.05E-6	-9.03E-6	-1.104E-5	-5.57E-6	-6.7E-7	5.62E-6	9.37E-6	1.03E-5	6.64E-6	8E-8	-9.54E-6	-1.289E-5	-9.7E-6	-5.4E-7	4.47E-6	1.142E-5	1.117E-5	7.91E-6	-3.37E-6	-9.29E-6	-1.241E-5	-8.79E-6	-3.35E-6	5.92E-6	1.159E-5	1.308E-5	6.17E-6	-2.6E-7
4.85E-6	1.111E-5	1.012E-5	6.33E-6	-6.63E-6	-9.25E-6	-1.127E-5	-7.01E-6	-1.11E-6	6.61E-6	9.69E-6	8.05E-6	2.48E-6	-3.29E-6	-9.47E-6	-1.049E-5	-8.65E-6	-3.9E-7	5.41E-6	9.19E-6	8.45E-6	5.06E-6	-3.53E-6	-7.43E-6	-8.22E-6	-5.79E-6	-2.86E-6	6E-6	7.76E-6	1.029E-5	5.27E-6	6.5E-7	-8.32E-6	-1.189E-5	-9.68E-6	-3.01E-6	5.58E-6	8.98E-6	1.13E-5	8.06E-6	-1.92E-6	-7.15E-6	-1.042E-5	-8.56E-6	-3.95E-6	4.46E-6	8.5E-6	1.062E-5	5.28E-6	1.06E-6
3.26E-6	9.05E-6	9E-6	4.66E-6	-4.45E-6	-6.77E-6	-1.065E-5	-7.19E-6	-3.06E-6	5.25E-6	7.85E-6	9.38E-6	4.67E-6	-3.9E-7	-7.48E-6	-9.36E-6	-7.01E-6	-8.1E-7	3.55E-6	7.78E-6	7.63E-6	5.78E-6	-1.45E-6	-6.79E-6	-9.81E-6	-7.24E-6	-3.93E-6	2.64E-6	7.54E-6	9.82E-6	6.95E-6	1.77E-6	-6.67E-6	-1.033E-5	-8.41E-6	-2.88E-6	1.93E-6	6.8E-6	1.034E-5	7.64E-6	-5.2E-7	-5.35E-6	-9.69E-6	-8.3E-6	-4.42E-6	1.08E-6	7.56E-6	1.066E-5	7.69E-6	3.08E-6
4.19E-6	7.92E-6	8.02E-6	3.37E-6	-3.31E-6	-4.86E-6	-8.09E-6	-6.23E-6	-4.38E-6	3.3E-6	7.27E-6	6.97E-6	3.55E-6	-4E-8	-5.38E-6	-8.3E-6	-6.9E-6	-3.69E-6	5.3E-7	4.96E-6	7E-6	6.81E-6	8.1E-7	-3.65E-6	-8.23E-6	-7.61E-6	-4.77E-6	-4E-7	5.51E-6	9.03E-6	7.82E-6	3.21E-6	-2.93E-6	-8.25E-6	-9.41E-6	-3.76E-6	6E-8	5.81E-6	8.59E-6	7.94E-6	2.3E-6	-3.41E-6	-7.81E-6	-9.08E-6	-4.86E-6	-1.8E-7	5.93E-6	8.25E-6	7.16E-6	4.77E-6
5E-8	5.99E-6	6.69E-6	6.45E-6	-2E-8	-2.21E-6	-5.24E-6	-5.83E-6	-4.29E-6	8.9E-7	3.01E-6	6.08E-6	5.23E-6	2.22E-6	-1.97E-6	-5.07E-6	-7.15E-6	-5.79E-6	-2.76E-6	2.07E-6	6.29E-6	6.89E-6	3.44E-6	2.3E-7	-6.4E-6	-7.83E-6	-5.93E-6	-9.5E-7	3.09E-6	8.36E-6	7.59E-6	5.69E-6	-1.26E-6	-6.54E-6	-8.27E-6	-5.32E-6	-1.91E-6	3.08E-6	8.71E-6	7.83E-6	4.02E-6	-1.59E-6	-5.68E-6	-8.24E-6	-6.79E-6	-1.56E-6	3.34E-6	6.57E-6	8.16E-6	6.7E-6
-1.86E-6	2.94E-6	4.65E-6	4.66E-6	1.91E-6	1.7E-7	-3.83E-6	-5.62E-6	-5.34E-6	-1.7E-6	2.47E-6	4.37E-6	5.09E-6	4.52E-6	-2.6E-7	-4.05E-6	-6.74E-6	-5.85E-6	-3.49E-6	6.7E-7	5.71E-6	7.8E-6	4.01E-6	-2.6E-7	-4.05E-6	-7.49E-6	-7.16E-6	-4.36E-6	2.48E-6	6E-6	8.41E-6	6.03E-6	3.6E-7	-4.69E-6	-6.83E-6	-6.93E-6	-3.54E-6	2.5E-7	7.03E-6	7.44E-6	4.96E-6	1.09E-6	-4.81E-6	-7.13E-6	-6.51E-6	-3.62E-6	1.37E-6	4.86E-6	7.24E-6	6.05E-6
-3.86E-6	6.8E-7	5.07E-6	4.97E-6	3.24E-6	1.6E-7	-3.25E-6	-4.6E-6	-6.2E-6	-3.82E-6	-9E-7	3.42E-6	5.98E-6	5.89E-6	2.84E-6	-1.75E-6	-5.95E-6	-6.69E-6	-6.29E-6	-1.05E-6	3.57E-6	7.08E-6	4.58E-6	3.32E-6	-8.5E-7	-7.24E-6	-7.65E-6	-4.98E-6	-9.8E-7	3.28E-6	8.22E-6	5.48E-6	3.57E-6	-3.01E-6	-7.31E-6	-6.85E-6	-6.04E-6	-1.19E-6	4.55E-6	6.91E-6	6.94E-6	2.67E-6	-8.7E-7	-5.74E-6	-7.15E-6	-6.78E-6	-1.82E-6	2.9E-6	7.1E-6	7.82E-6
-6.47E-6	-2E-6	1.15E-6	5.15E-6	5.14E-6	4.15E-6	7E-7	-3.74E-6	-7.43E-6	-5.1E-6	-4.36E-6	1.91E-6	6.97E-6	7.38E-6	5.06E-6	1.6E-7	-5.13E-6	-8.79E-6	-7.97E-6	-3.14E-6	2.34E-6	6.6E-6	7.47E-6	4.97E-6	9.6E-7	-6.59E-6	-8.21E-6	-7.91E-6	-2.7E-6	2.19E-6	7.69E-6	8E-6	4.66E-6	-2.3E-7	-3.66E-6	-7.45E-6	-6.36E-6	-4.94E-6	3.37E-6	5.79E-6	7.39E-6	5.62E-6	2.71E-6	-4.49E-6	-7E-6	-7.09E-6	-3.99E-6	-3.7E-7	7.58E-6	7.42E-6
-6.63E-6	-4.88E-6	1.07E-6	4.63E-6	7.4E-6	6.03E-6	1.6E-6	-4.85E-6	-7.21E-6	-7.55E-6	-5.7E-6	-5.4E-7	5.43E-6	8.24E-6	6.02E-6	3.5E-6	-3.2E-6	-9.04E-6	-1.033E-5	-6.16E-6	1.66E-6	5.9E-6	8.88E-6	6.51E-6	1.1E-6	-6.02E-6	-8.02E-6	-8.51E-6	-4.54E-6	1.4E-7	7.75E-6	8.03E-6	7.7E-6	1.23E-6	-3.06E-6	-7.94E-6	-9.22E-6	-5.86E-6	1.1E-7	5.47E-6	8.94E-6	6.76E-6	4.74E-6	-2.34E-6	-6.37E-6	-8.01E-6	-5.5E-6	-1.41E-6	5.19E-6	7.43E-6
-8.13E-6	-5.4E-6	-1.35E-6	2.32E-6	6.87E-6	7.28E-6	3.82E-6	-3.58E-6	-7.07E-6	-1.008E-5	-6.98E-6	-7.4E-7	6.26E-6	8.94E-6	8.01E-6	5.01E-6	-2.25E-6	-9.37E-6	-1.22E-5	-8.18E-6	-9.6E-7	5.38E-6	1.002E-5	8.53E-6	3.55E-6	-4.41E-6	-8.1E-6	-1.092E-5	-6.57E-6	-1.25E-6	5.48E-6	8.67E-6	8.3E-6	4.42E-6	-1.47E-6	-8.17E-6	-1.024E-5	-7.96E-6	-3.7E-7	4.54E-6	8.65E-6	8.02E-6	4.11E-6	-1.5E-6	-7.34E-6	-8E-6	-8.45E-6	-3.83E-6	4.46E-6	7.57E-6
-9.71E-6	-8.25E-6	-2.57E-6	2.81E-6	9.77E-6	9.53E-6	6.28E-6	-1.73E-6	-7.36E-6	-1.107E-5	-9.4E-6	-3.57E-6	5.33E-6	9.31E-6	1.013E-5	6.98E-6	1.2E-6	-9.92E-6	-1.234E-5	-9.69E-6	-1.68E-6	4.56E-6	1.045E-5	9.65E-6	6.5E-6	-3.08E-6	-7.49E-6	-1.193E-5	-8.01E-6	-3.53E-6	5.82E-6	8.37E-6	1.033E-5	6.62E-6	3.4E-7	-8.44E-6	-9.92E-6	-9.43E-6	-3.17E-6	2.06E-6	8.52E-6	1.003E-5	8.41E-6	-9.6E-7	-6.24E-6	-1.021E-5	-1.004E-5	-5.81E-6	3.51E-6	7.97E-6
-1.122E-5	-9.61E-6	-4.42E-6	1.75E-6	1.04E-5	1.045E-5	6.91E-6	-2.13E-6	-7.52E-6	-1.226E-5	-1.068E-5	-5.55E-6	4.11E-6	9.85E-6	1.179E-5	7.68E-6	-7.9E-7	-9.77E-6	-1.295E-5	-9.87E-6	-2.68E-6	2.91E-6	1.053E-5	1.173E-5	6.41E-6	-1.87E-6	-6.64E-6	-1.205E-5	-1.034E-5	-6.88E-6	4.17E-6	9.14E-6	1.204E-5	8.57E-6	3.8E-6	-6.99E-6	-1.155E-5	-1.186E-5	-4.29E-6	6.1E-7	9.4E-6	1.065E-5	1.047E-5	2.43E-6	-4.09E-6	-1.101E-5	-1.073E-5	-9.07E-6	1.43E-6	7.71E-6
-1.197E-5	-1.163E-5	-6.58E-6	7.5E-7	9.63E-6	1.189E-5	9.27E-6	-1.21E-6	-6.93E-6	-1.278E-5	-1.168E-5	-8.8E-6	4.18E-6	9.55E-6	1.219E-5	8.96E-6	2.96E-6	-8.66E-6	-1.193E-5	-1.17E-5	-4.74E-6	4.6E-7	1.105E-5	1.238E-5	8.59E-6	-1.59E-6	-6.36E-6	-1.131E-5	-1.111E-5	-5.88E-6	3E-6	8.3E-6	1.159E-5	8.8E-6	3.64E-6	-7.48E-6	-1.072E-5	-1.268E-5	-6.19E-6	-5.4E-7	9.13E-6	1.176E-5	1.127E-5	3.76E-6	-4.6E-6	-1.216E-5	-1.23E-5	-9.11E-6	3.1E-7	6.85E-6
-1.209E-5	-1.229E-5	-8.38E-6	8.8E-7	1.044E-5	1.25E-5	9.83E-6	2.8E-7	-6.2E-6	-1.22E-5	-1.241E-5	-8.44E-6	2.27E-6	9.28E-6	1.395E-5	1.051E-5	5.21E-6	-8.8E-6	-1.299E-5	-1.313E-5	-4.27E-6	3.24E-6	1.06E-5	1.17E-5	9.52E-6	1.2E-6	-4.91E-6	-1.058E-5	-1.093E-5	-9.44E-6	1.08E-6	7.32E-6	1.229E-5	1.079E-5	6.09E-6	-6.4E-6	-1.137E-5	-1.252E-5	-6.91E-6	-1.73E-6	9.31E-6	1.308E-5	1.234E-5	3.49E-6	-2.44E-6	-1.028E-5	-1.207E-5	-9.61E-6	-1.2E-6	5.54E-6
-1.205E-5	-1.416E-5	-8.05E-6	-2.9E-6	9.91E-6	1.223E-5	1.058E-5	1.63E-6	-4.97E-6	-1.374E-5	-1.263E-5	-9.64E-6	3.1E-6	8.98E-6	1.302E-5	1.078E-5	1.9E-6	-8.06E-6	-1.151E-5	-1.267E-5	-7.43E-6	2E-7	9.28E-6	1.099E-5	1.099E-5	1.49E-6	-4.74E-6	-1.112E-5	-1.088E-5	-8.59E-6	-1.26E-6	6.47E-6	1.311E-5	1.245E-5	5.51E-6	-3.75E-6	-1.019E-5	-1.403E-5	-8.6E-6	-3.07E-6	7.33E-6	1.215E-5	1.311E-5	5.65E-6	-1.22E-6	-1.032E-5	-1.294E-5	-1.18E-5	-2.97E-6	4.78E-6
-1.167E-5	-1.361E-5	-9.57E-6	-2.85E-6	9.2E-6	1.241E-5	1.015E-5	3.73E-6	-3.79E-6	-1.191E-5	-1.358E-5	-8.97E-6	1.57E-6	7.31E-6	1.254E-5	1.146E-5	5.14E-6	-6.44E-6	-1.069E-5	-1.297E-5	-9.06E-6	-1.37E-6	8.58E-6	1.153E-5	1.108E-5	3.72E-6	-3.37E-6	-1.16E-5	-1.098E-5	-1.053E-5	-3.16E-6	5.57E-6	1.326E-5	1.266E-5	8.28E-6	-3.65E-6	-9.6E-6	-1.282E-5	-8.95E-6	-4.99E-6	6.87E-6	1.125E-5	1.347E-5	6.92E-6	4E-8	-8.69E-6	-1.236E-5	-1.218E-5	-3.73E-6	4.11E-6
-1.098E-5	-1.388E-5	-1.048E-5	-3.68E-6	7.64E-6	1.111E-5	1.138E-5	2.86E-6	-2.42E-6	-1.081E-5	-1.247E-5	-9.28E-6	-3.1E-7	5.46E-6	1.23E-5	1.098E-5	7.42E-6	-5.1E-6	-9.43E-6	-1.21E-5	-8.07E-6	-1.58E-6	7.12E-6	1.123E-5	1.08E-5	4.63E-6	-9.4E-7	-8.87E-6	-1.11E-5	-1.106E-5	-3.93E-6	3.51E-6	1.15E-5	1.367E-5	9.86E-6	-2.99E-6	-8.06E-6	-1.211E-5	-9.7E-6	-5.77E-6	6.01E-6	1.038E-5	1.379E-5	6.55E-6	-1.3E-7	-7.42E-6	-1.2E-5	-1.247E-5	-5.31E-6	2.9E-7
-9.1E-6	-1.274E-5	-1.035E-5	-5.04E-6	6.73E-6	1.105E-5	1.157E-5	5.2E-6	-1.72E-6	-9.96E-6	-1.196E-5	-9.82E-6	-2.46E-6	5.77E-6	1.095E-5	1.076E-5	6.4E-6	-3.21E-6	-7.99E-6	-1.067E-5	-9.46E-6	-3.98E-6	5.9E-6	9.75E-6	1.149E-5	6.57E-6	8.5E-7	-7.49E-6	-1.09E-5	-1.128E-5	-5.45E-6	2.17E-6	9.82E-6	1.235E-5	1.009E-5	7.4E-7	-6.61E-6	-1.077E-5	-1.147E-5	-8.37E-6	3.14E-6	8.21E-6	1.31E-5	8.17E-6	2.69E-6	-6.36E-6	-1.118E-5	-1.337E-5	-6.42E-6	6.7E-7
-7.46E-6	-1.227E-5	-9.29E-6	-5.67E-6	5.24E-6	9.99E-6	1.081E-5	4.46E-6	-4.6E-7	-9.17E-6	-1.119E-5	-1.033E-5	-3.75E-6	4.16E-6	9.58E-6	1.023E-5	6.31E-6	-1.03E-6	-5.36E-6	-1.059E-5	-8.87E-6	-6.42E-6	3.41E-6	7.42E-6	9.18E-6	6.77E-6	1.31E-6	-5.8E-6	-8.78E-6	-1.064E-5	-4.71E-6	6.1E-7	9.85E-6	1.213E-5	1.014E-5	-2.4E-7	-5.64E-6	-8.69E-6	-1.152E-5	-7.97E-6	1.13E-6	8.45E-6	1.134E-5	9.55E-6	4.24E-6	-4.58E-6	-1.073E-5	-1.221E-5	-6.99E-6	-3.57E-6
-6.18E-6	-1.175E-5	-9.31E-6	-6.3E-6	4.54E-6	7.18E-6	7.84E-6	5.06E-6	1.46E-6	-6.25E-6	-9.53E-6	-8.72E-6	-3.77E-6	3.9E-7	7.23E-6	7.86E-6	7E-6	2.8E-7	-4.13E-6	-7.68E-6	-8.95E-6	-6.38E-6	2.05E-6	6.15E-6	9.42E-6	6.37E-6	3E-6	-3.65E-6	-8.75E-6	-1.002E-5	-7.69E-6	-1.04E-6	7.44E-6	1.085E-5	9.12E-6	1.66E-6	-4.25E-6	-9.48E-6	-1.01E-5	-7.83E-6	1.1E-7	6.97E-6	1.024E-5	8.62E-6	3.33E-6	-2.94E-6	-7.72E-6	-1.034E-5	-7.04E-6	-3.16E-6
-4.12E-6	-8.52E-6	-9.29E-6	-6.81E-6	1.94E-6	4.82E-6	7.37E-6	6.57E-6	2.9E-6	-4.08E-6	-6.76E-6	-8.23E-6	-3.74E-6	-2.6E-7	5.89E-6	8.09E-6	7.03E-6	1.22E-6	-3.66E-6	-6.44E-6	-7.46E-6	-6.48E-6	3E-8	3.36E-6	7.77E-6	6.94E-6	3.98E-6	-1.58E-6	-6.49E-6	-8.66E-6	-7.81E-6	-3E-6	5.54E-6	9.21E-6	9.96E-6	3.48E-6	-1.15E-6	-6.29E-6	-1.038E-5	-7.85E-6	-2.01E-6	4.52E-6	8.97E-6	7.97E-6	5.77E-6	-1.13E-6	-6.42E-6	-9.01E-6	-7.78E-6	-3.53E-6
-1.57E-6	-7.43E-6	-7.68E-6	-7.06E-6	4.2E-7	4.19E-6	5.76E-6	5.71E-6	4.26E-6	-1.89E-6	-4.67E-6	-7.61E-6	-4.76E-6	-3.08E-6	2.87E-6	5.79E-6	6.38E-6	4.04E-6	9.2E-7	-4.18E-6	-7.69E-6	-6.88E-6	-2.59E-6	2.11E-6	6.15E-6	7.36E-6	4.88E-6	7.4E-7	-4E-6	-8.8E-6	-7.52E-6	-5.38E-6	1.88E-6	8.91E-6	7.62E-6	4.75E-6	1.59E-6	-3.52E-6	-9.02E-6	-7.68E-6	-2.07E-6	1.11E-6	6.4E-6	7.79E-6	5.49E-6	4E-8	-3.71E-6	-7.62E-6	-8.07E-6	-4.97E-6
[truncated: 67 more columns]
