# Supplementary material for: Nanoscale magnonic Fabry-Pérot resonator for low-loss spin-wave manipulation
Source: Nat Commun. 2021 Apr 16;12:2293. doi: 10.1038/s41467-021-22520-6 (PMC8052321; doi:10.1038/s41467-021-22520-6)
Supplement: Supplementary file 4 — Source Data [file 41467_2021_22520_MOESM4_ESM.zip › Source data/FigS9/FigS9_Calculation.txt]

5E-8	NaN	NaN	NaN	NaN	NaN	NaN	NaN	NaN	NaN	NaN	NaN	NaN	NaN	NaN	NaN	NaN	NaN	NaN	NaN	NaN	NaN	NaN	NaN	NaN	NaN	NaN	NaN	NaN	NaN	NaN	NaN	NaN	NaN	NaN	NaN	NaN	NaN	NaN	NaN	NaN	NaN
5.9154E-8	NaN	NaN	NaN	NaN	NaN	NaN	NaN	NaN	NaN	NaN	NaN	NaN	NaN	NaN	NaN	NaN	NaN	NaN	NaN	NaN	NaN	NaN	NaN	NaN	NaN	NaN	NaN	NaN	NaN	NaN	NaN	NaN	NaN	NaN	NaN	NaN	NaN	NaN	NaN	NaN	NaN
6.8308E-8	NaN	NaN	NaN	NaN	NaN	NaN	NaN	NaN	NaN	NaN	NaN	NaN	NaN	NaN	NaN	NaN	NaN	NaN	NaN	NaN	NaN	NaN	NaN	NaN	NaN	NaN	NaN	NaN	NaN	NaN	NaN	NaN	NaN	NaN	NaN	NaN	NaN	NaN	NaN	NaN	NaN
7.7462E-8	NaN	NaN	NaN	NaN	NaN	NaN	NaN	NaN	NaN	NaN	NaN	NaN	NaN	NaN	NaN	NaN	NaN	NaN	NaN	NaN	NaN	NaN	NaN	NaN	NaN	NaN	NaN	NaN	NaN	NaN	NaN	NaN	NaN	NaN	NaN	NaN	NaN	NaN	NaN	NaN	NaN
8.6615E-8	NaN	NaN	NaN	NaN	NaN	NaN	NaN	NaN	NaN	NaN	NaN	NaN	NaN	NaN	NaN	NaN	NaN	NaN	NaN	NaN	NaN	NaN	NaN	NaN	NaN	NaN	NaN	NaN	NaN	NaN	NaN	NaN	NaN	NaN	NaN	NaN	NaN	NaN	NaN	NaN	NaN
9.5769E-8	NaN	NaN	NaN	NaN	NaN	NaN	NaN	NaN	NaN	NaN	NaN	NaN	NaN	NaN	NaN	NaN	NaN	NaN	NaN	NaN	NaN	NaN	NaN	NaN	NaN	NaN	NaN	NaN	NaN	NaN	NaN	NaN	NaN	NaN	NaN	NaN	NaN	NaN	NaN	NaN	NaN
1.0492E-7	NaN	NaN	NaN	NaN	NaN	NaN	NaN	NaN	NaN	NaN	NaN	NaN	NaN	NaN	NaN	NaN	NaN	NaN	NaN	NaN	NaN	NaN	NaN	NaN	NaN	NaN	NaN	NaN	NaN	NaN	NaN	NaN	NaN	NaN	NaN	NaN	NaN	NaN	NaN	NaN	NaN
1.1408E-7	NaN	NaN	NaN	NaN	NaN	NaN	NaN	NaN	NaN	NaN	NaN	NaN	NaN	NaN	NaN	NaN	NaN	NaN	NaN	NaN	NaN	NaN	NaN	NaN	NaN	NaN	NaN	NaN	NaN	NaN	NaN	NaN	NaN	NaN	NaN	NaN	NaN	NaN	NaN	NaN	NaN
1.2323E-7	NaN	NaN	NaN	NaN	NaN	NaN	NaN	NaN	NaN	NaN	NaN	NaN	NaN	NaN	NaN	NaN	NaN	NaN	NaN	NaN	NaN	NaN	NaN	NaN	NaN	NaN	NaN	NaN	NaN	NaN	NaN	NaN	NaN	NaN	NaN	NaN	NaN	NaN	NaN	NaN	NaN
1.3238E-7	NaN	NaN	NaN	NaN	NaN	NaN	NaN	NaN	NaN	NaN	NaN	NaN	NaN	NaN	NaN	NaN	NaN	NaN	NaN	NaN	NaN	NaN	NaN	NaN	NaN	NaN	NaN	NaN	NaN	NaN	NaN	NaN	NaN	NaN	NaN	NaN	NaN	NaN	NaN	NaN	NaN
1.4154E-7	NaN	NaN	NaN	NaN	NaN	NaN	NaN	NaN	NaN	NaN	NaN	NaN	NaN	NaN	NaN	NaN	NaN	NaN	NaN	NaN	NaN	NaN	NaN	NaN	NaN	NaN	NaN	NaN	NaN	NaN	NaN	NaN	NaN	NaN	NaN	NaN	NaN	NaN	NaN	NaN	NaN
1.5069E-7	NaN	NaN	NaN	NaN	NaN	NaN	NaN	NaN	NaN	NaN	NaN	NaN	NaN	NaN	NaN	NaN	NaN	NaN	NaN	NaN	NaN	NaN	NaN	NaN	NaN	NaN	NaN	NaN	NaN	NaN	NaN	NaN	NaN	NaN	NaN	NaN	NaN	NaN	NaN	NaN	NaN
1.5985E-7	NaN	2406500000	NaN	NaN	NaN	NaN	NaN	NaN	NaN	NaN	NaN	NaN	NaN	NaN	NaN	NaN	NaN	NaN	NaN	NaN	NaN	NaN	NaN	NaN	NaN	NaN	NaN	NaN	NaN	NaN	NaN	NaN	NaN	NaN	NaN	NaN	NaN	NaN	NaN	NaN	NaN
1.69E-7	NaN	2305800000	NaN	NaN	NaN	NaN	NaN	NaN	NaN	NaN	NaN	NaN	NaN	NaN	NaN	NaN	NaN	NaN	NaN	NaN	NaN	NaN	NaN	NaN	NaN	NaN	NaN	NaN	NaN	NaN	NaN	NaN	NaN	NaN	NaN	NaN	NaN	NaN	NaN	NaN	NaN
1.7815E-7	NaN	2214800000	NaN	NaN	NaN	NaN	NaN	NaN	NaN	NaN	NaN	NaN	NaN	NaN	NaN	NaN	NaN	NaN	NaN	NaN	NaN	NaN	NaN	NaN	NaN	NaN	NaN	NaN	NaN	NaN	NaN	NaN	NaN	NaN	NaN	NaN	NaN	NaN	NaN	NaN	NaN
1.8731E-7	NaN	2132200000	NaN	NaN	NaN	NaN	NaN	NaN	NaN	NaN	NaN	NaN	NaN	NaN	NaN	NaN	NaN	NaN	NaN	NaN	NaN	NaN	NaN	NaN	NaN	NaN	NaN	NaN	NaN	NaN	NaN	NaN	NaN	NaN	NaN	NaN	NaN	NaN	NaN	NaN	NaN
1.9646E-7	NaN	2057100000	NaN	NaN	NaN	NaN	NaN	NaN	NaN	NaN	NaN	NaN	NaN	NaN	NaN	NaN	NaN	NaN	NaN	NaN	NaN	NaN	NaN	NaN	NaN	NaN	NaN	NaN	NaN	NaN	NaN	NaN	NaN	NaN	NaN	NaN	NaN	NaN	NaN	NaN	NaN
2.0562E-7	NaN	1988400000	NaN	NaN	NaN	NaN	NaN	NaN	NaN	NaN	NaN	NaN	NaN	NaN	NaN	NaN	NaN	NaN	NaN	NaN	NaN	NaN	NaN	NaN	NaN	NaN	NaN	NaN	NaN	NaN	NaN	NaN	NaN	NaN	NaN	NaN	NaN	NaN	NaN	NaN	NaN
2.1477E-7	NaN	1925600000	NaN	NaN	NaN	NaN	NaN	NaN	NaN	NaN	NaN	NaN	NaN	NaN	NaN	NaN	NaN	NaN	NaN	NaN	NaN	NaN	NaN	NaN	NaN	NaN	NaN	NaN	NaN	NaN	NaN	NaN	NaN	NaN	NaN	NaN	NaN	NaN	NaN	NaN	NaN
2.2392E-7	NaN	1867800000	NaN	NaN	NaN	NaN	NaN	NaN	NaN	NaN	NaN	NaN	NaN	NaN	NaN	NaN	NaN	NaN	NaN	NaN	NaN	NaN	NaN	NaN	NaN	NaN	NaN	NaN	NaN	NaN	NaN	NaN	NaN	NaN	NaN	NaN	NaN	NaN	NaN	NaN	NaN
2.3308E-7	NaN	1814500000	NaN	NaN	NaN	NaN	NaN	NaN	NaN	NaN	NaN	NaN	NaN	NaN	NaN	NaN	NaN	NaN	NaN	NaN	NaN	NaN	NaN	NaN	NaN	NaN	NaN	NaN	NaN	NaN	NaN	NaN	NaN	NaN	NaN	NaN	NaN	NaN	NaN	NaN	NaN
2.4223E-7	NaN	1765200000	NaN	NaN	NaN	NaN	NaN	NaN	NaN	NaN	NaN	NaN	NaN	NaN	NaN	NaN	NaN	NaN	NaN	NaN	NaN	NaN	NaN	NaN	NaN	NaN	NaN	NaN	NaN	NaN	NaN	NaN	NaN	NaN	NaN	NaN	NaN	NaN	NaN	NaN	NaN
2.5138E-7	NaN	1719500000	NaN	NaN	NaN	NaN	NaN	NaN	NaN	NaN	NaN	NaN	NaN	NaN	NaN	NaN	NaN	NaN	NaN	NaN	NaN	NaN	NaN	NaN	NaN	NaN	NaN	NaN	NaN	NaN	NaN	NaN	NaN	NaN	NaN	NaN	NaN	NaN	NaN	NaN	NaN
2.6054E-7	NaN	1676800000	NaN	NaN	NaN	NaN	NaN	NaN	NaN	NaN	NaN	NaN	NaN	NaN	NaN	NaN	NaN	NaN	NaN	NaN	NaN	NaN	NaN	NaN	NaN	NaN	NaN	NaN	NaN	NaN	NaN	NaN	NaN	NaN	NaN	NaN	NaN	NaN	NaN	NaN	NaN
2.6969E-7	NaN	1636800000	NaN	NaN	NaN	NaN	NaN	NaN	NaN	NaN	NaN	NaN	NaN	NaN	NaN	NaN	NaN	NaN	NaN	NaN	NaN	NaN	NaN	NaN	NaN	NaN	NaN	NaN	NaN	NaN	NaN	NaN	NaN	NaN	NaN	NaN	NaN	NaN	NaN	NaN	NaN
2.7885E-7	NaN	1599200000	NaN	NaN	NaN	NaN	NaN	NaN	NaN	NaN	NaN	NaN	NaN	NaN	NaN	NaN	NaN	NaN	NaN	NaN	NaN	NaN	NaN	NaN	NaN	NaN	NaN	NaN	NaN	NaN	NaN	NaN	NaN	NaN	NaN	NaN	NaN	NaN	NaN	NaN	NaN
2.88E-7	NaN	1563400000	NaN	NaN	NaN	NaN	NaN	NaN	NaN	NaN	NaN	NaN	NaN	NaN	NaN	NaN	NaN	NaN	NaN	NaN	NaN	NaN	NaN	NaN	NaN	NaN	NaN	NaN	NaN	NaN	NaN	NaN	NaN	NaN	NaN	NaN	NaN	NaN	NaN	NaN	NaN
2.9715E-7	NaN	1529200000	NaN	NaN	NaN	NaN	NaN	NaN	NaN	NaN	NaN	NaN	NaN	NaN	NaN	NaN	NaN	NaN	NaN	NaN	NaN	NaN	NaN	NaN	NaN	NaN	NaN	NaN	NaN	NaN	NaN	NaN	NaN	NaN	NaN	NaN	NaN	NaN	NaN	NaN	NaN
3.0631E-7	NaN	1496100000	NaN	NaN	NaN	NaN	NaN	NaN	NaN	NaN	NaN	NaN	NaN	NaN	NaN	NaN	NaN	NaN	NaN	NaN	NaN	NaN	NaN	NaN	NaN	NaN	NaN	NaN	NaN	NaN	NaN	NaN	NaN	NaN	NaN	NaN	NaN	NaN	NaN	NaN	NaN
3.1546E-7	NaN	1464300000	NaN	NaN	NaN	NaN	NaN	NaN	NaN	NaN	NaN	NaN	NaN	NaN	NaN	NaN	NaN	NaN	NaN	NaN	NaN	NaN	NaN	NaN	NaN	NaN	NaN	NaN	NaN	NaN	NaN	NaN	NaN	NaN	NaN	NaN	NaN	NaN	NaN	NaN	NaN
3.2462E-7	NaN	1435500000	NaN	NaN	NaN	NaN	NaN	NaN	NaN	NaN	NaN	NaN	NaN	NaN	NaN	NaN	NaN	NaN	NaN	NaN	NaN	NaN	NaN	NaN	NaN	NaN	NaN	NaN	NaN	NaN	NaN	NaN	NaN	NaN	NaN	NaN	NaN	NaN	NaN	NaN	NaN
3.3377E-7	NaN	NaN	NaN	NaN	NaN	NaN	NaN	NaN	NaN	NaN	NaN	NaN	NaN	NaN	NaN	NaN	NaN	NaN	NaN	NaN	NaN	NaN	NaN	NaN	NaN	NaN	NaN	NaN	NaN	NaN	NaN	NaN	NaN	NaN	NaN	NaN	NaN	NaN	NaN	NaN	NaN
3.4292E-7	NaN	NaN	2457600000	NaN	NaN	NaN	NaN	NaN	NaN	NaN	NaN	NaN	NaN	NaN	NaN	NaN	NaN	NaN	NaN	NaN	NaN	NaN	NaN	NaN	NaN	NaN	NaN	NaN	NaN	NaN	NaN	NaN	NaN	NaN	NaN	NaN	NaN	NaN	NaN	NaN	NaN
3.5208E-7	NaN	NaN	2408300000	NaN	NaN	NaN	NaN	NaN	NaN	NaN	NaN	NaN	NaN	NaN	NaN	NaN	NaN	NaN	NaN	NaN	NaN	NaN	NaN	NaN	NaN	NaN	NaN	NaN	NaN	NaN	NaN	NaN	NaN	NaN	NaN	NaN	NaN	NaN	NaN	NaN	NaN
3.6123E-7	NaN	NaN	2361300000	NaN	NaN	NaN	NaN	NaN	NaN	NaN	NaN	NaN	NaN	NaN	NaN	NaN	NaN	NaN	NaN	NaN	NaN	NaN	NaN	NaN	NaN	NaN	NaN	NaN	NaN	NaN	NaN	NaN	NaN	NaN	NaN	NaN	NaN	NaN	NaN	NaN	NaN
3.7038E-7	NaN	NaN	2316400000	NaN	NaN	NaN	NaN	NaN	NaN	NaN	NaN	NaN	NaN	NaN	NaN	NaN	NaN	NaN	NaN	NaN	NaN	NaN	NaN	NaN	NaN	NaN	NaN	NaN	NaN	NaN	NaN	NaN	NaN	NaN	NaN	NaN	NaN	NaN	NaN	NaN	NaN
3.7954E-7	NaN	NaN	2273600000	NaN	NaN	NaN	NaN	NaN	NaN	NaN	NaN	NaN	NaN	NaN	NaN	NaN	NaN	NaN	NaN	NaN	NaN	NaN	NaN	NaN	NaN	NaN	NaN	NaN	NaN	NaN	NaN	NaN	NaN	NaN	NaN	NaN	NaN	NaN	NaN	NaN	NaN
3.8869E-7	NaN	NaN	2232600000	NaN	NaN	NaN	NaN	NaN	NaN	NaN	NaN	NaN	NaN	NaN	NaN	NaN	NaN	NaN	NaN	NaN	NaN	NaN	NaN	NaN	NaN	NaN	NaN	NaN	NaN	NaN	NaN	NaN	NaN	NaN	NaN	NaN	NaN	NaN	NaN	NaN	NaN
3.9785E-7	NaN	NaN	2193400000	NaN	NaN	NaN	NaN	NaN	NaN	NaN	NaN	NaN	NaN	NaN	NaN	NaN	NaN	NaN	NaN	NaN	NaN	NaN	NaN	NaN	NaN	NaN	NaN	NaN	NaN	NaN	NaN	NaN	NaN	NaN	NaN	NaN	NaN	NaN	NaN	NaN	NaN
4.07E-7	NaN	NaN	2155900000	NaN	NaN	NaN	NaN	NaN	NaN	NaN	NaN	NaN	NaN	NaN	NaN	NaN	NaN	NaN	NaN	NaN	NaN	NaN	NaN	NaN	NaN	NaN	NaN	NaN	NaN	NaN	NaN	NaN	NaN	NaN	NaN	NaN	NaN	NaN	NaN	NaN	NaN
4.1615E-7	NaN	NaN	2119900000	NaN	NaN	NaN	NaN	NaN	NaN	NaN	NaN	NaN	NaN	NaN	NaN	NaN	NaN	NaN	NaN	NaN	NaN	NaN	NaN	NaN	NaN	NaN	NaN	NaN	NaN	NaN	NaN	NaN	NaN	NaN	NaN	NaN	NaN	NaN	NaN	NaN	NaN
4.2531E-7	NaN	NaN	2085500000	NaN	NaN	NaN	NaN	NaN	NaN	NaN	NaN	NaN	NaN	NaN	NaN	NaN	NaN	NaN	NaN	NaN	NaN	NaN	NaN	NaN	NaN	NaN	NaN	NaN	NaN	NaN	NaN	NaN	NaN	NaN	NaN	NaN	NaN	NaN	NaN	NaN	NaN
4.3446E-7	NaN	NaN	2052500000	NaN	NaN	NaN	NaN	NaN	NaN	NaN	NaN	NaN	NaN	NaN	NaN	NaN	NaN	NaN	NaN	NaN	NaN	NaN	NaN	NaN	NaN	NaN	NaN	NaN	NaN	NaN	NaN	NaN	NaN	NaN	NaN	NaN	NaN	NaN	NaN	NaN	NaN
4.4362E-7	NaN	NaN	2020800000	NaN	NaN	NaN	NaN	NaN	NaN	NaN	NaN	NaN	NaN	NaN	NaN	NaN	NaN	NaN	NaN	NaN	NaN	NaN	NaN	NaN	NaN	NaN	NaN	NaN	NaN	NaN	NaN	NaN	NaN	NaN	NaN	NaN	NaN	NaN	NaN	NaN	NaN
4.5277E-7	NaN	NaN	1990300000	NaN	NaN	NaN	NaN	NaN	NaN	NaN	NaN	NaN	NaN	NaN	NaN	NaN	NaN	NaN	NaN	NaN	NaN	NaN	NaN	NaN	NaN	NaN	NaN	NaN	NaN	NaN	NaN	NaN	NaN	NaN	NaN	NaN	NaN	NaN	NaN	NaN	NaN
4.6192E-7	NaN	NaN	1961100000	NaN	NaN	NaN	NaN	NaN	NaN	NaN	NaN	NaN	NaN	NaN	NaN	NaN	NaN	NaN	NaN	NaN	NaN	NaN	NaN	NaN	NaN	NaN	NaN	NaN	NaN	NaN	NaN	NaN	NaN	NaN	NaN	NaN	NaN	NaN	NaN	NaN	NaN
4.7108E-7	NaN	NaN	1932900000	NaN	NaN	NaN	NaN	NaN	NaN	NaN	NaN	NaN	NaN	NaN	NaN	NaN	NaN	NaN	NaN	NaN	NaN	NaN	NaN	NaN	NaN	NaN	NaN	NaN	NaN	NaN	NaN	NaN	NaN	NaN	NaN	NaN	NaN	NaN	NaN	NaN	NaN
4.8023E-7	NaN	NaN	1905900000	NaN	NaN	NaN	NaN	NaN	NaN	NaN	NaN	NaN	NaN	NaN	NaN	NaN	NaN	NaN	NaN	NaN	NaN	NaN	NaN	NaN	NaN	NaN	NaN	NaN	NaN	NaN	NaN	NaN	NaN	NaN	NaN	NaN	NaN	NaN	NaN	NaN	NaN
4.8938E-7	NaN	NaN	1879800000	NaN	NaN	NaN	NaN	NaN	NaN	NaN	NaN	NaN	NaN	NaN	NaN	NaN	NaN	NaN	NaN	NaN	NaN	NaN	NaN	NaN	NaN	NaN	NaN	NaN	NaN	NaN	NaN	NaN	NaN	NaN	NaN	NaN	NaN	NaN	NaN	NaN	NaN
4.9854E-7	NaN	NaN	1854700000	NaN	NaN	NaN	NaN	NaN	NaN	NaN	NaN	NaN	NaN	NaN	NaN	NaN	NaN	NaN	NaN	NaN	NaN	NaN	NaN	NaN	NaN	NaN	NaN	NaN	NaN	NaN	NaN	NaN	NaN	NaN	NaN	NaN	NaN	NaN	NaN	NaN	NaN
5.0769E-7	NaN	NaN	1830400000	NaN	NaN	NaN	NaN	NaN	NaN	NaN	NaN	NaN	NaN	NaN	NaN	NaN	NaN	NaN	NaN	NaN	NaN	NaN	NaN	NaN	NaN	NaN	NaN	NaN	NaN	NaN	NaN	NaN	NaN	NaN	NaN	NaN	NaN	NaN	NaN	NaN	NaN
5.1685E-7	NaN	NaN	1807100000	NaN	NaN	NaN	NaN	NaN	NaN	NaN	NaN	NaN	NaN	NaN	NaN	NaN	NaN	NaN	NaN	NaN	NaN	NaN	NaN	NaN	NaN	NaN	NaN	NaN	NaN	NaN	NaN	NaN	NaN	NaN	NaN	NaN	NaN	NaN	NaN	NaN	NaN
5.26E-7	NaN	NaN	1784500000	2473100000	NaN	NaN	NaN	NaN	NaN	NaN	NaN	NaN	NaN	NaN	NaN	NaN	NaN	NaN	NaN	NaN	NaN	NaN	NaN	NaN	NaN	NaN	NaN	NaN	NaN	NaN	NaN	NaN	NaN	NaN	NaN	NaN	NaN	NaN	NaN	NaN	NaN
5.3515E-7	NaN	NaN	1762700000	2440500000	NaN	NaN	NaN	NaN	NaN	NaN	NaN	NaN	NaN	NaN	NaN	NaN	NaN	NaN	NaN	NaN	NaN	NaN	NaN	NaN	NaN	NaN	NaN	NaN	NaN	NaN	NaN	NaN	NaN	NaN	NaN	NaN	NaN	NaN	NaN	NaN	NaN
5.4431E-7	NaN	NaN	1741600000	2408900000	NaN	NaN	NaN	NaN	NaN	NaN	NaN	NaN	NaN	NaN	NaN	NaN	NaN	NaN	NaN	NaN	NaN	NaN	NaN	NaN	NaN	NaN	NaN	NaN	NaN	NaN	NaN	NaN	NaN	NaN	NaN	NaN	NaN	NaN	NaN	NaN	NaN
5.5346E-7	NaN	NaN	1721200000	2378200000	NaN	NaN	NaN	NaN	NaN	NaN	NaN	NaN	NaN	NaN	NaN	NaN	NaN	NaN	NaN	NaN	NaN	NaN	NaN	NaN	NaN	NaN	NaN	NaN	NaN	NaN	NaN	NaN	NaN	NaN	NaN	NaN	NaN	NaN	NaN	NaN	NaN
5.6262E-7	NaN	NaN	1701400000	2348400000	NaN	NaN	NaN	NaN	NaN	NaN	NaN	NaN	NaN	NaN	NaN	NaN	NaN	NaN	NaN	NaN	NaN	NaN	NaN	NaN	NaN	NaN	NaN	NaN	NaN	NaN	NaN	NaN	NaN	NaN	NaN	NaN	NaN	NaN	NaN	NaN	NaN
5.7177E-7	NaN	NaN	1682300000	2319600000	NaN	NaN	NaN	NaN	NaN	NaN	NaN	NaN	NaN	NaN	NaN	NaN	NaN	NaN	NaN	NaN	NaN	NaN	NaN	NaN	NaN	NaN	NaN	NaN	NaN	NaN	NaN	NaN	NaN	NaN	NaN	NaN	NaN	NaN	NaN	NaN	NaN
5.8092E-7	NaN	NaN	1663700000	2291500000	NaN	NaN	NaN	NaN	NaN	NaN	NaN	NaN	NaN	NaN	NaN	NaN	NaN	NaN	NaN	NaN	NaN	NaN	NaN	NaN	NaN	NaN	NaN	NaN	NaN	NaN	NaN	NaN	NaN	NaN	NaN	NaN	NaN	NaN	NaN	NaN	NaN
5.9008E-7	NaN	NaN	1645600000	2264300000	NaN	NaN	NaN	NaN	NaN	NaN	NaN	NaN	NaN	NaN	NaN	NaN	NaN	NaN	NaN	NaN	NaN	NaN	NaN	NaN	NaN	NaN	NaN	NaN	NaN	NaN	NaN	NaN	NaN	NaN	NaN	NaN	NaN	NaN	NaN	NaN	NaN
5.9923E-7	NaN	NaN	1628000000	2237900000	NaN	NaN	NaN	NaN	NaN	NaN	NaN	NaN	NaN	NaN	NaN	NaN	NaN	NaN	NaN	NaN	NaN	NaN	NaN	NaN	NaN	NaN	NaN	NaN	NaN	NaN	NaN	NaN	NaN	NaN	NaN	NaN	NaN	NaN	NaN	NaN	NaN
6.0838E-7	NaN	NaN	1610900000	2212200000	NaN	NaN	NaN	NaN	NaN	NaN	NaN	NaN	NaN	NaN	NaN	NaN	NaN	NaN	NaN	NaN	NaN	NaN	NaN	NaN	NaN	NaN	NaN	NaN	NaN	NaN	NaN	NaN	NaN	NaN	NaN	NaN	NaN	NaN	NaN	NaN	NaN
6.1754E-7	NaN	NaN	1594200000	2187200000	NaN	NaN	NaN	NaN	NaN	NaN	NaN	NaN	NaN	NaN	NaN	NaN	NaN	NaN	NaN	NaN	NaN	NaN	NaN	NaN	NaN	NaN	NaN	NaN	NaN	NaN	NaN	NaN	NaN	NaN	NaN	NaN	NaN	NaN	NaN	NaN	NaN
6.2669E-7	NaN	NaN	1577900000	2162900000	NaN	NaN	NaN	NaN	NaN	NaN	NaN	NaN	NaN	NaN	NaN	NaN	NaN	NaN	NaN	NaN	NaN	NaN	NaN	NaN	NaN	NaN	NaN	NaN	NaN	NaN	NaN	NaN	NaN	NaN	NaN	NaN	NaN	NaN	NaN	NaN	NaN
6.3585E-7	NaN	NaN	1562000000	2139300000	NaN	NaN	NaN	NaN	NaN	NaN	NaN	NaN	NaN	NaN	NaN	NaN	NaN	NaN	NaN	NaN	NaN	NaN	NaN	NaN	NaN	NaN	NaN	NaN	NaN	NaN	NaN	NaN	NaN	NaN	NaN	NaN	NaN	NaN	NaN	NaN	NaN
6.45E-7	NaN	NaN	1546300000	2116400000	NaN	NaN	NaN	NaN	NaN	NaN	NaN	NaN	NaN	NaN	NaN	NaN	NaN	NaN	NaN	NaN	NaN	NaN	NaN	NaN	NaN	NaN	NaN	NaN	NaN	NaN	NaN	NaN	NaN	NaN	NaN	NaN	NaN	NaN	NaN	NaN	NaN
6.5415E-7	NaN	NaN	1530900000	2094000000	NaN	NaN	NaN	NaN	NaN	NaN	NaN	NaN	NaN	NaN	NaN	NaN	NaN	NaN	NaN	NaN	NaN	NaN	NaN	NaN	NaN	NaN	NaN	NaN	NaN	NaN	NaN	NaN	NaN	NaN	NaN	NaN	NaN	NaN	NaN	NaN	NaN
6.6331E-7	NaN	NaN	1515800000	2072300000	NaN	NaN	NaN	NaN	NaN	NaN	NaN	NaN	NaN	NaN	NaN	NaN	NaN	NaN	NaN	NaN	NaN	NaN	NaN	NaN	NaN	NaN	NaN	NaN	NaN	NaN	NaN	NaN	NaN	NaN	NaN	NaN	NaN	NaN	NaN	NaN	NaN
6.7246E-7	NaN	NaN	1500800000	2051100000	NaN	NaN	NaN	NaN	NaN	NaN	NaN	NaN	NaN	NaN	NaN	NaN	NaN	NaN	NaN	NaN	NaN	NaN	NaN	NaN	NaN	NaN	NaN	NaN	NaN	NaN	NaN	NaN	NaN	NaN	NaN	NaN	NaN	NaN	NaN	NaN	NaN
6.8162E-7	NaN	NaN	1486000000	2030500000	NaN	NaN	NaN	NaN	NaN	NaN	NaN	NaN	NaN	NaN	NaN	NaN	NaN	NaN	NaN	NaN	NaN	NaN	NaN	NaN	NaN	NaN	NaN	NaN	NaN	NaN	NaN	NaN	NaN	NaN	NaN	NaN	NaN	NaN	NaN	NaN	NaN
6.9077E-7	NaN	NaN	1471600000	2010400000	NaN	NaN	NaN	NaN	NaN	NaN	NaN	NaN	NaN	NaN	NaN	NaN	NaN	NaN	NaN	NaN	NaN	NaN	NaN	NaN	NaN	NaN	NaN	NaN	NaN	NaN	NaN	NaN	NaN	NaN	NaN	NaN	NaN	NaN	NaN	NaN	NaN
6.9992E-7	NaN	NaN	1457700000	1990900000	NaN	NaN	NaN	NaN	NaN	NaN	NaN	NaN	NaN	NaN	NaN	NaN	NaN	NaN	NaN	NaN	NaN	NaN	NaN	NaN	NaN	NaN	NaN	NaN	NaN	NaN	NaN	NaN	NaN	NaN	NaN	NaN	NaN	NaN	NaN	NaN	NaN
7.0908E-7	NaN	NaN	1444600000	1971800000	2480600000	NaN	NaN	NaN	NaN	NaN	NaN	NaN	NaN	NaN	NaN	NaN	NaN	NaN	NaN	NaN	NaN	NaN	NaN	NaN	NaN	NaN	NaN	NaN	NaN	NaN	NaN	NaN	NaN	NaN	NaN	NaN	NaN	NaN	NaN	NaN	NaN
7.1823E-7	NaN	NaN	NaN	1953200000	2456200000	NaN	NaN	NaN	NaN	NaN	NaN	NaN	NaN	NaN	NaN	NaN	NaN	NaN	NaN	NaN	NaN	NaN	NaN	NaN	NaN	NaN	NaN	NaN	NaN	NaN	NaN	NaN	NaN	NaN	NaN	NaN	NaN	NaN	NaN	NaN	NaN
7.2738E-7	NaN	NaN	NaN	1935100000	2432400000	NaN	NaN	NaN	NaN	NaN	NaN	NaN	NaN	NaN	NaN	NaN	NaN	NaN	NaN	NaN	NaN	NaN	NaN	NaN	NaN	NaN	NaN	NaN	NaN	NaN	NaN	NaN	NaN	NaN	NaN	NaN	NaN	NaN	NaN	NaN	NaN
7.3654E-7	NaN	NaN	NaN	1917400000	2409100000	NaN	NaN	NaN	NaN	NaN	NaN	NaN	NaN	NaN	NaN	NaN	NaN	NaN	NaN	NaN	NaN	NaN	NaN	NaN	NaN	NaN	NaN	NaN	NaN	NaN	NaN	NaN	NaN	NaN	NaN	NaN	NaN	NaN	NaN	NaN	NaN
7.4569E-7	NaN	NaN	NaN	1900200000	2386400000	NaN	NaN	NaN	NaN	NaN	NaN	NaN	NaN	NaN	NaN	NaN	NaN	NaN	NaN	NaN	NaN	NaN	NaN	NaN	NaN	NaN	NaN	NaN	NaN	NaN	NaN	NaN	NaN	NaN	NaN	NaN	NaN	NaN	NaN	NaN	NaN
7.5485E-7	NaN	NaN	NaN	1883300000	2364100000	NaN	NaN	NaN	NaN	NaN	NaN	NaN	NaN	NaN	NaN	NaN	NaN	NaN	NaN	NaN	NaN	NaN	NaN	NaN	NaN	NaN	NaN	NaN	NaN	NaN	NaN	NaN	NaN	NaN	NaN	NaN	NaN	NaN	NaN	NaN	NaN
7.64E-7	NaN	NaN	NaN	1866900000	2342400000	NaN	NaN	NaN	NaN	NaN	NaN	NaN	NaN	NaN	NaN	NaN	NaN	NaN	NaN	NaN	NaN	NaN	NaN	NaN	NaN	NaN	NaN	NaN	NaN	NaN	NaN	NaN	NaN	NaN	NaN	NaN	NaN	NaN	NaN	NaN	NaN
7.7315E-7	NaN	NaN	NaN	1850900000	2321100000	NaN	NaN	NaN	NaN	NaN	NaN	NaN	NaN	NaN	NaN	NaN	NaN	NaN	NaN	NaN	NaN	NaN	NaN	NaN	NaN	NaN	NaN	NaN	NaN	NaN	NaN	NaN	NaN	NaN	NaN	NaN	NaN	NaN	NaN	NaN	NaN
7.8231E-7	NaN	NaN	NaN	1835200000	2300200000	NaN	NaN	NaN	NaN	NaN	NaN	NaN	NaN	NaN	NaN	NaN	NaN	NaN	NaN	NaN	NaN	NaN	NaN	NaN	NaN	NaN	NaN	NaN	NaN	NaN	NaN	NaN	NaN	NaN	NaN	NaN	NaN	NaN	NaN	NaN	NaN
7.9146E-7	NaN	NaN	NaN	1819900000	2279900000	NaN	NaN	NaN	NaN	NaN	NaN	NaN	NaN	NaN	NaN	NaN	NaN	NaN	NaN	NaN	NaN	NaN	NaN	NaN	NaN	NaN	NaN	NaN	NaN	NaN	NaN	NaN	NaN	NaN	NaN	NaN	NaN	NaN	NaN	NaN	NaN
8.0062E-7	NaN	NaN	NaN	1804900000	2259900000	NaN	NaN	NaN	NaN	NaN	NaN	NaN	NaN	NaN	NaN	NaN	NaN	NaN	NaN	NaN	NaN	NaN	NaN	NaN	NaN	NaN	NaN	NaN	NaN	NaN	NaN	NaN	NaN	NaN	NaN	NaN	NaN	NaN	NaN	NaN	NaN
8.0977E-7	NaN	NaN	NaN	1790300000	2240400000	NaN	NaN	NaN	NaN	NaN	NaN	NaN	NaN	NaN	NaN	NaN	NaN	NaN	NaN	NaN	NaN	NaN	NaN	NaN	NaN	NaN	NaN	NaN	NaN	NaN	NaN	NaN	NaN	NaN	NaN	NaN	NaN	NaN	NaN	NaN	NaN
8.1892E-7	NaN	NaN	NaN	1775900000	2221300000	NaN	NaN	NaN	NaN	NaN	NaN	NaN	NaN	NaN	NaN	NaN	NaN	NaN	NaN	NaN	NaN	NaN	NaN	NaN	NaN	NaN	NaN	NaN	NaN	NaN	NaN	NaN	NaN	NaN	NaN	NaN	NaN	NaN	NaN	NaN	NaN
8.2808E-7	NaN	NaN	NaN	1761900000	2202600000	NaN	NaN	NaN	NaN	NaN	NaN	NaN	NaN	NaN	NaN	NaN	NaN	NaN	NaN	NaN	NaN	NaN	NaN	NaN	NaN	NaN	NaN	NaN	NaN	NaN	NaN	NaN	NaN	NaN	NaN	NaN	NaN	NaN	NaN	NaN	NaN
8.3723E-7	NaN	NaN	NaN	1748200000	2184300000	NaN	NaN	NaN	NaN	NaN	NaN	NaN	NaN	NaN	NaN	NaN	NaN	NaN	NaN	NaN	NaN	NaN	NaN	NaN	NaN	NaN	NaN	NaN	NaN	NaN	NaN	NaN	NaN	NaN	NaN	NaN	NaN	NaN	NaN	NaN	NaN
8.4638E-7	NaN	NaN	NaN	1734800000	2166300000	NaN	NaN	NaN	NaN	NaN	NaN	NaN	NaN	NaN	NaN	NaN	NaN	NaN	NaN	NaN	NaN	NaN	NaN	NaN	NaN	NaN	NaN	NaN	NaN	NaN	NaN	NaN	NaN	NaN	NaN	NaN	NaN	NaN	NaN	NaN	NaN
8.5554E-7	NaN	NaN	NaN	1721700000	2148800000	NaN	NaN	NaN	NaN	NaN	NaN	NaN	NaN	NaN	NaN	NaN	NaN	NaN	NaN	NaN	NaN	NaN	NaN	NaN	NaN	NaN	NaN	NaN	NaN	NaN	NaN	NaN	NaN	NaN	NaN	NaN	NaN	NaN	NaN	NaN	NaN
8.6469E-7	NaN	NaN	NaN	1708800000	2131500000	NaN	NaN	NaN	NaN	NaN	NaN	NaN	NaN	NaN	NaN	NaN	NaN	NaN	NaN	NaN	NaN	NaN	NaN	NaN	NaN	NaN	NaN	NaN	NaN	NaN	NaN	NaN	NaN	NaN	NaN	NaN	NaN	NaN	NaN	NaN	NaN
8.7385E-7	NaN	NaN	NaN	1696200000	2114700000	NaN	NaN	NaN	NaN	NaN	NaN	NaN	NaN	NaN	NaN	NaN	NaN	NaN	NaN	NaN	NaN	NaN	NaN	NaN	NaN	NaN	NaN	NaN	NaN	NaN	NaN	NaN	NaN	NaN	NaN	NaN	NaN	NaN	NaN	NaN	NaN
8.83E-7	NaN	NaN	NaN	1683900000	2098100000	NaN	NaN	NaN	NaN	NaN	NaN	NaN	NaN	NaN	NaN	NaN	NaN	NaN	NaN	NaN	NaN	NaN	NaN	NaN	NaN	NaN	NaN	NaN	NaN	NaN	NaN	NaN	NaN	NaN	NaN	NaN	NaN	NaN	NaN	NaN	NaN
8.9215E-7	NaN	NaN	NaN	1671800000	2081900000	2485000000	NaN	NaN	NaN	NaN	NaN	NaN	NaN	NaN	NaN	NaN	NaN	NaN	NaN	NaN	NaN	NaN	NaN	NaN	NaN	NaN	NaN	NaN	NaN	NaN	NaN	NaN	NaN	NaN	NaN	NaN	NaN	NaN	NaN	NaN	NaN
9.0131E-7	NaN	NaN	NaN	1659900000	2066100000	2465500000	NaN	NaN	NaN	NaN	NaN	NaN	NaN	NaN	NaN	NaN	NaN	NaN	NaN	NaN	NaN	NaN	NaN	NaN	NaN	NaN	NaN	NaN	NaN	NaN	NaN	NaN	NaN	NaN	NaN	NaN	NaN	NaN	NaN	NaN	NaN
9.1046E-7	NaN	NaN	NaN	1648200000	2050500000	2446400000	NaN	NaN	NaN	NaN	NaN	NaN	NaN	NaN	NaN	NaN	NaN	NaN	NaN	NaN	NaN	NaN	NaN	NaN	NaN	NaN	NaN	NaN	NaN	NaN	NaN	NaN	NaN	NaN	NaN	NaN	NaN	NaN	NaN	NaN	NaN
9.1962E-7	NaN	NaN	NaN	1636800000	2035200000	2427700000	NaN	NaN	NaN	NaN	NaN	NaN	NaN	NaN	NaN	NaN	NaN	NaN	NaN	NaN	NaN	NaN	NaN	NaN	NaN	NaN	NaN	NaN	NaN	NaN	NaN	NaN	NaN	NaN	NaN	NaN	NaN	NaN	NaN	NaN	NaN
9.2877E-7	NaN	NaN	NaN	1625500000	2020200000	2409300000	NaN	NaN	NaN	NaN	NaN	NaN	NaN	NaN	NaN	NaN	NaN	NaN	NaN	NaN	NaN	NaN	NaN	NaN	NaN	NaN	NaN	NaN	NaN	NaN	NaN	NaN	NaN	NaN	NaN	NaN	NaN	NaN	NaN	NaN	NaN
9.3792E-7	NaN	NaN	NaN	1614400000	2005500000	2391200000	NaN	NaN	NaN	NaN	NaN	NaN	NaN	NaN	NaN	NaN	NaN	NaN	NaN	NaN	NaN	NaN	NaN	NaN	NaN	NaN	NaN	NaN	NaN	NaN	NaN	NaN	NaN	NaN	NaN	NaN	NaN	NaN	NaN	NaN	NaN
9.4708E-7	NaN	NaN	NaN	1603500000	1991100000	2373400000	NaN	NaN	NaN	NaN	NaN	NaN	NaN	NaN	NaN	NaN	NaN	NaN	NaN	NaN	NaN	NaN	NaN	NaN	NaN	NaN	NaN	NaN	NaN	NaN	NaN	NaN	NaN	NaN	NaN	NaN	NaN	NaN	NaN	NaN	NaN
9.5623E-7	NaN	NaN	NaN	1592800000	1977000000	2356000000	NaN	NaN	NaN	NaN	NaN	NaN	NaN	NaN	NaN	NaN	NaN	NaN	NaN	NaN	NaN	NaN	NaN	NaN	NaN	NaN	NaN	NaN	NaN	NaN	NaN	NaN	NaN	NaN	NaN	NaN	NaN	NaN	NaN	NaN	NaN
9.6538E-7	NaN	NaN	NaN	1582200000	1963100000	2338800000	NaN	NaN	NaN	NaN	NaN	NaN	NaN	NaN	NaN	NaN	NaN	NaN	NaN	NaN	NaN	NaN	NaN	NaN	NaN	NaN	NaN	NaN	NaN	NaN	NaN	NaN	NaN	NaN	NaN	NaN	NaN	NaN	NaN	NaN	NaN
9.7454E-7	NaN	NaN	NaN	1571800000	1949500000	2321900000	NaN	NaN	NaN	NaN	NaN	NaN	NaN	NaN	NaN	NaN	NaN	NaN	NaN	NaN	NaN	NaN	NaN	NaN	NaN	NaN	NaN	NaN	NaN	NaN	NaN	NaN	NaN	NaN	NaN	NaN	NaN	NaN	NaN	NaN	NaN
9.8369E-7	NaN	NaN	NaN	1561500000	1936100000	2305400000	NaN	NaN	NaN	NaN	NaN	NaN	NaN	NaN	NaN	NaN	NaN	NaN	NaN	NaN	NaN	NaN	NaN	NaN	NaN	NaN	NaN	NaN	NaN	NaN	NaN	NaN	NaN	NaN	NaN	NaN	NaN	NaN	NaN	NaN	NaN
9.9285E-7	NaN	NaN	NaN	1551400000	1923000000	2289100000	NaN	NaN	NaN	NaN	NaN	NaN	NaN	NaN	NaN	NaN	NaN	NaN	NaN	NaN	NaN	NaN	NaN	NaN	NaN	NaN	NaN	NaN	NaN	NaN	NaN	NaN	NaN	NaN	NaN	NaN	NaN	NaN	NaN	NaN	NaN
1.002E-6	NaN	NaN	NaN	1541300000	1910100000	2273100000	NaN	NaN	NaN	NaN	NaN	NaN	NaN	NaN	NaN	NaN	NaN	NaN	NaN	NaN	NaN	NaN	NaN	NaN	NaN	NaN	NaN	NaN	NaN	NaN	NaN	NaN	NaN	NaN	NaN	NaN	NaN	NaN	NaN	NaN	NaN
1.0112E-6	NaN	NaN	NaN	1531400000	1897500000	2257400000	NaN	NaN	NaN	NaN	NaN	NaN	NaN	NaN	NaN	NaN	NaN	NaN	NaN	NaN	NaN	NaN	NaN	NaN	NaN	NaN	NaN	NaN	NaN	NaN	NaN	NaN	NaN	NaN	NaN	NaN	NaN	NaN	NaN	NaN	NaN
1.0203E-6	NaN	NaN	NaN	1521600000	1885000000	2241900000	NaN	NaN	NaN	NaN	NaN	NaN	NaN	NaN	NaN	NaN	NaN	NaN	NaN	NaN	NaN	NaN	NaN	NaN	NaN	NaN	NaN	NaN	NaN	NaN	NaN	NaN	NaN	NaN	NaN	NaN	NaN	NaN	NaN	NaN	NaN
1.0295E-6	NaN	NaN	NaN	1511900000	1872800000	2226700000	NaN	NaN	NaN	NaN	NaN	NaN	NaN	NaN	NaN	NaN	NaN	NaN	NaN	NaN	NaN	NaN	NaN	NaN	NaN	NaN	NaN	NaN	NaN	NaN	NaN	NaN	NaN	NaN	NaN	NaN	NaN	NaN	NaN	NaN	NaN
1.0386E-6	NaN	NaN	NaN	1502200000	1860800000	2211700000	NaN	NaN	NaN	NaN	NaN	NaN	NaN	NaN	NaN	NaN	NaN	NaN	NaN	NaN	NaN	NaN	NaN	NaN	NaN	NaN	NaN	NaN	NaN	NaN	NaN	NaN	NaN	NaN	NaN	NaN	NaN	NaN	NaN	NaN	NaN
1.0478E-6	NaN	NaN	NaN	1492600000	1849000000	2197000000	NaN	NaN	NaN	NaN	NaN	NaN	NaN	NaN	NaN	NaN	NaN	NaN	NaN	NaN	NaN	NaN	NaN	NaN	NaN	NaN	NaN	NaN	NaN	NaN	NaN	NaN	NaN	NaN	NaN	NaN	NaN	NaN	NaN	NaN	NaN
1.0569E-6	NaN	NaN	NaN	1483100000	1837500000	2182500000	NaN	NaN	NaN	NaN	NaN	NaN	NaN	NaN	NaN	NaN	NaN	NaN	NaN	NaN	NaN	NaN	NaN	NaN	NaN	NaN	NaN	NaN	NaN	NaN	NaN	NaN	NaN	NaN	NaN	NaN	NaN	NaN	NaN	NaN	NaN
1.0661E-6	NaN	NaN	NaN	1473800000	1826100000	2168300000	NaN	NaN	NaN	NaN	NaN	NaN	NaN	NaN	NaN	NaN	NaN	NaN	NaN	NaN	NaN	NaN	NaN	NaN	NaN	NaN	NaN	NaN	NaN	NaN	NaN	NaN	NaN	NaN	NaN	NaN	NaN	NaN	NaN	NaN	NaN
1.0752E-6	NaN	NaN	NaN	1464600000	1814900000	2154300000	2487900000	NaN	NaN	NaN	NaN	NaN	NaN	NaN	NaN	NaN	NaN	NaN	NaN	NaN	NaN	NaN	NaN	NaN	NaN	NaN	NaN	NaN	NaN	NaN	NaN	NaN	NaN	NaN	NaN	NaN	NaN	NaN	NaN	NaN	NaN
1.0844E-6	NaN	NaN	NaN	1455800000	1803900000	2140600000	2471700000	NaN	NaN	NaN	NaN	NaN	NaN	NaN	NaN	NaN	NaN	NaN	NaN	NaN	NaN	NaN	NaN	NaN	NaN	NaN	NaN	NaN	NaN	NaN	NaN	NaN	NaN	NaN	NaN	NaN	NaN	NaN	NaN	NaN	NaN
1.0935E-6	NaN	NaN	NaN	1447300000	1793000000	2127000000	2455800000	NaN	NaN	NaN	NaN	NaN	NaN	NaN	NaN	NaN	NaN	NaN	NaN	NaN	NaN	NaN	NaN	NaN	NaN	NaN	NaN	NaN	NaN	NaN	NaN	NaN	NaN	NaN	NaN	NaN	NaN	NaN	NaN	NaN	NaN
1.1027E-6	NaN	NaN	NaN	1439100000	1782400000	2113700000	2440100000	NaN	NaN	NaN	NaN	NaN	NaN	NaN	NaN	NaN	NaN	NaN	NaN	NaN	NaN	NaN	NaN	NaN	NaN	NaN	NaN	NaN	NaN	NaN	NaN	NaN	NaN	NaN	NaN	NaN	NaN	NaN	NaN	NaN	NaN
1.1118E-6	NaN	NaN	NaN	NaN	1771900000	2100600000	2424600000	NaN	NaN	NaN	NaN	NaN	NaN	NaN	NaN	NaN	NaN	NaN	NaN	NaN	NaN	NaN	NaN	NaN	NaN	NaN	NaN	NaN	NaN	NaN	NaN	NaN	NaN	NaN	NaN	NaN	NaN	NaN	NaN	NaN	NaN
1.121E-6	NaN	NaN	NaN	NaN	1761600000	2087600000	2409400000	NaN	NaN	NaN	NaN	NaN	NaN	NaN	NaN	NaN	NaN	NaN	NaN	NaN	NaN	NaN	NaN	NaN	NaN	NaN	NaN	NaN	NaN	NaN	NaN	NaN	NaN	NaN	NaN	NaN	NaN	NaN	NaN	NaN	NaN
1.1302E-6	NaN	NaN	NaN	NaN	1751400000	2074900000	2394400000	NaN	NaN	NaN	NaN	NaN	NaN	NaN	NaN	NaN	NaN	NaN	NaN	NaN	NaN	NaN	NaN	NaN	NaN	NaN	NaN	NaN	NaN	NaN	NaN	NaN	NaN	NaN	NaN	NaN	NaN	NaN	NaN	NaN	NaN
1.1393E-6	NaN	NaN	NaN	NaN	1741500000	2062400000	2379600000	NaN	NaN	NaN	NaN	NaN	NaN	NaN	NaN	NaN	NaN	NaN	NaN	NaN	NaN	NaN	NaN	NaN	NaN	NaN	NaN	NaN	NaN	NaN	NaN	NaN	NaN	NaN	NaN	NaN	NaN	NaN	NaN	NaN	NaN
1.1485E-6	NaN	NaN	NaN	NaN	1731600000	2050100000	2365000000	NaN	NaN	NaN	NaN	NaN	NaN	NaN	NaN	NaN	NaN	NaN	NaN	NaN	NaN	NaN	NaN	NaN	NaN	NaN	NaN	NaN	NaN	NaN	NaN	NaN	NaN	NaN	NaN	NaN	NaN	NaN	NaN	NaN	NaN
1.1576E-6	NaN	NaN	NaN	NaN	1722000000	2038000000	2350600000	NaN	NaN	NaN	NaN	NaN	NaN	NaN	NaN	NaN	NaN	NaN	NaN	NaN	NaN	NaN	NaN	NaN	NaN	NaN	NaN	NaN	NaN	NaN	NaN	NaN	NaN	NaN	NaN	NaN	NaN	NaN	NaN	NaN	NaN
1.1668E-6	NaN	NaN	NaN	NaN	1712400000	2026000000	2336500000	NaN	NaN	NaN	NaN	NaN	NaN	NaN	NaN	NaN	NaN	NaN	NaN	NaN	NaN	NaN	NaN	NaN	NaN	NaN	NaN	NaN	NaN	NaN	NaN	NaN	NaN	NaN	NaN	NaN	NaN	NaN	NaN	NaN	NaN
1.1759E-6	NaN	NaN	NaN	NaN	1703000000	2014300000	2322500000	NaN	NaN	NaN	NaN	NaN	NaN	NaN	NaN	NaN	NaN	NaN	NaN	NaN	NaN	NaN	NaN	NaN	NaN	NaN	NaN	NaN	NaN	NaN	NaN	NaN	NaN	NaN	NaN	NaN	NaN	NaN	NaN	NaN	NaN
1.1851E-6	NaN	NaN	NaN	NaN	1693800000	2002700000	2308800000	NaN	NaN	NaN	NaN	NaN	NaN	NaN	NaN	NaN	NaN	NaN	NaN	NaN	NaN	NaN	NaN	NaN	NaN	NaN	NaN	NaN	NaN	NaN	NaN	NaN	NaN	NaN	NaN	NaN	NaN	NaN	NaN	NaN	NaN
1.1942E-6	NaN	NaN	NaN	NaN	1684700000	1991300000	2295200000	NaN	NaN	NaN	NaN	NaN	NaN	NaN	NaN	NaN	NaN	NaN	NaN	NaN	NaN	NaN	NaN	NaN	NaN	NaN	NaN	NaN	NaN	NaN	NaN	NaN	NaN	NaN	NaN	NaN	NaN	NaN	NaN	NaN	NaN
1.2034E-6	NaN	NaN	NaN	NaN	1675700000	1980100000	2281800000	NaN	NaN	NaN	NaN	NaN	NaN	NaN	NaN	NaN	NaN	NaN	NaN	NaN	NaN	NaN	NaN	NaN	NaN	NaN	NaN	NaN	NaN	NaN	NaN	NaN	NaN	NaN	NaN	NaN	NaN	NaN	NaN	NaN	NaN
1.2125E-6	NaN	NaN	NaN	NaN	1666800000	1969000000	2268700000	NaN	NaN	NaN	NaN	NaN	NaN	NaN	NaN	NaN	NaN	NaN	NaN	NaN	NaN	NaN	NaN	NaN	NaN	NaN	NaN	NaN	NaN	NaN	NaN	NaN	NaN	NaN	NaN	NaN	NaN	NaN	NaN	NaN	NaN
1.2217E-6	NaN	NaN	NaN	NaN	1658100000	1958100000	2255700000	NaN	NaN	NaN	NaN	NaN	NaN	NaN	NaN	NaN	NaN	NaN	NaN	NaN	NaN	NaN	NaN	NaN	NaN	NaN	NaN	NaN	NaN	NaN	NaN	NaN	NaN	NaN	NaN	NaN	NaN	NaN	NaN	NaN	NaN
1.2308E-6	NaN	NaN	NaN	NaN	1649500000	1947300000	2242900000	NaN	NaN	NaN	NaN	NaN	NaN	NaN	NaN	NaN	NaN	NaN	NaN	NaN	NaN	NaN	NaN	NaN	NaN	NaN	NaN	NaN	NaN	NaN	NaN	NaN	NaN	NaN	NaN	NaN	NaN	NaN	NaN	NaN	NaN
1.24E-6	NaN	NaN	NaN	NaN	1641000000	1936700000	2230200000	NaN	NaN	NaN	NaN	NaN	NaN	NaN	NaN	NaN	NaN	NaN	NaN	NaN	NaN	NaN	NaN	NaN	NaN	NaN	NaN	NaN	NaN	NaN	NaN	NaN	NaN	NaN	NaN	NaN	NaN	NaN	NaN	NaN	NaN
1.2492E-6	NaN	NaN	NaN	NaN	1632600000	1926300000	2217800000	NaN	NaN	NaN	NaN	NaN	NaN	NaN	NaN	NaN	NaN	NaN	NaN	NaN	NaN	NaN	NaN	NaN	NaN	NaN	NaN	NaN	NaN	NaN	NaN	NaN	NaN	NaN	NaN	NaN	NaN	NaN	NaN	NaN	NaN
1.2583E-6	NaN	NaN	NaN	NaN	1624300000	1916000000	2205500000	2489900000	NaN	NaN	NaN	NaN	NaN	NaN	NaN	NaN	NaN	NaN	NaN	NaN	NaN	NaN	NaN	NaN	NaN	NaN	NaN	NaN	NaN	NaN	NaN	NaN	NaN	NaN	NaN	NaN	NaN	NaN	NaN	NaN	NaN
1.2675E-6	NaN	NaN	NaN	NaN	1616100000	1905900000	2193400000	2476100000	NaN	NaN	NaN	NaN	NaN	NaN	NaN	NaN	NaN	NaN	NaN	NaN	NaN	NaN	NaN	NaN	NaN	NaN	NaN	NaN	NaN	NaN	NaN	NaN	NaN	NaN	NaN	NaN	NaN	NaN	NaN	NaN	NaN
1.2766E-6	NaN	NaN	NaN	NaN	1608000000	1895900000	2181400000	2462400000	NaN	NaN	NaN	NaN	NaN	NaN	NaN	NaN	NaN	NaN	NaN	NaN	NaN	NaN	NaN	NaN	NaN	NaN	NaN	NaN	NaN	NaN	NaN	NaN	NaN	NaN	NaN	NaN	NaN	NaN	NaN	NaN	NaN
1.2858E-6	NaN	NaN	NaN	NaN	1600000000	1886000000	2169600000	2448900000	NaN	NaN	NaN	NaN	NaN	NaN	NaN	NaN	NaN	NaN	NaN	NaN	NaN	NaN	NaN	NaN	NaN	NaN	NaN	NaN	NaN	NaN	NaN	NaN	NaN	NaN	NaN	NaN	NaN	NaN	NaN	NaN	NaN
1.2949E-6	NaN	NaN	NaN	NaN	1592100000	1876300000	2158000000	2435600000	NaN	NaN	NaN	NaN	NaN	NaN	NaN	NaN	NaN	NaN	NaN	NaN	NaN	NaN	NaN	NaN	NaN	NaN	NaN	NaN	NaN	NaN	NaN	NaN	NaN	NaN	NaN	NaN	NaN	NaN	NaN	NaN	NaN
1.3041E-6	NaN	NaN	NaN	NaN	1584300000	1866700000	2146500000	2422400000	NaN	NaN	NaN	NaN	NaN	NaN	NaN	NaN	NaN	NaN	NaN	NaN	NaN	NaN	NaN	NaN	NaN	NaN	NaN	NaN	NaN	NaN	NaN	NaN	NaN	NaN	NaN	NaN	NaN	NaN	NaN	NaN	NaN
1.3132E-6	NaN	NaN	NaN	NaN	1576500000	1857300000	2135200000	2409500000	NaN	NaN	NaN	NaN	NaN	NaN	NaN	NaN	NaN	NaN	NaN	NaN	NaN	NaN	NaN	NaN	NaN	NaN	NaN	NaN	NaN	NaN	NaN	NaN	NaN	NaN	NaN	NaN	NaN	NaN	NaN	NaN	NaN
1.3224E-6	NaN	NaN	NaN	NaN	1568900000	1848000000	2124000000	2396600000	NaN	NaN	NaN	NaN	NaN	NaN	NaN	NaN	NaN	NaN	NaN	NaN	NaN	NaN	NaN	NaN	NaN	NaN	NaN	NaN	NaN	NaN	NaN	NaN	NaN	NaN	NaN	NaN	NaN	NaN	NaN	NaN	NaN
1.3315E-6	NaN	NaN	NaN	NaN	1561300000	1838800000	2113000000	2384000000	NaN	NaN	NaN	NaN	NaN	NaN	NaN	NaN	NaN	NaN	NaN	NaN	NaN	NaN	NaN	NaN	NaN	NaN	NaN	NaN	NaN	NaN	NaN	NaN	NaN	NaN	NaN	NaN	NaN	NaN	NaN	NaN	NaN
1.3407E-6	NaN	NaN	NaN	NaN	1553800000	1829700000	2102100000	2371400000	NaN	NaN	NaN	NaN	NaN	NaN	NaN	NaN	NaN	NaN	NaN	NaN	NaN	NaN	NaN	NaN	NaN	NaN	NaN	NaN	NaN	NaN	NaN	NaN	NaN	NaN	NaN	NaN	NaN	NaN	NaN	NaN	NaN
1.3498E-6	NaN	NaN	NaN	NaN	1546400000	1820800000	2091400000	2359100000	NaN	NaN	NaN	NaN	NaN	NaN	NaN	NaN	NaN	NaN	NaN	NaN	NaN	NaN	NaN	NaN	NaN	NaN	NaN	NaN	NaN	NaN	NaN	NaN	NaN	NaN	NaN	NaN	NaN	NaN	NaN	NaN	NaN
1.359E-6	NaN	NaN	NaN	NaN	1539000000	1812000000	2080800000	2346900000	NaN	NaN	NaN	NaN	NaN	NaN	NaN	NaN	NaN	NaN	NaN	NaN	NaN	NaN	NaN	NaN	NaN	NaN	NaN	NaN	NaN	NaN	NaN	NaN	NaN	NaN	NaN	NaN	NaN	NaN	NaN	NaN	NaN
1.3682E-6	NaN	NaN	NaN	NaN	1531600000	1803300000	2070400000	2334800000	NaN	NaN	NaN	NaN	NaN	NaN	NaN	NaN	NaN	NaN	NaN	NaN	NaN	NaN	NaN	NaN	NaN	NaN	NaN	NaN	NaN	NaN	NaN	NaN	NaN	NaN	NaN	NaN	NaN	NaN	NaN	NaN	NaN
1.3773E-6	NaN	NaN	NaN	NaN	1524400000	1794700000	2060000000	2322900000	NaN	NaN	NaN	NaN	NaN	NaN	NaN	NaN	NaN	NaN	NaN	NaN	NaN	NaN	NaN	NaN	NaN	NaN	NaN	NaN	NaN	NaN	NaN	NaN	NaN	NaN	NaN	NaN	NaN	NaN	NaN	NaN	NaN
1.3865E-6	NaN	NaN	NaN	NaN	1517200000	1786200000	2049900000	2311200000	NaN	NaN	NaN	NaN	NaN	NaN	NaN	NaN	NaN	NaN	NaN	NaN	NaN	NaN	NaN	NaN	NaN	NaN	NaN	NaN	NaN	NaN	NaN	NaN	NaN	NaN	NaN	NaN	NaN	NaN	NaN	NaN	NaN
1.3956E-6	NaN	NaN	NaN	NaN	1510000000	1777800000	2039800000	2299600000	NaN	NaN	NaN	NaN	NaN	NaN	NaN	NaN	NaN	NaN	NaN	NaN	NaN	NaN	NaN	NaN	NaN	NaN	NaN	NaN	NaN	NaN	NaN	NaN	NaN	NaN	NaN	NaN	NaN	NaN	NaN	NaN	NaN
1.4048E-6	NaN	NaN	NaN	NaN	1502900000	1769500000	2029900000	2288100000	NaN	NaN	NaN	NaN	NaN	NaN	NaN	NaN	NaN	NaN	NaN	NaN	NaN	NaN	NaN	NaN	NaN	NaN	NaN	NaN	NaN	NaN	NaN	NaN	NaN	NaN	NaN	NaN	NaN	NaN	NaN	NaN	NaN
1.4139E-6	NaN	NaN	NaN	NaN	1495800000	1761400000	2020100000	2276800000	NaN	NaN	NaN	NaN	NaN	NaN	NaN	NaN	NaN	NaN	NaN	NaN	NaN	NaN	NaN	NaN	NaN	NaN	NaN	NaN	NaN	NaN	NaN	NaN	NaN	NaN	NaN	NaN	NaN	NaN	NaN	NaN	NaN
1.4231E-6	NaN	NaN	NaN	NaN	1488700000	1753300000	2010400000	2265600000	NaN	NaN	NaN	NaN	NaN	NaN	NaN	NaN	NaN	NaN	NaN	NaN	NaN	NaN	NaN	NaN	NaN	NaN	NaN	NaN	NaN	NaN	NaN	NaN	NaN	NaN	NaN	NaN	NaN	NaN	NaN	NaN	NaN
1.4322E-6	NaN	NaN	NaN	NaN	1481700000	1745400000	2000800000	2254500000	NaN	NaN	NaN	NaN	NaN	NaN	NaN	NaN	NaN	NaN	NaN	NaN	NaN	NaN	NaN	NaN	NaN	NaN	NaN	NaN	NaN	NaN	NaN	NaN	NaN	NaN	NaN	NaN	NaN	NaN	NaN	NaN	NaN
1.4414E-6	NaN	NaN	NaN	NaN	1474800000	1737500000	1991400000	2243600000	2491500000	NaN	NaN	NaN	NaN	NaN	NaN	NaN	NaN	NaN	NaN	NaN	NaN	NaN	NaN	NaN	NaN	NaN	NaN	NaN	NaN	NaN	NaN	NaN	NaN	NaN	NaN	NaN	NaN	NaN	NaN	NaN	NaN
1.4505E-6	NaN	NaN	NaN	NaN	1468000000	1729800000	1982100000	2232800000	2479400000	NaN	NaN	NaN	NaN	NaN	NaN	NaN	NaN	NaN	NaN	NaN	NaN	NaN	NaN	NaN	NaN	NaN	NaN	NaN	NaN	NaN	NaN	NaN	NaN	NaN	NaN	NaN	NaN	NaN	NaN	NaN	NaN
1.4597E-6	NaN	NaN	NaN	NaN	1461400000	1722100000	1972900000	2222100000	2467400000	NaN	NaN	NaN	NaN	NaN	NaN	NaN	NaN	NaN	NaN	NaN	NaN	NaN	NaN	NaN	NaN	NaN	NaN	NaN	NaN	NaN	NaN	NaN	NaN	NaN	NaN	NaN	NaN	NaN	NaN	NaN	NaN
1.4688E-6	NaN	NaN	NaN	NaN	1454900000	1714500000	1963800000	2211500000	2455600000	NaN	NaN	NaN	NaN	NaN	NaN	NaN	NaN	NaN	NaN	NaN	NaN	NaN	NaN	NaN	NaN	NaN	NaN	NaN	NaN	NaN	NaN	NaN	NaN	NaN	NaN	NaN	NaN	NaN	NaN	NaN	NaN
1.478E-6	NaN	NaN	NaN	NaN	1448600000	1707000000	1954800000	2201100000	2443900000	NaN	NaN	NaN	NaN	NaN	NaN	NaN	NaN	NaN	NaN	NaN	NaN	NaN	NaN	NaN	NaN	NaN	NaN	NaN	NaN	NaN	NaN	NaN	NaN	NaN	NaN	NaN	NaN	NaN	NaN	NaN	NaN
1.4872E-6	NaN	NaN	NaN	NaN	1442500000	1699600000	1945900000	2190800000	2432300000	NaN	NaN	NaN	NaN	NaN	NaN	NaN	NaN	NaN	NaN	NaN	NaN	NaN	NaN	NaN	NaN	NaN	NaN	NaN	NaN	NaN	NaN	NaN	NaN	NaN	NaN	NaN	NaN	NaN	NaN	NaN	NaN
1.4963E-6	NaN	NaN	NaN	NaN	1436600000	1692300000	1937100000	2180600000	2420800000	NaN	NaN	NaN	NaN	NaN	NaN	NaN	NaN	NaN	NaN	NaN	NaN	NaN	NaN	NaN	NaN	NaN	NaN	NaN	NaN	NaN	NaN	NaN	NaN	NaN	NaN	NaN	NaN	NaN	NaN	NaN	NaN
1.5055E-6	NaN	NaN	NaN	NaN	NaN	1685100000	1928500000	2170600000	2409500000	NaN	NaN	NaN	NaN	NaN	NaN	NaN	NaN	NaN	NaN	NaN	NaN	NaN	NaN	NaN	NaN	NaN	NaN	NaN	NaN	NaN	NaN	NaN	NaN	NaN	NaN	NaN	NaN	NaN	NaN	NaN	NaN
1.5146E-6	NaN	NaN	NaN	NaN	NaN	1678000000	1919900000	2160600000	2398300000	NaN	NaN	NaN	NaN	NaN	NaN	NaN	NaN	NaN	NaN	NaN	NaN	NaN	NaN	NaN	NaN	NaN	NaN	NaN	NaN	NaN	NaN	NaN	NaN	NaN	NaN	NaN	NaN	NaN	NaN	NaN	NaN
1.5238E-6	NaN	NaN	NaN	NaN	NaN	1670900000	1911500000	2150800000	2387200000	NaN	NaN	NaN	NaN	NaN	NaN	NaN	NaN	NaN	NaN	NaN	NaN	NaN	NaN	NaN	NaN	NaN	NaN	NaN	NaN	NaN	NaN	NaN	NaN	NaN	NaN	NaN	NaN	NaN	NaN	NaN	NaN
1.5329E-6	NaN	NaN	NaN	NaN	NaN	1663900000	1903100000	2141100000	2376300000	NaN	NaN	NaN	NaN	NaN	NaN	NaN	NaN	NaN	NaN	NaN	NaN	NaN	NaN	NaN	NaN	NaN	NaN	NaN	NaN	NaN	NaN	NaN	NaN	NaN	NaN	NaN	NaN	NaN	NaN	NaN	NaN
1.5421E-6	NaN	NaN	NaN	NaN	NaN	1657000000	1894900000	2131500000	2365400000	NaN	NaN	NaN	NaN	NaN	NaN	NaN	NaN	NaN	NaN	NaN	NaN	NaN	NaN	NaN	NaN	NaN	NaN	NaN	NaN	NaN	NaN	NaN	NaN	NaN	NaN	NaN	NaN	NaN	NaN	NaN	NaN
1.5512E-6	NaN	NaN	NaN	NaN	NaN	1650200000	1886700000	2122000000	2354700000	NaN	NaN	NaN	NaN	NaN	NaN	NaN	NaN	NaN	NaN	NaN	NaN	NaN	NaN	NaN	NaN	NaN	NaN	NaN	NaN	NaN	NaN	NaN	NaN	NaN	NaN	NaN	NaN	NaN	NaN	NaN	NaN
1.5604E-6	NaN	NaN	NaN	NaN	NaN	1643400000	1878600000	2112600000	2344100000	NaN	NaN	NaN	NaN	NaN	NaN	NaN	NaN	NaN	NaN	NaN	NaN	NaN	NaN	NaN	NaN	NaN	NaN	NaN	NaN	NaN	NaN	NaN	NaN	NaN	NaN	NaN	NaN	NaN	NaN	NaN	NaN
1.5695E-6	NaN	NaN	NaN	NaN	NaN	1636700000	1870700000	2103300000	2333600000	NaN	NaN	NaN	NaN	NaN	NaN	NaN	NaN	NaN	NaN	NaN	NaN	NaN	NaN	NaN	NaN	NaN	NaN	NaN	NaN	NaN	NaN	NaN	NaN	NaN	NaN	NaN	NaN	NaN	NaN	NaN	NaN
1.5787E-6	NaN	NaN	NaN	NaN	NaN	1630100000	1862800000	2094100000	2323200000	NaN	NaN	NaN	NaN	NaN	NaN	NaN	NaN	NaN	NaN	NaN	NaN	NaN	NaN	NaN	NaN	NaN	NaN	NaN	NaN	NaN	NaN	NaN	NaN	NaN	NaN	NaN	NaN	NaN	NaN	NaN	NaN
1.5878E-6	NaN	NaN	NaN	NaN	NaN	1623500000	1855000000	2085000000	2313000000	NaN	NaN	NaN	NaN	NaN	NaN	NaN	NaN	NaN	NaN	NaN	NaN	NaN	NaN	NaN	NaN	NaN	NaN	NaN	NaN	NaN	NaN	NaN	NaN	NaN	NaN	NaN	NaN	NaN	NaN	NaN	NaN
1.597E-6	NaN	NaN	NaN	NaN	NaN	1617100000	1847300000	2076000000	2302800000	NaN	NaN	NaN	NaN	NaN	NaN	NaN	NaN	NaN	NaN	NaN	NaN	NaN	NaN	NaN	NaN	NaN	NaN	NaN	NaN	NaN	NaN	NaN	NaN	NaN	NaN	NaN	NaN	NaN	NaN	NaN	NaN
1.6062E-6	NaN	NaN	NaN	NaN	NaN	1610600000	1839700000	2067100000	2292800000	NaN	NaN	NaN	NaN	NaN	NaN	NaN	NaN	NaN	NaN	NaN	NaN	NaN	NaN	NaN	NaN	NaN	NaN	NaN	NaN	NaN	NaN	NaN	NaN	NaN	NaN	NaN	NaN	NaN	NaN	NaN	NaN
1.6153E-6	NaN	NaN	NaN	NaN	NaN	1604300000	1832100000	2058400000	2282800000	NaN	NaN	NaN	NaN	NaN	NaN	NaN	NaN	NaN	NaN	NaN	NaN	NaN	NaN	NaN	NaN	NaN	NaN	NaN	NaN	NaN	NaN	NaN	NaN	NaN	NaN	NaN	NaN	NaN	NaN	NaN	NaN
1.6245E-6	NaN	NaN	NaN	NaN	NaN	1598000000	1824700000	2049700000	2273000000	2492700000	NaN	NaN	NaN	NaN	NaN	NaN	NaN	NaN	NaN	NaN	NaN	NaN	NaN	NaN	NaN	NaN	NaN	NaN	NaN	NaN	NaN	NaN	NaN	NaN	NaN	NaN	NaN	NaN	NaN	NaN	NaN
1.6336E-6	NaN	NaN	NaN	NaN	NaN	1591700000	1817300000	2041100000	2263200000	2481900000	NaN	NaN	NaN	NaN	NaN	NaN	NaN	NaN	NaN	NaN	NaN	NaN	NaN	NaN	NaN	NaN	NaN	NaN	NaN	NaN	NaN	NaN	NaN	NaN	NaN	NaN	NaN	NaN	NaN	NaN	NaN
1.6428E-6	NaN	NaN	NaN	NaN	NaN	1585500000	1810100000	2032600000	2253600000	2471300000	NaN	NaN	NaN	NaN	NaN	NaN	NaN	NaN	NaN	NaN	NaN	NaN	NaN	NaN	NaN	NaN	NaN	NaN	NaN	NaN	NaN	NaN	NaN	NaN	NaN	NaN	NaN	NaN	NaN	NaN	NaN
1.6519E-6	NaN	NaN	NaN	NaN	NaN	1579300000	1802900000	2024200000	2244100000	2460700000	NaN	NaN	NaN	NaN	NaN	NaN	NaN	NaN	NaN	NaN	NaN	NaN	NaN	NaN	NaN	NaN	NaN	NaN	NaN	NaN	NaN	NaN	NaN	NaN	NaN	NaN	NaN	NaN	NaN	NaN	NaN
1.6611E-6	NaN	NaN	NaN	NaN	NaN	1573200000	1795700000	2015900000	2234600000	2450300000	NaN	NaN	NaN	NaN	NaN	NaN	NaN	NaN	NaN	NaN	NaN	NaN	NaN	NaN	NaN	NaN	NaN	NaN	NaN	NaN	NaN	NaN	NaN	NaN	NaN	NaN	NaN	NaN	NaN	NaN	NaN
1.6702E-6	NaN	NaN	NaN	NaN	NaN	1567200000	1788700000	2007700000	2225300000	2439900000	NaN	NaN	NaN	NaN	NaN	NaN	NaN	NaN	NaN	NaN	NaN	NaN	NaN	NaN	NaN	NaN	NaN	NaN	NaN	NaN	NaN	NaN	NaN	NaN	NaN	NaN	NaN	NaN	NaN	NaN	NaN
1.6794E-6	NaN	NaN	NaN	NaN	NaN	1561200000	1781700000	1999500000	2216100000	2429700000	NaN	NaN	NaN	NaN	NaN	NaN	NaN	NaN	NaN	NaN	NaN	NaN	NaN	NaN	NaN	NaN	NaN	NaN	NaN	NaN	NaN	NaN	NaN	NaN	NaN	NaN	NaN	NaN	NaN	NaN	NaN
1.6885E-6	NaN	NaN	NaN	NaN	NaN	1555200000	1774800000	1991500000	2206900000	2419600000	NaN	NaN	NaN	NaN	NaN	NaN	NaN	NaN	NaN	NaN	NaN	NaN	NaN	NaN	NaN	NaN	NaN	NaN	NaN	NaN	NaN	NaN	NaN	NaN	NaN	NaN	NaN	NaN	NaN	NaN	NaN
1.6977E-6	NaN	NaN	NaN	NaN	NaN	1549300000	1768000000	1983500000	2197900000	2409500000	NaN	NaN	NaN	NaN	NaN	NaN	NaN	NaN	NaN	NaN	NaN	NaN	NaN	NaN	NaN	NaN	NaN	NaN	NaN	NaN	NaN	NaN	NaN	NaN	NaN	NaN	NaN	NaN	NaN	NaN	NaN
1.7068E-6	NaN	NaN	NaN	NaN	NaN	1543400000	1761200000	1975600000	2188900000	2399600000	NaN	NaN	NaN	NaN	NaN	NaN	NaN	NaN	NaN	NaN	NaN	NaN	NaN	NaN	NaN	NaN	NaN	NaN	NaN	NaN	NaN	NaN	NaN	NaN	NaN	NaN	NaN	NaN	NaN	NaN	NaN
1.716E-6	NaN	NaN	NaN	NaN	NaN	1537600000	1754600000	1967800000	2180000000	2389800000	NaN	NaN	NaN	NaN	NaN	NaN	NaN	NaN	NaN	NaN	NaN	NaN	NaN	NaN	NaN	NaN	NaN	NaN	NaN	NaN	NaN	NaN	NaN	NaN	NaN	NaN	NaN	NaN	NaN	NaN	NaN
1.7252E-6	NaN	NaN	NaN	NaN	NaN	1531800000	1748000000	1960100000	2171300000	2380000000	NaN	NaN	NaN	NaN	NaN	NaN	NaN	NaN	NaN	NaN	NaN	NaN	NaN	NaN	NaN	NaN	NaN	NaN	NaN	NaN	NaN	NaN	NaN	NaN	NaN	NaN	NaN	NaN	NaN	NaN	NaN
1.7343E-6	NaN	NaN	NaN	NaN	NaN	1526000000	1741400000	1952500000	2162600000	2370400000	NaN	NaN	NaN	NaN	NaN	NaN	NaN	NaN	NaN	NaN	NaN	NaN	NaN	NaN	NaN	NaN	NaN	NaN	NaN	NaN	NaN	NaN	NaN	NaN	NaN	NaN	NaN	NaN	NaN	NaN	NaN
1.7435E-6	NaN	NaN	NaN	NaN	NaN	1520300000	1734900000	1944900000	2154000000	2360800000	NaN	NaN	NaN	NaN	NaN	NaN	NaN	NaN	NaN	NaN	NaN	NaN	NaN	NaN	NaN	NaN	NaN	NaN	NaN	NaN	NaN	NaN	NaN	NaN	NaN	NaN	NaN	NaN	NaN	NaN	NaN
1.7526E-6	NaN	NaN	NaN	NaN	NaN	1514600000	1728500000	1937400000	2145400000	2351300000	NaN	NaN	NaN	NaN	NaN	NaN	NaN	NaN	NaN	NaN	NaN	NaN	NaN	NaN	NaN	NaN	NaN	NaN	NaN	NaN	NaN	NaN	NaN	NaN	NaN	NaN	NaN	NaN	NaN	NaN	NaN
1.7618E-6	NaN	NaN	NaN	NaN	NaN	1508900000	1722200000	1930000000	2137000000	2342000000	NaN	NaN	NaN	NaN	NaN	NaN	NaN	NaN	NaN	NaN	NaN	NaN	NaN	NaN	NaN	NaN	NaN	NaN	NaN	NaN	NaN	NaN	NaN	NaN	NaN	NaN	NaN	NaN	NaN	NaN	NaN
1.7709E-6	NaN	NaN	NaN	NaN	NaN	1503300000	1715900000	1922700000	2128700000	2332700000	NaN	NaN	NaN	NaN	NaN	NaN	NaN	NaN	NaN	NaN	NaN	NaN	NaN	NaN	NaN	NaN	NaN	NaN	NaN	NaN	NaN	NaN	NaN	NaN	NaN	NaN	NaN	NaN	NaN	NaN	NaN
1.7801E-6	NaN	NaN	NaN	NaN	NaN	1497600000	1709700000	1915400000	2120400000	2323500000	NaN	NaN	NaN	NaN	NaN	NaN	NaN	NaN	NaN	NaN	NaN	NaN	NaN	NaN	NaN	NaN	NaN	NaN	NaN	NaN	NaN	NaN	NaN	NaN	NaN	NaN	NaN	NaN	NaN	NaN	NaN
1.7892E-6	NaN	NaN	NaN	NaN	NaN	1492000000	1703500000	1908300000	2112200000	2314400000	NaN	NaN	NaN	NaN	NaN	NaN	NaN	NaN	NaN	NaN	NaN	NaN	NaN	NaN	NaN	NaN	NaN	NaN	NaN	NaN	NaN	NaN	NaN	NaN	NaN	NaN	NaN	NaN	NaN	NaN	NaN
1.7984E-6	NaN	NaN	NaN	NaN	NaN	1486400000	1697400000	1901200000	2104100000	2305300000	NaN	NaN	NaN	NaN	NaN	NaN	NaN	NaN	NaN	NaN	NaN	NaN	NaN	NaN	NaN	NaN	NaN	NaN	NaN	NaN	NaN	NaN	NaN	NaN	NaN	NaN	NaN	NaN	NaN	NaN	NaN
1.8075E-6	NaN	NaN	NaN	NaN	NaN	1480900000	1691400000	1894100000	2096100000	2296400000	2493600000	NaN	NaN	NaN	NaN	NaN	NaN	NaN	NaN	NaN	NaN	NaN	NaN	NaN	NaN	NaN	NaN	NaN	NaN	NaN	NaN	NaN	NaN	NaN	NaN	NaN	NaN	NaN	NaN	NaN	NaN
1.8167E-6	NaN	NaN	NaN	NaN	NaN	1475400000	1685400000	1887200000	2088100000	2287500000	2483900000	NaN	NaN	NaN	NaN	NaN	NaN	NaN	NaN	NaN	NaN	NaN	NaN	NaN	NaN	NaN	NaN	NaN	NaN	NaN	NaN	NaN	NaN	NaN	NaN	NaN	NaN	NaN	NaN	NaN	NaN
1.8258E-6	NaN	NaN	NaN	NaN	NaN	1470000000	1679500000	1880300000	2080300000	2278800000	2474400000	NaN	NaN	NaN	NaN	NaN	NaN	NaN	NaN	NaN	NaN	NaN	NaN	NaN	NaN	NaN	NaN	NaN	NaN	NaN	NaN	NaN	NaN	NaN	NaN	NaN	NaN	NaN	NaN	NaN	NaN
1.835E-6	NaN	NaN	NaN	NaN	NaN	1464700000	1673600000	1873400000	2072500000	2270100000	2464900000	NaN	NaN	NaN	NaN	NaN	NaN	NaN	NaN	NaN	NaN	NaN	NaN	NaN	NaN	NaN	NaN	NaN	NaN	NaN	NaN	NaN	NaN	NaN	NaN	NaN	NaN	NaN	NaN	NaN	NaN
1.8442E-6	NaN	NaN	NaN	NaN	NaN	1459500000	1667800000	1866700000	2064800000	2261500000	2455400000	NaN	NaN	NaN	NaN	NaN	NaN	NaN	NaN	NaN	NaN	NaN	NaN	NaN	NaN	NaN	NaN	NaN	NaN	NaN	NaN	NaN	NaN	NaN	NaN	NaN	NaN	NaN	NaN	NaN	NaN
1.8533E-6	NaN	NaN	NaN	NaN	NaN	1454400000	1662000000	1860000000	2057100000	2252900000	2446100000	NaN	NaN	NaN	NaN	NaN	NaN	NaN	NaN	NaN	NaN	NaN	NaN	NaN	NaN	NaN	NaN	NaN	NaN	NaN	NaN	NaN	NaN	NaN	NaN	NaN	NaN	NaN	NaN	NaN	NaN
1.8625E-6	NaN	NaN	NaN	NaN	NaN	1449400000	1656300000	1853400000	2049600000	2244500000	2436800000	NaN	NaN	NaN	NaN	NaN	NaN	NaN	NaN	NaN	NaN	NaN	NaN	NaN	NaN	NaN	NaN	NaN	NaN	NaN	NaN	NaN	NaN	NaN	NaN	NaN	NaN	NaN	NaN	NaN	NaN
1.8716E-6	NaN	NaN	NaN	NaN	NaN	1444500000	1650700000	1846800000	2042100000	2236100000	2427700000	NaN	NaN	NaN	NaN	NaN	NaN	NaN	NaN	NaN	NaN	NaN	NaN	NaN	NaN	NaN	NaN	NaN	NaN	NaN	NaN	NaN	NaN	NaN	NaN	NaN	NaN	NaN	NaN	NaN	NaN
1.8808E-6	NaN	NaN	NaN	NaN	NaN	1439700000	1645100000	1840300000	2034600000	2227800000	2418600000	NaN	NaN	NaN	NaN	NaN	NaN	NaN	NaN	NaN	NaN	NaN	NaN	NaN	NaN	NaN	NaN	NaN	NaN	NaN	NaN	NaN	NaN	NaN	NaN	NaN	NaN	NaN	NaN	NaN	NaN
1.8899E-6	NaN	NaN	NaN	NaN	NaN	1435100000	1639500000	1833900000	2027300000	2219600000	2409600000	NaN	NaN	NaN	NaN	NaN	NaN	NaN	NaN	NaN	NaN	NaN	NaN	NaN	NaN	NaN	NaN	NaN	NaN	NaN	NaN	NaN	NaN	NaN	NaN	NaN	NaN	NaN	NaN	NaN	NaN
1.8991E-6	NaN	NaN	NaN	NaN	NaN	NaN	1634000000	1827500000	2020000000	2211400000	2400700000	NaN	NaN	NaN	NaN	NaN	NaN	NaN	NaN	NaN	NaN	NaN	NaN	NaN	NaN	NaN	NaN	NaN	NaN	NaN	NaN	NaN	NaN	NaN	NaN	NaN	NaN	NaN	NaN	NaN	NaN
1.9082E-6	NaN	NaN	NaN	NaN	NaN	NaN	1628500000	1821200000	2012800000	2203400000	2391800000	NaN	NaN	NaN	NaN	NaN	NaN	NaN	NaN	NaN	NaN	NaN	NaN	NaN	NaN	NaN	NaN	NaN	NaN	NaN	NaN	NaN	NaN	NaN	NaN	NaN	NaN	NaN	NaN	NaN	NaN
1.9174E-6	NaN	NaN	NaN	NaN	NaN	NaN	1623100000	1814900000	2005600000	2195400000	2383000000	NaN	NaN	NaN	NaN	NaN	NaN	NaN	NaN	NaN	NaN	NaN	NaN	NaN	NaN	NaN	NaN	NaN	NaN	NaN	NaN	NaN	NaN	NaN	NaN	NaN	NaN	NaN	NaN	NaN	NaN
1.9265E-6	NaN	NaN	NaN	NaN	NaN	NaN	1617700000	1808700000	1998500000	2187400000	2374300000	NaN	NaN	NaN	NaN	NaN	NaN	NaN	NaN	NaN	NaN	NaN	NaN	NaN	NaN	NaN	NaN	NaN	NaN	NaN	NaN	NaN	NaN	NaN	NaN	NaN	NaN	NaN	NaN	NaN	NaN
1.9357E-6	NaN	NaN	NaN	NaN	NaN	NaN	1612400000	1802600000	1991500000	2179600000	2365700000	NaN	NaN	NaN	NaN	NaN	NaN	NaN	NaN	NaN	NaN	NaN	NaN	NaN	NaN	NaN	NaN	NaN	NaN	NaN	NaN	NaN	NaN	NaN	NaN	NaN	NaN	NaN	NaN	NaN	NaN
1.9448E-6	NaN	NaN	NaN	NaN	NaN	NaN	1607100000	1796500000	1984600000	2171800000	2357100000	NaN	NaN	NaN	NaN	NaN	NaN	NaN	NaN	NaN	NaN	NaN	NaN	NaN	NaN	NaN	NaN	NaN	NaN	NaN	NaN	NaN	NaN	NaN	NaN	NaN	NaN	NaN	NaN	NaN	NaN
1.954E-6	NaN	NaN	NaN	NaN	NaN	NaN	1601800000	1790500000	1977700000	2164100000	2348700000	NaN	NaN	NaN	NaN	NaN	NaN	NaN	NaN	NaN	NaN	NaN	NaN	NaN	NaN	NaN	NaN	NaN	NaN	NaN	NaN	NaN	NaN	NaN	NaN	NaN	NaN	NaN	NaN	NaN	NaN
1.9632E-6	NaN	NaN	NaN	NaN	NaN	NaN	1596600000	1784500000	1970800000	2156400000	2340300000	NaN	NaN	NaN	NaN	NaN	NaN	NaN	NaN	NaN	NaN	NaN	NaN	NaN	NaN	NaN	NaN	NaN	NaN	NaN	NaN	NaN	NaN	NaN	NaN	NaN	NaN	NaN	NaN	NaN	NaN
1.9723E-6	NaN	NaN	NaN	NaN	NaN	NaN	1591400000	1778600000	1964100000	2148900000	2331900000	NaN	NaN	NaN	NaN	NaN	NaN	NaN	NaN	NaN	NaN	NaN	NaN	NaN	NaN	NaN	NaN	NaN	NaN	NaN	NaN	NaN	NaN	NaN	NaN	NaN	NaN	NaN	NaN	NaN	NaN
1.9815E-6	NaN	NaN	NaN	NaN	NaN	NaN	1586300000	1772700000	1957400000	2141300000	2323700000	NaN	NaN	NaN	NaN	NaN	NaN	NaN	NaN	NaN	NaN	NaN	NaN	NaN	NaN	NaN	NaN	NaN	NaN	NaN	NaN	NaN	NaN	NaN	NaN	NaN	NaN	NaN	NaN	NaN	NaN
1.9906E-6	NaN	NaN	NaN	NaN	NaN	NaN	1581200000	1766900000	1950700000	2133900000	2315500000	2494400000	NaN	NaN	NaN	NaN	NaN	NaN	NaN	NaN	NaN	NaN	NaN	NaN	NaN	NaN	NaN	NaN	NaN	NaN	NaN	NaN	NaN	NaN	NaN	NaN	NaN	NaN	NaN	NaN	NaN
1.9998E-6	NaN	NaN	NaN	NaN	NaN	NaN	1576100000	1761200000	1944200000	2126500000	2307400000	2485600000	NaN	NaN	NaN	NaN	NaN	NaN	NaN	NaN	NaN	NaN	NaN	NaN	NaN	NaN	NaN	NaN	NaN	NaN	NaN	NaN	NaN	NaN	NaN	NaN	NaN	NaN	NaN	NaN	NaN
2.0089E-6	NaN	NaN	NaN	NaN	NaN	NaN	1571100000	1755400000	1937600000	2119200000	2299300000	2476900000	NaN	NaN	NaN	NaN	NaN	NaN	NaN	NaN	NaN	NaN	NaN	NaN	NaN	NaN	NaN	NaN	NaN	NaN	NaN	NaN	NaN	NaN	NaN	NaN	NaN	NaN	NaN	NaN	NaN
2.0181E-6	NaN	NaN	NaN	NaN	NaN	NaN	1566100000	1749800000	1931200000	2111900000	2291300000	2468200000	NaN	NaN	NaN	NaN	NaN	NaN	NaN	NaN	NaN	NaN	NaN	NaN	NaN	NaN	NaN	NaN	NaN	NaN	NaN	NaN	NaN	NaN	NaN	NaN	NaN	NaN	NaN	NaN	NaN
2.0272E-6	NaN	NaN	NaN	NaN	NaN	NaN	1561100000	1744200000	1924800000	2104800000	2283400000	2459700000	NaN	NaN	NaN	NaN	NaN	NaN	NaN	NaN	NaN	NaN	NaN	NaN	NaN	NaN	NaN	NaN	NaN	NaN	NaN	NaN	NaN	NaN	NaN	NaN	NaN	NaN	NaN	NaN	NaN
2.0364E-6	NaN	NaN	NaN	NaN	NaN	NaN	1556200000	1738600000	1918400000	2097600000	2275600000	2451100000	NaN	NaN	NaN	NaN	NaN	NaN	NaN	NaN	NaN	NaN	NaN	NaN	NaN	NaN	NaN	NaN	NaN	NaN	NaN	NaN	NaN	NaN	NaN	NaN	NaN	NaN	NaN	NaN	NaN
2.0455E-6	NaN	NaN	NaN	NaN	NaN	NaN	1551300000	1733100000	1912100000	2090600000	2267800000	2442700000	NaN	NaN	NaN	NaN	NaN	NaN	NaN	NaN	NaN	NaN	NaN	NaN	NaN	NaN	NaN	NaN	NaN	NaN	NaN	NaN	NaN	NaN	NaN	NaN	NaN	NaN	NaN	NaN	NaN
2.0547E-6	NaN	NaN	NaN	NaN	NaN	NaN	1546400000	1727700000	1905900000	2083600000	2260000000	2434300000	NaN	NaN	NaN	NaN	NaN	NaN	NaN	NaN	NaN	NaN	NaN	NaN	NaN	NaN	NaN	NaN	NaN	NaN	NaN	NaN	NaN	NaN	NaN	NaN	NaN	NaN	NaN	NaN	NaN
2.0638E-6	NaN	NaN	NaN	NaN	NaN	NaN	1541500000	1722300000	1899700000	2076600000	2252400000	2426000000	NaN	NaN	NaN	NaN	NaN	NaN	NaN	NaN	NaN	NaN	NaN	NaN	NaN	NaN	NaN	NaN	NaN	NaN	NaN	NaN	NaN	NaN	NaN	NaN	NaN	NaN	NaN	NaN	NaN
2.073E-6	NaN	NaN	NaN	NaN	NaN	NaN	1536700000	1716900000	1893600000	2069700000	2244800000	2417800000	NaN	NaN	NaN	NaN	NaN	NaN	NaN	NaN	NaN	NaN	NaN	NaN	NaN	NaN	NaN	NaN	NaN	NaN	NaN	NaN	NaN	NaN	NaN	NaN	NaN	NaN	NaN	NaN	NaN
2.0822E-6	NaN	NaN	NaN	NaN	NaN	NaN	1531900000	1711600000	1887500000	2062900000	2237300000	2409600000	NaN	NaN	NaN	NaN	NaN	NaN	NaN	NaN	NaN	NaN	NaN	NaN	NaN	NaN	NaN	NaN	NaN	NaN	NaN	NaN	NaN	NaN	NaN	NaN	NaN	NaN	NaN	NaN	NaN
2.0913E-6	NaN	NaN	NaN	NaN	NaN	NaN	1527100000	1706300000	1881500000	2056200000	2229800000	2401500000	NaN	NaN	NaN	NaN	NaN	NaN	NaN	NaN	NaN	NaN	NaN	NaN	NaN	NaN	NaN	NaN	NaN	NaN	NaN	NaN	NaN	NaN	NaN	NaN	NaN	NaN	NaN	NaN	NaN
2.1005E-6	NaN	NaN	NaN	NaN	NaN	NaN	1522300000	1701100000	1875500000	2049500000	2222400000	2393500000	NaN	NaN	NaN	NaN	NaN	NaN	NaN	NaN	NaN	NaN	NaN	NaN	NaN	NaN	NaN	NaN	NaN	NaN	NaN	NaN	NaN	NaN	NaN	NaN	NaN	NaN	NaN	NaN	NaN
2.1096E-6	NaN	NaN	NaN	NaN	NaN	NaN	1517600000	1695900000	1869600000	2042800000	2215100000	2385500000	NaN	NaN	NaN	NaN	NaN	NaN	NaN	NaN	NaN	NaN	NaN	NaN	NaN	NaN	NaN	NaN	NaN	NaN	NaN	NaN	NaN	NaN	NaN	NaN	NaN	NaN	NaN	NaN	NaN
2.1188E-6	NaN	NaN	NaN	NaN	NaN	NaN	1512900000	1690700000	1863700000	2036200000	2207800000	2377500000	NaN	NaN	NaN	NaN	NaN	NaN	NaN	NaN	NaN	NaN	NaN	NaN	NaN	NaN	NaN	NaN	NaN	NaN	NaN	NaN	NaN	NaN	NaN	NaN	NaN	NaN	NaN	NaN	NaN
2.1279E-6	NaN	NaN	NaN	NaN	NaN	NaN	1508200000	1685600000	1857900000	2029700000	2200500000	2369700000	NaN	NaN	NaN	NaN	NaN	NaN	NaN	NaN	NaN	NaN	NaN	NaN	NaN	NaN	NaN	NaN	NaN	NaN	NaN	NaN	NaN	NaN	NaN	NaN	NaN	NaN	NaN	NaN	NaN
2.1371E-6	NaN	NaN	NaN	NaN	NaN	NaN	1503500000	1680600000	1852200000	2023200000	2193400000	2361900000	NaN	NaN	NaN	NaN	NaN	NaN	NaN	NaN	NaN	NaN	NaN	NaN	NaN	NaN	NaN	NaN	NaN	NaN	NaN	NaN	NaN	NaN	NaN	NaN	NaN	NaN	NaN	NaN	NaN
2.1462E-6	NaN	NaN	NaN	NaN	NaN	NaN	1498800000	1675500000	1846400000	2016700000	2186300000	2354200000	NaN	NaN	NaN	NaN	NaN	NaN	NaN	NaN	NaN	NaN	NaN	NaN	NaN	NaN	NaN	NaN	NaN	NaN	NaN	NaN	NaN	NaN	NaN	NaN	NaN	NaN	NaN	NaN	NaN
2.1554E-6	NaN	NaN	NaN	NaN	NaN	NaN	1494200000	1670600000	1840800000	2010400000	2179200000	2346500000	NaN	NaN	NaN	NaN	NaN	NaN	NaN	NaN	NaN	NaN	NaN	NaN	NaN	NaN	NaN	NaN	NaN	NaN	NaN	NaN	NaN	NaN	NaN	NaN	NaN	NaN	NaN	NaN	NaN
2.1645E-6	NaN	NaN	NaN	NaN	NaN	NaN	1489500000	1665600000	1835100000	2004000000	2172200000	2338900000	NaN	NaN	NaN	NaN	NaN	NaN	NaN	NaN	NaN	NaN	NaN	NaN	NaN	NaN	NaN	NaN	NaN	NaN	NaN	NaN	NaN	NaN	NaN	NaN	NaN	NaN	NaN	NaN	NaN
2.1737E-6	NaN	NaN	NaN	NaN	NaN	NaN	1484900000	1660700000	1829600000	1997800000	2165300000	2331300000	2495000000	NaN	NaN	NaN	NaN	NaN	NaN	NaN	NaN	NaN	NaN	NaN	NaN	NaN	NaN	NaN	NaN	NaN	NaN	NaN	NaN	NaN	NaN	NaN	NaN	NaN	NaN	NaN	NaN
2.1828E-6	NaN	NaN	NaN	NaN	NaN	NaN	1480400000	1655800000	1824000000	1991600000	2158400000	2323800000	2487000000	NaN	NaN	NaN	NaN	NaN	NaN	NaN	NaN	NaN	NaN	NaN	NaN	NaN	NaN	NaN	NaN	NaN	NaN	NaN	NaN	NaN	NaN	NaN	NaN	NaN	NaN	NaN	NaN
2.192E-6	NaN	NaN	NaN	NaN	NaN	NaN	1475800000	1651000000	1818500000	1985400000	2151600000	2316400000	2479000000	NaN	NaN	NaN	NaN	NaN	NaN	NaN	NaN	NaN	NaN	NaN	NaN	NaN	NaN	NaN	NaN	NaN	NaN	NaN	NaN	NaN	NaN	NaN	NaN	NaN	NaN	NaN	NaN
2.2012E-6	NaN	NaN	NaN	NaN	NaN	NaN	1471300000	1646200000	1813100000	1979300000	2144800000	2309000000	2471000000	NaN	NaN	NaN	NaN	NaN	NaN	NaN	NaN	NaN	NaN	NaN	NaN	NaN	NaN	NaN	NaN	NaN	NaN	NaN	NaN	NaN	NaN	NaN	NaN	NaN	NaN	NaN	NaN
2.2103E-6	NaN	NaN	NaN	NaN	NaN	NaN	1466900000	1641500000	1807700000	1973200000	2138100000	2301700000	2463200000	NaN	NaN	NaN	NaN	NaN	NaN	NaN	NaN	NaN	NaN	NaN	NaN	NaN	NaN	NaN	NaN	NaN	NaN	NaN	NaN	NaN	NaN	NaN	NaN	NaN	NaN	NaN	NaN
2.2195E-6	NaN	NaN	NaN	NaN	NaN	NaN	1462600000	1636700000	1802400000	1967200000	2131400000	2294400000	2455400000	NaN	NaN	NaN	NaN	NaN	NaN	NaN	NaN	NaN	NaN	NaN	NaN	NaN	NaN	NaN	NaN	NaN	NaN	NaN	NaN	NaN	NaN	NaN	NaN	NaN	NaN	NaN	NaN
2.2286E-6	NaN	NaN	NaN	NaN	NaN	NaN	1458300000	1632000000	1797100000	1961200000	2124800000	2287200000	2447600000	NaN	NaN	NaN	NaN	NaN	NaN	NaN	NaN	NaN	NaN	NaN	NaN	NaN	NaN	NaN	NaN	NaN	NaN	NaN	NaN	NaN	NaN	NaN	NaN	NaN	NaN	NaN	NaN
2.2378E-6	NaN	NaN	NaN	NaN	NaN	NaN	1454000000	1627400000	1791800000	1955300000	2118200000	2280000000	2439900000	NaN	NaN	NaN	NaN	NaN	NaN	NaN	NaN	NaN	NaN	NaN	NaN	NaN	NaN	NaN	NaN	NaN	NaN	NaN	NaN	NaN	NaN	NaN	NaN	NaN	NaN	NaN	NaN
2.2469E-6	NaN	NaN	NaN	NaN	NaN	NaN	1449900000	1622800000	1786600000	1949400000	2111700000	2272900000	2432200000	NaN	NaN	NaN	NaN	NaN	NaN	NaN	NaN	NaN	NaN	NaN	NaN	NaN	NaN	NaN	NaN	NaN	NaN	NaN	NaN	NaN	NaN	NaN	NaN	NaN	NaN	NaN	NaN
2.2561E-6	NaN	NaN	NaN	NaN	NaN	NaN	1445800000	1618200000	1781400000	1943600000	2105300000	2265900000	2424600000	NaN	NaN	NaN	NaN	NaN	NaN	NaN	NaN	NaN	NaN	NaN	NaN	NaN	NaN	NaN	NaN	NaN	NaN	NaN	NaN	NaN	NaN	NaN	NaN	NaN	NaN	NaN	NaN
2.2652E-6	NaN	NaN	NaN	NaN	NaN	NaN	1441800000	1613600000	1776300000	1937800000	2098900000	2258900000	2417100000	NaN	NaN	NaN	NaN	NaN	NaN	NaN	NaN	NaN	NaN	NaN	NaN	NaN	NaN	NaN	NaN	NaN	NaN	NaN	NaN	NaN	NaN	NaN	NaN	NaN	NaN	NaN	NaN
2.2744E-6	NaN	NaN	NaN	NaN	NaN	NaN	1437900000	1609100000	1771200000	1932100000	2092500000	2251900000	2409600000	NaN	NaN	NaN	NaN	NaN	NaN	NaN	NaN	NaN	NaN	NaN	NaN	NaN	NaN	NaN	NaN	NaN	NaN	NaN	NaN	NaN	NaN	NaN	NaN	NaN	NaN	NaN	NaN
2.2835E-6	NaN	NaN	NaN	NaN	NaN	NaN	1434100000	1604600000	1766100000	1926400000	2086200000	2245100000	2402200000	NaN	NaN	NaN	NaN	NaN	NaN	NaN	NaN	NaN	NaN	NaN	NaN	NaN	NaN	NaN	NaN	NaN	NaN	NaN	NaN	NaN	NaN	NaN	NaN	NaN	NaN	NaN	NaN
2.2927E-6	NaN	NaN	NaN	NaN	NaN	NaN	NaN	1600100000	1761100000	1920700000	2079900000	2238200000	2394800000	NaN	NaN	NaN	NaN	NaN	NaN	NaN	NaN	NaN	NaN	NaN	NaN	NaN	NaN	NaN	NaN	NaN	NaN	NaN	NaN	NaN	NaN	NaN	NaN	NaN	NaN	NaN	NaN
2.3018E-6	NaN	NaN	NaN	NaN	NaN	NaN	NaN	1595700000	1756100000	1915100000	2073700000	2231400000	2387500000	NaN	NaN	NaN	NaN	NaN	NaN	NaN	NaN	NaN	NaN	NaN	NaN	NaN	NaN	NaN	NaN	NaN	NaN	NaN	NaN	NaN	NaN	NaN	NaN	NaN	NaN	NaN	NaN
2.311E-6	NaN	NaN	NaN	NaN	NaN	NaN	NaN	1591300000	1751200000	1909600000	2067600000	2224700000	2380200000	NaN	NaN	NaN	NaN	NaN	NaN	NaN	NaN	NaN	NaN	NaN	NaN	NaN	NaN	NaN	NaN	NaN	NaN	NaN	NaN	NaN	NaN	NaN	NaN	NaN	NaN	NaN	NaN
2.3202E-6	NaN	NaN	NaN	NaN	NaN	NaN	NaN	1586900000	1746300000	1904100000	2061500000	2218000000	2373000000	NaN	NaN	NaN	NaN	NaN	NaN	NaN	NaN	NaN	NaN	NaN	NaN	NaN	NaN	NaN	NaN	NaN	NaN	NaN	NaN	NaN	NaN	NaN	NaN	NaN	NaN	NaN	NaN
2.3293E-6	NaN	NaN	NaN	NaN	NaN	NaN	NaN	1582500000	1741400000	1898600000	2055400000	2211400000	2365900000	NaN	NaN	NaN	NaN	NaN	NaN	NaN	NaN	NaN	NaN	NaN	NaN	NaN	NaN	NaN	NaN	NaN	NaN	NaN	NaN	NaN	NaN	NaN	NaN	NaN	NaN	NaN	NaN
2.3385E-6	NaN	NaN	NaN	NaN	NaN	NaN	NaN	1578200000	1736600000	1893200000	2049400000	2204800000	2358800000	NaN	NaN	NaN	NaN	NaN	NaN	NaN	NaN	NaN	NaN	NaN	NaN	NaN	NaN	NaN	NaN	NaN	NaN	NaN	NaN	NaN	NaN	NaN	NaN	NaN	NaN	NaN	NaN
2.3476E-6	NaN	NaN	NaN	NaN	NaN	NaN	NaN	1573800000	1731800000	1887800000	2043400000	2198200000	2351700000	NaN	NaN	NaN	NaN	NaN	NaN	NaN	NaN	NaN	NaN	NaN	NaN	NaN	NaN	NaN	NaN	NaN	NaN	NaN	NaN	NaN	NaN	NaN	NaN	NaN	NaN	NaN	NaN
2.3568E-6	NaN	NaN	NaN	NaN	NaN	NaN	NaN	1569600000	1727000000	1882400000	2037500000	2191800000	2344700000	2495600000	NaN	NaN	NaN	NaN	NaN	NaN	NaN	NaN	NaN	NaN	NaN	NaN	NaN	NaN	NaN	NaN	NaN	NaN	NaN	NaN	NaN	NaN	NaN	NaN	NaN	NaN	NaN
2.3659E-6	NaN	NaN	NaN	NaN	NaN	NaN	NaN	1565300000	1722300000	1877100000	2031600000	2185300000	2337700000	2488100000	NaN	NaN	NaN	NaN	NaN	NaN	NaN	NaN	NaN	NaN	NaN	NaN	NaN	NaN	NaN	NaN	NaN	NaN	NaN	NaN	NaN	NaN	NaN	NaN	NaN	NaN	NaN
2.3751E-6	NaN	NaN	NaN	NaN	NaN	NaN	NaN	1561100000	1717600000	1871900000	2025700000	2178900000	2330800000	2480800000	NaN	NaN	NaN	NaN	NaN	NaN	NaN	NaN	NaN	NaN	NaN	NaN	NaN	NaN	NaN	NaN	NaN	NaN	NaN	NaN	NaN	NaN	NaN	NaN	NaN	NaN	NaN
2.3842E-6	NaN	NaN	NaN	NaN	NaN	NaN	NaN	1556800000	1713000000	1866600000	2019900000	2172600000	2324000000	2473400000	NaN	NaN	NaN	NaN	NaN	NaN	NaN	NaN	NaN	NaN	NaN	NaN	NaN	NaN	NaN	NaN	NaN	NaN	NaN	NaN	NaN	NaN	NaN	NaN	NaN	NaN	NaN
2.3934E-6	NaN	NaN	NaN	NaN	NaN	NaN	NaN	1552600000	1708400000	1861500000	2014200000	2166300000	2317100000	2466100000	NaN	NaN	NaN	NaN	NaN	NaN	NaN	NaN	NaN	NaN	NaN	NaN	NaN	NaN	NaN	NaN	NaN	NaN	NaN	NaN	NaN	NaN	NaN	NaN	NaN	NaN	NaN
2.4025E-6	NaN	NaN	NaN	NaN	NaN	NaN	NaN	1548500000	1703800000	1856300000	2008500000	2160000000	2310400000	2458900000	NaN	NaN	NaN	NaN	NaN	NaN	NaN	NaN	NaN	NaN	NaN	NaN	NaN	NaN	NaN	NaN	NaN	NaN	NaN	NaN	NaN	NaN	NaN	NaN	NaN	NaN	NaN
2.4117E-6	NaN	NaN	NaN	NaN	NaN	NaN	NaN	1544300000	1699200000	1851200000	2002800000	2153800000	2303700000	2451700000	NaN	NaN	NaN	NaN	NaN	NaN	NaN	NaN	NaN	NaN	NaN	NaN	NaN	NaN	NaN	NaN	NaN	NaN	NaN	NaN	NaN	NaN	NaN	NaN	NaN	NaN	NaN
2.4208E-6	NaN	NaN	NaN	NaN	NaN	NaN	NaN	1540200000	1694700000	1846200000	1997200000	2147600000	2297000000	2444600000	NaN	NaN	NaN	NaN	NaN	NaN	NaN	NaN	NaN	NaN	NaN	NaN	NaN	NaN	NaN	NaN	NaN	NaN	NaN	NaN	NaN	NaN	NaN	NaN	NaN	NaN	NaN
2.43E-6	NaN	NaN	NaN	NaN	NaN	NaN	NaN	1536000000	1690200000	1841100000	1991600000	2141500000	2290400000	2437500000	NaN	NaN	NaN	NaN	NaN	NaN	NaN	NaN	NaN	NaN	NaN	NaN	NaN	NaN	NaN	NaN	NaN	NaN	NaN	NaN	NaN	NaN	NaN	NaN	NaN	NaN	NaN
2.4392E-6	NaN	NaN	NaN	NaN	NaN	NaN	NaN	1531900000	1685800000	1836100000	1986000000	2135400000	2283800000	2430500000	NaN	NaN	NaN	NaN	NaN	NaN	NaN	NaN	NaN	NaN	NaN	NaN	NaN	NaN	NaN	NaN	NaN	NaN	NaN	NaN	NaN	NaN	NaN	NaN	NaN	NaN	NaN
2.4483E-6	NaN	NaN	NaN	NaN	NaN	NaN	NaN	1527900000	1681400000	1831200000	1980500000	2129400000	2277300000	2423500000	NaN	NaN	NaN	NaN	NaN	NaN	NaN	NaN	NaN	NaN	NaN	NaN	NaN	NaN	NaN	NaN	NaN	NaN	NaN	NaN	NaN	NaN	NaN	NaN	NaN	NaN	NaN
2.4575E-6	NaN	NaN	NaN	NaN	NaN	NaN	NaN	1523800000	1677000000	1826300000	1975100000	2123400000	2270800000	2416500000	NaN	NaN	NaN	NaN	NaN	NaN	NaN	NaN	NaN	NaN	NaN	NaN	NaN	NaN	NaN	NaN	NaN	NaN	NaN	NaN	NaN	NaN	NaN	NaN	NaN	NaN	NaN
2.4666E-6	NaN	NaN	NaN	NaN	NaN	NaN	NaN	1519700000	1672600000	1821400000	1969700000	2117500000	2264300000	2409600000	NaN	NaN	NaN	NaN	NaN	NaN	NaN	NaN	NaN	NaN	NaN	NaN	NaN	NaN	NaN	NaN	NaN	NaN	NaN	NaN	NaN	NaN	NaN	NaN	NaN	NaN	NaN
2.4758E-6	NaN	NaN	NaN	NaN	NaN	NaN	NaN	1515700000	1668300000	1816500000	1964300000	2111600000	2257900000	2402800000	NaN	NaN	NaN	NaN	NaN	NaN	NaN	NaN	NaN	NaN	NaN	NaN	NaN	NaN	NaN	NaN	NaN	NaN	NaN	NaN	NaN	NaN	NaN	NaN	NaN	NaN	NaN
2.4849E-6	NaN	NaN	NaN	NaN	NaN	NaN	NaN	1511700000	1664000000	1811700000	1958900000	2105700000	2251600000	2396000000	NaN	NaN	NaN	NaN	NaN	NaN	NaN	NaN	NaN	NaN	NaN	NaN	NaN	NaN	NaN	NaN	NaN	NaN	NaN	NaN	NaN	NaN	NaN	NaN	NaN	NaN	NaN
2.4941E-6	NaN	NaN	NaN	NaN	NaN	NaN	NaN	1507700000	1659700000	1806900000	1953600000	2099900000	2245300000	2389200000	NaN	NaN	NaN	NaN	NaN	NaN	NaN	NaN	NaN	NaN	NaN	NaN	NaN	NaN	NaN	NaN	NaN	NaN	NaN	NaN	NaN	NaN	NaN	NaN	NaN	NaN	NaN
2.5032E-6	NaN	NaN	NaN	NaN	NaN	NaN	NaN	1503700000	1655500000	1802200000	1948400000	2094100000	2239000000	2382500000	NaN	NaN	NaN	NaN	NaN	NaN	NaN	NaN	NaN	NaN	NaN	NaN	NaN	NaN	NaN	NaN	NaN	NaN	NaN	NaN	NaN	NaN	NaN	NaN	NaN	NaN	NaN
2.5124E-6	NaN	NaN	NaN	NaN	NaN	NaN	NaN	1499700000	1651300000	1797500000	1943100000	2088400000	2232800000	2375900000	NaN	NaN	NaN	NaN	NaN	NaN	NaN	NaN	NaN	NaN	NaN	NaN	NaN	NaN	NaN	NaN	NaN	NaN	NaN	NaN	NaN	NaN	NaN	NaN	NaN	NaN	NaN
2.5215E-6	NaN	NaN	NaN	NaN	NaN	NaN	NaN	1495700000	1647100000	1792800000	1937900000	2082700000	2226600000	2369200000	NaN	NaN	NaN	NaN	NaN	NaN	NaN	NaN	NaN	NaN	NaN	NaN	NaN	NaN	NaN	NaN	NaN	NaN	NaN	NaN	NaN	NaN	NaN	NaN	NaN	NaN	NaN
2.5307E-6	NaN	NaN	NaN	NaN	NaN	NaN	NaN	1491800000	1642900000	1788200000	1932800000	2077000000	2220500000	2362600000	NaN	NaN	NaN	NaN	NaN	NaN	NaN	NaN	NaN	NaN	NaN	NaN	NaN	NaN	NaN	NaN	NaN	NaN	NaN	NaN	NaN	NaN	NaN	NaN	NaN	NaN	NaN
2.5398E-6	NaN	NaN	NaN	NaN	NaN	NaN	NaN	1487800000	1638800000	1783600000	1927700000	2071400000	2214400000	2356100000	2496000000	NaN	NaN	NaN	NaN	NaN	NaN	NaN	NaN	NaN	NaN	NaN	NaN	NaN	NaN	NaN	NaN	NaN	NaN	NaN	NaN	NaN	NaN	NaN	NaN	NaN	NaN
2.549E-6	NaN	NaN	NaN	NaN	NaN	NaN	NaN	1483900000	1634700000	1779000000	1922600000	2065800000	2208300000	2349600000	2489100000	NaN	NaN	NaN	NaN	NaN	NaN	NaN	NaN	NaN	NaN	NaN	NaN	NaN	NaN	NaN	NaN	NaN	NaN	NaN	NaN	NaN	NaN	NaN	NaN	NaN	NaN
2.5582E-6	NaN	NaN	NaN	NaN	NaN	NaN	NaN	1480000000	1630600000	1774500000	1917500000	2060300000	2202300000	2343200000	2482300000	NaN	NaN	NaN	NaN	NaN	NaN	NaN	NaN	NaN	NaN	NaN	NaN	NaN	NaN	NaN	NaN	NaN	NaN	NaN	NaN	NaN	NaN	NaN	NaN	NaN	NaN
2.5673E-6	NaN	NaN	NaN	NaN	NaN	NaN	NaN	1476100000	1626500000	1770000000	1912500000	2054800000	2196300000	2336800000	2475500000	NaN	NaN	NaN	NaN	NaN	NaN	NaN	NaN	NaN	NaN	NaN	NaN	NaN	NaN	NaN	NaN	NaN	NaN	NaN	NaN	NaN	NaN	NaN	NaN	NaN	NaN
2.5765E-6	NaN	NaN	NaN	NaN	NaN	NaN	NaN	1472300000	1622500000	1765500000	1907500000	2049300000	2190400000	2330400000	2468700000	NaN	NaN	NaN	NaN	NaN	NaN	NaN	NaN	NaN	NaN	NaN	NaN	NaN	NaN	NaN	NaN	NaN	NaN	NaN	NaN	NaN	NaN	NaN	NaN	NaN	NaN
2.5856E-6	NaN	NaN	NaN	NaN	NaN	NaN	NaN	1468500000	1618500000	1761000000	1902600000	2043900000	2184500000	2324100000	2462000000	NaN	NaN	NaN	NaN	NaN	NaN	NaN	NaN	NaN	NaN	NaN	NaN	NaN	NaN	NaN	NaN	NaN	NaN	NaN	NaN	NaN	NaN	NaN	NaN	NaN	NaN
2.5948E-6	NaN	NaN	NaN	NaN	NaN	NaN	NaN	1464700000	1614500000	1756600000	1897700000	2038500000	2178700000	2317800000	2455300000	NaN	NaN	NaN	NaN	NaN	NaN	NaN	NaN	NaN	NaN	NaN	NaN	NaN	NaN	NaN	NaN	NaN	NaN	NaN	NaN	NaN	NaN	NaN	NaN	NaN	NaN
2.6039E-6	NaN	NaN	NaN	NaN	NaN	NaN	NaN	1461000000	1610600000	1752200000	1892800000	2033100000	2172900000	2311500000	2448600000	NaN	NaN	NaN	NaN	NaN	NaN	NaN	NaN	NaN	NaN	NaN	NaN	NaN	NaN	NaN	NaN	NaN	NaN	NaN	NaN	NaN	NaN	NaN	NaN	NaN	NaN
2.6131E-6	NaN	NaN	NaN	NaN	NaN	NaN	NaN	1457400000	1606600000	1747900000	1888000000	2027800000	2167100000	2305300000	2442000000	NaN	NaN	NaN	NaN	NaN	NaN	NaN	NaN	NaN	NaN	NaN	NaN	NaN	NaN	NaN	NaN	NaN	NaN	NaN	NaN	NaN	NaN	NaN	NaN	NaN	NaN
2.6222E-6	NaN	NaN	NaN	NaN	NaN	NaN	NaN	1453800000	1602700000	1743500000	1883200000	2022500000	2161400000	2299200000	2435500000	NaN	NaN	NaN	NaN	NaN	NaN	NaN	NaN	NaN	NaN	NaN	NaN	NaN	NaN	NaN	NaN	NaN	NaN	NaN	NaN	NaN	NaN	NaN	NaN	NaN	NaN
2.6314E-6	NaN	NaN	NaN	NaN	NaN	NaN	NaN	1450300000	1598800000	1739200000	1878400000	2017300000	2155700000	2293000000	2429000000	NaN	NaN	NaN	NaN	NaN	NaN	NaN	NaN	NaN	NaN	NaN	NaN	NaN	NaN	NaN	NaN	NaN	NaN	NaN	NaN	NaN	NaN	NaN	NaN	NaN	NaN
2.6405E-6	NaN	NaN	NaN	NaN	NaN	NaN	NaN	1446800000	1595000000	1735000000	1873700000	2012100000	2150000000	2287000000	2422500000	NaN	NaN	NaN	NaN	NaN	NaN	NaN	NaN	NaN	NaN	NaN	NaN	NaN	NaN	NaN	NaN	NaN	NaN	NaN	NaN	NaN	NaN	NaN	NaN	NaN	NaN
2.6497E-6	NaN	NaN	NaN	NaN	NaN	NaN	NaN	1443400000	1591100000	1730700000	1869000000	2006900000	2144400000	2280900000	2416100000	NaN	NaN	NaN	NaN	NaN	NaN	NaN	NaN	NaN	NaN	NaN	NaN	NaN	NaN	NaN	NaN	NaN	NaN	NaN	NaN	NaN	NaN	NaN	NaN	NaN	NaN
2.6588E-6	NaN	NaN	NaN	NaN	NaN	NaN	NaN	1440000000	1587300000	1726500000	1864300000	2001800000	2138800000	2274900000	2409700000	NaN	NaN	NaN	NaN	NaN	NaN	NaN	NaN	NaN	NaN	NaN	NaN	NaN	NaN	NaN	NaN	NaN	NaN	NaN	NaN	NaN	NaN	NaN	NaN	NaN	NaN
2.668E-6	NaN	NaN	NaN	NaN	NaN	NaN	NaN	1436700000	1583500000	1722300000	1859700000	1996700000	2133200000	2268900000	2403300000	NaN	NaN	NaN	NaN	NaN	NaN	NaN	NaN	NaN	NaN	NaN	NaN	NaN	NaN	NaN	NaN	NaN	NaN	NaN	NaN	NaN	NaN	NaN	NaN	NaN	NaN
2.6772E-6	NaN	NaN	NaN	NaN	NaN	NaN	NaN	1433500000	1579700000	1718200000	1855100000	1991600000	2127700000	2263000000	2397000000	NaN	NaN	NaN	NaN	NaN	NaN	NaN	NaN	NaN	NaN	NaN	NaN	NaN	NaN	NaN	NaN	NaN	NaN	NaN	NaN	NaN	NaN	NaN	NaN	NaN	NaN
2.6863E-6	NaN	NaN	NaN	NaN	NaN	NaN	NaN	NaN	1575900000	1714100000	1850500000	1986600000	2122300000	2257100000	2390700000	NaN	NaN	NaN	NaN	NaN	NaN	NaN	NaN	NaN	NaN	NaN	NaN	NaN	NaN	NaN	NaN	NaN	NaN	NaN	NaN	NaN	NaN	NaN	NaN	NaN	NaN
2.6955E-6	NaN	NaN	NaN	NaN	NaN	NaN	NaN	NaN	1572200000	1710000000	1845900000	1981600000	2116800000	2251300000	2384500000	NaN	NaN	NaN	NaN	NaN	NaN	NaN	NaN	NaN	NaN	NaN	NaN	NaN	NaN	NaN	NaN	NaN	NaN	NaN	NaN	NaN	NaN	NaN	NaN	NaN	NaN
2.7046E-6	NaN	NaN	NaN	NaN	NaN	NaN	NaN	NaN	1568400000	1705900000	1841400000	1976600000	2111400000	2245500000	2378300000	NaN	NaN	NaN	NaN	NaN	NaN	NaN	NaN	NaN	NaN	NaN	NaN	NaN	NaN	NaN	NaN	NaN	NaN	NaN	NaN	NaN	NaN	NaN	NaN	NaN	NaN
2.7138E-6	NaN	NaN	NaN	NaN	NaN	NaN	NaN	NaN	1564700000	1701800000	1836900000	1971700000	2106100000	2239700000	2372100000	NaN	NaN	NaN	NaN	NaN	NaN	NaN	NaN	NaN	NaN	NaN	NaN	NaN	NaN	NaN	NaN	NaN	NaN	NaN	NaN	NaN	NaN	NaN	NaN	NaN	NaN
2.7229E-6	NaN	NaN	NaN	NaN	NaN	NaN	NaN	NaN	1561000000	1697800000	1832500000	1966800000	2100700000	2233900000	2366000000	2496400000	NaN	NaN	NaN	NaN	NaN	NaN	NaN	NaN	NaN	NaN	NaN	NaN	NaN	NaN	NaN	NaN	NaN	NaN	NaN	NaN	NaN	NaN	NaN	NaN	NaN
2.7321E-6	NaN	NaN	NaN	NaN	NaN	NaN	NaN	NaN	1557300000	1693800000	1828000000	1961900000	2095400000	2228200000	2359900000	2490000000	NaN	NaN	NaN	NaN	NaN	NaN	NaN	NaN	NaN	NaN	NaN	NaN	NaN	NaN	NaN	NaN	NaN	NaN	NaN	NaN	NaN	NaN	NaN	NaN	NaN
2.7412E-6	NaN	NaN	NaN	NaN	NaN	NaN	NaN	NaN	1553700000	1689900000	1823600000	1957100000	2090200000	2222600000	2353800000	2483600000	NaN	NaN	NaN	NaN	NaN	NaN	NaN	NaN	NaN	NaN	NaN	NaN	NaN	NaN	NaN	NaN	NaN	NaN	NaN	NaN	NaN	NaN	NaN	NaN	NaN
2.7504E-6	NaN	NaN	NaN	NaN	NaN	NaN	NaN	NaN	1550000000	1685900000	1819300000	1952300000	2084900000	2216900000	2347800000	2477200000	NaN	NaN	NaN	NaN	NaN	NaN	NaN	NaN	NaN	NaN	NaN	NaN	NaN	NaN	NaN	NaN	NaN	NaN	NaN	NaN	NaN	NaN	NaN	NaN	NaN
2.7595E-6	NaN	NaN	NaN	NaN	NaN	NaN	NaN	NaN	1546400000	1682000000	1814900000	1947500000	2079700000	2211300000	2341900000	2470900000	NaN	NaN	NaN	NaN	NaN	NaN	NaN	NaN	NaN	NaN	NaN	NaN	NaN	NaN	NaN	NaN	NaN	NaN	NaN	NaN	NaN	NaN	NaN	NaN	NaN
2.7687E-6	NaN	NaN	NaN	NaN	NaN	NaN	NaN	NaN	1542800000	1678100000	1810600000	1942800000	2074600000	2205800000	2335900000	2464600000	NaN	NaN	NaN	NaN	NaN	NaN	NaN	NaN	NaN	NaN	NaN	NaN	NaN	NaN	NaN	NaN	NaN	NaN	NaN	NaN	NaN	NaN	NaN	NaN	NaN
2.7778E-6	NaN	NaN	NaN	NaN	NaN	NaN	NaN	NaN	1539200000	1674200000	1806300000	1938000000	2069400000	2200200000	2330000000	2458400000	NaN	NaN	NaN	NaN	NaN	NaN	NaN	NaN	NaN	NaN	NaN	NaN	NaN	NaN	NaN	NaN	NaN	NaN	NaN	NaN	NaN	NaN	NaN	NaN	NaN
2.787E-6	NaN	NaN	NaN	NaN	NaN	NaN	NaN	NaN	1535600000	1670400000	1802100000	1933400000	2064300000	2194700000	2324200000	2452200000	NaN	NaN	NaN	NaN	NaN	NaN	NaN	NaN	NaN	NaN	NaN	NaN	NaN	NaN	NaN	NaN	NaN	NaN	NaN	NaN	NaN	NaN	NaN	NaN	NaN
2.7962E-6	NaN	NaN	NaN	NaN	NaN	NaN	NaN	NaN	1532000000	1666500000	1797800000	1928700000	2059300000	2189300000	2318300000	2446000000	NaN	NaN	NaN	NaN	NaN	NaN	NaN	NaN	NaN	NaN	NaN	NaN	NaN	NaN	NaN	NaN	NaN	NaN	NaN	NaN	NaN	NaN	NaN	NaN	NaN
2.8053E-6	NaN	NaN	NaN	NaN	NaN	NaN	NaN	NaN	1528400000	1662700000	1793600000	1924100000	2054300000	2183900000	2312500000	2439800000	NaN	NaN	NaN	NaN	NaN	NaN	NaN	NaN	NaN	NaN	NaN	NaN	NaN	NaN	NaN	NaN	NaN	NaN	NaN	NaN	NaN	NaN	NaN	NaN	NaN
2.8145E-6	NaN	NaN	NaN	NaN	NaN	NaN	NaN	NaN	1524900000	1659000000	1789500000	1919500000	2049300000	2178500000	2306800000	2433700000	NaN	NaN	NaN	NaN	NaN	NaN	NaN	NaN	NaN	NaN	NaN	NaN	NaN	NaN	NaN	NaN	NaN	NaN	NaN	NaN	NaN	NaN	NaN	NaN	NaN
2.8236E-6	NaN	NaN	NaN	NaN	NaN	NaN	NaN	NaN	1521300000	1655200000	1785300000	1914900000	2044300000	2173100000	2301000000	2427700000	NaN	NaN	NaN	NaN	NaN	NaN	NaN	NaN	NaN	NaN	NaN	NaN	NaN	NaN	NaN	NaN	NaN	NaN	NaN	NaN	NaN	NaN	NaN	NaN	NaN
2.8328E-6	NaN	NaN	NaN	NaN	NaN	NaN	NaN	NaN	1517800000	1651500000	1781200000	1910400000	2039300000	2167800000	2295300000	2421600000	NaN	NaN	NaN	NaN	NaN	NaN	NaN	NaN	NaN	NaN	NaN	NaN	NaN	NaN	NaN	NaN	NaN	NaN	NaN	NaN	NaN	NaN	NaN	NaN	NaN
2.8419E-6	NaN	NaN	NaN	NaN	NaN	NaN	NaN	NaN	1514300000	1647700000	1777100000	1905900000	2034400000	2162500000	2289700000	2415600000	NaN	NaN	NaN	NaN	NaN	NaN	NaN	NaN	NaN	NaN	NaN	NaN	NaN	NaN	NaN	NaN	NaN	NaN	NaN	NaN	NaN	NaN	NaN	NaN	NaN
2.8511E-6	NaN	NaN	NaN	NaN	NaN	NaN	NaN	NaN	1510800000	1644100000	1773000000	1901400000	2029600000	2157200000	2284100000	2409700000	NaN	NaN	NaN	NaN	NaN	NaN	NaN	NaN	NaN	NaN	NaN	NaN	NaN	NaN	NaN	NaN	NaN	NaN	NaN	NaN	NaN	NaN	NaN	NaN	NaN
2.8602E-6	NaN	NaN	NaN	NaN	NaN	NaN	NaN	NaN	1507300000	1640400000	1769000000	1897000000	2024700000	2152000000	2278500000	2403800000	NaN	NaN	NaN	NaN	NaN	NaN	NaN	NaN	NaN	NaN	NaN	NaN	NaN	NaN	NaN	NaN	NaN	NaN	NaN	NaN	NaN	NaN	NaN	NaN	NaN
2.8694E-6	NaN	NaN	NaN	NaN	NaN	NaN	NaN	NaN	1503800000	1636700000	1765000000	1892600000	2019900000	2146800000	2272900000	2397900000	NaN	NaN	NaN	NaN	NaN	NaN	NaN	NaN	NaN	NaN	NaN	NaN	NaN	NaN	NaN	NaN	NaN	NaN	NaN	NaN	NaN	NaN	NaN	NaN	NaN
2.8785E-6	NaN	NaN	NaN	NaN	NaN	NaN	NaN	NaN	1500300000	1633100000	1761000000	1888200000	2015100000	2141600000	2267400000	2392000000	NaN	NaN	NaN	NaN	NaN	NaN	NaN	NaN	NaN	NaN	NaN	NaN	NaN	NaN	NaN	NaN	NaN	NaN	NaN	NaN	NaN	NaN	NaN	NaN	NaN
2.8877E-6	NaN	NaN	NaN	NaN	NaN	NaN	NaN	NaN	1496900000	1629500000	1757000000	1883800000	2010400000	2136500000	2261900000	2386200000	NaN	NaN	NaN	NaN	NaN	NaN	NaN	NaN	NaN	NaN	NaN	NaN	NaN	NaN	NaN	NaN	NaN	NaN	NaN	NaN	NaN	NaN	NaN	NaN	NaN
2.8968E-6	NaN	NaN	NaN	NaN	NaN	NaN	NaN	NaN	1493400000	1625900000	1753100000	1879500000	2005600000	2131400000	2256400000	2380400000	NaN	NaN	NaN	NaN	NaN	NaN	NaN	NaN	NaN	NaN	NaN	NaN	NaN	NaN	NaN	NaN	NaN	NaN	NaN	NaN	NaN	NaN	NaN	NaN	NaN
2.906E-6	NaN	NaN	NaN	NaN	NaN	NaN	NaN	NaN	1490000000	1622300000	1749200000	1875200000	2000900000	2126300000	2251000000	2374600000	2496800000	NaN	NaN	NaN	NaN	NaN	NaN	NaN	NaN	NaN	NaN	NaN	NaN	NaN	NaN	NaN	NaN	NaN	NaN	NaN	NaN	NaN	NaN	NaN	NaN
2.9152E-6	NaN	NaN	NaN	NaN	NaN	NaN	NaN	NaN	1486500000	1618800000	1745300000	1870900000	1996300000	2121300000	2245600000	2368900000	2490800000	NaN	NaN	NaN	NaN	NaN	NaN	NaN	NaN	NaN	NaN	NaN	NaN	NaN	NaN	NaN	NaN	NaN	NaN	NaN	NaN	NaN	NaN	NaN	NaN
2.9243E-6	NaN	NaN	NaN	NaN	NaN	NaN	NaN	NaN	1483100000	1615200000	1741400000	1866600000	1991600000	2116300000	2240200000	2363200000	2484800000	NaN	NaN	NaN	NaN	NaN	NaN	NaN	NaN	NaN	NaN	NaN	NaN	NaN	NaN	NaN	NaN	NaN	NaN	NaN	NaN	NaN	NaN	NaN	NaN
2.9335E-6	NaN	NaN	NaN	NaN	NaN	NaN	NaN	NaN	1479700000	1611700000	1737500000	1862400000	1987000000	2111300000	2234900000	2357500000	2478800000	NaN	NaN	NaN	NaN	NaN	NaN	NaN	NaN	NaN	NaN	NaN	NaN	NaN	NaN	NaN	NaN	NaN	NaN	NaN	NaN	NaN	NaN	NaN	NaN
2.9426E-6	NaN	NaN	NaN	NaN	NaN	NaN	NaN	NaN	1476300000	1608200000	1733700000	1858200000	1982400000	2106400000	2229600000	2351900000	2472900000	NaN	NaN	NaN	NaN	NaN	NaN	NaN	NaN	NaN	NaN	NaN	NaN	NaN	NaN	NaN	NaN	NaN	NaN	NaN	NaN	NaN	NaN	NaN	NaN
2.9518E-6	NaN	NaN	NaN	NaN	NaN	NaN	NaN	NaN	1473000000	1604800000	1729900000	1854000000	1977900000	2101400000	2224300000	2346300000	2467000000	NaN	NaN	NaN	NaN	NaN	NaN	NaN	NaN	NaN	NaN	NaN	NaN	NaN	NaN	NaN	NaN	NaN	NaN	NaN	NaN	NaN	NaN	NaN	NaN
2.9609E-6	NaN	NaN	NaN	NaN	NaN	NaN	NaN	NaN	1469700000	1601300000	1726100000	1849900000	1973400000	2096500000	2219100000	2340700000	2461100000	NaN	NaN	NaN	NaN	NaN	NaN	NaN	NaN	NaN	NaN	NaN	NaN	NaN	NaN	NaN	NaN	NaN	NaN	NaN	NaN	NaN	NaN	NaN	NaN
2.9701E-6	NaN	NaN	NaN	NaN	NaN	NaN	NaN	NaN	1466400000	1597900000	1722400000	1845700000	1968900000	2091700000	2213900000	2335200000	2455200000	NaN	NaN	NaN	NaN	NaN	NaN	NaN	NaN	NaN	NaN	NaN	NaN	NaN	NaN	NaN	NaN	NaN	NaN	NaN	NaN	NaN	NaN	NaN	NaN
2.9792E-6	NaN	NaN	NaN	NaN	NaN	NaN	NaN	NaN	1463100000	1594400000	1718600000	1841600000	1964400000	2086800000	2208700000	2329700000	2449400000	NaN	NaN	NaN	NaN	NaN	NaN	NaN	NaN	NaN	NaN	NaN	NaN	NaN	NaN	NaN	NaN	NaN	NaN	NaN	NaN	NaN	NaN	NaN	NaN
2.9884E-6	NaN	NaN	NaN	NaN	NaN	NaN	NaN	NaN	1459900000	1591000000	1714900000	1837600000	1960000000	2082000000	2203600000	2324200000	2443700000	NaN	NaN	NaN	NaN	NaN	NaN	NaN	NaN	NaN	NaN	NaN	NaN	NaN	NaN	NaN	NaN	NaN	NaN	NaN	NaN	NaN	NaN	NaN	NaN
2.9975E-6	NaN	NaN	NaN	NaN	NaN	NaN	NaN	NaN	1456700000	1587600000	1711200000	1833500000	1955500000	2077300000	2198500000	2318800000	2437900000	NaN	NaN	NaN	NaN	NaN	NaN	NaN	NaN	NaN	NaN	NaN	NaN	NaN	NaN	NaN	NaN	NaN	NaN	NaN	NaN	NaN	NaN	NaN	NaN
3.0067E-6	NaN	NaN	NaN	NaN	NaN	NaN	NaN	NaN	1453600000	1584200000	1707600000	1829500000	1951100000	2072500000	2193400000	2313400000	2432200000	NaN	NaN	NaN	NaN	NaN	NaN	NaN	NaN	NaN	NaN	NaN	NaN	NaN	NaN	NaN	NaN	NaN	NaN	NaN	NaN	NaN	NaN	NaN	NaN
3.0158E-6	NaN	NaN	NaN	NaN	NaN	NaN	NaN	NaN	1450500000	1580900000	1703900000	1825500000	1946800000	2067800000	2188300000	2308000000	2426500000	NaN	NaN	NaN	NaN	NaN	NaN	NaN	NaN	NaN	NaN	NaN	NaN	NaN	NaN	NaN	NaN	NaN	NaN	NaN	NaN	NaN	NaN	NaN	NaN
3.025E-6	NaN	NaN	NaN	NaN	NaN	NaN	NaN	NaN	1447500000	1577500000	1700300000	1821500000	1942400000	2063100000	2183300000	2302600000	2420900000	NaN	NaN	NaN	NaN	NaN	NaN	NaN	NaN	NaN	NaN	NaN	NaN	NaN	NaN	NaN	NaN	NaN	NaN	NaN	NaN	NaN	NaN	NaN	NaN
3.0342E-6	NaN	NaN	NaN	NaN	NaN	NaN	NaN	NaN	1444500000	1574200000	1696700000	1817600000	1938100000	2058500000	2178300000	2297300000	2415300000	NaN	NaN	NaN	NaN	NaN	NaN	NaN	NaN	NaN	NaN	NaN	NaN	NaN	NaN	NaN	NaN	NaN	NaN	NaN	NaN	NaN	NaN	NaN	NaN
3.0433E-6	NaN	NaN	NaN	NaN	NaN	NaN	NaN	NaN	1441500000	1570900000	1693100000	1813600000	1933800000	2053800000	2173300000	2292000000	2409700000	NaN	NaN	NaN	NaN	NaN	NaN	NaN	NaN	NaN	NaN	NaN	NaN	NaN	NaN	NaN	NaN	NaN	NaN	NaN	NaN	NaN	NaN	NaN	NaN
3.0525E-6	NaN	NaN	NaN	NaN	NaN	NaN	NaN	NaN	1438600000	1567600000	1689500000	1809700000	1929600000	2049200000	2168400000	2286800000	2404100000	NaN	NaN	NaN	NaN	NaN	NaN	NaN	NaN	NaN	NaN	NaN	NaN	NaN	NaN	NaN	NaN	NaN	NaN	NaN	NaN	NaN	NaN	NaN	NaN
3.0616E-6	NaN	NaN	NaN	NaN	NaN	NaN	NaN	NaN	1435800000	1564300000	1686000000	1805800000	1925300000	2044600000	2163500000	2281600000	2398600000	NaN	NaN	NaN	NaN	NaN	NaN	NaN	NaN	NaN	NaN	NaN	NaN	NaN	NaN	NaN	NaN	NaN	NaN	NaN	NaN	NaN	NaN	NaN	NaN
3.0708E-6	NaN	NaN	NaN	NaN	NaN	NaN	NaN	NaN	NaN	1561000000	1682500000	1802000000	1921100000	2040100000	2158600000	2276400000	2393100000	NaN	NaN	NaN	NaN	NaN	NaN	NaN	NaN	NaN	NaN	NaN	NaN	NaN	NaN	NaN	NaN	NaN	NaN	NaN	NaN	NaN	NaN	NaN	NaN
3.0799E-6	NaN	NaN	NaN	NaN	NaN	NaN	NaN	NaN	NaN	1557700000	1679000000	1798100000	1916900000	2035500000	2153700000	2271200000	2387600000	NaN	NaN	NaN	NaN	NaN	NaN	NaN	NaN	NaN	NaN	NaN	NaN	NaN	NaN	NaN	NaN	NaN	NaN	NaN	NaN	NaN	NaN	NaN	NaN
3.0891E-6	NaN	NaN	NaN	NaN	NaN	NaN	NaN	NaN	NaN	1554500000	1675500000	1794300000	1912800000	2031000000	2148900000	2266000000	2382200000	2497100000	NaN	NaN	NaN	NaN	NaN	NaN	NaN	NaN	NaN	NaN	NaN	NaN	NaN	NaN	NaN	NaN	NaN	NaN	NaN	NaN	NaN	NaN	NaN
3.0982E-6	NaN	NaN	NaN	NaN	NaN	NaN	NaN	NaN	NaN	1551200000	1672000000	1790500000	1908600000	2026600000	2144100000	2260900000	2376800000	2491400000	NaN	NaN	NaN	NaN	NaN	NaN	NaN	NaN	NaN	NaN	NaN	NaN	NaN	NaN	NaN	NaN	NaN	NaN	NaN	NaN	NaN	NaN	NaN
3.1074E-6	NaN	NaN	NaN	NaN	NaN	NaN	NaN	NaN	NaN	1548000000	1668600000	1786700000	1904500000	2022100000	2139300000	2255800000	2371400000	2485800000	NaN	NaN	NaN	NaN	NaN	NaN	NaN	NaN	NaN	NaN	NaN	NaN	NaN	NaN	NaN	NaN	NaN	NaN	NaN	NaN	NaN	NaN	NaN
3.1165E-6	NaN	NaN	NaN	NaN	NaN	NaN	NaN	NaN	NaN	1544800000	1665100000	1783000000	1900400000	2017700000	2134500000	2250800000	2366100000	2480200000	NaN	NaN	NaN	NaN	NaN	NaN	NaN	NaN	NaN	NaN	NaN	NaN	NaN	NaN	NaN	NaN	NaN	NaN	NaN	NaN	NaN	NaN	NaN
3.1257E-6	NaN	NaN	NaN	NaN	NaN	NaN	NaN	NaN	NaN	1541600000	1661700000	1779300000	1896400000	2013300000	2129800000	2245700000	2360800000	2474600000	NaN	NaN	NaN	NaN	NaN	NaN	NaN	NaN	NaN	NaN	NaN	NaN	NaN	NaN	NaN	NaN	NaN	NaN	NaN	NaN	NaN	NaN	NaN
3.1348E-6	NaN	NaN	NaN	NaN	NaN	NaN	NaN	NaN	NaN	1538400000	1658300000	1775600000	1892300000	2008900000	2125100000	2240700000	2355500000	2469000000	NaN	NaN	NaN	NaN	NaN	NaN	NaN	NaN	NaN	NaN	NaN	NaN	NaN	NaN	NaN	NaN	NaN	NaN	NaN	NaN	NaN	NaN	NaN
3.144E-6	NaN	NaN	NaN	NaN	NaN	NaN	NaN	NaN	NaN	1535200000	1655000000	1771900000	1888300000	2004600000	2120500000	2235800000	2350200000	2463500000	NaN	NaN	NaN	NaN	NaN	NaN	NaN	NaN	NaN	NaN	NaN	NaN	NaN	NaN	NaN	NaN	NaN	NaN	NaN	NaN	NaN	NaN	NaN
3.1532E-6	NaN	NaN	NaN	NaN	NaN	NaN	NaN	NaN	NaN	1532000000	1651600000	1768200000	1884300000	2000200000	2115800000	2230800000	2345000000	2458000000	NaN	NaN	NaN	NaN	NaN	NaN	NaN	NaN	NaN	NaN	NaN	NaN	NaN	NaN	NaN	NaN	NaN	NaN	NaN	NaN	NaN	NaN	NaN
3.1623E-6	NaN	NaN	NaN	NaN	NaN	NaN	NaN	NaN	NaN	1528900000	1648300000	1764600000	1880300000	1995900000	2111200000	2225900000	2339800000	2452500000	NaN	NaN	NaN	NaN	NaN	NaN	NaN	NaN	NaN	NaN	NaN	NaN	NaN	NaN	NaN	NaN	NaN	NaN	NaN	NaN	NaN	NaN	NaN
3.1715E-6	NaN	NaN	NaN	NaN	NaN	NaN	NaN	NaN	NaN	1525700000	1645000000	1760900000	1876400000	1991700000	2106600000	2221000000	2334600000	2447000000	NaN	NaN	NaN	NaN	NaN	NaN	NaN	NaN	NaN	NaN	NaN	NaN	NaN	NaN	NaN	NaN	NaN	NaN	NaN	NaN	NaN	NaN	NaN
3.1806E-6	NaN	NaN	NaN	NaN	NaN	NaN	NaN	NaN	NaN	1522600000	1641700000	1757300000	1872500000	1987400000	2102000000	2216100000	2329400000	2441600000	NaN	NaN	NaN	NaN	NaN	NaN	NaN	NaN	NaN	NaN	NaN	NaN	NaN	NaN	NaN	NaN	NaN	NaN	NaN	NaN	NaN	NaN	NaN
3.1898E-6	NaN	NaN	NaN	NaN	NaN	NaN	NaN	NaN	NaN	1519500000	1638400000	1753800000	1868600000	1983200000	2097500000	2211300000	2324300000	2436200000	NaN	NaN	NaN	NaN	NaN	NaN	NaN	NaN	NaN	NaN	NaN	NaN	NaN	NaN	NaN	NaN	NaN	NaN	NaN	NaN	NaN	NaN	NaN
3.1989E-6	NaN	NaN	NaN	NaN	NaN	NaN	NaN	NaN	NaN	1516300000	1635100000	1750200000	1864700000	1979000000	2093000000	2206500000	2319200000	2430900000	NaN	NaN	NaN	NaN	NaN	NaN	NaN	NaN	NaN	NaN	NaN	NaN	NaN	NaN	NaN	NaN	NaN	NaN	NaN	NaN	NaN	NaN	NaN
3.2081E-6	NaN	NaN	NaN	NaN	NaN	NaN	NaN	NaN	NaN	1513200000	1631800000	1746700000	1860800000	1974800000	2088500000	2201700000	2314100000	2425500000	NaN	NaN	NaN	NaN	NaN	NaN	NaN	NaN	NaN	NaN	NaN	NaN	NaN	NaN	NaN	NaN	NaN	NaN	NaN	NaN	NaN	NaN	NaN
3.2172E-6	NaN	NaN	NaN	NaN	NaN	NaN	NaN	NaN	NaN	1510100000	1628600000	1743100000	1857000000	1970600000	2084000000	2196900000	2309100000	2420200000	NaN	NaN	NaN	NaN	NaN	NaN	NaN	NaN	NaN	NaN	NaN	NaN	NaN	NaN	NaN	NaN	NaN	NaN	NaN	NaN	NaN	NaN	NaN
3.2264E-6	NaN	NaN	NaN	NaN	NaN	NaN	NaN	NaN	NaN	1507000000	1625400000	1739600000	1853200000	1966500000	2079600000	2192200000	2304100000	2415000000	NaN	NaN	NaN	NaN	NaN	NaN	NaN	NaN	NaN	NaN	NaN	NaN	NaN	NaN	NaN	NaN	NaN	NaN	NaN	NaN	NaN	NaN	NaN
3.2355E-6	NaN	NaN	NaN	NaN	NaN	NaN	NaN	NaN	NaN	1503900000	1622200000	1736100000	1849400000	1962400000	2075200000	2187500000	2299100000	2409700000	NaN	NaN	NaN	NaN	NaN	NaN	NaN	NaN	NaN	NaN	NaN	NaN	NaN	NaN	NaN	NaN	NaN	NaN	NaN	NaN	NaN	NaN	NaN
3.2447E-6	NaN	NaN	NaN	NaN	NaN	NaN	NaN	NaN	NaN	1500800000	1619000000	1732700000	1845600000	1958300000	2070800000	2182800000	2294100000	2404500000	NaN	NaN	NaN	NaN	NaN	NaN	NaN	NaN	NaN	NaN	NaN	NaN	NaN	NaN	NaN	NaN	NaN	NaN	NaN	NaN	NaN	NaN	NaN
3.2538E-6	NaN	NaN	NaN	NaN	NaN	NaN	NaN	NaN	NaN	1497800000	1615800000	1729200000	1841800000	1954200000	2066400000	2178100000	2289200000	2399300000	NaN	NaN	NaN	NaN	NaN	NaN	NaN	NaN	NaN	NaN	NaN	NaN	NaN	NaN	NaN	NaN	NaN	NaN	NaN	NaN	NaN	NaN	NaN
3.263E-6	NaN	NaN	NaN	NaN	NaN	NaN	NaN	NaN	NaN	1494700000	1612600000	1725800000	1838100000	1950200000	2062100000	2173500000	2284300000	2394100000	NaN	NaN	NaN	NaN	NaN	NaN	NaN	NaN	NaN	NaN	NaN	NaN	NaN	NaN	NaN	NaN	NaN	NaN	NaN	NaN	NaN	NaN	NaN
3.2722E-6	NaN	NaN	NaN	NaN	NaN	NaN	NaN	NaN	NaN	1491600000	1609500000	1722400000	1834400000	1946200000	2057700000	2168900000	2279400000	2389000000	2497400000	NaN	NaN	NaN	NaN	NaN	NaN	NaN	NaN	NaN	NaN	NaN	NaN	NaN	NaN	NaN	NaN	NaN	NaN	NaN	NaN	NaN	NaN
3.2813E-6	NaN	NaN	NaN	NaN	NaN	NaN	NaN	NaN	NaN	1488600000	1606400000	1719000000	1830700000	1942200000	2053400000	2164300000	2274500000	2383800000	2492000000	NaN	NaN	NaN	NaN	NaN	NaN	NaN	NaN	NaN	NaN	NaN	NaN	NaN	NaN	NaN	NaN	NaN	NaN	NaN	NaN	NaN	NaN
3.2905E-6	NaN	NaN	NaN	NaN	NaN	NaN	NaN	NaN	NaN	1485500000	1603300000	1715600000	1827000000	1938200000	2049200000	2159700000	2269700000	2378700000	2486700000	NaN	NaN	NaN	NaN	NaN	NaN	NaN	NaN	NaN	NaN	NaN	NaN	NaN	NaN	NaN	NaN	NaN	NaN	NaN	NaN	NaN	NaN
3.2996E-6	NaN	NaN	NaN	NaN	NaN	NaN	NaN	NaN	NaN	1482500000	1600200000	1712300000	1823400000	1934200000	2044900000	2155200000	2264900000	2373700000	2481400000	NaN	NaN	NaN	NaN	NaN	NaN	NaN	NaN	NaN	NaN	NaN	NaN	NaN	NaN	NaN	NaN	NaN	NaN	NaN	NaN	NaN	NaN
3.3088E-6	NaN	NaN	NaN	NaN	NaN	NaN	NaN	NaN	NaN	1479500000	1597100000	1708900000	1819700000	1930300000	2040700000	2150700000	2260100000	2368600000	2476100000	NaN	NaN	NaN	NaN	NaN	NaN	NaN	NaN	NaN	NaN	NaN	NaN	NaN	NaN	NaN	NaN	NaN	NaN	NaN	NaN	NaN	NaN
3.3179E-6	NaN	NaN	NaN	NaN	NaN	NaN	NaN	NaN	NaN	1476500000	1594000000	1705600000	1816100000	1926400000	2036500000	2146200000	2255300000	2363600000	2470800000	NaN	NaN	NaN	NaN	NaN	NaN	NaN	NaN	NaN	NaN	NaN	NaN	NaN	NaN	NaN	NaN	NaN	NaN	NaN	NaN	NaN	NaN
3.3271E-6	NaN	NaN	NaN	NaN	NaN	NaN	NaN	NaN	NaN	1473500000	1590900000	1702300000	1812500000	1922500000	2032300000	2141700000	2250600000	2358600000	2465600000	NaN	NaN	NaN	NaN	NaN	NaN	NaN	NaN	NaN	NaN	NaN	NaN	NaN	NaN	NaN	NaN	NaN	NaN	NaN	NaN	NaN	NaN
3.3362E-6	NaN	NaN	NaN	NaN	NaN	NaN	NaN	NaN	NaN	1470600000	1587900000	1699000000	1809000000	1918600000	2028100000	2137300000	2245900000	2353600000	2460400000	NaN	NaN	NaN	NaN	NaN	NaN	NaN	NaN	NaN	NaN	NaN	NaN	NaN	NaN	NaN	NaN	NaN	NaN	NaN	NaN	NaN	NaN
3.3454E-6	NaN	NaN	NaN	NaN	NaN	NaN	NaN	NaN	NaN	1467600000	1584800000	1695800000	1805400000	1914800000	2024000000	2132900000	2241200000	2348700000	2455200000	NaN	NaN	NaN	NaN	NaN	NaN	NaN	NaN	NaN	NaN	NaN	NaN	NaN	NaN	NaN	NaN	NaN	NaN	NaN	NaN	NaN	NaN
3.3545E-6	NaN	NaN	NaN	NaN	NaN	NaN	NaN	NaN	NaN	1464800000	1581800000	1692500000	1801900000	1911000000	2019900000	2128500000	2236500000	2343800000	2450100000	NaN	NaN	NaN	NaN	NaN	NaN	NaN	NaN	NaN	NaN	NaN	NaN	NaN	NaN	NaN	NaN	NaN	NaN	NaN	NaN	NaN	NaN
3.3637E-6	NaN	NaN	NaN	NaN	NaN	NaN	NaN	NaN	NaN	1461900000	1578800000	1689300000	1798400000	1907200000	2015800000	2124100000	2231900000	2338900000	2444900000	NaN	NaN	NaN	NaN	NaN	NaN	NaN	NaN	NaN	NaN	NaN	NaN	NaN	NaN	NaN	NaN	NaN	NaN	NaN	NaN	NaN	NaN
3.3728E-6	NaN	NaN	NaN	NaN	NaN	NaN	NaN	NaN	NaN	1459100000	1575800000	1686100000	1794900000	1903400000	2011700000	2119700000	2227300000	2334000000	2439800000	NaN	NaN	NaN	NaN	NaN	NaN	NaN	NaN	NaN	NaN	NaN	NaN	NaN	NaN	NaN	NaN	NaN	NaN	NaN	NaN	NaN	NaN
3.382E-6	NaN	NaN	NaN	NaN	NaN	NaN	NaN	NaN	NaN	1456200000	1572800000	1682900000	1791400000	1899600000	2007700000	2115400000	2222700000	2329200000	2434700000	NaN	NaN	NaN	NaN	NaN	NaN	NaN	NaN	NaN	NaN	NaN	NaN	NaN	NaN	NaN	NaN	NaN	NaN	NaN	NaN	NaN	NaN
3.3912E-6	NaN	NaN	NaN	NaN	NaN	NaN	NaN	NaN	NaN	1453500000	1569800000	1679700000	1787900000	1895900000	2003600000	2111100000	2218100000	2324400000	2429700000	NaN	NaN	NaN	NaN	NaN	NaN	NaN	NaN	NaN	NaN	NaN	NaN	NaN	NaN	NaN	NaN	NaN	NaN	NaN	NaN	NaN	NaN
3.4003E-6	NaN	NaN	NaN	NaN	NaN	NaN	NaN	NaN	NaN	1450700000	1566900000	1676500000	1784500000	1892100000	1999600000	2106800000	2213500000	2319600000	2424700000	NaN	NaN	NaN	NaN	NaN	NaN	NaN	NaN	NaN	NaN	NaN	NaN	NaN	NaN	NaN	NaN	NaN	NaN	NaN	NaN	NaN	NaN
3.4095E-6	NaN	NaN	NaN	NaN	NaN	NaN	NaN	NaN	NaN	1448000000	1563900000	1673400000	1781100000	1888400000	1995600000	2102600000	2209000000	2314800000	2419600000	NaN	NaN	NaN	NaN	NaN	NaN	NaN	NaN	NaN	NaN	NaN	NaN	NaN	NaN	NaN	NaN	NaN	NaN	NaN	NaN	NaN	NaN
3.4186E-6	NaN	NaN	NaN	NaN	NaN	NaN	NaN	NaN	NaN	1445400000	1561000000	1670200000	1777700000	1884800000	1991700000	2098300000	2204500000	2310000000	2414700000	NaN	NaN	NaN	NaN	NaN	NaN	NaN	NaN	NaN	NaN	NaN	NaN	NaN	NaN	NaN	NaN	NaN	NaN	NaN	NaN	NaN	NaN
3.4278E-6	NaN	NaN	NaN	NaN	NaN	NaN	NaN	NaN	NaN	1442700000	1558000000	1667100000	1774300000	1881100000	1987700000	2094100000	2200000000	2305300000	2409700000	NaN	NaN	NaN	NaN	NaN	NaN	NaN	NaN	NaN	NaN	NaN	NaN	NaN	NaN	NaN	NaN	NaN	NaN	NaN	NaN	NaN	NaN
3.4369E-6	NaN	NaN	NaN	NaN	NaN	NaN	NaN	NaN	NaN	1440100000	1555100000	1664000000	1770900000	1877400000	1983800000	2089900000	2195600000	2300600000	2404800000	NaN	NaN	NaN	NaN	NaN	NaN	NaN	NaN	NaN	NaN	NaN	NaN	NaN	NaN	NaN	NaN	NaN	NaN	NaN	NaN	NaN	NaN
3.4461E-6	NaN	NaN	NaN	NaN	NaN	NaN	NaN	NaN	NaN	1437600000	1552200000	1660900000	1767600000	1873800000	1979900000	2085700000	2191200000	2295900000	2399900000	NaN	NaN	NaN	NaN	NaN	NaN	NaN	NaN	NaN	NaN	NaN	NaN	NaN	NaN	NaN	NaN	NaN	NaN	NaN	NaN	NaN	NaN
3.4552E-6	NaN	NaN	NaN	NaN	NaN	NaN	NaN	NaN	NaN	1435000000	1549300000	1657800000	1764200000	1870200000	1976000000	2081600000	2186700000	2291300000	2395000000	2497600000	NaN	NaN	NaN	NaN	NaN	NaN	NaN	NaN	NaN	NaN	NaN	NaN	NaN	NaN	NaN	NaN	NaN	NaN	NaN	NaN	NaN
3.4644E-6	NaN	NaN	NaN	NaN	NaN	NaN	NaN	NaN	NaN	NaN	1546400000	1654800000	1760900000	1866600000	1972200000	2077500000	2182400000	2286700000	2390100000	2492500000	NaN	NaN	NaN	NaN	NaN	NaN	NaN	NaN	NaN	NaN	NaN	NaN	NaN	NaN	NaN	NaN	NaN	NaN	NaN	NaN	NaN
3.4735E-6	NaN	NaN	NaN	NaN	NaN	NaN	NaN	NaN	NaN	NaN	1543500000	1651700000	1757600000	1863000000	1968300000	2073400000	2178000000	2282000000	2385300000	2487500000	NaN	NaN	NaN	NaN	NaN	NaN	NaN	NaN	NaN	NaN	NaN	NaN	NaN	NaN	NaN	NaN	NaN	NaN	NaN	NaN	NaN
3.4827E-6	NaN	NaN	NaN	NaN	NaN	NaN	NaN	NaN	NaN	NaN	1540600000	1648700000	1754300000	1859500000	1964500000	2069300000	2173700000	2277500000	2380500000	2482500000	NaN	NaN	NaN	NaN	NaN	NaN	NaN	NaN	NaN	NaN	NaN	NaN	NaN	NaN	NaN	NaN	NaN	NaN	NaN	NaN	NaN
3.4918E-6	NaN	NaN	NaN	NaN	NaN	NaN	NaN	NaN	NaN	NaN	1537800000	1645700000	1751100000	1856000000	1960700000	2065200000	2169300000	2272900000	2375700000	2477400000	NaN	NaN	NaN	NaN	NaN	NaN	NaN	NaN	NaN	NaN	NaN	NaN	NaN	NaN	NaN	NaN	NaN	NaN	NaN	NaN	NaN
3.501E-6	NaN	NaN	NaN	NaN	NaN	NaN	NaN	NaN	NaN	NaN	1534900000	1642700000	1747800000	1852400000	1956900000	2061200000	2165000000	2268300000	2370900000	2472500000	NaN	NaN	NaN	NaN	NaN	NaN	NaN	NaN	NaN	NaN	NaN	NaN	NaN	NaN	NaN	NaN	NaN	NaN	NaN	NaN	NaN
3.5102E-6	NaN	NaN	NaN	NaN	NaN	NaN	NaN	NaN	NaN	NaN	1532000000	1639700000	1744600000	1848900000	1953100000	2057100000	2160800000	2263800000	2366100000	2467500000	NaN	NaN	NaN	NaN	NaN	NaN	NaN	NaN	NaN	NaN	NaN	NaN	NaN	NaN	NaN	NaN	NaN	NaN	NaN	NaN	NaN
3.5193E-6	NaN	NaN	NaN	NaN	NaN	NaN	NaN	NaN	NaN	NaN	1529200000	1636700000	1741400000	1845500000	1949400000	2053100000	2156500000	2259300000	2361400000	2462600000	NaN	NaN	NaN	NaN	NaN	NaN	NaN	NaN	NaN	NaN	NaN	NaN	NaN	NaN	NaN	NaN	NaN	NaN	NaN	NaN	NaN
3.5285E-6	NaN	NaN	NaN	NaN	NaN	NaN	NaN	NaN	NaN	NaN	1526400000	1633800000	1738200000	1842000000	1945700000	2049100000	2152300000	2254900000	2356700000	2457600000	NaN	NaN	NaN	NaN	NaN	NaN	NaN	NaN	NaN	NaN	NaN	NaN	NaN	NaN	NaN	NaN	NaN	NaN	NaN	NaN	NaN
3.5376E-6	NaN	NaN	NaN	NaN	NaN	NaN	NaN	NaN	NaN	NaN	1523600000	1630800000	1735000000	1838600000	1942000000	2045200000	2148000000	2250400000	2352000000	2452800000	NaN	NaN	NaN	NaN	NaN	NaN	NaN	NaN	NaN	NaN	NaN	NaN	NaN	NaN	NaN	NaN	NaN	NaN	NaN	NaN	NaN
3.5468E-6	NaN	NaN	NaN	NaN	NaN	NaN	NaN	NaN	NaN	NaN	1520800000	1627900000	1731800000	1835100000	1938300000	2041200000	2143800000	2246000000	2347400000	2447900000	NaN	NaN	NaN	NaN	NaN	NaN	NaN	NaN	NaN	NaN	NaN	NaN	NaN	NaN	NaN	NaN	NaN	NaN	NaN	NaN	NaN
3.5559E-6	NaN	NaN	NaN	NaN	NaN	NaN	NaN	NaN	NaN	NaN	1517900000	1625000000	1728700000	1831700000	1934600000	2037300000	2139700000	2241600000	2342700000	2443000000	NaN	NaN	NaN	NaN	NaN	NaN	NaN	NaN	NaN	NaN	NaN	NaN	NaN	NaN	NaN	NaN	NaN	NaN	NaN	NaN	NaN
3.5651E-6	NaN	NaN	NaN	NaN	NaN	NaN	NaN	NaN	NaN	NaN	1515100000	1622000000	1725500000	1828300000	1930900000	2033400000	2135500000	2237200000	2338100000	2438200000	NaN	NaN	NaN	NaN	NaN	NaN	NaN	NaN	NaN	NaN	NaN	NaN	NaN	NaN	NaN	NaN	NaN	NaN	NaN	NaN	NaN
3.5742E-6	NaN	NaN	NaN	NaN	NaN	NaN	NaN	NaN	NaN	NaN	1512400000	1619100000	1722400000	1825000000	1927300000	2029500000	2131400000	2232800000	2333500000	2433400000	NaN	NaN	NaN	NaN	NaN	NaN	NaN	NaN	NaN	NaN	NaN	NaN	NaN	NaN	NaN	NaN	NaN	NaN	NaN	NaN	NaN
3.5834E-6	NaN	NaN	NaN	NaN	NaN	NaN	NaN	NaN	NaN	NaN	1509600000	1616300000	1719300000	1821600000	1923700000	2025600000	2127300000	2228500000	2329000000	2428600000	NaN	NaN	NaN	NaN	NaN	NaN	NaN	NaN	NaN	NaN	NaN	NaN	NaN	NaN	NaN	NaN	NaN	NaN	NaN	NaN	NaN
3.5925E-6	NaN	NaN	NaN	NaN	NaN	NaN	NaN	NaN	NaN	NaN	1506800000	1613400000	1716200000	1818300000	1920100000	2021800000	2123200000	2224100000	2324400000	2423900000	NaN	NaN	NaN	NaN	NaN	NaN	NaN	NaN	NaN	NaN	NaN	NaN	NaN	NaN	NaN	NaN	NaN	NaN	NaN	NaN	NaN
3.6017E-6	NaN	NaN	NaN	NaN	NaN	NaN	NaN	NaN	NaN	NaN	1504000000	1610500000	1713200000	1814900000	1916500000	2018000000	2119100000	2219800000	2319900000	2419100000	NaN	NaN	NaN	NaN	NaN	NaN	NaN	NaN	NaN	NaN	NaN	NaN	NaN	NaN	NaN	NaN	NaN	NaN	NaN	NaN	NaN
3.6108E-6	NaN	NaN	NaN	NaN	NaN	NaN	NaN	NaN	NaN	NaN	1501200000	1607700000	1710100000	1811600000	1913000000	2014200000	2115100000	2215500000	2315400000	2414400000	NaN	NaN	NaN	NaN	NaN	NaN	NaN	NaN	NaN	NaN	NaN	NaN	NaN	NaN	NaN	NaN	NaN	NaN	NaN	NaN	NaN
3.62E-6	NaN	NaN	NaN	NaN	NaN	NaN	NaN	NaN	NaN	NaN	1498500000	1604900000	1707100000	1808300000	1909400000	2010400000	2111000000	2211300000	2310900000	2409700000	NaN	NaN	NaN	NaN	NaN	NaN	NaN	NaN	NaN	NaN	NaN	NaN	NaN	NaN	NaN	NaN	NaN	NaN	NaN	NaN	NaN
3.6292E-6	NaN	NaN	NaN	NaN	NaN	NaN	NaN	NaN	NaN	NaN	1495700000	1602100000	1704000000	1805100000	1905900000	2006600000	2107000000	2207000000	2306400000	2405000000	NaN	NaN	NaN	NaN	NaN	NaN	NaN	NaN	NaN	NaN	NaN	NaN	NaN	NaN	NaN	NaN	NaN	NaN	NaN	NaN	NaN
3.6383E-6	NaN	NaN	NaN	NaN	NaN	NaN	NaN	NaN	NaN	NaN	1492900000	1599200000	1701000000	1801800000	1902400000	2002800000	2103000000	2202800000	2302000000	2400400000	2497800000	NaN	NaN	NaN	NaN	NaN	NaN	NaN	NaN	NaN	NaN	NaN	NaN	NaN	NaN	NaN	NaN	NaN	NaN	NaN	NaN
3.6475E-6	NaN	NaN	NaN	NaN	NaN	NaN	NaN	NaN	NaN	NaN	1490200000	1596400000	1698000000	1798600000	1898900000	1999100000	2099100000	2198600000	2297600000	2395800000	2493000000	NaN	NaN	NaN	NaN	NaN	NaN	NaN	NaN	NaN	NaN	NaN	NaN	NaN	NaN	NaN	NaN	NaN	NaN	NaN	NaN
3.6566E-6	NaN	NaN	NaN	NaN	NaN	NaN	NaN	NaN	NaN	NaN	1487500000	1593600000	1695000000	1795300000	1895400000	1995400000	2095100000	2194400000	2293200000	2391200000	2488200000	NaN	NaN	NaN	NaN	NaN	NaN	NaN	NaN	NaN	NaN	NaN	NaN	NaN	NaN	NaN	NaN	NaN	NaN	NaN	NaN
3.6658E-6	NaN	NaN	NaN	NaN	NaN	NaN	NaN	NaN	NaN	NaN	1484700000	1590900000	1692000000	1792100000	1892000000	1991700000	2091200000	2190200000	2288800000	2386600000	2483400000	NaN	NaN	NaN	NaN	NaN	NaN	NaN	NaN	NaN	NaN	NaN	NaN	NaN	NaN	NaN	NaN	NaN	NaN	NaN	NaN
3.6749E-6	NaN	NaN	NaN	NaN	NaN	NaN	NaN	NaN	NaN	NaN	1482000000	1588100000	1689100000	1788900000	1888500000	1988000000	2087200000	2186100000	2284400000	2382000000	2478700000	NaN	NaN	NaN	NaN	NaN	NaN	NaN	NaN	NaN	NaN	NaN	NaN	NaN	NaN	NaN	NaN	NaN	NaN	NaN	NaN
3.6841E-6	NaN	NaN	NaN	NaN	NaN	NaN	NaN	NaN	NaN	NaN	1479300000	1585300000	1686100000	1785800000	1885100000	1984300000	2083300000	2182000000	2280100000	2377500000	2473900000	NaN	NaN	NaN	NaN	NaN	NaN	NaN	NaN	NaN	NaN	NaN	NaN	NaN	NaN	NaN	NaN	NaN	NaN	NaN	NaN
3.6932E-6	NaN	NaN	NaN	NaN	NaN	NaN	NaN	NaN	NaN	NaN	1476600000	1582600000	1683200000	1782600000	1881700000	1980700000	2079500000	2177900000	2275800000	2372900000	2469200000	NaN	NaN	NaN	NaN	NaN	NaN	NaN	NaN	NaN	NaN	NaN	NaN	NaN	NaN	NaN	NaN	NaN	NaN	NaN	NaN
3.7024E-6	NaN	NaN	NaN	NaN	NaN	NaN	NaN	NaN	NaN	NaN	1473900000	1579800000	1680300000	1779500000	1878300000	1977100000	2075600000	2173800000	2271500000	2368400000	2464500000	NaN	NaN	NaN	NaN	NaN	NaN	NaN	NaN	NaN	NaN	NaN	NaN	NaN	NaN	NaN	NaN	NaN	NaN	NaN	NaN
3.7115E-6	NaN	NaN	NaN	NaN	NaN	NaN	NaN	NaN	NaN	NaN	1471300000	1577100000	1677400000	1776300000	1875000000	1973500000	2071800000	2169700000	2267200000	2363900000	2459800000	NaN	NaN	NaN	NaN	NaN	NaN	NaN	NaN	NaN	NaN	NaN	NaN	NaN	NaN	NaN	NaN	NaN	NaN	NaN	NaN
3.7207E-6	NaN	NaN	NaN	NaN	NaN	NaN	NaN	NaN	NaN	NaN	1468700000	1574400000	1674500000	1773200000	1871600000	1969900000	2067900000	2165700000	2262900000	2359500000	2455200000	NaN	NaN	NaN	NaN	NaN	NaN	NaN	NaN	NaN	NaN	NaN	NaN	NaN	NaN	NaN	NaN	NaN	NaN	NaN	NaN
3.7298E-6	NaN	NaN	NaN	NaN	NaN	NaN	NaN	NaN	NaN	NaN	1466100000	1571700000	1671600000	1770100000	1868300000	1966300000	2064100000	2161700000	2258700000	2355000000	2450500000	NaN	NaN	NaN	NaN	NaN	NaN	NaN	NaN	NaN	NaN	NaN	NaN	NaN	NaN	NaN	NaN	NaN	NaN	NaN	NaN
3.739E-6	NaN	NaN	NaN	NaN	NaN	NaN	NaN	NaN	NaN	NaN	1463500000	1569000000	1668800000	1767000000	1864900000	1962700000	2060400000	2157600000	2254400000	2350600000	2445900000	NaN	NaN	NaN	NaN	NaN	NaN	NaN	NaN	NaN	NaN	NaN	NaN	NaN	NaN	NaN	NaN	NaN	NaN	NaN	NaN
3.7482E-6	NaN	NaN	NaN	NaN	NaN	NaN	NaN	NaN	NaN	NaN	1460900000	1566300000	1665900000	1763900000	1861600000	1959200000	2056600000	2153700000	2250200000	2346200000	2441300000	NaN	NaN	NaN	NaN	NaN	NaN	NaN	NaN	NaN	NaN	NaN	NaN	NaN	NaN	NaN	NaN	NaN	NaN	NaN	NaN
3.7573E-6	NaN	NaN	NaN	NaN	NaN	NaN	NaN	NaN	NaN	NaN	1458400000	1563600000	1663100000	1760900000	1858400000	1955700000	2052800000	2149700000	2246100000	2341800000	2436800000	NaN	NaN	NaN	NaN	NaN	NaN	NaN	NaN	NaN	NaN	NaN	NaN	NaN	NaN	NaN	NaN	NaN	NaN	NaN	NaN
3.7665E-6	NaN	NaN	NaN	NaN	NaN	NaN	NaN	NaN	NaN	NaN	1455900000	1560900000	1660200000	1757800000	1855100000	1952200000	2049100000	2145700000	2241900000	2337400000	2432200000	NaN	NaN	NaN	NaN	NaN	NaN	NaN	NaN	NaN	NaN	NaN	NaN	NaN	NaN	NaN	NaN	NaN	NaN	NaN	NaN
3.7756E-6	NaN	NaN	NaN	NaN	NaN	NaN	NaN	NaN	NaN	NaN	1453400000	1558300000	1657400000	1754800000	1851800000	1948700000	2045400000	2141800000	2237700000	2333100000	2427700000	NaN	NaN	NaN	NaN	NaN	NaN	NaN	NaN	NaN	NaN	NaN	NaN	NaN	NaN	NaN	NaN	NaN	NaN	NaN	NaN
3.7848E-6	NaN	NaN	NaN	NaN	NaN	NaN	NaN	NaN	NaN	NaN	1450900000	1555600000	1654600000	1751800000	1848600000	1945200000	2041700000	2137900000	2233600000	2328800000	2423200000	NaN	NaN	NaN	NaN	NaN	NaN	NaN	NaN	NaN	NaN	NaN	NaN	NaN	NaN	NaN	NaN	NaN	NaN	NaN	NaN
3.7939E-6	NaN	NaN	NaN	NaN	NaN	NaN	NaN	NaN	NaN	NaN	1448500000	1553000000	1651800000	1748800000	1845400000	1941800000	2038000000	2134000000	2229500000	2324500000	2418700000	NaN	NaN	NaN	NaN	NaN	NaN	NaN	NaN	NaN	NaN	NaN	NaN	NaN	NaN	NaN	NaN	NaN	NaN	NaN	NaN
3.8031E-6	NaN	NaN	NaN	NaN	NaN	NaN	NaN	NaN	NaN	NaN	1446100000	1550300000	1649100000	1745800000	1842100000	1938300000	2034300000	2130100000	2225400000	2320200000	2414200000	NaN	NaN	NaN	NaN	NaN	NaN	NaN	NaN	NaN	NaN	NaN	NaN	NaN	NaN	NaN	NaN	NaN	NaN	NaN	NaN
3.8122E-6	NaN	NaN	NaN	NaN	NaN	NaN	NaN	NaN	NaN	NaN	1443700000	1547700000	1646300000	1742900000	1838900000	1934900000	2030700000	2126200000	2221400000	2315900000	2409700000	NaN	NaN	NaN	NaN	NaN	NaN	NaN	NaN	NaN	NaN	NaN	NaN	NaN	NaN	NaN	NaN	NaN	NaN	NaN	NaN
3.8214E-6	NaN	NaN	NaN	NaN	NaN	NaN	NaN	NaN	NaN	NaN	1441300000	1545100000	1643600000	1739900000	1835800000	1931500000	2027100000	2122400000	2217300000	2311700000	2405300000	2498000000	NaN	NaN	NaN	NaN	NaN	NaN	NaN	NaN	NaN	NaN	NaN	NaN	NaN	NaN	NaN	NaN	NaN	NaN	NaN
3.8305E-6	NaN	NaN	NaN	NaN	NaN	NaN	NaN	NaN	NaN	NaN	1439000000	1542500000	1640800000	1737000000	1832600000	1928100000	2023500000	2118600000	2213300000	2307400000	2400900000	2493400000	NaN	NaN	NaN	NaN	NaN	NaN	NaN	NaN	NaN	NaN	NaN	NaN	NaN	NaN	NaN	NaN	NaN	NaN	NaN
3.8397E-6	NaN	NaN	NaN	NaN	NaN	NaN	NaN	NaN	NaN	NaN	1436700000	1539900000	1638100000	1734000000	1829400000	1924700000	2019900000	2114800000	2209300000	2303200000	2396500000	2488900000	NaN	NaN	NaN	NaN	NaN	NaN	NaN	NaN	NaN	NaN	NaN	NaN	NaN	NaN	NaN	NaN	NaN	NaN	NaN
3.8488E-6	NaN	NaN	NaN	NaN	NaN	NaN	NaN	NaN	NaN	NaN	1434500000	1537300000	1635400000	1731100000	1826300000	1921400000	2016300000	2111000000	2205300000	2299000000	2392100000	2484300000	NaN	NaN	NaN	NaN	NaN	NaN	NaN	NaN	NaN	NaN	NaN	NaN	NaN	NaN	NaN	NaN	NaN	NaN	NaN
3.858E-6	NaN	NaN	NaN	NaN	NaN	NaN	NaN	NaN	NaN	NaN	NaN	1534700000	1632700000	1728200000	1823200000	1918000000	2012700000	2107200000	2201300000	2294800000	2387700000	2479800000	NaN	NaN	NaN	NaN	NaN	NaN	NaN	NaN	NaN	NaN	NaN	NaN	NaN	NaN	NaN	NaN	NaN	NaN	NaN
3.8672E-6	NaN	NaN	NaN	NaN	NaN	NaN	NaN	NaN	NaN	NaN	NaN	1532100000	1630000000	1725300000	1820100000	1914700000	2009200000	2103400000	2197300000	2290700000	2383400000	2475300000	NaN	NaN	NaN	NaN	NaN	NaN	NaN	NaN	NaN	NaN	NaN	NaN	NaN	NaN	NaN	NaN	NaN	NaN	NaN
3.8763E-6	NaN	NaN	NaN	NaN	NaN	NaN	NaN	NaN	NaN	NaN	NaN	1529500000	1627300000	1722400000	1817000000	1911400000	2005700000	2099700000	2193400000	2286500000	2379100000	2470800000	NaN	NaN	NaN	NaN	NaN	NaN	NaN	NaN	NaN	NaN	NaN	NaN	NaN	NaN	NaN	NaN	NaN	NaN	NaN
3.8855E-6	NaN	NaN	NaN	NaN	NaN	NaN	NaN	NaN	NaN	NaN	NaN	1526900000	1624600000	1719600000	1813900000	1908100000	2002100000	2096000000	2189400000	2282400000	2374800000	2466300000	NaN	NaN	NaN	NaN	NaN	NaN	NaN	NaN	NaN	NaN	NaN	NaN	NaN	NaN	NaN	NaN	NaN	NaN	NaN
3.8946E-6	NaN	NaN	NaN	NaN	NaN	NaN	NaN	NaN	NaN	NaN	NaN	1524400000	1621900000	1716700000	1810900000	1904800000	1998600000	2092300000	2185500000	2278300000	2370500000	2461800000	NaN	NaN	NaN	NaN	NaN	NaN	NaN	NaN	NaN	NaN	NaN	NaN	NaN	NaN	NaN	NaN	NaN	NaN	NaN
3.9038E-6	NaN	NaN	NaN	NaN	NaN	NaN	NaN	NaN	NaN	NaN	NaN	1521800000	1619300000	1713900000	1807800000	1901500000	1995200000	2088600000	2181600000	2274200000	2366200000	2457400000	NaN	NaN	NaN	NaN	NaN	NaN	NaN	NaN	NaN	NaN	NaN	NaN	NaN	NaN	NaN	NaN	NaN	NaN	NaN
3.9129E-6	NaN	NaN	NaN	NaN	NaN	NaN	NaN	NaN	NaN	NaN	NaN	1519300000	1616600000	1711100000	1804800000	1898300000	1991700000	2084900000	2177800000	2270200000	2362000000	2453000000	NaN	NaN	NaN	NaN	NaN	NaN	NaN	NaN	NaN	NaN	NaN	NaN	NaN	NaN	NaN	NaN	NaN	NaN	NaN
3.9221E-6	NaN	NaN	NaN	NaN	NaN	NaN	NaN	NaN	NaN	NaN	NaN	1516700000	1614000000	1708300000	1801700000	1895100000	1988300000	2081200000	2173900000	2266100000	2357700000	2448600000	NaN	NaN	NaN	NaN	NaN	NaN	NaN	NaN	NaN	NaN	NaN	NaN	NaN	NaN	NaN	NaN	NaN	NaN	NaN
3.9312E-6	NaN	NaN	NaN	NaN	NaN	NaN	NaN	NaN	NaN	NaN	NaN	1514200000	1611400000	1705500000	1798700000	1891800000	1984800000	2077600000	2170100000	2262100000	2353500000	2444200000	NaN	NaN	NaN	NaN	NaN	NaN	NaN	NaN	NaN	NaN	NaN	NaN	NaN	NaN	NaN	NaN	NaN	NaN	NaN
3.9404E-6	NaN	NaN	NaN	NaN	NaN	NaN	NaN	NaN	NaN	NaN	NaN	1511700000	1608800000	1702700000	1795700000	1888600000	1981400000	2074000000	2166300000	2258100000	2349300000	2439800000	NaN	NaN	NaN	NaN	NaN	NaN	NaN	NaN	NaN	NaN	NaN	NaN	NaN	NaN	NaN	NaN	NaN	NaN	NaN
3.9495E-6	NaN	NaN	NaN	NaN	NaN	NaN	NaN	NaN	NaN	NaN	NaN	1509100000	1606200000	1699900000	1792800000	1885400000	1978000000	2070400000	2162500000	2254100000	2345100000	2435500000	NaN	NaN	NaN	NaN	NaN	NaN	NaN	NaN	NaN	NaN	NaN	NaN	NaN	NaN	NaN	NaN	NaN	NaN	NaN
3.9587E-6	NaN	NaN	NaN	NaN	NaN	NaN	NaN	NaN	NaN	NaN	NaN	1506600000	1603600000	1697100000	1789800000	1882300000	1974600000	2066800000	2158700000	2250100000	2341000000	2431100000	NaN	NaN	NaN	NaN	NaN	NaN	NaN	NaN	NaN	NaN	NaN	NaN	NaN	NaN	NaN	NaN	NaN	NaN	NaN
3.9678E-6	NaN	NaN	NaN	NaN	NaN	NaN	NaN	NaN	NaN	NaN	NaN	1504100000	1601000000	1694400000	1786800000	1879100000	1971200000	2063200000	2154900000	2246100000	2336800000	2426800000	NaN	NaN	NaN	NaN	NaN	NaN	NaN	NaN	NaN	NaN	NaN	NaN	NaN	NaN	NaN	NaN	NaN	NaN	NaN
3.977E-6	NaN	NaN	NaN	NaN	NaN	NaN	NaN	NaN	NaN	NaN	NaN	1501600000	1598500000	1691600000	1783900000	1876000000	1967900000	2059700000	2151100000	2242200000	2332700000	2422500000	NaN	NaN	NaN	NaN	NaN	NaN	NaN	NaN	NaN	NaN	NaN	NaN	NaN	NaN	NaN	NaN	NaN	NaN	NaN
3.9862E-6	NaN	NaN	NaN	NaN	NaN	NaN	NaN	NaN	NaN	NaN	NaN	1499100000	1595900000	1688900000	1781000000	1872800000	1964600000	2056100000	2147400000	2238300000	2328600000	2418200000	NaN	NaN	NaN	NaN	NaN	NaN	NaN	NaN	NaN	NaN	NaN	NaN	NaN	NaN	NaN	NaN	NaN	NaN	NaN
3.9953E-6	NaN	NaN	NaN	NaN	NaN	NaN	NaN	NaN	NaN	NaN	NaN	1496500000	1593300000	1686200000	1778100000	1869700000	1961200000	2052600000	2143700000	2234400000	2324500000	2414000000	NaN	NaN	NaN	NaN	NaN	NaN	NaN	NaN	NaN	NaN	NaN	NaN	NaN	NaN	NaN	NaN	NaN	NaN	NaN
4.0045E-6	NaN	NaN	NaN	NaN	NaN	NaN	NaN	NaN	NaN	NaN	NaN	1494000000	1590800000	1683500000	1775200000	1866600000	1957900000	2049100000	2140000000	2230500000	2320400000	2409700000	2498200000	NaN	NaN	NaN	NaN	NaN	NaN	NaN	NaN	NaN	NaN	NaN	NaN	NaN	NaN	NaN	NaN	NaN	NaN
4.0136E-6	NaN	NaN	NaN	NaN	NaN	NaN	NaN	NaN	NaN	NaN	NaN	1491500000	1588300000	1680800000	1772300000	1863500000	1954600000	2045600000	2136300000	2226600000	2316400000	2405500000	2493800000	NaN	NaN	NaN	NaN	NaN	NaN	NaN	NaN	NaN	NaN	NaN	NaN	NaN	NaN	NaN	NaN	NaN	NaN
4.0228E-6	NaN	NaN	NaN	NaN	NaN	NaN	NaN	NaN	NaN	NaN	NaN	1489000000	1585700000	1678100000	1769400000	1860400000	1951300000	2042100000	2132600000	2222700000	2312300000	2401300000	2489500000	NaN	NaN	NaN	NaN	NaN	NaN	NaN	NaN	NaN	NaN	NaN	NaN	NaN	NaN	NaN	NaN	NaN	NaN
4.0319E-6	NaN	NaN	NaN	NaN	NaN	NaN	NaN	NaN	NaN	NaN	NaN	1486600000	1583200000	1675500000	1766600000	1857400000	1948100000	2038600000	2128900000	2218900000	2308300000	2397100000	2485100000	NaN	NaN	NaN	NaN	NaN	NaN	NaN	NaN	NaN	NaN	NaN	NaN	NaN	NaN	NaN	NaN	NaN	NaN
4.0411E-6	NaN	NaN	NaN	NaN	NaN	NaN	NaN	NaN	NaN	NaN	NaN	1484100000	1580700000	1672800000	1763700000	1854300000	1944800000	2035200000	2125300000	2215100000	2304300000	2392900000	2480800000	NaN	NaN	NaN	NaN	NaN	NaN	NaN	NaN	NaN	NaN	NaN	NaN	NaN	NaN	NaN	NaN	NaN	NaN
4.0502E-6	NaN	NaN	NaN	NaN	NaN	NaN	NaN	NaN	NaN	NaN	NaN	1481600000	1578200000	1670200000	1760900000	1851300000	1941600000	2031800000	2121700000	2211300000	2300300000	2388800000	2476500000	NaN	NaN	NaN	NaN	NaN	NaN	NaN	NaN	NaN	NaN	NaN	NaN	NaN	NaN	NaN	NaN	NaN	NaN
4.0594E-6	NaN	NaN	NaN	NaN	NaN	NaN	NaN	NaN	NaN	NaN	NaN	1479200000	1575700000	1667500000	1758000000	1848300000	1938400000	2028300000	2118100000	2207500000	2296400000	2384600000	2472200000	NaN	NaN	NaN	NaN	NaN	NaN	NaN	NaN	NaN	NaN	NaN	NaN	NaN	NaN	NaN	NaN	NaN	NaN
4.0685E-6	NaN	NaN	NaN	NaN	NaN	NaN	NaN	NaN	NaN	NaN	NaN	1476700000	1573200000	1664900000	1755200000	1845300000	1935200000	2024900000	2114500000	2203700000	2292400000	2380500000	2467900000	NaN	NaN	NaN	NaN	NaN	NaN	NaN	NaN	NaN	NaN	NaN	NaN	NaN	NaN	NaN	NaN	NaN	NaN
4.0777E-6	NaN	NaN	NaN	NaN	NaN	NaN	NaN	NaN	NaN	NaN	NaN	1474300000	1570700000	1662300000	1752400000	1842300000	1932000000	2021500000	2110900000	2199900000	2288500000	2376400000	2463600000	NaN	NaN	NaN	NaN	NaN	NaN	NaN	NaN	NaN	NaN	NaN	NaN	NaN	NaN	NaN	NaN	NaN	NaN
4.0868E-6	NaN	NaN	NaN	NaN	NaN	NaN	NaN	NaN	NaN	NaN	NaN	1471900000	1568300000	1659700000	1749700000	1839300000	1928800000	2018200000	2107300000	2196200000	2284500000	2372300000	2459400000	NaN	NaN	NaN	NaN	NaN	NaN	NaN	NaN	NaN	NaN	NaN	NaN	NaN	NaN	NaN	NaN	NaN	NaN
4.096E-6	NaN	NaN	NaN	NaN	NaN	NaN	NaN	NaN	NaN	NaN	NaN	1469500000	1565800000	1657100000	1746900000	1836300000	1925600000	2014800000	2103800000	2192400000	2280600000	2368300000	2455200000	NaN	NaN	NaN	NaN	NaN	NaN	NaN	NaN	NaN	NaN	NaN	NaN	NaN	NaN	NaN	NaN	NaN	NaN
4.1052E-6	NaN	NaN	NaN	NaN	NaN	NaN	NaN	NaN	NaN	NaN	NaN	1467100000	1563400000	1654500000	1744100000	1833400000	1922500000	2011500000	2100300000	2188700000	2276800000	2364200000	2450900000	NaN	NaN	NaN	NaN	NaN	NaN	NaN	NaN	NaN	NaN	NaN	NaN	NaN	NaN	NaN	NaN	NaN	NaN
4.1143E-6	NaN	NaN	NaN	NaN	NaN	NaN	NaN	NaN	NaN	NaN	NaN	1464800000	1560900000	1651900000	1741400000	1830400000	1919300000	2008100000	2096700000	2185000000	2272900000	2360200000	2446800000	NaN	NaN	NaN	NaN	NaN	NaN	NaN	NaN	NaN	NaN	NaN	NaN	NaN	NaN	NaN	NaN	NaN	NaN
4.1235E-6	NaN	NaN	NaN	NaN	NaN	NaN	NaN	NaN	NaN	NaN	NaN	1462400000	1558500000	1649400000	1738600000	1827500000	1916200000	2004800000	2093200000	2181300000	2269000000	2356100000	2442600000	NaN	NaN	NaN	NaN	NaN	NaN	NaN	NaN	NaN	NaN	NaN	NaN	NaN	NaN	NaN	NaN	NaN	NaN
4.1326E-6	NaN	NaN	NaN	NaN	NaN	NaN	NaN	NaN	NaN	NaN	NaN	1460100000	1556100000	1646800000	1735900000	1824600000	1913100000	2001500000	2089800000	2177700000	2265200000	2352100000	2438400000	NaN	NaN	NaN	NaN	NaN	NaN	NaN	NaN	NaN	NaN	NaN	NaN	NaN	NaN	NaN	NaN	NaN	NaN
4.1418E-6	NaN	NaN	NaN	NaN	NaN	NaN	NaN	NaN	NaN	NaN	NaN	1457800000	1553600000	1644300000	1733200000	1821700000	1910000000	1998200000	2086300000	2174000000	2261400000	2348100000	2434300000	NaN	NaN	NaN	NaN	NaN	NaN	NaN	NaN	NaN	NaN	NaN	NaN	NaN	NaN	NaN	NaN	NaN	NaN
4.1509E-6	NaN	NaN	NaN	NaN	NaN	NaN	NaN	NaN	NaN	NaN	NaN	1455500000	1551200000	1641800000	1730500000	1818800000	1906900000	1995000000	2082800000	2170400000	2257500000	2344200000	2430100000	NaN	NaN	NaN	NaN	NaN	NaN	NaN	NaN	NaN	NaN	NaN	NaN	NaN	NaN	NaN	NaN	NaN	NaN
4.1601E-6	NaN	NaN	NaN	NaN	NaN	NaN	NaN	NaN	NaN	NaN	NaN	1453300000	1548800000	1639200000	1727800000	1815900000	1903900000	1991700000	2079400000	2166800000	2253800000	2340200000	2426000000	NaN	NaN	NaN	NaN	NaN	NaN	NaN	NaN	NaN	NaN	NaN	NaN	NaN	NaN	NaN	NaN	NaN	NaN
4.1692E-6	NaN	NaN	NaN	NaN	NaN	NaN	NaN	NaN	NaN	NaN	NaN	1451000000	1546400000	1636700000	1725100000	1813000000	1900800000	1988500000	2076000000	2163200000	2250000000	2336300000	2421900000	NaN	NaN	NaN	NaN	NaN	NaN	NaN	NaN	NaN	NaN	NaN	NaN	NaN	NaN	NaN	NaN	NaN	NaN
4.1784E-6	NaN	NaN	NaN	NaN	NaN	NaN	NaN	NaN	NaN	NaN	NaN	1448800000	1544000000	1634200000	1722500000	1810200000	1897800000	1985200000	2072500000	2159600000	2246200000	2332400000	2417900000	NaN	NaN	NaN	NaN	NaN	NaN	NaN	NaN	NaN	NaN	NaN	NaN	NaN	NaN	NaN	NaN	NaN	NaN
4.1875E-6	NaN	NaN	NaN	NaN	NaN	NaN	NaN	NaN	NaN	NaN	NaN	1446600000	1541600000	1631700000	1719800000	1807300000	1894700000	1982000000	2069100000	2156000000	2242500000	2328400000	2413800000	2498400000	NaN	NaN	NaN	NaN	NaN	NaN	NaN	NaN	NaN	NaN	NaN	NaN	NaN	NaN	NaN	NaN	NaN
4.1967E-6	NaN	NaN	NaN	NaN	NaN	NaN	NaN	NaN	NaN	NaN	NaN	1444500000	1539200000	1629200000	1717200000	1804500000	1891700000	1978800000	2065800000	2152400000	2238700000	2324500000	2409700000	2494200000	NaN	NaN	NaN	NaN	NaN	NaN	NaN	NaN	NaN	NaN	NaN	NaN	NaN	NaN	NaN	NaN	NaN
4.2058E-6	NaN	NaN	NaN	NaN	NaN	NaN	NaN	NaN	NaN	NaN	NaN	1442300000	1536800000	1626800000	1714500000	1801700000	1888700000	1975600000	2062400000	2148900000	2235000000	2320700000	2405700000	2490000000	NaN	NaN	NaN	NaN	NaN	NaN	NaN	NaN	NaN	NaN	NaN	NaN	NaN	NaN	NaN	NaN	NaN
4.215E-6	NaN	NaN	NaN	NaN	NaN	NaN	NaN	NaN	NaN	NaN	NaN	1440200000	1534500000	1624300000	1711900000	1798900000	1885700000	1972500000	2059000000	2145400000	2231300000	2316800000	2401700000	2485900000	NaN	NaN	NaN	NaN	NaN	NaN	NaN	NaN	NaN	NaN	NaN	NaN	NaN	NaN	NaN	NaN	NaN
4.2242E-6	NaN	NaN	NaN	NaN	NaN	NaN	NaN	NaN	NaN	NaN	NaN	1438100000	1532100000	1621900000	1709300000	1796100000	1882700000	1969300000	2055700000	2141800000	2227600000	2313000000	2397700000	2481700000	NaN	NaN	NaN	NaN	NaN	NaN	NaN	NaN	NaN	NaN	NaN	NaN	NaN	NaN	NaN	NaN	NaN
4.2333E-6	NaN	NaN	NaN	NaN	NaN	NaN	NaN	NaN	NaN	NaN	NaN	1436100000	1529700000	1619400000	1706700000	1793300000	1879800000	1966100000	2052400000	2138300000	2224000000	2309100000	2393700000	2477600000	NaN	NaN	NaN	NaN	NaN	NaN	NaN	NaN	NaN	NaN	NaN	NaN	NaN	NaN	NaN	NaN	NaN
4.2425E-6	NaN	NaN	NaN	NaN	NaN	NaN	NaN	NaN	NaN	NaN	NaN	1434000000	1527400000	1617000000	1704100000	1790500000	1876800000	1963000000	2049100000	2134900000	2220300000	2305300000	2389700000	2473500000	NaN	NaN	NaN	NaN	NaN	NaN	NaN	NaN	NaN	NaN	NaN	NaN	NaN	NaN	NaN	NaN	NaN
4.2516E-6	NaN	NaN	NaN	NaN	NaN	NaN	NaN	NaN	NaN	NaN	NaN	NaN	1525000000	1614500000	1701500000	1787800000	1873900000	1959900000	2045800000	2131400000	2216700000	2301500000	2385800000	2469400000	NaN	NaN	NaN	NaN	NaN	NaN	NaN	NaN	NaN	NaN	NaN	NaN	NaN	NaN	NaN	NaN	NaN
4.2608E-6	NaN	NaN	NaN	NaN	NaN	NaN	NaN	NaN	NaN	NaN	NaN	NaN	1522700000	1612100000	1698900000	1785000000	1871000000	1956800000	2042500000	2127900000	2213100000	2297700000	2381800000	2465300000	NaN	NaN	NaN	NaN	NaN	NaN	NaN	NaN	NaN	NaN	NaN	NaN	NaN	NaN	NaN	NaN	NaN
4.2699E-6	NaN	NaN	NaN	NaN	NaN	NaN	NaN	NaN	NaN	NaN	NaN	NaN	1520400000	1609700000	1696400000	1782300000	1868000000	1953700000	2039200000	2124500000	2209400000	2294000000	2377900000	2461200000	NaN	NaN	NaN	NaN	NaN	NaN	NaN	NaN	NaN	NaN	NaN	NaN	NaN	NaN	NaN	NaN	NaN
4.2791E-6	NaN	NaN	NaN	NaN	NaN	NaN	NaN	NaN	NaN	NaN	NaN	NaN	1518000000	1607300000	1693800000	1779600000	1865100000	1950600000	2035900000	2121100000	2205800000	2290200000	2374000000	2457200000	NaN	NaN	NaN	NaN	NaN	NaN	NaN	NaN	NaN	NaN	NaN	NaN	NaN	NaN	NaN	NaN	NaN
4.2882E-6	NaN	NaN	NaN	NaN	NaN	NaN	NaN	NaN	NaN	NaN	NaN	NaN	1515700000	1604900000	1691300000	1776900000	1862300000	1947500000	2032700000	2117600000	2202300000	2286500000	2370100000	2453100000	NaN	NaN	NaN	NaN	NaN	NaN	NaN	NaN	NaN	NaN	NaN	NaN	NaN	NaN	NaN	NaN	NaN
4.2974E-6	NaN	NaN	NaN	NaN	NaN	NaN	NaN	NaN	NaN	NaN	NaN	NaN	1513400000	1602600000	1688800000	1774200000	1859400000	1944500000	2029500000	2114200000	2198700000	2282700000	2366200000	2449100000	NaN	NaN	NaN	NaN	NaN	NaN	NaN	NaN	NaN	NaN	NaN	NaN	NaN	NaN	NaN	NaN	NaN
4.3065E-6	NaN	NaN	NaN	NaN	NaN	NaN	NaN	NaN	NaN	NaN	NaN	NaN	1511100000	1600200000	1686200000	1771500000	1856500000	1941400000	2026200000	2110800000	2195100000	2279000000	2362400000	2445100000	NaN	NaN	NaN	NaN	NaN	NaN	NaN	NaN	NaN	NaN	NaN	NaN	NaN	NaN	NaN	NaN	NaN
4.3157E-6	NaN	NaN	NaN	NaN	NaN	NaN	NaN	NaN	NaN	NaN	NaN	NaN	1508800000	1597800000	1683700000	1768800000	1853700000	1938400000	2023000000	2107500000	2191600000	2275300000	2358500000	2441100000	NaN	NaN	NaN	NaN	NaN	NaN	NaN	NaN	NaN	NaN	NaN	NaN	NaN	NaN	NaN	NaN	NaN
4.3248E-6	NaN	NaN	NaN	NaN	NaN	NaN	NaN	NaN	NaN	NaN	NaN	NaN	1506400000	1595500000	1681200000	1766100000	1850800000	1935400000	2019900000	2104100000	2188100000	2271700000	2354700000	2437100000	NaN	NaN	NaN	NaN	NaN	NaN	NaN	NaN	NaN	NaN	NaN	NaN	NaN	NaN	NaN	NaN	NaN
4.334E-6	NaN	NaN	NaN	NaN	NaN	NaN	NaN	NaN	NaN	NaN	NaN	NaN	1504100000	1593100000	1678800000	1763500000	1848000000	1932400000	2016700000	2100800000	2184600000	2268000000	2350900000	2433200000	NaN	NaN	NaN	NaN	NaN	NaN	NaN	NaN	NaN	NaN	NaN	NaN	NaN	NaN	NaN	NaN	NaN
4.3432E-6	NaN	NaN	NaN	NaN	NaN	NaN	NaN	NaN	NaN	NaN	NaN	NaN	1501800000	1590700000	1676300000	1760900000	1845200000	1929400000	2013500000	2097400000	2181100000	2264300000	2347100000	2429200000	NaN	NaN	NaN	NaN	NaN	NaN	NaN	NaN	NaN	NaN	NaN	NaN	NaN	NaN	NaN	NaN	NaN
4.3523E-6	NaN	NaN	NaN	NaN	NaN	NaN	NaN	NaN	NaN	NaN	NaN	NaN	1499500000	1588400000	1673800000	1758200000	1842400000	1926400000	2010400000	2094100000	2177600000	2260700000	2343300000	2425300000	NaN	NaN	NaN	NaN	NaN	NaN	NaN	NaN	NaN	NaN	NaN	NaN	NaN	NaN	NaN	NaN	NaN
4.3615E-6	NaN	NaN	NaN	NaN	NaN	NaN	NaN	NaN	NaN	NaN	NaN	NaN	1497200000	1586100000	1671300000	1755600000	1839600000	1923500000	2007200000	2090800000	2174100000	2257100000	2339500000	2421400000	NaN	NaN	NaN	NaN	NaN	NaN	NaN	NaN	NaN	NaN	NaN	NaN	NaN	NaN	NaN	NaN	NaN
4.3706E-6	NaN	NaN	NaN	NaN	NaN	NaN	NaN	NaN	NaN	NaN	NaN	NaN	1494900000	1583700000	1668900000	1753000000	1836800000	1920500000	2004100000	2087500000	2170700000	2253500000	2335800000	2417500000	2498500000	NaN	NaN	NaN	NaN	NaN	NaN	NaN	NaN	NaN	NaN	NaN	NaN	NaN	NaN	NaN	NaN
4.3798E-6	NaN	NaN	NaN	NaN	NaN	NaN	NaN	NaN	NaN	NaN	NaN	NaN	1492600000	1581400000	1666500000	1750400000	1834000000	1917600000	2001000000	2084200000	2167200000	2249900000	2332000000	2413600000	2494500000	NaN	NaN	NaN	NaN	NaN	NaN	NaN	NaN	NaN	NaN	NaN	NaN	NaN	NaN	NaN	NaN
4.3889E-6	NaN	NaN	NaN	NaN	NaN	NaN	NaN	NaN	NaN	NaN	NaN	NaN	1490400000	1579100000	1664000000	1747800000	1831300000	1914600000	1997900000	2081000000	2163800000	2246300000	2328300000	2409700000	2490500000	NaN	NaN	NaN	NaN	NaN	NaN	NaN	NaN	NaN	NaN	NaN	NaN	NaN	NaN	NaN	NaN
4.3981E-6	NaN	NaN	NaN	NaN	NaN	NaN	NaN	NaN	NaN	NaN	NaN	NaN	1488100000	1576800000	1661600000	1745200000	1828500000	1911700000	1994800000	2077700000	2160400000	2242700000	2324600000	2405900000	2486500000	NaN	NaN	NaN	NaN	NaN	NaN	NaN	NaN	NaN	NaN	NaN	NaN	NaN	NaN	NaN	NaN
4.4072E-6	NaN	NaN	NaN	NaN	NaN	NaN	NaN	NaN	NaN	NaN	NaN	NaN	1485800000	1574500000	1659200000	1742600000	1825800000	1908800000	1991700000	2074500000	2157000000	2239200000	2320900000	2402100000	2482600000	NaN	NaN	NaN	NaN	NaN	NaN	NaN	NaN	NaN	NaN	NaN	NaN	NaN	NaN	NaN	NaN
4.4164E-6	NaN	NaN	NaN	NaN	NaN	NaN	NaN	NaN	NaN	NaN	NaN	NaN	1483500000	1572200000	1656800000	1740100000	1823100000	1905900000	1988700000	2071300000	2153600000	2235600000	2317200000	2398200000	2478600000	NaN	NaN	NaN	NaN	NaN	NaN	NaN	NaN	NaN	NaN	NaN	NaN	NaN	NaN	NaN	NaN
4.4255E-6	NaN	NaN	NaN	NaN	NaN	NaN	NaN	NaN	NaN	NaN	NaN	NaN	1481300000	1570000000	1654400000	1737500000	1820300000	1903000000	1985600000	2068000000	2150200000	2232100000	2313500000	2394400000	2474700000	NaN	NaN	NaN	NaN	NaN	NaN	NaN	NaN	NaN	NaN	NaN	NaN	NaN	NaN	NaN	NaN
4.4347E-6	NaN	NaN	NaN	NaN	NaN	NaN	NaN	NaN	NaN	NaN	NaN	NaN	1479000000	1567700000	1652000000	1735000000	1817600000	1900100000	1982600000	2064800000	2146900000	2228600000	2309900000	2390600000	2470700000	NaN	NaN	NaN	NaN	NaN	NaN	NaN	NaN	NaN	NaN	NaN	NaN	NaN	NaN	NaN	NaN
4.4438E-6	NaN	NaN	NaN	NaN	NaN	NaN	NaN	NaN	NaN	NaN	NaN	NaN	1476800000	1565400000	1649600000	1732500000	1814900000	1897300000	1979500000	2061700000	2143500000	2225100000	2306200000	2386800000	2466800000	NaN	NaN	NaN	NaN	NaN	NaN	NaN	NaN	NaN	NaN	NaN	NaN	NaN	NaN	NaN	NaN
4.453E-6	NaN	NaN	NaN	NaN	NaN	NaN	NaN	NaN	NaN	NaN	NaN	NaN	1474600000	1563200000	1647300000	1730000000	1812300000	1894400000	1976500000	2058500000	2140200000	2221600000	2302600000	2383100000	2462900000	NaN	NaN	NaN	NaN	NaN	NaN	NaN	NaN	NaN	NaN	NaN	NaN	NaN	NaN	NaN	NaN
4.4622E-6	NaN	NaN	NaN	NaN	NaN	NaN	NaN	NaN	NaN	NaN	NaN	NaN	1472400000	1560900000	1644900000	1727500000	1809600000	1891600000	1973500000	2055300000	2136900000	2218100000	2299000000	2379300000	2459000000	NaN	NaN	NaN	NaN	NaN	NaN	NaN	NaN	NaN	NaN	NaN	NaN	NaN	NaN	NaN	NaN
4.4713E-6	NaN	NaN	NaN	NaN	NaN	NaN	NaN	NaN	NaN	NaN	NaN	NaN	1470200000	1558700000	1642600000	1725000000	1806900000	1888800000	1970500000	2052200000	2133600000	2214700000	2295400000	2375600000	2455100000	NaN	NaN	NaN	NaN	NaN	NaN	NaN	NaN	NaN	NaN	NaN	NaN	NaN	NaN	NaN	NaN
4.4805E-6	NaN	NaN	NaN	NaN	NaN	NaN	NaN	NaN	NaN	NaN	NaN	NaN	1468000000	1556400000	1640200000	1722500000	1804300000	1886000000	1967600000	2049000000	2130300000	2211200000	2291800000	2371800000	2451300000	NaN	NaN	NaN	NaN	NaN	NaN	NaN	NaN	NaN	NaN	NaN	NaN	NaN	NaN	NaN	NaN
4.4896E-6	NaN	NaN	NaN	NaN	NaN	NaN	NaN	NaN	NaN	NaN	NaN	NaN	1465800000	1554200000	1637900000	1720000000	1801600000	1883200000	1964600000	2045900000	2127000000	2207800000	2288200000	2368100000	2447400000	NaN	NaN	NaN	NaN	NaN	NaN	NaN	NaN	NaN	NaN	NaN	NaN	NaN	NaN	NaN	NaN
4.4988E-6	NaN	NaN	NaN	NaN	NaN	NaN	NaN	NaN	NaN	NaN	NaN	NaN	1463700000	1552000000	1635600000	1717500000	1799000000	1880400000	1961700000	2042800000	2123700000	2204400000	2284600000	2364400000	2443600000	NaN	NaN	NaN	NaN	NaN	NaN	NaN	NaN	NaN	NaN	NaN	NaN	NaN	NaN	NaN	NaN
4.5079E-6	NaN	NaN	NaN	NaN	NaN	NaN	NaN	NaN	NaN	NaN	NaN	NaN	1461600000	1549700000	1633200000	1715100000	1796400000	1877600000	1958700000	2039700000	2120500000	2201000000	2281100000	2360700000	2439800000	NaN	NaN	NaN	NaN	NaN	NaN	NaN	NaN	NaN	NaN	NaN	NaN	NaN	NaN	NaN	NaN
4.5171E-6	NaN	NaN	NaN	NaN	NaN	NaN	NaN	NaN	NaN	NaN	NaN	NaN	1459400000	1547500000	1630900000	1712600000	1793800000	1874800000	1955800000	2036600000	2117200000	2197600000	2277600000	2357100000	2436000000	NaN	NaN	NaN	NaN	NaN	NaN	NaN	NaN	NaN	NaN	NaN	NaN	NaN	NaN	NaN	NaN
4.5262E-6	NaN	NaN	NaN	NaN	NaN	NaN	NaN	NaN	NaN	NaN	NaN	NaN	1457300000	1545300000	1628600000	1710200000	1791200000	1872100000	1952900000	2033500000	2114000000	2194200000	2274000000	2353400000	2432200000	NaN	NaN	NaN	NaN	NaN	NaN	NaN	NaN	NaN	NaN	NaN	NaN	NaN	NaN	NaN	NaN
4.5354E-6	NaN	NaN	NaN	NaN	NaN	NaN	NaN	NaN	NaN	NaN	NaN	NaN	1455300000	1543100000	1626300000	1707700000	1788600000	1869300000	1950000000	2030500000	2110800000	2190800000	2270500000	2349800000	2428400000	NaN	NaN	NaN	NaN	NaN	NaN	NaN	NaN	NaN	NaN	NaN	NaN	NaN	NaN	NaN	NaN
4.5445E-6	NaN	NaN	NaN	NaN	NaN	NaN	NaN	NaN	NaN	NaN	NaN	NaN	1453200000	1540900000	1624100000	1705300000	1786000000	1866600000	1947100000	2027400000	2107600000	2187500000	2267000000	2346100000	2424700000	NaN	NaN	NaN	NaN	NaN	NaN	NaN	NaN	NaN	NaN	NaN	NaN	NaN	NaN	NaN	NaN
4.5537E-6	NaN	NaN	NaN	NaN	NaN	NaN	NaN	NaN	NaN	NaN	NaN	NaN	1451200000	1538700000	1621800000	1702900000	1783500000	1863900000	1944200000	2024400000	2104400000	2184200000	2263600000	2342500000	2420900000	2498700000	NaN	NaN	NaN	NaN	NaN	NaN	NaN	NaN	NaN	NaN	NaN	NaN	NaN	NaN	NaN
4.5628E-6	NaN	NaN	NaN	NaN	NaN	NaN	NaN	NaN	NaN	NaN	NaN	NaN	1449100000	1536500000	1619500000	1700500000	1780900000	1861200000	1941300000	2021400000	2101200000	2180800000	2260100000	2338900000	2417200000	2494800000	NaN	NaN	NaN	NaN	NaN	NaN	NaN	NaN	NaN	NaN	NaN	NaN	NaN	NaN	NaN
4.572E-6	NaN	NaN	NaN	NaN	NaN	NaN	NaN	NaN	NaN	NaN	NaN	NaN	1447100000	1534300000	1617200000	1698100000	1778400000	1858500000	1938500000	2018300000	2098100000	2177500000	2256600000	2335300000	2413500000	2491000000	NaN	NaN	NaN	NaN	NaN	NaN	NaN	NaN	NaN	NaN	NaN	NaN	NaN	NaN	NaN
4.5812E-6	NaN	NaN	NaN	NaN	NaN	NaN	NaN	NaN	NaN	NaN	NaN	NaN	1445100000	1532100000	1615000000	1695700000	1775800000	1855800000	1935600000	2015300000	2094900000	2174200000	2253200000	2331700000	2409800000	2487100000	NaN	NaN	NaN	NaN	NaN	NaN	NaN	NaN	NaN	NaN	NaN	NaN	NaN	NaN	NaN
4.5903E-6	NaN	NaN	NaN	NaN	NaN	NaN	NaN	NaN	NaN	NaN	NaN	NaN	1443200000	1529900000	1612800000	1693400000	1773300000	1853100000	1932800000	2012300000	2091800000	2170900000	2249800000	2328200000	2406100000	2483300000	NaN	NaN	NaN	NaN	NaN	NaN	NaN	NaN	NaN	NaN	NaN	NaN	NaN	NaN	NaN
4.5995E-6	NaN	NaN	NaN	NaN	NaN	NaN	NaN	NaN	NaN	NaN	NaN	NaN	1441200000	1527800000	1610500000	1691000000	1770800000	1850400000	1929900000	2009400000	2088600000	2167700000	2246300000	2324600000	2402400000	2479500000	NaN	NaN	NaN	NaN	NaN	NaN	NaN	NaN	NaN	NaN	NaN	NaN	NaN	NaN	NaN
4.6086E-6	NaN	NaN	NaN	NaN	NaN	NaN	NaN	NaN	NaN	NaN	NaN	NaN	1439300000	1525600000	1608300000	1688600000	1768300000	1847800000	1927100000	2006400000	2085500000	2164400000	2242900000	2321100000	2398700000	2475700000	NaN	NaN	NaN	NaN	NaN	NaN	NaN	NaN	NaN	NaN	NaN	NaN	NaN	NaN	NaN
4.6178E-6	NaN	NaN	NaN	NaN	NaN	NaN	NaN	NaN	NaN	NaN	NaN	NaN	1437400000	1523400000	1606100000	1686300000	1765800000	1845100000	1924300000	2003400000	2082400000	2161100000	2239500000	2317600000	2395100000	2472000000	NaN	NaN	NaN	NaN	NaN	NaN	NaN	NaN	NaN	NaN	NaN	NaN	NaN	NaN	NaN
4.6269E-6	NaN	NaN	NaN	NaN	NaN	NaN	NaN	NaN	NaN	NaN	NaN	NaN	1435500000	1521300000	1603900000	1684000000	1763300000	1842500000	1921500000	2000500000	2079300000	2157900000	2236200000	2314000000	2391400000	2468200000	NaN	NaN	NaN	NaN	NaN	NaN	NaN	NaN	NaN	NaN	NaN	NaN	NaN	NaN	NaN
4.6361E-6	NaN	NaN	NaN	NaN	NaN	NaN	NaN	NaN	NaN	NaN	NaN	NaN	1433600000	1519100000	1601700000	1681600000	1760800000	1839800000	1918700000	1997600000	2076200000	2154700000	2232800000	2310500000	2387800000	2464500000	NaN	NaN	NaN	NaN	NaN	NaN	NaN	NaN	NaN	NaN	NaN	NaN	NaN	NaN	NaN
4.6452E-6	NaN	NaN	NaN	NaN	NaN	NaN	NaN	NaN	NaN	NaN	NaN	NaN	NaN	1517000000	1599500000	1679300000	1758400000	1837200000	1916000000	1994600000	2073200000	2151500000	2229500000	2307000000	2384200000	2460700000	NaN	NaN	NaN	NaN	NaN	NaN	NaN	NaN	NaN	NaN	NaN	NaN	NaN	NaN	NaN
4.6544E-6	NaN	NaN	NaN	NaN	NaN	NaN	NaN	NaN	NaN	NaN	NaN	NaN	NaN	1514800000	1597300000	1677000000	1755900000	1834600000	1913200000	1991700000	2070100000	2148300000	2226100000	2303600000	2380600000	2457000000	NaN	NaN	NaN	NaN	NaN	NaN	NaN	NaN	NaN	NaN	NaN	NaN	NaN	NaN	NaN
4.6635E-6	NaN	NaN	NaN	NaN	NaN	NaN	NaN	NaN	NaN	NaN	NaN	NaN	NaN	1512700000	1595100000	1674700000	1753500000	1832000000	1910500000	1988800000	2067100000	2145100000	2222800000	2300100000	2377000000	2453300000	NaN	NaN	NaN	NaN	NaN	NaN	NaN	NaN	NaN	NaN	NaN	NaN	NaN	NaN	NaN
4.6727E-6	NaN	NaN	NaN	NaN	NaN	NaN	NaN	NaN	NaN	NaN	NaN	NaN	NaN	1510600000	1592900000	1672400000	1751000000	1829400000	1907700000	1985900000	2064000000	2141900000	2219500000	2296700000	2373400000	2449600000	NaN	NaN	NaN	NaN	NaN	NaN	NaN	NaN	NaN	NaN	NaN	NaN	NaN	NaN	NaN
4.6818E-6	NaN	NaN	NaN	NaN	NaN	NaN	NaN	NaN	NaN	NaN	NaN	NaN	NaN	1508400000	1590700000	1670100000	1748600000	1826800000	1905000000	1983100000	2061000000	2138700000	2216200000	2293200000	2369800000	2445900000	NaN	NaN	NaN	NaN	NaN	NaN	NaN	NaN	NaN	NaN	NaN	NaN	NaN	NaN	NaN
4.691E-6	NaN	NaN	NaN	NaN	NaN	NaN	NaN	NaN	NaN	NaN	NaN	NaN	NaN	1506300000	1588500000	1667800000	1746200000	1824300000	1902300000	1980200000	2058000000	2135600000	2212900000	2289800000	2366300000	2442200000	NaN	NaN	NaN	NaN	NaN	NaN	NaN	NaN	NaN	NaN	NaN	NaN	NaN	NaN	NaN
4.7002E-6	NaN	NaN	NaN	NaN	NaN	NaN	NaN	NaN	NaN	NaN	NaN	NaN	NaN	1504200000	1586400000	1665500000	1743800000	1821700000	1899600000	1977300000	2055000000	2132400000	2209600000	2286400000	2362700000	2438600000	NaN	NaN	NaN	NaN	NaN	NaN	NaN	NaN	NaN	NaN	NaN	NaN	NaN	NaN	NaN
4.7093E-6	NaN	NaN	NaN	NaN	NaN	NaN	NaN	NaN	NaN	NaN	NaN	NaN	NaN	1502100000	1584200000	1663300000	1741400000	1819200000	1896900000	1974500000	2052000000	2129300000	2206300000	2283000000	2359200000	2434900000	NaN	NaN	NaN	NaN	NaN	NaN	NaN	NaN	NaN	NaN	NaN	NaN	NaN	NaN	NaN
4.7185E-6	NaN	NaN	NaN	NaN	NaN	NaN	NaN	NaN	NaN	NaN	NaN	NaN	NaN	1499900000	1582000000	1661000000	1739000000	1816600000	1894200000	1971700000	2049000000	2126200000	2203100000	2279600000	2355700000	2431300000	NaN	NaN	NaN	NaN	NaN	NaN	NaN	NaN	NaN	NaN	NaN	NaN	NaN	NaN	NaN
4.7276E-6	NaN	NaN	NaN	NaN	NaN	NaN	NaN	NaN	NaN	NaN	NaN	NaN	NaN	1497800000	1579900000	1658800000	1736600000	1814100000	1891500000	1968800000	2046000000	2123100000	2199800000	2276200000	2352200000	2427700000	NaN	NaN	NaN	NaN	NaN	NaN	NaN	NaN	NaN	NaN	NaN	NaN	NaN	NaN	NaN
4.7368E-6	NaN	NaN	NaN	NaN	NaN	NaN	NaN	NaN	NaN	NaN	NaN	NaN	NaN	1495700000	1577800000	1656500000	1734200000	1811600000	1888800000	1966000000	2043100000	2120000000	2196600000	2272900000	2348700000	2424100000	2498800000	NaN	NaN	NaN	NaN	NaN	NaN	NaN	NaN	NaN	NaN	NaN	NaN	NaN	NaN
4.7459E-6	NaN	NaN	NaN	NaN	NaN	NaN	NaN	NaN	NaN	NaN	NaN	NaN	NaN	1493600000	1575600000	1654300000	1731900000	1809100000	1886200000	1963200000	2040100000	2116900000	2193400000	2269500000	2345200000	2420500000	2495100000	NaN	NaN	NaN	NaN	NaN	NaN	NaN	NaN	NaN	NaN	NaN	NaN	NaN	NaN
4.7551E-6	NaN	NaN	NaN	NaN	NaN	NaN	NaN	NaN	NaN	NaN	NaN	NaN	NaN	1491500000	1573500000	1652100000	1729500000	1806600000	1883500000	1960400000	2037200000	2113800000	2190200000	2266200000	2341800000	2416900000	2491400000	NaN	NaN	NaN	NaN	NaN	NaN	NaN	NaN	NaN	NaN	NaN	NaN	NaN	NaN
4.7642E-6	NaN	NaN	NaN	NaN	NaN	NaN	NaN	NaN	NaN	NaN	NaN	NaN	NaN	1489400000	1571400000	1649900000	1727100000	1804100000	1880900000	1957700000	2034300000	2110800000	2187000000	2262900000	2338300000	2413300000	2487700000	NaN	NaN	NaN	NaN	NaN	NaN	NaN	NaN	NaN	NaN	NaN	NaN	NaN	NaN
4.7734E-6	NaN	NaN	NaN	NaN	NaN	NaN	NaN	NaN	NaN	NaN	NaN	NaN	NaN	1487300000	1569300000	1647700000	1724800000	1801600000	1878300000	1954900000	2031400000	2107700000	2183800000	2259500000	2334900000	2409800000	2484000000	NaN	NaN	NaN	NaN	NaN	NaN	NaN	NaN	NaN	NaN	NaN	NaN	NaN	NaN
4.7825E-6	NaN	NaN	NaN	NaN	NaN	NaN	NaN	NaN	NaN	NaN	NaN	NaN	NaN	1485200000	1567200000	1645500000	1722500000	1799100000	1875700000	1952100000	2028500000	2104700000	2180600000	2256200000	2331500000	2406200000	2480400000	NaN	NaN	NaN	NaN	NaN	NaN	NaN	NaN	NaN	NaN	NaN	NaN	NaN	NaN
4.7917E-6	NaN	NaN	NaN	NaN	NaN	NaN	NaN	NaN	NaN	NaN	NaN	NaN	NaN	1483100000	1565100000	1643300000	1720200000	1796700000	1873100000	1949400000	2025600000	2101600000	2177400000	2252900000	2328100000	2402700000	2476700000	NaN	NaN	NaN	NaN	NaN	NaN	NaN	NaN	NaN	NaN	NaN	NaN	NaN	NaN
4.8008E-6	NaN	NaN	NaN	NaN	NaN	NaN	NaN	NaN	NaN	NaN	NaN	NaN	NaN	1481000000	1563000000	1641100000	1717800000	1794200000	1870500000	1946600000	2022700000	2098600000	2174300000	2249700000	2324600000	2399200000	2473100000	NaN	NaN	NaN	NaN	NaN	NaN	NaN	NaN	NaN	NaN	NaN	NaN	NaN	NaN
4.81E-6	NaN	NaN	NaN	NaN	NaN	NaN	NaN	NaN	NaN	NaN	NaN	NaN	NaN	1478900000	1560900000	1638900000	1715500000	1791800000	1867900000	1943900000	2019800000	2095600000	2171200000	2246400000	2321300000	2395600000	2469500000	NaN	NaN	NaN	NaN	NaN	NaN	NaN	NaN	NaN	NaN	NaN	NaN	NaN	NaN
4.8192E-6	NaN	NaN	NaN	NaN	NaN	NaN	NaN	NaN	NaN	NaN	NaN	NaN	NaN	1476900000	1558800000	1636700000	1713200000	1789300000	1865300000	1941200000	2017000000	2092600000	2168000000	2243100000	2317900000	2392200000	2465900000	NaN	NaN	NaN	NaN	NaN	NaN	NaN	NaN	NaN	NaN	NaN	NaN	NaN	NaN
4.8283E-6	NaN	NaN	NaN	NaN	NaN	NaN	NaN	NaN	NaN	NaN	NaN	NaN	NaN	1474800000	1556700000	1634600000	1711000000	1786900000	1862700000	1938500000	2014100000	2089600000	2164900000	2239900000	2314500000	2388700000	2462300000	NaN	NaN	NaN	NaN	NaN	NaN	NaN	NaN	NaN	NaN	NaN	NaN	NaN	NaN
4.8375E-6	NaN	NaN	NaN	NaN	NaN	NaN	NaN	NaN	NaN	NaN	NaN	NaN	NaN	1472800000	1554700000	1632400000	1708700000	1784500000	1860200000	1935800000	2011300000	2086700000	2161800000	2236700000	2311200000	2385200000	2458700000	NaN	NaN	NaN	NaN	NaN	NaN	NaN	NaN	NaN	NaN	NaN	NaN	NaN	NaN
4.8466E-6	NaN	NaN	NaN	NaN	NaN	NaN	NaN	NaN	NaN	NaN	NaN	NaN	NaN	1470800000	1552600000	1630200000	1706400000	1782100000	1857600000	1933100000	2008500000	2083700000	2158700000	2233400000	2307800000	2381700000	2455100000	NaN	NaN	NaN	NaN	NaN	NaN	NaN	NaN	NaN	NaN	NaN	NaN	NaN	NaN
4.8558E-6	NaN	NaN	NaN	NaN	NaN	NaN	NaN	NaN	NaN	NaN	NaN	NaN	NaN	1468800000	1550500000	1628100000	1704100000	1779700000	1855100000	1930400000	2005700000	2080800000	2155600000	2230200000	2304500000	2378300000	2451600000	NaN	NaN	NaN	NaN	NaN	NaN	NaN	NaN	NaN	NaN	NaN	NaN	NaN	NaN
4.8649E-6	NaN	NaN	NaN	NaN	NaN	NaN	NaN	NaN	NaN	NaN	NaN	NaN	NaN	1466800000	1548500000	1626000000	1701900000	1777300000	1852600000	1927800000	2002900000	2077800000	2152600000	2227000000	2301200000	2374800000	2448000000	NaN	NaN	NaN	NaN	NaN	NaN	NaN	NaN	NaN	NaN	NaN	NaN	NaN	NaN
4.8741E-6	NaN	NaN	NaN	NaN	NaN	NaN	NaN	NaN	NaN	NaN	NaN	NaN	NaN	1464800000	1546400000	1623800000	1699600000	1774900000	1850000000	1925100000	2000100000	2074900000	2149500000	2223900000	2297800000	2371400000	2444500000	NaN	NaN	NaN	NaN	NaN	NaN	NaN	NaN	NaN	NaN	NaN	NaN	NaN	NaN
4.8832E-6	NaN	NaN	NaN	NaN	NaN	NaN	NaN	NaN	NaN	NaN	NaN	NaN	NaN	1462800000	1544300000	1621700000	1697400000	1772500000	1847500000	1922400000	1997300000	2072000000	2146500000	2220700000	2294600000	2368000000	2441000000	NaN	NaN	NaN	NaN	NaN	NaN	NaN	NaN	NaN	NaN	NaN	NaN	NaN	NaN
4.8924E-6	NaN	NaN	NaN	NaN	NaN	NaN	NaN	NaN	NaN	NaN	NaN	NaN	NaN	1460800000	1542300000	1619600000	1695200000	1770200000	1845000000	1919800000	1994500000	2069100000	2143400000	2217500000	2291300000	2364600000	2437400000	NaN	NaN	NaN	NaN	NaN	NaN	NaN	NaN	NaN	NaN	NaN	NaN	NaN	NaN
4.9015E-6	NaN	NaN	NaN	NaN	NaN	NaN	NaN	NaN	NaN	NaN	NaN	NaN	NaN	1458900000	1540200000	1617500000	1692900000	1767800000	1842500000	1917200000	1991700000	2066200000	2140400000	2214400000	2288000000	2361200000	2433900000	NaN	NaN	NaN	NaN	NaN	NaN	NaN	NaN	NaN	NaN	NaN	NaN	NaN	NaN
4.9107E-6	NaN	NaN	NaN	NaN	NaN	NaN	NaN	NaN	NaN	NaN	NaN	NaN	NaN	1457000000	1538200000	1615400000	1690700000	1765500000	1840100000	1914600000	1989000000	2063300000	2137400000	2211200000	2284700000	2357800000	2430500000	NaN	NaN	NaN	NaN	NaN	NaN	NaN	NaN	NaN	NaN	NaN	NaN	NaN	NaN
4.9198E-6	NaN	NaN	NaN	NaN	NaN	NaN	NaN	NaN	NaN	NaN	NaN	NaN	NaN	1455000000	1536200000	1613300000	1688500000	1763100000	1837600000	1912000000	1986200000	2060400000	2134400000	2208100000	2281500000	2354500000	2427000000	2498900000	NaN	NaN	NaN	NaN	NaN	NaN	NaN	NaN	NaN	NaN	NaN	NaN	NaN
4.929E-6	NaN	NaN	NaN	NaN	NaN	NaN	NaN	NaN	NaN	NaN	NaN	NaN	NaN	1453100000	1534100000	1611200000	1686300000	1760800000	1835100000	1909400000	1983500000	2057500000	2131400000	2205000000	2278200000	2351100000	2423500000	2495400000	NaN	NaN	NaN	NaN	NaN	NaN	NaN	NaN	NaN	NaN	NaN	NaN	NaN
4.9382E-6	NaN	NaN	NaN	NaN	NaN	NaN	NaN	NaN	NaN	NaN	NaN	NaN	NaN	1451200000	1532100000	1609100000	1684100000	1758500000	1832700000	1906800000	1980800000	2054700000	2128400000	2201900000	2275000000	2347800000	2420100000	2491800000	NaN	NaN	NaN	NaN	NaN	NaN	NaN	NaN	NaN	NaN	NaN	NaN	NaN
4.9473E-6	NaN	NaN	NaN	NaN	NaN	NaN	NaN	NaN	NaN	NaN	NaN	NaN	NaN	1449400000	1530100000	1607100000	1681900000	1756200000	1830200000	1904200000	1978100000	2051800000	2125400000	2198800000	2271800000	2344400000	2416600000	2488200000	NaN	NaN	NaN	NaN	NaN	NaN	NaN	NaN	NaN	NaN	NaN	NaN	NaN
4.9565E-6	NaN	NaN	NaN	NaN	NaN	NaN	NaN	NaN	NaN	NaN	NaN	NaN	NaN	1447500000	1528100000	1605000000	1679800000	1753900000	1827800000	1901600000	1975400000	2049000000	2122500000	2195700000	2268600000	2341100000	2413200000	2484700000	NaN	NaN	NaN	NaN	NaN	NaN	NaN	NaN	NaN	NaN	NaN	NaN	NaN
4.9656E-6	NaN	NaN	NaN	NaN	NaN	NaN	NaN	NaN	NaN	NaN	NaN	NaN	NaN	1445700000	1526100000	1602900000	1677600000	1751600000	1825400000	1899100000	1972700000	2046200000	2119500000	2192600000	2265400000	2337800000	2409800000	2481200000	NaN	NaN	NaN	NaN	NaN	NaN	NaN	NaN	NaN	NaN	NaN	NaN	NaN
4.9748E-6	NaN	NaN	NaN	NaN	NaN	NaN	NaN	NaN	NaN	NaN	NaN	NaN	NaN	1443900000	1524100000	1600900000	1675400000	1749300000	1822900000	1896500000	1970000000	2043400000	2116600000	2189500000	2262200000	2334500000	2406400000	2477700000	NaN	NaN	NaN	NaN	NaN	NaN	NaN	NaN	NaN	NaN	NaN	NaN	NaN
4.9839E-6	NaN	NaN	NaN	NaN	NaN	NaN	NaN	NaN	NaN	NaN	NaN	NaN	NaN	1442100000	1522100000	1598800000	1673300000	1747000000	1820500000	1894000000	1967300000	2040600000	2113600000	2186500000	2259000000	2331200000	2403000000	2474200000	NaN	NaN	NaN	NaN	NaN	NaN	NaN	NaN	NaN	NaN	NaN	NaN	NaN
4.9931E-6	NaN	NaN	NaN	NaN	NaN	NaN	NaN	NaN	NaN	NaN	NaN	NaN	NaN	1440300000	1520100000	1596800000	1671100000	1744800000	1818100000	1891400000	1964600000	2037800000	2110700000	2183400000	2255900000	2327900000	2399600000	2470700000	NaN	NaN	NaN	NaN	NaN	NaN	NaN	NaN	NaN	NaN	NaN	NaN	NaN
5.0022E-6	NaN	NaN	NaN	NaN	NaN	NaN	NaN	NaN	NaN	NaN	NaN	NaN	NaN	1438500000	1518100000	1594700000	1669000000	1742500000	1815700000	1888900000	1962000000	2035000000	2107800000	2180400000	2252700000	2324700000	2396200000	2467200000	NaN	NaN	NaN	NaN	NaN	NaN	NaN	NaN	NaN	NaN	NaN	NaN	NaN
5.0114E-6	NaN	NaN	NaN	NaN	NaN	NaN	NaN	NaN	NaN	NaN	NaN	NaN	NaN	1436800000	1516100000	1592700000	1666900000	1740200000	1813400000	1886400000	1959300000	2032200000	2104900000	2177400000	2249600000	2321400000	2392800000	2463700000	NaN	NaN	NaN	NaN	NaN	NaN	NaN	NaN	NaN	NaN	NaN	NaN	NaN
5.0205E-6	NaN	NaN	NaN	NaN	NaN	NaN	NaN	NaN	NaN	NaN	NaN	NaN	NaN	1435000000	1514100000	1590700000	1664700000	1738000000	1811000000	1883900000	1956700000	2029400000	2102000000	2174400000	2246400000	2318200000	2389500000	2460300000	NaN	NaN	NaN	NaN	NaN	NaN	NaN	NaN	NaN	NaN	NaN	NaN	NaN
5.0297E-6	NaN	NaN	NaN	NaN	NaN	NaN	NaN	NaN	NaN	NaN	NaN	NaN	NaN	NaN	1512100000	1588600000	1662600000	1735800000	1808600000	1881400000	1954100000	2026700000	2099100000	2171400000	2243300000	2314900000	2386100000	2456800000	NaN	NaN	NaN	NaN	NaN	NaN	NaN	NaN	NaN	NaN	NaN	NaN	NaN
5.0388E-6	NaN	NaN	NaN	NaN	NaN	NaN	NaN	NaN	NaN	NaN	NaN	NaN	NaN	NaN	1510200000	1586600000	1660500000	1733500000	1806300000	1878900000	1951500000	2023900000	2096300000	2168400000	2240200000	2311700000	2382800000	2453400000	NaN	NaN	NaN	NaN	NaN	NaN	NaN	NaN	NaN	NaN	NaN	NaN	NaN
5.048E-6	NaN	NaN	NaN	NaN	NaN	NaN	NaN	NaN	NaN	NaN	NaN	NaN	NaN	NaN	1508200000	1584600000	1658400000	1731300000	1803900000	1876400000	1948900000	2021200000	2093400000	2165400000	2237100000	2308500000	2379500000	2450000000	NaN	NaN	NaN	NaN	NaN	NaN	NaN	NaN	NaN	NaN	NaN	NaN	NaN
5.0572E-6	NaN	NaN	NaN	NaN	NaN	NaN	NaN	NaN	NaN	NaN	NaN	NaN	NaN	NaN	1506200000	1582600000	1656300000	1729100000	1801600000	1873900000	1946300000	2018500000	2090600000	2162400000	2234000000	2305300000	2376200000	2446600000	NaN	NaN	NaN	NaN	NaN	NaN	NaN	NaN	NaN	NaN	NaN	NaN	NaN
5.0663E-6	NaN	NaN	NaN	NaN	NaN	NaN	NaN	NaN	NaN	NaN	NaN	NaN	NaN	NaN	1504200000	1580600000	1654200000	1726900000	1799200000	1871500000	1943700000	2015800000	2087700000	2159500000	2231000000	2302100000	2372900000	2443200000	NaN	NaN	NaN	NaN	NaN	NaN	NaN	NaN	NaN	NaN	NaN	NaN	NaN
5.0755E-6	NaN	NaN	NaN	NaN	NaN	NaN	NaN	NaN	NaN	NaN	NaN	NaN	NaN	NaN	1502300000	1578600000	1652100000	1724700000	1796900000	1869000000	1941100000	2013100000	2084900000	2156500000	2227900000	2298900000	2369600000	2439800000	NaN	NaN	NaN	NaN	NaN	NaN	NaN	NaN	NaN	NaN	NaN	NaN	NaN
5.0846E-6	NaN	NaN	NaN	NaN	NaN	NaN	NaN	NaN	NaN	NaN	NaN	NaN	NaN	NaN	1500300000	1576600000	1650100000	1722500000	1794600000	1866600000	1938500000	2010400000	2082100000	2153600000	2224800000	2295800000	2366300000	2436400000	NaN	NaN	NaN	NaN	NaN	NaN	NaN	NaN	NaN	NaN	NaN	NaN	NaN
5.0938E-6	NaN	NaN	NaN	NaN	NaN	NaN	NaN	NaN	NaN	NaN	NaN	NaN	NaN	NaN	1498300000	1574600000	1648000000	1720300000	1792300000	1864200000	1936000000	2007700000	2079300000	2150700000	2221800000	2292600000	2363100000	2433000000	NaN	NaN	NaN	NaN	NaN	NaN	NaN	NaN	NaN	NaN	NaN	NaN	NaN
5.1029E-6	NaN	NaN	NaN	NaN	NaN	NaN	NaN	NaN	NaN	NaN	NaN	NaN	NaN	NaN	1496400000	1572600000	1645900000	1718100000	1790000000	1861700000	1933400000	2005000000	2076500000	2147700000	2218800000	2289500000	2359800000	2429700000	2499000000	NaN	NaN	NaN	NaN	NaN	NaN	NaN	NaN	NaN	NaN	NaN	NaN
5.1121E-6	NaN	NaN	NaN	NaN	NaN	NaN	NaN	NaN	NaN	NaN	NaN	NaN	NaN	NaN	1494400000	1570700000	1643900000	1716000000	1787700000	1859300000	1930900000	2002300000	2073700000	2144800000	2215700000	2286300000	2356600000	2426300000	2495600000	NaN	NaN	NaN	NaN	NaN	NaN	NaN	NaN	NaN	NaN	NaN	NaN
5.1212E-6	NaN	NaN	NaN	NaN	NaN	NaN	NaN	NaN	NaN	NaN	NaN	NaN	NaN	NaN	1492400000	1568700000	1641800000	1713800000	1785400000	1856900000	1928300000	1999700000	2070900000	2141900000	2212700000	2283200000	2353300000	2423000000	2492200000	NaN	NaN	NaN	NaN	NaN	NaN	NaN	NaN	NaN	NaN	NaN	NaN
5.1304E-6	NaN	NaN	NaN	NaN	NaN	NaN	NaN	NaN	NaN	NaN	NaN	NaN	NaN	NaN	1490500000	1566700000	1639800000	1711600000	1783100000	1854500000	1925800000	1997000000	2068100000	2139000000	2209700000	2280100000	2350100000	2419700000	2488700000	NaN	NaN	NaN	NaN	NaN	NaN	NaN	NaN	NaN	NaN	NaN	NaN
5.1395E-6	NaN	NaN	NaN	NaN	NaN	NaN	NaN	NaN	NaN	NaN	NaN	NaN	NaN	NaN	1488500000	1564800000	1637700000	1709500000	1780900000	1852100000	1923300000	1994400000	2065400000	2136200000	2206700000	2277000000	2346900000	2416400000	2485300000	NaN	NaN	NaN	NaN	NaN	NaN	NaN	NaN	NaN	NaN	NaN	NaN
5.1487E-6	NaN	NaN	NaN	NaN	NaN	NaN	NaN	NaN	NaN	NaN	NaN	NaN	NaN	NaN	1486600000	1562800000	1635700000	1707400000	1778600000	1849700000	1920800000	1991700000	2062600000	2133300000	2203700000	2273900000	2343700000	2413100000	2481900000	NaN	NaN	NaN	NaN	NaN	NaN	NaN	NaN	NaN	NaN	NaN	NaN
5.1578E-6	NaN	NaN	NaN	NaN	NaN	NaN	NaN	NaN	NaN	NaN	NaN	NaN	NaN	NaN	1484600000	1560900000	1633700000	1705200000	1776400000	1847300000	1918300000	1989100000	2059900000	2130400000	2200800000	2270800000	2340500000	2409800000	2478500000	NaN	NaN	NaN	NaN	NaN	NaN	NaN	NaN	NaN	NaN	NaN	NaN
5.167E-6	NaN	NaN	NaN	NaN	NaN	NaN	NaN	NaN	NaN	NaN	NaN	NaN	NaN	NaN	1482700000	1558900000	1631700000	1703100000	1774100000	1845000000	1915800000	1986500000	2057100000	2127600000	2197800000	2267700000	2337300000	2406500000	2475200000	NaN	NaN	NaN	NaN	NaN	NaN	NaN	NaN	NaN	NaN	NaN	NaN
5.1762E-6	NaN	NaN	NaN	NaN	NaN	NaN	NaN	NaN	NaN	NaN	NaN	NaN	NaN	NaN	1480800000	1557000000	1629700000	1701000000	1771900000	1842600000	1913300000	1983900000	2054400000	2124700000	2194800000	2264700000	2334200000	2403200000	2471800000	NaN	NaN	NaN	NaN	NaN	NaN	NaN	NaN	NaN	NaN	NaN	NaN
5.1853E-6	NaN	NaN	NaN	NaN	NaN	NaN	NaN	NaN	NaN	NaN	NaN	NaN	NaN	NaN	1478900000	1555100000	1627600000	1698900000	1769600000	1840300000	1910800000	1981300000	2051700000	2121900000	2191900000	2261600000	2331000000	2400000000	2468400000	NaN	NaN	NaN	NaN	NaN	NaN	NaN	NaN	NaN	NaN	NaN	NaN
5.1945E-6	NaN	NaN	NaN	NaN	NaN	NaN	NaN	NaN	NaN	NaN	NaN	NaN	NaN	NaN	1477000000	1553100000	1625600000	1696800000	1767400000	1837900000	1908400000	1978700000	2049000000	2119100000	2189000000	2258600000	2327800000	2396700000	2465100000	NaN	NaN	NaN	NaN	NaN	NaN	NaN	NaN	NaN	NaN	NaN	NaN
5.2036E-6	NaN	NaN	NaN	NaN	NaN	NaN	NaN	NaN	NaN	NaN	NaN	NaN	NaN	NaN	1475100000	1551200000	1623600000	1694700000	1765200000	1835600000	1905900000	1976100000	2046300000	2116300000	2186000000	2255500000	2324700000	2393500000	2461800000	NaN	NaN	NaN	NaN	NaN	NaN	NaN	NaN	NaN	NaN	NaN	NaN
5.2128E-6	NaN	NaN	NaN	NaN	NaN	NaN	NaN	NaN	NaN	NaN	NaN	NaN	NaN	NaN	1473200000	1549300000	1621700000	1692600000	1763000000	1833300000	1903500000	1973600000	2043600000	2113500000	2183100000	2252500000	2321600000	2390200000	2458400000	NaN	NaN	NaN	NaN	NaN	NaN	NaN	NaN	NaN	NaN	NaN	NaN
5.2219E-6	NaN	NaN	NaN	NaN	NaN	NaN	NaN	NaN	NaN	NaN	NaN	NaN	NaN	NaN	1471300000	1547400000	1619700000	1690500000	1760800000	1830900000	1901000000	1971000000	2040900000	2110700000	2180200000	2249500000	2318500000	2387000000	2455100000	NaN	NaN	NaN	NaN	NaN	NaN	NaN	NaN	NaN	NaN	NaN	NaN
5.2311E-6	NaN	NaN	NaN	NaN	NaN	NaN	NaN	NaN	NaN	NaN	NaN	NaN	NaN	NaN	1469400000	1545400000	1617700000	1688400000	1758600000	1828600000	1898600000	1968500000	2038300000	2107900000	2177300000	2246500000	2315300000	2383800000	2451800000	NaN	NaN	NaN	NaN	NaN	NaN	NaN	NaN	NaN	NaN	NaN	NaN
5.2402E-6	NaN	NaN	NaN	NaN	NaN	NaN	NaN	NaN	NaN	NaN	NaN	NaN	NaN	NaN	1467500000	1543500000	1615700000	1686400000	1756400000	1826300000	1896200000	1965900000	2035600000	2105100000	2174400000	2243500000	2312200000	2380600000	2448500000	NaN	NaN	NaN	NaN	NaN	NaN	NaN	NaN	NaN	NaN	NaN	NaN
5.2494E-6	NaN	NaN	NaN	NaN	NaN	NaN	NaN	NaN	NaN	NaN	NaN	NaN	NaN	NaN	1465700000	1541600000	1613800000	1684300000	1754300000	1824000000	1893800000	1963400000	2032900000	2102400000	2171600000	2240500000	2309200000	2377400000	2445200000	NaN	NaN	NaN	NaN	NaN	NaN	NaN	NaN	NaN	NaN	NaN	NaN
5.2585E-6	NaN	NaN	NaN	NaN	NaN	NaN	NaN	NaN	NaN	NaN	NaN	NaN	NaN	NaN	1463900000	1539700000	1611800000	1682200000	1752100000	1821800000	1891300000	1960900000	2030300000	2099600000	2168700000	2237500000	2306100000	2374200000	2442000000	NaN	NaN	NaN	NaN	NaN	NaN	NaN	NaN	NaN	NaN	NaN	NaN
5.2677E-6	NaN	NaN	NaN	NaN	NaN	NaN	NaN	NaN	NaN	NaN	NaN	NaN	NaN	NaN	1462000000	1537800000	1609900000	1680200000	1749900000	1819500000	1888900000	1958400000	2027700000	2096900000	2165800000	2234600000	2303000000	2371100000	2438700000	NaN	NaN	NaN	NaN	NaN	NaN	NaN	NaN	NaN	NaN	NaN	NaN
5.2768E-6	NaN	NaN	NaN	NaN	NaN	NaN	NaN	NaN	NaN	NaN	NaN	NaN	NaN	NaN	1460200000	1535900000	1607900000	1678100000	1747800000	1817200000	1886600000	1955900000	2025100000	2094100000	2163000000	2231600000	2299900000	2367900000	2435400000	NaN	NaN	NaN	NaN	NaN	NaN	NaN	NaN	NaN	NaN	NaN	NaN
5.286E-6	NaN	NaN	NaN	NaN	NaN	NaN	NaN	NaN	NaN	NaN	NaN	NaN	NaN	NaN	1458400000	1534000000	1606000000	1676100000	1745600000	1814900000	1884200000	1953400000	2022400000	2091400000	2160200000	2228700000	2296900000	2364800000	2432200000	2499100000	NaN	NaN	NaN	NaN	NaN	NaN	NaN	NaN	NaN	NaN	NaN
5.2952E-6	NaN	NaN	NaN	NaN	NaN	NaN	NaN	NaN	NaN	NaN	NaN	NaN	NaN	NaN	1456600000	1532100000	1604100000	1674100000	1743500000	1812700000	1881800000	1950900000	2019800000	2088700000	2157300000	2225700000	2293900000	2361600000	2429000000	2495800000	NaN	NaN	NaN	NaN	NaN	NaN	NaN	NaN	NaN	NaN	NaN
5.3043E-6	NaN	NaN	NaN	NaN	NaN	NaN	NaN	NaN	NaN	NaN	NaN	NaN	NaN	NaN	1454800000	1530300000	1602100000	1672100000	1741400000	1810400000	1879400000	1948400000	2017200000	2086000000	2154500000	2222800000	2290800000	2358500000	2425700000	2492500000	NaN	NaN	NaN	NaN	NaN	NaN	NaN	NaN	NaN	NaN	NaN
5.3135E-6	NaN	NaN	NaN	NaN	NaN	NaN	NaN	NaN	NaN	NaN	NaN	NaN	NaN	NaN	1453100000	1528400000	1600200000	1670000000	1739200000	1808200000	1877100000	1945900000	2014600000	2083300000	2151700000	2219900000	2287800000	2355400000	2422500000	2489200000	NaN	NaN	NaN	NaN	NaN	NaN	NaN	NaN	NaN	NaN	NaN
5.3226E-6	NaN	NaN	NaN	NaN	NaN	NaN	NaN	NaN	NaN	NaN	NaN	NaN	NaN	NaN	1451300000	1526500000	1598300000	1668000000	1737100000	1806000000	1874700000	1943400000	2012100000	2080600000	2148900000	2217000000	2284800000	2352300000	2419300000	2485900000	NaN	NaN	NaN	NaN	NaN	NaN	NaN	NaN	NaN	NaN	NaN
5.3318E-6	NaN	NaN	NaN	NaN	NaN	NaN	NaN	NaN	NaN	NaN	NaN	NaN	NaN	NaN	1449600000	1524600000	1596400000	1666000000	1735000000	1803700000	1872400000	1941000000	2009500000	2077900000	2146100000	2214100000	2281800000	2349200000	2416100000	2482600000	NaN	NaN	NaN	NaN	NaN	NaN	NaN	NaN	NaN	NaN	NaN
5.3409E-6	NaN	NaN	NaN	NaN	NaN	NaN	NaN	NaN	NaN	NaN	NaN	NaN	NaN	NaN	1447900000	1522800000	1594400000	1664000000	1732900000	1801500000	1870100000	1938500000	2006900000	2075200000	2143300000	2211200000	2278800000	2346100000	2412900000	2479300000	NaN	NaN	NaN	NaN	NaN	NaN	NaN	NaN	NaN	NaN	NaN
5.3501E-6	NaN	NaN	NaN	NaN	NaN	NaN	NaN	NaN	NaN	NaN	NaN	NaN	NaN	NaN	1446200000	1520900000	1592500000	1662000000	1730800000	1799300000	1867700000	1936100000	2004400000	2072600000	2140600000	2208300000	2275800000	2343000000	2409800000	2476100000	NaN	NaN	NaN	NaN	NaN	NaN	NaN	NaN	NaN	NaN	NaN
5.3592E-6	NaN	NaN	NaN	NaN	NaN	NaN	NaN	NaN	NaN	NaN	NaN	NaN	NaN	NaN	1444500000	1519000000	1590600000	1660100000	1728700000	1797100000	1865400000	1933700000	2001800000	2069900000	2137800000	2205500000	2272900000	2339900000	2406600000	2472800000	NaN	NaN	NaN	NaN	NaN	NaN	NaN	NaN	NaN	NaN	NaN
5.3684E-6	NaN	NaN	NaN	NaN	NaN	NaN	NaN	NaN	NaN	NaN	NaN	NaN	NaN	NaN	1442800000	1517200000	1588700000	1658100000	1726600000	1794900000	1863100000	1931200000	1999300000	2067300000	2135000000	2202600000	2269900000	2336900000	2403500000	2469600000	NaN	NaN	NaN	NaN	NaN	NaN	NaN	NaN	NaN	NaN	NaN
5.3775E-6	NaN	NaN	NaN	NaN	NaN	NaN	NaN	NaN	NaN	NaN	NaN	NaN	NaN	NaN	1441100000	1515300000	1586800000	1656100000	1724600000	1792700000	1860800000	1928800000	1996800000	2064600000	2132300000	2199800000	2266900000	2333800000	2400300000	2466400000	NaN	NaN	NaN	NaN	NaN	NaN	NaN	NaN	NaN	NaN	NaN
5.3867E-6	NaN	NaN	NaN	NaN	NaN	NaN	NaN	NaN	NaN	NaN	NaN	NaN	NaN	NaN	1439500000	1513500000	1585000000	1654100000	1722500000	1790600000	1858500000	1926400000	1994300000	2062000000	2129600000	2196900000	2264000000	2330800000	2397200000	2463100000	NaN	NaN	NaN	NaN	NaN	NaN	NaN	NaN	NaN	NaN	NaN
5.3958E-6	NaN	NaN	NaN	NaN	NaN	NaN	NaN	NaN	NaN	NaN	NaN	NaN	NaN	NaN	1437900000	1511600000	1583100000	1652200000	1720400000	1788400000	1856200000	1924000000	1991800000	2059400000	2126800000	2194100000	2261100000	2327700000	2394000000	2459900000	NaN	NaN	NaN	NaN	NaN	NaN	NaN	NaN	NaN	NaN	NaN
5.405E-6	NaN	NaN	NaN	NaN	NaN	NaN	NaN	NaN	NaN	NaN	NaN	NaN	NaN	NaN	1436200000	1509800000	1581200000	1650200000	1718400000	1786200000	1854000000	1921600000	1989200000	2056800000	2124100000	2191300000	2258100000	2324700000	2390900000	2456700000	NaN	NaN	NaN	NaN	NaN	NaN	NaN	NaN	NaN	NaN	NaN
5.4142E-6	NaN	NaN	NaN	NaN	NaN	NaN	NaN	NaN	NaN	NaN	NaN	NaN	NaN	NaN	1434600000	1507900000	1579300000	1648300000	1716300000	1784100000	1851700000	1919300000	1986800000	2054200000	2121400000	2188400000	2255200000	2321700000	2387800000	2453500000	NaN	NaN	NaN	NaN	NaN	NaN	NaN	NaN	NaN	NaN	NaN
5.4233E-6	NaN	NaN	NaN	NaN	NaN	NaN	NaN	NaN	NaN	NaN	NaN	NaN	NaN	NaN	NaN	1506100000	1577500000	1646300000	1714300000	1781900000	1849400000	1916900000	1984300000	2051600000	2118700000	2185600000	2252300000	2318700000	2384700000	2450300000	NaN	NaN	NaN	NaN	NaN	NaN	NaN	NaN	NaN	NaN	NaN
5.4325E-6	NaN	NaN	NaN	NaN	NaN	NaN	NaN	NaN	NaN	NaN	NaN	NaN	NaN	NaN	NaN	1504300000	1575600000	1644400000	1712300000	1779800000	1847200000	1914500000	1981800000	2049000000	2116000000	2182800000	2249400000	2315700000	2381600000	2447100000	NaN	NaN	NaN	NaN	NaN	NaN	NaN	NaN	NaN	NaN	NaN
5.4416E-6	NaN	NaN	NaN	NaN	NaN	NaN	NaN	NaN	NaN	NaN	NaN	NaN	NaN	NaN	NaN	1502400000	1573700000	1642500000	1710200000	1777600000	1844900000	1912200000	1979300000	2046400000	2113300000	2180100000	2246500000	2312700000	2378600000	2444000000	NaN	NaN	NaN	NaN	NaN	NaN	NaN	NaN	NaN	NaN	NaN
5.4508E-6	NaN	NaN	NaN	NaN	NaN	NaN	NaN	NaN	NaN	NaN	NaN	NaN	NaN	NaN	NaN	1500600000	1571900000	1640600000	1708200000	1775500000	1842700000	1909800000	1976900000	2043800000	2110600000	2177300000	2243700000	2309800000	2375500000	2440800000	NaN	NaN	NaN	NaN	NaN	NaN	NaN	NaN	NaN	NaN	NaN
5.4599E-6	NaN	NaN	NaN	NaN	NaN	NaN	NaN	NaN	NaN	NaN	NaN	NaN	NaN	NaN	NaN	1498700000	1570000000	1638600000	1706200000	1773400000	1840500000	1907500000	1974400000	2041300000	2108000000	2174500000	2240800000	2306800000	2372400000	2437700000	NaN	NaN	NaN	NaN	NaN	NaN	NaN	NaN	NaN	NaN	NaN
5.4691E-6	NaN	NaN	NaN	NaN	NaN	NaN	NaN	NaN	NaN	NaN	NaN	NaN	NaN	NaN	NaN	1496900000	1568200000	1636700000	1704200000	1771300000	1838200000	1905100000	1972000000	2038700000	2105300000	2171700000	2237900000	2303800000	2369400000	2434500000	2499200000	NaN	NaN	NaN	NaN	NaN	NaN	NaN	NaN	NaN	NaN
5.4782E-6	NaN	NaN	NaN	NaN	NaN	NaN	NaN	NaN	NaN	NaN	NaN	NaN	NaN	NaN	NaN	1495100000	1566400000	1634800000	1702200000	1769200000	1836000000	1902800000	1969500000	2036200000	2102700000	2169000000	2235100000	2300900000	2366300000	2431400000	2496000000	NaN	NaN	NaN	NaN	NaN	NaN	NaN	NaN	NaN	NaN
5.4874E-6	NaN	NaN	NaN	NaN	NaN	NaN	NaN	NaN	NaN	NaN	NaN	NaN	NaN	NaN	NaN	1493300000	1564500000	1632900000	1700200000	1767100000	1833800000	1900500000	1967100000	2033600000	2100000000	2166300000	2232200000	2297900000	2363300000	2428300000	2492800000	NaN	NaN	NaN	NaN	NaN	NaN	NaN	NaN	NaN	NaN
5.4965E-6	NaN	NaN	NaN	NaN	NaN	NaN	NaN	NaN	NaN	NaN	NaN	NaN	NaN	NaN	NaN	1491400000	1562700000	1631000000	1698200000	1765000000	1831600000	1898200000	1964700000	2031100000	2097400000	2163500000	2229400000	2295000000	2360300000	2425200000	2489600000	NaN	NaN	NaN	NaN	NaN	NaN	NaN	NaN	NaN	NaN
5.5057E-6	NaN	NaN	NaN	NaN	NaN	NaN	NaN	NaN	NaN	NaN	NaN	NaN	NaN	NaN	NaN	1489600000	1560900000	1629100000	1696200000	1762900000	1829400000	1895900000	1962300000	2028600000	2094800000	2160800000	2226600000	2292100000	2357300000	2422100000	2486400000	NaN	NaN	NaN	NaN	NaN	NaN	NaN	NaN	NaN	NaN
5.5148E-6	NaN	NaN	NaN	NaN	NaN	NaN	NaN	NaN	NaN	NaN	NaN	NaN	NaN	NaN	NaN	1487800000	1559100000	1627200000	1694200000	1760800000	1827200000	1893600000	1959900000	2026100000	2092200000	2158100000	2223800000	2289200000	2354300000	2419000000	2483300000	NaN	NaN	NaN	NaN	NaN	NaN	NaN	NaN	NaN	NaN
5.524E-6	NaN	NaN	NaN	NaN	NaN	NaN	NaN	NaN	NaN	NaN	NaN	NaN	NaN	NaN	NaN	1486000000	1557200000	1625400000	1692300000	1758700000	1825000000	1891300000	1957500000	2023600000	2089600000	2155400000	2221000000	2286300000	2351300000	2415900000	2480100000	NaN	NaN	NaN	NaN	NaN	NaN	NaN	NaN	NaN	NaN
5.5332E-6	NaN	NaN	NaN	NaN	NaN	NaN	NaN	NaN	NaN	NaN	NaN	NaN	NaN	NaN	NaN	1484200000	1555400000	1623500000	1690300000	1756700000	1822900000	1889000000	1955100000	2021100000	2087000000	2152700000	2218200000	2283400000	2348300000	2412800000	2476900000	NaN	NaN	NaN	NaN	NaN	NaN	NaN	NaN	NaN	NaN
5.5423E-6	NaN	NaN	NaN	NaN	NaN	NaN	NaN	NaN	NaN	NaN	NaN	NaN	NaN	NaN	NaN	1482400000	1553600000	1621600000	1688300000	1754600000	1820700000	1886700000	1952700000	2018600000	2084400000	2150000000	2215400000	2280500000	2345300000	2409800000	2473800000	NaN	NaN	NaN	NaN	NaN	NaN	NaN	NaN	NaN	NaN
5.5515E-6	NaN	NaN	NaN	NaN	NaN	NaN	NaN	NaN	NaN	NaN	NaN	NaN	NaN	NaN	NaN	1480600000	1551800000	1619700000	1686400000	1752500000	1818500000	1884500000	1950300000	2016100000	2081800000	2147300000	2212600000	2277600000	2342400000	2406700000	2470700000	NaN	NaN	NaN	NaN	NaN	NaN	NaN	NaN	NaN	NaN
5.5606E-6	NaN	NaN	NaN	NaN	NaN	NaN	NaN	NaN	NaN	NaN	NaN	NaN	NaN	NaN	NaN	1478800000	1550000000	1617900000	1684400000	1750500000	1816400000	1882200000	1948000000	2013600000	2079200000	2144600000	2209800000	2274800000	2339400000	2403700000	2467500000	NaN	NaN	NaN	NaN	NaN	NaN	NaN	NaN	NaN	NaN
5.5698E-6	NaN	NaN	NaN	NaN	NaN	NaN	NaN	NaN	NaN	NaN	NaN	NaN	NaN	NaN	NaN	1477000000	1548200000	1616000000	1682500000	1748500000	1814200000	1879900000	1945600000	2011200000	2076600000	2142000000	2207100000	2271900000	2336500000	2400600000	2464400000	NaN	NaN	NaN	NaN	NaN	NaN	NaN	NaN	NaN	NaN
5.5789E-6	NaN	NaN	NaN	NaN	NaN	NaN	NaN	NaN	NaN	NaN	NaN	NaN	NaN	NaN	NaN	1475200000	1546400000	1614200000	1680600000	1746400000	1812100000	1877700000	1943200000	2008700000	2074100000	2139300000	2204300000	2269100000	2333500000	2397600000	2461300000	NaN	NaN	NaN	NaN	NaN	NaN	NaN	NaN	NaN	NaN
5.5881E-6	NaN	NaN	NaN	NaN	NaN	NaN	NaN	NaN	NaN	NaN	NaN	NaN	NaN	NaN	NaN	1473500000	1544600000	1612300000	1678600000	1744400000	1810000000	1875500000	1940900000	2006300000	2071500000	2136600000	2201600000	2266200000	2330600000	2394600000	2458200000	NaN	NaN	NaN	NaN	NaN	NaN	NaN	NaN	NaN	NaN
5.5972E-6	NaN	NaN	NaN	NaN	NaN	NaN	NaN	NaN	NaN	NaN	NaN	NaN	NaN	NaN	NaN	1471700000	1542800000	1610500000	1676700000	1742400000	1807800000	1873200000	1938600000	2003800000	2069000000	2134000000	2198800000	2263400000	2327700000	2391600000	2455100000	NaN	NaN	NaN	NaN	NaN	NaN	NaN	NaN	NaN	NaN
5.6064E-6	NaN	NaN	NaN	NaN	NaN	NaN	NaN	NaN	NaN	NaN	NaN	NaN	NaN	NaN	NaN	1470000000	1541000000	1608700000	1674800000	1740400000	1805700000	1871000000	1936200000	2001400000	2066500000	2131400000	2196100000	2260600000	2324700000	2388600000	2452000000	NaN	NaN	NaN	NaN	NaN	NaN	NaN	NaN	NaN	NaN
5.6155E-6	NaN	NaN	NaN	NaN	NaN	NaN	NaN	NaN	NaN	NaN	NaN	NaN	NaN	NaN	NaN	1468200000	1539200000	1606900000	1672900000	1738300000	1803600000	1868800000	1933900000	1999000000	2063900000	2128700000	2193400000	2257800000	2321800000	2385600000	2448900000	NaN	NaN	NaN	NaN	NaN	NaN	NaN	NaN	NaN	NaN
5.6247E-6	NaN	NaN	NaN	NaN	NaN	NaN	NaN	NaN	NaN	NaN	NaN	NaN	NaN	NaN	NaN	1466500000	1537500000	1605000000	1671000000	1736300000	1801500000	1866600000	1931600000	1996600000	2061400000	2126100000	2190700000	2254900000	2318900000	2382600000	2445900000	NaN	NaN	NaN	NaN	NaN	NaN	NaN	NaN	NaN	NaN
5.6338E-6	NaN	NaN	NaN	NaN	NaN	NaN	NaN	NaN	NaN	NaN	NaN	NaN	NaN	NaN	NaN	1464800000	1535700000	1603200000	1669100000	1734300000	1799400000	1864400000	1929300000	1994200000	2058900000	2123500000	2188000000	2252100000	2316100000	2379600000	2442800000	NaN	NaN	NaN	NaN	NaN	NaN	NaN	NaN	NaN	NaN
5.643E-6	NaN	NaN	NaN	NaN	NaN	NaN	NaN	NaN	NaN	NaN	NaN	NaN	NaN	NaN	NaN	1463100000	1533900000	1601400000	1667200000	1732400000	1797300000	1862200000	1927000000	1991800000	2056400000	2120900000	2185300000	2249400000	2313200000	2376700000	2439800000	NaN	NaN	NaN	NaN	NaN	NaN	NaN	NaN	NaN	NaN
5.6522E-6	NaN	NaN	NaN	NaN	NaN	NaN	NaN	NaN	NaN	NaN	NaN	NaN	NaN	NaN	NaN	1461400000	1532100000	1599600000	1665300000	1730400000	1795200000	1860000000	1924700000	1989400000	2053900000	2118300000	2182600000	2246600000	2310300000	2373700000	2436700000	2499300000	NaN	NaN	NaN	NaN	NaN	NaN	NaN	NaN	NaN
5.6613E-6	NaN	NaN	NaN	NaN	NaN	NaN	NaN	NaN	NaN	NaN	NaN	NaN	NaN	NaN	NaN	1459700000	1530400000	1597800000	1663400000	1728400000	1793200000	1857800000	1922400000	1987000000	2051400000	2115800000	2179900000	2243800000	2307400000	2370800000	2433700000	2496200000	NaN	NaN	NaN	NaN	NaN	NaN	NaN	NaN	NaN
5.6705E-6	NaN	NaN	NaN	NaN	NaN	NaN	NaN	NaN	NaN	NaN	NaN	NaN	NaN	NaN	NaN	1458000000	1528600000	1596000000	1661500000	1726400000	1791100000	1855600000	1920200000	1984600000	2049000000	2113200000	2177200000	2241000000	2304600000	2367800000	2430700000	2493100000	NaN	NaN	NaN	NaN	NaN	NaN	NaN	NaN	NaN
5.6796E-6	NaN	NaN	NaN	NaN	NaN	NaN	NaN	NaN	NaN	NaN	NaN	NaN	NaN	NaN	NaN	1456300000	1526900000	1594200000	1659700000	1724500000	1789000000	1853500000	1917900000	1982200000	2046500000	2110600000	2174600000	2238300000	2301800000	2364900000	2427700000	2490000000	NaN	NaN	NaN	NaN	NaN	NaN	NaN	NaN	NaN
5.6888E-6	NaN	NaN	NaN	NaN	NaN	NaN	NaN	NaN	NaN	NaN	NaN	NaN	NaN	NaN	NaN	1454700000	1525100000	1592400000	1657800000	1722500000	1787000000	1851300000	1915600000	1979900000	2044000000	2108100000	2171900000	2235500000	2298900000	2362000000	2424700000	2486900000	NaN	NaN	NaN	NaN	NaN	NaN	NaN	NaN	NaN
5.6979E-6	NaN	NaN	NaN	NaN	NaN	NaN	NaN	NaN	NaN	NaN	NaN	NaN	NaN	NaN	NaN	1453000000	1523400000	1590600000	1655900000	1720600000	1784900000	1849200000	1913400000	1977500000	2041600000	2105500000	2169300000	2232800000	2296100000	2359100000	2421700000	2483900000	NaN	NaN	NaN	NaN	NaN	NaN	NaN	NaN	NaN
5.7071E-6	NaN	NaN	NaN	NaN	NaN	NaN	NaN	NaN	NaN	NaN	NaN	NaN	NaN	NaN	NaN	1451400000	1521600000	1588800000	1654100000	1718600000	1782900000	1847000000	1911100000	1975200000	2039100000	2103000000	2166600000	2230100000	2293300000	2356200000	2418700000	2480800000	NaN	NaN	NaN	NaN	NaN	NaN	NaN	NaN	NaN
5.7162E-6	NaN	NaN	NaN	NaN	NaN	NaN	NaN	NaN	NaN	NaN	NaN	NaN	NaN	NaN	NaN	1449800000	1519900000	1587000000	1652200000	1716700000	1780800000	1844900000	1908900000	1972800000	2036700000	2100400000	2164000000	2227400000	2290500000	2353300000	2415700000	2477700000	NaN	NaN	NaN	NaN	NaN	NaN	NaN	NaN	NaN
5.7254E-6	NaN	NaN	NaN	NaN	NaN	NaN	NaN	NaN	NaN	NaN	NaN	NaN	NaN	NaN	NaN	1448200000	1518100000	1585300000	1650400000	1714700000	1778800000	1842700000	1906600000	1970500000	2034300000	2097900000	2161400000	2224600000	2287700000	2350400000	2412700000	2474700000	NaN	NaN	NaN	NaN	NaN	NaN	NaN	NaN	NaN
5.7345E-6	NaN	NaN	NaN	NaN	NaN	NaN	NaN	NaN	NaN	NaN	NaN	NaN	NaN	NaN	NaN	1446600000	1516400000	1583500000	1648600000	1712800000	1776800000	1840600000	1904400000	1968200000	2031800000	2095400000	2158800000	2221900000	2284900000	2347500000	2409800000	2471700000	NaN	NaN	NaN	NaN	NaN	NaN	NaN	NaN	NaN
5.7437E-6	NaN	NaN	NaN	NaN	NaN	NaN	NaN	NaN	NaN	NaN	NaN	NaN	NaN	NaN	NaN	1445000000	1514700000	1581700000	1646700000	1710900000	1774700000	1838500000	1902200000	1965800000	2029400000	2092900000	2156200000	2219200000	2282100000	2344600000	2406800000	2468600000	NaN	NaN	NaN	NaN	NaN	NaN	NaN	NaN	NaN
5.7528E-6	NaN	NaN	NaN	NaN	NaN	NaN	NaN	NaN	NaN	NaN	NaN	NaN	NaN	NaN	NaN	1443400000	1512900000	1580000000	1644900000	1709000000	1772700000	1836400000	1900000000	1963500000	2027000000	2090400000	2153600000	2216600000	2279300000	2341800000	2403900000	2465600000	NaN	NaN	NaN	NaN	NaN	NaN	NaN	NaN	NaN
5.762E-6	NaN	NaN	NaN	NaN	NaN	NaN	NaN	NaN	NaN	NaN	NaN	NaN	NaN	NaN	NaN	1441900000	1511200000	1578200000	1643100000	1707100000	1770700000	1834300000	1897800000	1961200000	2024600000	2087900000	2151000000	2213900000	2276500000	2338900000	2400900000	2462600000	NaN	NaN	NaN	NaN	NaN	NaN	NaN	NaN	NaN
5.7712E-6	NaN	NaN	NaN	NaN	NaN	NaN	NaN	NaN	NaN	NaN	NaN	NaN	NaN	NaN	NaN	1440300000	1509500000	1576500000	1641200000	1705100000	1768700000	1832200000	1895600000	1958900000	2022200000	2085400000	2148400000	2211200000	2273800000	2336100000	2398000000	2459600000	NaN	NaN	NaN	NaN	NaN	NaN	NaN	NaN	NaN
5.7803E-6	NaN	NaN	NaN	NaN	NaN	NaN	NaN	NaN	NaN	NaN	NaN	NaN	NaN	NaN	NaN	1438800000	1507700000	1574700000	1639400000	1703200000	1766700000	1830100000	1893400000	1956600000	2019800000	2082900000	2145800000	2208500000	2271000000	2333200000	2395100000	2456600000	NaN	NaN	NaN	NaN	NaN	NaN	NaN	NaN	NaN
5.7895E-6	NaN	NaN	NaN	NaN	NaN	NaN	NaN	NaN	NaN	NaN	NaN	NaN	NaN	NaN	NaN	1437300000	1506000000	1573000000	1637600000	1701400000	1764700000	1828000000	1891200000	1954400000	2017400000	2080400000	2143200000	2205900000	2268300000	2330400000	2392200000	2453600000	NaN	NaN	NaN	NaN	NaN	NaN	NaN	NaN	NaN
5.7986E-6	NaN	NaN	NaN	NaN	NaN	NaN	NaN	NaN	NaN	NaN	NaN	NaN	NaN	NaN	NaN	1435800000	1504300000	1571200000	1635800000	1699500000	1762800000	1825900000	1889000000	1952100000	2015100000	2078000000	2140700000	2203200000	2265500000	2327600000	2389300000	2450600000	NaN	NaN	NaN	NaN	NaN	NaN	NaN	NaN	NaN
5.8078E-6	NaN	NaN	NaN	NaN	NaN	NaN	NaN	NaN	NaN	NaN	NaN	NaN	NaN	NaN	NaN	1434300000	1502600000	1569500000	1634000000	1697600000	1760800000	1823900000	1886900000	1949800000	2012700000	2075500000	2138100000	2200600000	2262800000	2324800000	2386400000	2447700000	NaN	NaN	NaN	NaN	NaN	NaN	NaN	NaN	NaN
5.8169E-6	NaN	NaN	NaN	NaN	NaN	NaN	NaN	NaN	NaN	NaN	NaN	NaN	NaN	NaN	NaN	NaN	1500800000	1567800000	1632200000	1695700000	1758800000	1821800000	1884700000	1947600000	2010400000	2073000000	2135600000	2198000000	2260100000	2322000000	2383500000	2444700000	NaN	NaN	NaN	NaN	NaN	NaN	NaN	NaN	NaN
5.8261E-6	NaN	NaN	NaN	NaN	NaN	NaN	NaN	NaN	NaN	NaN	NaN	NaN	NaN	NaN	NaN	NaN	1499100000	1566000000	1630400000	1693800000	1756900000	1819700000	1882500000	1945300000	2008000000	2070600000	2133100000	2195300000	2257400000	2319200000	2380600000	2441700000	NaN	NaN	NaN	NaN	NaN	NaN	NaN	NaN	NaN
5.8352E-6	NaN	NaN	NaN	NaN	NaN	NaN	NaN	NaN	NaN	NaN	NaN	NaN	NaN	NaN	NaN	NaN	1497400000	1564300000	1628700000	1692000000	1754900000	1817700000	1880400000	1943100000	2005700000	2068200000	2130500000	2192700000	2254700000	2316400000	2377800000	2438800000	2499400000	NaN	NaN	NaN	NaN	NaN	NaN	NaN	NaN
5.8444E-6	NaN	NaN	NaN	NaN	NaN	NaN	NaN	NaN	NaN	NaN	NaN	NaN	NaN	NaN	NaN	NaN	1495700000	1562600000	1626900000	1690100000	1752900000	1815600000	1878200000	1940800000	2003300000	2065700000	2128000000	2190100000	2252000000	2313600000	2374900000	2435800000	2496400000	NaN	NaN	NaN	NaN	NaN	NaN	NaN	NaN
5.8535E-6	NaN	NaN	NaN	NaN	NaN	NaN	NaN	NaN	NaN	NaN	NaN	NaN	NaN	NaN	NaN	NaN	1494000000	1560900000	1625100000	1688300000	1751000000	1813600000	1876100000	1938600000	2001000000	2063300000	2125500000	2187500000	2249300000	2310800000	2372000000	2432900000	2493400000	NaN	NaN	NaN	NaN	NaN	NaN	NaN	NaN
5.8627E-6	NaN	NaN	NaN	NaN	NaN	NaN	NaN	NaN	NaN	NaN	NaN	NaN	NaN	NaN	NaN	NaN	1492300000	1559200000	1623300000	1686400000	1749100000	1811600000	1874000000	1936400000	1998700000	2060900000	2123000000	2184900000	2246600000	2308100000	2369200000	2430000000	2490400000	NaN	NaN	NaN	NaN	NaN	NaN	NaN	NaN
5.8718E-6	NaN	NaN	NaN	NaN	NaN	NaN	NaN	NaN	NaN	NaN	NaN	NaN	NaN	NaN	NaN	NaN	1490600000	1557400000	1621600000	1684600000	1747100000	1809500000	1871900000	1934100000	1996400000	2058500000	2120500000	2182300000	2243900000	2305300000	2366400000	2427100000	2487400000	NaN	NaN	NaN	NaN	NaN	NaN	NaN	NaN
5.881E-6	NaN	NaN	NaN	NaN	NaN	NaN	NaN	NaN	NaN	NaN	NaN	NaN	NaN	NaN	NaN	NaN	1488900000	1555700000	1619800000	1682700000	1745200000	1807500000	1869700000	1931900000	1994100000	2056100000	2118000000	2179700000	2241300000	2302600000	2363500000	2424200000	2484400000	NaN	NaN	NaN	NaN	NaN	NaN	NaN	NaN
5.8902E-6	NaN	NaN	NaN	NaN	NaN	NaN	NaN	NaN	NaN	NaN	NaN	NaN	NaN	NaN	NaN	NaN	1487200000	1554000000	1618000000	1680900000	1743300000	1805500000	1867600000	1929700000	1991800000	2053700000	2115500000	2177200000	2238600000	2299800000	2360700000	2421300000	2481500000	NaN	NaN	NaN	NaN	NaN	NaN	NaN	NaN
5.8993E-6	NaN	NaN	NaN	NaN	NaN	NaN	NaN	NaN	NaN	NaN	NaN	NaN	NaN	NaN	NaN	NaN	1485500000	1552300000	1616300000	1679100000	1741400000	1803500000	1865500000	1927500000	1989500000	2051300000	2113100000	2174600000	2236000000	2297100000	2357900000	2418400000	2478500000	NaN	NaN	NaN	NaN	NaN	NaN	NaN	NaN
5.9085E-6	NaN	NaN	NaN	NaN	NaN	NaN	NaN	NaN	NaN	NaN	NaN	NaN	NaN	NaN	NaN	NaN	1483800000	1550600000	1614600000	1677200000	1739500000	1801500000	1863400000	1925300000	1987200000	2048900000	2110600000	2172100000	2233300000	2294400000	2355100000	2415500000	2475500000	NaN	NaN	NaN	NaN	NaN	NaN	NaN	NaN
5.9176E-6	NaN	NaN	NaN	NaN	NaN	NaN	NaN	NaN	NaN	NaN	NaN	NaN	NaN	NaN	NaN	NaN	1482100000	1548900000	1612800000	1675400000	1737500000	1799500000	1861300000	1923100000	1984900000	2046600000	2108100000	2169500000	2230700000	2291600000	2352300000	2412600000	2472600000	NaN	NaN	NaN	NaN	NaN	NaN	NaN	NaN
5.9268E-6	NaN	NaN	NaN	NaN	NaN	NaN	NaN	NaN	NaN	NaN	NaN	NaN	NaN	NaN	NaN	NaN	1480400000	1547200000	1611100000	1673600000	1735600000	1797500000	1859300000	1921000000	1982600000	2044200000	2105700000	2167000000	2228100000	2288900000	2349500000	2409800000	2469700000	NaN	NaN	NaN	NaN	NaN	NaN	NaN	NaN
5.9359E-6	NaN	NaN	NaN	NaN	NaN	NaN	NaN	NaN	NaN	NaN	NaN	NaN	NaN	NaN	NaN	NaN	1478700000	1545600000	1609400000	1671800000	1733800000	1795500000	1857200000	1918800000	1980400000	2041900000	2103200000	2164400000	2225500000	2286200000	2346700000	2406900000	2466700000	NaN	NaN	NaN	NaN	NaN	NaN	NaN	NaN
5.9451E-6	NaN	NaN	NaN	NaN	NaN	NaN	NaN	NaN	NaN	NaN	NaN	NaN	NaN	NaN	NaN	NaN	1477100000	1543900000	1607600000	1670000000	1731900000	1793500000	1855100000	1916600000	1978100000	2039500000	2100800000	2161900000	2222900000	2283500000	2344000000	2404100000	2463800000	NaN	NaN	NaN	NaN	NaN	NaN	NaN	NaN
5.9542E-6	NaN	NaN	NaN	NaN	NaN	NaN	NaN	NaN	NaN	NaN	NaN	NaN	NaN	NaN	NaN	NaN	1475400000	1542200000	1605900000	1668200000	1730000000	1791600000	1853000000	1914500000	1975900000	2037200000	2098400000	2159400000	2220200000	2280900000	2341200000	2401200000	2460900000	NaN	NaN	NaN	NaN	NaN	NaN	NaN	NaN
5.9634E-6	NaN	NaN	NaN	NaN	NaN	NaN	NaN	NaN	NaN	NaN	NaN	NaN	NaN	NaN	NaN	NaN	1473700000	1540500000	1604200000	1666400000	1728100000	1789600000	1851000000	1912300000	1973600000	2034800000	2095900000	2156900000	2217700000	2278200000	2338500000	2398400000	2458000000	NaN	NaN	NaN	NaN	NaN	NaN	NaN	NaN
5.9725E-6	NaN	NaN	NaN	NaN	NaN	NaN	NaN	NaN	NaN	NaN	NaN	NaN	NaN	NaN	NaN	NaN	1472100000	1538800000	1602500000	1664600000	1726200000	1787600000	1848900000	1910200000	1971400000	2032500000	2093500000	2154400000	2215100000	2275500000	2335700000	2395600000	2455100000	NaN	NaN	NaN	NaN	NaN	NaN	NaN	NaN
5.9817E-6	NaN	NaN	NaN	NaN	NaN	NaN	NaN	NaN	NaN	NaN	NaN	NaN	NaN	NaN	NaN	NaN	1470500000	1537200000	1600800000	1662900000	1724400000	1785700000	1846900000	1908000000	1969100000	2030200000	2091100000	2151900000	2212500000	2272900000	2333000000	2392800000	2452200000	NaN	NaN	NaN	NaN	NaN	NaN	NaN	NaN
5.9908E-6	NaN	NaN	NaN	NaN	NaN	NaN	NaN	NaN	NaN	NaN	NaN	NaN	NaN	NaN	NaN	NaN	1468800000	1535500000	1599100000	1661100000	1722500000	1783700000	1844800000	1905900000	1966900000	2027900000	2088700000	2149400000	2209900000	2270200000	2330200000	2389900000	2449300000	NaN	NaN	NaN	NaN	NaN	NaN	NaN	NaN
6E-6	NaN	NaN	NaN	NaN	NaN	NaN	NaN	NaN	NaN	NaN	NaN	NaN	NaN	NaN	NaN	NaN	1467200000	1533800000	1597400000	1659300000	1720700000	1781800000	1842800000	1903800000	1964700000	2025600000	2086300000	2146900000	2207300000	2267600000	2327500000	2387100000	2446400000	NaN	NaN	NaN	NaN	NaN	NaN	NaN	NaN
