# Supplementary material for: Nanoscale magnonic Fabry-Pérot resonator for low-loss spin-wave manipulation
Source: Nat Commun. 2021 Apr 16;12:2293. doi: 10.1038/s41467-021-22520-6 (PMC8052321; doi:10.1038/s41467-021-22520-6)
Supplement: Supplementary file 4 — Source Data [file 41467_2021_22520_MOESM4_ESM.zip › Source data/FigS9/FigS9_Exp.txt]

6	0.08	1530000000	4	0.08	1560000000	3.8	1510000000	0.08	2.56	0.08	1530000000	1.3	1540000000	0.94	1900000000	0.55	1690000000	0.77	1920000000	0.8	1850000000	0.05	1	1580000000	0.58	1660000000	1.1	1750000000	0.25	1630000000	0.05	0.29	1770000000	0.81	1820000000	0.05	0.05	0.05	0.05	0.05	0.05	0.05	0.05	0.05
6	0.08	1580000000	4	0.08	1660000000	3.8	1610000000	0.08	2.56	0.08	1630000000	1.3	1840000000																													0.05
6	0.08	1650000000	4	0.08	1780000000	3.8	1730000000	0.08	2.56	0.08	1750000000
6	0.08	1730000000	4	0.08	1910000000	3.8	1840000000	0.08	2.56	0.08	1930000000
6	0.08	1800000000
