# Supplementary material for: Nanoscale magnonic Fabry-Pérot resonator for low-loss spin-wave manipulation
Source: Nat Commun. 2021 Apr 16;12:2293. doi: 10.1038/s41467-021-22520-6 (PMC8052321; doi:10.1038/s41467-021-22520-6)
Supplement: Supplementary file 4 — Source Data [file 41467_2021_22520_MOESM4_ESM.zip › Source data/FigS9/FigS9_Simulation.txt]

4	1440000000	3.8	1470000000	3.6	1520000000	3	1480000000	3.2	1530000000	3.4	1470000000	3.6	1520000000	0.2	1930000000	0.25	1750000000	0.3	1550000000	0.4	2165000000	1.2	1670000000	2.56	1500000000	0.7	1480000000	0.6	1630000000	0.5	1830000000	0.8	1790000000	0.45	1970000000	0.9	1630000000	1	1560000000	0.75	1880000000	2	1580000000	2.4	1560000000	1.4	1500000000	1550000000	1.7
4	1510000000	3.8	1560000000	3.6	1630000000	3	1590000000	3.2	1650000000	3.4	1580000000	3.6	1620000000									1.2	2000000000	2.56	1640000000	0.7	1980000000									0.9	2080000000	1	1910000000			2	1780000000	2.4	1720000000	1.4	1770000000		1.7
4	1600000000	3.8	1670000000	3.6	1760000000	3	1740000000	3.2	1790000000	3.4	1700000000	3.6	1760000000											2.56	1800000000																	2	1950000000	2.4	1920000000	1.4	2050000000		1.7
4	1720000000	3.8	1810000000	3.6	1850000000	3	1900000000	3.2	1910000000	3.4	1840000000	3.6	1880000000											2.56	1930000000																			2.4	2070000000
4	1840000000	3.8	1930000000	3.6	1960000000																			2.56	2010000000
[truncated: 11 more columns]
